# Supplementary material for: Dissection of Symbiosis and Organ Development by Integrated Transcriptome Analysis of Lotus japonicus Mutant and Wild-Type Plants
Source: PLoS One. 2009 Aug 7;4(8):e6556. doi: 10.1371/journal.pone.0006556 (PMC2717213; doi:10.1371/journal.pone.0006556)
Supplement: Folder S5 — Fix-minus mutants (9.19 MB ZIP) [file pone.0006556.s013.zip › S5.FIX-MINUS MUTANTS copy/5.1.Fix_minus_Nodule_vs_Uninoclated_Root/5.1.1.Total transcript analysis/5.1.1.2/-5.1.1.2.ID list.txt]

	M	FDR
	T30 - T27	T30 - T27
gi51534945_at	-10.24952595	2.10E-06
TM0879.16_at	-10.167474	2.93E-08
Ljwgs_015897.1_s_at	-10.15388374	3.50E-07
chr5.CM0773.3_at	-9.990690684	1.35E-06
TM0879.14_at	-9.702574142	2.41E-08
chr6.CM0118.31_at	-9.691725198	2.22E-08
chr3.TM0136.17_at	-9.478474357	1.01E-11
Ljwgs_022629.1_at	-9.190776875	2.00E-11
Ljwgs_021543.2_at	-9.062375969	2.61E-09
TM1571.20_at	-9.034831061	1.39E-11
gi51534947_s_at	-9.022517055	1.50E-06
CM0680.20.1_at	-8.742036449	4.81E-09
TM1571.22_s_at	-8.638483294	5.07E-08
Ljwgs_045903.1_at	-8.625106248	6.51E-07
chr3.CM0070.51_at	-8.600046729	8.50E-10
Ljwgs_043841.1_at	-8.587902533	6.48E-08
chr2.TM0660.8_at	-8.561261315	4.02E-07
chr3.TM0136.16_at	-8.413562173	8.29E-10
Ljwgs_026400.1_s_at	-8.272975109	8.15E-13
Ljwgs_034052.2_s_at	-8.174890841	4.36E-13
Ljwgs_028144.1_at	-8.119324417	6.08E-11
chr2.TM0660.8.1_at	-8.072547884	2.70E-07
Ljwgs_099433.1_s_at	-8.063509855	7.00E-10
Ljwgs_023024.3_at	-7.952277317	6.10E-09
Ljwgs_132972.1_s_at	-7.937232819	4.72E-13
CM1257.14_at	-7.904235433	5.08E-10
Ljwgs_028770.1_at	-7.887934043	6.46E-08
TM0451.27_at	-7.869944524	2.72E-11
chr6.CM0539.8_at	-7.84878447	1.65E-08
chr4.CM0126.67_at	-7.822290434	7.70E-07
chr5.TM0913.21.1_at	-7.810094454	2.07E-07
chr3.CM0226.42_at	-7.729241096	2.06E-09
Ljwgs_036708.1_at	-7.711028403	3.15E-07
Ljwgs_031972.1_at	-7.660476865	1.26E-10
chr4.CM0256.35_at	-7.6203407	4.32E-07
CM0385.20_at	-7.587862617	4.50E-09
chr3.TM0365.12_at	-7.579892285	6.06E-14
chr3.TM0136.15_at	-7.557844872	3.81E-13
chr6.CM0118.99_at	-7.515978247	4.64E-11
Ljwgs_050272.1_at	-7.510216118	2.67E-07
chr3.CM0106.74_at	-7.508701008	1.78E-12
gi45631043_at	-7.474294248	2.48E-07
chr1.CM0398.5_s_at	-7.434746464	5.86E-12
Ljwgs_007118.2_at	-7.408166638	5.38E-07
chr3.CM0160.5_at	-7.405045096	4.33E-10
chr1.TM0523.19_at	-7.402741664	9.56E-07
CM0680.8.1_at	-7.306931202	7.73E-08
chr5.CM0148.44_at	-7.306032899	1.21E-09
gi45577883_at	-7.289395186	2.34E-10
chr3.TM0136.2_at	-7.284451862	1.02E-09
TM1224.4_at	-7.283548099	6.15E-07
Ljwgs_087736.1_at	-7.278729209	1.43E-07
Ljwgs_056821.1_at	-7.273346309	1.38E-09
Ljwgs_041882.1_at	-7.2616846	5.45E-09
Ljwgs_118249.1_at	-7.255154491	2.00E-11
chr1.CM0122.11_at	-7.215404264	1.52E-08
Ljwgs_027952.1_at	-7.209810641	1.73E-06
chr5.TM1125.10_at	-7.102024452	4.04E-08
chr3.TM0426.3_at	-7.092376212	1.08E-08
chr4.CM0026.10_at	-7.076993208	4.82E-07
CM1488.11_at	-7.041969623	7.80E-12
chr4.TM0387.14_at	-6.985387884	3.23E-11
Ljwgs_079184.1_s_at	-6.982325378	8.12E-10
Ljwgs_023731.1_at	-6.978428712	7.33E-08
Ljwgs_047777.1_s_at	-6.954949033	7.68E-09
chr4.CM0061.18_x_at	-6.95229674	9.67E-05
Ljwgs_034643.2_at	-6.90261846	6.12E-10
Ljwgs_066244.1_at	-6.888162395	9.21E-07
TM0858.39_at	-6.875784936	6.44E-10
Ljwgs_010689.2_at	-6.855883159	5.91E-12
Ljwgs_019370.1_at	-6.80340444	2.17E-08
Ljwgs_012682.1_s_at	-6.798521549	5.20E-10
Ljwgs_027888.1_at	-6.79694829	4.42E-09
chr2.CM0545.40_s_at	-6.773994022	1.48E-13
TM1571.3_at	-6.773225379	1.02E-10
Ljwgs_039372.1_at	-6.747153657	8.74E-09
chr5.TM0698.4_at	-6.726464635	6.32E-09
Ljwgs_047349.1_at	-6.690761035	4.97E-12
Ljwgs_102273.0.1_at	-6.680818225	1.64E-09
Ljwgs_041546.1_at	-6.630842757	2.97E-09
chr5.CM0260.24.1_at	-6.630300834	3.30E-09
Ljwgs_016921.2_at	-6.622748279	4.80E-08
chr5.CM0357.44.1_at	-6.605623876	2.24E-07
Ljwgs_048049.1_at	-6.603428813	1.27E-12
chr1.CM0398.19_at	-6.598294185	1.02E-08
chr6.TM0880.31.1_at	-6.559402888	1.19E-09
chr3.CM0116.34_at	-6.55745985	2.84E-09
chr2.TM0377.1_at	-6.550666415	6.53E-11
Ljwgs_063208.1_at	-6.550085753	7.79E-08
chr2.CM0031.4_at	-6.547999835	1.27E-12
chr1.CM0195.50_at	-6.542840256	6.61E-10
chr4.CM0046.46_at	-6.532041283	2.74E-10
chr4.TM0555.16_at	-6.525587013	4.64E-11
CM0680.20_at	-6.508118196	1.80E-07
Ljwgs_010471.1_s_at	-6.503522206	1.57E-07
TM1390.4_at	-6.490107641	3.65E-08
Ljwgs_074697.1_at	-6.476503685	9.39E-10
Ljwgs_136707.2_at	-6.461360487	2.57E-10
Ljwgs_092050.1_at	-6.456844566	2.39E-06
Ljwgs_012709.1_at	-6.450632418	2.31E-10
chr1.CM0109.32_at	-6.413422766	2.27E-06
chr4.CM0244.51_at	-6.408839491	9.63E-10
chr1.TM0523.20.2_at	-6.376919145	2.20E-07
chr4.CM0061.18_at	-6.32024128	3.46E-05
Ljwgs_071032.1_s_at	-6.297920565	2.55E-06
gi37651075_at	-6.289724386	1.21E-09
chr2.CM0201.51_at	-6.25422948	1.00E-09
Ljwgs_016778.1_s_at	-6.238306018	1.17E-08
Ljwgs_087674.1_at	-6.214916416	6.55E-08
Ljwgs_025567.1_at	-6.205109903	7.30E-07
Ljwgs_044016.1_s_at	-6.202896192	1.08E-08
Ljwgs_015202.1_at	-6.1959912	5.43E-09
Ljwgs_075596.1_at	-6.186873717	1.97E-07
gi22790368_at	-6.179617042	1.21E-10
chr5.CM0773.2_at	-6.177820643	3.85E-07
chr4.CM0046.11_at	-6.129661395	6.82E-12
chr2.CM0310.10_at	-6.128424168	7.42E-10
Ljwgs_107149.1_s_at	-6.125818844	1.80E-11
Ljwgs_019272.1_at	-6.121800534	1.04E-09
Ljwgs_013849.1_at	-6.119443557	1.62E-07
Ljwgs_009163.1_at	-6.11253762	3.43E-08
chr1.CM0109.10.1_at	-6.100753938	1.83E-08
Ljwgs_125440.1_at	-6.096701925	9.90E-10
Ljwgs_002758.2_at	-6.089450998	6.23E-11
chr6.TM0778.6_at	-6.075239248	9.29E-09
Ljwgs_127661.1_at	-6.071536656	1.46E-10
Ljwgs_039807.2_at	-6.065021576	1.31E-10
Ljwgs_090338.1_s_at	-6.056455367	6.25E-07
Ljwgs_149324.1_at	-6.035439459	1.13E-07
chr2.CM0008.58_at	-6.021306001	8.75E-08
Ljwgs_041643.1_at	-6.00750074	2.54E-11
chr3.CM0634.18_at	-6.000390244	2.90E-07
Ljwgs_059008.1.1_at	-5.998184521	3.17E-09
TM1224.4.2_at	-5.997680464	2.57E-05
chr5.CM0200.88_at	-5.994432144	2.16E-05
Ljwgs_021471.1_at	-5.981786958	1.58E-08
Ljwgs_034570.1_at	-5.968345647	1.02E-08
chr1.CM0122.11_s_at	-5.965135526	8.06E-09
chr5.CM0200.88_s_at	-5.96376154	6.24E-06
Ljwgs_071225.0.1_at	-5.941804071	8.15E-08
Ljwgs_067089.2_at	-5.939969165	1.98E-09
Ljwgs_038139.1_at	-5.930727362	4.85E-09
Ljwgs_036170.1_at	-5.923886166	2.02E-10
Ljwgs_007097.2_at	-5.906223992	1.35E-09
chr1.CM0122.41.2_at	-5.902529292	2.00E-11
Ljwgs_067744.1_at	-5.895327919	6.66E-08
Ljwgs_043588.1_at	-5.887326276	2.34E-10
chr1.CM0375.58_at	-5.870261619	3.49E-09
Ljwgs_076508.1_at	-5.867795753	4.81E-08
chr1.TM1767.21_at	-5.855128759	1.47E-08
chr2.CM0028.17_s_at	-5.844354892	2.30E-12
Ljwgs_103604.1_at	-5.826724129	7.29E-10
Ljwgs_023876.1_s_at	-5.821454296	2.58E-09
Ljwgs_007448.1_at	-5.819781652	7.42E-09
Ljwgs_075875.2_at	-5.797842386	2.96E-10
chr6.CM0118.29.1_at	-5.796096656	7.27E-10
gi45405533_at	-5.789236556	2.00E-07
CM1257.15_at	-5.763816352	1.42E-07
chr2.CM1032.21_at	-5.750939948	1.11E-11
Ljwgs_102681.1.1_at	-5.728614717	7.14E-10
chr6.TM0880.31_at	-5.70211192	3.18E-08
Ljwgs_077442.1_s_at	-5.699255812	0.000416816
Ljwgs_054944.1_at	-5.698284088	4.69E-09
Ljwgs_023888.1_at	-5.689922861	1.99E-06
gi45624670_at	-5.685622156	2.44E-08
Ljwgs_129120.1_at	-5.683659231	5.16E-07
chr4.CM0061.18_s_at	-5.666884225	5.87E-05
chr2.CM0323.55_s_at	-5.666592345	5.16E-09
Ljwgs_033662.1_at	-5.650570773	2.06E-09
chr5.CM0200.10_at	-5.648998801	2.97E-09
Ljwgs_008244.1_s_at	-5.646925668	2.79E-08
chr1.CM0113.31_at	-5.646417635	1.81E-05
Ljwgs_063787.1_at	-5.635130332	2.73E-08
chr1.TM0430.17.1_at	-5.63492871	5.47E-07
gi22790725_at	-5.631433099	1.29E-08
gi45604336_at	-5.607802936	9.23E-08
chr4.CM0131.57_at	-5.606117951	2.20E-10
Ljwgs_009253.0.1_at	-5.593261808	7.03E-10
Ljwgs_010377.1_at	-5.58859591	2.49E-08
Ljwgs_058692.0.1_s_at	-5.579927172	1.30E-09
Ljwgs_140134.1_at	-5.571053504	3.93E-10
TM0791.21_at	-5.565276495	1.40E-10
chr2.CM0803.115_at	-5.562667902	1.21E-08
chr4.CM0617.28_at	-5.551864694	2.04E-08
Ljwgs_018845.1_at	-5.541882963	5.17E-09
Ljwgs_025441.1_at	-5.53277368	3.19E-08
Ljwgs_058583.1_s_at	-5.526504273	2.60E-12
Ljwgs_042853.1_at	-5.51867662	1.27E-10
chr3.CM0110.19_at	-5.518668114	2.76E-07
chr1.TM0356.19_s_at	-5.517239506	1.32E-10
chr4.CM0558.41_at	-5.502800359	2.50E-05
TM0548.5_at	-5.50265527	2.30E-05
Ljwgs_012158.1_at	-5.492068441	1.13E-07
chr6.CM0140.28_at	-5.453454402	1.49E-07
Ljwgs_059142.1_at	-5.451684041	3.20E-06
chr5.CM0048.50_s_at	-5.446783424	5.48E-10
chr1.CM0105.91_at	-5.442125121	6.78E-12
TM0864.36_at	-5.438597178	0.000657442
TM0864.27_s_at	-5.427927741	0.000306578
gi7614030_at	-5.426732266	6.65E-06
Ljwgs_018929.1_at	-5.425712739	5.07E-08
Ljwgs_049490.1_at	-5.410059771	9.32E-11
Ljwgs_079723.1_at	-5.408074939	1.18E-05
Ljwgs_029100.2_s_at	-5.393661648	4.41E-10
TM0648.9_at	-5.369148487	1.95E-07
Ljwgs_010278.3_at	-5.356302033	1.10E-08
gi29970356_at	-5.346174452	1.20E-05
Ljwgs_050066.2_at	-5.346019932	5.27E-06
Ljwgs_025279.1_at	-5.32932571	5.96E-06
Ljwgs_026683.1_at	-5.326425621	2.58E-08
chr2.CM0304.13_at	-5.318400462	4.54E-06
Ljwgs_064998.1_at	-5.305057285	5.11E-07
gi45579069_at	-5.301377557	2.02E-11
Ljwgs_047409.1_s_at	-5.291680302	2.56E-08
chr5.CM0052.7.1_at	-5.283426541	1.77E-09
chr6.CM0037.22_at	-5.269927601	1.90E-11
Ljwgs_091755.2_at	-5.266133098	1.48E-08
Ljwgs_098083.1_at	-5.263981331	6.40E-07
gi45348411_at	-5.261951452	8.05E-05
Ljwgs_039243.1_at	-5.260922908	1.28E-06
chr3.BM1543.18_at	-5.260398986	1.00E-08
Ljwgs_023736.1_at	-5.26029611	2.12E-09
gi45351327_at	-5.252125419	1.48E-10
Ljwgs_048750.1_at	-5.24777908	1.32E-07
Ljwgs_011669.1_at	-5.235655688	1.85E-08
chr4.TM0296.11_at	-5.211474457	2.54E-07
gi45348414_at	-5.210361809	6.09E-09
chr2.CM0008.60.1_s_at	-5.207404181	2.57E-08
Ljwgs_101813.1_at	-5.204227901	5.53E-11
chr4.CM0288.77_at	-5.20199788	2.08E-06
Ljwgs_014230.1_at	-5.182998004	3.65E-06
Ljwgs_128280.1_at	-5.178406043	1.78E-07
gi6325825_at	-5.164061392	3.47E-11
chr2.CM0373.51_at	-5.157432192	7.02E-09
Ljwgs_066041.1_at	-5.149410058	1.68E-09
Ljwgs_028184.1_at	-5.148988886	3.59E-06
chr5.CM0048.17.1_at	-5.14163753	8.12E-09
Ljwgs_147904.1.1_at	-5.136838085	1.53E-06
TM1227.11_at	-5.133222774	1.29E-09
TM0864.12_at	-5.133128684	0.000477523
Ljwgs_027410.1_at	-5.122111437	6.06E-09
chr5.CM0773.15_at	-5.118149836	3.65E-07
chr5.CM0494.27_at	-5.117340848	9.87E-10
chr4.TM1713.2_at	-5.107665677	1.14E-08
Ljwgs_036669.1_at	-5.094842028	3.65E-10
chr3.CM0216.32_at	-5.090152337	6.16E-10
TC11404_at	-5.073044444	2.44E-11
Ljwgs_027665.0.1_at	-5.07139746	5.27E-10
chr6.CM0041.55_at	-5.067690591	2.81E-08
Ljwgs_005511.1_at	-5.066022848	5.80E-10
chr6.CM0140.6_at	-5.054687313	1.32E-07
Ljwgs_048750.1_s_at	-5.052087554	5.01E-08
chr1.CM0145.40_at	-5.028349997	1.85E-08
Ljwgs_030055.1_at	-5.024641041	3.12E-11
chr2.CM0504.9.1_at	-5.011059874	4.08E-07
chr5.CM0052.40_at	-4.98758908	3.80E-06
Ljwgs_147107.1_s_at	-4.982332914	0.0001711
Ljwgs_018296.1_at	-4.972936143	1.27E-09
chr5.CM0048.16.1_at	-4.964187143	2.08E-09
Ljwgs_077854.1_s_at	-4.950625031	1.68E-12
Ljwgs_021122.2_s_at	-4.944508399	8.82E-06
Ljwgs_092537.1_at	-4.938998376	1.42E-08
chr6.BM1714.7_at	-4.930298062	2.59E-05
chr2.CM0373.59_at	-4.927797297	5.68E-08
Ljwgs_079707.1_at	-4.926145084	1.53E-09
Ljwgs_020925.1_at	-4.918087301	6.76E-07
Ljwgs_033782.1_at	-4.917682634	6.10E-09
chr3.CM0091.70_at	-4.902214142	8.04E-06
chr5.CM0311.20_at	-4.89780214	5.73E-08
Ljwgs_028059.1_at	-4.891584077	7.83E-07
Ljwgs_034083.1_s_at	-4.88092968	1.29E-10
chr5.CM0909.45_at	-4.874110818	9.32E-06
Ljwgs_042781.1_at	-4.872964599	1.72E-08
chr3.CM0164.11_x_at	-4.872399866	1.03E-07
Ljwgs_103338.1_s_at	-4.872102345	1.79E-07
TM0445.31.1_at	-4.865270143	1.34E-10
Ljwgs_089742.1.1_at	-4.860644462	6.25E-10
chr2.CM0803.61_at	-4.858788846	4.00E-09
Ljwgs_079607.1_at	-4.855112058	2.55E-13
Ljwgs_030253.1_at	-4.851685679	5.01E-08
Ljwgs_016401.1_at	-4.8426494	2.31E-08
chr4.CM0006.91_at	-4.838832969	5.47E-12
chr6.BM1714.2_at	-4.832293731	0.00011508
Ljwgs_014954.1_at	-4.825714254	4.12E-05
Ljwgs_077750.1.1_at	-4.823587094	6.72E-10
chr4.TM1334.11_at	-4.822266877	4.82E-07
Ljwgs_012011.1_at	-4.820079062	5.23E-07
chr2.TM1491.12_at	-4.817073777	5.26E-07
Ljwgs_011654.2_at	-4.813870019	3.72E-08
Ljwgs_019069.1_at	-4.807677379	6.03E-06
Ljwgs_071601.1_s_at	-4.806165558	3.35E-05
Ljwgs_029495.1_at	-4.803639078	2.07E-09
Ljwgs_052400.1_at	-4.802015198	4.23E-08
Ljwgs_061228.1_at	-4.79385765	3.56E-07
chr5.CM0239.26_at	-4.792102421	1.18E-08
chr5.CM0077.22_s_at	-4.790747156	6.23E-07
Ljwgs_120785.1_at	-4.785226963	2.00E-09
chr1.CM0105.32_at	-4.780484432	3.19E-06
Ljwgs_121661.1_s_at	-4.775199805	1.29E-07
Ljwgs_033976.1_at	-4.773327682	1.02E-09
Ljwgs_020793.0.1_at	-4.77251082	3.48E-08
Ljwgs_076923.1_at	-4.771702204	7.09E-11
gi45639739_at	-4.770262767	1.57E-07
Ljwgs_009217.1_at	-4.762233954	8.49E-05
Ljwgs_008245.1_s_at	-4.756306244	6.32E-09
chr1.TM1305.1_at	-4.748853851	0.000469934
gi45636475_at	-4.745070912	2.43E-07
BM1271.4_at	-4.743693863	1.68E-10
gi45614135_at	-4.734747681	1.16E-06
Ljwgs_102841.1_at	-4.731337415	6.39E-05
chr2.CM0304.60_at	-4.726392507	8.41E-07
Ljwgs_070946.1_at	-4.725929936	2.42E-07
CM1257.15_x_at	-4.723612304	6.11E-07
Ljwgs_072738.1_s_at	-4.723216472	1.18E-05
TM0791.6_at	-4.720182729	7.94E-06
chr4.CM0025.32_at	-4.714669033	7.39E-10
Ljwgs_146393.1_at	-4.709086284	1.62E-12
Ljwgs_055175.1_at	-4.708486067	2.97E-06
Ljwgs_108564.1_at	-4.703028343	0.000370739
chr2.CM0360.11_at	-4.700797783	3.31E-05
CM0300.20_at	-4.700040765	1.98E-07
Ljwgs_027780.2_at	-4.699730636	1.70E-07
chr6.TM0553.15_at	-4.697969729	1.62E-06
Ljwgs_023474.1_at	-4.691917063	7.58E-07
Ljwgs_048995.1_s_at	-4.689875368	3.01E-06
gi45348635_at	-4.676833834	6.43E-05
Ljwgs_046737.1_at	-4.675809344	7.75E-07
chr1.CM0150.30_at	-4.675650484	5.56E-09
Ljwgs_005709.1_at	-4.672155669	5.03E-08
Ljwgs_147689.1_at	-4.669053269	1.59E-09
Ljwgs_031182.1_at	-4.664125541	5.30E-10
Ljwgs_100981.1_at	-4.659250979	1.90E-10
Ljwgs_077052.1_at	-4.657375099	1.20E-06
Ljwgs_023898.1_at	-4.65640468	2.07E-10
Ljwgs_046955.1_at	-4.652041062	2.90E-05
gi45350229_at	-4.648064068	1.25E-05
Ljwgs_040773.1_at	-4.64774473	2.78E-06
Ljwgs_019293.2_at	-4.63713406	5.21E-07
Ljwgs_056053.1_s_at	-4.636361131	1.11E-07
TM0674.9.1_at	-4.634215439	0.001461177
Ljwgs_101390.1_s_at	-4.628432366	2.42E-08
chr4.TM0555.15_at	-4.62765756	8.13E-10
chr5.CM0239.5_at	-4.627085777	0.004848474
chr2.CM0608.69_at	-4.626107964	3.59E-09
Ljwgs_037981.1_at	-4.623024786	3.77E-06
Ljwgs_094944.1_s_at	-4.61011099	4.15E-08
Ljwgs_034590.1_at	-4.609384083	1.44E-08
TM1476.21_at	-4.606331208	3.17E-13
chr5.CM0200.104.1_at	-4.60396164	1.78E-08
chr1.CM0122.56_at	-4.601869962	2.36E-10
Ljwgs_119221.2_at	-4.601512644	4.34E-08
chr6.BM1714.2.1_s_at	-4.600726947	3.93E-05
Ljwgs_026378.1_at	-4.599390818	1.92E-11
Ljwgs_118886.1_at	-4.598230986	9.32E-08
TC11332_at	-4.591881187	1.54E-09
chr2.CM0008.53_at	-4.585606001	1.03E-10
Ljwgs_027120.1_at	-4.576714805	5.36E-06
chr4.CM0500.45_at	-4.561522004	6.83E-07
Ljwgs_077292.1_at	-4.547066827	8.90E-08
chr3.CM0115.59_at	-4.540363259	0.00019317
CM0680.11.1_at	-4.534481848	1.81E-06
TC20140_at	-4.527566395	7.94E-09
Ljwgs_090902.1_at	-4.525861223	5.74E-10
Ljwgs_063195.1_at	-4.521263272	4.59E-08
Ljwgs_015682.2_at	-4.511635123	5.77E-06
chr1.CM0147.26_s_at	-4.511569343	2.27E-09
Ljwgs_097410.1_at	-4.504035177	2.66E-06
Ljwgs_142942.1_s_at	-4.503115138	1.73E-10
Ljwgs_016353.2.1_at	-4.50275362	0.00369249
chr4.CM0046.66_at	-4.497438693	8.36E-11
chr1.CM0150.7.1_s_at	-4.496574316	4.70E-10
Ljwgs_052482.1_at	-4.475949696	2.43E-07
chr1.TM0507.12_at	-4.475337579	2.71E-07
Ljwgs_068407.1_s_at	-4.468444872	7.50E-13
chr2.TM0435.2_at	-4.466787143	1.39E-08
chr4.CM0739.26_at	-4.466650026	4.96E-08
chr1.CM0591.23.1_at	-4.456912527	0.000156019
chr2.CM0124.58_s_at	-4.452085265	7.63E-05
chr4.CM0172.46.3_at	-4.445386202	5.27E-07
chr4.CM0026.28.1_s_at	-4.440139884	7.50E-08
Ljwgs_025034.1_at	-4.434573024	1.65E-06
Ljwgs_007195.3_at	-4.426295923	3.32E-06
gi7613821_at	-4.424741485	6.87E-06
Ljwgs_056923.1_at	-4.420172161	2.90E-11
chr5.CM0048.47_at	-4.415673703	1.00E-10
chr5.CM0773.1.1_at	-4.41488539	2.67E-09
Ljwgs_109425.1.1_at	-4.410981974	3.84E-08
TM1476.21.1_s_at	-4.407431874	6.64E-11
chr4.CM0165.2_at	-4.403793239	2.61E-05
chr6.CM0055.84_at	-4.393289955	2.97E-07
Ljwgs_058334.1_at	-4.393217194	6.61E-06
Ljwgs_070828.1_at	-4.387475652	0.000143232
Ljwgs_004719.2_at	-4.386902677	6.90E-10
Ljwgs_075204.1.1_s_at	-4.374343099	4.90E-08
Ljwgs_096922.1_at	-4.373279271	3.17E-07
chr6.CM0437.19_at	-4.372314527	7.28E-07
Ljwgs_063983.1_at	-4.370099623	3.14E-07
Ljwgs_114941.1_at	-4.366159196	4.89E-08
Ljwgs_045015.1_at	-4.361335384	1.10E-10
TC19079_at	-4.360073116	3.36E-06
Ljwgs_121513.1_at	-4.359619022	1.52E-08
Ljwgs_046403.1_at	-4.341327494	6.00E-07
Ljwgs_051816.1_at	-4.340905321	2.95E-09
TM1644.13_at	-4.337879274	2.98E-08
chr1.TM0507.14_at	-4.336426814	2.33E-06
gi45352245_at	-4.333428675	1.20E-05
Ljwgs_015478.3_at	-4.332499398	2.56E-10
chr2.CM0177.17_at	-4.331767755	6.03E-05
Ljwgs_056281.1_at	-4.328112312	8.82E-08
TC11316_at	-4.320552528	4.96E-07
Ljwgs_043629.1_at	-4.320311497	4.55E-11
Ljwgs_085487.1_at	-4.312712909	1.87E-05
chr4.CM0234.33.1_at	-4.308013235	2.78E-08
Ljwgs_085768.1_at	-4.307753069	7.42E-09
chr1.CM0222.11_at	-4.30543738	0.000647333
chr2.CM0304.28_at	-4.305103381	5.66E-06
Ljwgs_137016.1_at	-4.295824468	1.80E-07
Ljwgs_052243.1_s_at	-4.295576965	9.04E-10
chr3.CM0160.35_at	-4.292825254	4.46E-06
Ljwgs_025251.1_at	-4.290233092	2.13E-06
Ljwgs_118984.2_s_at	-4.287795535	1.86E-05
Ljwgs_078534.1_at	-4.28009037	5.26E-05
chr1.CM0591.17_at	-4.278508402	1.63E-06
chr6.CM0041.45_at	-4.266178626	1.02E-06
Ljwgs_047458.1_at	-4.26438685	2.91E-07
chr5.CM0494.14_at	-4.254978886	1.11E-06
Ljwgs_081645.1_at	-4.253801327	8.39E-08
Ljwgs_102554.1_at	-4.246925776	5.80E-07
chr1.CM0109.24_at	-4.242986069	4.75E-08
Ljwgs_067661.1_at	-4.238920696	3.52E-08
chr3.CM0724.24_at	-4.234647526	6.69E-09
Ljwgs_080679.1_at	-4.231639986	0.000373035
chr2.TM0621.10_at	-4.231444451	7.50E-08
gi45615942_at	-4.229459037	1.35E-06
Ljwgs_070389.1_s_at	-4.217680149	3.29E-09
Ljwgs_019582.3_at	-4.216379899	3.60E-05
chr5.CM0953.40_at	-4.215710604	1.10E-08
Ljwgs_039635.2_at	-4.211338318	7.13E-08
gi13884220_at	-4.209388474	5.86E-08
chr3.CM0452.1_at	-4.205068733	3.52E-10
chr6.TM0957.24_at	-4.197412139	4.12E-07
chr5.CM0077.78_at	-4.196468848	1.83E-08
Ljwgs_020880.1_at	-4.186651808	3.80E-07
Ljwgs_061523.2_at	-4.185576071	7.35E-08
Ljwgs_016295.1_at	-4.182315344	1.27E-07
CM0345.13_at	-4.18178457	0.00020309
CM0601.26_at	-4.18134471	0.031905227
chr5.CM0200.104_at	-4.173455534	8.46E-06
Ljwgs_131670.1_at	-4.173121927	5.10E-07
Ljwgs_037348.0.1_at	-4.171072628	3.15E-11
Ljwgs_032901.1_s_at	-4.16870847	4.53E-09
gi45350499_at	-4.156624258	1.73E-09
Ljwgs_031425.1_at	-4.151564357	4.56E-06
Ljwgs_073234.1_at	-4.151203884	1.53E-06
Ljwgs_049882.1_at	-4.149278834	1.71E-05
chr6.CM0037.47_at	-4.144413146	1.25E-10
chr2.CM0008.58.1_at	-4.141995046	4.24E-06
TM1700.10_at	-4.140677456	1.95E-06
chr6.CM0738.33_at	-4.136243721	4.46E-07
chr2.CM0008.62_at	-4.13434884	5.01E-08
Ljwgs_063269.1_at	-4.133613616	1.68E-11
Ljwgs_012461.1_at	-4.123900007	2.61E-09
chr1.TM1305.12_at	-4.121925284	9.25E-05
Ljwgs_083784.1_at	-4.120359497	1.47E-06
Ljwgs_016401.1_x_at	-4.115869217	6.48E-09
TM0445.10_at	-4.115309316	6.23E-09
Ljwgs_031971.1_at	-4.114390475	9.56E-07
Ljwgs_016949.2_at	-4.11097496	3.62E-09
Ljwgs_122957.1_at	-4.110312976	2.57E-06
TM1031.44_at	-4.101332538	1.47E-07
Ljwgs_021621.1_at	-4.093204105	0.000118821
chr4.CM0073.100_at	-4.091221085	5.70E-05
chr4.CM0333.26_at	-4.090191851	1.11E-07
TC18953_at	-4.08619941	1.33E-06
BM1625.18_at	-4.083341315	3.10E-07
Ljwgs_013318.1_at	-4.079923536	0.000151328
chr2.CM0249.51.1_at	-4.071249759	2.07E-09
chr3.CM0164.11_at	-4.07028132	3.41E-06
Ljwgs_023873.1_at	-4.064692803	0.000125472
Ljwgs_089550.1_at	-4.059669227	5.63E-08
chr1.TM0092.26_at	-4.050990443	6.23E-09
Ljwgs_015206.1_at	-4.050162325	8.35E-09
BM1625.16_at	-4.049762586	7.35E-08
chr1.CM0231.14_at	-4.04720453	1.62E-06
Ljwgs_062700.1_at	-4.045980303	1.26E-07
Ljwgs_053689.1_at	-4.04548728	0.000157137
Ljwgs_020980.2_at	-4.045283399	0.013837805
Ljwgs_024745.1_at	-4.042209983	2.70E-09
TM0581.1_at	-4.039287501	7.56E-09
Ljwgs_145417.1_at	-4.033185138	9.96E-09
Ljwgs_121613.1_x_at	-4.032625015	0.000269211
Ljwgs_059487.1_at	-4.030437856	8.59E-08
TM1445.10.1_at	-4.028499737	1.08E-08
gi8514596_at	-4.028110138	5.12E-05
TM0864.27_at	-4.027807584	0.001302661
Ljwgs_007566.1_at	-4.027149561	7.62E-08
Ljwgs_018781.1_at	-4.026138275	7.00E-08
Ljwgs_007579.2_at	-4.01863082	1.28E-06
Ljwgs_130169.1.1_s_at	-4.018167669	0.000547456
Ljwgs_063002.1_at	-4.016793201	4.94E-08
chr3.TM0793.11_at	-4.012899369	1.11E-05
Ljwgs_021059.2_at	-4.010418089	1.57E-08
Ljwgs_127037.1_at	-4.00939368	9.40E-06
chr1.CM0105.51_at	-4.007583332	1.29E-07
Ljwgs_104117.1.1_at	-4.007103622	1.18E-06
Ljwgs_044050.1_at	-4.005338277	1.08E-07
Ljwgs_012625.1.1_at	-4.0004413	3.17E-08
Ljwgs_076555.1_at	-3.999437185	6.23E-07
chr1.TM1573.5_at	-3.997154156	4.55E-10
Ljwgs_021666.1_at	-3.995923777	2.52E-06
Ljwgs_035872.1_at	-3.994549459	0.000779358
Ljwgs_026920.1_at	-3.992622602	1.55E-08
Ljwgs_025743.1_s_at	-3.990883461	2.26E-05
Ljwgs_010594.1_at	-3.990345843	4.99E-09
chr2.TM0889.12_at	-3.989824957	1.43E-08
Ljwgs_089549.1_at	-3.981262162	5.50E-07
chr1.TM0952.16_at	-3.980040844	7.42E-08
Ljwgs_008055.0.1_at	-3.978825492	0.00078829
Ljwgs_050733.1_at	-3.977156825	1.33E-08
Ljwgs_044226.1_at	-3.977078771	1.77E-08
Ljwgs_106878.1_at	-3.976827137	5.87E-08
chr5.CM0260.24.2_at	-3.976323423	6.31E-06
Ljwgs_022816.1_at	-3.97549878	1.14E-06
chr1.CM0375.5_at	-3.974106756	2.64E-07
chr4.CM0739.4_at	-3.973371099	9.10E-07
TM0809.12_at	-3.972571757	1.28E-09
Ljwgs_082964.1_at	-3.972125639	2.63E-07
chr2.CM0201.34_at	-3.97143736	0.000174385
chr3.TM1089.7_at	-3.970778415	3.52E-09
Ljwgs_029527.1_at	-3.968941682	2.31E-06
Ljwgs_017486.1_at	-3.964799038	6.91E-10
Ljwgs_072567.1_at	-3.96446797	6.09E-09
chr4.CM0046.61_at	-3.964098764	1.75E-07
Ljwgs_015311.2_s_at	-3.96181882	3.72E-08
Ljwgs_149305.1_s_at	-3.959132553	1.87E-06
chr2.CM0695.25_at	-3.958294821	3.90E-05
chr4.CM0337.32.7_at	-3.957969542	0.001804299
chr6.TM1613.20_at	-3.957381866	3.57E-10
Ljwgs_016132.2_at	-3.952695904	1.71E-07
gi45352425_at	-3.952032396	4.73E-09
TM1008.10_at	-3.951916716	1.35E-06
Ljwgs_090327.1_at	-3.951898787	2.31E-05
TM0548.18_at	-3.937105277	1.86E-05
chr6.CM0118.60.1_at	-3.93487711	3.16E-05
Ljwgs_120222.2_at	-3.934742531	2.50E-10
TC19632_at	-3.933127344	3.70E-09
Ljwgs_064894.1_at	-3.933003605	8.31E-08
chr3.CM0176.28_at	-3.930408281	8.33E-06
Ljwgs_130410.1_at	-3.92072398	1.69E-08
chr4.TM0844.5_at	-3.914626256	4.10E-08
chr2.CM0249.67_at	-3.910806262	1.57E-07
Ljwgs_107144.1_at	-3.910325926	2.42E-06
Ljwgs_137597.1_at	-3.908183052	4.36E-07
Ljwgs_078537.1_at	-3.905799539	0.002305931
chr1.TM0671.14_at	-3.90344359	2.51E-06
chr4.CM0126.97_at	-3.900627091	6.11E-10
Ljwgs_110794.1_x_at	-3.897600669	7.15E-06
Ljwgs_133997.1_at	-3.897542371	4.91E-08
TM0548.30_at	-3.894033382	7.12E-07
chr5.CM0311.6_at	-3.890944246	1.53E-08
gi45351964_at	-3.889693237	4.26E-07
chr5.TM0698.5_at	-3.887917247	8.21E-08
Ljwgs_039449.1_at	-3.885071319	2.16E-06
chr1.CM0760.36.3_at	-3.881511484	1.75E-07
chr6.TM0821.12.1_s_at	-3.879367754	1.27E-06
Ljwgs_007374.1_x_at	-3.878530109	0.028046573
Ljwgs_028259.1_at	-3.877554094	2.25E-05
gi45638974_at	-3.874584409	8.26E-07
chr6.CM0314.52_at	-3.874451887	6.04E-07
chr2.CM0020.20_at	-3.873961081	0.000351867
chr5.CM0956.33_at	-3.872035909	6.04E-10
TM0843.27_at	-3.864903835	3.18E-05
chr6.CM0437.24_at	-3.863202985	3.55E-07
Ljwgs_060964.1_at	-3.854103113	8.22E-06
Ljwgs_035318.1_s_at	-3.849708782	7.95E-07
chr2.CM0249.104_s_at	-3.849265221	1.84E-07
Ljwgs_010110.1_at	-3.849019369	1.58E-06
chr3.TM1465.12_at	-3.847706321	0.009114212
Ljwgs_011435.1_at	-3.847696772	1.79E-06
chr5.CM0239.15_at	-3.844693513	7.88E-08
Ljwgs_011294.1_at	-3.841904899	7.29E-08
Ljwgs_120228.1_at	-3.840566215	0.009523795
chr4.CM0026.6_at	-3.838422532	1.41E-06
Ljwgs_062110.1_at	-3.831924786	4.52E-06
chr1.CM0171.71_s_at	-3.831551574	2.41E-07
chr2.CM0177.35.1_at	-3.830193192	3.23E-07
Ljwgs_024646.1_at	-3.829699764	1.04E-08
Ljwgs_015273.2_at	-3.829659309	1.36E-07
Ljwgs_013117.1_at	-3.828898045	0.006466535
Ljwgs_018632.2_at	-3.825926533	8.72E-07
Ljwgs_069843.1_at	-3.825771583	1.53E-08
CM1488.47_at	-3.824615887	3.21E-08
chr3.CM0005.21.1_s_at	-3.818570573	3.59E-09
chr3.CM0127.83_at	-3.814550748	5.70E-05
Ljwgs_070244.1_at	-3.81376553	1.32E-09
gi37575146_at	-3.811274658	0.000430502
TM0906.1.1_at	-3.811264968	1.39E-05
chr2.CM0304.16_s_at	-3.81116897	1.96E-07
chr3.CM0142.58_at	-3.808723384	8.80E-07
Ljwgs_038483.2_at	-3.807123371	2.09E-06
Ljwgs_007374.1_at	-3.806337398	0.019117444
chr6.CM0139.78_at	-3.795216115	2.17E-07
TM1226.7_at	-3.794640245	7.54E-06
chr3.CM0690.11_at	-3.793155119	2.27E-12
Ljwgs_027010.1_at	-3.792643209	1.82E-06
chr5.CM0040.66_at	-3.7918963	2.45E-08
gi45404437_at	-3.785254463	6.94E-06
chr6.TM0306.11_at	-3.783255076	5.11E-06
chr2.TM0490.19_at	-3.780686738	0.000527244
chr3.CM0590.5_at	-3.775970719	9.68E-07
chr2.CM0749.36_at	-3.775539723	1.83E-06
chr4.CM0399.52.1_at	-3.772448567	1.65E-05
chr2.CM0608.37_at	-3.770889412	7.67E-07
chr1.CM0147.10_at	-3.770266708	4.18E-10
chr1.TM0989.10_at	-3.76549268	3.87E-08
Ljwgs_049772.1_at	-3.764934841	2.59E-08
chr1.CM0206.26_at	-3.762766899	1.22E-06
chr3.CM0690.6_at	-3.758840216	1.49E-07
Ljwgs_046962.1_at	-3.758443009	3.82E-10
chr6.CM0139.40_at	-3.757773576	9.23E-06
chr2.CM0008.60_s_at	-3.756147934	2.34E-06
TM0651.23_at	-3.753530808	3.77E-06
chr1.CM0001.70.2_at	-3.747417115	4.50E-08
gi7783871_at	-3.736350449	3.15E-06
TM0623.9_at	-3.735116736	2.24E-06
chr5.CM0052.19_at	-3.734743974	0.000119113
Ljwgs_028605.1_at	-3.731043913	2.35E-05
gi7787778_at	-3.730596905	0.000125991
TM0581.12_s_at	-3.728795461	2.08E-05
Ljwgs_028476.1_at	-3.724519416	3.19E-06
Ljwgs_083468.1_s_at	-3.72431444	3.56E-11
TM0694.11_at	-3.722324922	4.27E-09
Ljwgs_029677.1_at	-3.718541599	1.68E-10
Ljwgs_025342.1_at	-3.718109766	0.000101592
Ljwgs_013444.2_at	-3.717778677	1.31E-05
chr4.CM0007.28_at	-3.714876779	7.42E-09
chr3.TM0730.6_at	-3.714544018	2.69E-07
chr6.TM0830.9_at	-3.713085966	0.002285751
Ljwgs_035144.1_at	-3.71307395	3.66E-05
Ljwgs_069580.1_at	-3.709768056	8.19E-08
Ljwgs_037727.1_at	-3.707687883	4.05E-05
chr1.CM0017.36_at	-3.707313716	1.25E-09
Ljwgs_138685.1_at	-3.704765586	2.05E-08
chr4.CM0126.139_at	-3.704750793	9.61E-08
chr1.TM1284.10_at	-3.70424014	0.000115317
Ljwgs_044797.1_at	-3.703050675	0.000124003
chr4.CM0061.2_at	-3.701099655	0.001606792
chr2.CM0304.5_at	-3.700628306	2.10E-07
TC16896_at	-3.698995587	4.47E-07
Ljwgs_024744.2_at	-3.697460678	2.15E-08
chr5.CM0095.33_at	-3.696370848	8.88E-05
chr5.CM0148.20_at	-3.692277934	1.85E-05
Ljwgs_032481.1_at	-3.690535804	2.67E-07
chr2.CM0308.6_at	-3.690106047	1.36E-07
chr4.CM0119.26.1_at	-3.689764588	0.000495272
chr5.CM0200.117_at	-3.689133509	0.000373907
chr5.CM0148.46.1_at	-3.688576282	4.25E-06
Ljwgs_020805.2_at	-3.688359993	3.10E-06
Ljwgs_107973.1_at	-3.679531687	1.26E-05
chr1.CM0206.61_at	-3.678583538	7.66E-07
Ljwgs_030699.1_at	-3.676837314	2.34E-07
chr6.CM0041.8_at	-3.675048095	1.09E-09
Ljwgs_078537.1_x_at	-3.674996562	0.000428358
Ljwgs_050547.2_at	-3.671461114	7.35E-07
Ljwgs_020116.2_at	-3.671005306	1.59E-07
chr4.CM0046.19_at	-3.670107727	0.015562487
chr1.CM0010.20_at	-3.666238423	7.00E-08
Ljwgs_035039.1_at	-3.665317817	0.000112952
chr5.CM0299.45_at	-3.66368327	5.78E-08
TM0581.7_at	-3.661940183	2.00E-06
Ljwgs_066351.1_at	-3.661139017	2.97E-08
TM1051.22.2_at	-3.660011057	9.53E-05
Ljwgs_089940.1_at	-3.657802171	1.76E-05
TC12863_at	-3.656746612	1.12E-08
chr3.CM0106.54_at	-3.653848097	9.95E-08
gi45349514_at	-3.65372295	1.23E-07
chr5.CM0239.52_at	-3.651542757	7.93E-07
chr1.CM0178.28_at	-3.650317532	1.50E-07
TM0933.8_at	-3.647116732	4.52E-05
chr1.CM0088.36.2_at	-3.645067854	1.81E-05
chr4.TM0692.19_at	-3.644029945	3.69E-07
Ljwgs_030337.1_at	-3.642641641	5.84E-09
Ljwgs_011527.1_at	-3.641097767	5.87E-06
Ljwgs_011330.1_at	-3.639124184	6.10E-09
Ljwgs_059336.1_at	-3.639003019	3.12E-06
Ljwgs_041784.1_s_at	-3.636825227	0.000622847
gi45408439_at	-3.635907758	1.33E-08
Ljwgs_016325.1_at	-3.635763797	4.94E-07
chr1.CM0050.12_at	-3.6355413	2.94E-05
Ljwgs_086310.1_at	-3.63378662	2.12E-07
chr1.TM1078.2.2_at	-3.63067503	3.35E-07
Ljwgs_059392.1_at	-3.628817571	0.003541535
Ljwgs_096711.2_s_at	-3.6274744	7.23E-10
Ljwgs_049564.1_at	-3.62718622	0.000302964
chr3.CM0634.44_at	-3.627158761	2.11E-06
Ljwgs_021310.1_at	-3.626356164	4.78E-06
Ljwgs_110351.1_at	-3.622183226	5.36E-06
TM0651.19_s_at	-3.616914152	2.40E-08
chr5.CM0200.58.1_x_at	-3.615843536	0.000121564
Ljwgs_042911.1_at	-3.61509058	4.10E-06
chr2.TM0641.2_at	-3.613911437	5.68E-08
chr3.TM1089.2_at	-3.612937165	0.000303931
chr1.CM0591.45.1_at	-3.611830793	1.01E-05
chr4.CM0128.52_at	-3.610638989	6.10E-08
chr6.CM0139.84_at	-3.606109134	7.46E-07
Ljwgs_013806.1_at	-3.603792526	3.66E-07
Ljwgs_019948.1_at	-3.59735127	1.63E-06
Ljwgs_053543.1_at	-3.596593021	6.28E-06
Ljwgs_087682.1_at	-3.594087191	2.77E-07
Ljwgs_048638.1_s_at	-3.592542892	7.29E-07
chr3.TM0649.1_at	-3.592328466	1.71E-06
Ljwgs_029197.1_at	-3.59229128	1.55E-08
gi45632810_at	-3.590216462	3.43E-08
chr2.CM0124.73_at	-3.590141489	6.00E-06
Ljwgs_104694.1_s_at	-3.584454713	1.35E-05
chr4.CM0234.32_at	-3.577787436	1.31E-06
Ljwgs_023976.1_at	-3.577508705	9.31E-08
chr4.CM0500.41_at	-3.568957192	3.16E-08
Ljwgs_020762.1_at	-3.567513031	3.85E-06
chr4.CM0182.43_at	-3.564687991	6.88E-09
Ljwgs_008832.1_at	-3.563870598	1.69E-10
Ljwgs_007374.1_s_at	-3.561511726	0.035062049
Ljwgs_109230.1.1_at	-3.55988816	4.41E-07
chr4.CM0004.42_at	-3.555156361	1.81E-07
Ljwgs_043946.1_at	-3.554484902	1.91E-05
chr2.CM0056.26_at	-3.549887765	2.28E-06
Ljwgs_028123.1_at	-3.549659656	4.48E-05
Ljwgs_039858.2_at	-3.548874125	2.11E-05
Ljwgs_015570.2_at	-3.547762585	1.66E-06
Ljwgs_046909.1_at	-3.547010763	7.30E-10
chr3.CM0282.65_at	-3.544626928	0.000731096
Ljwgs_042925.1_at	-3.54258434	1.23E-09
TC9387_at	-3.541517072	1.58E-05
chr2.CM0304.98_at	-3.539445949	1.33E-06
chr4.CM0044.12_at	-3.539079562	0.000154448
TM1226.7_s_at	-3.535709008	6.99E-06
chr1.CM0088.60_at	-3.535634378	0.00023141
gi45354873_at	-3.534731155	8.61E-11
chr4.TM0570.7_at	-3.533141965	1.14E-07
chr4.CM0087.59_at	-3.5329917	5.53E-06
Ljwgs_016211.1_at	-3.531953465	3.93E-05
Ljwgs_022785.1_at	-3.530221283	6.59E-08
chr5.CM0071.60_s_at	-3.528352795	1.55E-09
TM1571.33_x_at	-3.527503826	1.14E-06
chr3.CM0396.34_at	-3.522703922	7.62E-08
Ljwgs_011340.0.1_x_at	-3.522619205	0.002444095
TC17266_at	-3.522513844	0.03957491
Ljwgs_029993.1_at	-3.521544963	0.000862466
chr1.TM0805.10.1_at	-3.520847184	4.30E-08
Ljwgs_094520.1_at	-3.5206991	2.58E-07
chr3.CM0590.47_at	-3.520651209	1.52E-06
chr1.CM0113.8_at	-3.518978015	5.57E-08
Ljwgs_003482.1_at	-3.517500845	4.76E-09
chr3.CM0590.32_at	-3.516214855	8.08E-09
chr3.CM0216.33.1_at	-3.513974982	4.52E-08
chr4.CM0288.2_at	-3.511539368	7.36E-08
Ljwgs_056374.1_at	-3.51050691	2.07E-09
gi45635212_at	-3.506888238	4.93E-07
Ljwgs_074454.1_at	-3.506579109	3.26E-05
chr5.CM0077.83_at	-3.503729383	2.30E-05
Ljwgs_086126.1_at	-3.503269319	2.27E-06
chr5.CM0200.1.1_at	-3.502642418	2.88E-07
Ljwgs_016823.1_s_at	-3.499853063	2.52E-05
chr2.TM1766.3_at	-3.498007242	0.000102133
Ljwgs_116701.1_at	-3.497701451	7.07E-08
Ljwgs_073942.1_at	-3.491484367	6.99E-09
Ljwgs_046321.1_at	-3.490633749	9.20E-06
Ljwgs_054236.1_s_at	-3.490206272	4.98E-06
Ljwgs_040147.2_at	-3.480503282	4.92E-06
chr4.CM0337.30_at	-3.48043354	2.35E-06
chr3.CM0282.25_at	-3.477027606	2.42E-05
chr3.CM0129.30_at	-3.476641905	1.32E-08
chr4.CM0046.9_at	-3.475483336	3.59E-08
chr1.TM0221.17_at	-3.473645428	1.53E-07
Ljwgs_006391.1_at	-3.472204152	0.000102369
chr1.CM0063.42_s_at	-3.469846996	0.000158699
chr3.CM0070.56_s_at	-3.466014533	2.40E-06
gi45635475_at	-3.464471742	0.004227208
chr4.CM0244.43_at	-3.459881	5.37E-06
Ljwgs_011511.1_at	-3.451506333	8.35E-07
Ljwgs_064457.1_at	-3.451072061	1.51E-05
chr4.TM0555.14_at	-3.446743405	5.76E-09
chr5.CM0494.22_s_at	-3.446451394	4.96E-05
chr2.CM0608.50_x_at	-3.445401215	7.93E-07
Ljwgs_020681.1.1_at	-3.445163768	0.009018624
Ljwgs_122888.2_at	-3.444836713	1.26E-05
Ljwgs_021207.1_s_at	-3.440494678	2.57E-06
Ljwgs_074952.1_at	-3.439488537	5.10E-05
chr5.CM0773.25_at	-3.438727017	4.54E-10
chr1.CM0147.48_at	-3.437599581	2.92E-06
TM1571.4_at	-3.437061536	4.26E-09
Ljwgs_081998.1_at	-3.435801615	1.11E-05
Ljwgs_013129.1_at	-3.43444127	0.000196283
Ljwgs_013813.2_at	-3.432644549	2.16E-08
TC11191_at	-3.432517058	4.01E-08
Ljwgs_077946.1_at	-3.432484319	3.83E-08
chr4.CM0617.66_at	-3.431424239	1.96E-06
chr6.CM0066.5_at	-3.43101815	1.87E-06
Ljwgs_014865.1_at	-3.429355065	1.97E-05
Ljwgs_030830.1_at	-3.428531096	2.84E-08
Ljwgs_054325.1_at	-3.427742087	0.000149411
Ljwgs_096799.1_at	-3.424262782	0.000830506
chr2.CM0177.18_at	-3.423939443	1.72E-07
TM0755.20_at	-3.419220305	0.000309775
chr2.CM0008.10.1_s_at	-3.418781754	1.90E-09
Ljwgs_061979.1_at	-3.417706603	1.42E-05
Ljwgs_147194.1_at	-3.416410578	6.33E-05
chr2.CM0132.21_at	-3.416343483	3.62E-06
Ljwgs_104176.1_at	-3.416015767	2.95E-05
Ljwgs_089205.1_s_at	-3.415521341	1.61E-07
chr5.CM0909.3_at	-3.414364499	1.16E-05
Ljwgs_091501.1_s_at	-3.412645404	5.89E-09
Ljwgs_038880.1_at	-3.412636654	5.89E-08
Ljwgs_038585.1.1_at	-3.408462597	0.00019841
chr3.TM1465.1_at	-3.407480763	1.71E-07
Ljwgs_044648.1.1_at	-3.398315759	4.81E-10
Ljwgs_006355.3_at	-3.395040434	1.57E-06
Ljwgs_015518.1_at	-3.393627734	3.01E-08
Ljwgs_129258.1_at	-3.393342724	8.98E-08
Ljwgs_128714.1_s_at	-3.392802398	1.31E-07
TM0906.1.2_at	-3.392073095	0.000183322
chr6.TM0722.14.1_at	-3.3915473	1.71E-05
gi47953351_at	-3.391038732	3.24E-06
CM0601.40_at	-3.388899725	2.09E-07
gi45348931_at	-3.385923037	4.42E-09
TM1226.2_at	-3.382740149	0.000348021
Ljwgs_148177.1_s_at	-3.381855814	7.50E-07
chr4.CM0558.39_at	-3.37839709	6.61E-07
BM1386.15_at	-3.377144414	1.98E-07
Ljwgs_022882.1.1_at	-3.376490658	2.60E-07
Ljwgs_046039.1_s_at	-3.376129968	8.12E-09
Ljwgs_013484.1_at	-3.374903263	1.13E-08
Ljwgs_050424.1_at	-3.373342803	3.76E-05
Ljwgs_012445.1_at	-3.372885527	0.00021423
Ljwgs_019438.1_at	-3.371796712	0.000123706
Ljwgs_017710.1_at	-3.371356504	3.12E-05
Ljwgs_135830.1_at	-3.370247802	1.55E-06
chr3.CM0460.26_at	-3.369244664	0.000133989
Ljwgs_032463.1_at	-3.367791463	3.95E-05
gi45396605_at	-3.365815481	1.65E-06
chr3.CM0160.43.1_at	-3.36350798	5.32E-06
chr1.CM0248.10_at	-3.362633556	8.91E-06
Ljwgs_124120.1_s_at	-3.360548309	1.11E-05
Ljwgs_141043.1_at	-3.359865045	0.001030631
chr1.CM0029.45_at	-3.358267	8.65E-09
chr1.CM0349.12_at	-3.357683147	1.61E-07
chr5.TM1392.8_at	-3.356257568	1.18E-07
Ljwgs_046729.1_at	-3.355627465	0.001685422
Ljwgs_086857.1_at	-3.352065264	1.65E-06
chr1.CM0284.8_at	-3.348475003	2.69E-07
Ljwgs_004679.2_at	-3.347582249	2.08E-07
Ljwgs_014694.1_at	-3.346930265	6.98E-06
Ljwgs_032063.1_at	-3.346094458	5.08E-05
Ljwgs_048280.1_s_at	-3.341301672	1.25E-08
Ljwgs_051409.1_s_at	-3.336409694	1.76E-09
chr3.CM0142.60_at	-3.334882235	2.16E-07
Ljwgs_043568.1_at	-3.334422569	2.96E-06
chr5.CM0089.64_at	-3.333617834	6.37E-08
Ljwgs_022902.1.1_s_at	-3.332960199	2.09E-08
chr5.TM1574.9_at	-3.331564642	1.40E-08
gi45414283_at	-3.329305645	3.63E-06
TM0770.13_at	-3.329270325	2.17E-08
Ljwgs_112262.1_at	-3.326379147	3.30E-09
Ljwgs_009191.1_at	-3.323689001	2.73E-08
chr3.TM0576.21_s_at	-3.322189794	4.44E-07
chr1.TM0811.11_at	-3.320215755	2.49E-06
chr4.CM0073.39_at	-3.314528824	4.19E-09
TM0623.19.1_s_at	-3.314288311	4.03E-05
Ljwgs_025706.1_at	-3.312854316	1.15E-05
chr2.CM0304.102_at	-3.312387378	7.59E-05
chr2.CM0008.3_at	-3.308828836	9.84E-07
TM0651.8_x_at	-3.308207261	0.000607977
Ljwgs_012005.2_at	-3.306546153	4.69E-08
gi45634173_at	-3.305891144	3.36E-08
Ljwgs_079557.0.1_at	-3.305632929	4.73E-06
gi45350537_at	-3.303127884	1.26E-05
Ljwgs_021839.1_at	-3.301987027	0.007915925
Ljwgs_067001.1_at	-3.301666438	7.76E-10
chr2.CM0304.5_s_at	-3.299001994	6.46E-09
Ljwgs_006063.2.1_at	-3.298260084	2.03E-07
chr3.CM0282.112_s_at	-3.297702737	6.50E-07
chr4.CM0061.34_at	-3.29765382	2.85E-07
Ljwgs_106317.1_at	-3.297285902	3.64E-07
Ljwgs_021886.2_at	-3.295395295	3.05E-05
Ljwgs_055159.2_at	-3.295099204	0.000713534
Ljwgs_042203.1_at	-3.294913141	1.22E-08
Ljwgs_064491.1_at	-3.293920929	2.16E-06
chr1.TM1573.8_at	-3.292163312	4.98E-06
chr6.TM0830.20_at	-3.29186009	4.38E-09
Ljwgs_114457.1_at	-3.290921674	0.000121992
Ljwgs_108081.1_at	-3.29027283	9.76E-09
chr1.CM0150.63_at	-3.288082463	8.15E-08
Ljwgs_055081.1_s_at	-3.287833285	9.04E-07
chr1.CM0322.18_at	-3.285904323	7.80E-05
Ljwgs_031541.1_s_at	-3.284006946	3.88E-07
chr4.TM0844.5.1_at	-3.283623678	0.000312534
Ljwgs_057933.1_at	-3.281326559	0.001691603
Ljwgs_106290.1_at	-3.280677397	2.28E-05
chr1.CM0147.77_at	-3.274590083	1.65E-07
chr2.TM0641.2.1_at	-3.272581715	2.82E-06
Ljwgs_065857.1_at	-3.272369526	3.85E-07
chr4.CM0026.51_at	-3.270387919	4.50E-08
chr2.CM0249.130_at	-3.267540245	9.13E-06
Ljwgs_090897.2_s_at	-3.266139795	4.97E-05
Ljwgs_010588.1_at	-3.265188545	2.73E-09
chr1.BM1697.11_at	-3.264962786	1.63E-06
chr4.CM0172.19_at	-3.264946711	7.36E-07
Ljwgs_079860.1_at	-3.264499359	1.66E-06
TM1622.16.1_at	-3.263933156	9.67E-07
chr2.CM0749.37_at	-3.262091631	6.44E-07
Ljwgs_081991.1.1_s_at	-3.261307508	1.41E-08
TM1647.12_at	-3.259659234	3.25E-07
chr2.CM0346.18_at	-3.258453338	1.36E-08
chr5.CM0569.37.1_at	-3.258180659	0.006054582
chr1.CM0113.47_at	-3.256192247	3.52E-08
chr5.CM0200.79.1_at	-3.254984766	1.07E-06
chr5.CM0180.38_at	-3.254790491	8.02E-05
Ljwgs_073609.2_at	-3.253922094	8.29E-05
gi45604121_at	-3.251887164	6.61E-06
chr6.BM1714.12_at	-3.251316604	0.01753018
TM0651.26_at	-3.249490899	5.36E-08
Ljwgs_019294.2_at	-3.247373146	1.58E-08
Ljwgs_035826.1_at	-3.247169353	9.21E-05
Ljwgs_048530.1_at	-3.243712784	3.40E-05
chr1.CM0378.15_at	-3.241930035	1.33E-08
chr3.CM0135.31_at	-3.238621241	1.32E-06
chr1.CM0010.35_s_at	-3.237682516	2.05E-05
TM1408.2_at	-3.237638042	4.14E-06
chr4.CM0659.40_at	-3.236551548	1.04E-08
chr1.CM0009.20_at	-3.236474446	1.11E-05
chr3.CM0396.23_at	-3.236170269	2.37E-09
Ljwgs_044448.2_at	-3.23511227	5.13E-09
chr1.CM0001.71_s_at	-3.232544577	6.83E-07
Ljwgs_037924.1_at	-3.232436	9.38E-09
chr1.TM0812.9_at	-3.2291187	1.30E-05
Ljwgs_010025.1_at	-3.227556834	4.67E-09
chr4.CM0025.12.1_at	-3.226803889	0.008119876
chr3.CM0241.7_at	-3.225159206	0.011891283
Ljwgs_051219.1_at	-3.224595615	4.67E-06
Ljwgs_028478.1_at	-3.22454686	3.04E-06
Ljwgs_133863.1_at	-3.224528197	0.015205136
chr3.CM0070.57_at	-3.22427095	0.001283462
Ljwgs_066052.1_at	-3.222785966	4.49E-06
chr2.TM0383.4_at	-3.222226205	3.44E-06
Ljwgs_024072.1_at	-3.221983016	1.44E-05
chr4.CM0119.29_at	-3.220762549	3.88E-06
Ljwgs_142098.1_at	-3.216264723	7.67E-10
Ljwgs_090121.1_at	-3.215652404	0.000142977
Ljwgs_066882.1_at	-3.210766156	4.98E-10
chr2.CM1150.35_at	-3.209813568	0.001530208
chr2.TM1659.12_at	-3.207988288	1.19E-05
chr1.CM0361.22_at	-3.207142408	5.24E-09
Ljwgs_029762.2_at	-3.204795763	2.21E-05
chr1.CM0248.71_x_at	-3.203842759	0.006041874
TM0548.14.1_x_at	-3.202280511	8.12E-09
chr4.TM0597.25_at	-3.200780775	1.10E-07
chr6.CM0014.11_at	-3.198396601	1.59E-06
chr1.CM0010.5_at	-3.197797714	2.37E-07
chr2.CM0056.28_at	-3.196077219	0.000298105
chr4.CM0247.21_at	-3.193719123	0.002736817
chr2.CM0008.11.1_at	-3.192871747	8.70E-10
Ljwgs_077570.2_at	-3.192800334	0.000274454
Ljwgs_074187.1_at	-3.192651481	1.77E-05
Ljwgs_015249.1_at	-3.189686691	2.76E-07
Ljwgs_015975.1_at	-3.187081173	1.35E-07
Ljwgs_084215.1_at	-3.18678243	0.001205602
chr3.TM0407.12_at	-3.186217244	2.78E-05
gi897770_s_at	-3.184069132	3.64E-10
Ljwgs_067522.1_at	-3.18360213	1.10E-07
chr5.CM0052.9.1_at	-3.181471065	1.21E-09
chr3.CM0216.97_at	-3.180623481	2.80E-05
Ljwgs_019937.1_at	-3.178116302	1.84E-07
Ljwgs_010002.2_at	-3.177739369	1.14E-07
Ljwgs_022523.1_at	-3.176197299	6.88E-06
gi45629141_at	-3.175846958	9.66E-08
chr2.CM0191.30_at	-3.173767895	3.36E-06
Ljwgs_010588.1_s_at	-3.172037422	2.06E-09
Ljwgs_020755.1_at	-3.171287283	0.003834899
chr5.CM0096.105_at	-3.171230787	4.65E-07
chr3.CM0135.30_s_at	-3.170915921	3.03E-07
TM1221.15_at	-3.169209416	3.97E-08
Ljwgs_027954.1_at	-3.168774098	2.04E-05
Ljwgs_018430.1_s_at	-3.168221942	2.74E-10
Ljwgs_073152.1_s_at	-3.157638858	0.000513434
Ljwgs_016759.2_at	-3.155313899	1.98E-05
Ljwgs_075517.0.1_at	-3.153591175	0.001899067
chr3.CM0216.43_at	-3.152672341	1.14E-06
chr3.CM0634.87_at	-3.148871814	1.25E-08
Ljwgs_019532.1_at	-3.148650119	3.31E-06
Ljwgs_019666.1_at	-3.148279589	4.18E-07
Ljwgs_017665.0.1_at	-3.144804184	1.17E-05
chr2.CM0803.56_at	-3.141448115	1.36E-05
chr2.CM0608.18.1_at	-3.137959456	2.75E-06
chr1.CM0378.1_at	-3.137236079	2.19E-06
Ljwgs_078419.1_at	-3.136490769	7.36E-05
chr3.CM0047.27_at	-3.134337645	1.24E-07
Ljwgs_074949.1_at	-3.132520562	5.30E-06
Ljwgs_020029.1_s_at	-3.132005449	2.04E-05
TM0879.2_at	-3.131982221	0.000663064
chr2.CM0608.50_at	-3.130359229	0.000109252
chr2.CM0056.15.1_at	-3.129663369	5.28E-05
TM1202.15_x_at	-3.129426706	0.000653424
Ljwgs_023266.1_at	-3.128561693	7.92E-07
chr1.CM0800.31_at	-3.112542859	1.10E-07
TC18862_at	-3.112111296	0.002136598
Ljwgs_018029.2_at	-3.111653678	9.51E-09
TM0461.2_at	-3.109387751	0.001417661
TM0990.20_at	-3.108738702	3.27E-05
Ljwgs_144365.1_at	-3.107438563	1.28E-06
Ljwgs_043887.1_at	-3.106749623	0.000144305
Ljwgs_096249.0.1_at	-3.103495221	3.77E-06
Ljwgs_045931.2_at	-3.102543942	6.17E-08
Ljwgs_068782.1_at	-3.098696206	1.35E-08
chr3.CM0279.34_at	-3.096201294	0.009605876
gi11065296_at	-3.086228302	1.13E-07
Ljwgs_038312.2_at	-3.083957885	4.07E-08
chr4.TM1309.11_at	-3.082090634	0.001107431
Ljwgs_121516.1_at	-3.081958835	0.000585586
Ljwgs_080657.1_at	-3.081702425	0.000242479
TC12170_at	-3.080366418	2.19E-07
Ljwgs_019489.1_at	-3.078715376	0.00023312
chr5.CM0357.22.5_at	-3.077162144	6.31E-05
chr2.CM0008.10_at	-3.074610152	3.86E-11
TM1490.12_at	-3.073908868	3.20E-06
Ljwgs_015765.1_at	-3.072798615	1.45E-06
Ljwgs_013237.1_at	-3.072737577	1.79E-06
gi45577656_at	-3.070135326	2.17E-08
chr4.CM0182.44_at	-3.067571642	6.22E-06
chr1.CM0206.150_at	-3.067468828	5.17E-10
Ljwgs_138483.1_s_at	-3.067260171	0.000422316
chr3.CM0253.25.2_at	-3.066603048	0.000746709
chr2.CM0099.20_at	-3.062493265	2.49E-05
Ljwgs_137598.1_at	-3.061033136	3.10E-07
TM0651.28_at	-3.058006992	9.23E-10
Ljwgs_071481.1_at	-3.057043899	1.80E-07
chr3.CM0590.36.1_at	-3.055337438	9.97E-06
Ljwgs_010474.1_at	-3.054992329	0.000155784
chr2.CM0695.43.1_at	-3.054697942	0.002977425
Ljwgs_031423.1.1_at	-3.05304126	4.16E-06
Ljwgs_007226.2.1_s_at	-3.0506348	6.40E-09
Ljwgs_010369.1_at	-3.049910441	8.39E-05
Ljwgs_015906.1_at	-3.047974933	1.16E-07
Ljwgs_010451.2_at	-3.045589705	2.67E-05
Ljwgs_102267.1_at	-3.045496508	5.56E-09
chr3.CM0690.6.1_at	-3.044389242	5.80E-07
TM0843.31.1_at	-3.039985849	3.17E-06
Ljwgs_018050.1_at	-3.038990198	2.62E-06
LjU51b_at	-3.037182697	1.27E-07
chr6.CM0140.3_at	-3.035135569	0.000411042
chr5.CM0519.25_at	-3.035025905	7.90E-06
TM0717.19_at	-3.033699209	3.36E-06
chr5.CM0048.55.3_at	-3.032730362	7.20E-07
chr1.TM1666.6_at	-3.032080577	0.003983998
Ljwgs_019630.1_at	-3.031972886	2.43E-07
Ljwgs_013135.2_at	-3.031153224	3.38E-05
TM1006.2_at	-3.030956376	2.13E-07
Ljwgs_032961.1_s_at	-3.030871096	1.86E-07
Ljwgs_012613.2_at	-3.02857948	0.000131085
chr3.CM0216.37_at	-3.027735948	0.000124793
gi7778671_at	-3.026782572	4.86E-09
chr3.TM0782.20_at	-3.026531603	0.000346918
chr1.CM0318.12_at	-3.022553899	2.72E-08
Ljwgs_043699.0.1_at	-3.019446018	1.58E-05
chr6.TM0630.8_at	-3.018158866	1.40E-06
Ljwgs_128312.1.1_at	-3.017974761	9.46E-09
chr4.CM0617.39_at	-3.016579492	2.80E-11
chr4.CM0042.2_at	-3.01646132	2.44E-07
Ljwgs_096053.1_at	-3.016316301	2.11E-05
Ljwgs_059310.1_at	-3.015435154	9.13E-06
chr2.TM0230.1_at	-3.014802283	0.000132612
Ljwgs_059200.1_at	-3.012881467	2.68E-05
chr5.CM0953.8_at	-3.011303568	2.88E-06
Ljwgs_030306.1_at	-3.011238336	7.17E-08
chr2.CM0056.30_at	-3.011108282	4.47E-07
TC17058_at	-3.010347423	2.21E-06
chr1.CM0600.13_at	-3.010143002	2.23E-07
Ljwgs_134343.1.1_at	-3.008627394	3.64E-07
Ljwgs_021795.1_at	-3.007911115	6.66E-06
Ljwgs_043708.1_s_at	-3.00710565	4.72E-06
chr5.CM0040.50_s_at	-3.006721808	2.83E-08
Ljwgs_145788.1_at	-3.006635541	3.63E-06
Ljwgs_083948.1_at	-3.006292777	4.06E-07
chr1.CM0147.26_at	-3.004496111	2.91E-07
Ljwgs_008747.1_at	-3.004168359	0.000898832
Ljwgs_040022.1_at	-3.003220914	7.28E-05
Ljwgs_013510.2_at	-3.000546159	4.02E-06
chr5.TM0731.13_at	-2.998093392	0.000554776
TM1623.18_at	-2.997977569	8.70E-06
Ljwgs_095173.1_at	-2.997743771	2.47E-06
TC12676_at	-2.997183838	6.09E-10
Ljwgs_034324.1_x_at	-2.995407079	1.59E-05
Ljwgs_009619.1_at	-2.993080253	1.39E-05
chr2.CM1032.27_at	-2.99304062	8.66E-05
Ljwgs_024280.2_at	-2.990540208	1.38E-06
Ljwgs_124834.1_s_at	-2.988811346	6.76E-07
Ljwgs_081003.1_s_at	-2.988225751	3.08E-06
Ljwgs_028582.2_s_at	-2.988158751	0.000272133
chr4.CM0073.30.1_at	-2.98689824	2.11E-06
chr1.CM0109.35_s_at	-2.986341656	6.00E-08
TM1489.5_at	-2.986295827	0.005967892
Ljwgs_137608.1_s_at	-2.984210738	0.000170017
Ljwgs_078568.1_s_at	-2.983628664	0.000169218
chr1.CM0001.63_at	-2.983217333	4.09E-05
Ljwgs_040276.2_at	-2.982911098	6.37E-07
Ljwgs_054834.1_s_at	-2.982829154	1.40E-06
Ljwgs_014004.2_at	-2.980759373	0.001673507
chr1.CM0215.32_at	-2.977942882	0.001648481
chr1.TM0862.21_at	-2.977458539	7.37E-06
Ljwgs_011321.1_at	-2.976341335	5.15E-06
Ljwgs_003514.1_at	-2.974789239	9.33E-06
chr6.TM0778.10_at	-2.972739022	0.002859207
Ljwgs_034536.1_at	-2.97144592	5.11E-05
chr6.CM0055.95_s_at	-2.971214807	4.54E-07
chr3.CM0116.35_at	-2.969891424	0.001836335
Ljwgs_057716.1_at	-2.96644365	1.66E-06
Ljwgs_070619.1_at	-2.966261596	3.59E-09
gi45572323_at	-2.965082741	7.13E-07
chr2.CM0191.83_at	-2.963507202	0.000203102
Ljwgs_134073.1_at	-2.963027742	2.71E-05
Ljwgs_051523.2_s_at	-2.962852936	0.008631541
Ljwgs_047916.1_at	-2.962678009	3.80E-06
chr2.CM0249.105_at	-2.962311111	5.19E-05
Ljwgs_019006.1_at	-2.961878031	6.51E-05
gi7781743_at	-2.960580295	3.46E-05
chr1.CM0206.60_at	-2.958548733	1.41E-09
Ljwgs_022012.1_at	-2.958466276	2.82E-05
Ljwgs_048461.1_at	-2.957893902	3.31E-06
Ljwgs_105740.1_at	-2.957187044	2.00E-05
chr1.CM0233.35_at	-2.957052921	1.95E-06
chr1.CM0123.27_at	-2.955807696	3.63E-05
Ljwgs_023691.1_at	-2.954747486	3.33E-05
Ljwgs_022459.1_at	-2.954540259	9.56E-07
chr4.CM0073.105.1_at	-2.954508829	5.29E-09
Ljwgs_028766.1_at	-2.953198091	1.81E-06
chr4.CM0128.55_at	-2.947558315	7.78E-07
Ljwgs_013579.1_s_at	-2.944626189	0.000105257
TM1544.14.1_at	-2.944304525	4.09E-06
chr5.CM0357.59_s_at	-2.944260087	2.06E-06
chr6.CM0055.8_at	-2.943522093	0.001780792
chr2.CM0695.46_at	-2.943097815	1.62E-06
Ljwgs_019882.2_at	-2.942417722	2.78E-07
gi45629004_at	-2.940573172	3.10E-06
Ljwgs_109728.1_at	-2.940234427	4.84E-06
Ljwgs_050260.1_at	-2.93967116	3.27E-10
chr6.TM1763.5.2_at	-2.937825574	1.55E-06
Ljwgs_031708.2_at	-2.935996107	2.04E-06
chr6.CM0055.83_at	-2.935071354	4.95E-06
gi897770_at	-2.934410601	4.01E-09
Ljwgs_065813.1_at	-2.933185411	2.75E-06
chr6.CM0118.25_at	-2.933120612	5.83E-06
chr6.CM0037.24_at	-2.930815938	4.34E-05
chr3.CM0261.24_at	-2.928182513	1.99E-06
Ljwgs_041627.1_at	-2.92353196	8.17E-06
Ljwgs_044216.1_at	-2.92099903	5.30E-06
TC19417_at	-2.920450109	7.69E-06
Ljwgs_088220.1_at	-2.919425206	0.013963744
chr5.CM0956.11_s_at	-2.919220428	0.001036585
Ljwgs_138952.1_at	-2.917658337	0.00119038
chr5.TM1323.19.1_at	-2.915879138	3.42E-06
Ljwgs_073606.1_at	-2.915469277	2.86E-09
chr4.CM0042.31_at	-2.906790747	5.39E-08
Ljwgs_043690.1_at	-2.9056397	2.38E-05
chr1.CM0231.17_at	-2.903115122	3.85E-07
chr5.CM0357.7_at	-2.903048373	7.99E-09
chr1.CM0178.85_at	-2.901870698	1.67E-06
chr5.CM0200.1.3_s_at	-2.899404779	4.60E-07
gi45617738_at	-2.899137016	7.89E-08
Ljwgs_101390.1_x_at	-2.897623223	7.76E-05
chr1.TM0812.10_at	-2.896582457	4.37E-05
Ljwgs_021964.1_s_at	-2.896073524	0.001062968
chr6.CM0014.25_at	-2.891812295	0.000942304
Ljwgs_073004.1_at	-2.890834422	9.08E-05
Ljwgs_042741.1_at	-2.890396552	0.000312223
chr2.CM0031.19_at	-2.888564568	0.000225734
Ljwgs_055820.1_s_at	-2.885576861	0.017475063
chr4.CM0061.12_x_at	-2.87969891	0.004030348
Ljwgs_067767.1_at	-2.876364634	0.000483788
chr5.CM0148.28_at	-2.876126248	2.82E-07
chr1.CM0233.43_at	-2.874350185	8.98E-13
chr6.CM0885.25.1_at	-2.872173024	0.000364166
TM1624.16_at	-2.872166871	9.67E-05
chr3.CM1468.18_at	-2.870468376	2.81E-06
Ljwgs_019299.1_at	-2.867323752	5.87E-07
chr1.TM1305.7.1_at	-2.866898026	3.86E-06
gi45637621_at	-2.865459893	5.93E-08
Ljwgs_085650.1_at	-2.865020208	2.67E-05
chr1.TM1635.22_at	-2.863597166	6.02E-07
Ljwgs_017261.1_at	-2.86349351	4.39E-05
chr4.CM0087.62_at	-2.860271187	1.79E-08
Ljwgs_017261.1_x_at	-2.857163737	4.93E-05
Ljwgs_047927.1_at	-2.856103195	6.67E-07
Ljwgs_016126.1_at	-2.854939972	2.91E-07
TM1149.18.2_s_at	-2.852751496	2.76E-06
chr3.CM0208.12_at	-2.852266272	0.002364262
chr4.CM0244.29_at	-2.849468634	2.86E-06
chr2.TM0667.16.1_at	-2.848320418	1.34E-06
Ljwgs_010230.1_at	-2.847034783	1.52E-07
chr1.CM0269.20_at	-2.845816687	0.00018509
Ljwgs_020896.1_at	-2.844446516	3.05E-08
chr6.CM0314.48_at	-2.842581483	3.57E-08
Ljwgs_050041.1_at	-2.841428845	8.25E-05
gi13539544_at	-2.83959918	0.004505731
chr3.CM0155.27_at	-2.839317581	1.06E-08
chr4.CM0654.25_at	-2.838198154	0.000767679
Ljwgs_053535.1_at	-2.837709777	6.98E-10
Ljwgs_084170.1_at	-2.835913972	3.65E-06
Ljwgs_011443.1_at	-2.829479215	3.11E-05
Ljwgs_091863.1_at	-2.829283511	1.61E-05
gi45629796_at	-2.825821939	2.77E-05
chr4.TM0555.8.2_at	-2.825003885	5.11E-07
chr5.CM0335.9_at	-2.824124899	3.07E-05
chr4.CM0337.34.1_at	-2.824019164	2.88E-06
Ljwgs_057809.1_at	-2.823969521	2.65E-09
chr1.CM0579.48_at	-2.820215153	4.54E-06
Ljwgs_093636.1_at	-2.818611432	0.000303592
chr1.CM0029.44_at	-2.818425568	3.35E-06
chr3.CM0047.7_at	-2.818038614	7.19E-09
Ljwgs_048784.1_at	-2.81747039	7.29E-06
chr2.TM0667.16_at	-2.817070315	4.01E-05
chr1.CM0591.50_at	-2.816995182	1.42E-09
Ljwgs_140142.1_at	-2.816994093	3.57E-06
Ljwgs_079559.1_s_at	-2.815964369	0.002781055
Ljwgs_012520.2_at	-2.815741142	1.93E-06
Ljwgs_018201.2_at	-2.814329331	5.66E-07
gi45636775_at	-2.814027709	0.000130701
Ljwgs_030437.1_at	-2.813935056	0.000389144
Ljwgs_047313.2_s_at	-2.813862833	1.36E-05
TM0990.26_at	-2.813737274	1.01E-06
TM1472.20_at	-2.813270423	2.74E-06
Ljwgs_133158.1_at	-2.812703595	2.12E-05
chr4.CM0659.47_at	-2.811423956	0.005304868
Ljwgs_036411.1_at	-2.811003232	0.000187465
gi45349447_at	-2.810827174	0.03900173
chr4.CM0087.37_at	-2.808067174	5.54E-08
chr4.CM0558.24_at	-2.806064235	1.07E-07
TM0727.2_at	-2.804647565	4.48E-05
Ljwgs_039618.1_at	-2.803433209	7.53E-08
chr5.CM0571.17_at	-2.80258476	0.011236961
chr6.TM1763.9_at	-2.801005124	4.67E-07
gi45354242_at	-2.800072193	1.66E-05
chr4.CM0100.38.3_s_at	-2.799987798	7.42E-05
Ljwgs_029048.1_at	-2.799940066	1.54E-06
chr1.CM0318.5.2_at	-2.799242546	1.33E-08
chr4.CM0061.12_at	-2.797754342	0.00185193
Ljwgs_011044.2_at	-2.797435264	3.98E-06
Ljwgs_029070.1_at	-2.796969911	3.10E-05
Ljwgs_052124.1_at	-2.796284376	4.98E-06
TC11558_at	-2.795857209	0.000341484
chr6.TM0957.5_at	-2.793048959	1.53E-06
Ljwgs_138291.1.1_at	-2.791897019	0.000100686
chr4.CM0003.12_at	-2.791801438	2.17E-07
chr5.CM0260.25_at	-2.791427587	2.57E-12
Ljwgs_017740.1_at	-2.791236742	0.000112986
chr6.CM0885.35_at	-2.789025265	2.07E-05
Ljwgs_011870.2_at	-2.786075584	2.94E-06
Ljwgs_073109.1_at	-2.785343731	1.93E-05
Ljwgs_003602.1_at	-2.783028293	2.65E-05
Ljwgs_017968.3_at	-2.782299765	9.69E-07
chr6.CM0836.24_at	-2.78227063	1.23E-07
Ljwgs_023727.1_at	-2.780723929	3.83E-10
Ljwgs_121793.1_at	-2.778631585	7.41E-07
Ljwgs_050494.1_s_at	-2.778502722	5.87E-07
chr4.TM0555.5_at	-2.778198839	0.000658621
TM1535.6_at	-2.77593471	6.37E-06
Ljwgs_040572.1_at	-2.775883617	5.01E-08
chr2.CM0304.14_at	-2.775394471	6.64E-06
Ljwgs_014540.3_at	-2.775113987	5.88E-05
chr6.TM0317.4_at	-2.774885083	0.000271298
chr1.CM0122.46_at	-2.774333164	2.51E-10
chr5.CM0200.89_at	-2.772965242	6.67E-05
chr4.CM0046.14_at	-2.771928393	0.000353328
Ljwgs_047099.1_at	-2.771717919	2.65E-05
Ljwgs_044963.2_x_at	-2.771551194	3.04E-08
Ljwgs_141699.1_at	-2.771343143	0.000153821
chr6.CM0118.62_s_at	-2.770668983	4.15E-06
Ljwgs_040109.1_at	-2.770512247	1.51E-07
chr2.CM0210.39_at	-2.769997987	7.47E-07
Ljwgs_048883.1_at	-2.769856853	1.48E-08
chr4.CM0194.46_at	-2.768114555	0.002620943
Ljwgs_005308.2_at	-2.767953475	0.013203162
Ljwgs_067107.1_at	-2.766646396	6.54E-05
TM0548.14.1_at	-2.765094974	4.93E-07
Ljwgs_147747.1_at	-2.764724241	1.48E-06
Ljwgs_037030.1_at	-2.764270499	1.27E-07
Ljwgs_017707.1_at	-2.764181198	6.42E-05
chr1.CM0150.65.2_at	-2.763541718	0.000301914
chr4.CM0025.38_at	-2.761901871	6.71E-06
Ljwgs_008656.2_at	-2.759587351	4.85E-05
chr6.TM0317.13_at	-2.758509058	7.65E-07
Ljwgs_099365.1_s_at	-2.757872784	3.20E-06
Ljwgs_143894.1_at	-2.753792864	9.63E-05
Ljwgs_044439.1_at	-2.753052802	4.79E-08
chr3.CM0129.31_x_at	-2.751865532	0.021490534
chr4.CM0061.7_s_at	-2.750003338	0.046267084
Ljwgs_078889.1_s_at	-2.748703329	7.26E-07
chr4.CM0219.44.4_at	-2.748420805	1.95E-05
chr2.CM0608.66_at	-2.748092255	1.54E-06
TM0485.26_at	-2.746552801	1.53E-05
chr5.CM0311.11_at	-2.746085484	1.52E-06
Ljwgs_040039.1_at	-2.744759021	1.96E-08
Ljwgs_057329.1_at	-2.744551416	0.001165516
gi45351719_at	-2.743201345	0.000135464
chr4.CM0046.12_at	-2.742646128	1.93E-05
Ljwgs_045582.1_at	-2.741967575	1.89E-06
Ljwgs_052774.1_at	-2.739144242	2.29E-06
Ljwgs_013645.1_at	-2.737094181	4.64E-06
Ljwgs_043048.1_at	-2.736339977	0.001198428
chr3.CM0127.59_at	-2.7347379	5.54E-07
Ljwgs_111580.1_at	-2.733010548	9.10E-07
chr2.CM0074.20_at	-2.731150619	4.52E-05
chr3.CM0724.29_at	-2.729689804	5.36E-09
Ljwgs_057256.0.1_at	-2.728566066	3.97E-07
Ljwgs_030049.2_at	-2.727668364	2.17E-07
Ljwgs_021850.2_at	-2.727300024	1.71E-07
Ljwgs_030233.1_at	-2.726689261	4.34E-06
chr5.CM0096.34.1_at	-2.725940035	6.99E-05
chr1.CM0010.8_s_at	-2.724493182	2.02E-11
Ljwgs_084705.1_at	-2.724032962	7.14E-05
Ljwgs_041205.1_s_at	-2.723460276	3.07E-05
chr2.CM0168.11_at	-2.723395396	7.16E-05
Ljwgs_016221.1_at	-2.723178548	4.95E-05
chr1.TM1305.1.1_at	-2.722795612	4.89E-06
Ljwgs_067639.2_at	-2.721280668	1.00E-06
TM1226.13.2_at	-2.72086594	0.032313331
chr3.CM0701.25.2_at	-2.720383595	0.000184469
chr3.TM0576.22_at	-2.719910949	1.13E-06
chr4.CM0044.11_at	-2.719906296	3.80E-09
Ljwgs_126405.1_at	-2.719803277	1.83E-05
TC15422_at	-2.718333856	0.000180466
Ljwgs_024504.1_at	-2.71712826	2.64E-06
chr1.CM0105.49_at	-2.716099046	3.29E-07
gi45640401_at	-2.714944063	0.003764097
Ljwgs_011638.2_at	-2.71424252	2.07E-09
chr2.CM0021.55.5_at	-2.71390563	0.000861817
Ljwgs_019635.0.1_at	-2.713616006	1.75E-09
TC9197_at	-2.712828554	0.0456037
chr3.TM0745.32_at	-2.712643119	1.41E-05
chr5.CM0909.52_at	-2.711642579	1.99E-05
Ljwgs_014724.2_at	-2.711315783	4.04E-08
Ljwgs_034603.2_at	-2.710860117	0.000234229
Ljwgs_056302.1_at	-2.71039306	0.000138113
chr4.CM0061.48_at	-2.708600866	1.49E-05
chr3.CM0152.44_at	-2.708326478	2.45E-08
chr3.CM0261.26_at	-2.707661282	5.73E-09
Ljwgs_013415.2_at	-2.706786923	0.002338113
chr2.CM0065.24_at	-2.706785698	9.12E-06
chr1.CM0398.20_at	-2.705847672	2.72E-07
Ljwgs_108567.1_at	-2.705781358	0.013465374
chr4.CM0247.21.1_s_at	-2.70474487	3.41E-06
Ljwgs_147844.1_x_at	-2.703265667	0.000835995
chr2.TM0652.12.1_at	-2.701720388	6.64E-05
chr3.CM0059.39_at	-2.701618165	2.20E-05
Ljwgs_124247.1_at	-2.701351994	1.02E-08
chr1.CM1409.4_at	-2.701305672	5.92E-06
chr1.CM0544.62_at	-2.701117552	0.000446295
Ljwgs_043736.1_at	-2.700914438	0.000651781
Ljwgs_047466.1_at	-2.700495867	0.000383114
chr4.TM1616.18_at	-2.699919181	8.50E-05
TM1670.18_at	-2.696018109	0.015291945
Ljwgs_023870.1_at	-2.695976011	1.20E-06
chr3.CM0155.7_at	-2.694606415	1.52E-06
Ljwgs_119620.1_at	-2.689131329	0.00255836
TC13083_at	-2.688281649	4.32E-07
chr1.CM0375.6_at	-2.688153007	3.29E-06
chr4.CM0343.7_at	-2.687633071	1.93E-05
chr3.CM0196.45_at	-2.686780561	0.000105067
Ljwgs_007589.1_at	-2.686575848	1.84E-09
Ljwgs_017185.2_at	-2.68627081	0.04944021
chr3.TM0426.4_at	-2.684607772	9.21E-06
Ljwgs_047449.1_at	-2.681712302	3.65E-08
chr3.CM0253.25_at	-2.681269533	3.25E-05
Ljwgs_056889.2_s_at	-2.680396065	0.000611433
chr6.CM0045.15.1_at	-2.680073293	0.000197216
chr6.TM0756.3_at	-2.679926162	9.82E-07
Ljwgs_006845.1_at	-2.678372889	3.06E-08
gi45355818_at	-2.677873319	0.009621311
chr3.CM0208.50_at	-2.677320174	1.19E-07
Ljwgs_011950.1_at	-2.677125338	0.002001495
chr1.CM0361.42_at	-2.677026929	1.54E-05
chr2.CM0272.27_at	-2.676691516	2.10E-06
TM0763.9_at	-2.674721563	2.93E-07
chr1.CM0010.18_at	-2.673048355	5.59E-05
chr5.CM0071.31.1_at	-2.672832129	0.000427431
Ljwgs_133158.1_x_at	-2.672387039	1.52E-05
chr3.TM1367.12.1_at	-2.672106698	0.000148395
Ljwgs_014729.1_at	-2.671780907	3.18E-05
chr1.TM0671.18.1_at	-2.669874163	6.44E-10
Ljwgs_011647.1_at	-2.668283283	0.000105217
chr6.CM0055.105.1_s_at	-2.666921684	2.76E-09
Ljwgs_021545.1_s_at	-2.666661151	4.28E-05
gi45634141_at	-2.665357921	1.69E-07
chr2.CM0405.19_at	-2.664248839	8.18E-06
Ljwgs_066882.1_x_at	-2.663081122	1.49E-05
Ljwgs_050296.1_at	-2.663042778	0.001705089
chr5.CM0328.51_at	-2.661812854	6.68E-05
chr3.CM0279.19_at	-2.661646347	0.003786361
Ljwgs_017585.1_at	-2.659747946	9.98E-05
Ljwgs_105843.1.1_s_at	-2.659704063	4.22E-06
chr5.TM0698.22_at	-2.658653741	1.41E-08
Ljwgs_019714.1_at	-2.654958967	6.21E-07
chr6.CM0066.29_at	-2.653677218	2.76E-07
chr3.CM0112.22_at	-2.653275053	3.61E-05
TM1624.5_at	-2.652597822	0.000284552
chr4.TM0832.4_at	-2.652107979	2.42E-07
Ljwgs_095001.1_at	-2.651951158	1.26E-07
Ljwgs_026092.2_at	-2.65079666	3.67E-05
Ljwgs_051873.1_s_at	-2.649055054	0.000171325
chr2.CM0323.7_at	-2.649025301	0.000134169
chr1.CM0010.6_at	-2.645140175	3.65E-06
chr6.BM1377.9_at	-2.642904198	2.27E-05
Ljwgs_047529.1_at	-2.642194395	9.85E-05
chr5.CM0077.65_at	-2.64158852	1.74E-05
chr5.CM0096.34_at	-2.641547505	0.000202927
Ljwgs_011022.2_at	-2.640127018	0.000527956
TC18018_at	-2.640024364	6.99E-05
chr4.CM0007.19_at	-2.639507335	1.30E-05
Ljwgs_059318.1_at	-2.639450658	2.15E-05
chr3.CM0282.129_at	-2.638990962	4.04E-05
Ljwgs_098399.1_s_at	-2.638811028	1.55E-05
Ljwgs_069018.1_s_at	-2.633940309	8.45E-07
chr4.TM1309.11.1_at	-2.633797619	4.50E-08
Ljwgs_096323.1_s_at	-2.630722712	0.01515664
Ljwgs_016975.1_at	-2.630588143	0.000441457
Ljwgs_040903.1_at	-2.629261422	3.80E-06
chr6.CM0055.22_at	-2.627940968	1.00E-07
chr1.TM0671.17_at	-2.627356902	4.72E-05
TM1489.10.1_at	-2.627301615	1.35E-06
chr2.CM0074.3_at	-2.623530158	3.30E-06
chr2.TM1761.2.3_s_at	-2.622980566	4.88E-08
Ljwgs_063194.1_s_at	-2.622288378	3.08E-05
Ljwgs_140570.1_at	-2.620190782	1.45E-11
Ljwgs_137301.1.1_at	-2.619765486	0.010054022
chr2.CM0695.47_at	-2.618972754	1.90E-05
Ljwgs_037968.1_s_at	-2.617718316	1.35E-06
Ljwgs_008568.2_at	-2.617568887	5.79E-05
Ljwgs_016806.2_at	-2.617145385	5.88E-07
Ljwgs_023096.1_at	-2.615809581	6.42E-07
chr4.CM0219.47_at	-2.61465417	5.73E-05
chr1.TM0236.12_at	-2.614613113	2.43E-07
chr3.CM0711.3_at	-2.613677993	7.42E-05
Ljwgs_019490.1_at	-2.613379154	0.004767034
Ljwgs_030365.1_at	-2.613081779	2.97E-07
Ljwgs_040615.1.1_at	-2.612168794	8.65E-09
Ljwgs_042036.1_at	-2.611897283	9.55E-08
Ljwgs_016442.1_at	-2.610410965	4.11E-05
chr3.CM0106.13_at	-2.608103683	9.60E-08
Ljwgs_133807.1_at	-2.607837892	0.000551827
Ljwgs_038084.2_at	-2.60676163	0.000344488
Ljwgs_082687.1_at	-2.606544821	5.00E-06
Ljwgs_025480.3_at	-2.605310481	9.69E-07
chr1.CM0544.52.2_at	-2.602441267	7.37E-05
Ljwgs_127369.1_at	-2.599221864	1.21E-05
chr3.CM0226.67_at	-2.597182221	3.37E-05
TC19066_at	-2.597005647	0.000972315
Ljwgs_041234.1_at	-2.596459107	2.16E-05
Ljwgs_016923.2_s_at	-2.596410531	2.48E-05
Ljwgs_018515.2_at	-2.594284158	0.017137966
chr1.CM1413.11.1_at	-2.593074949	8.29E-05
chr2.CM0249.11_at	-2.592345933	1.23E-06
Ljwgs_060407.2_s_at	-2.591928889	9.83E-05
chr4.TM0844.11_at	-2.591009847	5.49E-06
Ljwgs_065727.1_at	-2.590657147	3.60E-07
chr4.CM0073.105_at	-2.58934539	6.31E-10
Ljwgs_038109.1_at	-2.588981857	2.72E-07
Ljwgs_072121.1_at	-2.58850409	5.52E-06
chr1.CM0231.62_s_at	-2.587386177	0.001013919
Ljwgs_123578.1_at	-2.586605998	5.74E-09
chr5.CM0148.46_at	-2.586123915	1.27E-06
Ljwgs_055530.1_at	-2.586002311	0.000683032
Ljwgs_019032.1_at	-2.585669002	0.000737443
chr3.CM0590.67_at	-2.584876085	0.039536879
Ljwgs_004678.1_at	-2.584315775	4.98E-06
chr6.CM0055.51_at	-2.583375131	6.09E-05
chr3.CM0091.67_at	-2.582496534	3.01E-07
Ljwgs_085477.1_at	-2.581582076	6.09E-05
Ljwgs_091320.1_at	-2.581125727	5.14E-06
TM0791.11.1_at	-2.580330174	6.10E-05
chr4.CM0227.55_at	-2.579894309	4.69E-07
chr6.CM0679.25_at	-2.579226436	2.52E-08
chr1.CM0269.30_at	-2.578454927	6.76E-08
TM0451.11.1_s_at	-2.578220901	0.00037463
Ljwgs_064476.1_at	-2.578171948	2.65E-05
Ljwgs_026810.1_at	-2.577598942	0.000352804
chr2.CM0803.69_at	-2.575397291	0.000113738
Ljwgs_023115.1_at	-2.575119773	5.17E-05
Ljwgs_014676.2_at	-2.575092349	3.18E-05
TC12366_at	-2.574724589	9.55E-05
Ljwgs_065410.1_s_at	-2.574384384	0.013666244
Ljwgs_049582.1_s_at	-2.574264989	8.25E-06
chr5.TM0138.3_at	-2.574193772	0.000217477
chr5.CM0034.7.1_at	-2.573348917	1.25E-08
Ljwgs_055409.2_s_at	-2.572814592	6.51E-05
Ljwgs_041442.1_at	-2.570975589	9.95E-05
Ljwgs_070137.1_at	-2.570936555	1.04E-06
gi45350311_at	-2.570244545	4.70E-05
chr1.TM1635.10_at	-2.569985496	6.97E-06
TC9702_at	-2.568089095	1.08E-08
TC10921_at	-2.565724765	2.84E-07
TM1634.2_s_at	-2.564321081	7.40E-05
Ljwgs_045083.2_at	-2.564069603	0.001050492
TM0556.5_at	-2.563713166	1.90E-05
Ljwgs_009761.3_at	-2.56277948	2.98E-08
gi45638240_at	-2.558918591	0.000305996
chr5.CM0089.126_at	-2.555353628	0.000134934
Ljwgs_092483.1_at	-2.554702663	2.20E-05
Ljwgs_089735.1_at	-2.554574062	0.000697915
Ljwgs_084051.1.1_at	-2.554159243	7.61E-05
TM1554.19_at	-2.553971397	9.73E-05
gi7788408_at	-2.553809887	0.015051215
Ljwgs_033347.1_at	-2.552943069	4.74E-05
chr4.CM0087.47_at	-2.552673844	5.83E-05
Ljwgs_104182.1_at	-2.55235287	2.48E-06
Ljwgs_105845.1_at	-2.551536178	0.002170721
chr2.CM0018.66_at	-2.550520817	0.00023875
chr3.CM0216.94_at	-2.549313946	3.83E-06
Ljwgs_086698.1_at	-2.54844889	9.89E-10
chr5.CM0788.44_at	-2.547541262	8.33E-06
Ljwgs_040710.1_at	-2.546794564	3.21E-05
Ljwgs_076810.1_at	-2.546365528	8.17E-07
Ljwgs_016883.3_s_at	-2.544053041	0.000566245
TM1624.23_at	-2.543360983	0.009083785
Ljwgs_053171.1_at	-2.542849002	9.37E-05
Ljwgs_047779.1_at	-2.541520888	1.06E-05
Ljwgs_043399.2_at	-2.541367595	0.000261869
Ljwgs_011671.1_at	-2.540781361	1.11E-05
chr1.CM0001.33.1_at	-2.540606831	0.000179665
chr3.CM0216.80.1_at	-2.540305647	4.97E-08
Ljwgs_150782.2_at	-2.537506437	0.001169236
Ljwgs_090769.1_s_at	-2.537301135	0.005738321
CM0385.43_at	-2.534771991	1.40E-06
Ljwgs_046284.1_at	-2.53438026	0.000117005
Ljwgs_090372.1_s_at	-2.533992731	4.23E-07
Ljwgs_046862.1_at	-2.533452734	1.36E-05
Ljwgs_072640.1_at	-2.53211074	1.16E-06
chr1.CM0109.31_at	-2.531724912	0.01173575
chr6.CM0139.70.1_at	-2.531712976	2.06E-09
Ljwgs_009813.3_at	-2.531014448	5.26E-06
Ljwgs_028426.1_at	-2.530590325	1.33E-08
Ljwgs_106880.1_at	-2.52595309	0.005287255
chr1.TM0523.14_at	-2.523426835	1.17E-06
Ljwgs_024622.1_at	-2.522186277	0.000117328
Ljwgs_024432.1_at	-2.521503968	5.15E-06
chr3.CM0460.26.1_at	-2.520835786	4.17E-05
Ljwgs_014332.1_at	-2.519965464	0.000220393
chr6.CM0118.27_at	-2.519007109	0.001418435
chr1.TM0507.17_at	-2.51695324	4.44E-06
Ljwgs_067394.2_s_at	-2.515035931	0.000973112
Ljwgs_017544.2_at	-2.5129961	0.006677797
TM1223.10_at	-2.512986249	1.15E-07
chr4.CM0042.16_at	-2.512405598	2.48E-05
chr5.TM0138.3_s_at	-2.512328824	7.95E-05
TC18324_at	-2.511840311	6.46E-08
chr6.CM0055.16_at	-2.511644878	1.33E-08
chr1.CM0147.120_at	-2.50999947	2.27E-05
Ljwgs_075846.2_at	-2.509874651	0.001394526
Ljwgs_024370.1_at	-2.509174898	3.27E-06
chr1.CM0579.32_at	-2.508972145	0.000539588
chr5.CM0773.4_at	-2.508497201	3.23E-07
Ljwgs_030376.1_at	-2.508272804	0.001075586
TC15788_at	-2.508167016	5.61E-08
Ljwgs_144463.1_at	-2.507258771	0.00071255
Ljwgs_054730.1_at	-2.507128606	0.000276027
Ljwgs_084768.1_at	-2.507120573	7.06E-07
chr1.CM0010.42_at	-2.506805113	0.001139582
chr5.CM0048.39_at	-2.505879694	1.36E-10
chr4.CM0007.20_at	-2.505521312	2.00E-05
chr2.CM0168.31_at	-2.505324988	0.005057961
gi7783979_at	-2.505272287	3.35E-05
Ljwgs_005424.1_at	-2.504494808	1.70E-05
gi45640449_at	-2.503809156	6.63E-05
chr1.CM0036.11_at	-2.502875474	6.10E-08
chr5.CM0260.27_s_at	-2.502840283	7.27E-05
Ljwgs_027173.1_at	-2.502714731	2.08E-06
chr5.TM0696.19_at	-2.501037748	3.06E-09
Ljwgs_076799.1_at	-2.500038521	5.02E-07
TM0840.2_at	-2.499908237	0.041423043
TM1490.15.1_at	-2.499023186	1.70E-05
Ljwgs_005409.1_at	-2.498714668	1.08E-05
chr2.CM0168.12_at	-2.497574915	1.84E-07
Ljwgs_049973.1_at	-2.497072776	8.12E-07
Ljwgs_051003.1_at	-2.496302632	1.61E-08
TM0763.2_at	-2.495159676	2.58E-05
chr2.CM0250.2_at	-2.493929412	3.72E-06
chr4.CM0173.31_s_at	-2.493347463	3.54E-06
gi45625790_at	-2.488533403	0.000281425
gi45634997_at	-2.487656375	0.00074295
chr1.CM0600.27_at	-2.487159046	1.65E-05
chr2.CM0081.5.1_at	-2.486439496	2.52E-07
Ljwgs_110331.2_at	-2.485542964	5.12E-06
chr1.CM0105.95_at	-2.483079518	3.15E-05
TM0684.40_at	-2.482820341	4.59E-05
Ljwgs_125561.1_at	-2.482293349	1.95E-05
chr1.CM0113.44.1_at	-2.481780304	4.17E-06
TM1408.25_at	-2.481766036	2.19E-05
Ljwgs_037422.1_at	-2.481367706	6.54E-08
Ljwgs_024334.1_at	-2.480319727	4.20E-06
TM1554.4_at	-2.480055233	1.42E-06
Ljwgs_015370.1.1_at	-2.479894791	0.000631682
Ljwgs_009380.1_at	-2.478435551	6.31E-06
Ljwgs_010910.1_at	-2.477916921	6.33E-05
Ljwgs_035870.1_at	-2.477915045	0.002468124
Ljwgs_012675.2_at	-2.476638666	0.000346743
chr3.TM0649.14_s_at	-2.475322209	0.007897285
Ljwgs_047588.0.1_s_at	-2.475057081	9.39E-08
Ljwgs_098315.1_s_at	-2.474590606	0.00312678
chr5.CM0909.50_at	-2.474152445	0.000494929
chr2.CM0008.12_at	-2.473721185	0.013731305
TC13409_at	-2.473100465	0.012862902
Ljwgs_063965.1_at	-2.472052759	2.55E-05
chr5.CM0180.17_at	-2.472012473	7.77E-06
Ljwgs_033265.1_s_at	-2.470996398	0.000283852
chr6.CM0055.48_at	-2.470752526	5.78E-07
Ljwgs_034602.1_at	-2.470418767	6.11E-06
Ljwgs_016640.1_at	-2.470174474	6.50E-09
chr1.CM0760.1_at	-2.470076198	1.71E-07
Ljwgs_055505.1_at	-2.469186833	2.40E-10
chr5.CM0909.21_at	-2.46730996	0.000677256
chr2.TM1659.13_at	-2.466164674	7.55E-09
Ljwgs_106993.1_at	-2.46415753	2.16E-05
chr1.CM0544.28_at	-2.462770071	0.000125491
Ljwgs_031704.1_at	-2.461792207	0.009294665
TC13718_at	-2.460838382	2.51E-05
chr1.CM0063.42_at	-2.459211715	6.10E-05
Ljwgs_014773.1_at	-2.458815677	5.40E-07
Ljwgs_024585.1_at	-2.458398684	7.56E-05
chr2.CM0249.25_at	-2.457714658	0.00010722
chr2.CM0177.79_at	-2.457661551	5.38E-07
gi45617885_at	-2.455305992	1.03E-05
Ljwgs_040178.1_at	-2.454855291	0.002168607
Ljwgs_073504.1_at	-2.454782564	0.000876528
Ljwgs_023249.1_at	-2.45441602	0.004254808
chr2.CM0373.81_at	-2.453577944	0.002136598
chr4.CM0026.31.1_x_at	-2.450685628	1.04E-06
Ljwgs_081859.1_s_at	-2.449673832	0.000127219
Ljwgs_129250.1_at	-2.448068444	4.07E-07
Ljwgs_010615.1_at	-2.447965299	5.53E-06
chr2.TM0383.14.1_at	-2.447756042	2.39E-08
chr5.CM0200.51_at	-2.447306768	6.06E-09
Ljwgs_048523.1_at	-2.447042822	0.000973675
chr4.TM0597.32_at	-2.44597874	3.72E-07
gi7748111_at	-2.444001748	0.006830344
chr1.TM0240.20_at	-2.443927572	1.91E-08
Ljwgs_118781.1_at	-2.443924354	0.000537289
gi45632904_at	-2.443671717	0.001023515
Ljwgs_021451.2_at	-2.442102184	1.48E-08
chr2.CM0783.32_at	-2.441562396	0.003533649
Ljwgs_005760.1_at	-2.441053207	3.75E-05
Ljwgs_031947.1_at	-2.439669478	0.003751925
chr2.CM0749.26_at	-2.439302173	3.18E-06
chr4.CM0004.43_at	-2.436906878	1.33E-05
Ljwgs_050730.0.1_at	-2.436306753	1.73E-07
Ljwgs_077472.1_s_at	-2.435171358	5.94E-05
Ljwgs_027806.2_at	-2.434514074	0.000230297
TM0770.15.2_at	-2.434053051	1.35E-07
Ljwgs_048332.1_at	-2.433594753	0.000274454
chr5.CM0086.4_at	-2.433421479	1.94E-07
TM1471.8_at	-2.432677642	0.038760229
Ljwgs_024001.1_at	-2.432482548	0.000104489
Ljwgs_048413.1_s_at	-2.431926995	0.001153198
Ljwgs_077163.1_s_at	-2.428053259	0.00010862
chr2.CM0081.38_at	-2.427659978	0.000902075
TM0572.19_at	-2.427174816	3.02E-08
gi45349748_at	-2.426772123	5.79E-05
chr5.CM0909.43_at	-2.42590901	1.52E-05
chr5.CM0200.1.3_at	-2.42582503	2.36E-06
Ljwgs_022837.0.2_at	-2.425561199	2.13E-07
Ljwgs_145360.1_at	-2.424528005	5.80E-07
Ljwgs_040068.1_at	-2.422218495	6.89E-07
chr3.CM0216.23_at	-2.421719388	5.05E-09
Ljwgs_073037.1_at	-2.420496031	1.88E-05
chr1.CM0361.63_s_at	-2.419264509	0.000218103
Ljwgs_020134.1_at	-2.418920987	2.09E-05
Ljwgs_003483.1_at	-2.418712706	1.13E-05
Ljwgs_064183.1_at	-2.416998581	1.75E-06
Ljwgs_088447.2_at	-2.414912808	0.015598806
Ljwgs_027830.1_at	-2.413760278	7.37E-06
TM0631.26.1_at	-2.410873493	1.11E-05
Ljwgs_024678.1_at	-2.40905383	2.68E-06
TM0674.3.1_at	-2.408989259	5.87E-05
Ljwgs_046783.1_at	-2.408585673	7.35E-08
Ljwgs_057224.1_at	-2.407656742	0.002101069
TM1520.27_at	-2.407293446	3.80E-06
Ljwgs_037119.1_at	-2.404144051	3.19E-06
gi7720883_at	-2.403094368	2.90E-07
gi45409802_at	-2.39999122	0.00028679
Ljwgs_061086.1.1_at	-2.39920976	0.000169715
Ljwgs_071404.1_at	-2.398311589	0.000884158
Ljwgs_061915.1_at	-2.398034058	8.27E-05
Ljwgs_050615.1_at	-2.397455531	0.000679121
TM0451.1_at	-2.392614899	7.25E-11
gi45349053_at	-2.392365645	9.88E-07
gi45412271_at	-2.391996934	5.83E-05
chr4.CM0007.21_at	-2.391734587	4.33E-06
Ljwgs_011423.2_at	-2.391141823	7.40E-06
chr6.CM0066.2_at	-2.389999869	0.000286757
chr5.CM0773.4_s_at	-2.38994909	0.001185756
TM0725.14.2_s_at	-2.388692442	0.000400587
chr2.CM0249.94_at	-2.387813569	4.45E-08
chr6.CM0055.58_at	-2.387316056	1.25E-05
Ljwgs_030246.1_at	-2.386801771	5.76E-05
Ljwgs_063721.1_at	-2.386183108	2.06E-05
Ljwgs_047708.1_s_at	-2.385977179	0.004340969
chr1.CM0318.72.1_at	-2.384208083	1.64E-06
chr2.CM0008.1_at	-2.384187191	0.000229631
chr4.CM0501.49_at	-2.38417203	0.001901426
Ljwgs_021446.1_at	-2.382828378	1.89E-06
Ljwgs_007437.1_at	-2.382283543	0.001409334
chr4.TM0555.14.1_at	-2.381690736	5.46E-05
Ljwgs_104182.1_s_at	-2.380395804	2.01E-05
chr3.CM0111.37_at	-2.380178604	0.00767031
chr6.TM0084.15.1_s_at	-2.37966177	0.003354743
TM1353.2_at	-2.379035009	9.13E-05
Ljwgs_030015.1_at	-2.378449685	4.38E-05
Ljwgs_042183.1_at	-2.377436049	3.76E-05
chr5.CM0909.65_s_at	-2.376254006	0.000134996
Ljwgs_033999.1.1_at	-2.375929074	1.26E-06
chr4.CM0265.43.2_s_at	-2.375107513	7.29E-08
chr6.TM1597.28_at	-2.373439756	1.77E-07
Ljwgs_015486.1_at	-2.372173178	4.66E-05
chr2.TM0871.6.1_at	-2.371488973	0.041733302
Ljwgs_047625.2_at	-2.371115766	3.63E-06
gi45406519_at	-2.37107292	1.00E-06
TC14814_at	-2.368845933	7.26E-08
Ljwgs_079584.1_at	-2.368830355	0.005054257
Ljwgs_078037.2_at	-2.368775057	0.000606369
Ljwgs_130658.1_at	-2.368044526	0.014213679
Ljwgs_017879.1_s_at	-2.365578924	0.001137731
chr6.CM0055.103_at	-2.364816925	1.58E-06
Ljwgs_078413.1_at	-2.364343059	1.42E-09
chr1.CM0105.15_at	-2.363554032	2.62E-05
Ljwgs_130568.1_at	-2.36318109	1.85E-05
Ljwgs_025174.1_s_at	-2.362149319	0.00229199
Ljwgs_078710.1_at	-2.361722477	0.00324492
Ljwgs_024251.1_at	-2.361568373	0.00023875
TC13741_at	-2.361553469	0.000290596
Ljwgs_118132.1_at	-2.361473178	1.12E-07
TM0599.25_at	-2.361310025	2.98E-07
chr3.CM0106.30_s_at	-2.359727045	0.001152415
Ljwgs_015170.1_at	-2.35793853	4.18E-07
gi45632748_at	-2.357506516	5.92E-08
chr2.TM0383.1_s_at	-2.355914217	0.000338222
Ljwgs_071848.1_at	-2.3558546	3.34E-05
TM1647.14_at	-2.355461687	7.79E-07
Ljwgs_112713.1_at	-2.353981671	0.000179129
gi45637799_at	-2.353906607	5.57E-05
Ljwgs_077983.1_at	-2.353555673	0.000151187
chr5.CM0200.73_at	-2.353337464	0.000755676
Ljwgs_054388.1_at	-2.353201485	5.29E-05
Ljwgs_019741.2_at	-2.352766388	0.000165482
TC19843_at	-2.349339321	0.000173888
Ljwgs_034400.1_at	-2.349200337	0.008631907
chr2.CM0903.26_at	-2.349093776	0.000631447
Ljwgs_046937.1_at	-2.348539446	2.29E-06
chr4.CM0042.88_at	-2.348462868	1.24E-06
gi45636875_at	-2.348268295	8.38E-08
chr1.TM1573.10.1_at	-2.347863096	0.002042633
Ljwgs_101581.1_s_at	-2.347862678	0.002190898
Ljwgs_051238.1_at	-2.347282089	4.88E-06
chr5.CM0019.23_at	-2.342573689	0.005932528
Ljwgs_008862.1_at	-2.340466654	0.000147281
chr2.CM0018.81_at	-2.337574517	1.20E-06
chr3.CM0196.28_at	-2.337045817	0.001961877
chr2.CM0018.94_x_at	-2.335482017	0.001966557
gi45630102_at	-2.334332097	0.008730638
chr1.CM0088.14_at	-2.332006174	2.04E-06
Ljwgs_021212.1_at	-2.331484282	3.87E-05
LjsnoR17_s_at	-2.328213209	7.04E-05
chr5.CM0909.46_at	-2.327704237	4.12E-05
gi45350250_at	-2.327311725	0.002706889
Ljwgs_030670.1_at	-2.326845206	4.02E-08
Ljwgs_120876.1_s_at	-2.326627755	0.004955781
chr3.CM0152.19_at	-2.325938898	2.64E-06
Ljwgs_054942.1_at	-2.325840867	0.001528487
Ljwgs_062906.1_at	-2.32510111	7.87E-05
TM1647.5_at	-2.324689466	3.38E-05
Ljwgs_042176.1_s_at	-2.324517171	4.46E-06
Ljwgs_021639.1_at	-2.324470062	9.21E-05
chr2.CM0210.47_x_at	-2.323978321	0.000289861
chr4.CM0042.26_at	-2.323335388	0.000119127
gi45570052_at	-2.323288146	6.33E-09
chr1.CM0591.42_x_at	-2.322942694	0.000427863
Ljwgs_100683.2.1_at	-2.32209229	0.001743457
chr1.TM1573.10_at	-2.321603128	0.00402784
Ljwgs_060223.1_at	-2.320997368	2.82E-08
chr5.CM0456.16_at	-2.317264873	7.50E-07
chr3.TM0506.24_s_at	-2.317255827	0.000124857
Ljwgs_057664.1_at	-2.316970349	4.18E-05
chr1.CM0980.23_at	-2.316967188	7.70E-10
chr1.CM0123.35.1_at	-2.315433602	0.003058475
Ljwgs_029176.1_at	-2.314466678	5.02E-08
Ljwgs_118014.1_at	-2.312238775	4.05E-05
chr3.CM0115.46_at	-2.309788013	0.002269992
Ljwgs_025820.2_at	-2.308929247	0.000628326
Ljwgs_052816.1_at	-2.308790455	0.000368881
Ljwgs_035562.1_s_at	-2.308777788	1.15E-07
gi46402893_at	-2.308203329	2.21E-05
chr5.TM1323.16_at	-2.307390851	2.68E-08
chr1.CM0206.2_at	-2.306707256	0.001457302
Ljwgs_026195.1_at	-2.306199823	0.004638832
Ljwgs_048749.1_at	-2.305696432	0.004501773
Ljwgs_011803.1_at	-2.304869736	1.62E-05
Ljwgs_071170.1_s_at	-2.304491422	0.017971797
gi3695058_at	-2.304018209	4.79E-09
chr6.TM0517.19_at	-2.303389172	4.05E-05
gi45607248_at	-2.303367743	0.000255698
chr3.CM0574.6_at	-2.301608712	9.35E-05
Ljwgs_074013.2_s_at	-2.301579468	3.59E-07
Ljwgs_021183.1_at	-2.301532632	0.00514342
gi45609494_at	-2.297766773	0.002613686
TM1354.2_at	-2.296687164	4.37E-06
Ljwgs_059387.1_at	-2.296345834	8.50E-05
Ljwgs_060952.1_at	-2.295556815	0.000446857
Ljwgs_107972.1_at	-2.293991944	8.43E-09
chr2.CM0373.3_at	-2.293848184	1.30E-06
Ljwgs_044058.1_at	-2.292695645	0.002949774
TM0547.3.1_at	-2.291244547	3.50E-05
gi45637659_at	-2.290594016	0.00011206
chr4.CM0297.14_at	-2.289598151	0.00021495
chr2.TM0871.19.2_x_at	-2.289400794	0.014385001
chr5.CM0953.43_at	-2.288766033	6.65E-05
chr4.CM0297.14.1_at	-2.288722743	2.49E-06
chr1.TM1265.20_at	-2.288467844	0.001759714
chr4.CM0265.17_at	-2.288273853	0.007591227
Ljwgs_023292.1_at	-2.28816573	0.010381599
chr2.TM0712.15_x_at	-2.287265004	0.001811218
CM0355.3_at	-2.286538246	2.98E-07
TM1765.1_at	-2.286004381	0.000618034
Ljwgs_011669.2_at	-2.285401261	8.52E-05
chr4.CM0079.39_at	-2.284383319	2.04E-05
Ljwgs_011361.1_at	-2.284295559	8.04E-06
Ljwgs_012859.2_at	-2.283469939	6.87E-05
chr2.CM0002.36_at	-2.281072922	0.001587207
Ljwgs_024849.1_at	-2.280582093	2.41E-08
chr6.CM0118.89_at	-2.279982482	1.22E-05
Ljwgs_045180.1_at	-2.277934123	4.73E-08
chr2.TM0053.11_at	-2.276309321	1.52E-08
Ljwgs_084061.1_at	-2.274971959	3.57E-05
TM0674.3.3_s_at	-2.274143165	2.93E-05
chr6.CM0014.46_at	-2.27338389	0.000150359
Ljwgs_005761.1_s_at	-2.273127364	1.43E-06
Ljwgs_118888.1_at	-2.272822877	2.67E-07
gi45625346_at	-2.27259331	1.63E-07
chr2.TM0230.3_at	-2.272244608	3.26E-07
Ljwgs_033059.1_at	-2.270059271	4.18E-07
Ljwgs_119678.1_s_at	-2.268982703	3.29E-07
chr1.TM1410.18_at	-2.26838371	0.030453572
gi28301673_at	-2.267740092	0.001200704
chr5.TM1323.7_at	-2.267334114	2.54E-07
Ljwgs_013997.1_at	-2.266595163	1.06E-05
Ljwgs_014826.1_at	-2.266046922	0.000190802
Ljwgs_008962.3_at	-2.264662967	3.18E-05
Ljwgs_103618.1_at	-2.264655104	0.000327969
CM0601.35_at	-2.264596306	1.56E-05
chr5.CM0909.51_at	-2.264407407	1.49E-05
Ljwgs_017574.2_at	-2.261710823	0.001374227
Ljwgs_097908.0.1_s_at	-2.261560226	6.08E-06
gi45350476_at	-2.258446445	1.36E-06
chr2.CM0249.63.3_s_at	-2.258151958	1.76E-05
Ljwgs_051998.1_at	-2.257353347	2.95E-07
chr2.CM0099.48_at	-2.255378776	1.74E-05
Ljwgs_109213.1.1_at	-2.25456544	6.05E-05
Ljwgs_075631.1_at	-2.25440221	2.09E-06
chr2.CM0249.70_at	-2.252126586	8.71E-07
Ljwgs_018709.1_at	-2.251682068	2.40E-05
chr6.TM1261.18_at	-2.251400063	9.71E-07
chr1.CM0001.71_at	-2.249202707	0.001706284
chr3.CM0127.38_at	-2.249185361	8.32E-06
chr3.CM0226.61_s_at	-2.246543671	0.000242636
chr4.CM0170.33_at	-2.246260418	0.000391969
Ljwgs_022334.1_at	-2.245375053	0.02511287
Ljwgs_079566.1_at	-2.243536614	1.78E-05
Ljwgs_119351.2.1_s_at	-2.242901746	0.002879704
TM1571.10_at	-2.242682871	0.026452204
Ljwgs_063776.1_s_at	-2.240996101	0.000136188
TC11891_at	-2.240461325	0.013242818
chr4.TM1335.13_at	-2.240302122	0.001149203
chr5.TM0913.18_at	-2.239166169	0.000115861
Ljwgs_055792.1_at	-2.238895427	0.000175848
Ljwgs_013562.2_at	-2.237814306	0.008119209
Ljwgs_098538.1_s_at	-2.237116715	0.005861605
chr5.CM0335.21_at	-2.235818122	2.66E-05
TC17371_at	-2.235017358	8.84E-05
chr6.CM0885.34_at	-2.234725291	0.005420241
Ljwgs_141303.1_s_at	-2.234156291	0.000597937
Ljwgs_042820.1_at	-2.233716083	1.66E-05
Ljwgs_071373.1_s_at	-2.232828586	9.07E-05
Ljwgs_071948.2_at	-2.231040891	5.82E-08
Ljwgs_017799.2_at	-2.230584518	2.07E-05
chr4.TM0844.21_at	-2.230398969	1.14E-06
TM0856.11_at	-2.230333392	7.90E-06
chr1.CM0322.8_at	-2.229865066	0.020357823
Ljwgs_130071.1_at	-2.22969363	5.37E-07
gi45410243_at	-2.229132305	1.81E-07
TC9426_at	-2.228409825	9.18E-09
TC18229_at	-2.228204379	0.000592512
chr2.CM0081.24.1_s_at	-2.227034136	3.77E-06
chr4.CM0265.18.1_at	-2.226247987	5.45E-07
Ljwgs_072068.1_at	-2.225591724	0.000220465
Ljwgs_045466.1_at	-2.225037563	7.33E-08
chr4.TM0238.9_at	-2.224772005	0.0069603
chr2.CM0308.34_at	-2.220697621	6.98E-07
chr4.CM0265.23_s_at	-2.220418146	1.82E-06
Ljwgs_012959.1.1_at	-2.219913655	0.00777687
chr2.CM0304.65_at	-2.219610566	1.58E-07
TC13672_at	-2.218618163	0.0001293
Ljwgs_024534.1_at	-2.218331243	4.67E-07
chr6.TM1374.19_at	-2.217796795	0.000606983
Ljwgs_142529.0.1_at	-2.216396588	0.000458283
Ljwgs_024132.1_at	-2.21498679	1.20E-06
chr2.CM0018.90_x_at	-2.213648128	5.69E-05
Ljwgs_090330.1_at	-2.213176612	4.32E-05
gi45413784_at	-2.211513917	6.29E-06
chr4.TM1309.11_s_at	-2.211157996	0.00103684
Ljwgs_136459.1_at	-2.21061087	0.009158412
Ljwgs_032247.1_at	-2.210596843	0.000590534
chr5.CM0956.25_at	-2.208338347	9.34E-06
Ljwgs_019357.1_at	-2.207933352	0.000927528
Ljwgs_003017.2_at	-2.207869046	9.35E-05
chr1.CM0231.49.1_s_at	-2.207637993	4.35E-06
gi45401371_at	-2.207582952	3.25E-05
Ljwgs_042963.1_at	-2.206410352	0.000160399
chr2.CM0021.30_at	-2.205719086	2.88E-06
Ljwgs_042035.1_at	-2.2031828	7.15E-08
TC17256_at	-2.201917129	0.000436389
Ljwgs_017911.1_at	-2.201505494	0.00011441
Ljwgs_067023.1_at	-2.200379163	1.08E-05
Ljwgs_129730.1_at	-2.198822355	1.74E-05
Ljwgs_026989.1_at	-2.198653983	4.62E-06
Ljwgs_048454.1_at	-2.197953549	6.12E-05
chr5.CM0773.24_at	-2.196390537	3.09E-09
Ljwgs_015304.1_at	-2.196114556	9.14E-05
chr2.CM0018.90_at	-2.195448635	2.06E-05
Ljwgs_015149.2_at	-2.195218489	0.000748105
TM0451.11.1_at	-2.192910884	0.003762643
Ljwgs_148411.1_at	-2.192266833	1.68E-06
TM0485.2_at	-2.19225341	0.000406708
TM1445.10_at	-2.192006103	1.84E-07
gi45619016_x_at	-2.191484922	0.002344429
Ljwgs_028533.1_at	-2.191450788	0.001676923
chr2.CM0608.68_at	-2.190838282	0.00070365
Ljwgs_026439.1_at	-2.189582927	0.008376578
Ljwgs_016019.1_at	-2.187628906	6.23E-05
Ljwgs_018143.1_s_at	-2.186383494	2.92E-05
TC12970_at	-2.185190614	2.83E-05
chr1.CM0544.32.1_at	-2.184837542	2.13E-07
chr5.CM0062.17_at	-2.183804168	0.000163874
Ljwgs_074659.1_at	-2.182703847	0.04807914
chr6.CM0140.27.1_at	-2.182242998	0.021840116
chr6.CM0037.61.1_s_at	-2.182075768	0.000356588
Ljwgs_018438.2_at	-2.181648471	8.10E-06
Ljwgs_021113.1_at	-2.180599651	8.47E-05
chr5.CM0096.33_at	-2.179490839	7.93E-09
gi45349503_at	-2.179259435	1.97E-07
chr2.TM1491.20.2_at	-2.177171636	0.000848767
Ljwgs_029567.1_s_at	-2.175861738	0.010847121
chr1.CM0105.25_at	-2.175735792	0.000139764
Ljwgs_014333.2_at	-2.175086583	0.0081905
chr4.TM0555.4.1_at	-2.174610784	6.66E-06
Ljwgs_012029.1_at	-2.174412372	0.000893449
TM0439.5.1_at	-2.173174555	3.65E-07
chr5.TM0813.11.1_at	-2.172989314	1.53E-06
gi45578069_at	-2.172236917	0.000120104
chr4.TM0555.11_at	-2.171700116	3.49E-09
chr3.CM0091.22_at	-2.171513917	3.54E-08
Ljwgs_146651.1_at	-2.171506845	8.44E-06
TC13662_at	-2.17107354	0.001330669
gi45575892_at	-2.17054151	9.59E-07
TM0466.19_at	-2.16906212	3.67E-05
Ljwgs_029025.1_at	-2.169034003	2.66E-05
chr2.CM0323.74_at	-2.168862295	0.000838754
TM0706.16_at	-2.168440115	1.12E-06
Ljwgs_096088.1_x_at	-2.167107755	1.43E-06
Ljwgs_060155.1_at	-2.166356232	0.002603682
Ljwgs_032291.1_at	-2.165881756	0.001015651
Ljwgs_029714.2_at	-2.165115913	1.88E-05
chr6.TM1514.17.1_at	-2.164575681	2.63E-05
chr1.CM0593.36_at	-2.164050489	0.000843052
Ljwgs_098483.1_at	-2.163700112	3.26E-05
Ljwgs_015715.1_at	-2.163119575	1.73E-05
Ljwgs_010358.2_at	-2.163036128	0.005392025
chr2.CM0608.64_at	-2.161631857	0.001439901
Ljwgs_014349.2_at	-2.157823114	4.65E-07
Ljwgs_094555.1.1_s_at	-2.157702333	0.004874592
Ljwgs_022541.1_at	-2.157343172	0.000651999
TC19835_at	-2.156988091	7.96E-08
Ljwgs_008932.2_at	-2.154654783	1.30E-05
Lj-MIR398_at	-2.153892081	0.005941186
chr4.CM0007.6_at	-2.153626707	0.008055289
chr4.CM0219.24_at	-2.153429153	7.90E-07
gi34495198_at	-2.153327187	4.37E-05
chr1.TM0811.17_at	-2.152578793	0.000309775
chr4.TM0238.4_at	-2.152520567	1.27E-05
chr3.CM0091.84.1_at	-2.151778368	3.14E-05
chr3.CM0160.56_at	-2.151412674	0.000134981
Ljwgs_102083.1_at	-2.151127578	1.55E-07
TM0706.1_at	-2.150423116	8.46E-08
Ljwgs_147620.1_s_at	-2.149424192	4.89E-06
Ljwgs_053236.1_at	-2.149168632	1.41E-08
TM0674.3_at	-2.148797087	0.00016193
Ljwgs_010942.1.1_at	-2.148792468	0.000190188
Ljwgs_070424.2_at	-2.148791807	0.017775771
Ljwgs_125991.1_at	-2.14835721	1.33E-07
chr2.CM0210.4.1_at	-2.148125802	3.20E-06
chr2.TM0053.28_s_at	-2.147014079	2.26E-07
chr3.CM0091.59_at	-2.146814521	4.16E-05
Ljwgs_046844.2_at	-2.146811972	1.37E-07
Ljwgs_038251.2_at	-2.146077582	0.003435862
Ljwgs_146083.1_at	-2.145720894	4.82E-06
chr3.TM1367.14_at	-2.145691062	2.96E-06
chr1.CM0233.30_at	-2.145555387	0.000136332
Ljwgs_044115.1_at	-2.145449055	3.87E-06
Ljwgs_049915.1_at	-2.144807374	6.25E-06
Ljwgs_045511.1_s_at	-2.143927113	0.040706969
chr6.TM0317.15_at	-2.14223331	0.000152556
TM0843.35.1_x_at	-2.142047309	0.000788254
Ljwgs_108969.1_at	-2.141329267	4.03E-05
Ljwgs_082431.1.1_s_at	-2.14124541	0.029897402
CM1488.38_at	-2.14023811	6.34E-06
chr2.CM0608.65_at	-2.137190166	7.15E-06
Ljwgs_051075.1_at	-2.136470988	9.60E-05
chr2.CM0177.53_at	-2.136343218	3.43E-06
chr5.CM0071.54.1_at	-2.1358431	0.000199364
Ljwgs_013012.1_at	-2.133654705	0.000107078
gi50657593_at	-2.132610893	0.000658122
chr1.CM0320.57_at	-2.13257643	0.000174943
Ljwgs_106299.1_at	-2.132279334	2.50E-05
Ljwgs_098535.1_at	-2.131595748	0.00233305
chr4.CM0265.18_at	-2.130708304	8.89E-08
chr1.CM0315.14_at	-2.130352255	2.75E-07
Ljwgs_040318.2_at	-2.129868171	5.40E-05
Ljwgs_030969.0.1_at	-2.129380403	1.81E-10
Ljwgs_062702.1_at	-2.129014731	1.24E-07
chr3.TM0619.26_at	-2.128873982	0.026234299
Ljwgs_064272.1_at	-2.128214165	8.82E-06
chr2.CM0021.5_at	-2.127590436	5.58E-05
chr5.CM0158.41_at	-2.126941011	9.46E-05
Ljwgs_032952.1_x_at	-2.126312576	6.03E-05
Ljwgs_060603.2_at	-2.126008367	2.00E-06
Ljwgs_073106.1_at	-2.125725571	0.003197338
Ljwgs_018758.1_at	-2.125293059	2.08E-06
Ljwgs_058132.1_at	-2.12521511	0.013922311
chr2.CM0120.25_at	-2.125165756	3.48E-07
chr3.TM0416.16_at	-2.12404043	0.011434599
chr2.CM0783.28_at	-2.123027959	1.20E-05
Ljwgs_018630.2.1_at	-2.122149762	0.001810724
Ljwgs_041543.1_at	-2.121520912	1.66E-05
Ljwgs_048445.1_at	-2.120717893	0.03537447
Ljwgs_095183.1_at	-2.120048329	0.000113401
chr1.TM1671.17_at	-2.119914162	1.75E-08
chr2.CM0060.18_at	-2.119406887	1.61E-07
gi45412644_at	-2.119258852	0.001354645
TM0780.9_at	-2.119240192	1.62E-05
gi1370181_at	-2.11882251	0.00015494
chr5.CM0299.29_s_at	-2.116922485	3.38E-05
TM0697.6_at	-2.116691002	0.000261326
chr4.TM1536.22_at	-2.116382232	0.000491727
Ljwgs_031493.1_at	-2.116182058	8.72E-07
Ljwgs_061651.1_at	-2.116018262	4.15E-06
Ljwgs_009731.1_at	-2.115751953	3.01E-06
chr6.TM1374.27_at	-2.114330494	3.01E-05
TM0694.29_at	-2.113915307	0.000681689
gi29968572_at	-2.113632192	0.000150895
gi45400498_at	-2.113530091	8.27E-05
TC11995_at	-2.112674616	2.17E-05
chr4.CM0297.15_at	-2.112278105	0.002662711
chr2.TM1171.20_at	-2.11113485	5.48E-09
chr1.CM0150.34.1_at	-2.10956113	0.000930118
Ljwgs_057311.1_at	-2.109408384	0.043075063
TM0906.17.1_at	-2.108842309	0.000972006
gi7746511_at	-2.107585791	0.001339251
TM1670.19_s_at	-2.106985573	0.000713882
Ljwgs_060248.1_at	-2.106777252	1.71E-06
Ljwgs_024026.1_at	-2.105234119	0.008471579
chr2.CM0056.17_at	-2.104850998	2.78E-05
Ljwgs_068954.1_at	-2.104601873	0.000718368
chr4.CM0046.27_at	-2.103264853	1.81E-06
Ljwgs_044963.2_at	-2.103108864	5.13E-05
CM0385.23.1_at	-2.102972494	2.96E-07
TM1765.9_at	-2.102891026	0.0027648
TM1422.3_at	-2.102752623	3.77E-05
TM0706.17_at	-2.102014539	9.89E-05
Ljwgs_026352.1_at	-2.101851874	0.001008736
TM0858.39.1_at	-2.101820427	0.008577601
chr6.CM0314.45_at	-2.101402073	5.87E-08
TM0843.6_at	-2.101310772	0.013577176
Ljwgs_013903.1_at	-2.10124157	5.47E-06
Ljwgs_053699.1_at	-2.100179511	2.37E-05
Ljwgs_035769.1_at	-2.099839763	3.19E-06
chr2.CM0102.15_at	-2.099691187	2.09E-06
Ljwgs_065932.1_s_at	-2.099070909	8.25E-06
Ljwgs_033752.2_s_at	-2.097948626	0.000192478
Ljwgs_077867.1.1_at	-2.097816466	0.041066334
Ljwgs_025651.1.1_at	-2.095769344	7.59E-05
chr5.CM0148.22_at	-2.094937546	6.61E-06
chr1.CM0318.62.1_at	-2.094787197	1.33E-05
Ljwgs_023612.1_at	-2.094673994	0.025329393
Ljwgs_059672.1_at	-2.093631008	4.05E-07
Ljwgs_033127.2_at	-2.091428843	0.022768869
chr5.CM0239.31_at	-2.091417503	0.032200383
chr3.CM0452.11_at	-2.087384436	0.000562275
Ljwgs_035868.1_at	-2.087185409	0.000305883
Ljwgs_045783.1_at	-2.086666921	0.001797481
chr4.CM0075.6_at	-2.08623345	6.10E-08
Ljwgs_017819.1_s_at	-2.085983816	0.005443608
Ljwgs_011145.1_at	-2.085794758	4.07E-06
Ljwgs_147549.1_at	-2.085312293	0.0056285
TM0846.18_at	-2.08512485	0.000698612
LjsnoR22-3b_x_at	-2.084597004	0.000704578
chr2.CM0191.91_at	-2.084430642	1.30E-05
Ljwgs_022326.1_at	-2.084138193	3.22E-05
Ljwgs_094281.1_at	-2.083225511	5.05E-07
gi45634465_at	-2.082962714	0.000901445
chr4.CM0073.42_at	-2.082777121	9.63E-05
Ljwgs_073038.1_at	-2.080745373	0.000657249
Ljwgs_020916.1_at	-2.079969153	0.006347479
TM0684.42_at	-2.079720912	0.00109966
Ljwgs_046835.1_at	-2.079299498	1.95E-05
TM0451.11_at	-2.077700932	2.60E-08
Ljwgs_012173.1_at	-2.077487087	0.000600841
gi45638713_at	-2.077432785	0.00820377
Ljwgs_017845.1_at	-2.077111435	6.72E-07
gi7782267_at	-2.075743228	7.69E-06
TM0716.12.1_at	-2.075399784	7.22E-07
chr4.CM0042.69.1_at	-2.074680916	0.000395842
gi7678557_at	-2.074636581	6.19E-06
chr4.CM0256.18_at	-2.073443457	6.63E-05
Ljwgs_019059.1_at	-2.073026836	0.002683535
gi45355162_at	-2.072000439	3.77E-06
Ljwgs_011343.2_at	-2.069905201	9.21E-05
chr2.CM0056.4_at	-2.069448222	2.90E-05
Ljwgs_027923.2_at	-2.06851712	2.04E-07
Ljwgs_016571.1_at	-2.067542979	0.005214177
gi45578434_at	-2.066481199	0.000462769
chr2.CM0177.70_at	-2.066370609	5.34E-07
chr3.TM1089.3_s_at	-2.061884562	0.000416274
CM0584.19_at	-2.061172342	9.81E-06
Ljwgs_039126.1_at	-2.060942833	0.000455821
Ljwgs_043147.1_at	-2.060611202	3.49E-06
Ljwgs_018247.1_at	-2.060386817	1.99E-05
Ljwgs_035105.1_at	-2.059980178	0.001466229
Ljwgs_081569.1_x_at	-2.058516918	6.00E-06
chr1.CM0029.10_at	-2.058230903	0.001771535
Ljwgs_023536.1_at	-2.057558323	6.49E-06
chr5.CM0077.19_s_at	-2.057336731	0.003121765
Ljwgs_057241.1_s_at	-2.057084521	6.52E-05
Ljwgs_040898.1_at	-2.056521847	4.23E-08
chr6.CM0137.35_at	-2.056092309	0.000283247
chr1.CM0001.70_at	-2.054758716	5.73E-05
Ljwgs_030650.1_at	-2.054161313	7.89E-06
Ljwgs_125405.1_s_at	-2.053649644	7.56E-09
TM0599.9_at	-2.053466046	1.89E-06
chr4.CM0087.23_at	-2.051857338	1.88E-05
chr3.CM0460.18.1_at	-2.051783444	0.00066198
chr5.TM0744.12_at	-2.050548193	0.000490032
TC19132_at	-2.050162757	0.000492626
gi45614698_at	-2.049442304	1.14E-05
chr3.TM1419.20_at	-2.04933492	0.000732907
chr3.CM0282.27_s_at	-2.049163203	1.90E-06
chr5.CM0344.52_at	-2.048907236	0.000215203
Ljwgs_003425.2_at	-2.048157583	1.59E-05
Ljwgs_058586.1_at	-2.047493048	0.013435445
chr4.CM0087.78.2_at	-2.045863613	0.001433592
chr5.CM0077.27_s_at	-2.045517441	0.001152628
Ljwgs_018721.1_at	-2.044356086	0.001250019
TC15931_at	-2.043748237	1.09E-09
Ljwgs_003166.2_at	-2.04315102	0.002317003
chr6.CM0037.41_at	-2.042802652	3.22E-06
chr1.TM0252.3_at	-2.040508989	0.000176987
chr4.CM0025.45_at	-2.04013915	9.53E-08
Ljwgs_047698.1_at	-2.039856435	1.68E-05
Ljwgs_093835.1_at	-2.039565726	0.001655532
chr6.CM0314.24_at	-2.039448873	0.000441428
gi45400498_x_at	-2.038848905	1.94E-05
chr2.TM0053.28_at	-2.038677929	2.25E-08
Ljwgs_020172.2_at	-2.038123914	0.001152628
chr4.CM0073.100.1_at	-2.038114131	0.000152639
chr2.CM0373.75_at	-2.036922716	0.000160013
TM1490.15_at	-2.036902943	7.13E-08
chr2.TM0889.13_at	-2.036492044	0.000122088
Ljwgs_073119.1_at	-2.036349695	0.002196451
Ljwgs_008492.1_at	-2.036160963	2.09E-06
Ljwgs_022810.1_at	-2.035584392	3.16E-05
TC18234_at	-2.035371851	7.19E-07
Ljwgs_048198.2_at	-2.035070248	0.002859552
Ljwgs_126986.1_at	-2.034676073	9.61E-05
Ljwgs_029001.1_at	-2.034414928	0.002117934
chr4.CM0170.19_at	-2.034381634	5.90E-05
chr3.TM0730.6_s_at	-2.033742913	1.34E-06
Ljwgs_016286.1_at	-2.033271932	1.89E-08
Ljwgs_018908.1_at	-2.032613364	0.002773757
chr3.CM0292.35_s_at	-2.03192737	1.07E-05
TM0651.12.2_at	-2.031812263	9.34E-06
chr4.CM0042.125_at	-2.030312694	0.046937567
chr4.CM0182.40_at	-2.029923303	0.000611977
Ljwgs_005884.1.1_at	-2.029888139	1.75E-05
chr3.CM0574.16_at	-2.029648795	0.001976369
Ljwgs_097600.1_x_at	-2.029371126	0.000416274
Ljwgs_072098.1_at	-2.029238605	1.64E-05
TM0697.7_at	-2.028538141	0.000224356
chr6.CM0041.29_at	-2.028197875	0.001043212
TM1611.6_at	-2.028085074	0.000197295
chr1.TM1124.6_s_at	-2.027985389	0.000845403
chr1.CM0544.8_at	-2.027557257	2.17E-07
Ljwgs_043096.1_at	-2.027216018	2.83E-08
Ljwgs_029380.1_at	-2.026061676	0.002674911
chr3.CM0091.18_at	-2.025286899	5.09E-05
LjsnoR23_at	-2.024458298	0.002965645
Ljwgs_056227.1_at	-2.024021462	0.002276814
chr3.CM0423.12_s_at	-2.023965975	6.10E-08
chr1.CM0105.6_s_at	-2.023826054	0.001644759
chr4.CM0170.37_at	-2.022443957	2.52E-07
Ljwgs_053092.1_at	-2.022390412	3.80E-05
chr3.TM1570.11_at	-2.021967694	5.27E-08
Ljwgs_087885.1_s_at	-2.021787415	4.71E-06
Ljwgs_010904.2_at	-2.02166476	7.01E-08
Ljwgs_132154.1_x_at	-2.021253108	2.15E-06
Ljwgs_019526.1_s_at	-2.021238798	5.25E-06
chr3.CM0216.31_at	-2.016845685	8.03E-05
Lj-MIR398a_at	-2.01522835	0.031530757
Ljwgs_092926.1_at	-2.015165656	1.70E-07
Ljwgs_017478.1_at	-2.014633308	2.16E-07
chr1.CM0033.3.1_at	-2.014475454	0.036893449
Ljwgs_014847.1_at	-2.014292387	1.99E-05
Ljwgs_098483.1_s_at	-2.01422581	1.18E-06
Ljwgs_019377.1_at	-2.011497645	1.99E-06
Ljwgs_039016.1_s_at	-2.010956422	3.91E-06
gi45350940_at	-2.010158708	0.00026207
TC17923_at	-2.00995351	5.23E-08
chr3.CM0070.4_at	-2.009915894	8.80E-09
Ljwgs_015095.1_s_at	-2.008773708	7.75E-07
Ljwgs_057815.2_s_at	-2.008759776	0.000817703
chr1.CM0476.9_at	-2.008430327	1.89E-06
Ljwgs_052743.1_at	-2.007470284	0.003070239
gi45400458_at	-2.006812364	4.43E-05
Ljwgs_047029.1_s_at	-2.005694819	0.000739818
Ljwgs_092630.1_at	-2.005543532	1.21E-07
chr2.CM0545.24_at	-2.003837054	0.000572531
TM0536.23_at	-2.003423984	3.51E-05
Ljwgs_019097.1_s_at	-2.003317344	0.000513912
Ljwgs_054664.1_at	-2.001263744	2.15E-06
Ljwgs_106309.1_at	-2.000750118	0.017024485
Ljwgs_081701.1_at	-2.000473575	4.00E-05
Ljwgs_025917.1_s_at	-2.000403073	0.000408187
gi13884395_at	-2.000346885	0.009615121
Ljwgs_084419.1_at	-1.999241247	6.24E-05
gi45400825_at	-1.999037636	1.00E-06
chr2.CM0020.13.1_at	-1.998846299	0.001284534
chr1.CM0269.21_at	-1.997756154	2.86E-05
TC17810_at	-1.996702485	3.88E-06
chr1.CM0600.5_at	-1.99565119	4.46E-07
Ljwgs_108549.1_at	-1.995166783	6.17E-05
TM1729.13_at	-1.994977857	3.53E-07
Ljwgs_052588.1_s_at	-1.99489152	1.76E-08
chr2.CM0749.46_at	-1.994802462	0.000247753
Ljwgs_063886.1_at	-1.9936926	7.36E-05
Ljwgs_006172.2_at	-1.993048419	0.016107978
Ljwgs_040320.1_at	-1.99288769	0.000318255
chr2.CM0132.17_s_at	-1.992217579	6.92E-07
chr5.CM0089.90.2_at	-1.991946877	1.70E-06
Ljwgs_147046.1.1_s_at	-1.991651845	4.20E-05
chr2.CM0102.19_at	-1.991641525	4.30E-08
chr1.CM0023.41_at	-1.991546429	0.000323318
chr5.CM0200.64_at	-1.990063107	9.65E-09
Ljwgs_090598.1_at	-1.989279683	0.0003497
Ljwgs_060413.1_at	-1.98921322	0.002363566
Ljwgs_148423.1_at	-1.989074506	0.0023836
chr2.TM0655.3_at	-1.98759731	0.004711102
chr1.CM0215.42_at	-1.986740686	6.59E-05
Ljwgs_014101.3.1_at	-1.986083656	1.84E-06
chr3.CM0423.10_at	-1.986038452	5.50E-05
TC19037_at	-1.985948646	0.000886483
Ljwgs_001709.1_at	-1.985106547	4.22E-06
Ljwgs_003481.1_at	-1.984563812	1.21E-05
chr3.TM0407.17_at	-1.984197614	7.37E-05
Ljwgs_068652.1_at	-1.983837175	0.013932101
chr4.CM0175.74_at	-1.979619579	5.66E-05
chr3.CM0111.2_at	-1.979461772	5.28E-06
Ljwgs_024364.1_at	-1.979460866	0.001111174
chr2.CM0191.90_at	-1.979133026	0.00033312
Ljwgs_021748.1.1_at	-1.979108623	0.000144851
chr3.CM1468.19_at	-1.978841759	2.26E-05
chr4.CM0297.20_at	-1.978541159	0.000984924
Ljwgs_081029.1_at	-1.978237122	4.75E-05
Ljwgs_111083.1_at	-1.978080358	3.28E-06
Ljwgs_125911.1_s_at	-1.978017473	4.60E-06
chr1.CM0105.33.1_at	-1.976558795	0.001065888
chr3.CM0216.61_s_at	-1.976401458	0.00200134
Ljwgs_021181.1_s_at	-1.974929581	3.45E-07
TM1443.6_at	-1.974618038	9.61E-08
Ljwgs_018013.1_at	-1.974136069	0.000363731
chr6.TM0517.9_at	-1.971500244	2.94E-08
chr6.CM0302.30.1_at	-1.971459169	5.28E-05
gi45411354_at	-1.971234635	3.53E-06
Ljwgs_054875.1_at	-1.970296015	3.65E-08
chr2.TM0564.12.1_at	-1.969775857	0.003799471
Ljwgs_022345.2_at	-1.968879871	0.000339373
Ljwgs_048941.1_at	-1.96855492	0.005343929
Ljwgs_090726.1_at	-1.967958451	4.04E-05
Ljwgs_032952.1_at	-1.967846349	5.55E-06
gi50657593_s_at	-1.967117573	0.00013617
chr3.CM0196.23_at	-1.967049479	1.13E-05
Ljwgs_053329.1_x_at	-1.966856667	2.94E-05
Ljwgs_065748.1_at	-1.966538767	4.84E-05
Ljwgs_016691.1_at	-1.966062211	0.00010911
Ljwgs_056505.1_at	-1.965649868	0.00019819
Ljwgs_044296.1_at	-1.964762242	0.002085285
chr4.CM0234.9_at	-1.964517224	4.34E-05
chr4.CM0100.4_at	-1.964142916	0.049699141
chr2.CM0099.5_s_at	-1.963705285	0.000116158
chr4.CM0501.12_at	-1.962826222	4.36E-06
chr2.CM0803.87_at	-1.962700324	1.98E-06
Ljwgs_061146.1_at	-1.962160131	6.72E-06
TM0439.5.2_at	-1.96182112	0.000106491
chr5.CM0211.2_at	-1.961472195	1.98E-07
Ljwgs_057662.2_at	-1.961107994	1.51E-07
Ljwgs_027138.1_at	-1.959956453	1.16E-05
TM0846.20_at	-1.959918166	0.00026563
chr2.CM0803.34_at	-1.959485211	0.043242869
TC9081_at	-1.959397086	0.017907275
gi45640662_at	-1.958918739	3.99E-06
Ljwgs_018541.1_at	-1.958043825	0.008593103
Ljwgs_014946.1_at	-1.956805409	0.000191173
TM1670.19_at	-1.956803778	6.61E-06
chr2.CM0695.48.1_at	-1.956260839	0.019134564
Ljwgs_059954.2_at	-1.955563271	6.08E-05
Ljwgs_080131.1_at	-1.954974819	4.92E-09
chr1.TM1635.18_at	-1.954967538	0.000360972
chr4.CM0307.38_at	-1.954607448	5.90E-08
chr5.CM0200.71_at	-1.953471424	1.83E-05
chr6.CM0679.7_at	-1.952279103	7.32E-07
chr1.TM0240.23_at	-1.951851691	6.10E-08
Ljwgs_014958.1_at	-1.951621873	0.000450782
gi7749917_at	-1.951271062	0.000619786
Ljwgs_091711.1_s_at	-1.951107229	0.001303716
Ljwgs_018726.1_at	-1.950637767	0.001478587
chr2.CM0210.47_s_at	-1.950466407	0.003023507
Ljwgs_036582.1_at	-1.950318333	0.000463084
Ljwgs_030504.2_at	-1.950243954	1.17E-08
Ljwgs_007705.1_at	-1.948438432	0.000734231
Ljwgs_074314.1_s_at	-1.947480146	2.25E-07
Ljwgs_098089.0.1_at	-1.946962866	1.75E-08
chr5.CM0519.58_at	-1.946800414	8.67E-05
gi45397477_at	-1.94619014	0.020071475
chr6.CM0055.37.1_at	-1.946129699	0.003592776
TM1571.9_at	-1.946117305	0.002020712
chr5.CM0571.34_at	-1.945196667	4.61E-05
chr5.CM0077.65.1_at	-1.944381114	0.000863844
Ljwgs_013225.1_s_at	-1.9436302	0.000554705
Ljwgs_093094.1_s_at	-1.943525985	0.000348043
chr4.CM0042.119_s_at	-1.942858287	0.001823203
chr4.CM0525.12_at	-1.941785212	9.21E-05
chr4.TM0597.25.1_at	-1.939075855	9.23E-05
Ljwgs_017489.1_at	-1.938866703	5.95E-06
chr4.CM1170.31_at	-1.938838393	9.81E-08
chr5.CM0328.59_at	-1.938526096	4.17E-05
Ljwgs_103618.1_x_at	-1.93804553	0.001832824
Ljwgs_064173.1_at	-1.938025705	4.16E-05
gi45623125_at	-1.937569581	1.44E-05
chr1.CM0105.96_at	-1.937384821	0.001380577
Ljwgs_015431.1_at	-1.936754507	1.60E-06
chr2.TM0667.29_at	-1.936386611	6.43E-05
Ljwgs_049743.0.1_at	-1.936153392	7.40E-06
chr3.BM1720.10_at	-1.936047011	7.58E-05
TC13678_at	-1.93600647	0.003988422
Ljwgs_025124.1.1_s_at	-1.935122541	2.92E-06
Ljwgs_048269.1_at	-1.934991589	0.000376465
chr2.CM0081.24.2_at	-1.934805743	6.71E-05
Ljwgs_020740.1_at	-1.934466335	3.02E-06
TM0720.3_at	-1.933908557	1.71E-06
chr5.CM0328.59.1_at	-1.933013755	0.001745752
Ljwgs_034324.1_at	-1.932791216	0.000494671
Ljwgs_043460.1.1_at	-1.932277025	0.005941426
chr6.CM0679.33_at	-1.931347694	2.13E-06
Ljwgs_146651.1_x_at	-1.930379742	0.000128269
chr1.CM0593.46_at	-1.930260595	1.11E-05
chr4.TM0387.21_at	-1.929935995	1.43E-05
gi45638380_at	-1.92977577	2.14E-06
Ljwgs_090123.1_at	-1.929064921	0.002709846
gi7744514_at	-1.92868593	0.000193576
chr2.TM1646.10.1_x_at	-1.927809222	0.002856557
chr1.CM0361.53_at	-1.92689064	0.006200336
TM1519.20_at	-1.926559268	0.000676436
chr1.CM0410.32_at	-1.926128931	5.80E-05
Ljwgs_005979.3_at	-1.925965669	0.001149661
chr1.CM0147.33_at	-1.92527826	9.69E-05
chr3.CM0160.40_at	-1.924805884	0.000131396
chr5.CM0095.34_at	-1.924530628	0.00410002
TM0615.6_at	-1.92382522	2.50E-09
Ljwgs_132154.1_at	-1.923159189	7.13E-07
Ljwgs_007507.1_at	-1.921024801	0.001157413
Ljwgs_128551.1_at	-1.920892671	0.000320735
Ljwgs_077545.1_at	-1.920573681	0.00038793
Ljwgs_018513.1_at	-1.920411446	0.006607882
chr5.CM1439.22.1_at	-1.918903209	2.01E-06
Ljwgs_020627.1_at	-1.918884989	0.006141537
gi45633901_at	-1.917923112	0.000592512
Ljwgs_069018.1_x_at	-1.917677457	0.000539458
chr5.CM0072.14_at	-1.917587892	0.000803582
Ljwgs_038981.2_s_at	-1.916282319	1.94E-05
Ljwgs_037521.1_s_at	-1.916007303	0.000617368
Ljwgs_126552.1_at	-1.91568057	0.001678921
Ljwgs_053088.1_at	-1.914910457	1.81E-06
Ljwgs_114175.1_s_at	-1.91392355	0.002379404
gi45610653_at	-1.913698697	1.92E-06
Ljwgs_066127.1_s_at	-1.913167412	1.13E-08
chr3.TM0745.25_at	-1.91236847	2.30E-08
Ljwgs_020891.1_at	-1.912367496	7.47E-07
Ljwgs_128958.1_at	-1.911893337	0.002131187
chr5.CM0071.31_at	-1.911271742	0.000804661
Ljwgs_023990.1_at	-1.910911237	1.19E-06
chr4.CM0170.23_at	-1.909994143	9.56E-10
gi45634388_at	-1.909033771	2.42E-07
chr2.CM0191.69_at	-1.908773301	1.59E-05
Ljwgs_026333.1_s_at	-1.907898083	0.001174515
chr3.CM0070.44_at	-1.907414387	5.11E-05
Ljwgs_056030.1_s_at	-1.907021128	0.001409378
TC19670_at	-1.906834019	3.06E-07
Ljwgs_086301.1_at	-1.90599515	0.021515148
Ljwgs_133315.1_s_at	-1.905939914	0.000372141
Ljwgs_026841.1_at	-1.904937545	1.22E-05
chr3.CM0634.43_at	-1.904358225	2.21E-05
chr3.TM0782.20.1_at	-1.904110733	0.000956454
chr1.TM1767.15_at	-1.902880117	9.78E-06
Ljwgs_026392.2_at	-1.901546566	5.55E-05
chr3.CM0423.3_at	-1.901219852	0.00012682
Ljwgs_083741.1_at	-1.900688864	2.57E-05
chr1.TM0671.8_at	-1.900331459	0.047602183
chr4.CM0119.36_at	-1.900175538	0.0003055
Ljwgs_042880.2_at	-1.89990021	0.002356144
TC9157_at	-1.899527298	8.43E-08
Ljwgs_045519.1_at	-1.899280228	0.000363731
Ljwgs_011125.2_at	-1.899102069	2.51E-06
TM1571.10.1_at	-1.898792912	0.000186732
Ljwgs_016098.1_at	-1.898607313	3.34E-05
chr2.CM0191.49.2_s_at	-1.898207194	0.002616602
Ljwgs_026772.2_x_at	-1.897831277	0.000166166
Ljwgs_010577.1_at	-1.897562583	8.96E-05
chr2.CM0177.16_at	-1.896163327	0.000468749
chr4.CM1170.54.1_at	-1.89592931	2.94E-08
Ljwgs_010170.1_s_at	-1.895595206	0.000360021
chr5.TM0872.5.1_at	-1.89533791	0.00086429
Ljwgs_043599.1_s_at	-1.895327558	0.000134874
chr2.CM0210.20_s_at	-1.894934225	5.52E-05
chr5.CM0328.67.2_at	-1.894198961	3.12E-08
Ljwgs_145871.1_at	-1.894140252	0.000530135
Ljwgs_031325.1_s_at	-1.893245259	1.85E-05
Ljwgs_077707.1_at	-1.891920024	4.30E-06
Ljwgs_017917.2_at	-1.891318988	2.41E-07
Ljwgs_087337.1_s_at	-1.88981961	0.002491397
Ljwgs_034095.1_s_at	-1.88828208	0.000102266
chr5.CM0077.77_at	-1.88814013	0.000482759
TM0843.35.1_at	-1.887935354	0.001061269
chr3.CM0091.12_at	-1.887489042	6.26E-05
chr5.CM0077.75_at	-1.886178938	0.000174544
TM0770.8_x_at	-1.885866453	5.53E-07
chr4.BM1698.2_at	-1.885559594	6.09E-07
chr5.CM0095.7.1_at	-1.884799476	0.000116151
Ljwgs_089924.1_s_at	-1.884665472	0.000540493
Ljwgs_083438.1_at	-1.884433109	0.012020755
chr6.TM1657.16_at	-1.883956554	2.92E-06
chr4.CM0307.39_at	-1.883432691	9.33E-07
chr2.CM0124.52.2_at	-1.883140748	8.82E-08
Ljwgs_031631.1_at	-1.883088498	2.51E-05
chr1.CM0105.58_at	-1.88299464	2.61E-07
Ljwgs_014223.1_at	-1.880983187	3.79E-06
Ljwgs_028503.1_at	-1.880162665	0.000567373
Ljwgs_021735.2_at	-1.879733486	0.007918279
chr1.CM0145.23_at	-1.879669347	0.000239658
Ljwgs_010512.1_at	-1.879286598	0.001155922
chr2.TM1659.13.1_x_at	-1.878969771	0.002075755
chr1.CM0206.149_at	-1.878202937	3.69E-08
Ljwgs_032957.1_at	-1.878161198	0.000230154
chr4.CM0501.35_at	-1.877984562	0.010066561
chr6.CM0314.44_at	-1.876444885	2.41E-06
Ljwgs_053589.1_at	-1.875499796	0.00682259
Ljwgs_012585.2_at	-1.87526089	0.000549861
Ljwgs_060796.1_s_at	-1.875045463	0.000265651
Ljwgs_086800.1_at	-1.873396284	4.08E-06
Ljwgs_045163.1_at	-1.873351497	0.000327034
Ljwgs_034607.1_at	-1.872856635	0.004845954
Ljwgs_014910.1_s_at	-1.872383353	0.005785544
Ljwgs_035840.1_at	-1.870969506	0.005413732
Ljwgs_119233.1_at	-1.869971105	0.000296052
Ljwgs_077452.1_at	-1.8678919	0.000643337
Ljwgs_026562.1_at	-1.867678661	6.02E-07
TM0573.6.1_at	-1.867458524	0.011104697
Ljwgs_084939.1_at	-1.86727175	1.20E-07
gi45641750_at	-1.866639479	9.13E-05
chr2.CM0304.24_at	-1.866396136	0.000406173
Ljwgs_003505.2_at	-1.866371513	6.59E-08
Ljwgs_084577.2_at	-1.86628532	0.003931244
chr1.CM0206.155_at	-1.865689601	0.003053031
TC14871_at	-1.865299809	9.29E-06
gi45613709_at	-1.864983553	2.49E-06
Ljwgs_064373.1_at	-1.864673181	0.002379032
Ljwgs_014385.1_at	-1.864048244	0.031365638
chr1.CM0113.66_at	-1.86377095	0.001796334
TC13084_at	-1.863711316	1.69E-05
Ljwgs_098322.1_at	-1.863253377	5.23E-07
Ljwgs_047219.2_at	-1.862601619	0.00054491
Ljwgs_081003.1_at	-1.862500295	0.005012239
Ljwgs_016287.3_at	-1.862377055	0.015358048
Ljwgs_025093.1_s_at	-1.861066523	0.008255188
Ljwgs_002128.2_at	-1.860758357	0.000718579
TM1224.6_at	-1.860514867	0.00301122
Ljwgs_015237.2_s_at	-1.859769214	0.003647433
Ljwgs_044802.1_at	-1.859739588	1.61E-06
Ljwgs_010098.2_at	-1.858183354	6.14E-05
Ljwgs_042730.1_s_at	-1.857145572	1.84E-05
Ljwgs_074529.1_at	-1.856666033	0.029081238
chr3.CM0792.43_at	-1.856581837	0.000155894
chr3.TM0859.14_s_at	-1.855189572	0.001419726
chr1.CM0248.26_at	-1.855063661	0.000528392
Ljwgs_147980.1_at	-1.853968882	5.29E-06
chr1.CM0098.41_at	-1.85331542	7.75E-05
chr6.TM0085.11_at	-1.852827255	0.000395042
Ljwgs_044929.1_at	-1.851807887	6.38E-06
chr5.CM0052.23_at	-1.851753024	5.92E-08
gi45607359_at	-1.851496464	9.91E-06
chr4.TM0555.4.2_at	-1.85135842	2.58E-07
chr4.TM0555.12_at	-1.849564146	0.001608286
Ljwgs_013837.0.1_at	-1.848608522	6.27E-06
Ljwgs_089716.2_at	-1.848587971	0.000479986
chr3.CM0574.11_at	-1.848352125	0.001357851
chr4.CM0025.3_at	-1.847684493	0.001719894
Ljwgs_032962.1_at	-1.84725267	0.00341434
Ljwgs_068528.1_at	-1.84606369	4.16E-05
Ljwgs_027521.1_at	-1.845599516	4.52E-05
chr3.TM1144.11_at	-1.845224931	3.16E-05
Ljwgs_047700.1_s_at	-1.845088881	1.04E-06
CM0300.18_at	-1.8450716	0.000235135
TC12540_at	-1.842286054	1.45E-05
TC18527_at	-1.842097281	1.91E-08
Ljwgs_087148.2_s_at	-1.842080606	0.001220255
gi45404919_s_at	-1.842006892	9.50E-08
chr4.CM0003.9.1_at	-1.841818867	4.87E-05
Ljwgs_134341.1_at	-1.841188948	0.008063856
Ljwgs_035795.1_at	-1.840738363	0.002786924
Ljwgs_056728.1_at	-1.839092537	2.53E-08
chr3.CM0135.20.1_at	-1.838841074	1.49E-06
TC12313_at	-1.838765277	1.40E-06
chr5.CM0062.24.1_at	-1.83847259	3.33E-05
gi45621223_at	-1.838013843	0.000161882
gi45622758_at	-1.83715367	3.83E-06
Ljwgs_034014.1_at	-1.836995327	0.018835358
Ljwgs_082970.1_at	-1.836827509	0.001595771
Ljwgs_133702.1_at	-1.836804744	5.34E-07
chr1.CM0163.17.1_at	-1.836123174	0.000171769
Ljwgs_007953.1_at	-1.834709422	1.41E-08
TC11065_at	-1.834691274	1.09E-05
Ljwgs_093140.1_at	-1.833882723	2.17E-07
chr4.TM1536.15_at	-1.833019716	1.84E-06
Ljwgs_031438.1_at	-1.832940671	1.03E-05
Ljwgs_023908.1_at	-1.832160952	1.08E-06
Ljwgs_096478.1_at	-1.831346513	3.23E-06
Ljwgs_029362.1_at	-1.83018511	0.001709223
chr1.CM0012.57_s_at	-1.830136499	1.81E-06
Ljwgs_044287.1_at	-1.829981472	2.82E-06
chr1.CM0591.13.2_s_at	-1.828829604	2.45E-07
Ljwgs_008932.1_at	-1.82838915	7.08E-05
TM0556.22_at	-1.828372691	1.13E-05
Ljwgs_068415.1_s_at	-1.827966398	0.000274148
chr6.CM0302.30_at	-1.827139092	1.15E-05
Ljwgs_029019.1_at	-1.827005638	2.27E-05
gi45612399_at	-1.82572119	1.43E-06
TM1535.29_s_at	-1.824588082	0.018958429
chr3.TM0649.4_at	-1.823994844	0.000119322
Ljwgs_019421.1_at	-1.823667688	0.019474521
Ljwgs_021413.2_at	-1.82331835	0.008151008
chr1.TM1643.1_at	-1.823177885	0.000132422
gi13879480_at	-1.822505157	1.26E-06
Ljwgs_024170.1_at	-1.821133696	8.96E-08
chr2.TM0655.6_at	-1.820588232	0.004356611
chr6.TM0085.11_x_at	-1.819883894	1.04E-05
Ljwgs_085103.1.1_at	-1.819607512	4.40E-05
Ljwgs_099256.1_at	-1.818670207	1.72E-05
Ljwgs_068522.1_at	-1.818314531	0.000666822
Ljwgs_043395.2_at	-1.817569508	1.39E-05
gi24940157_at	-1.817271904	2.32E-05
Ljwgs_044873.1_at	-1.816998846	1.35E-06
chr3.CM0135.19_at	-1.816444671	0.008884555
TM0843.6.1_at	-1.816145007	0.017214504
chr6.TM0367.14_at	-1.816023936	0.007545135
Ljwgs_141141.1_s_at	-1.815710673	0.002211657
Ljwgs_013857.1_at	-1.815621797	5.18E-05
chr3.TM0984.3_at	-1.814852346	0.002640865
TM0990.13_at	-1.813104919	1.40E-07
Ljwgs_038237.1_at	-1.813010278	2.14E-07
gi45624518_at	-1.812746741	2.14E-05
chr4.CM0044.41_at	-1.812316503	0.000304654
chr4.TM0238.8_at	-1.8118491	2.79E-06
Ljwgs_016835.1_s_at	-1.811578807	0.000676572
Ljwgs_017175.2_at	-1.811448657	7.38E-06
Ljwgs_070109.1_at	-1.811174859	0.001366143
gi45405222_at	-1.810805548	0.002487546
Ljwgs_040811.1_s_at	-1.810698592	0.000944178
Ljwgs_029612.1_at	-1.810325767	0.005053359
chr6.CM0066.39.1_at	-1.810030126	0.002898385
Ljwgs_035378.1_at	-1.809914268	5.13E-08
chr1.CM0579.50_at	-1.809379165	0.000110725
TM0717.14.1_s_at	-1.807671409	2.75E-06
Ljwgs_059492.1_at	-1.807140572	0.000853094
chr4.TM0692.14_at	-1.806963468	0.009741814
Ljwgs_072776.1_at	-1.80629024	0.004846924
chr2.CM0304.4_at	-1.805967049	9.41E-05
Ljwgs_096258.1_at	-1.805357464	0.000604311
Ljwgs_075099.1_at	-1.805204705	0.003538733
Ljwgs_044337.1_at	-1.804840049	0.004099051
Ljwgs_047215.1_s_at	-1.804423019	0.002282216
chr3.CM0216.31_x_at	-1.803579824	0.000840404
Ljwgs_042473.1_at	-1.802716125	2.70E-06
chr2.CM0191.65_at	-1.802636664	3.79E-06
Ljwgs_006857.1_at	-1.802401454	2.48E-05
TM0845.15_at	-1.802096778	1.98E-08
chr1.CM0206.152_at	-1.801704564	0.007781273
TM1471.33_at	-1.800919731	1.61E-05
Ljwgs_043457.1_at	-1.800523794	0.002105057
Ljwgs_037698.1_at	-1.799639725	0.000748998
Ljwgs_012680.2_at	-1.79894151	7.87E-08
gi45630392_at	-1.798891735	0.002287222
chr2.CM0132.26_at	-1.798181523	0.000564139
chr3.TM0859.12_x_at	-1.797911934	0.001458689
Ljwgs_042504.2_at	-1.797711859	0.000201037
Ljwgs_074545.1_at	-1.797530612	0.016147294
Ljwgs_010170.1_at	-1.796999319	0.003264401
Ljwgs_009028.1_at	-1.796176818	1.03E-06
gi45351903_at	-1.796128552	0.000144071
chr5.CM0359.21_at	-1.796033522	8.92E-05
gi45400467_at	-1.795767187	0.001789223
chr3.TM0745.2_at	-1.795686487	9.62E-07
Ljwgs_005372.1_at	-1.79554541	6.52E-06
chr4.CM0617.38_at	-1.793260484	0.001490276
Ljwgs_131428.1_at	-1.79243212	1.12E-05
chr5.CM0953.31.1_at	-1.792277051	0.002933922
chr4.CM0307.21_s_at	-1.791453944	3.49E-05
Ljwgs_017442.2_x_at	-1.790075925	0.002542884
Ljwgs_068635.1_at	-1.789504534	0.009114212
Ljwgs_051780.1_s_at	-1.788804559	0.002965428
chr4.CM0429.2_at	-1.787947251	4.43E-05
chr1.CM1255.32_at	-1.787616642	0.001774549
gi11065446_at	-1.787221759	3.41E-07
Ljwgs_057483.1_s_at	-1.785914537	0.001364082
chr2.CM0803.123_at	-1.785155914	0.000170017
chr6.CM0738.20.1_at	-1.784158058	1.36E-05
Ljwgs_037820.1_at	-1.783867743	1.69E-05
chr5.CM1439.22_at	-1.783829943	0.000133329
chr1.TM0688.20_at	-1.783111484	6.12E-07
gi45639635_at	-1.783035954	8.77E-05
chr4.CM0337.33_at	-1.781327965	0.001170631
Ljwgs_130111.1_s_at	-1.780724399	5.86E-05
chr4.CM0073.87_at	-1.780645788	7.13E-07
Ljwgs_139391.1.1_at	-1.780598154	0.004701832
Ljwgs_063891.1_at	-1.77891376	0.00078891
chr2.CM0056.11_at	-1.778536268	0.000406412
Ljwgs_024996.2_s_at	-1.778409739	1.49E-05
Ljwgs_100584.1_s_at	-1.778211427	1.95E-05
Ljwgs_090529.1_at	-1.777649378	0.02910477
Ljwgs_019651.1_at	-1.777329721	0.00033685
chr4.CM0042.87_at	-1.777159366	9.90E-05
Ljwgs_099509.2.1_s_at	-1.777082315	4.35E-08
Ljwgs_105488.2_s_at	-1.776586151	0.003985781
chr1.CM0800.12_at	-1.776279201	3.84E-06
chr5.CM0096.39_at	-1.776148404	0.000204268
chr5.CM0909.56_at	-1.775958467	8.26E-07
chr3.CM0460.18_at	-1.775236036	0.0010143
chr4.CM0042.74.2_at	-1.77519956	0.042123005
Ljwgs_074827.1_at	-1.774825977	0.001630659
chr1.CM0147.101_at	-1.772630933	2.98E-08
Ljwgs_082453.1_at	-1.771924924	7.87E-07
TM0770.8_at	-1.771519739	4.41E-07
chr3.CM0701.24_at	-1.771185726	0.000399528
Ljwgs_007458.1_at	-1.770672714	0.0002346
Ljwgs_133708.1_at	-1.770389674	0.000378384
chr3.CM0216.36_at	-1.769970329	6.87E-05
gi45633462_at	-1.769433492	0.000100749
Ljwgs_085097.2_s_at	-1.769239951	5.39E-05
Ljwgs_016679.1_at	-1.768154335	0.001758611
Ljwgs_146892.1_at	-1.76765985	0.002432055
gi1370171_at	-1.767240248	5.16E-07
Ljwgs_018126.1_at	-1.766021885	1.34E-06
Ljwgs_033236.1_at	-1.765773598	2.36E-06
Ljwgs_023792.1_at	-1.765485589	6.55E-05
chr1.CM0375.50_at	-1.765465962	6.87E-07
chr2.TM1766.10_at	-1.765395803	0.000883135
chr5.CM0019.44_at	-1.765368887	0.015054161
Ljwgs_084076.1_at	-1.764996893	0.004320455
chr3.TM0436.20_at	-1.764814056	0.00014798
Ljwgs_022462.1_at	-1.764603484	0.000547894
Ljwgs_022894.1_at	-1.764090726	0.007870648
Ljwgs_063508.1_at	-1.764023523	1.10E-07
TM0697.12_at	-1.763094871	3.37E-08
Ljwgs_055661.1_s_at	-1.762581852	0.003520576
chr5.CM0494.13.2_at	-1.762520144	0.000180091
Ljwgs_005410.1_at	-1.762490912	8.06E-06
gi45619078_at	-1.761659626	0.001753344
Ljwgs_026492.1_at	-1.761408909	3.03E-06
Ljwgs_072403.1_at	-1.760847783	4.39E-07
Ljwgs_029886.1_at	-1.760798511	0.000312368
Ljwgs_072550.1_at	-1.760269406	0.000583119
Ljwgs_016575.3_at	-1.760251655	0.005633839
Ljwgs_070948.1_at	-1.760247645	1.10E-06
Ljwgs_035043.1_at	-1.759618763	0.001025851
chr1.CM0122.43_at	-1.758908733	1.05E-09
chr1.TM1305.2_at	-1.757703771	0.006050901
chr1.TM0811.3_at	-1.75752114	0.000547566
chr4.CM0025.31_at	-1.755986276	0.006990971
Ljwgs_016157.1_at	-1.755714688	0.000285193
Ljwgs_019593.1_s_at	-1.754502225	3.02E-08
Ljwgs_047986.1_at	-1.753804172	0.028046573
chr4.CM0244.78_at	-1.753399406	3.83E-06
Ljwgs_017454.2_at	-1.753237875	2.85E-06
Ljwgs_014097.1_at	-1.752879998	0.000307122
TM0684.3_at	-1.752822749	2.95E-06
chr1.CM0544.34_s_at	-1.751959552	4.24E-09
Ljwgs_104960.1_at	-1.751462583	4.48E-05
chr1.CM0105.92_at	-1.751437577	0.000369353
chr4.CM0831.31_at	-1.751265699	9.95E-08
Ljwgs_012590.1_at	-1.751035049	0.00023132
chr5.TM1493.2_at	-1.751023473	0.00022957
chr3.TM1768.15_at	-1.75063534	0.002821404
Ljwgs_033715.1_s_at	-1.749895722	0.006464628
Ljwgs_121107.2_s_at	-1.749794111	0.00152964
chr2.CM0304.84_at	-1.749706288	1.06E-07
Ljwgs_091562.2_at	-1.74957252	0.012887116
Ljwgs_064078.0.1_at	-1.749494235	0.000261911
chr6.TM0880.26.1_at	-1.749376631	8.23E-05
gi45623835_at	-1.747582028	4.82E-07
chr3.TM1144.4_at	-1.747175563	0.000203591
TM1224.12.1_at	-1.747070196	1.65E-06
Ljwgs_027414.2_s_at	-1.746876012	0.0003936
chr6.CM0055.32_s_at	-1.746643943	0.000526815
Ljwgs_023047.1_s_at	-1.745815747	0.034866641
gi45618764_at	-1.745314291	5.66E-05
chr1.CM0181.2_at	-1.744499841	3.55E-07
Ljwgs_103120.1_at	-1.743828988	4.84E-05
Ljwgs_118123.1_at	-1.74376998	0.001300051
TC18735_at	-1.742136082	1.62E-06
Ljwgs_136141.1_at	-1.741115945	0.000284317
gi45414652_at	-1.740836126	0.012892925
BM1386.8_at	-1.739523591	6.71E-05
Ljwgs_012679.1_at	-1.738803275	0.008682782
chr1.TM0454.15_at	-1.738104129	1.37E-07
Ljwgs_005108.3_at	-1.738065995	0.000105592
Ljwgs_139048.1_s_at	-1.736984206	9.38E-08
Ljwgs_024479.1_s_at	-1.73677553	0.009293829
Ljwgs_051582.1_at	-1.735216636	4.24E-07
chr4.TM1309.13_at	-1.73482145	1.03E-08
chr5.CM0048.15_at	-1.734420285	0.001223017
TM0791.7_at	-1.733892448	8.13E-06
Ljwgs_034489.2_s_at	-1.732958474	0.000218006
chr3.CM0452.23_at	-1.732859124	2.70E-07
Ljwgs_030602.1_at	-1.731893075	3.36E-09
Ljwgs_080169.1_at	-1.731784938	0.005011503
Ljwgs_015745.1_at	-1.731330579	0.000353097
Ljwgs_128877.1_at	-1.731087051	0.002099321
chr1.TM1643.22_at	-1.730312966	3.82E-07
TM1725.20.1_at	-1.730057127	0.000358523
Ljwgs_042857.0.1_at	-1.72994971	0.002188016
chr2.CM0237.3_at	-1.729805612	0.005558841
chr1.CM0591.6_at	-1.729435981	7.02E-09
Ljwgs_121926.1_s_at	-1.729181342	0.000832271
Ljwgs_125987.1_s_at	-1.7289388	0.000642979
Ljwgs_003272.0.1_at	-1.728680199	0.001045712
Ljwgs_099736.2_at	-1.727503591	4.65E-07
Ljwgs_019684.1_at	-1.726638449	0.006832435
chr4.CM0399.43_at	-1.726382061	6.17E-08
Ljwgs_011755.1_at	-1.724048983	0.0058497
gi7719323_at	-1.724048883	0.00088819
chr4.CM0288.18_at	-1.723691962	0.000466108
Ljwgs_095026.1_at	-1.723450895	0.004462781
Ljwgs_148727.1_at	-1.723124031	0.001758208
chr3.CM0216.2_at	-1.72304267	0.042397882
chr3.TM0426.8_at	-1.722942554	1.97E-05
TM1544.13_s_at	-1.722772836	0.00085331
Ljwgs_012477.2_at	-1.722398787	0.001746089
chr1.CM0318.2.2_at	-1.721777514	0.026352261
Ljwgs_036266.1_at	-1.721497529	0.027987497
Ljwgs_047902.1_at	-1.720784665	0.000748846
Ljwgs_018461.0.1_at	-1.720668553	0.000275628
TM0651.15_at	-1.720407165	4.07E-06
chr1.TM0688.3.2_at	-1.720341045	0.006912634
Ljwgs_011370.1_at	-1.719899044	0.001428226
Ljwgs_046103.1_at	-1.718723578	1.01E-05
Ljwgs_087837.1_at	-1.718644698	0.00125191
Ljwgs_053071.1_at	-1.717156685	0.00463714
chr2.CM0018.5.1_at	-1.716371996	2.06E-05
gi45639225_at	-1.715689067	0.000790682
chr4.CM0501.43_at	-1.714621163	0.01138497
Ljwgs_092060.1_at	-1.713254783	1.11E-05
Ljwgs_042686.1_s_at	-1.713035742	8.71E-05
Ljwgs_003142.4_at	-1.71301628	1.00E-05
gi45604783_at	-1.712941513	0.000360995
chr5.CM0357.21.1_at	-1.712915292	0.000618402
chr5.CM0569.32.1_s_at	-1.712292069	0.003501887
Ljwgs_052811.1_at	-1.711215531	5.14E-06
Ljwgs_040309.1_at	-1.711109688	2.48E-05
Ljwgs_080414.1_at	-1.711021002	0.000665715
chr4.CM0170.9_at	-1.710924838	9.05E-06
chr1.TM0812.28_at	-1.710145964	0.000157875
chr3.CM0396.18_at	-1.709885594	0.014275245
Ljwgs_036662.1_s_at	-1.709390158	0.049066985
TM1070.21_s_at	-1.708998895	2.56E-06
Ljwgs_060112.1_at	-1.708493477	0.000173193
Ljwgs_146948.1_at	-1.707696717	1.51E-05
Ljwgs_004719.1_at	-1.707059063	0.000558486
Ljwgs_080010.1_at	-1.706967495	0.00805084
TM0762.17_at	-1.70679123	0.000812688
Ljwgs_091565.1_at	-1.705647107	0.00032713
Ljwgs_069672.1_at	-1.705466489	1.77E-06
chr4.CM0073.85_at	-1.705460054	0.002661057
Ljwgs_061978.2_at	-1.70542908	3.23E-06
Ljwgs_010102.1_at	-1.70535381	0.004422307
gi45604705_at	-1.704654372	0.008083008
Ljwgs_033122.2_at	-1.704091053	0.012537155
chr5.CM0239.35_at	-1.704045244	0.000450002
chr4.CM0182.42_at	-1.704039892	0.000449563
Ljwgs_063286.1_at	-1.703772316	0.000121678
Ljwgs_148360.1.1_at	-1.703732473	0.015213844
Ljwgs_135178.1_s_at	-1.702983808	0.000617201
Ljwgs_018719.1_at	-1.702418319	0.001118152
chr3.CM0216.34_at	-1.701501372	0.003679006
chr4.CM0042.7_at	-1.700694528	0.001270939
chr4.CM0333.13.1_at	-1.700421607	2.34E-06
Ljwgs_066357.1_at	-1.700371486	3.51E-05
chr4.TM0597.13_at	-1.699266319	1.03E-05
gi45604866_at	-1.698432635	9.55E-09
Ljwgs_025931.2_s_at	-1.69753528	0.002589819
Ljwgs_009872.1.1_at	-1.697089659	0.000972079
gi7719365_at	-1.6969848	1.69E-05
Ljwgs_029717.1_at	-1.696843087	0.034369737
gi45640687_at	-1.696045065	0.00934941
Ljwgs_137198.1_at	-1.695792882	0.000116051
Ljwgs_023557.1_at	-1.695707784	0.001908072
Ljwgs_010785.1_at	-1.695163784	4.35E-06
chr5.CM0260.42_at	-1.694956412	0.000136469
Ljwgs_028957.1_at	-1.694899917	7.98E-07
Ljwgs_059224.1_at	-1.694686737	0.004394809
Ljwgs_028050.1_at	-1.694147561	5.81E-07
Ljwgs_019264.1_at	-1.693763429	0.000586439
Ljwgs_024847.1_at	-1.693248719	7.43E-05
Ljwgs_051387.1_at	-1.692208331	4.70E-05
CM0680.12_s_at	-1.691499683	1.83E-07
Ljwgs_028965.1_at	-1.691349201	3.42E-05
Ljwgs_020875.1_at	-1.691326983	0.018227648
gi45632830_at	-1.690367811	2.65E-05
chr5.CM0071.53_at	-1.689784835	0.007848465
chr5.TM0698.7_at	-1.68963266	2.74E-06
chr1.CM0192.34_x_at	-1.689256469	2.98E-07
Ljwgs_121786.1_at	-1.688951288	3.57E-09
LjU79-2_at	-1.688666961	6.55E-05
Ljwgs_138951.1_at	-1.68775054	7.59E-05
chr4.CM0265.43_at	-1.687636208	1.37E-06
Ljwgs_146843.1_at	-1.687530588	0.001293947
Ljwgs_080980.1_at	-1.687392775	0.036324072
gi45406428_at	-1.687365841	0.0003304
chr5.TM0913.17_at	-1.68727205	3.43E-08
Ljwgs_067958.1_at	-1.686823773	0.013607464
chr2.CM0272.51_at	-1.685874352	6.42E-07
chr2.TM1646.10.1_at	-1.68577545	0.001179977
Ljwgs_007568.1_at	-1.685735909	4.05E-09
Ljwgs_013766.1.1_at	-1.68336765	0.001038111
Ljwgs_039197.1_at	-1.682686954	0.011050704
chr3.CM0396.42_s_at	-1.681335218	9.73E-05
Ljwgs_068183.1_at	-1.680907287	0.000199552
chr1.TM0816.9_at	-1.680749613	6.02E-07
Ljwgs_047260.1_at	-1.680263552	0.02719372
chr3.CM0216.60_at	-1.679030199	1.18E-07
Ljwgs_025778.1_at	-1.678598996	0.000341905
TM1549.9_at	-1.678218434	0.001367447
Ljwgs_008735.1_at	-1.67797779	0.000140796
Ljwgs_007441.1_at	-1.67791488	2.53E-06
gi45612861_at	-1.677371777	0.00331244
Ljwgs_007448.2_at	-1.677112557	0.000186576
gi45624952_at	-1.675938203	2.00E-07
Ljwgs_054039.1_at	-1.675810094	5.94E-05
Ljwgs_017999.1_at	-1.675784802	0.000574595
Ljwgs_058507.2_s_at	-1.675651105	0.001336364
Ljwgs_048007.1_at	-1.674894844	0.022897979
Ljwgs_127679.1_s_at	-1.674558042	0.000576532
chr3.TM0585.28.1_at	-1.674435095	0.001265879
Ljwgs_024011.1_at	-1.673822532	0.021788053
TM0651.12.1_at	-1.673767351	8.16E-05
chr4.CM0175.75_at	-1.673013206	4.00E-06
Ljwgs_142964.1_at	-1.672422099	0.000493937
chr1.CM0105.115_s_at	-1.671926997	0.005640616
Ljwgs_022665.1_at	-1.671761889	0.001765264
chr6.CM0539.14_at	-1.670843007	0.000331882
gi45609903_at	-1.66947878	4.30E-05
Ljwgs_006239.1_at	-1.669263637	0.000743931
TM1519.38_at	-1.669232775	2.94E-08
chr5.CM0953.3_at	-1.669108331	0.002822581
Ljwgs_019297.1_at	-1.668050694	0.000624795
TM1709.12_at	-1.667775743	0.038121634
Ljwgs_086692.1_at	-1.667304657	0.047980068
TM1611.15_at	-1.666737715	4.61E-05
Ljwgs_139414.1_at	-1.666701164	0.000156165
Ljwgs_145785.1_s_at	-1.666391581	7.86E-06
Ljwgs_088977.1_at	-1.66588583	0.006346628
chr3.CM0261.8_at	-1.665768444	0.000976192
Ljwgs_027382.1_at	-1.66568249	4.58E-08
Ljwgs_092245.1_s_at	-1.665544215	0.041158906
Ljwgs_051488.1_s_at	-1.665305298	0.002497353
TM0684.2_at	-1.664791439	0.00105901
chr3.CM0164.15_at	-1.663931366	3.32E-05
TM0855.6.1_s_at	-1.663858419	0.010254987
TM0780.15_at	-1.663653693	0.004848474
Ljwgs_060347.1_at	-1.663218623	0.000775236
Ljwgs_069913.2_at	-1.663037387	0.011075922
chr3.TM0797.5.2_at	-1.662603408	0.000587492
Ljwgs_041927.1_at	-1.662129332	0.000948339
chr4.CM0288.5_at	-1.661338161	1.93E-05
Ljwgs_043352.1_s_at	-1.660977487	0.045035224
chr1.TM0688.6_at	-1.66072409	4.31E-05
gi45406925_at	-1.660466342	0.00355451
chr4.CM0288.66_at	-1.660247326	8.41E-07
chr3.TM1367.12_at	-1.658531723	0.009052754
Ljwgs_054664.1_s_at	-1.658399384	6.87E-05
Ljwgs_080154.1.1_x_at	-1.657628052	7.04E-06
Ljwgs_122481.1_at	-1.657543275	6.46E-06
chr1.CM0088.49_at	-1.65751828	1.61E-06
Ljwgs_036603.1_at	-1.657516472	1.45E-05
Ljwgs_005382.2_at	-1.656809533	0.016839473
Ljwgs_046265.1_at	-1.656497011	2.36E-06
Ljwgs_012532.3_at	-1.65608163	0.001300051
Ljwgs_009422.4_at	-1.65521385	6.76E-05
gi45642209_at	-1.654766622	0.000304654
CM0601.34_at	-1.653293645	0.005793535
Ljwgs_073332.1_at	-1.653257198	0.003420538
TC18449_at	-1.653010669	1.29E-05
chr4.CM0288.54_s_at	-1.652861821	0.002690186
chr1.CM0122.38_at	-1.652188282	1.92E-09
Ljwgs_051647.1_at	-1.651796531	0.007897285
TC12463_at	-1.651500294	0.000622821
chr4.CM0432.11_at	-1.651478863	9.03E-07
Ljwgs_026835.1_at	-1.651207072	0.000604798
Ljwgs_087357.1_at	-1.65046371	0.018166281
Ljwgs_017549.1_at	-1.650235056	0.001727757
chr2.CM0405.19_x_at	-1.6491146	0.004096418
chr1.CM0032.25_at	-1.648585658	1.83E-05
Ljwgs_079412.1_s_at	-1.648553111	0.001258562
Ljwgs_101282.1_at	-1.648063226	0.000428366
chr2.TM1646.16_s_at	-1.647813026	0.002567032
TM1535.26_at	-1.64739302	3.84E-06
Ljwgs_091106.1_at	-1.64722751	0.021793396
chr3.CM0049.24_at	-1.646941237	1.17E-05
chr1.CM0122.12_at	-1.646647173	0.000357068
Ljwgs_098550.1_at	-1.646568598	9.22E-05
chr1.CM0318.18_at	-1.646189422	0.009065903
Ljwgs_039015.1_at	-1.645828173	0.000295982
Ljwgs_026012.1_at	-1.64580041	0.021736889
Ljwgs_034269.2_at	-1.64489051	0.009426924
chr1.CM0133.84_at	-1.644628022	2.51E-08
chr3.CM0396.31.1_at	-1.644504791	5.47E-07
chr2.CM0346.17_at	-1.643923854	0.000133057
Ljwgs_017536.1_s_at	-1.643559153	1.18E-05
chr1.TM1671.2_at	-1.643261053	1.16E-06
gi1370141_at	-1.641753684	5.13E-08
Ljwgs_015569.1_at	-1.641404847	3.22E-06
chr4.CM0128.7_at	-1.641339431	7.54E-05
Ljwgs_020367.1_at	-1.641142722	4.42E-09
Ljwgs_068949.1_at	-1.640677884	0.044614344
Ljwgs_008031.1_at	-1.64040689	0.000185107
Ljwgs_033110.1_at	-1.640325871	5.82E-06
Ljwgs_018662.1_at	-1.639278206	0.008570404
Ljwgs_083539.1_at	-1.639080721	0.002788696
chr2.TM0889.4_at	-1.638639392	0.040472996
Ljwgs_090710.1_s_at	-1.638222657	5.72E-05
chr2.TM0383.1_at	-1.637506733	4.51E-05
Ljwgs_107382.2_at	-1.637219268	0.000155549
Ljwgs_015587.1_at	-1.636135533	0.008204398
TC9573_at	-1.635700287	1.78E-08
chr1.CM0181.13_at	-1.634786236	0.003478423
chr1.CM0591.40_x_at	-1.634338369	0.017729091
gi45629188_at	-1.634256588	2.76E-06
chr4.CM0026.41.1_at	-1.634176684	9.41E-05
Ljwgs_056007.1_at	-1.633729187	0.039680791
Ljwgs_027909.1_at	-1.63365254	6.99E-08
TM0451.13_at	-1.631723569	0.003055315
Ljwgs_006971.1_at	-1.630991094	0.001748254
Ljwgs_085157.1_at	-1.630432038	5.86E-06
Ljwgs_089926.0.1_at	-1.630229796	0.000349642
TC13224_at	-1.630154356	0.005522952
Ljwgs_087349.1_at	-1.630144051	0.000321662
chr1.TM1438.1_at	-1.630095594	1.03E-06
TM1471.17_at	-1.629696108	2.31E-05
Ljwgs_040939.1_at	-1.629519951	0.005509412
Ljwgs_044509.1_at	-1.629134448	0.028019521
chr3.CM0216.28_at	-1.628899913	0.001146989
Ljwgs_124733.1_at	-1.628777543	9.74E-05
chr4.CM0654.28_at	-1.628772825	0.009937908
chr6.CM0055.92_at	-1.628590832	0.000205705
Ljwgs_098314.1_at	-1.628012394	0.001137604
chr2.CM0124.63_at	-1.626645154	0.007921575
chr1.CM1413.31_at	-1.626298302	4.80E-06
Ljwgs_086090.1_at	-1.625320787	0.020232257
Ljwgs_146200.1_at	-1.624777048	7.92E-06
chr4.TM1616.2_at	-1.624339988	0.000519655
Ljwgs_050580.1_at	-1.624045261	9.53E-05
Ljwgs_045783.1_x_at	-1.624019646	0.012372051
Ljwgs_053445.1_at	-1.623734429	4.81E-05
chr6.CM0013.58.2_s_at	-1.623626998	1.40E-07
Ljwgs_063719.1_at	-1.623397228	0.000574595
Ljwgs_056207.1_at	-1.623157677	0.004395546
Ljwgs_124988.1_at	-1.623111202	0.000701284
Ljwgs_067421.1_at	-1.622761259	0.000299082
Ljwgs_090900.1_at	-1.622711843	8.23E-07
Ljwgs_017445.1_at	-1.622366225	0.007064297
Ljwgs_007242.2_at	-1.621951447	0.001295963
Ljwgs_036067.1_at	-1.621537789	3.17E-05
Ljwgs_077746.1_at	-1.621500521	0.000971582
Ljwgs_011080.0.1_at	-1.620992712	9.68E-06
CM0385.25.1_at	-1.619984984	0.00181667
Ljwgs_033912.1_at	-1.619891138	0.001587457
TM0548.13_at	-1.619714122	3.98E-05
Ljwgs_062720.2_at	-1.61947314	0.002285751
chr6.CM0013.58.1_at	-1.619424791	3.26E-07
Ljwgs_084931.1_at	-1.618629456	0.004602522
Ljwgs_043041.1_at	-1.618486109	0.020841161
gi7775243_at	-1.618138388	4.34E-05
chr5.CM0071.103_at	-1.617509113	0.03707974
Ljwgs_044983.1_at	-1.616991126	0.000450075
gi45615050_at	-1.616750711	0.004508297
Ljwgs_016450.1_at	-1.616622	1.13E-05
chr5.TM0455.7_at	-1.616515156	0.000905113
chr5.CM0052.22_at	-1.615892631	3.34E-08
TM0561.13_at	-1.615385002	0.000480905
chr4.CM0288.51_at	-1.614818335	0.044257924
chr4.CM0558.19_at	-1.614493143	0.000494671
Ljwgs_023000.1_at	-1.613490797	0.000236489
CM0355.1_at	-1.61317469	0.009306416
Ljwgs_036964.2_at	-1.613130787	0.001587663
CM0345.10_at	-1.612964168	1.35E-06
chr6.CM0013.58.2_x_at	-1.612231808	1.96E-08
Ljwgs_088617.1_at	-1.611928655	0.000972006
chr4.CM0194.31_at	-1.611480912	1.79E-05
chr5.CM0095.15_at	-1.609898834	0.00127489
chr1.CM0318.23_at	-1.609055999	4.34E-08
Ljwgs_070932.1_at	-1.607847733	0.000744412
gi45639254_at	-1.60776877	0.001017791
Ljwgs_070603.1_at	-1.607464083	2.38E-06
chr1.CM0050.1_s_at	-1.607376969	0.000318545
Ljwgs_041478.1_at	-1.607003953	0.004081745
TM1226.1_at	-1.604951487	0.000618039
Ljwgs_108581.1_s_at	-1.604862127	0.001259675
chr6.BM1377.10_at	-1.604710149	0.000386884
chr1.CM0050.40_at	-1.604549876	0.001047711
gi29965048_at	-1.603644064	7.53E-08
chr5.CM0048.37_at	-1.603052105	5.75E-10
Ljwgs_061851.1_at	-1.602413162	0.000692088
chr4.CM0073.87_x_at	-1.602141655	6.86E-07
gi45578277_at	-1.601811453	0.000927535
chr3.CM0701.8_at	-1.60164115	1.32E-05
gi1370199_at	-1.601458513	1.76E-05
TC13105_at	-1.600262478	0.010906784
Ljwgs_090105.1_at	-1.5997911	8.77E-08
Ljwgs_085750.1_at	-1.599701511	1.13E-06
chr4.CM0025.37_at	-1.598877814	0.000206103
chr5.CM0571.35_at	-1.598513407	0.033535653
Ljwgs_089727.2_at	-1.59789477	0.001952994
gi45626277_at	-1.597403114	3.10E-07
CM0300.28.1_at	-1.597271616	0.000353851
chr5.CM0200.61.1_at	-1.596994779	2.63E-05
Ljwgs_015253.2_at	-1.595982303	4.28E-05
chr6.CM0057.19_at	-1.59594441	1.49E-05
Ljwgs_118521.1_at	-1.595840197	0.002323184
Ljwgs_059315.1_s_at	-1.595738409	0.008165284
chr1.CM0318.15_at	-1.595563725	8.92E-05
Ljwgs_037062.1_x_at	-1.595488675	0.000703528
TC11645_at	-1.594854303	5.75E-08
chr5.CM0519.6_at	-1.594623764	0.000250844
Ljwgs_016996.2_at	-1.593550353	0.001099745
chr3.CM0152.9_at	-1.593453513	0.005435519
chr3.CM0116.29_at	-1.593288166	0.002002587
chr5.CM0062.22_at	-1.59307567	0.001064539
gi45642176_at	-1.592362985	2.33E-07
Ljwgs_075559.1_at	-1.591839531	6.41E-05
Ljwgs_048197.1_at	-1.591800802	0.004341697
Ljwgs_034464.1_at	-1.591309496	0.001494909
Ljwgs_077601.1_at	-1.590564447	0.018564045
Ljwgs_055730.1_at	-1.590180006	0.010754602
chr2.CM0191.87_at	-1.590003551	7.79E-05
Ljwgs_054626.1_at	-1.589607992	0.000621205
Ljwgs_086315.1_at	-1.589354343	0.000202806
Ljwgs_048078.1_s_at	-1.589121735	0.009276683
Ljwgs_014719.1_at	-1.588600625	0.02909829
Ljwgs_029489.1_at	-1.588337392	0.00243146
Ljwgs_018496.1_at	-1.587446199	0.001205117
Ljwgs_029136.1_at	-1.587407439	0.00022957
Ljwgs_047028.1_at	-1.587355052	0.020790767
Ljwgs_045968.2_at	-1.587098967	0.006732038
Ljwgs_113861.1_at	-1.586509618	7.81E-06
Ljwgs_003423.2_at	-1.585646492	0.007290907
chr1.CM0410.45_at	-1.585566008	1.69E-05
Ljwgs_037567.1_at	-1.584670433	0.000161828
chr3.CM0111.38_at	-1.584455879	1.39E-05
Ljwgs_066236.1_at	-1.584439546	0.000575805
Ljwgs_025595.1_at	-1.583372991	0.012593462
chr4.CM0128.73_at	-1.583355715	0.000296052
Ljwgs_060874.1_at	-1.582530479	0.000232852
Ljwgs_013837.0.1_s_at	-1.58112296	4.27E-07
Ljwgs_031602.1_at	-1.58112283	2.82E-07
Ljwgs_134387.1_at	-1.580902768	0.005939221
Ljwgs_052229.1_at	-1.580443832	0.005492846
chr2.CM0304.93.1_at	-1.57995483	2.11E-05
chr4.CM0182.27_at	-1.579636699	0.000192827
Ljwgs_079986.1_s_at	-1.579440095	0.029271766
chr4.CM0175.27_at	-1.579337324	5.81E-07
Ljwgs_067745.1_s_at	-1.579142281	0.000142651
chr2.CM0304.39_at	-1.57880724	0.005362203
chr2.CM0249.3_at	-1.578170628	0.004993688
Ljwgs_076921.1_at	-1.577671007	4.69E-05
gi45642352_at	-1.577323518	0.006266207
Ljwgs_033749.1.1_at	-1.577028919	1.53E-06
Ljwgs_009760.1_at	-1.576982122	0.003732224
TC18655_at	-1.576880238	0.002849385
chr6.CM0314.43_at	-1.576704649	7.47E-07
TC13469_at	-1.576375185	0.001079834
TM0485.11_at	-1.576343061	1.98E-06
chr5.CM0062.24.2_at	-1.575912654	0.000114841
TC19746_at	-1.575343571	0.001120077
Ljwgs_145147.1_at	-1.575043767	0.001812862
Ljwgs_053509.1_at	-1.57452392	0.011189829
gi6006794_at	-1.574272262	0.003892783
Ljwgs_041157.1_at	-1.573988221	0.018195282
gi45348968_at	-1.57337433	0.000620447
Ljwgs_072403.1_s_at	-1.573360159	1.41E-08
Ljwgs_020381.1_at	-1.57327745	0.007254629
chr4.CM0558.28.1_at	-1.572984089	4.98E-07
chr3.CM0115.32_at	-1.572164688	0.00144339
Ljwgs_102927.1_at	-1.571251365	0.002178761
Ljwgs_063085.1_x_at	-1.569081422	1.06E-07
Ljwgs_025637.1_at	-1.568979374	0.043590529
TM1471.31_at	-1.568418652	2.84E-07
CM0385.23_at	-1.567563675	0.005929055
TM0843.35_at	-1.567223188	0.007100965
chr1.CM0591.44_at	-1.565787547	3.55E-05
gi45612695_at	-1.565774877	8.14E-05
Ljwgs_022153.2_x_at	-1.564303916	0.003572014
chr3.CM0049.3_at	-1.564138091	2.71E-07
chr6.CM0437.7_at	-1.564020233	0.024180095
chr3.TM0506.6_at	-1.564006343	0.007829747
gi28194505_at	-1.563758617	9.89E-05
chr3.CM0216.27_at	-1.563640999	0.000417754
Ljwgs_146045.1_at	-1.562939463	0.000491727
chr2.CM0308.18_at	-1.561674109	1.70E-05
Ljwgs_069474.1_at	-1.561614963	7.05E-05
chr6.CM0139.69_at	-1.561481468	0.000102293
chr1.CM0442.22_at	-1.56135974	0.00528971
chr5.CM0062.26_at	-1.560882765	1.06E-07
Ljwgs_020559.2_at	-1.560825846	0.015146318
Ljwgs_021570.1_at	-1.560553602	5.39E-05
TM1664.3_at	-1.560342999	1.58E-05
TC18910_at	-1.558989903	0.000385118
LjU5.14_x_at	-1.558833276	0.015612935
chr1.CM0064.64.2_at	-1.557949407	0.000910964
gi45409966_at	-1.557196897	1.10E-05
Ljwgs_030661.1_s_at	-1.557009616	0.015447817
chr3.CM0241.8_at	-1.556010339	0.014370431
chr2.CM0249.109_at	-1.555144844	0.002708476
Ljwgs_029843.1_at	-1.554760002	0.005203603
Ljwgs_027999.1_at	-1.553293867	1.10E-09
chr2.TM0383.10_at	-1.55321792	0.000307991
TC19766_at	-1.552951224	0.000107033
Ljwgs_062219.1_at	-1.551997213	1.96E-05
chr1.CM0361.28_at	-1.551714772	6.83E-07
TC10670_at	-1.551488093	0.000878765
chr5.CM0239.49_s_at	-1.551164219	3.34E-05
Ljwgs_012778.1_at	-1.551120331	0.018665587
gi45641025_at	-1.550953977	0.007258852
Ljwgs_140324.1_at	-1.550830801	1.08E-05
chr4.CM0288.61_at	-1.550427946	0.024122565
gi45627733_at	-1.550142908	4.22E-06
CM0300.21_at	-1.55009688	0.042393839
Ljwgs_009042.3_at	-1.550066469	0.012280608
Ljwgs_037037.1.1_at	-1.549438804	0.016313721
Ljwgs_121661.1_at	-1.549018686	0.012431315
chr2.TM0808.13_at	-1.548403341	9.01E-05
TM1441.32_at	-1.548334405	0.012281798
Ljwgs_023080.1_at	-1.548202562	8.43E-08
Ljwgs_107689.1_at	-1.547760984	0.003076866
chr3.CM0129.15_at	-1.547710431	7.54E-05
Ljwgs_041159.1_s_at	-1.546927421	0.021500116
chr2.TM1659.16_at	-1.546906025	9.91E-06
Ljwgs_015994.1_at	-1.546773418	6.66E-08
Ljwgs_048252.1_at	-1.544742897	7.56E-05
chr2.CM1032.52_at	-1.54473592	0.030982743
Ljwgs_066135.1_at	-1.544685579	3.22E-05
Ljwgs_073092.1_at	-1.544476678	9.81E-05
Ljwgs_048101.1.1_s_at	-1.544046187	0.012406465
Ljwgs_069568.1_s_at	-1.543929147	0.008229775
Ljwgs_037172.1.1_at	-1.543181033	8.09E-05
chr4.CM0026.18_at	-1.542697933	3.92E-06
chr3.CM1220.35_at	-1.542500631	2.50E-06
chr4.CM0006.48_at	-1.542484065	3.98E-06
Ljwgs_019184.2_at	-1.542481007	0.014619977
chr4.CM0042.16_s_at	-1.542443991	5.67E-05
chr1.CM0016.7_at	-1.542115803	2.74E-07
Ljwgs_123095.1.1_at	-1.54196003	0.000184061
Ljwgs_082628.1_at	-1.541394764	1.08E-05
gi45350753_at	-1.54134092	0.000651781
chr5.CM0071.14_at	-1.540255828	2.63E-06
Ljwgs_050347.1_at	-1.539440345	0.000367394
gi45574791_at	-1.539040502	0.002738304
chr2.CM0373.85_s_at	-1.538820588	0.03146245
Ljwgs_040515.1_at	-1.538123795	2.05E-05
CM0385.25_at	-1.537662344	0.001061269
Ljwgs_062815.1_at	-1.537392829	0.014353448
chr4.CM0429.35_s_at	-1.536269724	0.013361503
LjU14d_x_at	-1.535141394	0.000234064
chr5.CM0569.33_at	-1.53489307	0.001319121
chr2.TM1646.12_s_at	-1.533561945	0.006745957
chr2.CM0060.72_at	-1.532756373	0.002470139
chr1.CM0029.47_at	-1.532099515	1.97E-06
TC16047_at	-1.531462704	8.63E-06
Ljwgs_021983.1_at	-1.531234745	4.06E-08
chr3.CM0091.72_at	-1.530879642	5.94E-05
Ljwgs_017663.1_at	-1.530827668	0.004101324
gi45400285_at	-1.530541357	2.82E-05
gi15799271_at	-1.530215294	2.76E-05
chr1.CM0012.53_s_at	-1.529731923	9.23E-10
chr2.CM1150.48_at	-1.528778826	0.032887382
TM1634.4_at	-1.528154954	9.49E-06
Ljwgs_054246.1_s_at	-1.527876646	0.00545669
gi45642416_at	-1.527562666	0.001705573
CM0345.66.2_at	-1.526839713	0.000253283
Ljwgs_037380.1_s_at	-1.526222345	0.013226654
Ljwgs_092676.1_at	-1.525922099	1.23E-07
chr3.TM1437.9_at	-1.525876396	0.000484724
Ljwgs_117595.1_at	-1.525657661	7.58E-05
chr1.CM0166.41_at	-1.525564683	5.69E-05
chr4.CM0173.31_at	-1.525513734	0.004589925
Ljwgs_045743.1_at	-1.525031216	0.003439778
chr3.CM0106.19_at	-1.524922427	1.31E-07
chr3.TM1222.3_at	-1.524913973	2.06E-06
chr5.TM1598.10_at	-1.524647113	1.97E-06
Ljwgs_036585.1_at	-1.524626746	8.39E-05
Ljwgs_014393.1_at	-1.524583542	2.41E-05
chr2.CM0249.12.1_at	-1.52325625	0.007545135
chr1.CM0010.17_at	-1.523122206	1.35E-06
Ljwgs_060341.1_at	-1.522912383	0.007855889
TM1353.5_at	-1.522384344	6.90E-05
Ljwgs_030909.1_at	-1.522017641	0.007386757
Ljwgs_036303.1_at	-1.521359425	0.000707096
TM0638.5.2_at	-1.521113662	9.01E-05
Ljwgs_048975.2_at	-1.521079734	0.00013869
chr1.CM0982.39_at	-1.520979674	0.003014345
Ljwgs_051933.1_at	-1.520918906	6.72E-07
Ljwgs_008306.1_at	-1.520693902	0.000608576
Ljwgs_069256.1_at	-1.520324866	6.85E-08
chr5.CM0494.28_at	-1.520028632	2.22E-05
CM0680.31_s_at	-1.519737899	6.53E-07
Ljwgs_129702.1_at	-1.518881359	3.05E-05
chr4.CM0283.21_at	-1.518873887	1.98E-08
chr5.CM0089.45_s_at	-1.516362451	0.001172881
chr4.CM0659.48_at	-1.515594056	0.001007962
chr6.CM0118.9_at	-1.515521628	1.18E-06
Ljwgs_131343.1_x_at	-1.514926642	3.87E-06
chr2.CM0028.18_s_at	-1.514638418	0.025809477
Ljwgs_042870.1.1_at	-1.513677319	0.001285631
chr6.CM0314.39_at	-1.513539934	1.13E-06
chr4.CM0079.17_at	-1.513382565	0.012674382
Ljwgs_119630.1_s_at	-1.512451173	0.000940216
Ljwgs_055536.1_at	-1.511804233	0.014364795
Ljwgs_114657.1_s_at	-1.511642596	0.003003811
Ljwgs_036374.1_at	-1.511522179	5.96E-05
Ljwgs_107966.1_at	-1.511404236	0.001777034
Ljwgs_021849.0.1_at	-1.510446762	4.44E-05
Ljwgs_029690.2_at	-1.510229198	5.91E-05
chr5.CM0048.49_at	-1.51011588	0.000129912
Ljwgs_010339.1_at	-1.510082049	3.58E-06
chr6.CM0114.16_at	-1.510057817	0.019930747
chr4.CM0500.9.1_at	-1.509035934	0.007956558
Ljwgs_021860.2_at	-1.508760748	0.0420923
gi45631177_at	-1.508077909	0.013777446
chr2.TM0377.8_s_at	-1.507322111	0.004422307
chr5.TM0852.4.1_at	-1.507195399	0.003772251
Ljwgs_028307.1_at	-1.506257027	0.003135726
Ljwgs_115872.1_at	-1.505899102	1.53E-05
chr3.TM0136.3_s_at	-1.505619795	1.06E-05
Ljwgs_022145.1_at	-1.505476373	0.003747964
Ljwgs_136836.1_at	-1.505319556	0.00042837
gi45404902_at	-1.504259318	2.31E-05
Ljwgs_039123.2_at	-1.504098657	0.011832678
Ljwgs_033436.3_x_at	-1.503987235	0.000476822
Ljwgs_046339.1_at	-1.503853148	0.0141726
Ljwgs_014261.1_at	-1.503657222	3.53E-05
Ljwgs_056724.1_s_at	-1.503506672	3.02E-07
Ljwgs_046847.1_at	-1.502649129	0.001620292
Ljwgs_001820.1_at	-1.502387344	5.62E-09
gi45625192_at	-1.502338214	0.002637077
chr6.TM1374.5_at	-1.502036379	0.000878918
TC12164_at	-1.501092708	7.11E-06
gi45352738_at	-1.500911317	2.01E-07
chr1.TM1284.1_at	-1.500673366	0.001746068
Ljwgs_120840.1_at	-1.499943272	0.00101632
chr5.CM0911.3_at	-1.49929245	0.003565567
Ljwgs_017653.2_at	-1.498322623	5.81E-06
gi45352508_at	-1.498306146	0.008425539
Ljwgs_035107.1_at	-1.498164427	1.03E-06
BM1736.2_at	-1.497735861	3.49E-05
chr1.CM0315.39_s_at	-1.497715362	0.000130058
Ljwgs_011003.1_at	-1.497628957	2.54E-05
Ljwgs_087577.1_at	-1.497455226	0.000828586
chr2.CM0201.8.1_at	-1.496908325	0.001648481
Ljwgs_050418.1_s_at	-1.496706959	1.88E-06
chr3.CM0216.60_s_at	-1.496370552	3.50E-08
chr5.CM0357.6_at	-1.496334526	0.044600609
Ljwgs_029540.1_at	-1.496190051	0.00066765
chr3.CM0282.132_at	-1.495516905	0.0165684
Ljwgs_040673.1_x_at	-1.495403363	6.22E-08
Ljwgs_095624.1.1_at	-1.495355623	1.54E-08
chr5.CM0328.79_at	-1.494595551	8.43E-05
Ljwgs_022183.2_at	-1.494334296	1.27E-06
chr3.CM0164.2_at	-1.493958838	0.019766268
chr5.TM0813.11_at	-1.493738464	9.14E-05
TC12190_at	-1.493503544	4.07E-05
Ljwgs_087137.1_at	-1.491556564	4.35E-05
Ljwgs_037557.1_at	-1.49114122	5.27E-05
Ljwgs_003103.2_at	-1.491067555	8.02E-05
gi45412948_at	-1.490747222	0.002327459
Ljwgs_011432.1_at	-1.490734753	0.044351259
chr2.CM0304.71_at	-1.490351331	0.000109927
TC9003_at	-1.490132263	8.26E-07
chr2.CM0608.10_at	-1.489535533	0.027141049
Ljwgs_039399.1_at	-1.489481542	3.16E-06
Ljwgs_014665.1_at	-1.489094854	5.21E-05
gi7750027_at	-1.488562654	0.004696393
chr1.TM0371.10_at	-1.488183576	0.002601306
chr5.CM0494.48_at	-1.487991863	0.00132589
Ljwgs_089133.0.1_s_at	-1.487982419	1.22E-05
TM0763.8_at	-1.486402279	0.000431606
chr5.CM0096.65_at	-1.48560066	2.75E-05
Ljwgs_040687.1_s_at	-1.48491222	1.65E-06
Ljwgs_147666.1_at	-1.484619799	4.74E-07
Ljwgs_032121.1_at	-1.483850032	4.37E-06
chr3.CM0282.98_at	-1.483637943	6.28E-05
Ljwgs_017054.1_at	-1.48319058	0.00011333
Ljwgs_025453.1.1_at	-1.482062826	0.00011587
Ljwgs_038408.1_at	-1.482004303	9.24E-05
Ljwgs_044548.1_at	-1.481963158	2.58E-05
chr2.CM0249.88_s_at	-1.481319108	0.037908122
TM1353.8_at	-1.481310219	1.22E-05
chr3.CM0711.21_s_at	-1.481262291	3.36E-06
Ljwgs_062058.1_at	-1.480597743	0.007857892
gi45632943_at	-1.480347307	0.019876068
chr3.CM0070.15_s_at	-1.479622729	7.22E-07
TM0674.25_at	-1.479594129	0.0004787
Ljwgs_020175.2_s_at	-1.479427817	0.012764947
Ljwgs_027949.1_at	-1.479410926	0.000153048
gi28208267_at	-1.479116039	1.04E-07
Ljwgs_080550.1_at	-1.479076743	0.003663652
Ljwgs_075616.1_at	-1.477631856	0.039462883
chr5.CM0200.91_at	-1.476892577	0.000944138
Ljwgs_001709.2_x_at	-1.476862159	3.00E-05
chr4.CM0025.15_at	-1.476658535	0.00037098
Ljwgs_080294.1_at	-1.476375266	0.005076574
Ljwgs_050559.1_x_at	-1.476150064	0.003073783
gi37499743_at	-1.476064465	4.47E-07
Ljwgs_022744.1_at	-1.475710837	0.000159106
Ljwgs_019136.1_at	-1.475668835	0.000141362
TM0439.11_at	-1.475038424	0.000207508
chr2.CM0346.5_at	-1.47482602	0.000170844
Ljwgs_038851.1_at	-1.474708406	0.00041538
Ljwgs_025698.1.1_at	-1.474327358	0.000149204
Ljwgs_135541.1_at	-1.474167323	0.022642284
chr6.CM0738.20_at	-1.473992604	8.31E-07
Ljwgs_021753.1_at	-1.473696609	0.00108263
chr1.CM0122.36_at	-1.473606366	2.32E-06
Ljwgs_128694.1_at	-1.472737809	0.002508939
Ljwgs_018779.1_at	-1.47265374	0.000457314
Ljwgs_022558.1_at	-1.472579301	0.005436592
chr6.CM0057.24_s_at	-1.472538351	0.048909895
chr1.CM0010.9_at	-1.471469083	0.002240782
chr5.CM0335.35_at	-1.471258068	0.000132258
Ljwgs_145401.1_at	-1.470681216	4.07E-05
chr2.CM0002.22_at	-1.469586539	0.036784201
chr2.CM0903.39_at	-1.468851793	0.000144607
Ljwgs_028309.1_at	-1.468459457	3.98E-06
chr2.CM0018.32_at	-1.467014967	0.000238021
chr1.CM0147.84_at	-1.466223205	0.026633126
Ljwgs_144412.1_s_at	-1.464681185	3.09E-05
Ljwgs_014325.1_s_at	-1.464553133	0.008548109
Ljwgs_035871.1_at	-1.464032324	5.86E-06
TC16913_at	-1.463985127	0.000164249
Ljwgs_021665.1_at	-1.463690246	0.000132417
gi60476413_at	-1.463346479	0.004855343
Ljwgs_029842.1_s_at	-1.463011795	0.001171521
TM0845.5_at	-1.463001636	0.00162348
chr5.TM0696.16_at	-1.462511461	0.000432669
chr1.CM0593.48.1_at	-1.462481562	1.15E-05
chr2.CM0056.26.1_at	-1.462205651	0.000753811
gi6325692_at	-1.462128563	0.000196062
Ljwgs_040462.1_at	-1.46182299	0.000845923
chr3.CM0226.66_at	-1.46156727	0.000100508
TM0759.28.2_x_at	-1.461291848	0.000749769
chr5.CM0096.58.1_at	-1.461267185	9.21E-05
Ljwgs_086809.1_s_at	-1.460673577	0.020488555
Ljwgs_030520.1_at	-1.460211287	0.000273041
Ljwgs_005224.2_at	-1.459719998	3.39E-09
BM1736.4_at	-1.459663047	0.006212185
Ljwgs_021005.1_s_at	-1.459436893	0.011968687
Ljwgs_126616.1_at	-1.459353154	2.17E-06
Ljwgs_039917.1_at	-1.459327885	0.002840693
chr4.TM0597.14_at	-1.458409445	0.008712052
chr4.CM0131.35.1_at	-1.458310992	0.004097675
chr5.CM0071.83_at	-1.457928241	0.009392343
chr5.CM0299.26_at	-1.457580017	4.48E-06
chr2.CM0018.63.2_at	-1.457131047	0.007920241
chr2.CM0074.17_at	-1.457039825	1.79E-05
chr4.TM1713.11_at	-1.456997581	0.00437196
Ljwgs_073605.1_at	-1.456824716	0.027853958
TM0415.18_at	-1.456680219	0.001418413
Ljwgs_023619.1_at	-1.456260681	2.61E-05
TC15205_at	-1.456153634	9.11E-08
chr3.CM0711.21_at	-1.455380936	1.80E-05
chr2.TM1659.20_at	-1.455379803	0.00194624
gi45629882_at	-1.455237676	1.73E-06
Ljwgs_016340.1_at	-1.454779214	2.18E-05
gi45633809_x_at	-1.454612086	0.041934207
Ljwgs_007123.1_at	-1.454549079	0.000161491
chr1.CM0147.35_s_at	-1.454210592	9.56E-10
gi47953590_at	-1.45352731	0.001784698
chr5.CM0200.92_at	-1.452948758	0.006210149
Ljwgs_044096.1_at	-1.452094963	4.64E-06
Ljwgs_027744.1_at	-1.45169806	3.97E-05
Ljwgs_050722.1_at	-1.45168676	0.000160946
gi45630948_at	-1.450672368	6.59E-11
chr1.CM0579.45.1_at	-1.450482343	0.000136476
chr2.CM0018.78_at	-1.450158979	0.000184849
Ljwgs_069292.1_at	-1.449892967	0.047853271
Ljwgs_077860.1_at	-1.449891247	0.016629292
Ljwgs_061762.1_at	-1.44962684	0.036600863
chr2.CM0308.15_at	-1.449307385	0.005230567
chr3.CM0996.11.1_at	-1.449061414	0.000756224
chr1.CM0322.22_at	-1.448920272	3.75E-05
Ljwgs_073478.1_at	-1.448910066	0.000165388
chr1.CM0378.35_at	-1.44850483	0.001869677
TM0856.20_at	-1.447719442	0.042059283
Ljwgs_012872.1_at	-1.44751408	2.78E-05
chr1.CM0284.14_at	-1.447073845	1.17E-06
Ljwgs_088967.1_at	-1.446486518	0.000360073
chr1.CM0375.13_at	-1.446403047	0.000613183
Ljwgs_116398.1_at	-1.446110751	0.005215145
chr1.CM0442.20_at	-1.445812703	0.004202092
TC18682_at	-1.445797869	0.000154034
BM1271.17_at	-1.445304723	4.52E-05
chr3.CM0241.29_at	-1.445056614	0.005298175
LjU14d_at	-1.444488497	0.000926605
TM1746.16.1_at	-1.444197317	7.30E-05
chr2.CM0120.10_at	-1.444168487	2.13E-05
chr3.TM1570.6.1_at	-1.443978358	0.00041567
Ljwgs_038753.2_at	-1.443595379	0.001494564
chr4.CM0042.69.1_s_at	-1.443076579	0.001675282
Ljwgs_055950.1_at	-1.443057673	2.94E-07
Ljwgs_083114.1.1_at	-1.442930493	0.000442714
Ljwgs_042082.1_at	-1.442545312	3.58E-05
Ljwgs_093673.1_at	-1.442505639	5.54E-06
chr1.CM0295.31_at	-1.442466383	0.000374324
Ljwgs_013283.2_at	-1.442422073	0.000523797
Ljwgs_060133.1_at	-1.442222641	5.31E-05
chr4.CM0044.28.1_at	-1.442212709	0.007194991
Ljwgs_067302.1_at	-1.44220342	0.000234509
Ljwgs_121552.1_at	-1.440940648	0.000584557
chr1.TM1078.14_at	-1.440798432	0.039698169
chr1.TM0835.4_at	-1.440592264	0.002230787
Ljwgs_132968.1_s_at	-1.440206039	0.000198711
Ljwgs_020919.1_at	-1.440089805	3.17E-05
chr1.CM0117.33_at	-1.440006287	0.021543574
Ljwgs_016734.2_at	-1.439773832	0.001823267
Ljwgs_083412.1_at	-1.43966608	4.67E-07
Ljwgs_059856.2_x_at	-1.4394763	4.80E-06
Ljwgs_068911.1_at	-1.439160861	0.025153556
chr5.CM0148.23_at	-1.439073174	3.26E-06
Ljwgs_148153.1.1_at	-1.438748044	0.001368125
chr3.CM0452.12_at	-1.438301899	6.87E-05
Ljwgs_033265.1_at	-1.438241631	0.000210204
chr2.TM1766.13.2_at	-1.438038716	0.000394075
Ljwgs_040690.1_at	-1.437569938	0.000823198
Ljwgs_136815.1_s_at	-1.43756333	1.28E-05
Ljwgs_017918.1_at	-1.437305016	7.18E-06
chr2.CM0168.24_at	-1.437303616	5.24E-07
Ljwgs_019165.2_at	-1.436934384	6.19E-07
chr1.TM0487.2_at	-1.43667672	0.004635184
Ljwgs_016351.1_at	-1.436617523	0.000152505
Ljwgs_057377.1_at	-1.436389298	0.001671839
chr1.CM0361.34_at	-1.436257106	1.01E-05
chr5.CM0299.41_at	-1.436227771	0.000980255
CM1257.35_at	-1.43561327	6.68E-07
Ljwgs_037464.1_at	-1.43520949	5.10E-05
chr6.TM0880.22_at	-1.435136504	0.000482065
CM1324.8_at	-1.434955297	1.04E-06
chr2.CM0249.17.1_at	-1.434687956	0.013542137
Ljwgs_105522.1.1_s_at	-1.434102334	0.000165795
chr4.CM0399.42_s_at	-1.434025788	0.000239779
TC20155_at	-1.433942562	0.000376065
TC13182_at	-1.433697318	0.000734578
chr6.TM0821.17.1_at	-1.433322771	1.27E-05
gi45350493_at	-1.43328958	1.57E-06
TM1442.8_at	-1.43298707	1.53E-07
Ljwgs_010001.2_at	-1.432414105	0.000309913
Ljwgs_004747.1_at	-1.431397632	5.21E-05
gi4973275_at	-1.430837426	1.15E-06
chr4.CM0399.11_at	-1.429825372	0.00034187
Ljwgs_017326.1_at	-1.429200092	1.20E-05
chr2.CM0060.1_at	-1.429177697	0.001332093
chr1.TM0862.11_at	-1.429074316	0.027859718
gi45574673_at	-1.428883882	0.000787763
chr2.CM0803.31_at	-1.428849313	0.000958268
Ljwgs_047028.1_s_at	-1.428574664	0.00018509
chr1.CM0980.14.1_at	-1.428161127	3.57E-06
TC9053_at	-1.428103126	7.14E-05
chr6.CM0118.66_at	-1.428056787	0.027889638
Ljwgs_053445.1_s_at	-1.426983838	7.31E-06
TM1226.3_at	-1.426771528	0.000507323
Ljwgs_051202.2_at	-1.426054766	1.88E-05
chr1.CM0591.12_at	-1.425805272	0.001423961
chr4.CM0073.48_at	-1.425800496	4.88E-05
Ljwgs_100986.1_at	-1.425772638	0.000506924
Ljwgs_029321.1_s_at	-1.424232832	0.023766789
Ljwgs_029764.1_at	-1.423599912	0.007846306
Ljwgs_030747.1_at	-1.423360425	0.000633815
chr5.CM0260.46_at	-1.423356885	7.59E-06
Ljwgs_083919.1_at	-1.423150777	2.62E-05
chr3.CM0112.13_at	-1.422986414	3.53E-05
Ljwgs_143592.1_s_at	-1.422424146	9.03E-06
chr1.CM0017.39_at	-1.42218796	6.14E-06
Ljwgs_018137.2_s_at	-1.422160912	0.003845397
Ljwgs_054015.2_at	-1.421217451	0.002760442
chr4.CM0234.9_s_at	-1.421088705	7.07E-08
TM0492.9_at	-1.421019884	9.61E-07
chr4.CM0500.9_at	-1.421014547	0.000631681
gi45351834_at	-1.420252303	0.007605052
Ljwgs_030394.1.1_at	-1.420028794	0.012100311
chr2.CM0168.37_at	-1.419899033	3.41E-06
Ljwgs_107831.1_at	-1.419410788	0.002727754
chr3.TM0506.22_at	-1.418251668	0.000457536
chr3.TM0506.25_at	-1.417639028	0.000709802
chr4.CM0026.20_at	-1.417458277	0.006788805
Ljwgs_005687.1_at	-1.416915877	2.70E-06
chr2.CM0304.76_at	-1.416884919	0.008656118
Ljwgs_022277.1_at	-1.416491821	0.025927248
Ljwgs_137220.1_s_at	-1.416225335	0.001575321
TM1735.4_at	-1.415948359	7.91E-05
Ljwgs_036936.1_at	-1.415943675	0.001653711
Ljwgs_044441.1_at	-1.415225159	0.008981874
Ljwgs_028202.1_s_at	-1.415165821	0.001581567
Ljwgs_060323.1_s_at	-1.415106242	0.003048551
chr6.CM0114.20_at	-1.414304939	0.009293829
Ljwgs_055592.1_at	-1.414234065	2.80E-05
gi45620905_at	-1.414099318	0.00306219
chr1.CM0496.21_at	-1.413630636	0.000581243
Ljwgs_024331.1_at	-1.413590798	0.016115256
chr5.CM0062.28_at	-1.413398702	4.02E-05
Ljwgs_100777.1_s_at	-1.413359291	0.004046573
chr6.TM0317.2_at	-1.4126573	8.49E-06
gi45400307_at	-1.412383492	0.001268608
Ljwgs_030359.1_at	-1.412056995	5.11E-06
BM1386.13_at	-1.412034508	0.018120511
chr5.CM0071.101_at	-1.41170477	1.20E-05
chr5.CM0200.121_at	-1.41155047	0.036109175
chr4.CM0061.49_x_at	-1.411184032	0.000284576
Ljwgs_079465.1_at	-1.41105194	0.00056921
chr1.CM0579.45_at	-1.410875529	0.009207104
Ljwgs_051413.1_at	-1.409952325	0.000280015
chr6.CM0055.80_at	-1.40993371	5.27E-05
Ljwgs_017595.1_at	-1.409859647	3.56E-06
Ljwgs_040238.1_at	-1.409407258	0.000612755
chr4.CM0042.60_at	-1.409386784	8.50E-07
Ljwgs_034109.2_s_at	-1.409073164	0.00224466
chr2.CM0201.12_x_at	-1.408891764	0.010436699
chr1.CM0195.22_s_at	-1.408652389	1.01E-05
chr2.TM1766.12_at	-1.408276136	0.032887382
Ljwgs_124586.1_at	-1.407982038	7.46E-06
TM0326.13_s_at	-1.407567128	0.020167472
Ljwgs_058572.1_at	-1.407148091	0.002554745
Ljwgs_094930.1_at	-1.407107711	0.000133164
gi45350312_at	-1.407078855	0.000454005
Ljwgs_063098.1_at	-1.406448559	0.000287424
chr3.TM0035.4_s_at	-1.405987652	0.000430417
chr1.CM0033.36_x_at	-1.405281236	0.027909848
gi40241244_at	-1.404977887	0.003122812
Ljwgs_028416.1_at	-1.404528949	0.00097823
chr5.TM0389.14.1_at	-1.40435653	0.002731806
Ljwgs_032005.1_at	-1.403211302	4.84E-05
chr5.CM0344.29_at	-1.402274653	0.000289558
gi45352676_at	-1.402188287	1.90E-06
Ljwgs_053314.2_at	-1.401976295	0.000427981
Ljwgs_037062.1_at	-1.40193137	0.007846943
Ljwgs_030895.1_at	-1.401823408	0.001466339
chr5.CM0040.49_at	-1.401510644	0.011917066
chr6.CM0420.43_at	-1.401398885	0.000371125
Ljwgs_100436.1_at	-1.401121773	1.18E-06
Ljwgs_015057.1_at	-1.40101534	0.007946302
chr1.CM0145.20_at	-1.398947794	6.48E-05
chr4.CM0073.98.3_at	-1.398740909	0.00585671
Ljwgs_068882.1_x_at	-1.398223546	0.023907631
Ljwgs_044934.1.1_s_at	-1.397979884	0.000159047
Ljwgs_064370.1_s_at	-1.396394608	3.61E-05
TM0497.12.4_at	-1.396300016	0.002594763
chr5.TM0872.11_at	-1.395780405	0.003016622
TC12022_at	-1.395673236	0.000790333
Ljwgs_056211.1_at	-1.394285391	0.000389647
chr5.CM0357.16_at	-1.394002171	0.017640427
chr3.CM0127.31_at	-1.393787461	0.001291139
Ljwgs_016644.1_at	-1.393424354	0.02230789
chr6.CM0041.16_at	-1.393380672	0.009266863
Ljwgs_036604.1_at	-1.393355445	0.000206765
chr3.CM0135.9.2_at	-1.392413209	3.63E-06
chr3.CM0711.21_x_at	-1.390948964	5.61E-07
Ljwgs_035506.1_at	-1.390383555	1.29E-05
TC13458_at	-1.390360456	0.000117459
Ljwgs_043241.1_at	-1.390058282	0.001383313
chr5.CM0019.47_s_at	-1.389829261	0.00223439
Ljwgs_048629.1_at	-1.389796624	0.026760086
TC18023_at	-1.389673898	0.000399156
Ljwgs_075028.1_at	-1.389077115	6.78E-07
chr4.TM0832.2.1_at	-1.389005844	0.018813608
chr1.CM0192.63_at	-1.388847267	2.18E-10
chr1.CM0113.26_at	-1.388684784	2.46E-05
Ljwgs_056429.1_s_at	-1.388336201	1.43E-06
TC18405_at	-1.387908835	0.003455324
Ljwgs_064042.1_at	-1.387554811	1.96E-05
chr5.CM0359.18_at	-1.387272315	3.27E-05
chr1.CM0442.18_s_at	-1.386139554	8.64E-05
gi45411112_at	-1.385674425	0.000542289
gi45629829_at	-1.385220151	0.008542626
Ljwgs_071860.1_at	-1.384737193	0.004953669
Ljwgs_048005.1_at	-1.384294216	0.012547164
gi45629311_at	-1.384248927	9.83E-05
Ljwgs_007379.1.1_at	-1.384015117	0.000481686
chr2.CM0177.83_at	-1.383758824	6.21E-07
chr4.TM1169.2.1_at	-1.38310916	3.81E-06
Ljwgs_056861.1_at	-1.382796788	0.013334546
chr3.TM0916.21.1_at	-1.382754865	1.55E-05
Ljwgs_015045.1_at	-1.382010888	0.031246254
Ljwgs_040290.1_at	-1.381402075	0.000878765
chr4.CM0087.66_at	-1.381263112	0.000400072
Ljwgs_050221.1_at	-1.381261601	0.000565893
chr4.CM0042.98_at	-1.38123031	2.21E-05
Ljwgs_017188.1_at	-1.381062273	1.66E-06
TC11429_at	-1.380098946	0.000127488
Ljwgs_061908.1_at	-1.379602164	0.000858566
Ljwgs_039013.1_at	-1.37926877	0.002719169
CM0601.36_at	-1.378898368	0.020988794
Ljwgs_095905.1_at	-1.378616377	0.00013617
Ljwgs_029629.0.1_s_at	-1.377762484	0.015142456
Ljwgs_031213.1_at	-1.376946442	0.011478829
gi45629937_at	-1.376751157	0.009303475
Ljwgs_145149.1_at	-1.376129172	0.001161348
Ljwgs_031703.1_at	-1.37598162	0.000103301
chr4.CM0079.30_x_at	-1.375653952	7.81E-06
chr2.TM0621.23_at	-1.375345667	0.000642979
Ljwgs_016790.2_at	-1.37491329	0.006758308
TC14592_at	-1.374692132	7.43E-06
chr2.TM1659.17_at	-1.37459211	0.005822095
chr2.CM0250.26.1_at	-1.37431267	0.012813629
chr1.CM0125.3_at	-1.373900149	0.004760388
chr1.TM1124.7_s_at	-1.373645915	0.002535463
Ljwgs_014259.1_at	-1.373203763	4.55E-05
chr1.CM0982.29.1_at	-1.372291713	3.28E-08
Ljwgs_071962.1_at	-1.371897271	0.001739694
CM0680.11.4_at	-1.370922836	0.010622641
TM1644.18_at	-1.370758657	0.012102543
chr3.CM0226.64_at	-1.370228631	1.71E-06
TM1518.15_at	-1.3689548	2.30E-05
Ljwgs_022811.1_s_at	-1.368588756	7.55E-07
Ljwgs_062725.1_at	-1.36811947	0.000400182
CM1257.12.2_s_at	-1.367618302	0.000219227
chr6.CM0066.15.1_at	-1.366971482	0.001338443
Ljwgs_048938.1_at	-1.36692645	0.005534066
Ljwgs_065843.1_s_at	-1.366818532	0.000618026
Ljwgs_108262.1_at	-1.366579867	0.001969284
Ljwgs_035912.1_at	-1.366274236	2.71E-07
Ljwgs_017330.2_at	-1.365521729	0.022213628
Ljwgs_012660.1_at	-1.365439843	0.022727913
chr2.CM0132.17_at	-1.365073603	0.000624795
chr2.CM0803.110.1_at	-1.363751892	4.35E-05
chr5.CM0494.13_at	-1.363739845	0.000428127
Ljwgs_063763.2_at	-1.363094057	0.020567742
Ljwgs_014379.2_at	-1.362933638	1.70E-05
Ljwgs_081388.1_at	-1.362858947	3.99E-07
chr2.CM0177.1_at	-1.362660966	0.002590133
Ljwgs_051439.1_at	-1.362495556	9.97E-05
Ljwgs_058137.1_at	-1.362265034	9.15E-05
Ljwgs_046441.1_at	-1.361304997	0.016188954
Ljwgs_026935.1_s_at	-1.361094518	0.000604277
chr5.CM0239.77.1_at	-1.360742156	0.001218735
gi23503557_at	-1.360418034	0.000581243
TC8471_at	-1.360237074	0.0017126
Ljwgs_013357.2_at	-1.359774856	0.000801551
gi45348728_at	-1.358947768	0.000687615
Ljwgs_046368.1.1_at	-1.358665261	0.000182853
TM0379.10_at	-1.358372358	6.96E-07
Ljwgs_079870.1_at	-1.35802214	0.000702758
Ljwgs_012435.3_at	-1.357666886	0.000465564
chr6.CM0055.29_at	-1.357511397	2.73E-05
Ljwgs_023658.1_at	-1.3574995	0.000943001
chr2.CM0020.26_at	-1.357485351	5.80E-05
chr3.CM0080.46.1_at	-1.357081492	0.00144339
chr2.CM0153.25.1_at	-1.355868866	0.004595257
Ljwgs_031759.2_at	-1.35521311	0.001508165
Ljwgs_134309.1_at	-1.354859126	1.44E-05
Ljwgs_092895.1_s_at	-1.354692951	4.03E-06
chr2.CM0132.12_at	-1.354670983	0.000166669
Ljwgs_063957.1_at	-1.354593175	0.00853777
Ljwgs_136793.1_at	-1.354218143	0.000437123
Ljwgs_031184.1_s_at	-1.354141955	1.97E-07
chr1.CM0051.31_at	-1.353924659	0.000829188
chr4.CM0175.72_at	-1.353582959	0.000365952
Ljwgs_051410.1_at	-1.353567931	0.002229479
chr3.TM0576.19_s_at	-1.353108234	9.12E-05
Ljwgs_111271.1_at	-1.352840897	0.015221552
chr1.CM0001.60_at	-1.352766555	0.001070532
chr1.CM0375.38_at	-1.352438977	0.000113183
chr1.CM0544.39_at	-1.352252824	0.009931865
chr3.CM0216.5_at	-1.352232964	0.014555296
Ljwgs_053255.1_at	-1.350852657	0.002172359
Ljwgs_063774.1_at	-1.350642475	0.00036067
Ljwgs_058477.2_at	-1.350355951	0.001670422
Ljwgs_093467.1_at	-1.350345507	1.01E-06
TM1670.12.1_at	-1.350137459	0.00100661
Ljwgs_037966.0.1_s_at	-1.349527715	2.95E-07
TM0856.18_at	-1.349428105	2.51E-05
Ljwgs_120711.1.2_at	-1.349202903	0.003876451
Ljwgs_014397.1_at	-1.349032902	5.95E-05
Ljwgs_053989.1_at	-1.348814348	0.000651394
Ljwgs_012012.1_at	-1.348406279	0.011636504
chr3.CM0634.22_at	-1.348143628	0.025343879
Ljwgs_029850.1_at	-1.34794605	0.001854551
TM0801.5_at	-1.347566393	4.94E-06
gi45608908_at	-1.347107678	0.015847253
chr4.CM0087.78.2_x_at	-1.346569949	0.000173024
Ljwgs_069154.1_at	-1.345811322	0.000564008
Ljwgs_044273.1_at	-1.34580945	6.45E-05
TM0573.15_at	-1.345515836	0.000163134
Ljwgs_028551.1_at	-1.34522898	0.011479536
TM0492.4.1_at	-1.344891462	0.001099745
TC19260_at	-1.34427753	7.75E-07
chr3.CM0241.78_at	-1.344225392	0.034710673
chr4.CM0333.3_at	-1.344126539	0.000372445
Ljwgs_082630.1_at	-1.343845492	0.006302218
Ljwgs_041043.1_at	-1.343275706	0.003188743
Ljwgs_015328.2_at	-1.342986285	0.003702589
chr2.CM0191.74_at	-1.34278656	0.002508639
Ljwgs_026569.1.1_at	-1.342193705	0.000102056
Ljwgs_130313.1_at	-1.341648219	0.003079419
Ljwgs_030203.2.1_at	-1.341513063	1.58E-05
Ljwgs_026379.1_at	-1.341080471	9.83E-06
chr2.CM0201.5_at	-1.340151962	0.019500981
Ljwgs_035120.1_at	-1.339815325	0.014268391
chr4.CM0025.55_at	-1.33945147	1.05E-06
Ljwgs_037224.1_at	-1.339066976	1.77E-05
Ljwgs_011421.2_s_at	-1.338946161	1.91E-06
chr6.TM0440.14_at	-1.338927651	2.39E-08
chr3.CM0282.21_at	-1.338889154	5.44E-06
chr2.CM0210.20.4_s_at	-1.338734593	0.025245145
chr2.CM0018.49_at	-1.33848262	0.000108227
Ljwgs_015693.1_at	-1.338330256	0.001853819
Ljwgs_009546.1_at	-1.337972476	0.000904796
Ljwgs_044978.1_s_at	-1.337415906	0.007023389
Ljwgs_016178.1_at	-1.337076113	5.70E-05
Ljwgs_054634.1_at	-1.337018209	7.86E-05
chr1.CM0094.153_at	-1.336866962	1.81E-08
CM0680.11.2_at	-1.336658253	2.41E-08
gi45638596_at	-1.336557624	8.61E-05
gi45351554_at	-1.336284315	5.05E-05
chr3.CM0127.36_at	-1.335379571	0.008540869
gi7678534_at	-1.335128332	0.039190787
Ljwgs_043167.1_s_at	-1.334717033	0.002554466
TC12166_at	-1.334598764	0.037575409
chr5.CM0357.61_at	-1.334388086	0.001865339
chr2.TM0655.2_at	-1.333957946	0.000224913
Ljwgs_025993.1_at	-1.333781704	0.000416342
chr1.CM0122.1_at	-1.333216381	0.035317639
Ljwgs_023025.1_at	-1.333062472	5.54E-06
Ljwgs_028964.1_at	-1.332939243	0.000241743
TC13913_at	-1.332639796	0.003261547
gi7744568_at	-1.332035297	0.001687228
chr4.CM0297.40_at	-1.331974274	2.59E-07
chr2.CM0210.26.1_at	-1.331743283	0.000158781
chr4.CM0654.56_at	-1.331530476	3.09E-05
Ljwgs_022797.1_at	-1.33132216	0.032202397
Ljwgs_126581.1.1_at	-1.33111408	0.001006623
gi45348283_at	-1.330575411	7.95E-05
chr1.CM0098.15_at	-1.33045329	0.013654541
TC8038-5_at	-1.330361899	0.03436287
Ljwgs_113545.1_at	-1.330321111	2.19E-07
Ljwgs_041275.1_at	-1.329959546	0.02954028
Ljwgs_011105.1_at	-1.32880166	8.08E-06
Ljwgs_126316.1_s_at	-1.328534718	0.000131864
Ljwgs_015261.1_at	-1.328434409	0.038760229
chr6.TM0880.26.2_at	-1.328380335	3.37E-06
Ljwgs_087684.1_at	-1.327751814	1.02E-06
Ljwgs_048536.1_at	-1.327068316	4.82E-06
Ljwgs_042587.1_at	-1.326896368	0.002752673
Ljwgs_024050.1_at	-1.325326034	0.000361339
chr1.CM0133.64.1_at	-1.324610248	0.015898052
gi7740459_at	-1.324188559	0.043401172
chr4.CM0073.98_at	-1.324161911	0.037014964
Ljwgs_084059.1_at	-1.323857416	0.041211102
chr1.CM0105.65.1_at	-1.323811886	0.002075
chr1.CM0032.58_at	-1.323587442	0.000188681
chr4.TM0529.6_at	-1.32325715	1.73E-06
gi45405757_at	-1.323007736	0.016239419
Ljwgs_087854.1_at	-1.322880625	0.049569811
Ljwgs_048216.1_at	-1.322834829	0.000510599
Ljwgs_034566.1_at	-1.32244064	0.00875732
Ljwgs_022008.1_at	-1.322299758	0.000118146
Ljwgs_053868.1.1_x_at	-1.322291206	0.010720594
gi45625539_at	-1.321373737	1.52E-05
gi45641102_s_at	-1.321166658	2.43E-05
Ljwgs_028644.1_at	-1.32071123	0.000235755
gi45634065_at	-1.320314729	1.08E-05
gi45405910_at	-1.320288029	7.51E-05
chr3.TM1768.8_at	-1.319843132	1.29E-05
Ljwgs_021762.1_at	-1.319327596	6.81E-07
Ljwgs_035690.1_s_at	-1.318851454	0.012351688
Ljwgs_035433.1_s_at	-1.318712205	0.001348066
Ljwgs_052523.1_at	-1.318533727	0.021138472
Ljwgs_019729.1_at	-1.318012297	0.006780887
Ljwgs_033113.1_at	-1.317583532	1.65E-06
Ljwgs_133042.1_at	-1.317359726	0.00142785
gi45632189_at	-1.31724584	3.49E-06
gi7740532_at	-1.317227297	1.96E-05
Ljwgs_013253.1_at	-1.316951876	0.000532891
Ljwgs_128731.1_s_at	-1.316595154	2.36E-06
chr2.CM0373.80_at	-1.316200035	0.000586052
chr2.CM0904.39_at	-1.316100772	4.84E-05
chr1.CM0591.46_at	-1.315378405	9.58E-07
gi45628644_at	-1.315267903	0.002580994
Ljwgs_022545.1_at	-1.315159548	4.03E-05
Ljwgs_017583.1_at	-1.315045133	0.04314876
Ljwgs_010914.2_at	-1.314873175	0.003526556
chr6.CM0118.56_at	-1.314802221	0.004959803
Ljwgs_044574.1_at	-1.314286649	0.001494909
gi62857019_at	-1.313895823	0.01016139
chr2.CM0020.35_at	-1.313677951	0.001857662
Ljwgs_062824.1_at	-1.312543471	4.36E-06
Ljwgs_063198.1_at	-1.31247565	0.000951795
chr1.CM1255.13_at	-1.311958761	3.17E-07
gi45399215_at	-1.311955724	0.001602708
chr3.CM0160.24.1_s_at	-1.311797005	1.29E-07
chr5.CM0953.35_at	-1.311754655	0.00384089
chr3.CM0112.2_at	-1.310853864	0.002350565
Ljwgs_041244.1_at	-1.310714026	0.001306706
chr1.CM0113.77_at	-1.310521998	0.000308401
Ljwgs_075104.1_at	-1.310210657	9.11E-07
Ljwgs_069261.1_at	-1.310099169	8.18E-05
chr6.CM0057.31_at	-1.31006932	8.67E-07
Ljwgs_027818.1_at	-1.309859107	0.010903488
TM1441.10_at	-1.309248939	0.001916565
chr4.CM0025.29_at	-1.308809729	0.000508627
gi45628549_at	-1.308645485	0.021877307
chr6.CM0114.23_at	-1.308332432	7.65E-07
Ljwgs_040429.1_s_at	-1.308292646	0.000152682
Ljwgs_016508.1_at	-1.307949802	6.75E-06
chr2.TM1517.14_at	-1.307681005	0.02451769
gi45606003_at	-1.307377473	0.0007042
Ljwgs_016709.1_at	-1.307299925	0.003900323
gi7678274_at	-1.306538623	0.002521139
Ljwgs_028041.1_at	-1.306302662	0.006712952
TM1533.11_at	-1.306046173	0.002985803
chr2.TM1646.8.1_at	-1.30594498	0.004932928
Ljwgs_056207.1_x_at	-1.305327017	0.009099161
Ljwgs_085406.1_at	-1.305322046	0.001876365
Ljwgs_119889.1_s_at	-1.30499637	0.001364955
TC11429_s_at	-1.303953133	2.11E-05
chr5.CM0239.49_at	-1.303851077	0.000207508
Ljwgs_036742.2_at	-1.303700805	1.36E-05
chr1.CM0141.21_at	-1.303603375	0.010409831
Ljwgs_045515.1_at	-1.303281932	0.035789111
chr3.CM0634.88_at	-1.302783832	3.42E-06
Ljwgs_086813.1_at	-1.302770772	0.001281889
gi45402823_at	-1.302599651	3.01E-05
Ljwgs_036704.1_s_at	-1.30211457	0.001449337
Ljwgs_030453.1_at	-1.301554594	1.94E-06
chr1.CM0320.1_at	-1.301461823	0.031455613
chr1.TM0240.17_at	-1.301396551	0.005292275
chr5.CM0180.11_at	-1.30122797	0.011027977
Ljwgs_072419.1_at	-1.300902631	0.00026796
TM1354.0.1_s_at	-1.300686892	2.82E-05
chr3.CM0701.15_at	-1.300080569	0.000200123
gi45612151_at	-1.299014974	0.000237501
Ljwgs_033086.1_at	-1.29886754	0.000681265
TM1489.2.1_at	-1.29881621	1.45E-05
Ljwgs_014914.1_at	-1.29783492	1.29E-05
gi45350462_at	-1.297384824	2.08E-07
Ljwgs_013916.1_at	-1.29729502	0.000844453
chr2.CM0056.18_at	-1.297249753	0.0001297
chr2.CM0008.5_at	-1.297192529	1.58E-05
chr1.CM0147.70.1_at	-1.296325564	0.000128921
Ljwgs_042308.1_s_at	-1.29624138	0.024324594
chr5.CM0335.32_at	-1.295890557	1.32E-07
Ljwgs_127964.1_x_at	-1.295880741	0.000198987
Ljwgs_057813.1.1_at	-1.29545525	0.047233345
gi7748356_at	-1.295306468	3.95E-06
Ljwgs_012989.1_s_at	-1.295198651	0.000647356
gi40241244_s_at	-1.294967377	0.009419103
Ljwgs_055415.1_at	-1.294440263	0.001797337
Ljwgs_023079.1_at	-1.29389109	0.001907087
Ljwgs_014749.1.1_at	-1.293314534	0.022496787
Ljwgs_037081.1_at	-1.293296087	0.018066402
gi7745733_at	-1.292649523	0.001823422
chr2.CM0504.4_at	-1.292134518	0.000771996
Ljwgs_017564.1_at	-1.291876261	0.003473157
chr3.TM0416.12_at	-1.291787577	1.11E-05
Ljwgs_054476.1_s_at	-1.291687892	0.004310185
gi45609418_at	-1.291663533	1.40E-05
chr3.CM0091.41_at	-1.291293754	8.89E-05
chr5.CM0357.42_at	-1.291033085	4.76E-08
Ljwgs_020126.1_at	-1.290913431	5.53E-05
gi45640667_at	-1.290490755	1.29E-05
Ljwgs_039454.1_at	-1.290070622	0.026759751
Ljwgs_088439.1_s_at	-1.289648056	0.000620674
Ljwgs_059965.2_at	-1.289518111	3.56E-06
TM0684.49_at	-1.289456616	2.41E-05
chr3.TM1437.18_at	-1.288060313	0.011161956
TC9952_at	-1.288011674	3.38E-08
Ljwgs_054452.1_at	-1.287860455	0.024894916
chr5.CM0260.59_s_at	-1.28749167	0.045827222
chr2.TM0667.5_at	-1.287419813	0.000133222
Ljwgs_061841.1_at	-1.287286163	4.97E-05
chr5.TM0280.11_at	-1.28720102	0.000242313
TC19695_at	-1.287086496	6.46E-05
Ljwgs_026318.1_at	-1.286387352	0.001957187
Ljwgs_049313.1_x_at	-1.286191566	2.13E-06
Ljwgs_018186.2_at	-1.285755388	0.01764899
Ljwgs_135673.1_at	-1.285744996	0.000330035
Ljwgs_090904.1_at	-1.284221286	0.000254633
Ljwgs_051322.1_at	-1.284013259	6.78E-07
chr5.CM0328.26_at	-1.283865403	2.19E-05
chr2.CM0168.47_at	-1.283551853	6.93E-06
Ljwgs_011894.2_at	-1.283112104	9.23E-05
Ljwgs_070846.1_at	-1.283110056	0.001656762
Ljwgs_009614.1_at	-1.282364646	0.000474601
Ljwgs_009447.1_at	-1.281869837	0.001279643
Ljwgs_074071.1_s_at	-1.281850169	0.047834648
chr5.CM0494.31.2_at	-1.281760554	3.12E-07
chr4.CM0172.23_at	-1.280491555	4.92E-05
Ljwgs_070054.1_s_at	-1.280347367	2.36E-06
TC13679_at	-1.279650322	1.13E-05
TC11826_at	-1.279393966	0.003026835
Ljwgs_016910.1_at	-1.27938499	0.000234001
Ljwgs_028339.1_at	-1.278472863	0.000629089
Ljwgs_019535.1_at	-1.278237961	0.001796112
TM0685.13_at	-1.278202785	0.00015218
chr2.CM0168.31_s_at	-1.277843529	0.003101472
chr4.CM0044.22.1_s_at	-1.277716196	3.76E-07
chr2.TM1646.12_at	-1.277230384	0.009615121
chr1.CM0410.16_at	-1.276974979	0.001681414
TC11337_at	-1.275670079	4.77E-05
chr1.CM0078.29.1_at	-1.275353921	0.000601026
Ljwgs_063005.1_at	-1.275221654	0.021716718
TM0856.26.2_at	-1.274485446	0.024370957
Ljwgs_067415.1_at	-1.274085461	6.11E-05
Ljwgs_029782.1_s_at	-1.273597397	0.001234897
chr1.CM0117.22_s_at	-1.272581034	0.000618424
Ljwgs_133190.1_s_at	-1.272397288	0.026125972
chr4.CM0079.23_s_at	-1.271789537	0.014727519
Ljwgs_044546.1_at	-1.271739898	0.00882687
Ljwgs_028186.1_s_at	-1.271218701	0.008908156
TC18760_at	-1.271014257	0.024727376
chr5.CM0052.11.3_at	-1.270885037	0.013155807
chr3.CM0196.18_at	-1.27060393	0.007928955
TC18803_at	-1.270136766	0.010618803
Ljwgs_100696.1_at	-1.269904851	1.91E-06
Ljwgs_118373.1_at	-1.26973283	6.56E-06
Ljwgs_087155.1_s_at	-1.269053016	0.003401091
Ljwgs_036724.2_at	-1.268631038	0.000708357
chr3.CM0115.22_at	-1.267411988	0.001453961
TC18621_at	-1.267359021	0.02480616
Ljwgs_092538.1_s_at	-1.267083746	0.000640797
gi45355175_at	-1.267014076	0.000102056
Ljwgs_098801.1_at	-1.266998199	0.000845403
Ljwgs_022220.1_at	-1.265581335	7.01E-06
chr5.CM0773.22_at	-1.265154473	4.67E-07
chr5.TM0913.13_at	-1.264185307	4.67E-07
CM0300.28_at	-1.264130652	0.001911276
Ljwgs_046195.1_at	-1.2640309	0.000348021
Ljwgs_040678.1_s_at	-1.263673364	0.0001715
chr4.TM0832.40_at	-1.263327948	0.000214389
TM1224.12_at	-1.263240021	0.000870715
chr1.CM0117.7_at	-1.263070479	0.000104476
Ljwgs_094477.1_at	-1.262969073	0.000111339
Ljwgs_140655.1_at	-1.261872619	7.81E-05
Ljwgs_012825.2_at	-1.261784712	1.79E-05
LjsnoR28a_at	-1.261431638	0.025805732
chr4.CM0079.30_at	-1.261271601	2.76E-05
Ljwgs_055107.1_s_at	-1.261224021	3.78E-06
Ljwgs_066035.1_s_at	-1.261175132	2.22E-07
Ljwgs_052815.1_at	-1.261097782	2.08E-05
Ljwgs_126552.1_x_at	-1.26088655	0.005327055
TM0954.21_at	-1.26076606	0.002499131
Ljwgs_136556.1_s_at	-1.259958269	7.34E-06
TC8038-5_s_at	-1.259788856	0.019540248
chr1.TM1003.2_s_at	-1.259727716	5.06E-08
Ljwgs_016575.2_at	-1.259214719	0.000510261
Ljwgs_022951.1.1_at	-1.259001392	0.000541768
Ljwgs_014416.1_at	-1.258645748	0.024824985
Ljwgs_099007.1_at	-1.258560736	0.012908807
Ljwgs_079874.1_at	-1.257991315	2.50E-05
chr4.CM0006.63_at	-1.25791374	0.039477311
Ljwgs_045178.1_s_at	-1.257509399	0.00618937
Ljwgs_020510.1.1_at	-1.257489393	0.000269261
chr3.CM0110.4_at	-1.257370491	0.000467383
chr1.CM0233.25_at	-1.257117546	0.000698483
Ljwgs_042965.1_at	-1.256529125	9.93E-06
chr1.TM0372.1_at	-1.256312513	0.042631564
Ljwgs_023290.1_at	-1.255650689	0.016777933
Ljwgs_114489.1_at	-1.255519632	1.70E-05
gi45352776_at	-1.25496248	3.23E-07
chr3.TM1089.23.1_at	-1.254929238	0.005906451
chr1.CM0117.22.1_s_at	-1.253186211	0.001287632
Ljwgs_023473.2_at	-1.253162943	0.004798963
Ljwgs_048869.1_at	-1.252903991	0.004487143
chr2.CM0250.7_at	-1.252817958	0.000820723
Ljwgs_054485.1_at	-1.252812073	0.007507849
chr6.TM0821.9_at	-1.252757843	0.000582573
chr4.CM0026.52_at	-1.252744625	0.028613031
Ljwgs_037102.2_at	-1.25264167	0.009720019
Ljwgs_068061.1_s_at	-1.252633229	0.000217744
chr3.CM0253.19_at	-1.252328104	0.032135916
Ljwgs_025543.1_at	-1.252221685	0.000783779
chr4.CM0429.35_at	-1.252202815	0.004619991
Ljwgs_079986.1_x_at	-1.251956673	0.042965136
Ljwgs_027141.1_s_at	-1.251508645	0.020231277
chr1.TM0671.21.1_at	-1.251442235	5.98E-05
gi7743760_at	-1.251420708	0.026187407
Ljwgs_063982.1_s_at	-1.251292613	8.53E-06
chr1.CM0982.18.1_x_at	-1.251191023	0.007334825
chr6.CM0420.43.1_at	-1.25098073	9.10E-07
gi7789389_at	-1.250769781	0.000208139
Ljwgs_022485.1_at	-1.25047274	0.002195037
Ljwgs_014605.1_at	-1.250166932	0.000141425
Ljwgs_051295.1_at	-1.249835972	0.00166181
Ljwgs_033246.1_at	-1.249590815	0.046281269
Ljwgs_085947.1_s_at	-1.249389879	0.002597095
Ljwgs_014786.1_at	-1.24899081	0.026684992
chr6.CM0114.50_at	-1.248559205	9.75E-06
Ljwgs_104165.1_at	-1.248451165	0.000117887
Ljwgs_026735.1_at	-1.248434412	8.40E-08
Ljwgs_077291.2_at	-1.24809837	0.02948245
Ljwgs_038315.0.1_at	-1.247792477	0.00100686
TM0890.19.1_at	-1.247774686	0.001656691
Ljwgs_025311.1_at	-1.247612807	0.018372652
chr2.TM1646.8.1_x_at	-1.24727046	0.009615121
Ljwgs_050477.1_s_at	-1.246972863	3.58E-05
gi45635198_at	-1.246884924	0.009819381
Ljwgs_017132.1_at	-1.246632065	0.007741935
gi45635466_at	-1.246320167	0.001641102
Ljwgs_099832.1_at	-1.246232395	0.00521903
chr4.CM0131.17_at	-1.246011754	0.001057319
chr5.TM1493.6_at	-1.245879278	0.035256737
chr1.CM0231.12.1_s_at	-1.245492698	0.000288851
chr1.CM0284.17_at	-1.244904824	0.000158232
Ljwgs_050544.1_at	-1.244826189	0.001204518
chr6.CM0679.1.1_at	-1.244604491	1.72E-05
Ljwgs_094080.1_at	-1.244299988	1.20E-06
BM1386.36.2_at	-1.24424182	0.03639072
Ljwgs_030573.1_at	-1.244138673	0.036171361
Ljwgs_121796.1_at	-1.24403184	0.000392757
chr2.CM0065.16_at	-1.243945122	0.003710714
Ljwgs_040765.2_x_at	-1.24393109	0.014353675
chr6.CM0066.40_at	-1.24290752	0.00012574
Ljwgs_027137.1_at	-1.241676506	0.000481143
chr1.CM0123.6_at	-1.241365526	0.000776852
Ljwgs_022134.1_s_at	-1.241287553	0.009451265
gi45350731_at	-1.240956552	0.000750375
Ljwgs_044100.0.1_at	-1.240837957	0.005531576
gi45633819_at	-1.240762162	0.007718827
Ljwgs_032903.1_at	-1.240677052	0.001920381
chr3.TM0450.7_at	-1.240663219	2.17E-05
Ljwgs_089921.1_at	-1.239280013	0.005640089
Ljwgs_022777.1.1_at	-1.23896407	0.001045147
Ljwgs_132897.1_s_at	-1.238695975	0.000942914
Ljwgs_081514.1_x_at	-1.238531852	0.000714288
chr1.CM0012.58_at	-1.238417256	0.010266698
Ljwgs_073736.1_s_at	-1.237967551	0.032974231
Ljwgs_051583.1_s_at	-1.237203939	0.000195003
Ljwgs_079462.0.1_at	-1.236972557	0.002208181
gi45641986_at	-1.236894989	0.005903682
Ljwgs_036073.1.1_at	-1.236236007	1.21E-05
chr6.TM0722.13_at	-1.23579372	0.00027056
chr2.CM0056.61_at	-1.235554034	1.41E-05
Ljwgs_052951.2_at	-1.235477251	0.024972323
Ljwgs_090340.1_s_at	-1.234638017	0.000130373
Ljwgs_083364.1_at	-1.234603437	0.001182462
TM0683.12_at	-1.234109099	2.51E-05
Ljwgs_042635.1_s_at	-1.234059773	0.006740524
chr6.CM0055.1_at	-1.233905143	0.00043038
chr4.CM0399.34_at	-1.233892153	0.001319685
chr5.CM0344.27_s_at	-1.233762538	0.000335221
gi45349658_at	-1.233689015	3.98E-06
Ljwgs_015656.2_at	-1.233644415	0.004151147
gi45576816_at	-1.233347269	3.23E-07
Ljwgs_075572.1_at	-1.232767148	0.001418435
Ljwgs_047409.1_x_at	-1.232535654	0.029451968
Ljwgs_011949.1_at	-1.232002343	0.000153793
Ljwgs_050343.1_at	-1.231942764	0.000219811
chr4.CM0343.1_at	-1.231662336	0.000184132
Ljwgs_027753.1_at	-1.231281112	0.000554204
Ljwgs_016878.1_at	-1.231118397	3.87E-05
gi45352129_at	-1.23050356	0.015625975
chr5.CM0200.58_at	-1.230099139	2.72E-07
Ljwgs_019916.2_at	-1.229966626	0.034121261
chr3.CM0111.27_at	-1.229803411	0.001201111
chr3.CM0080.46_at	-1.229713538	5.06E-05
gi1370173_at	-1.229587369	1.40E-06
Ljwgs_066356.1_at	-1.229090899	9.33E-07
Ljwgs_018892.2_at	-1.228230058	0.009449437
chr2.CM0120.20_at	-1.228000245	3.88E-06
chr6.CM0041.39_at	-1.227814427	0.003650541
chr5.CM0148.30_at	-1.227563389	0.000845702
chr6.TM0367.4_at	-1.227289131	4.22E-08
chr4.CM0026.21_at	-1.227117329	3.78E-06
Ljwgs_033819.1_at	-1.226414457	0.038375121
Ljwgs_077436.1_at	-1.226350961	0.00161737
Ljwgs_076243.1_at	-1.225754767	0.000764957
Ljwgs_050802.1_at	-1.225595167	0.000573798
Ljwgs_042967.1_at	-1.225492108	0.001680682
TC11500_at	-1.22541177	1.69E-06
Ljwgs_008700.1_at	-1.22465487	0.002631505
Ljwgs_027188.1_at	-1.224590329	8.93E-06
chr1.CM0231.75_at	-1.223914231	6.71E-06
chr4.CM0558.30_at	-1.223709057	0.003651014
chr4.CM0075.20_at	-1.22351222	0.009361932
Ljwgs_067382.1_at	-1.222749634	1.54E-05
Ljwgs_066686.1_at	-1.222420096	0.002837997
chr3.CM0282.20_at	-1.222414847	0.007130851
CM1257.40_at	-1.222251921	0.000239621
Ljwgs_132778.1_s_at	-1.221917781	0.00165736
Ljwgs_007556.3_at	-1.221812186	0.034313486
chr1.CM1413.28_at	-1.221688032	2.43E-07
Ljwgs_011070.2_at	-1.221609811	0.045876615
chr4.CM0042.49_at	-1.221457209	0.013104395
CM0457.19_at	-1.221361983	0.048591981
Ljwgs_004063.1_at	-1.221274575	0.006197992
BM1551.4_at	-1.220888335	1.86E-06
Ljwgs_138232.1_s_at	-1.220391939	0.032910452
Ljwgs_064693.1_s_at	-1.220133449	0.008172077
chr1.CM0206.14_at	-1.220060963	1.31E-05
CM0680.21_at	-1.219852405	0.000132125
Ljwgs_011717.2_at	-1.219551429	3.38E-05
Ljwgs_017232.1_at	-1.21954795	0.0081905
chr1.BM1697.16_s_at	-1.219219594	0.000661914
TC11653_at	-1.218573248	0.003438184
gi7719717_at	-1.217081587	0.009228375
TM0807.5_at	-1.217077213	0.001678002
chr6.CM0045.13_at	-1.216799074	2.56E-05
chr1.CM0442.19_at	-1.216779059	2.94E-07
Ljwgs_140654.1.1_at	-1.216543268	0.003888689
Ljwgs_132897.1_at	-1.216064805	6.46E-05
Ljwgs_092086.1.1_s_at	-1.215747201	6.86E-05
TM1149.6_at	-1.215602438	0.003805177
chr6.CM0037.42_at	-1.215327944	0.0052012
Ljwgs_036686.1_at	-1.214947721	0.000327591
TM1036.12.1_at	-1.214945181	0.000240433
chr4.CM0165.19_at	-1.214940983	4.50E-10
chr1.CM0150.76_at	-1.214252745	2.64E-06
chr2.TM0847.23_s_at	-1.213850247	1.37E-05
chr1.CM0023.33_at	-1.213625239	0.00030667
Ljwgs_011018.1_at	-1.21344246	0.00059338
chr4.CM0087.41_at	-1.212674586	0.046268837
chr5.CM0569.16_at	-1.212536946	0.000263916
chr3.CM0574.28.1_x_at	-1.212403582	5.06E-05
Ljwgs_015707.0.1_at	-1.211872281	0.000845382
chr2.TM1646.18_at	-1.211058717	0.001879339
Ljwgs_044977.1_at	-1.21080518	0.000235096
chr3.TM1089.9_at	-1.209885213	3.34E-06
Ljwgs_105206.1_at	-1.209874289	0.011874486
TC20278_at	-1.209752462	0.003746269
Ljwgs_025450.1_at	-1.209098918	0.007897285
Ljwgs_004480.1_at	-1.208847868	0.028221549
gi7776238_at	-1.207714432	0.007580035
Ljwgs_103082.1_s_at	-1.207004575	1.01E-05
TC19024_at	-1.206975794	1.74E-07
Ljwgs_014708.3_at	-1.206948796	0.022476859
TC8038-M_s_at	-1.206865396	0.00059338
TC9819_at	-1.206663042	3.03E-07
Ljwgs_049776.1_at	-1.206259772	0.014108065
Ljwgs_031667.1_at	-1.206214345	0.000126461
Ljwgs_014858.3_x_at	-1.20611357	0.00025592
Ljwgs_054306.1.1_at	-1.205951704	3.94E-05
Ljwgs_049976.1_at	-1.205899367	0.000871147
Ljwgs_071042.1.1_at	-1.205642164	0.000878765
chr1.CM0105.53_at	-1.205261226	2.47E-06
Ljwgs_024595.1_at	-1.205177637	0.029908272
Ljwgs_118138.1_at	-1.204895466	0.000679308
Ljwgs_081514.1_at	-1.203831712	0.001882805
CM0584.34_at	-1.203544098	0.030872567
gi29966981_at	-1.203459274	0.002150269
chr3.CM0216.38_at	-1.20317706	6.01E-05
Ljwgs_021574.1_at	-1.203040214	5.17E-05
Ljwgs_013403.1_at	-1.202809999	0.010770397
chr5.CM0494.31.1_at	-1.202736442	5.75E-09
chr3.TM0388.23_at	-1.202638294	3.48E-06
chr4.CM0119.5_at	-1.202588544	0.000738784
chr5.CM0095.35_at	-1.202278645	0.00324492
Ljwgs_069665.1_s_at	-1.202175267	1.08E-05
Ljwgs_066125.1_at	-1.201772629	0.000135832
Ljwgs_033060.1_at	-1.201448354	0.011024301
Ljwgs_024918.1_at	-1.201042266	0.000219811
TM1535.7_at	-1.200456299	0.012053525
Ljwgs_007386.2_at	-1.199445413	0.001869677
Ljwgs_015291.1_at	-1.199355583	0.003020479
Ljwgs_099018.1_at	-1.199194968	0.03461638
Ljwgs_080133.1_at	-1.199069529	0.003141156
Ljwgs_078274.1_s_at	-1.198721927	0.015833991
chr5.CM0019.41.1_at	-1.198705532	0.010735261
chr1.TM0688.17_at	-1.198601007	1.89E-06
gi45402860_at	-1.198430799	0.000154684
chr4.CM0026.19_at	-1.197858236	0.001974193
Ljwgs_062417.1_at	-1.19765484	0.000830796
gi45348273_at	-1.197157062	0.000155318
Ljwgs_031793.1_at	-1.196154609	0.001409334
chr2.CM0308.9_at	-1.196100664	1.35E-05
TM1571.6.1_at	-1.195712848	0.011434599
chr5.TM0698.14_at	-1.195443854	0.000476684
Ljwgs_026718.1_at	-1.19498127	0.03532365
Ljwgs_115872.1_s_at	-1.19480927	0.00010026
chr1.CM0088.82_at	-1.194387379	0.001054449
chr3.CM0111.13_at	-1.194285828	0.000294252
Ljwgs_115315.1_at	-1.194119008	0.022867347
Ljwgs_020928.1_at	-1.193476753	2.92E-05
Ljwgs_055236.1_at	-1.193439751	0.000681456
chr5.TM1373.24_at	-1.193208809	4.97E-06
gi45399225_at	-1.192753823	0.009938467
chr5.CM0773.1_at	-1.19250879	0.02858719
Ljwgs_100212.1_s_at	-1.192499882	8.16E-05
Ljwgs_023672.1_at	-1.192163437	8.39E-05
Ljwgs_012635.1_at	-1.192144297	0.002285751
chr5.CM0335.12_at	-1.191629574	0.000314596
chr4.TM0555.2.3_at	-1.191458771	0.012672012
Ljwgs_008809.1_at	-1.190290304	0.000716416
chr2.TM0417.1_at	-1.189894005	0.021753773
Ljwgs_024241.1_at	-1.189618635	0.002142387
chr4.CM0025.40_at	-1.189565163	0.000151857
chr2.CM0060.74.1_at	-1.189315907	0.015025958
Ljwgs_132155.1_at	-1.189191683	0.00389653
gi45605537_at	-1.189055913	0.00982319
chr2.CM0168.53_at	-1.188977897	0.011295432
Ljwgs_026635.1_at	-1.188406209	0.009247264
Ljwgs_013603.1_at	-1.188287413	8.72E-06
Ljwgs_026941.1_at	-1.188170359	0.025731291
Ljwgs_035285.1_at	-1.188133292	0.011451518
Ljwgs_044744.1_at	-1.187958093	0.016497722
Ljwgs_042910.2.1_at	-1.187850037	0.000853755
chr6.TM0880.26_at	-1.187144905	0.001198875
Ljwgs_133079.1_at	-1.187070707	0.013104395
chr3.CM0127.30.1_at	-1.186557908	0.000121294
chr2.CM0168.48_at	-1.186061168	0.001643818
Ljwgs_015365.1_at	-1.185865857	2.88E-07
Ljwgs_031101.0.1_x_at	-1.185314836	0.022651752
chr1.CM0121.37_at	-1.185197648	0.006852077
TC13405_at	-1.185041214	0.00065652
Ljwgs_025470.2_s_at	-1.18494824	0.003119012
chr3.CM0602.65_at	-1.184848011	0.004499209
Ljwgs_067196.1_at	-1.184803665	2.81E-05
chr4.CM0131.35_at	-1.184275961	0.003683575
Ljwgs_035384.1_at	-1.18416611	0.021762774
Ljwgs_041721.2_s_at	-1.184163697	0.0198001
Ljwgs_034280.1_at	-1.184139406	3.49E-07
Ljwgs_031278.1_at	-1.184100044	5.60E-06
chr1.CM0600.3_at	-1.18373622	0.030969486
Ljwgs_040938.1_at	-1.183129599	0.047052328
chr3.CM0059.37_at	-1.182851559	5.21E-05
gi45400299_at	-1.182764618	4.57E-05
Ljwgs_088368.2_s_at	-1.182757655	5.60E-06
Ljwgs_103336.1_at	-1.182266663	0.00124141
chr1.TM0812.19_at	-1.181486209	0.000197442
Ljwgs_066854.1_at	-1.181453487	0.01334391
TM0801.5.2_at	-1.181213517	1.11E-05
CM1324.43_at	-1.180913859	2.17E-05
chr5.TM1667.24_at	-1.180873012	0.001500475
chr1.TM1003.2.1_s_at	-1.180837654	0.001196075
chr1.TM0862.11.1_at	-1.180642926	0.004475494
chr5.TM1667.14_at	-1.180483851	7.79E-06
Ljwgs_034011.2_at	-1.180412692	1.78E-07
Ljwgs_015141.1.1_at	-1.179686961	0.003524561
TC12312_at	-1.179655617	0.000690997
Ljwgs_112597.1_at	-1.179519329	0.009012409
TM0856.22_at	-1.179419076	4.72E-06
Ljwgs_033352.1_at	-1.179395972	0.007237434
chr1.CM0094.15.1_s_at	-1.179349179	0.005905178
Ljwgs_058923.0.1_at	-1.179286524	0.030102654
gi45349770_x_at	-1.178766846	0.003657353
Ljwgs_118371.1_at	-1.178495723	0.000111821
chr5.CM0096.89_at	-1.178376253	0.015156133
chr1.TM1078.3.2_at	-1.178242832	4.82E-06
TM1533.16_s_at	-1.17820357	0.00308951
TM1441.32_s_at	-1.178079454	4.06E-06
chr5.CM0052.10_at	-1.17800222	0.00013735
chr4.TM1415.12_at	-1.177920671	6.28E-06
chr5.CM0180.11.1_at	-1.177743386	0.000648524
TM1571.14_at	-1.177524968	0.000161064
Ljwgs_041197.1.1_at	-1.177390326	0.002765999
chr5.CM0299.44.1_s_at	-1.177255711	0.011710894
Ljwgs_007675.1_at	-1.177226385	4.33E-06
Ljwgs_031781.1_at	-1.17613668	0.000454898
Ljwgs_042173.1.1_at	-1.176009237	0.023835261
chr1.CM0029.39_at	-1.176005232	7.81E-06
Ljwgs_044855.1_at	-1.175898742	0.003261973
Ljwgs_027431.1_at	-1.175889831	0.00011206
Ljwgs_096714.1_at	-1.175654915	0.01655159
Ljwgs_011084.1_at	-1.175400693	2.22E-07
TM1757.14.2_at	-1.175346246	0.044028949
TM0936.20_at	-1.175254877	0.000937219
chr6.TM0440.2.1_at	-1.175229348	0.001676822
chr1.CM0375.57_at	-1.174908915	0.005249605
Ljwgs_019708.2_at	-1.174755065	0.000128624
Ljwgs_035240.2_at	-1.174490198	0.002807819
chr5.TM1466.2_at	-1.174460979	0.022378838
chr1.TM0812.6_at	-1.174093277	2.12E-05
TM0439.24_at	-1.173561867	2.38E-05
Ljwgs_016605.2_at	-1.172805708	0.021159762
Ljwgs_003633.1_at	-1.172364456	0.016306214
Ljwgs_008817.2_at	-1.171963771	0.037622491
Ljwgs_022332.1_at	-1.171863359	0.000148672
Ljwgs_060113.1_at	-1.171796412	0.011628981
Ljwgs_016093.2_s_at	-1.171309486	0.014723815
Ljwgs_042411.1_s_at	-1.171309327	0.01087106
Ljwgs_063893.1_s_at	-1.171254756	0.001486014
Ljwgs_101390.1_at	-1.170913173	0.000263767
Ljwgs_019565.1_at	-1.170712652	0.000139274
Ljwgs_112602.1_at	-1.170495331	0.002630992
gi45356010_at	-1.170357684	0.002440186
Ljwgs_101871.1_at	-1.170241338	0.000600304
Ljwgs_052277.1_at	-1.169558662	2.98E-07
Ljwgs_061475.1_at	-1.169442975	0.024910254
chr3.CM0216.118_at	-1.16935412	0.004936909
Ljwgs_114621.1_s_at	-1.169177841	0.017391628
chr3.TM0859.5_at	-1.169146208	0.000141711
chr3.CM0634.96_at	-1.168407324	0.000844453
Ljwgs_053613.2_at	-1.168361201	0.00938036
Ljwgs_017861.1_at	-1.168296016	5.48E-07
chr3.CM0423.7_at	-1.167951763	0.029185415
chr3.CM0423.15_at	-1.167942409	0.016804631
Ljwgs_063979.1_s_at	-1.167491592	0.000562121
chr1.CM0032.60_at	-1.167375365	8.77E-05
Ljwgs_029442.1_at	-1.167331822	0.000522168
chr2.CM0783.15_s_at	-1.16678504	0.007479028
chr1.CM0094.15_at	-1.166684305	8.51E-06
chr4.CM0079.23_at	-1.166656486	0.015844938
TM1519.11_at	-1.1665958	0.001007659
Ljwgs_132893.1_at	-1.165514873	0.015030336
Ljwgs_101335.1_s_at	-1.165372225	0.043686583
chr4.TM0555.7_at	-1.165315724	0.000237165
Ljwgs_045185.1_at	-1.165269951	0.022944824
Ljwgs_027327.1_s_at	-1.164841728	0.006804195
Ljwgs_013173.2_at	-1.164743047	0.020437174
chr1.CM0284.12_at	-1.164626155	0.007061434
chr5.CM0260.53.2_at	-1.163880567	0.000165551
TC17558_at	-1.163430326	0.000136188
gi45399223_at	-1.163278935	0.002352739
gi45621748_at	-1.163255856	0.000382557
Ljwgs_052276.2_at	-1.163244132	0.035016562
chr2.CM0008.30_at	-1.163229764	0.000188995
TM1622.1_at	-1.163105301	0.005327055
TM0374.11_at	-1.162789377	4.76E-05
Ljwgs_138474.1_s_at	-1.162730511	0.000522029
TM1670.12.1_x_at	-1.162627834	0.002464598
chr2.CM0272.22_at	-1.162391922	0.000571879
gi31322043_at	-1.162386691	0.000117444
chr3.TM0649.3_at	-1.162278754	0.010899694
gi45610719_at	-1.162112487	9.91E-06
Ljwgs_047841.1_s_at	-1.161909592	0.030453366
Ljwgs_068536.1_at	-1.161706003	0.00604409
gi45579203_at	-1.161590399	0.001298432
Ljwgs_099369.1_s_at	-1.161396151	0.012967457
Ljwgs_032337.1_at	-1.161191653	1.95E-05
Ljwgs_036208.1_at	-1.160513212	1.09E-05
Ljwgs_029034.1_at	-1.16027681	0.000787875
chr6.TM0632.12_at	-1.159963442	0.002403856
chr3.CM0634.40_at	-1.159066018	0.017324308
Ljwgs_040813.1_s_at	-1.159022949	0.019392715
TM0694.18_at	-1.158916807	2.88E-06
Ljwgs_025743.2_at	-1.158772505	0.017455184
Ljwgs_027158.1_at	-1.158628939	0.038588539
chr2.CM0177.46_at	-1.158508414	0.018112734
Ljwgs_101098.1_s_at	-1.158506097	0.006939502
TC11698_at	-1.158458029	0.0254501
chr1.CM0105.65_at	-1.158116128	0.000393582
Ljwgs_013217.1_at	-1.158075498	2.85E-07
Ljwgs_079580.1.1_at	-1.157805663	0.021498679
chr2.CM0191.72_at	-1.157321995	0.000118723
chr3.CM0792.78_at	-1.156817759	0.038542594
chr2.TM0847.16.1_at	-1.156806259	0.001643818
Ljwgs_005373.1_s_at	-1.156757653	7.66E-05
chr3.CM0160.21_at	-1.156737613	1.09E-06
Ljwgs_062513.1_at	-1.156634276	1.96E-05
Ljwgs_031662.1_at	-1.156626073	0.01643432
Ljwgs_042302.2_at	-1.156146382	0.001719745
chr3.CM0106.58_at	-1.156034559	0.000547456
Ljwgs_034989.1_at	-1.155702248	0.000788254
TM0890.29_at	-1.15540435	5.72E-05
Ljwgs_116391.1_at	-1.155197998	0.002873941
Ljwgs_020125.1_at	-1.154995309	0.00026812
chr2.CM0695.36_at	-1.154892056	5.87E-08
Ljwgs_039510.2_at	-1.154538926	5.99E-05
chr6.CM0114.2_at	-1.154438295	1.46E-05
Ljwgs_035981.1_at	-1.154432082	0.021877307
gi7678056_at	-1.154219337	0.00846802
Ljwgs_039164.1_s_at	-1.153810979	0.005378691
Ljwgs_039468.1_at	-1.153766904	0.000567373
Ljwgs_063231.1_at	-1.153281201	0.000371524
Ljwgs_125461.1_s_at	-1.152844815	0.000350296
chr4.CM0087.78_x_at	-1.152545656	0.008397351
chr3.TM0786.8_at	-1.152518316	0.000103092
Ljwgs_034512.1_at	-1.152469869	0.012391429
CM0528.43_at	-1.152087732	0.000383296
chr5.CM0239.62_at	-1.151947465	8.19E-08
Ljwgs_118373.1_x_at	-1.151645036	2.48E-05
Ljwgs_015519.2_s_at	-1.151628242	0.007802369
Ljwgs_013254.1_at	-1.151623837	5.73E-08
Ljwgs_047874.1_at	-1.151546198	0.011901228
Ljwgs_070606.1_at	-1.150961632	0.006936266
Ljwgs_038566.1_at	-1.150811529	0.046716151
Ljwgs_079149.1.1_at	-1.1494571	0.019033519
TM0451.28_at	-1.149293703	0.043590943
Ljwgs_035185.1_at	-1.14906441	0.000156019
Ljwgs_044738.1_at	-1.149039829	0.00055441
gi7741195_at	-1.149018752	0.000617214
Ljwgs_083754.1_s_at	-1.148962146	0.000148737
chr4.CM0004.29_at	-1.148954102	0.000384671
Ljwgs_045352.1_at	-1.148660055	0.00080033
Ljwgs_035440.1_at	-1.148576729	0.048470301
Ljwgs_034705.2_at	-1.14801079	6.20E-05
Ljwgs_012108.1_s_at	-1.146909806	1.13E-06
Ljwgs_051021.1_s_at	-1.146353634	0.001938992
chr1.CM0433.18_at	-1.146182745	0.002245502
chr4.TM0597.10_at	-1.145996641	0.002154664
chr2.TM0134.37_at	-1.145386198	0.000403795
Ljwgs_037604.3_s_at	-1.145382467	0.002128821
gi45619091_at	-1.145044595	0.000971165
Ljwgs_024983.1_s_at	-1.145002792	0.000264875
Ljwgs_016222.1_at	-1.143781632	6.64E-05
Ljwgs_101286.1_s_at	-1.143757576	0.026677529
Ljwgs_017370.1_at	-1.143705634	9.83E-06
chr4.CM0061.49_at	-1.143671826	0.005049748
TC8879_at	-1.143601029	3.23E-06
Ljwgs_009340.1_at	-1.143329615	0.00461815
gi45637466_at	-1.142826425	0.001559404
chr4.CM0281.47.2_at	-1.142727274	0.000166957
Ljwgs_013138.2_at	-1.141908826	1.52E-06
Ljwgs_071849.1_at	-1.141905704	5.20E-05
chr2.CM0018.61_at	-1.141618233	0.000740423
Ljwgs_055314.1.1_at	-1.141208055	9.97E-05
Ljwgs_021380.1_at	-1.140897388	0.035237229
chr1.CM0591.49_at	-1.140665909	0.000607477
chr1.CM1409.12_at	-1.140307898	0.03878173
chr2.CM0056.12_s_at	-1.140227794	0.00663762
chr3.CM0246.35_at	-1.140121218	0.000300841
chr4.TM0844.14.1_at	-1.139984039	0.001434651
Ljwgs_042307.1_at	-1.139928518	3.56E-05
chr4.CM0429.17.1_at	-1.139756773	0.003556292
chr1.CM0433.1.1_at	-1.139491036	0.024474639
Ljwgs_107146.1_s_at	-1.138629545	5.05E-06
gi45610199_at	-1.138177311	0.015383455
Ljwgs_010591.1_at	-1.138037646	0.011341795
Ljwgs_122635.1_s_at	-1.137967691	0.000435573
Ljwgs_098880.1_at	-1.137923056	2.56E-05
chr2.CM0018.35_at	-1.137236004	0.03269409
TM1006.6.3_at	-1.136983713	0.000174544
chr1.CM0800.57.1_at	-1.136961099	0.00056229
TC13538_at	-1.136720539	0.003120914
chr3.CM0142.49_at	-1.135929596	0.029008375
Ljwgs_024759.1_at	-1.135856258	0.037499192
Ljwgs_045866.1_at	-1.135776423	0.000605483
Ljwgs_052362.1_at	-1.135582737	0.000155178
Ljwgs_032500.1_at	-1.13550656	0.011188884
chr1.CM0117.2.1_at	-1.135421956	0.000115021
TM1624.28_at	-1.13534773	0.0414425
chr6.TM0778.14.1_at	-1.134941535	0.000180006
chr2.CM0056.15_at	-1.134869175	0.007360703
chr6.CM0738.27_at	-1.133093896	0.002433813
chr3.TM0797.5.1_at	-1.132671981	0.001836628
Ljwgs_080546.1_at	-1.132667855	0.010598626
gi45411012_at	-1.132387303	0.004011175
chr1.CM0145.9_at	-1.132270958	0.022186217
Ljwgs_014141.2_at	-1.1322523	9.40E-06
TM0856.17_at	-1.131825606	3.20E-06
chr2.CM0272.54_at	-1.131418088	0.000155894
Ljwgs_036211.1_at	-1.131367366	0.030605809
Ljwgs_019441.1_at	-1.131181928	1.12E-06
Ljwgs_023538.2_at	-1.130706998	0.002343274
gi7784132_at	-1.129678678	0.000130954
Ljwgs_142803.1_s_at	-1.129548315	0.009252953
TM0379.8_at	-1.129296576	0.042298386
chr6.CM0055.71_at	-1.128759666	0.010790459
chr2.CM0308.30_at	-1.128348196	7.81E-05
chr6.CM0539.6_at	-1.128287999	0.001411231
chr5.CM0956.1_at	-1.128205928	0.000900139
chr4.CM0165.30_at	-1.12779625	0.049060222
gi45618243_at	-1.127426497	0.01109844
gi45353282_at	-1.127273814	0.000209847
Ljwgs_002612.1_at	-1.127230169	1.45E-05
chr3.CM0005.72_at	-1.126852985	0.002284324
Ljwgs_146046.1_at	-1.126842815	0.048688033
Ljwgs_033793.1_at	-1.126546364	0.000594248
Ljwgs_137396.1_at	-1.126067988	0.011898715
Ljwgs_024123.2_at	-1.125828309	0.000944538
chr6.CM0472.29_at	-1.124795686	0.013080583
Ljwgs_140322.0.1_at	-1.124094143	0.010438854
Ljwgs_063378.2_at	-1.123240772	0.020998638
Ljwgs_097496.1_at	-1.122983104	0.00181667
Ljwgs_060205.1_at	-1.122908134	0.014799646
Ljwgs_016085.1_at	-1.122746733	0.023070718
chr2.CM0249.43.3_at	-1.122604468	0.000122826
Ljwgs_027380.1_at	-1.122543559	0.007984892
chr6.CM0037.51.1_at	-1.12233893	0.038499726
chr3.TM0022.8_at	-1.122191198	0.009314914
Ljwgs_034470.1.1_at	-1.122179033	7.22E-05
chr4.CM0501.33_at	-1.122082893	0.004931076
Ljwgs_054872.2_at	-1.121811024	0.013350512
Ljwgs_010927.3_x_at	-1.121800617	0.00074295
Ljwgs_130427.1_s_at	-1.121138387	2.29E-06
chr2.TM1646.1.2_s_at	-1.120908213	0.024813607
Ljwgs_018600.1_at	-1.120875282	0.024862585
Ljwgs_059410.1_at	-1.120778916	4.38E-05
TC13081_at	-1.120503678	0.000130058
chr3.CM0216.45_at	-1.120412343	3.06E-05
TM0492.2_at	-1.119935918	0.001749217
gi45350724_at	-1.119482968	1.95E-05
Ljwgs_048658.2_at	-1.119389178	0.000110771
Ljwgs_018803.2_at	-1.119334288	0.000566508
chr2.CM0373.76_at	-1.11876305	0.000699837
Ljwgs_107097.1_at	-1.11825329	0.004403586
Ljwgs_131797.1_x_at	-1.118242787	0.000325037
TC15345_at	-1.11787575	0.000534525
Ljwgs_009246.1_at	-1.116993521	0.001759923
Ljwgs_029830.1_at	-1.116857126	0.000168535
gi10952509_at	-1.116672476	0.000509567
Ljwgs_049433.0.1_at	-1.116596967	0.037629445
TM0556.17_s_at	-1.116530927	0.00498907
Ljwgs_059391.3_s_at	-1.11649666	4.73E-05
chr3.CM0070.13_at	-1.116451234	0.000118206
Ljwgs_118580.1_at	-1.116302174	0.001153062
Ljwgs_023575.1_at	-1.116048145	0.001641258
Ljwgs_057475.1_at	-1.115563012	0.018414601
Ljwgs_038270.1_at	-1.115352132	0.044232037
Ljwgs_143911.1.1_at	-1.114823076	0.04286309
chr1.CM0800.7.1_at	-1.114356772	8.77E-07
gi45609148_at	-1.114129513	0.006621748
Ljwgs_000187.1_at	-1.113668477	3.95E-06
Ljwgs_030209.2_at	-1.113445229	0.000861817
chr3.CM0160.49_at	-1.112881429	0.005530226
chr1.CM0098.49.1_at	-1.112880282	0.013524712
chr4.CM0265.50_at	-1.112721787	0.008532594
chr2.TM0435.1_at	-1.112602853	6.81E-05
Ljwgs_043061.1_s_at	-1.112385039	0.002781938
Ljwgs_059129.1_at	-1.112155083	0.014268391
Ljwgs_067389.1_at	-1.11176627	0.001956933
TM1304.24_at	-1.111479479	1.06E-06
TM0906.1_at	-1.111314726	0.000200123
Ljwgs_040150.1_at	-1.11126993	0.03690434
chr5.CM0052.23_s_at	-1.111258036	1.54E-08
Ljwgs_022919.1_at	-1.110326719	2.33E-05
gi45402657_at	-1.109906679	7.30E-05
Ljwgs_020547.1_at	-1.109385945	0.017674236
Ljwgs_069022.1_s_at	-1.10878778	0.000142455
TC18714_at	-1.108707536	4.71E-05
Ljwgs_051953.2.1_s_at	-1.108614543	0.022052882
chr3.TM0576.14_at	-1.108335726	0.000499923
Ljwgs_048382.1_s_at	-1.108138871	0.000129002
gi45641027_at	-1.107973149	0.009746135
Ljwgs_014150.1_at	-1.107780413	0.00043664
chr6.CM0140.11_at	-1.107719209	0.03653993
Ljwgs_103676.1_at	-1.106619748	0.002097837
Ljwgs_124255.1_s_at	-1.106408967	0.021494389
Ljwgs_019019.1_at	-1.10620915	0.000419983
Ljwgs_041349.1_at	-1.106150301	0.00502231
chr5.TM1667.16_at	-1.106035107	0.000401595
chr1.CM0178.47_at	-1.10596928	0.019127131
Ljwgs_062891.1_at	-1.105747835	0.048569104
Ljwgs_039127.1_at	-1.10525649	0.034496448
Ljwgs_004620.2_at	-1.105191102	6.56E-05
Ljwgs_051560.1.1_at	-1.105075808	0.008944393
chr5.CM0072.13.4_at	-1.104810525	0.001531142
chr1.CM0023.42_at	-1.104196297	1.43E-05
gi7740914_at	-1.103865514	0.000990816
Ljwgs_027843.1_at	-1.103795965	0.000979829
chr2.TM0621.21_at	-1.102976715	0.003763462
gi45632546_at	-1.102966438	4.33E-05
Ljwgs_024181.2_at	-1.10247716	0.003525366
Ljwgs_026783.1_at	-1.102114198	0.020568528
Ljwgs_075339.1_at	-1.101306709	0.035089363
gi45627735_at	-1.100888618	0.021789741
chr4.CM0025.34_at	-1.100737397	0.000439832
Ljwgs_056543.1_x_at	-1.100398067	0.000870697
Ljwgs_053381.1_at	-1.09961729	0.00430486
chr2.CM0124.18_at	-1.099462805	0.038713957
Ljwgs_014502.1_at	-1.099320899	0.002848061
chr5.CM0040.29_at	-1.097897388	5.34E-05
Ljwgs_035191.1_at	-1.097546048	0.000908797
Ljwgs_086526.1_at	-1.097052151	0.000386187
chr3.CM0091.47_at	-1.096715406	0.000245878
chr3.CM0127.71_at	-1.096583204	0.000978857
Ljwgs_028276.1_at	-1.096557579	0.001355216
Ljwgs_041422.1_at	-1.096381766	0.000151857
Ljwgs_085632.1_s_at	-1.096328735	0.001287641
Ljwgs_048986.1_at	-1.096287564	0.00880837
Ljwgs_075793.1_s_at	-1.095452763	0.00069894
TM0540.14.1_at	-1.095167911	0.011477095
gi45633591_at	-1.094864483	0.034576197
chr2.CM0021.9_at	-1.094776845	0.002211657
Ljwgs_090710.1_x_at	-1.094621435	0.006302099
Ljwgs_131435.1_at	-1.094350315	6.36E-05
gi7783935_at	-1.09400465	0.000146503
chr1.CM0101.28_at	-1.09220088	0.001092668
TM0763.20_at	-1.092040597	0.001996913
TM1647.16_at	-1.091951948	4.95E-06
TM0684.29_at	-1.091734157	9.16E-05
chr3.TM0745.33.1_at	-1.091646011	0.00991832
Ljwgs_126126.1_at	-1.091347308	0.000790585
chr4.CM0283.38_at	-1.091346217	0.003101472
chr2.CM0028.24.2_x_at	-1.091139291	0.033731668
Ljwgs_062617.1_at	-1.09069923	4.29E-05
chr6.CM0055.47_at	-1.090624558	0.001553731
Ljwgs_106303.1_at	-1.090513799	0.010753221
chr6.TM0880.18_at	-1.090235565	0.007345425
Ljwgs_025422.1_at	-1.089621375	0.002031937
Ljwgs_022582.1_at	-1.089603606	4.84E-05
chr2.TM0847.16_at	-1.089539885	7.62E-05
chr6.TM0553.5_at	-1.089304914	1.84E-08
chr4.CM0025.55_x_at	-1.089130214	0.00042319
Ljwgs_016589.1.1_at	-1.089008807	0.00074295
TM0379.17_s_at	-1.088398649	5.29E-06
Ljwgs_090921.1_s_at	-1.088088146	0.014579008
TM0548.17.1_at	-1.088015705	0.00032249
chr4.BM1376.1_at	-1.087878306	0.000399563
Ljwgs_075489.1_x_at	-1.08753136	0.000281861
Ljwgs_069657.1_at	-1.08638055	0.007849404
chr1.TM1124.12_at	-1.086370179	0.001501564
Ljwgs_050944.1_s_at	-1.085909036	0.028316051
chr4.CM0073.77_at	-1.084785145	6.88E-05
chr4.CM0044.40_at	-1.084700457	1.29E-05
chr1.CM0233.37.1_at	-1.084511423	0.043590529
chr4.CM0046.86_at	-1.084394812	1.94E-05
gi3695062_at	-1.083695087	0.000514705
Ljwgs_109420.1_at	-1.083228724	0.026476311
TM1149.6.1_at	-1.082957702	0.039831375
Ljwgs_020777.1_at	-1.0823115	0.018234608
Ljwgs_072894.2_at	-1.082068249	0.000133222
chr6.CM0139.88_at	-1.081905871	0.000546981
chr1.CM0433.1_at	-1.081606394	4.35E-07
chr3.CM0690.37_at	-1.08152995	3.16E-05
chr2.CM0608.39_at	-1.081017831	1.90E-05
Ljwgs_062409.1_at	-1.080601406	0.033796925
chr1.CM0094.145.1_at	-1.080595107	0.001741267
Ljwgs_016638.1_at	-1.080415441	0.016743106
chr3.TM0616.17_at	-1.079920848	0.002238432
chr1.CM0318.25_at	-1.079887636	0.000729594
Ljwgs_054009.1_at	-1.079101401	0.025377186
chr4.CM0128.2_at	-1.078795803	2.44E-05
chr4.CM0739.27.2_at	-1.078527076	1.60E-05
chr4.TM0851.21_at	-1.078119611	9.97E-06
Ljwgs_059412.1_at	-1.077699761	0.020794646
gi45618643_at	-1.07764064	0.034490855
chr4.CM0004.5.1_at	-1.075941969	0.036587384
chr6.TM0957.10.1_at	-1.075875378	0.033004553
Ljwgs_045901.2_s_at	-1.075073688	0.033004086
Ljwgs_103367.1_at	-1.074417464	0.001831278
TC11994_at	-1.074341028	0.038317805
chr4.CM0073.32_at	-1.074184624	0.000527506
Ljwgs_109135.1_s_at	-1.07380887	0.00193599
chr4.CM0333.26.1_at	-1.073511304	0.00944781
chr5.TM0852.5_at	-1.073383283	0.003056217
Ljwgs_034439.1_at	-1.072555967	0.026812563
chr4.CM0182.45_at	-1.072533313	0.01729964
chr2.CM0545.54.2_at	-1.07187968	0.013092761
Ljwgs_144532.1.1_at	-1.071819759	0.037639778
TM0638.35_x_at	-1.071527579	0.000318085
Ljwgs_020787.1_at	-1.071239687	0.001036296
Ljwgs_122133.1_s_at	-1.071016774	5.83E-05
Ljwgs_015270.1_at	-1.070784166	0.042827547
chr3.CM0711.34_at	-1.070493861	4.26E-07
Ljwgs_145399.1_at	-1.069703795	0.007956558
chr1.CM0579.49_at	-1.068823698	2.46E-07
chr1.CM0410.43_at	-1.068806665	7.17E-06
chr1.CM0105.117_at	-1.068122888	1.03E-06
Ljwgs_051370.1_s_at	-1.067784808	0.000401099
Ljwgs_020549.1_at	-1.067253208	0.000205118
CM0680.11_s_at	-1.067060736	0.000104139
Ljwgs_007800.1.1_at	-1.066356551	0.005518496
BM1271.2_at	-1.065911057	0.000926605
gi45573803_at	-1.065212492	0.013217939
Ljwgs_119354.1.1_at	-1.065044968	5.82E-05
chr5.CM0052.12_at	-1.064523227	6.32E-05
gi45408204_at	-1.064293307	0.005685271
TM0561.33_at	-1.064217176	4.71E-06
Ljwgs_013099.2_at	-1.064084729	0.024475652
chr4.CM0432.14_at	-1.064079357	0.027827448
chr3.CM0396.5_at	-1.063837012	0.00552457
chr1.CM0398.2_at	-1.063091232	0.000242313
Ljwgs_064371.1_at	-1.062533837	2.61E-06
Ljwgs_112367.1_at	-1.062164544	6.74E-06
Ljwgs_028255.1_at	-1.062135999	0.02720336
Ljwgs_112118.1_s_at	-1.06207499	0.030163616
Ljwgs_100733.1_s_at	-1.061986011	6.36E-06
Ljwgs_019851.1_at	-1.061378482	0.00012497
TM0445.32_at	-1.061349007	0.008372544
Ljwgs_023609.2_at	-1.0612471	1.38E-05
Ljwgs_018974.1_at	-1.061141369	0.037129176
Ljwgs_066465.1_at	-1.060929521	1.69E-06
Ljwgs_042585.1_at	-1.060821512	0.001085648
chr1.TM1168.1_at	-1.060433846	0.002595497
Ljwgs_004644.1_at	-1.060323185	0.016526637
chr3.TM0436.9_at	-1.060316494	0.008693455
Ljwgs_049965.1_s_at	-1.05951197	6.55E-05
Ljwgs_007141.1_at	-1.059503693	0.014962346
Ljwgs_041488.1_at	-1.059394959	0.000304326
Ljwgs_015137.1_at	-1.058450337	0.002199088
chr1.CM0117.30_at	-1.058377557	6.06E-05
Ljwgs_054862.1_at	-1.058055112	0.002778083
Ljwgs_141917.1_at	-1.057572973	0.020854808
chr1.TM0356.18.1_at	-1.057376383	0.016827815
Ljwgs_041742.1_at	-1.057252071	0.001871327
Ljwgs_023152.1_at	-1.057177435	0.003514345
Ljwgs_052077.1_at	-1.056941882	0.011664068
gi45617023_at	-1.056865639	0.001797481
Ljwgs_019300.2_at	-1.056804064	0.028257334
Ljwgs_017817.1_at	-1.056692865	0.008922811
gi45398649_s_at	-1.055847632	3.68E-05
Ljwgs_042535.1_at	-1.055631925	0.005891338
Ljwgs_068409.1_s_at	-1.055358769	0.00495937
chr6.TM0880.32_at	-1.05494	0.001983783
Ljwgs_015067.1_at	-1.054872727	0.012695548
Ljwgs_131797.1_at	-1.054780777	0.001044191
Ljwgs_021549.2_at	-1.054379352	5.59E-05
Ljwgs_123951.1_at	-1.053947477	0.024824282
gi45409874_at	-1.053490365	0.034088654
chr4.CM0061.51_at	-1.053426739	0.001548959
Ljwgs_039154.1_at	-1.053408628	0.000444598
chr1.BM1697.16_at	-1.053403172	0.011926164
chr2.CM0249.83_at	-1.052896377	2.51E-05
Ljwgs_026717.1_at	-1.052014731	0.021039938
chr5.CM0328.33_at	-1.051360006	8.03E-05
chr2.CM0304.61_at	-1.051221128	0.000620341
Ljwgs_031155.1_s_at	-1.050748033	0.003442405
gi7779665_at	-1.050685699	0.005470997
chr1.CM0178.44_at	-1.050409024	1.46E-06
Ljwgs_041678.1_at	-1.050208257	0.03169491
Ljwgs_040100.2.1_s_at	-1.050083394	2.35E-06
chr4.CM0182.7_at	-1.050021718	0.000501097
Ljwgs_041162.1_at	-1.049966271	0.00865745
TC17578_at	-1.049762119	7.67E-07
Ljwgs_073248.1_at	-1.048961771	0.019540248
Ljwgs_025089.1_s_at	-1.048556659	0.006177835
Ljwgs_101633.1_at	-1.047389025	0.010445234
Ljwgs_042457.1_at	-1.047069824	0.000138162
Ljwgs_050604.1_at	-1.045897621	0.005727986
chr2.CM0056.23_at	-1.04523576	0.021471727
chr4.CM0288.65_at	-1.045150788	0.001901006
Ljwgs_038659.1_at	-1.045111296	2.73E-05
Ljwgs_051596.1_at	-1.044259161	0.032828292
gi45638268_at	-1.044221283	0.001220223
Ljwgs_011500.1_at	-1.04405445	5.64E-05
TM1441.27.1_s_at	-1.04356044	5.35E-07
TC17698_at	-1.04336831	0.000273275
Ljwgs_054462.1_at	-1.04316108	0.037287615
Ljwgs_034938.1_at	-1.0429198	0.001943535
TC14247-3_at	-1.042794939	5.90E-06
Ljwgs_004643.1_at	-1.04259175	5.27E-07
Ljwgs_103227.1_at	-1.041212182	0.000335459
Ljwgs_035143.1_s_at	-1.040933081	2.99E-05
Ljwgs_067966.1_at	-1.040845183	0.003830147
Ljwgs_053677.1.1_at	-1.040590594	0.013087635
chr6.CM0139.58_at	-1.040482188	0.000164866
Ljwgs_124169.1_at	-1.040163034	0.00125191
Ljwgs_035479.0.1_at	-1.039916068	0.001193598
gi45624203_at	-1.039854108	0.001274087
chr1.CM0017.48_at	-1.039754488	0.00784305
Ljwgs_022872.2_at	-1.039620631	4.15E-05
Ljwgs_042866.1_at	-1.039438507	0.004588959
Ljwgs_012267.1_at	-1.038994592	2.97E-05
Ljwgs_011293.1_at	-1.038735635	1.77E-06
Ljwgs_063118.0.1_at	-1.038530645	0.003748687
chr1.CM0231.12.1_at	-1.037904295	0.004737994
chr6.CM0140.5_at	-1.037786775	7.42E-05
chr4.CM0256.7_at	-1.037570748	0.030155493
Ljwgs_027183.1_at	-1.037223432	0.049487528
TM0825.6_at	-1.036866873	0.012722056
Ljwgs_049777.1_at	-1.036768081	1.06E-07
Ljwgs_074512.1_at	-1.036429237	0.000138789
chr5.CM0239.9_at	-1.035751346	0.006508972
Ljwgs_033140.1_at	-1.035620359	0.000780009
chr1.TM1542.5_at	-1.035274963	5.17E-05
chr1.CM0088.46_at	-1.035247829	0.001968275
chr6.CM0114.50_s_at	-1.034959329	2.16E-07
chr3.TM0136.3_at	-1.034654281	0.001976369
Ljwgs_009741.1_at	-1.034618775	0.000130501
Ljwgs_014499.1_at	-1.034557279	0.005230567
Ljwgs_076403.1_at	-1.033909903	0.000151851
chr4.CM0617.24_at	-1.033706487	0.01969109
chr5.CM0048.5.1_s_at	-1.033489496	0.004812516
Ljwgs_012866.1_at	-1.033392439	0.000186971
Ljwgs_136095.1_at	-1.033232707	0.004137977
TM1544.15_s_at	-1.03309941	0.016341678
Ljwgs_079158.1_at	-1.032925573	2.95E-05
Ljwgs_077187.1_s_at	-1.032718527	0.001419034
Ljwgs_011217.1_at	-1.032323971	0.032701616
gi45639971_at	-1.032272677	0.00073405
Ljwgs_093090.1_at	-1.031892536	1.23E-06
Ljwgs_038927.1_s_at	-1.031801719	0.000148449
chr4.CM0343.10.1_at	-1.031290864	0.043636173
TM1622.16_at	-1.031014364	0.00075393
chr2.TM1491.7_at	-1.030965756	0.005544296
TM0599.16_at	-1.030755092	7.28E-07
Ljwgs_085279.1_at	-1.03070744	1.27E-06
gi11065432_at	-1.030537025	0.010132679
Ljwgs_026901.2_at	-1.030503219	0.01389256
Ljwgs_044465.1_at	-1.030257956	2.71E-06
chr3.CM0468.2.1_at	-1.03025627	2.37E-05
gi45409258_at	-1.029983048	0.000286099
chr6.CM0114.41_at	-1.029835559	0.001401111
chr2.CM0903.6_at	-1.029732664	0.02618516
Ljwgs_002973.1_at	-1.029419844	2.53E-06
TM0485.14_at	-1.029242716	0.005645335
Ljwgs_130032.1_s_at	-1.029063124	0.000123728
Ljwgs_008808.1_at	-1.028761607	0.00060576
Ljwgs_108873.1_s_at	-1.028566915	0.036735684
Ljwgs_096126.1_at	-1.027762663	0.029499157
TC17516_at	-1.027158501	0.00024059
Ljwgs_031727.1_at	-1.026492834	0.00468684
Ljwgs_086576.1_s_at	-1.026067576	0.005681504
Ljwgs_049227.1_at	-1.025949133	0.000737455
Ljwgs_107831.1_s_at	-1.025487431	0.04575919
chr4.CM0073.35_at	-1.024864843	0.000284552
Ljwgs_136576.1_at	-1.024305327	0.034753964
chr4.CM0501.32_at	-1.023701695	0.000474174
Ljwgs_067872.1_s_at	-1.023556625	0.026621994
gi45641255_at	-1.023391454	0.01620515
chr4.CM0042.111_at	-1.023324259	7.25E-06
Ljwgs_082458.1_s_at	-1.023235391	3.15E-05
TM0645.14_s_at	-1.022437688	0.000746012
Ljwgs_010017.1_at	-1.02224737	0.027107067
Ljwgs_139647.1_at	-1.022204147	0.048331598
gi45579443_at	-1.022186704	0.00132799
Ljwgs_100994.1_at	-1.022174141	0.004080768
Ljwgs_049848.1.1_at	-1.022007781	0.000139825
Ljwgs_025742.1_at	-1.021980676	0.000590315
Ljwgs_022428.1_at	-1.021880038	1.98E-05
Ljwgs_018315.2_s_at	-1.021677207	0.003539377
Ljwgs_135723.1_s_at	-1.021290899	0.008583359
Ljwgs_014090.1_s_at	-1.020954424	1.92E-08
chr4.CM0042.19_at	-1.020925726	6.36E-06
Ljwgs_048055.1_s_at	-1.020906139	0.036303193
gi45617737_x_at	-1.02080635	0.001978969
Ljwgs_033274.1_at	-1.020753464	0.006483004
chr5.CM0278.33.1_s_at	-1.020701792	0.000108148
Ljwgs_108333.0.1_at	-1.020564734	0.000118197
gi45633006_at	-1.020250309	0.000409061
chr1.CM0231.12_at	-1.020246237	0.000398209
Ljwgs_075466.1_at	-1.020146694	0.001304937
TC18378_at	-1.019929926	5.05E-05
gi45350694_at	-1.019781307	4.49E-06
Ljwgs_017209.1_at	-1.019652024	4.27E-05
Ljwgs_022700.1_at	-1.019074742	0.022936907
chr4.CM0073.41_at	-1.019074631	0.002462827
Ljwgs_139121.1_at	-1.018945193	3.44E-05
chr3.TM0035.4_at	-1.018370632	0.001885766
gi45640626_at	-1.018204994	0.023974724
Ljwgs_027386.1_at	-1.018185342	0.044202283
Ljwgs_070260.1_at	-1.017967768	0.03345597
Ljwgs_025889.2.1_at	-1.01784562	0.000739947
TM0725.14_at	-1.017548295	0.003663592
chr2.CM0021.23_at	-1.016839425	0.001234929
chr1.TM0523.18_at	-1.016727623	3.52E-06
Ljwgs_052418.1_s_at	-1.016203791	0.024370722
Ljwgs_025247.1_at	-1.016060469	6.34E-05
gi45613932_at	-1.01595573	0.000334562
Ljwgs_012841.2.1_at	-1.015891138	0.001389834
gi45610861_at	-1.015476972	0.000948688
Ljwgs_106322.1_at	-1.015077617	1.66E-05
chr5.CM0211.10_at	-1.014937471	0.027915139
Ljwgs_041922.2_at	-1.01444281	0.000672953
Ljwgs_052483.1_at	-1.014329261	0.006271642
chr1.CM0032.62.1_at	-1.014037829	0.00026866
chr6.TM0440.2_at	-1.013983822	0.012267647
Ljwgs_138444.1_at	-1.013968798	8.49E-05
chr2.CM0020.1.1_at	-1.013904226	0.02127624
Ljwgs_011445.1_at	-1.013768265	0.002417984
Ljwgs_125993.1_at	-1.013370726	4.34E-05
gi45611594_at	-1.012689581	0.001144287
Ljwgs_010960.1_at	-1.012408957	0.000764957
gi45348101_at	-1.01236617	0.000416342
CM0319.4.1_at	-1.01146765	0.001383438
Ljwgs_011630.1_at	-1.010895711	0.01857137
gi45626896_at	-1.010842979	0.000554204
Ljwgs_023649.1_at	-1.010705347	0.038305318
chr2.CM0201.13_at	-1.010657541	0.003189411
Ljwgs_025885.0.1_at	-1.010010308	0.017413376
chr6.CM0066.30_at	-1.009754056	0.032251302
chr6.CM0836.27_at	-1.009662398	0.001993316
gi1370187_at	-1.009610995	8.22E-07
Ljwgs_028515.2_at	-1.009315097	0.004490641
chr1.CM0579.51_at	-1.009288559	6.04E-06
Ljwgs_122328.1_x_at	-1.009242912	0.001019876
Ljwgs_024517.1_at	-1.009114646	0.019687229
Ljwgs_076131.0.1_at	-1.008974112	4.80E-05
Ljwgs_038317.1_at	-1.008178496	4.38E-07
chr5.TM1373.8.1_at	-1.008104376	0.006911489
Ljwgs_128749.1_at	-1.007784419	0.000782046
Ljwgs_018797.1_x_at	-1.007731767	0.032974231
Ljwgs_033220.1_at	-1.00720035	0.001201111
Ljwgs_016063.1_at	-1.006959545	0.005706073
Ljwgs_022729.1_at	-1.006889696	0.021980161
Ljwgs_058721.1_at	-1.006627908	8.66E-05
Ljwgs_022811.1_at	-1.006618226	4.72E-06
chr2.TM1766.11.1_at	-1.006503323	0.000155149
CM0584.39.1_s_at	-1.006483022	7.73E-05
Ljwgs_019875.1_at	-1.005900018	0.000347622
Ljwgs_071722.1_at	-1.005520354	0.004715394
chr6.CM0686.30.1_at	-1.005314183	2.95E-05
BM1736.4_s_at	-1.005032346	0.044759729
TC20013_at	-1.004927681	0.00023853
chr6.CM0082.53_at	-1.004715091	0.000149234
Ljwgs_024159.1_at	-1.004662584	0.004828902
Ljwgs_049844.1_at	-1.004457963	0.008798466
chr4.CM0617.29_at	-1.004336414	0.001438101
chr6.CM0055.93_at	-1.004123486	0.019282561
Ljwgs_123452.1_at	-1.003711942	0.000185604
Ljwgs_093078.1_at	-1.002280831	0.000382188
chr4.CM0131.81_at	-1.002173837	0.001015416
Ljwgs_023061.1.1_at	-1.001931785	0.039733701
Ljwgs_015307.1_at	-1.001822645	0.000528321
chr5.CM0040.29.2_at	-1.001718253	0.03474975
Ljwgs_020967.1_at	-1.001498363	0.000247942
Ljwgs_147895.1_at	-1.001480661	0.0369356
TM1765.2_at	-1.001316267	2.21E-06
chr1.CM0113.38_x_at	-1.000898259	2.94E-05
Ljwgs_035204.1_s_at	-1.000886556	0.000118723
TM1441.21_at	-1.000752152	0.004924708
chr3.CM0460.21_at	-1.000693079	0.027312702
Ljwgs_006961.1_at	-1.00058449	3.45E-05
Ljwgs_033748.1_at	-1.000302781	1.43E-05
chr2.TM0254.17_at	-1.000229723	0.002775861
chr5.CM0569.13_at	-1.000202538	0.027742849
TC12399_at	1.000029875	0.001966557
Ljwgs_138202.1_at	1.000052543	0.000888352
gi45405270_at	1.000191371	0.009131561
Ljwgs_082262.1.1_at	1.000214726	0.014364062
chr6.TM0317.11_at	1.00182107	4.37E-05
chr1.CM0275.19_at	1.002266898	0.000376465
chr1.CM0231.51_at	1.002693019	0.004676179
Ljwgs_052495.1_s_at	1.002765241	0.009185972
chr2.CM0177.45_at	1.002817677	0.040009147
Ljwgs_007477.1_at	1.002855561	0.000152892
gi45408099_at	1.003965319	0.002570078
Ljwgs_028550.1_at	1.00400405	5.59E-06
Ljwgs_138276.1.1_s_at	1.004092766	1.30E-06
gi7748433_at	1.004120382	0.001348066
chr6.TM1374.4.1_at	1.004835567	0.00165783
Ljwgs_137515.1_s_at	1.005248654	0.000116432
Ljwgs_017573.1_at	1.005510393	0.000313768
TC13806_at	1.005739149	0.001289228
chr3.TM0907.2_at	1.005877762	0.006012647
gi45616495_at	1.006027546	0.03878219
Ljwgs_021833.2.1_at	1.006070254	0.018422893
chr3.CM0047.62_at	1.006284182	1.89E-06
chr3.CM0091.75_at	1.00632923	0.011637746
chr3.CM0176.20_at	1.006753201	7.11E-05
Ljwgs_009507.2_at	1.007034179	0.002523308
Ljwgs_031888.1.1_at	1.007176412	0.006012833
gi45636745_at	1.007613789	0.010236722
chr3.CM0111.66.5_at	1.008732462	0.00081748
chr5.TM1323.11.1_at	1.009979396	0.029686482
TC17199_at	1.01017033	0.000384482
chr1.CM0378.33.1_at	1.010356399	0.001615583
gi45606540_at	1.010981178	0.002440189
chr4.CM0025.50_at	1.011170733	1.28E-06
TC20185_at	1.01129787	0.008051181
TM0728.6.1_at	1.011317874	3.41E-06
Ljwgs_101389.1_x_at	1.011441017	0.000185893
Ljwgs_033852.1_at	1.011521196	1.09E-05
gi7774805_at	1.012092729	0.000362274
chr3.CM0135.25_at	1.012548636	0.012580454
Ljwgs_046553.1_at	1.012735429	0.015376894
chr3.TM0450.5.1_at	1.013142779	0.010684613
Ljwgs_071385.1_at	1.013665521	4.19E-05
Ljwgs_026218.1_x_at	1.013770388	0.025628644
Ljwgs_033561.1_at	1.014746222	0.002478815
TC17472_at	1.015707069	1.51E-05
Ljwgs_034363.1_at	1.016012875	8.65E-05
Ljwgs_147854.1_at	1.016773449	0.005544955
Ljwgs_019101.1_at	1.017098255	0.000615924
TM0720.21_at	1.017688697	0.004568213
TM0694.28.1_at	1.017727323	1.70E-05
chr3.BM1543.16_at	1.018266488	0.000131668
Ljwgs_079150.1_at	1.018285487	0.006023696
gi45626315_at	1.018630879	0.000988017
TC12718_at	1.018652454	0.009808008
Ljwgs_054870.1_s_at	1.01885901	0.002749058
Ljwgs_006315.1_at	1.019233418	0.000441457
Ljwgs_020013.2_s_at	1.019962146	0.006326055
Ljwgs_120586.1_at	1.020070337	7.20E-05
Ljwgs_034508.1_at	1.020091704	0.007251922
chr4.CM0194.19_at	1.020259751	0.042047975
chr1.CM1255.49_at	1.020813663	2.62E-05
chr1.CM0600.6.1_at	1.021370189	0.038033342
gi45351758_at	1.021533642	0.000229467
gi45573977_at	1.021880336	0.006898912
Ljwgs_025508.1_at	1.022126164	0.001553731
chr3.CM0574.20_at	1.022245205	0.000182753
Ljwgs_041837.1_at	1.022650624	0.001942784
Ljwgs_045442.1_at	1.022983498	9.20E-06
Ljwgs_037601.1_at	1.023454782	2.25E-07
Ljwgs_063786.1_at	1.025316844	0.000809322
chr1.TM1003.6_at	1.025719928	4.10E-05
Ljwgs_012667.1_at	1.025846658	0.005914069
Ljwgs_015788.1_at	1.026171153	0.00037031
gi45628263_x_at	1.026421536	0.04779067
gi45406307_at	1.026744061	0.000729711
Ljwgs_143597.1_at	1.026761362	4.05E-07
gi45618315_at	1.026890828	0.000101089
Ljwgs_087332.1_s_at	1.026938197	0.006802241
Ljwgs_030144.1_at	1.027172796	3.66E-05
chr2.CM0783.7.1_at	1.027594941	0.004949018
Ljwgs_004510.1_at	1.027733056	0.035330071
TM0906.15_at	1.028549416	0.046347077
TM0694.31_at	1.028878415	4.00E-05
chr1.CM0600.2.4_at	1.028891423	6.50E-05
Ljwgs_024786.1_at	1.029143709	0.014600863
gi7781869_at	1.029293455	0.047742842
Ljwgs_072784.1_s_at	1.029521547	0.011856525
chr1.CM0320.29_s_at	1.029554299	5.69E-07
Ljwgs_025452.1_at	1.030024229	0.001643793
gi45621064_at	1.031163562	5.82E-05
Ljwgs_023111.1_at	1.031368743	0.025227265
TM0612.45_s_at	1.031419552	5.39E-05
chr6.CM0041.15_at	1.031816298	0.000281778
gi45573228_at	1.031855469	0.010411226
chr4.CM0234.27.1_s_at	1.032167372	0.014444774
Ljwgs_016307.1_at	1.033514207	0.020486512
gi45628853_at	1.033914461	0.034617246
chr2.TM0377.6_at	1.034300116	0.025223417
Ljwgs_064486.1_s_at	1.034508246	0.000130394
chr5.CM0328.24_at	1.034794484	7.19E-06
Ljwgs_018780.0.1_at	1.035559741	0.000714755
Ljwgs_119361.1_at	1.036487314	0.001546286
gi45617645_at	1.036532352	0.000176395
TM1576.10_at	1.036624445	1.23E-06
chr5.TM0872.15_at	1.03675323	0.025161631
Ljwgs_124036.1_s_at	1.036795117	0.032615438
gi45631235_at	1.036930015	0.012039637
chr3.CM0246.11_at	1.036935852	0.025486645
TM0651.31_at	1.038185935	0.003029685
Ljwgs_005717.2.1_at	1.038527645	0.017463941
chr1.CM0206.108_at	1.038867968	0.00019245
TC13511_at	1.038986888	9.62E-05
gi45632247_at	1.039249504	0.007686185
Ljwgs_018861.1_at	1.039383593	3.81E-05
chr3.CM0160.51_s_at	1.039560741	0.003481461
gi45400880_at	1.039667163	0.001383313
chr2.TM0435.22_at	1.039771003	0.002761031
chr1.CM1409.32.2_at	1.040124448	0.000719504
chr4.CM1170.57_at	1.040300488	0.00486045
Ljwgs_114406.1_s_at	1.040333825	0.000111767
chr1.CM0393.41_at	1.040340379	0.022149613
Ljwgs_102331.0.1_at	1.040629582	0.003834899
TM0933.9_at	1.040856556	6.23E-06
chr3.CM0792.2_at	1.041590733	8.68E-05
chr3.CM0711.33_at	1.04190317	0.009645262
Ljwgs_026546.1_s_at	1.042120338	0.010890512
Ljwgs_029350.2_at	1.042255706	4.31E-05
TM1647.8_at	1.042812876	1.82E-07
Ljwgs_055232.1_at	1.043270623	0.006310484
Ljwgs_018838.1_s_at	1.043577449	0.04314876
chr6.CM0082.17_s_at	1.043611147	0.029661529
Ljwgs_091949.1_at	1.043727973	0.014933924
chr4.CM0128.54_at	1.043831418	0.000971892
gi45353394_at	1.043942706	0.003683379
Ljwgs_073624.1_at	1.044266476	0.008583359
chr4.CM0061.24_at	1.044836697	0.037173972
Ljwgs_035411.2_at	1.04501293	3.87E-05
Ljwgs_044189.1_at	1.045267804	0.026678095
TM1647.8.1_at	1.045477081	0.000232541
TC15090_s_at	1.045491351	5.15E-06
gi29969165_at	1.045552394	0.034221271
chr4.TM0597.16_at	1.047966401	2.19E-05
gi45626803_at	1.048328919	0.005203603
Ljwgs_145568.1_at	1.049087498	0.018526589
chr1.CM0122.44_at	1.049195645	0.001472178
chr1.CM0094.88_at	1.049222122	0.000285967
chr3.CM0091.78_at	1.049608949	0.011057519
chr2.CM0323.9_at	1.049836577	0.001831865
Ljwgs_048575.1_at	1.049839419	0.008765803
Ljwgs_049221.1_at	1.050780616	0.000912189
chr1.CM0579.43_at	1.051060373	0.003834899
chr3.CM0005.69_at	1.051118497	7.17E-06
TC10540_at	1.051796765	0.013580404
chr5.CM0569.26_at	1.052568524	2.81E-06
Ljwgs_096265.1_at	1.052877968	5.39E-06
TM0697.1.1_at	1.05322747	0.011560727
chr5.TM1598.17_at	1.053534489	0.000466236
gi45618819_at	1.053831592	0.006979768
chr1.CM0105.41_s_at	1.054078888	1.03E-06
chr4.CM0654.8_at	1.055120112	2.70E-06
CM0680.32_s_at	1.055177509	5.27E-07
Ljwgs_015053.1_at	1.055180079	0.023739699
TC18771_at	1.055497852	0.00022731
Ljwgs_031312.1_at	1.055677873	0.00031353
Ljwgs_122908.1_at	1.05583247	0.032724822
gi11065267_at	1.055896073	0.000720682
chr1.CM0001.48_s_at	1.055986459	0.000355695
Ljwgs_019213.1.1_at	1.05633609	0.0208818
TM0497.6_at	1.056361927	0.000797158
chr3.CM0226.84_at	1.056469557	1.79E-05
chr3.CM0460.27_at	1.056578906	0.000185604
Ljwgs_028298.1_s_at	1.056956302	0.004847574
Ljwgs_030351.2_at	1.057637197	0.001448426
chr1.TM1666.13_at	1.057729346	0.019632723
chr1.TM0862.2.1_at	1.057830433	0.013823379
Ljwgs_048016.1_at	1.058156144	0.002889061
gi45635222_at	1.058697037	0.032650476
TC17239_at	1.058808711	0.000240709
chr3.CM0246.29_s_at	1.05882613	0.00024059
chr2.CM0008.46_at	1.058828989	0.003041601
gi29965509_at	1.060743189	0.007751129
gi45609952_at	1.06093447	0.010961211
Ljwgs_043694.1_at	1.061308028	0.00014857
chr1.TM0371.22_at	1.061719207	0.007840931
Ljwgs_058851.1_at	1.061732256	0.002863634
chr5.CM0211.16_at	1.062251119	0.000128202
TC11512_at	1.062361991	5.11E-06
chr6.CM0114.24.1_s_at	1.062977175	0.000122589
Ljwgs_136899.1_s_at	1.063006318	0.000435596
Ljwgs_127102.1_at	1.063789924	0.012206186
chr3.CM0396.7_at	1.064129064	0.001299513
chr2.CM0021.25_at	1.06489759	4.45E-05
Ljwgs_022004.1_at	1.065158133	0.000214551
TC13132_at	1.06587514	0.00791573
chr5.CM0456.11_at	1.066294833	4.16E-05
TM1765.8_at	1.067844196	8.76E-06
gi45609033_at	1.06784845	3.20E-05
Ljwgs_017065.1_at	1.067901852	0.003893505
TM0914.13_at	1.068254423	0.001985356
chr5.CM0953.39_at	1.068400162	0.001098243
gi45632293_at	1.068501554	0.021722096
gi50725023_s_at	1.068986392	2.20E-07
Ljwgs_058591.1_s_at	1.069405191	0.007071827
chr4.CM0004.8_at	1.069753093	0.006932369
Ljwgs_066033.1_s_at	1.069862487	0.001167146
chr2.TM1285.12.3_at	1.070133882	0.000429885
Ljwgs_122685.2_at	1.070346121	0.021009018
TC19182_at	1.070571085	0.000538259
chr2.CM0308.40_at	1.070883525	5.37E-05
chr5.CM0657.41_x_at	1.071023234	0.00067429
chr2.TM1534.5_at	1.071253785	0.002474296
TC19625_at	1.072170899	0.046696306
Ljwgs_048624.1_s_at	1.07246608	5.77E-05
Ljwgs_020385.1_at	1.072891717	0.000182319
Ljwgs_039283.1_at	1.073067259	0.020282533
chr2.CM0056.1_at	1.073237959	0.002631505
chr6.CM0437.14.1_at	1.073282285	0.041841963
TC15558_at	1.07342377	3.66E-06
chr3.CM0726.40.1_s_at	1.073518157	0.032789549
gi15188274_at	1.073866207	0.037929715
Ljwgs_009621.2.1_at	1.074287474	0.001231724
Ljwgs_022498.2_s_at	1.074430525	0.004567588
gi45399512_at	1.074536171	0.004105962
Ljwgs_141432.1_s_at	1.074903478	0.001848542
gi45610122_at	1.075058543	0.000218593
chr1.CM0361.29_at	1.075164281	0.00056921
TC14859_at	1.075786918	9.74E-05
chr2.CM0020.15.1_s_at	1.076131156	0.006038864
Ljwgs_070133.1_at	1.076141183	3.25E-06
Ljwgs_044710.1_at	1.076213761	0.000210348
Ljwgs_080565.1.1_at	1.076675605	0.007779598
Ljwgs_022305.1_at	1.076987199	0.004502183
gi45401428_at	1.077031312	0.003629049
Ljwgs_023973.1_at	1.077518873	0.00295726
Ljwgs_019287.1_at	1.078360628	0.012454672
Ljwgs_018291.1_at	1.078622005	0.000507323
Ljwgs_063375.1_at	1.078622208	0.014083882
chr2.CM0008.66_at	1.078694526	0.024087494
TM1226.3.1_at	1.07915451	0.011030036
Ljwgs_134972.1_at	1.079341182	2.16E-07
Lj_atpB_at	1.079591164	0.002232319
chr1.CM0147.100_at	1.08028987	0.043600748
Ljwgs_114406.1_at	1.08069972	1.91E-05
gi45628120_at	1.081192051	0.005842766
chr5.CM0089.38_at	1.081892985	0.007857892
chr2.CM0249.21_at	1.081984608	0.023979283
gi29966267_at	1.082022267	0.032920133
TM0858.48_at	1.082128095	0.017340362
Ljwgs_136460.0.1_at	1.08229379	0.044355517
chr3.CM0164.8_at	1.083142281	0.003361149
Ljwgs_048732.1_s_at	1.08559293	4.33E-06
TM0533.24_at	1.085819315	0.000582194
chr1.TM1612.29_at	1.086118203	0.018466234
chr1.CM0206.77_at	1.086354845	0.009101916
gi45615749_at	1.086388279	0.000735163
chr1.CM0393.41_s_at	1.086804978	4.82E-05
gi13879570_at	1.08726527	0.000107143
gi45623073_at	1.087516524	0.002745953
chr1.CM0284.50_at	1.088093429	0.003016622
chr2.TM0490.17_at	1.088512157	9.92E-07
Ljwgs_117599.1_at	1.088920221	0.006358153
chr3.CM0246.9_at	1.08909397	0.000119899
Ljwgs_104675.1_x_at	1.089233449	0.000991113
chr5.CM0052.29.1_at	1.089722697	0.004880315
chr1.CM0001.14_at	1.090073501	0.000116467
chr3.BM1720.16_at	1.090192412	9.56E-08
chr1.CM0145.14_at	1.090517358	0.005130915
gi45416168_at	1.091012462	4.43E-05
TC14807_at	1.091039087	0.00237461
TC13633_at	1.091051265	0.006812472
chr1.CM0593.39_s_at	1.09224273	5.66E-07
chr5.CM0072.34_at	1.092533722	0.005031366
Ljwgs_024214.1_at	1.092891994	5.74E-06
Ljwgs_039210.1_x_at	1.093164214	0.026023192
chr5.CM0456.33_at	1.093415776	0.005803855
Ljwgs_045258.1_at	1.093465786	0.031415845
TC12191_at	1.093846541	0.013235349
Ljwgs_104190.1_at	1.094182325	0.00062636
Ljwgs_013211.1_at	1.094306212	0.00113614
gi45638602_at	1.094382469	0.006803606
Ljwgs_068719.1_at	1.094705322	1.94E-05
gi7778127_at	1.095546668	0.00805084
Ljwgs_046228.1_at	1.095550968	0.007870792
TM1440.5.1_at	1.095848348	0.008714439
Ljwgs_015078.1_at	1.096699664	0.019016338
Ljwgs_019608.2_x_at	1.096774597	0.009661306
chr5.CM0071.43_at	1.097027732	8.09E-06
Ljwgs_114821.1_at	1.097884338	0.007906915
Ljwgs_037991.0.1_at	1.0987618	0.007029583
Ljwgs_013238.2_at	1.09914618	0.001136389
chr5.TM0698.23_at	1.09988428	5.31E-07
chr1.CM0393.41_x_at	1.100635278	0.000629934
Ljwgs_063365.1_s_at	1.10106613	0.022656679
Ljwgs_090911.1_x_at	1.101741363	0.044606032
LjU1.2_x_at	1.10186014	0.002729358
Ljwgs_037934.2_s_at	1.101952577	0.029843941
Ljwgs_034632.1_at	1.102123605	0.031355636
chr1.CM0322.13_at	1.102396555	0.000171947
TC19763_at	1.10245135	7.37E-06
Ljwgs_094664.1_at	1.102908004	0.001775125
Ljwgs_066680.1_s_at	1.102964891	0.00993648
gi45415605_at	1.1037542	0.001521443
Ljwgs_052589.1_at	1.103815874	0.013231706
chr3.CM0047.37_at	1.104034456	0.017434606
TM1644.1_at	1.104270708	0.001834456
TM0879.19_s_at	1.104426841	0.003785045
chr6.CM0114.1_at	1.104906346	2.10E-05
gi45622202_at	1.105588969	0.031916481
TC9598_at	1.106484069	0.000790653
chr5.CM0956.3_at	1.10656266	0.000772435
chr1.CM0593.49_at	1.107211447	0.015456909
Ljwgs_019602.2_at	1.107237978	9.92E-06
Ljwgs_009115.2_at	1.107336926	0.001280139
Ljwgs_100435.1_s_at	1.107558958	0.004399617
Ljwgs_033445.1_at	1.107989819	0.000638299
Ljwgs_071243.2_x_at	1.10837984	0.002097347
chr4.CM0654.34_at	1.108846334	0.000132736
Ljwgs_019756.1_at	1.108977585	0.012821513
chr3.CM0216.3_at	1.109124013	3.35E-05
Ljwgs_129394.1_at	1.109457321	0.005230567
chr2.TM1637.33_s_at	1.109692799	0.000119147
chr1.CM0109.16_at	1.109747085	1.43E-06
Ljwgs_018754.2_s_at	1.109894364	0.000494929
chr1.CM0800.11_at	1.109984642	2.16E-06
chr2.CM0783.31.1_at	1.110552646	2.85E-06
Ljwgs_089741.1_at	1.111501436	0.000101824
chr1.TM1633.2_at	1.111554473	4.75E-05
gi45632527_at	1.111796524	0.000273215
TM1746.11.1_s_at	1.112288424	0.005801763
gi45397156_at	1.112574352	0.000103038
Ljwgs_014145.2_at	1.112582631	9.62E-06
chr6.CM0066.21.2_at	1.112621451	0.0328628
Ljwgs_012858.1_at	1.113039872	0.002163253
Ljwgs_099518.1_s_at	1.11343626	0.029470956
Ljwgs_008129.1_s_at	1.113592868	0.0010936
Ljwgs_033682.1_at	1.113677376	0.000475245
Ljwgs_028649.1_at	1.113729798	0.007744291
chr6.CM0686.27_at	1.114295944	1.32E-07
Ljwgs_026552.1_at	1.115113445	0.000232075
Ljwgs_039694.1_at	1.115205272	0.000170708
Ljwgs_137440.1_at	1.115231734	0.002046385
Ljwgs_014096.1_at	1.115600679	0.000672715
Ljwgs_085597.1_at	1.115724499	0.00240503
chr5.TM0963.12_at	1.115805667	5.94E-07
Ljwgs_019682.1.1_at	1.115821614	0.001128604
gi45632239_at	1.116121628	0.002041727
chr3.CM0574.22_at	1.116224225	0.000186365
TC9851_at	1.11662823	0.001248256
chr3.TM1463.19_at	1.116824984	0.0105716
chr1.CM0012.6.1_s_at	1.117606885	0.044154889
TM0727.5.1_at	1.117779559	0.002360021
TM1535.17_s_at	1.118648909	0.010783843
Ljwgs_049296.1.1_x_at	1.118750786	0.000886107
chr1.CM0098.27_at	1.119160211	1.29E-06
chr3.CM0216.13_at	1.119384096	4.08E-06
chr1.CM1413.18_at	1.119430111	0.000381279
chr6.TM0756.9_at	1.119858482	1.36E-05
Ljwgs_143355.1_at	1.11995778	1.16E-07
TM0721.12_at	1.119970772	0.025857725
TM0762.33.1_at	1.120018575	0.001243383
Ljwgs_055804.0.1_at	1.120066989	0.013799597
Ljwgs_148692.1_s_at	1.120442811	0.000611754
Ljwgs_025826.1_s_at	1.120966578	0.002122974
Ljwgs_050738.1_at	1.121303818	0.007918858
Ljwgs_022566.0.1_at	1.122061172	0.000115738
Ljwgs_103113.1_s_at	1.122099904	0.002227288
chr4.CM0007.27.2_at	1.122880168	0.001271194
Ljwgs_019893.1_at	1.122893499	6.87E-05
Ljwgs_070943.1_at	1.123375512	0.000105365
TM0499.5_x_at	1.123812206	0.004059191
TC9881_at	1.124692883	0.000573798
chr1.CM0295.75.1_at	1.125523402	0.031743859
gi45625026_at	1.125614139	0.01164266
Ljwgs_079291.1_at	1.126475811	0.000291368
Ljwgs_054935.1_at	1.126828482	0.01333484
chr1.CM0171.56_at	1.127871419	0.035546249
TC12574_at	1.128279354	0.01748886
chr4.CM0172.28_at	1.128773107	0.003572617
Ljwgs_016366.1_at	1.129712632	2.28E-06
Ljwgs_018204.1_at	1.130863203	0.016281953
chr1.CM0105.22_at	1.131354147	0.003830147
chr3.TM0907.18_at	1.131498266	0.000137727
Ljwgs_142246.1_at	1.131696138	2.71E-07
chr5.CM0077.68.1_at	1.132125506	7.07E-05
gi45638715_at	1.133320431	0.000317612
Ljwgs_027021.1_at	1.133491608	0.000662412
chr2.CM0749.21_at	1.133762572	0.002624677
gi45625043_at	1.133875669	0.016138665
chr6.CM0055.90_at	1.134465903	0.005530226
Ljwgs_082140.1_at	1.134543973	0.017674236
Ljwgs_134307.2_s_at	1.135349247	2.64E-06
Ljwgs_055518.1_at	1.135812726	0.000134593
Ljwgs_016659.0.1_at	1.13593006	8.52E-05
Ljwgs_029835.1_at	1.135931216	0.00012057
TC18349_at	1.136318188	0.000378093
Ljwgs_101812.1_s_at	1.136372013	0.017161008
gi45348928_at	1.137473115	3.96E-05
chr5.TM1493.7.1_at	1.138165629	1.38E-06
gi45627319_at	1.138986824	4.01E-06
Ljwgs_007060.2_at	1.139961915	8.54E-05
TM0825.2_at	1.140467049	0.000247683
chr4.CM0170.1_at	1.140739538	6.86E-06
chr3.CM0047.43_at	1.140934137	0.000900185
chr3.CM0129.34_at	1.141231315	0.00595672
chr1.CM0206.153.1_s_at	1.1414617	0.000240162
TM0987.22_at	1.142082114	0.000140584
chr2.CM0237.54_at	1.14245799	0.009247323
Ljwgs_045500.0.1_at	1.143905263	1.58E-05
TC13531_at	1.14476461	0.003586299
Ljwgs_088977.1_s_at	1.144912623	0.000616543
Ljwgs_099367.1_at	1.144990253	6.12E-06
Ljwgs_064114.1_at	1.145044729	4.56E-05
gi45401037_at	1.145116484	0.018180572
Ljwgs_048618.1_at	1.145301468	0.004744181
Ljwgs_019308.1_at	1.146307746	0.002060809
Ljwgs_046425.1.1_at	1.146308167	0.004198861
Ljwgs_025245.1_at	1.146718931	0.011401225
chr1.CM0104.51_at	1.146741608	7.78E-05
gi45397034_at	1.146869005	0.000122828
Ljwgs_067764.1_at	1.14699402	0.000192267
chr1.TM0220.16_at	1.147298056	5.25E-05
Ljwgs_031000.1_at	1.147555007	1.73E-06
Ljwgs_030525.1_s_at	1.147723044	1.94E-06
Ljwgs_015080.3_at	1.147770537	0.001974645
Ljwgs_059933.1_at	1.148238565	0.001465198
TM0898.13_at	1.148371097	0.037258882
TC7832_at	1.148640906	0.00295302
gi45353099_at	1.149973793	2.29E-06
Ljwgs_058647.1_x_at	1.150572456	0.022800306
Ljwgs_064877.1_at	1.151596371	0.000542028
TM1490.1_at	1.151732815	4.24E-09
Ljwgs_033278.1_at	1.152166475	0.011702861
Ljwgs_058595.1_at	1.152771825	0.002675514
Ljwgs_120696.1_at	1.152785606	0.001681449
gi45629620_at	1.152933881	0.004587501
chr6.CM0472.4.2_s_at	1.153392849	0.000440948
TM1304.16_at	1.153631332	0.00035247
gi7780644_at	1.153805661	0.003807269
chr1.CM0982.45.1_at	1.153970524	5.83E-06
chr1.CM0982.8.1_at	1.153983245	0.001506803
chr3.CM0112.18_at	1.154669616	2.19E-05
BM1684.10_at	1.155001405	0.000103666
Ljwgs_033928.1_at	1.155298622	0.005064105
TM1746.12_s_at	1.155366292	0.005125087
Ljwgs_065935.1_at	1.156075096	0.012732883
chr1.CM0105.99.1_at	1.156603217	0.002426022
Ljwgs_100451.1_at	1.157034812	0.001996913
gi45624886_at	1.15710139	0.000702667
chr6.CM0314.48.2_at	1.157291492	0.00588986
Ljwgs_063115.1_at	1.158157413	0.003021083
chr2.TM1517.10_at	1.158327068	0.00055169
Ljwgs_020874.2_at	1.158517852	0.011456801
Ljwgs_014290.1_at	1.158785577	7.43E-08
gi45637517_at	1.160440351	0.000247259
chr4.CM1170.59_at	1.160505403	0.001817494
Ljwgs_013535.2_at	1.160833529	0.007417236
chr4.CM0500.39.1_at	1.161357001	0.000176216
Ljwgs_069147.1_s_at	1.161396031	0.001490276
Ljwgs_055600.1_at	1.16298926	1.37E-05
Ljwgs_145265.1_at	1.163040602	0.024714066
Ljwgs_019938.2_at	1.163855238	8.38E-05
chr2.CM0011.16_at	1.166054508	0.000142244
Ljwgs_026804.1_at	1.166096866	4.50E-06
chr3.CM0282.57_at	1.166145392	0.000287875
Ljwgs_076590.1_at	1.166934189	0.03936808
TM0856.6_at	1.167066568	0.000440546
Ljwgs_067532.1_at	1.167154706	0.013654541
Ljwgs_014716.2_s_at	1.167739871	0.034898204
gi45405013_at	1.167930851	0.033796925
gi45621674_at	1.168029692	0.000288607
TC14808_s_at	1.168530083	5.96E-05
TM0721.12.1_at	1.16867817	0.000330035
Ljwgs_025330.1_at	1.168797986	0.011802746
TC16168_at	1.168985079	6.00E-05
Ljwgs_044220.1_at	1.16983721	0.016955619
gi45410935_at	1.169932984	0.000472642
Ljwgs_020030.1_at	1.170051965	0.000132803
gi45351940_at	1.170266746	0.005403852
Ljwgs_051172.1_s_at	1.170602821	0.000501097
Ljwgs_013369.1_at	1.170736721	0.044891544
Ljwgs_083219.1_x_at	1.171237332	0.007061434
chr5.CM0077.79_at	1.171696898	0.03338421
TM0914.30.1_at	1.172475079	2.04E-07
Ljwgs_092299.1_at	1.172511783	0.017475181
TM1729.3.2_at	1.17265304	0.002910862
Ljwgs_015797.1_at	1.173077055	0.01928608
Ljwgs_039850.1_at	1.173442992	1.45E-05
Ljwgs_019398.1_at	1.173862972	2.85E-07
Ljwgs_020338.1_s_at	1.17456486	1.24E-05
Ljwgs_011418.2_at	1.174654252	1.74E-07
Ljwgs_096761.1.1_s_at	1.174857181	0.012295008
chr5.CM0909.23_x_at	1.175299348	0.008126736
TC15293_at	1.175420219	0.000235203
chr5.CM0096.63.1_at	1.175914301	0.023855369
gi7749727_at	1.176813369	0.045108144
chr5.TM1466.12_at	1.177359159	0.032117427
Ljwgs_019242.2_at	1.177597655	0.001098455
Ljwgs_087217.1_s_at	1.178553535	0.000181885
Ljwgs_002468.1_s_at	1.180609404	2.21E-05
chr1.CM0289.49.1_s_at	1.180797951	0.000142582
chr1.CM0012.19.1_s_at	1.180923364	0.032205085
Ljwgs_017355.1_s_at	1.181287137	0.000123728
gi45401201_at	1.181417939	0.000764957
Ljwgs_062610.1.1_at	1.182027947	9.05E-06
chr1.CM0009.44_at	1.182186154	2.33E-08
Ljwgs_033384.1_at	1.182349104	0.037122594
TC12961_at	1.182434576	0.017214504
chr5.TM0731.16_at	1.183032856	7.75E-07
TM1742.15_x_at	1.184002989	0.014687729
Ljwgs_121486.1_at	1.185120187	0.000904136
TM0755.16.1_at	1.185550482	7.25E-07
TC9564_at	1.186229664	9.40E-06
Ljwgs_021581.1_at	1.1870835	0.001100826
chr2.CM0803.72_at	1.18712177	0.002875268
Ljwgs_015628.1_at	1.187518043	6.67E-05
TM1408.6_s_at	1.188118825	0.03639072
chr4.CM0087.26_at	1.188212855	9.77E-06
Ljwgs_054286.2_at	1.188481006	0.020473664
Ljwgs_009685.1_at	1.188963715	7.84E-06
Ljwgs_047165.0.1_at	1.18918154	0.001076142
Ljwgs_109709.1_at	1.189679245	9.24E-05
Ljwgs_020312.1_at	1.190073959	0.040920892
Ljwgs_005810.1_at	1.190417558	0.020864997
chr4.TM0692.7_at	1.190727864	0.001266215
Ljwgs_094362.1_at	1.190762573	0.000896113
CM1102.7.2_at	1.191669306	0.024475652
chr6.CM0066.12_at	1.192467546	1.60E-05
Ljwgs_084383.1_s_at	1.192682304	0.000900139
chr3.TM0916.16_at	1.192920193	0.001680682
Ljwgs_030883.2_at	1.193614036	0.015240607
Ljwgs_020859.1_s_at	1.194000396	6.10E-08
chr4.CM0170.32_at	1.194024688	0.000129625
Ljwgs_007640.1_x_at	1.194157537	2.71E-07
Ljwgs_063964.1_at	1.194232919	0.034814784
Ljwgs_129099.1_at	1.194627789	0.025222611
TC9776_at	1.195392952	0.000658149
Ljwgs_089725.1_at	1.196003956	0.010112261
chr4.CM0175.25_at	1.196243018	0.00012912
chr1.TM0835.14_at	1.196286191	1.11E-05
CM0680.34_at	1.196615202	1.07E-06
Ljwgs_083649.1_at	1.196751952	0.00203192
Ljwgs_068200.1_at	1.197273438	0.004845954
Ljwgs_011932.2_at	1.197418949	0.002007261
chr4.CM0265.46.1_at	1.197518094	1.42E-06
chr2.CM0177.52_at	1.198245733	0.006983385
TM0949.17.2_at	1.198636743	0.00026718
Ljwgs_041160.1_at	1.198992254	1.94E-05
TM0728.6_at	1.201238979	0.000920201
chr6.CM0437.1.2_at	1.202230646	0.046460576
Ljwgs_150256.1_at	1.202730538	0.001308975
Ljwgs_132214.1_at	1.203447195	0.000462695
Ljwgs_011979.1_at	1.204191403	0.000289753
Ljwgs_063703.1_s_at	1.205203046	0.000852263
chr4.CM0244.40_at	1.205214375	4.80E-05
Ljwgs_005938.1_at	1.205335249	0.00609569
TC18548_at	1.205891624	0.002485712
TM0536.34_at	1.206162284	0.000131774
Ljwgs_040203.1_at	1.206513344	0.012967457
TC16240_at	1.206530349	1.25E-05
Ljwgs_009358.1_at	1.20671439	0.003832108
TM0858.48.1_at	1.206917683	1.70E-06
Ljwgs_063972.1_at	1.207099499	0.026918228
Ljwgs_072432.1_s_at	1.207172732	0.016465669
Ljwgs_026243.2_at	1.207444033	0.023648355
chr6.CM0055.16.1_at	1.207715572	0.000301738
TC10706_at	1.208351184	0.000108148
Ljwgs_010199.1_at	1.208671208	5.16E-05
Ljwgs_026675.1_at	1.208924948	0.003345905
Ljwgs_016727.1_at	1.209077423	2.39E-06
gi45631782_at	1.209185357	6.75E-05
Ljwgs_111053.1_s_at	1.20930993	1.40E-05
Ljwgs_136866.1.1_at	1.209368494	1.53E-06
chr4.CM0042.83.1_at	1.210089087	9.20E-05
chr3.CM0049.18_at	1.210140382	0.000212404
Ljwgs_016262.1_at	1.210488544	0.001141241
chr4.CM0073.54_s_at	1.210950565	0.000811709
Ljwgs_082460.1_s_at	1.211334053	0.018956088
chr2.CM0249.71_at	1.211778355	0.00021457
chr2.CM0545.4.1_at	1.211903598	0.034962233
chr4.TM0832.32_at	1.213244102	7.50E-07
Ljwgs_025010.1_at	1.213367154	2.75E-05
chr4.CM0007.13.2_at	1.21376616	4.61E-05
Ljwgs_034704.1_at	1.214767406	0.000158232
chr5.CM0034.27.1_at	1.214832192	0.000602172
chr2.CM0405.20_at	1.21552343	7.95E-06
chr6.CM0539.16.2_at	1.215990266	1.35E-06
TC20260_at	1.217084447	3.22E-06
Ljwgs_080542.1_at	1.217110433	0.000628019
TC19698_at	1.217396838	0.000329666
chr4.CM0175.38_s_at	1.217536038	1.05E-06
gi45349824_at	1.217627456	2.45E-06
chr3.CM0468.28_at	1.217694663	0.000715828
chr2.CM0504.17_at	1.217959217	6.67E-06
Ljwgs_076377.1_at	1.218001585	0.002277095
Ljwgs_087100.1.1_s_at	1.218636435	0.048186133
TM0326.5_at	1.219054806	0.00597028
TC17315_s_at	1.219899057	0.004835426
chr6.CM0066.12.1_at	1.22071084	0.000853094
Ljwgs_029354.2_at	1.221053003	0.003153545
chr4.CM0558.49_at	1.222030154	0.002413805
Ljwgs_131678.1_at	1.222877447	0.002295773
chr1.CM0800.63_at	1.223402037	4.82E-05
chr1.CM0410.39_at	1.223841835	0.003553641
Ljwgs_068416.1_s_at	1.224678768	0.002387855
gi45416045_s_at	1.225751916	1.88E-05
Ljwgs_018007.1_s_at	1.225823654	0.000250235
chr2.TM0652.9_at	1.226056301	0.018822546
chr5.CM0180.18.2_at	1.226381071	0.005203294
chr3.CM0282.11_at	1.226458	1.67E-05
Ljwgs_066548.1_s_at	1.226798723	0.00189158
Ljwgs_014918.2_at	1.2269524	5.54E-06
chr5.CM0456.8_at	1.227009433	0.010176234
Ljwgs_040409.1_s_at	1.227035739	0.001065169
Ljwgs_012074.2_at	1.227444194	0.006362959
Ljwgs_060207.1_at	1.227446045	0.003069436
chr3.CM0111.41_s_at	1.22747724	1.05E-05
TM0631.5_x_at	1.228940879	0.022026186
Ljwgs_015553.1_at	1.22907609	0.011628981
chr2.CM0803.26_at	1.229453584	0.000376006
chr4.CM0042.52_at	1.229732112	1.93E-05
chr2.CM0310.18_x_at	1.230721455	0.003589568
chr1.CM1255.3_at	1.230871802	0.049506344
gi34495196_at	1.232409333	0.019288612
Ljwgs_019712.1_at	1.23258843	6.94E-05
chr2.CM0124.60_at	1.232847023	0.001554516
Ljwgs_022615.1_at	1.233412767	0.0001631
chr5.CM0072.9_at	1.233421419	0.011758454
chr3.CM0406.44_at	1.233467102	1.21E-07
chr6.CM0437.36_at	1.234193842	0.005582954
TC10535_at	1.234353408	2.84E-05
chr1.TM0454.18.1_at	1.235589033	3.39E-05
chr4.CM0175.26.1_at	1.236118921	3.60E-05
chr2.CM0405.8.3_at	1.237003958	4.16E-05
chr2.TM1517.10.1_at	1.237982231	3.01E-05
Ljwgs_126974.1_at	1.238451054	0.000191984
CM1324.3_at	1.238531378	1.48E-05
Ljwgs_083908.1_at	1.239237933	0.048402953
gi66732626_at	1.239349046	6.36E-08
gi7741482_at	1.239960504	0.000522663
TM0561.24_at	1.240094899	2.38E-05
chr2.CM0903.27_at	1.241262447	4.92E-05
gi45416416_at	1.241748089	0.000229924
chr2.CM0008.68_at	1.242334742	6.48E-06
chr2.TM0875.4_at	1.243211197	9.33E-06
chr3.CM0396.27_at	1.243236109	0.042313266
Ljwgs_103624.1_at	1.244641263	0.000956454
LjU1.13_x_at	1.244954756	0.005528969
Ljwgs_092468.1_at	1.246064964	0.000136097
chr6.CM0420.40_at	1.246203696	5.50E-05
gi45632293_x_at	1.246517692	0.026677529
chr1.CM0982.25_at	1.246903956	0.029162735
Ljwgs_030122.2_at	1.247327868	2.82E-07
Ljwgs_087660.0.1_x_at	1.247479143	0.000172453
Ljwgs_093659.1_at	1.247486383	1.50E-05
Ljwgs_142965.1_at	1.247619762	0.003397537
chr5.TM0389.11_at	1.248360575	5.79E-06
Ljwgs_023530.1_at	1.248400279	0.000788254
chr2.CM0124.7_at	1.24847927	0.000318749
Ljwgs_061484.1.1_s_at	1.248725884	0.001338443
chr1.CM0147.69_at	1.248989996	0.038303426
TM1611.4_at	1.249037124	0.035505135
chr2.CM0783.3_at	1.249108665	7.17E-06
Ljwgs_030994.1_at	1.249395146	0.020167472
Ljwgs_087185.1_at	1.250352138	0.000432173
Ljwgs_008743.2_at	1.25035686	7.90E-06
chr2.TM0368.14_at	1.250861454	0.010040552
chr1.TM1730.17_s_at	1.250909217	0.003365004
chr4.CM0061.26_at	1.251028535	7.01E-08
chr3.CM0246.16_at	1.251591463	0.042147857
gi7787442_at	1.251696419	0.007961539
Ljwgs_146013.2_s_at	1.251808797	4.69E-05
Ljwgs_095655.1_s_at	1.253187854	0.000546447
chr2.CM0018.20.1_s_at	1.254565882	4.96E-05
Ljwgs_037456.1_at	1.254794246	0.011688131
gi62867350_at	1.255017185	0.000111086
gi51587337_at	1.255227291	0.000690713
Ljwgs_074417.1_at	1.257140299	0.002690386
Lj_psbN_at	1.257153064	0.002383481
Ljwgs_076784.1_at	1.258646459	0.049027981
Ljwgs_006933.1_at	1.258825093	0.000677866
chr4.CM0087.25.1_at	1.25967923	3.79E-08
chr1.TM1305.19.3_s_at	1.260218147	0.00249805
Ljwgs_020022.2_at	1.260299211	0.00468684
TC11235_at	1.260429784	0.034395039
TC11449_at	1.260907335	6.84E-06
chr2.CM1150.5_at	1.261435242	0.00044476
chr1.CM0105.62_at	1.26202687	0.000270602
chr1.CM0063.68_at	1.262456753	0.013412968
Ljwgs_053077.1_at	1.262562653	0.000431844
chr5.TM0813.23_s_at	1.263050836	0.005284394
gi45618299_at	1.26374731	0.000706167
gi7742048_at	1.26415305	0.022937601
chr3.TM0209.3_at	1.264609922	0.000469187
gi62867350_s_at	1.264834706	1.11E-06
Ljwgs_022201.2_at	1.265811626	0.006484971
chr4.CM0061.17.1_x_at	1.268067769	0.013269894
Ljwgs_043905.1_at	1.268457656	1.58E-06
chr1.CM0442.4_at	1.269340882	0.033237134
chr1.CM0113.75.2_at	1.270370451	0.004072709
Ljwgs_093955.1_at	1.270567405	0.035615605
Ljwgs_110475.1_at	1.271114274	0.032717589
Ljwgs_082972.1_at	1.271590187	5.37E-06
chr1.CM0105.29.1_s_at	1.271968275	0.034576197
Ljwgs_016350.2_at	1.272521436	9.37E-06
TM1729.5_at	1.273089611	1.49E-07
chr3.CM0070.17.1_s_at	1.27321154	0.002212538
chr1.TM0221.13_at	1.27351844	6.42E-07
Ljwgs_030276.1_at	1.27400715	0.037826153
chr2.CM0018.31_at	1.274013617	1.95E-05
TC13302_at	1.275245058	0.014229692
Ljwgs_091869.1_at	1.275457182	2.68E-06
Ljwgs_055787.1_at	1.275686831	0.024160245
chr4.CM0501.28_at	1.275735644	0.001081078
TM0536.26_s_at	1.275852202	9.75E-05
Ljwgs_110035.1_at	1.275959801	0.005566556
gi45629126_at	1.276600774	0.000770656
chr1.CM0982.8_at	1.278952639	0.005296363
chr1.CM0794.50.1_at	1.279180437	0.000205705
Ljwgs_145978.1_at	1.279375459	0.004291881
Ljwgs_065488.2_at	1.280751536	0.003416626
CM1324.41_at	1.281162574	0.001747136
chr1.CM0113.73_at	1.281181312	3.69E-07
Ljwgs_135682.1_at	1.281528437	0.000343434
chr1.CM0192.43.1_at	1.28248655	1.98E-05
Ljwgs_012293.0.1_at	1.282958701	2.54E-08
gi7788965_at	1.28330354	0.005846129
Ljwgs_075890.1_s_at	1.284163404	0.005569994
chr4.TM1415.2_at	1.28422241	1.69E-05
gi45628052_at	1.284628635	0.00076925
CM0601.11_x_at	1.284720896	0.003074756
chr5.CM0344.25.1_at	1.284732136	1.84E-07
TM1051.9_at	1.285047695	0.002385687
Ljwgs_048981.1.1_at	1.285648386	4.21E-05
Ljwgs_055509.1_at	1.286029434	4.52E-05
chr5.TM0698.8_at	1.286038723	0.000594984
chr5.TM0455.1_at	1.286938811	0.013510257
gi45349246_at	1.286941559	3.43E-06
Ljwgs_117720.1_at	1.28759877	0.026020892
Ljwgs_128031.1_s_at	1.288036757	0.000684064
chr1.TM0454.18_at	1.288582433	9.16E-05
chr6.CM0314.48.1_at	1.28903717	8.65E-06
gi45611671_at	1.289222249	3.41E-08
Ljwgs_061930.1_at	1.290198844	0.002436248
chr3.CM0152.18_at	1.290303112	0.001750801
chr5.CM0158.60_s_at	1.29061849	4.66E-05
gi45351676_at	1.290637738	4.22E-05
Ljwgs_043047.1_at	1.291542644	0.045483341
Ljwgs_040776.0.1_at	1.291669958	0.044563526
chr1.CM0361.60_at	1.291929452	0.000722246
Ljwgs_095386.1_at	1.292915173	0.002674911
Ljwgs_116310.1.1_at	1.29312041	0.014060866
gi45354229_at	1.294232436	2.11E-06
chr1.TM0750.13_at	1.294481857	3.83E-05
Ljwgs_037879.1_at	1.295237579	0.048467881
Ljwgs_136687.1_at	1.296006251	0.023022843
chr5.CM0328.17.1_at	1.296700107	0.024923324
Ljwgs_060957.1_at	1.296818635	0.029117657
gi45400525_at	1.29890729	0.000365553
CM0905.34_x_at	1.299341413	0.00020044
Ljwgs_019245.1_at	1.299912	0.019286599
Ljwgs_011240.1_at	1.299938618	1.21E-05
gi45632097_at	1.300095632	0.002140416
Ljwgs_072421.1_at	1.300156334	1.39E-05
chr6.CM0037.49_at	1.300211572	0.001687723
chr2.CM0153.11.1_at	1.300425792	7.29E-07
chr1.TM0750.14_s_at	1.300771511	0.006985135
Ljwgs_022079.1_at	1.301254237	1.16E-07
TM0556.18_at	1.30138766	0.003617725
Ljwgs_031318.1_at	1.301911058	0.000451773
chr2.CM0002.4_at	1.302457644	0.017056685
Ljwgs_078421.1_at	1.302702928	0.001839634
Ljwgs_009684.2_at	1.302967589	3.30E-06
chr1.CM0104.34_at	1.303732235	0.012206186
Ljwgs_030925.1_at	1.303875381	0.024112708
chr3.CM0724.6_at	1.303877909	2.67E-06
chr1.CM0233.38_at	1.304958686	0.031537444
Ljwgs_034739.1_at	1.305736974	4.32E-05
gi23503551_at	1.306213638	7.47E-06
TM1677.6_x_at	1.306568813	0.000304654
chr6.CM0066.12.1_s_at	1.307582817	0.000539588
Ljwgs_103626.1.1_at	1.30824453	3.98E-05
Ljwgs_028496.1_s_at	1.312074947	0.020050036
Ljwgs_005125.1_s_at	1.312289483	6.40E-05
Ljwgs_016423.2_at	1.312814094	0.007209779
chr1.CM0982.14_at	1.312999028	0.00068482
LjU1.4_x_at	1.314015732	0.017307579
chr4.CM0175.61.1_at	1.315210052	0.000286074
Ljwgs_036028.1_at	1.315235276	2.71E-05
chr4.CM0227.27.2_at	1.315359033	7.35E-05
chr3.CM0216.80_at	1.31554284	4.07E-05
chr3.CM0406.38_at	1.31615966	0.00029519
chr4.CM0046.36_at	1.316679717	0.004180501
Ljwgs_148679.1_s_at	1.316962961	0.000722619
TC19658_at	1.317343414	0.000281096
LjU1.6_x_at	1.317722757	0.001636386
Ljwgs_137752.1_at	1.317724919	0.001487001
Ljwgs_039423.1_at	1.3185816	2.80E-05
Ljwgs_033625.2_s_at	1.318672153	0.013874277
chr5.CM0048.54_at	1.319029827	0.001195977
chr2.CM0002.4_s_at	1.319510838	0.000779358
Ljwgs_020500.1_at	1.319889961	2.53E-06
Ljwgs_012098.1_at	1.319922669	0.001431982
Ljwgs_032762.2_at	1.319951637	0.029391922
Ljwgs_140135.1_at	1.320972057	0.045541156
chr1.TM1003.4_s_at	1.321078848	0.006939502
TM0759.13.1_at	1.321949504	0.021718175
Ljwgs_018765.1_at	1.322799367	2.78E-07
Ljwgs_073608.1_s_at	1.323004755	0.02568262
Ljwgs_014555.1_s_at	1.323524718	1.70E-05
TC17315_at	1.324048416	2.55E-05
chr5.CM0239.4_at	1.324597115	1.16E-05
Ljwgs_005275.1_at	1.326244343	0.005068173
chr1.CM0289.45.2_at	1.3270137	0.000339712
Lj_psbJ_at	1.327637581	0.013259904
chr4.CM0003.40_s_at	1.328079991	1.19E-06
chr6.TM0508.18_at	1.328590352	0.002009544
Ljwgs_030967.1_at	1.328656896	0.001185508
gi45632471_at	1.328770183	1.21E-05
chr3.CM0282.52.1_at	1.329224179	0.010155852
chr2.CM0060.44_at	1.329892936	0.011584686
TM1644.10_at	1.33039003	7.14E-07
chr4.CM1600.11.1_at	1.330393967	6.20E-06
Ljwgs_148487.1_at	1.330709178	0.008952914
Ljwgs_125406.1_s_at	1.330790935	0.00207107
TC13294_at	1.331463927	0.026798218
chr5.CM0569.30_at	1.331521475	0.000333452
chr4.CM0175.45_at	1.3320492	0.009064307
Ljwgs_005488.1.2_x_at	1.332082606	0.011211966
chr1.CM0133.85_at	1.333313308	2.34E-05
gi45355501_s_at	1.333940229	1.20E-05
chr3.CM0282.63_at	1.33429454	1.05E-06
Ljwgs_033877.1_at	1.335118513	0.00011206
Ljwgs_062901.1_at	1.33589977	2.26E-05
chr6.CM0686.27.1_at	1.336309946	0.000651042
chr2.CM0783.31.2_at	1.337305961	0.012326602
Ljwgs_067309.1_at	1.337627951	0.006212391
Ljwgs_001253.2_at	1.337734998	0.034240063
Ljwgs_068216.1_at	1.33777964	0.039818738
Ljwgs_020349.1_at	1.338501762	0.004032611
Ljwgs_032939.1_x_at	1.338616555	0.001127987
gi45580030_at	1.340121627	0.000316961
Ljwgs_022827.1_s_at	1.340478353	0.001328751
Ljwgs_042838.1_at	1.341139831	0.002648252
Ljwgs_089767.1_s_at	1.341153999	1.18E-09
TM1226.13.1_at	1.341519736	0.004295449
Ljwgs_136789.1_at	1.341955395	7.73E-05
chr6.CM0066.12_s_at	1.342709734	3.28E-06
chr3.CM0047.27.1_at	1.342880507	2.25E-05
Ljwgs_061456.0.1_at	1.344087541	0.002682583
chr4.CM1170.22_at	1.344177402	0.015308182
chr6.CM0066.19_at	1.346503203	7.37E-05
Ljwgs_077472.1_at	1.348156596	0.025853374
chr1.CM0192.26_at	1.348441746	0.043476056
chr4.CM0307.19_s_at	1.348811054	0.00215529
Ljwgs_138311.1_at	1.349261497	0.019262731
Ljwgs_046041.1_at	1.34968362	0.036520492
Ljwgs_049309.1_s_at	1.349812684	0.000343393
Ljwgs_039797.2_at	1.350513238	0.00013327
TC13361_at	1.351040416	0.002813876
chr1.CM0105.64_s_at	1.352208437	0.000501713
Ljwgs_012212.1_at	1.352402273	1.27E-06
chr1.TM0534.16.1_at	1.352906202	0.039314087
Ljwgs_005489.1_at	1.353188946	0.025758754
Ljwgs_047097.1_at	1.353602738	0.001754346
Ljwgs_014147.2_at	1.354125108	0.004343997
chr3.CM0080.40.2_s_at	1.354573871	0.035764364
Ljwgs_032714.1_at	1.355306557	0.008046748
Ljwgs_042679.1_at	1.355307574	0.000179576
chr5.CM0328.83_at	1.355324877	9.51E-06
Ljwgs_054802.1_s_at	1.356247762	0.000166701
Ljwgs_057226.2_at	1.356287281	2.52E-06
TM0427.10_at	1.356607003	0.000144293
chr2.CM0021.55_at	1.356658962	0.001602917
chr4.CM0654.45_at	1.356765882	0.001081926
Ljwgs_042836.1_at	1.357172773	0.000101811
chr5.CM0072.16_at	1.357177029	0.001427666
Ljwgs_007638.2_x_at	1.357394323	2.35E-09
Ljwgs_008093.1_x_at	1.357447976	5.01E-05
Ljwgs_016572.1_at	1.358042845	0.000325321
Ljwgs_091949.1_s_at	1.358294669	0.000719142
Ljwgs_016320.1_at	1.358312066	0.019559978
TC10449_at	1.359216638	0.000160835
chr6.CM0137.5_at	1.359514317	1.30E-06
chr1.CM0579.8_at	1.359835309	0.00020161
chr4.CM0654.9_at	1.36066204	0.007246655
Ljwgs_083106.1_at	1.361962373	0.004382182
Ljwgs_005129.0.1_at	1.361990612	0.013472434
Ljwgs_077082.2_x_at	1.362298875	0.000245806
Ljwgs_037191.1_at	1.363862187	0.001244389
chr2.CM0373.49_at	1.365200562	0.009856717
Ljwgs_006432.2_at	1.366620793	0.006953829
CM1488.27_at	1.367255715	0.000109741
gi45611780_at	1.367370114	0.011731436
Ljwgs_123017.2_s_at	1.369580263	0.025275693
chr2.CM0031.21_at	1.370222007	6.18E-06
chr1.CM0496.11_at	1.370439195	0.018227648
Ljwgs_012536.1_at	1.371195478	1.35E-05
Ljwgs_120368.1_s_at	1.372236614	0.015227297
Ljwgs_074790.1.1_x_at	1.372820298	6.06E-05
Ljwgs_020212.1_at	1.373109403	0.002806458
Ljwgs_011836.1_s_at	1.373112929	0.025415966
TM0879.22_at	1.373614293	0.000168515
TM0906.10_s_at	1.374902336	0.00032208
Ljwgs_081494.1_at	1.374951543	1.29E-06
Ljwgs_069036.2_at	1.375902103	0.021959015
CM0680.44.1_s_at	1.376320252	3.72E-07
Ljwgs_094037.1.1_at	1.377207414	8.40E-08
Ljwgs_056509.1_x_at	1.377447899	0.01272622
chr4.CM0229.8_at	1.378097571	0.000220341
chr5.TM1466.4_at	1.378733811	0.000122828
Ljwgs_014336.0.1_at	1.378956512	7.73E-05
chr5.TM0813.1.1_at	1.379710658	0.00098033
Ljwgs_017693.1_at	1.379712982	8.41E-07
gi45627689_at	1.381240199	2.86E-06
chr2.CM0177.80_s_at	1.381542973	0.02073884
Ljwgs_076362.1_at	1.381606848	2.81E-05
Ljwgs_086071.2_at	1.381821742	0.004633152
gi45612098_at	1.381824167	1.69E-05
chr4.CM0500.1.2_at	1.382117185	3.03E-08
chr4.CM0739.32_at	1.382408434	0.006859506
TC16772_at	1.383025404	0.009649085
TC17175_at	1.383456859	0.01071742
Ljwgs_042537.1_at	1.385517719	5.29E-05
Ljwgs_087660.0.1_at	1.385672757	3.42E-05
TM0651.17_at	1.386313419	1.94E-05
gi45351837_at	1.386700258	3.72E-05
chr4.CM0659.20_s_at	1.38689571	1.36E-05
Ljwgs_029121.1_at	1.387026159	5.99E-06
Ljwgs_077082.2_at	1.387037578	0.000125627
Ljwgs_011831.2_at	1.387173513	0.000110185
Ljwgs_101791.1_at	1.388123569	0.011434599
chr1.CM1409.7_at	1.388679249	6.03E-06
chr1.TM1305.8_s_at	1.388827303	0.002085285
Ljwgs_096044.1_s_at	1.389344067	7.29E-06
Ljwgs_091191.1_at	1.389852225	0.025687055
Ljwgs_025222.1_at	1.390291877	0.002438604
Ljwgs_109739.1_at	1.390655967	0.008739546
Ljwgs_103965.1_at	1.391078836	0.019556639
TM0755.16_at	1.391483517	6.55E-07
Ljwgs_054723.1_at	1.392205379	0.022528616
chr4.CM0087.91_at	1.393638417	0.014196228
chr3.CM0590.8_at	1.393647049	4.24E-09
chr1.CM0579.4_at	1.393964494	1.19E-05
Ljwgs_068657.1_at	1.394387434	0.006698919
Ljwgs_030632.1_at	1.394538195	4.85E-07
gi45608695_at	1.394615334	0.000248047
chr2.CM0249.36_s_at	1.394737964	5.96E-05
chr5.CM0200.80_at	1.394883366	1.74E-06
Ljwgs_014841.1_s_at	1.395151175	0.039382465
gi45350231_at	1.39523903	6.61E-06
Ljwgs_073155.1.1_s_at	1.395392937	4.21E-06
chr5.CM0456.17.1_at	1.395711436	4.12E-06
Ljwgs_032473.1_at	1.396754867	9.21E-06
TM1237.39.1_at	1.396895838	0.000158928
Ljwgs_029350.1_at	1.397217751	0.000126813
gi7745816_at	1.397231467	0.003793553
chr5.TM0731.10.2_at	1.397792372	0.000129812
Ljwgs_136227.1.1_x_at	1.397957622	0.004072709
Ljwgs_128395.1_at	1.398704681	0.00411842
CM0584.36_at	1.398707998	0.00042943
TC16245_at	1.39907844	0.000214836
Ljwgs_073933.1_at	1.399117263	3.72E-05
gi45641772_at	1.400879753	2.45E-06
chr1.CM0029.33_x_at	1.401076034	0.003215244
chr1.CM0393.50_x_at	1.401711661	8.17E-05
Ljwgs_078086.1_at	1.402480491	0.000406412
gi45623497_at	1.402892025	0.0184297
gi1370200_at	1.403091917	2.67E-05
Ljwgs_065729.1_s_at	1.405014173	0.023025935
Ljwgs_012088.1_at	1.406103674	0.000207916
chr6.TM0508.19_at	1.406953905	0.031878377
Ljwgs_011057.1_at	1.407006418	7.35E-07
Ljwgs_040273.1_at	1.407836079	2.82E-07
chr2.CM0249.36_at	1.40871059	0.004302904
Ljwgs_026459.1_at	1.409924068	7.85E-06
Ljwgs_076792.1_at	1.410094092	0.02916527
Ljwgs_061356.1_s_at	1.410864847	8.33E-05
Ljwgs_018813.1_s_at	1.413836608	2.10E-09
Ljwgs_099359.2_x_at	1.413921561	0.039733817
Ljwgs_062709.1_at	1.414679456	1.10E-07
chr5.TM1466.6_at	1.41526245	0.040341058
chr6.CM0055.73_at	1.415396064	5.93E-07
Ljwgs_054507.1_at	1.415861119	5.07E-07
Ljwgs_010350.1_at	1.415960097	4.15E-08
chr6.CM0539.16.1_at	1.417320415	0.004736309
Ljwgs_009724.2_at	1.418112231	0.009982821
Ljwgs_063271.1_s_at	1.419194596	0.036520492
chr2.CM0783.12.1_at	1.419345723	2.57E-05
Ljwgs_073010.1_at	1.419626477	0.002906154
Lj_psbF_at	1.42029744	0.014537892
gi45621904_at	1.421900136	1.08E-06
TC12969_at	1.42238257	3.99E-05
Ljwgs_007215.2_at	1.422700358	0.001913305
Ljwgs_073893.1_at	1.422845185	0.012986268
Ljwgs_055200.1_at	1.423249804	0.00118864
Ljwgs_014143.1_at	1.423390662	1.42E-07
gi45352288_at	1.423714678	1.11E-06
Ljwgs_027861.1_s_at	1.424490403	0.000217192
Ljwgs_088789.1_s_at	1.424824758	1.01E-05
Ljwgs_104189.1_at	1.425006134	6.98E-07
Ljwgs_056112.1_s_at	1.425121171	4.82E-05
Ljwgs_047487.1_at	1.425497565	0.020841718
Ljwgs_029271.1_x_at	1.427607806	0.001579829
Ljwgs_025830.1_at	1.427755396	0.000676234
Ljwgs_016371.1.1_at	1.42928205	9.88E-09
Ljwgs_050760.1_at	1.42970662	1.21E-05
gi45349296_at	1.429955735	0.001148664
chr1.TM1124.14.1_at	1.4300554	1.29E-05
Ljwgs_102351.1_at	1.430094817	0.023213447
chr1.CM0600.15_at	1.431405413	2.36E-05
Ljwgs_000271.2_at	1.431546057	0.04293464
Ljwgs_026166.2_at	1.431794948	0.002105248
chr2.CM0018.34.1_at	1.433214807	5.81E-08
TC9219_at	1.4333197	5.15E-07
Ljwgs_125395.1_at	1.435212328	0.016559039
Ljwgs_064777.1_s_at	1.435785991	1.60E-05
TM1515.8_x_at	1.436293103	0.013111606
gi45578324_at	1.437054545	0.033834932
Ljwgs_016655.1_at	1.437567952	0.003353632
chr4.CM0429.28_at	1.438453367	1.67E-07
chr4.CM0025.15.1_at	1.439899794	3.09E-09
chr1.CM0410.64_at	1.439966088	6.08E-05
chr3.CM0152.32_at	1.440003014	0.000160108
Ljwgs_030185.1_x_at	1.440557556	0.00314726
chr1.CM0088.27_at	1.441293413	8.12E-07
Ljwgs_012396.1_at	1.441421224	5.59E-05
chr2.TM0254.20_at	1.441540506	0.003338551
chr4.CM0558.15.4_at	1.442884852	0.000172262
chr2.TM1491.22_at	1.443763283	0.023907631
chr4.CM0175.82_at	1.444155851	0.021046078
Ljwgs_084669.1_at	1.444606311	0.000837087
Ljwgs_029802.1_at	1.444911575	0.006536874
Ljwgs_084421.0.1_s_at	1.445013927	0.019686444
chr1.CM0192.13_at	1.445559311	7.02E-08
Ljwgs_145848.1_at	1.446226024	1.36E-05
TC8802_at	1.446855434	1.52E-05
Ljwgs_013134.0.1_at	1.449397344	0.000191189
Ljwgs_021682.0.1_at	1.449657034	2.56E-05
chr5.TM1077.24.1_at	1.449720684	0.000220465
gi45576757_at	1.450375222	0.000296986
Ljwgs_018057.1_at	1.450458949	0.016007337
TM1304.19_at	1.450932584	0.00029832
Ljwgs_015987.2_at	1.452263692	6.17E-08
TM1441.4_at	1.453439436	0.000329429
gi45619380_at	1.454251763	8.09E-07
Ljwgs_099502.1_s_at	1.454523192	0.000944303
chr1.CM0233.3_at	1.454619668	0.001266311
Ljwgs_058233.1_at	1.454828565	0.000795908
Ljwgs_084813.1_s_at	1.455062109	0.000243903
chr1.CM0233.54_at	1.455301792	0.007300172
Ljwgs_126331.1_at	1.455968978	0.000129752
chr2.CM0695.40_at	1.456252168	0.025805732
TM1031.52_at	1.456372972	8.46E-05
chr2.CM0018.82_at	1.457393304	2.92E-07
TC11392_at	1.457888877	0.002861721
Ljwgs_038930.0.1_at	1.458200551	2.36E-06
chr1.TM0371.20_s_at	1.458255751	4.70E-08
gi45629173_at	1.459959308	0.009126236
chr2.CM0168.32_at	1.460022209	0.000356145
chr1.TM1444.14_at	1.460202303	0.008583359
Ljwgs_012111.1.1_at	1.460370245	0.000178038
Ljwgs_012468.1_at	1.460584319	5.90E-07
gi45397733_at	1.46114203	1.26E-05
Ljwgs_057789.1_at	1.461244186	0.001076795
Ljwgs_005500.1_at	1.462108727	0.006491123
chr1.CM0012.2_s_at	1.462540259	0.004343997
Ljwgs_084422.1_at	1.462809829	0.01677628
chr1.CM0544.52_at	1.464710771	0.00595672
chr5.TM0698.2_at	1.465171857	0.004403968
Ljwgs_073869.1_at	1.465260044	0.020720075
chr4.CM0617.20_at	1.465708909	9.05E-06
Ljwgs_132504.1_s_at	1.46625065	0.00843368
Ljwgs_033844.0.1_at	1.466319617	0.000166415
chr4.CM0501.25_at	1.4664828	6.50E-09
chr2.TM0826.7_at	1.466594172	6.56E-05
chr5.CM0456.4_at	1.46740592	9.89E-05
Ljwgs_140057.1_at	1.467924117	2.40E-05
Ljwgs_021987.2_s_at	1.46853864	0.017434606
Ljwgs_047415.1_at	1.469022982	0.004384197
chr2.TM0564.16_at	1.470084857	0.012178799
Ljwgs_044148.1_at	1.470793425	1.95E-05
chr1.TM0240.15_at	1.471369388	3.04E-07
Ljwgs_029723.1_at	1.471377746	0.000586052
Ljwgs_030741.1_at	1.471711223	0.018031703
gi7719380_at	1.471834517	0.048411369
chr4.TM0844.24_at	1.473918721	0.000522015
gi45416045_at	1.47418948	0.025492052
Ljwgs_050020.1_at	1.475307232	0.032426741
chr6.CM0679.18_x_at	1.477010919	8.07E-05
Ljwgs_117302.1_at	1.479179005	0.008819178
TC10808_at	1.479507968	1.57E-07
chr1.CM0398.9_at	1.479818076	0.000132562
Ljwgs_048618.1_s_at	1.480964467	0.000286032
chr1.CM0122.13_at	1.481407905	2.37E-06
Ljwgs_048257.1_s_at	1.481422111	0.000118182
Ljwgs_009667.1_at	1.482139201	0.000556444
Ljwgs_128124.1_s_at	1.483643686	0.000417234
chr6.CM0114.5_at	1.484543922	4.67E-08
gi45577654_at	1.484644077	7.84E-06
chr2.CM0310.46_at	1.48519714	5.71E-06
chr2.CM0346.1.1_at	1.485646144	0.013350512
Ljwgs_139846.1_at	1.486477336	5.89E-09
gi7720609_at	1.486544748	0.001031916
TM0645.8_at	1.48901538	2.70E-06
Ljwgs_026734.1_s_at	1.489809331	0.002091882
Ljwgs_104413.1_s_at	1.492507799	0.002897693
chr3.CM0049.30_s_at	1.492936649	0.00029239
Ljwgs_061484.1.1_at	1.493386771	0.003655549
chr1.CM0113.56_at	1.49368439	4.86E-05
TC19624_at	1.494927426	3.75E-05
Ljwgs_050943.1_at	1.495329681	0.00284124
Ljwgs_050955.1_at	1.495663295	8.31E-08
Ljwgs_022742.2_at	1.499326279	7.12E-05
chr3.CM0047.29_at	1.499331988	1.69E-07
TM0379.21_s_at	1.499534687	1.71E-05
Ljwgs_033875.1_at	1.500901862	2.34E-05
TC17669_at	1.501065643	7.60E-05
Ljwgs_019440.1_at	1.50193998	0.0001968
Ljwgs_059874.1_at	1.502502939	2.64E-06
Ljwgs_121097.1_at	1.50280309	0.000155831
chr1.CM0109.7_at	1.502952324	0.024962886
Ljwgs_104233.1_at	1.503930119	0.000255971
gi7747854_at	1.505044322	0.00084012
Ljwgs_044045.1_at	1.505124584	1.44E-05
gi45641345_at	1.505880156	2.50E-07
chr6.CM0420.47_at	1.506990868	4.40E-07
Ljwgs_145721.1_at	1.507090059	0.019598646
Ljwgs_042891.1_at	1.508441781	0.010118662
chr4.CM0500.1_at	1.510124095	5.32E-08
Ljwgs_014428.1_at	1.510590453	2.26E-06
TM0746.5_at	1.510654741	9.57E-06
TC10741_at	1.511246301	0.000799802
CM0345.64_at	1.51183566	1.48E-07
Ljwgs_022046.1_at	1.512772268	2.63E-05
gi45353479_at	1.514052261	0.025914455
Ljwgs_114238.1_at	1.514202003	0.00638855
Ljwgs_048196.1_at	1.514488701	0.02255582
chr2.CM0191.81_at	1.515211882	0.007310826
Ljwgs_063779.1_at	1.516606015	6.41E-09
Ljwgs_111933.1_s_at	1.517582747	2.75E-05
gi45629099_at	1.517915576	8.30E-06
TC18428_at	1.518178291	0.022988532
Ljwgs_006682.1_s_at	1.518308013	0.002430702
chr4.CM0432.3_at	1.518380337	0.000408937
gi45576228_at	1.521805883	0.00029519
chr4.CM0617.41.3_s_at	1.523125681	0.022818679
chr4.CM0126.29_at	1.523289608	0.041096868
Ljwgs_098290.1_at	1.523745804	0.034902317
chr1.CM0051.6_at	1.524050787	1.37E-06
chr2.CM0405.21_at	1.525041414	1.78E-08
Ljwgs_081527.1_at	1.525731865	2.92E-06
TC12877_at	1.526803318	5.64E-07
chr2.CM0058.15_at	1.527803888	0.000388025
chr3.CM0711.55_at	1.528169846	0.004422307
chr1.TM1612.28.1_at	1.528395784	0.001865339
chr1.CM0361.44_at	1.530142962	0.003472525
chr1.TM1305.8.1_s_at	1.530181648	0.00180436
Ljwgs_086690.1_at	1.534112488	7.63E-07
Ljwgs_031683.1_at	1.535225388	5.88E-05
chr4.CM0046.37_at	1.536266077	0.019540248
Ljwgs_036968.1_at	1.537243336	1.41E-05
BM1702.17_at	1.537406439	2.01E-06
chr4.TM0692.11_at	1.53772125	0.0069603
Ljwgs_024760.2_at	1.538575355	0.014186249
chr2.TM1285.29_at	1.538591212	0.003572204
Ljwgs_062216.1_at	1.538748938	0.001093881
Ljwgs_070382.2_at	1.538852045	0.002653137
chr6.CM0314.34_at	1.53996052	0.000479245
gi45352202_at	1.540267164	1.26E-05
Ljwgs_104904.1_s_at	1.541082079	0.030753463
Ljwgs_021011.1.1_at	1.541652889	0.000836521
Ljwgs_131249.1.1_x_at	1.542094228	6.18E-06
chr5.CM0956.29_at	1.543245813	0.003558893
chr5.TM1077.24_at	1.543778683	5.03E-06
TM1622.13_at	1.54400538	0.000164137
chr1.CM0284.25.2_at	1.544124026	2.31E-06
chr4.CM0558.15.3_at	1.544323487	2.20E-08
Ljwgs_008093.1_at	1.545008447	1.13E-06
Ljwgs_019436.1_at	1.545905731	1.32E-06
chr2.CM0310.6_s_at	1.546256517	8.78E-06
Ljwgs_061486.1_at	1.546983902	3.05E-05
Ljwgs_014953.0.1_at	1.547837703	0.044139848
Ljwgs_064678.1_at	1.548564236	0.000338751
Ljwgs_056722.0.2_at	1.549140816	0.000148737
Ljwgs_043382.1_at	1.549291954	0.018893682
chr4.CM0173.23_at	1.549616446	0.018370166
Ljwgs_039975.1_s_at	1.550332405	3.57E-05
Ljwgs_013216.1_at	1.550365098	0.00013112
Ljwgs_027308.2_at	1.551360093	7.78E-06
chr4.CM0175.38_at	1.55197855	9.15E-07
Ljwgs_021811.1_at	1.553280913	1.50E-05
gi45609265_at	1.553398739	0.002525827
Ljwgs_070978.1_x_at	1.553852432	0.000241552
Ljwgs_018562.2_at	1.554372842	0.000184028
Ljwgs_087528.1_at	1.555463291	0.02476641
TC10533_at	1.556470724	0.002163253
Ljwgs_069007.1_at	1.556500774	0.018209159
gi45400769_at	1.558331581	0.010615984
chr1.TM0454.43_at	1.558520404	0.006264142
Ljwgs_136560.1_at	1.559354705	0.001348128
BM1702.12_at	1.561008961	6.20E-08
chr2.CM0304.78_at	1.561148223	2.76E-07
gi45628161_at	1.56116999	0.000224089
chr3.CM0129.49_at	1.561890014	5.95E-05
chr3.CM0253.22_at	1.562531977	0.000159234
chr2.CM0803.70.1_at	1.563266635	0.006658639
Ljwgs_033166.1_s_at	1.563334462	3.09E-05
gi29970757_at	1.563554049	0.002434252
Ljwgs_026287.1_at	1.565666057	0.029521494
chr1.CM0433.23_at	1.566927446	4.42E-06
Ljwgs_016653.2_at	1.567411671	2.04E-06
Ljwgs_027911.1_at	1.568401538	0.004053189
Ljwgs_111259.2_at	1.568459837	0.003632514
Ljwgs_100957.0.1_s_at	1.568917397	0.029547562
chr6.TM1657.10_at	1.569143159	7.56E-08
chr2.CM0008.28_at	1.569416574	5.63E-11
Ljwgs_064482.1_at	1.569982176	0.040076303
Ljwgs_018312.0.2_at	1.570094799	3.80E-06
Ljwgs_008555.1_at	1.571794029	1.87E-06
chr2.CM0903.6.1_at	1.572229586	3.17E-05
chr4.CM0654.31_at	1.57276469	0.001403413
Lj_rps12_at	1.573551557	0.040369969
chr4.CM0172.37_at	1.574654707	0.000133329
gi45350168_at	1.574711435	1.52E-06
Ljwgs_061044.1_at	1.574926963	8.86E-06
Ljwgs_061940.1_at	1.575523973	2.57E-05
Ljwgs_094289.1_at	1.575765088	9.38E-08
Ljwgs_034647.1_at	1.577087868	0.023997484
chr2.CM0803.102_x_at	1.578633447	0.000189155
TM0379.14_at	1.57876126	4.91E-08
gi45623744_at	1.578848265	1.26E-05
gi45609567_at	1.579968877	0.000525266
chr1.CM0410.51_at	1.58039153	6.87E-08
Ljwgs_119973.1_at	1.580832195	4.73E-07
Ljwgs_131818.1_at	1.582883575	8.06E-06
Ljwgs_015763.1_at	1.583796147	2.66E-06
Ljwgs_024348.1_at	1.583843915	0.00055624
chr1.CM0113.6_at	1.583999263	0.000115603
chr4.CM0073.68_at	1.584259706	9.20E-09
TC16703_at	1.585959408	0.011599673
TC18920_at	1.586065174	2.73E-05
gi45632188_at	1.586567711	2.10E-05
Ljwgs_012135.1_at	1.587057164	3.96E-07
chr1.TM0221.11.1_x_at	1.587105809	0.001955308
chr4.CM0244.46_at	1.587839037	2.54E-07
Ljwgs_148072.1_at	1.588212635	0.004403527
Ljwgs_040461.1_at	1.589365622	7.64E-08
TC19358_at	1.59067399	0.003385863
gi15190868_s_at	1.590759205	4.85E-07
Ljwgs_009875.2_s_at	1.592629527	6.96E-09
TC15707_at	1.593275097	1.31E-06
chr4.CM0175.26_at	1.593678591	0.026444944
Ljwgs_046849.1_s_at	1.593844065	6.43E-08
TM0914.4_at	1.593855503	0.000198711
chr1.CM0017.42_at	1.594153905	1.98E-06
Ljwgs_054473.1_at	1.594934937	0.000831616
chr3.TM1222.6.1_at	1.594943008	3.64E-08
chr5.TM0913.6_at	1.594973558	6.00E-07
Ljwgs_099264.1_at	1.596279972	0.000283563
chr1.CM0269.33_at	1.596543289	5.29E-06
TC19331_at	1.596966422	0.001215763
Ljwgs_036811.1_at	1.597085059	3.97E-05
TM0697.24.2_s_at	1.598643944	0.00216509
chr1.CM0017.41_at	1.5986643	2.59E-07
Ljwgs_124686.1_at	1.599142615	0.00075367
chr6.CM0114.28_x_at	1.602118021	8.48E-07
Ljwgs_052565.1_at	1.602702346	7.33E-06
Ljwgs_009410.1_at	1.602975224	0.000296224
Ljwgs_021045.1_at	1.603176722	0.006547548
Ljwgs_011190.2_at	1.603567665	0.003683379
Ljwgs_007380.1_at	1.603854612	3.30E-08
chr5.CM0239.60_at	1.605339262	0.005640616
Ljwgs_045442.1_s_at	1.605416762	4.13E-06
Ljwgs_030823.1_at	1.606173571	1.33E-08
gi45628058_at	1.606185216	0.020785185
gi45629475_at	1.606687996	0.003248266
TC12195_at	1.607417476	0.00016219
TM0950.14.2_at	1.608075643	0.001208971
chr3.CM0243.1_at	1.609908281	8.91E-05
Ljwgs_082134.1_at	1.610543361	9.39E-06
chr1.CM0113.51.1_at	1.613068668	2.79E-05
Ljwgs_065778.1_s_at	1.613385056	5.66E-05
Ljwgs_017639.1_s_at	1.615067351	9.20E-06
Ljwgs_103393.1_x_at	1.616706374	9.82E-06
Ljwgs_106945.1_s_at	1.617669968	5.54E-08
chr3.CM0711.17.2_at	1.618864719	2.25E-06
Ljwgs_016031.1_at	1.618968294	1.19E-05
Ljwgs_069572.1_s_at	1.619407465	2.04E-06
chr2.TM0490.6_at	1.62047166	1.01E-08
Ljwgs_065202.1_at	1.620849566	0.001335059
chr1.CM0088.27_s_at	1.621941123	9.87E-08
chr6.CM0055.70.3_at	1.622807103	0.000692569
Ljwgs_056616.2_s_at	1.6228082	0.040054934
chr5.CM0077.62_at	1.623852366	1.11E-08
chr3.TM0786.6_at	1.625684289	0.001205769
TC19697_at	1.625918897	7.44E-06
Ljwgs_018625.1_at	1.626223192	0.00926
chr3.CM0135.25.1_at	1.627967978	3.38E-05
chr1.CM0141.5_at	1.629206976	0.003073778
Ljwgs_028380.1_at	1.629832735	1.20E-06
gi6956695_at	1.630764118	0.000879422
Ljwgs_024644.1_s_at	1.631722006	1.20E-07
Ljwgs_148626.1_at	1.631998607	0.000124866
chr4.CM0073.69_at	1.632344401	6.58E-06
Ljwgs_119330.1_s_at	1.633893435	0.018626431
gi45627917_at	1.634740239	1.33E-05
Ljwgs_015327.1_at	1.634961379	0.001833855
Ljwgs_100995.1_at	1.635359367	3.83E-06
TC17099_at	1.636717856	0.000305996
Ljwgs_084062.1_at	1.637391949	0.001019448
chr2.CM0803.70_at	1.63765177	1.62E-07
Ljwgs_039459.1_at	1.638878147	0.000604277
Ljwgs_118638.1_at	1.639162615	0.000104342
chr5.CM0328.86_at	1.640777449	4.30E-06
chr5.TM1125.13_at	1.642303081	0.003216261
Ljwgs_137823.1_s_at	1.642536958	1.35E-06
Ljwgs_078569.1_at	1.643131024	0.002417984
TC7888_at	1.643446122	3.89E-05
Ljwgs_019005.1_s_at	1.645147969	4.05E-09
TC12206_at	1.645698935	3.80E-06
TM1519.1_at	1.646110895	1.55E-09
TC19213_at	1.646643828	6.34E-07
chr1.CM0113.20_at	1.647565116	4.79E-09
Ljwgs_103393.1_at	1.648735038	5.08E-05
Ljwgs_052149.1_at	1.648777491	4.66E-07
Ljwgs_020286.1_at	1.649440405	0.00016069
gi45577278_at	1.650195366	2.15E-06
Ljwgs_089607.1_at	1.650266337	0.001107318
TM0837.20_at	1.65055818	8.02E-06
Ljwgs_027663.1_at	1.651873431	0.009807317
Ljwgs_039530.2_at	1.653536715	6.06E-05
Ljwgs_092083.1_s_at	1.653998393	0.000121962
Ljwgs_044453.1_at	1.654908424	0.000931984
TC17343_at	1.655296002	8.29E-06
Ljwgs_070708.1_at	1.657832442	7.94E-05
gi45401939_at	1.657965307	2.24E-05
chr2.CM1150.6.1_at	1.658249454	0.001276374
Ljwgs_026565.1_at	1.658686091	1.02E-05
Ljwgs_036320.1_at	1.658888676	2.68E-06
chr2.CM0018.41.1_at	1.659210515	1.42E-08
Ljwgs_056895.1_at	1.659434623	0.00053187
Ljwgs_138751.1_at	1.659897072	0.00207302
Ljwgs_058820.1_s_at	1.660336124	0.023855369
Ljwgs_145493.1_at	1.660631283	0.00081677
chr5.CM0200.128_at	1.661425245	0.000164388
Ljwgs_017882.1_at	1.662283848	7.46E-08
Ljwgs_056395.2_s_at	1.662775351	0.003265314
chr5.TM0731.10.1_at	1.663091308	1.11E-05
CM0601.42_at	1.664630959	5.48E-08
chr3.CM0282.18_at	1.665105082	1.35E-05
Ljwgs_051781.1_at	1.667447108	0.038121634
chr2.CM0058.13.1_at	1.668243581	3.01E-06
Ljwgs_025747.1.1_at	1.668749408	7.53E-05
chr2.TM1491.23_at	1.669767093	0.001138684
chr6.CM0013.62_at	1.670485728	0.002908725
Ljwgs_009045.2_at	1.67082154	0.000433065
chr2.CM0018.41.2_at	1.670831967	3.52E-09
chr2.CM0338.28_at	1.671005907	0.002550201
Ljwgs_131678.1_s_at	1.671057186	0.01101657
chr4.CM0333.12_at	1.671480254	0.001805607
Ljwgs_079713.1_at	1.672382306	6.44E-10
chr6.TM0957.18_at	1.672893879	3.05E-05
chr1.CM0078.21_x_at	1.67292093	9.53E-05
Ljwgs_032698.2_at	1.674553426	0.001893527
Ljwgs_086486.1_at	1.675768035	0.024278971
Ljwgs_020687.1_s_at	1.67617186	0.034243281
chr1.CM0231.80.1_at	1.676557813	1.61E-07
chr3.CM0261.23_at	1.677313212	1.24E-08
Ljwgs_017644.1_at	1.677321156	2.87E-07
Ljwgs_035407.1_at	1.677570248	8.40E-05
Ljwgs_063587.1_at	1.677615818	2.96E-07
Ljwgs_008166.3_at	1.677732563	8.21E-08
chr2.CM0695.8_at	1.679821225	0.000242313
Ljwgs_069876.1_at	1.679861631	0.00144339
chr4.CM0026.35_at	1.680141455	0.00199006
Ljwgs_074946.1_s_at	1.680565908	0.000108081
chr1.CM0105.57_at	1.680643501	0.000686306
Ljwgs_061661.1_at	1.680847561	1.24E-05
gi45636200_at	1.681542675	4.00E-06
Ljwgs_037395.1.1_at	1.682775976	0.004933367
Ljwgs_050114.1_at	1.68289788	0.012126915
Ljwgs_049958.1.1_at	1.683840039	0.000123929
Ljwgs_019632.1_at	1.683887354	0.000198872
Ljwgs_136853.1_at	1.684063699	0.000483262
Ljwgs_067973.1.1_at	1.684093242	7.24E-06
chr1.CM0088.68_at	1.684382948	0.026961273
Ljwgs_118016.2_at	1.684832446	1.10E-05
Ljwgs_125411.1_at	1.684966344	6.05E-06
chr1.CM0178.37_at	1.685520804	3.98E-06
chr4.TM0844.22_at	1.685582847	0.001142379
Ljwgs_047157.1_at	1.685586954	0.004492134
Ljwgs_018486.1_at	1.686445872	0.013987419
gi45628263_s_at	1.686788095	4.30E-05
Ljwgs_135074.1_at	1.686969381	2.01E-07
chr2.CM0018.34_at	1.687752533	2.28E-06
Ljwgs_037516.1_at	1.687929032	0.001391232
Ljwgs_149482.2_at	1.688082356	0.003878529
chr5.CM0071.8_at	1.689456253	0.003872451
Ljwgs_033313.1_at	1.689573585	2.07E-05
chr3.CM0005.59_at	1.690470657	4.48E-08
Ljwgs_020411.1_at	1.692045808	0.000346743
Ljwgs_074834.1_at	1.692619801	0.005441915
chr3.CM0792.80_at	1.69401079	0.00021015
gi6956622_at	1.695156206	0.000213064
Ljwgs_071827.1_at	1.695430121	0.005484437
Ljwgs_050801.1_at	1.697025311	3.01E-05
chr1.CM1409.6_at	1.697744141	7.99E-09
chr1.CM0192.24.1_at	1.697775285	5.68E-05
Ljwgs_020628.2_s_at	1.698854248	3.67E-05
chr1.CM0113.58_at	1.700192922	0.004288793
Ljwgs_046174.1_x_at	1.701205905	1.28E-08
Ljwgs_043843.1_at	1.703841766	0.012091269
Ljwgs_140988.1_s_at	1.703930202	0.04795975
Ljwgs_080668.1_at	1.704180738	1.29E-09
TM0640.20_at	1.704967963	1.60E-07
chr4.CM0501.14_at	1.705053242	1.58E-07
Ljwgs_063285.1_s_at	1.705109174	0.000583673
Ljwgs_120813.1_s_at	1.705312428	2.34E-05
Ljwgs_014820.1_at	1.705941305	1.54E-05
Ljwgs_084749.1_at	1.706265099	4.24E-09
Ljwgs_056904.1_s_at	1.708062769	0.00022957
chr1.CM0442.35_at	1.70942257	0.004601317
chr1.TM0430.16_at	1.711600074	0.000878918
Ljwgs_128393.0.1_at	1.711654696	0.001075718
Ljwgs_046174.1_at	1.712666946	8.51E-08
TC10423_at	1.714754422	2.13E-06
TC12032_at	1.716253828	6.49E-06
TM1680.19.1_at	1.716304834	3.77E-10
TM0615.0.1_s_at	1.716337508	7.28E-10
Ljwgs_029560.1_at	1.716889856	1.56E-06
Ljwgs_027803.2_at	1.716925276	0.017728778
chr4.CM0333.12.1_at	1.717463687	1.07E-11
gi45573662_at	1.71763224	8.77E-08
chr5.TM0562.28_at	1.717798476	2.20E-06
TM0933.4_at	1.717809825	1.34E-05
Ljwgs_043298.1_at	1.717862112	5.94E-06
Ljwgs_018166.1_at	1.71872102	0.00023141
Ljwgs_012672.2_s_at	1.720323022	7.26E-06
chr4.CM0654.46_at	1.721892323	0.025734156
Ljwgs_070849.1_at	1.722012285	1.94E-06
Ljwgs_056898.2_at	1.722043685	0.003354743
Ljwgs_068220.2.1_at	1.724796788	3.75E-07
Ljwgs_023972.1_at	1.725635258	6.88E-07
TC11833_at	1.725674186	0.00797508
TC12729_at	1.726223071	0.001262786
Ljwgs_037126.2_at	1.726318453	0.001019997
chr5.CM0953.28_at	1.727294659	7.82E-10
chr5.CM0519.14_at	1.727373885	5.83E-09
gi45637756_at	1.7276436	0.000115845
Ljwgs_044269.1_at	1.729467017	8.42E-06
Ljwgs_076798.1.1_at	1.729635053	2.43E-06
gi45402969_at	1.729959647	0.006159981
CM0680.10_at	1.731368293	3.09E-09
CM0680.44_s_at	1.733435408	0.000773747
chr2.TM1731.12_at	1.734552923	0.006655235
Ljwgs_029050.1_at	1.734629371	0.000878946
gi45631673_at	1.735609532	0.000212302
chr4.CM0501.50_at	1.735682476	0.000203675
Ljwgs_041337.1_s_at	1.736331032	0.012535641
TC8500_at	1.736383389	5.94E-05
Ljwgs_051584.1_at	1.738054033	3.63E-06
Ljwgs_080171.1_at	1.73824006	0.013732517
Ljwgs_068312.1_at	1.738243156	1.63E-05
Ljwgs_029550.3_at	1.739246912	0.002523164
Ljwgs_042197.1_s_at	1.739834486	0.028877935
Ljwgs_037382.1_at	1.740437308	1.27E-07
Ljwgs_064584.1_at	1.740777648	1.84E-08
chr4.CM0337.31.9_at	1.743467987	3.88E-07
chr3.CM0047.35.1_at	1.744993167	0.001981132
chr1.CM0393.50_at	1.746220603	0.005536201
Ljwgs_039112.1_at	1.747685576	0.009252008
Ljwgs_061340.1_at	1.747927879	9.96E-05
Ljwgs_068220.2.1_s_at	1.748311971	2.82E-09
LjU2.13_x_at	1.749273361	0.000797158
TM0954.16.1_x_at	1.749524726	3.43E-06
Ljwgs_052321.1_at	1.749703269	0.000297804
chr4.CM0073.75.1_at	1.750773935	0.002246891
TC11639_at	1.750858011	2.30E-08
chr3.CM0208.25_at	1.751065728	1.58E-08
Ljwgs_040388.1_at	1.751515846	0.00071624
TM0645.7_at	1.752734102	0.001814634
Ljwgs_058956.1_at	1.752823499	0.000108754
chr6.TM0169.15_at	1.753008993	0.00173967
TM1031.52.1_at	1.753059962	2.80E-05
chr3.CM1468.13.1_at	1.753750773	6.90E-05
Ljwgs_094282.1_s_at	1.753765486	3.18E-05
TM0933.4.1_at	1.754000779	5.07E-07
chr2.CM0310.6_at	1.754036175	2.38E-05
Ljwgs_051707.1_s_at	1.75422806	0.009112979
chr5.CM0456.9_at	1.757005034	0.035523502
Ljwgs_135806.1_s_at	1.757781348	3.73E-05
chr2.CM0021.42_at	1.758470723	8.89E-08
Ljwgs_021614.1_at	1.758728573	1.56E-06
Ljwgs_044424.1_at	1.758791064	9.20E-06
Ljwgs_141855.1_at	1.759332803	0.000691108
Ljwgs_017619.1_at	1.759344416	4.09E-07
chr6.CM0314.14_at	1.75966847	0.00024059
chr1.CM0410.41_at	1.761860119	0.000929781
chr6.CM0686.21_s_at	1.761902683	1.89E-09
chr5.CM0200.93_at	1.762720337	5.22E-09
gi45621874_at	1.763805608	0.000242115
chr5.CM0359.28_at	1.764059676	5.60E-05
chr4.CM0131.10_at	1.764102736	6.10E-09
chr5.CM0200.82_at	1.764906555	3.06E-06
gi45612277_at	1.766610917	7.54E-07
Ljwgs_047647.1_at	1.767045119	0.000413481
gi45612556_at	1.767630652	0.012558353
Ljwgs_110233.1.1_at	1.7685802	0.009772501
Ljwgs_037992.1_at	1.768805441	0.029175789
chr6.CM0118.32_at	1.769153819	0.001996063
Ljwgs_000444.1_at	1.769525244	0.008814392
chr5.CM0089.62_at	1.769796762	1.33E-07
Ljwgs_138227.1_at	1.770446543	0.028740301
chr1.CM0113.51_at	1.772173889	0.007806592
chr1.CM0029.21_at	1.772973746	1.95E-07
Ljwgs_001254.3_s_at	1.774924143	0.044869794
Ljwgs_002834.1_at	1.775391074	0.031155927
Ljwgs_021845.1_s_at	1.775661085	2.26E-08
TM1519.36.1_at	1.775815613	2.63E-05
TM0801.9_at	1.777040831	0.003491459
CM0601.49_at	1.777846926	6.16E-10
Ljwgs_046206.1_at	1.778269322	6.06E-05
Ljwgs_035034.1_s_at	1.779025948	0.007125229
TC15156_at	1.77942938	1.16E-05
Ljwgs_007109.2.1_s_at	1.780823582	0.018830487
gi29969189_at	1.781488068	0.004581465
chr1.CM0215.23_s_at	1.781575292	2.86E-07
gi45627787_at	1.781803575	1.71E-07
chr2.TM0490.6.3_at	1.783269719	3.27E-07
chr1.TM1643.6_at	1.783956863	0.000108304
chr6.CM0118.53_at	1.784919188	0.020652694
gi45578780_at	1.785840603	2.49E-08
chr2.CM0018.41_at	1.78729134	0.000425303
chr1.CM0231.37_at	1.787294359	3.22E-06
chr1.CM0393.64_at	1.787579253	0.001832824
chr1.TM0372.9.1_at	1.787593689	0.0191527
Ljwgs_073132.1_at	1.787830651	0.003568772
TC19382_at	1.787925225	4.63E-05
Ljwgs_006681.2_at	1.788086926	0.001095135
chr4.TM0421.18_at	1.790189975	0.013578366
Ljwgs_005495.1_at	1.791339573	0.031019214
TC17223_at	1.791356462	2.24E-06
gi45628330_at	1.792748336	8.77E-05
chr3.TM1144.5_at	1.793533938	1.61E-07
Ljwgs_077905.1_at	1.793844158	7.99E-05
TM1149.2_at	1.795708406	1.17E-05
Ljwgs_064366.1_s_at	1.795798107	9.57E-05
Ljwgs_148272.1_x_at	1.795851394	0.001720375
Ljwgs_012006.2_at	1.796935141	3.43E-07
chr1.CM0141.31_at	1.797038309	0.001008629
Ljwgs_026567.1_at	1.797394573	1.98E-08
chr3.CM0196.71_x_at	1.798454021	0.000214515
Ljwgs_116402.1_at	1.799852126	8.91E-05
Ljwgs_054324.1_s_at	1.79992916	0.002764834
chr1.CM0349.17_at	1.800798315	1.57E-06
Ljwgs_009375.1_s_at	1.801142511	0.015969216
chr4.CM0558.8.1_at	1.801604541	0.009296253
Ljwgs_069806.1_at	1.801845092	0.011225714
Ljwgs_040949.1_at	1.801897396	3.50E-05
chr3.CM0216.49_at	1.804045918	2.09E-07
gi45350191_at	1.804718188	0.000427081
Ljwgs_067310.1_at	1.805262547	9.32E-06
Ljwgs_071728.1_at	1.805426423	7.44E-06
TM1408.21_at	1.806331876	3.02E-06
TC11047_at	1.807186147	7.15E-06
Ljwgs_069820.1_at	1.807795406	0.000608576
Ljwgs_008505.1_at	1.807797152	0.017354089
Ljwgs_026118.1_s_at	1.808227275	1.75E-06
chr4.CM0170.13_at	1.808305297	0.009836526
Ljwgs_073812.1_at	1.809218183	1.09E-06
chr5.CM0311.5_at	1.809753092	0.013903209
Ljwgs_034979.1_at	1.810001674	9.24E-06
chr2.CM0338.16.1_at	1.810437309	0.001955177
chr3.TM1222.5.3_at	1.812347157	8.32E-07
chr4.CM0501.25.1_at	1.813772642	1.10E-06
chr4.CM0025.53.1_at	1.814038316	0.00604775
Ljwgs_039413.1_at	1.815335872	1.91E-08
chr2.CM0608.12.1_at	1.81578313	1.96E-05
Ljwgs_042529.1_at	1.81658781	8.49E-05
Ljwgs_015651.2_at	1.8183452	6.39E-05
gi45622583_at	1.819298287	0.007334825
chr1.CM0433.35_at	1.820776594	2.69E-08
Ljwgs_022227.1_at	1.820790316	0.003091893
Ljwgs_088245.1_at	1.821897896	0.016972228
gi15191225_at	1.823934417	1.51E-06
Ljwgs_058821.1_at	1.82491629	8.10E-07
Ljwgs_039552.2_at	1.825126985	2.17E-05
chr1.CM0375.59_at	1.825858655	8.59E-08
Ljwgs_011047.3_at	1.826007924	0.019134564
Ljwgs_018622.1_s_at	1.826896864	5.82E-06
chr1.CM0315.10_at	1.827378334	0.009713207
chr3.TM1222.5.2_at	1.828289953	4.63E-05
Ljwgs_038036.1.1_at	1.831197459	0.00014128
gi45633161_at	1.831200519	6.02E-07
TM1051.10_at	1.831430069	0.033245916
TM0651.1.1_at	1.831613439	5.16E-08
gi45404604_at	1.834157207	7.26E-05
gi11414897_at	1.834869326	5.17E-10
chr5.CM0180.28_at	1.834958539	2.38E-06
TC15108_at	1.834981496	3.63E-06
TC9885_at	1.835014114	1.48E-07
TC12001_at	1.835033612	3.82E-06
Ljwgs_064891.1_at	1.8380112	3.56E-05
Ljwgs_009490.3_s_at	1.839479078	1.19E-05
Ljwgs_080583.1_s_at	1.842968093	2.70E-07
Ljwgs_022205.1_at	1.845393909	0.000477599
TM1201.9_at	1.845755547	0.000664048
Ljwgs_056906.1.1_at	1.847132781	6.53E-05
Ljwgs_041355.3_at	1.849405322	4.45E-05
gi45604722_at	1.850344616	4.70E-07
chr1.CM0088.27.1_at	1.850641073	8.03E-09
chr4.CM1600.15_at	1.851551913	4.61E-09
Ljwgs_048936.1_at	1.851730731	1.13E-08
chr5.CM0239.6_at	1.853450061	1.56E-08
Ljwgs_125694.1_s_at	1.854460862	1.50E-06
Ljwgs_022440.1_at	1.854960555	9.65E-09
Ljwgs_104647.1_at	1.856934301	0.000277468
Ljwgs_103218.1_at	1.857765472	5.52E-06
Ljwgs_057595.1_at	1.858614819	3.26E-05
chr3.TM0707.24_at	1.858922916	0.000334379
Ljwgs_051009.1_s_at	1.860052032	0.015969476
chr2.CM0056.42_at	1.860974732	1.35E-06
Ljwgs_045077.1_at	1.86134056	8.68E-05
chr1.TM0430.15_at	1.861880924	3.81E-09
Ljwgs_014195.2_s_at	1.861980374	0.00468389
chr1.TM0221.9_at	1.862749882	4.62E-05
Ljwgs_101237.1_at	1.864793688	0.000464459
Ljwgs_049255.1_at	1.865119476	0.007749739
Ljwgs_045338.1_s_at	1.866112763	9.57E-08
TM0954.16.1_s_at	1.866912428	8.11E-05
chr5.CM0048.8.3_s_at	1.867144802	0.000852263
Ljwgs_039282.2_s_at	1.86735874	2.60E-05
chr5.TM1598.12_at	1.870630948	1.11E-05
Ljwgs_012372.0.1_at	1.871151132	0.006999572
Ljwgs_062280.1_at	1.871462821	0.000131077
Ljwgs_000642.2.1_at	1.87264129	0.032546672
Ljwgs_011141.3_at	1.872644713	0.000814489
TM1519.1.1_at	1.872864642	0.032073282
chr2.CM0002.7_at	1.873575949	0.009378632
TM1130.28_s_at	1.875124842	3.52E-08
Ljwgs_091522.1.1_at	1.875556997	0.001286412
Ljwgs_033475.1_at	1.876221824	5.60E-06
Ljwgs_038968.1_at	1.876858628	0.000893542
Ljwgs_032475.1.1_at	1.877279455	0.001912836
gi45410050_at	1.879360362	1.96E-06
chr6.CM0314.19_at	1.880816999	1.81E-05
TC18918_at	1.882698753	6.33E-07
chr1.CM0088.66_at	1.88279532	1.96E-07
Ljwgs_036221.1_at	1.882953126	7.26E-08
Ljwgs_019758.1_at	1.885628979	5.98E-05
Ljwgs_105484.1_at	1.887642588	0.040541558
chr1.CM0033.3_at	1.88789561	3.55E-05
Ljwgs_046631.0.1_at	1.88807827	5.16E-07
Ljwgs_025136.0.1_x_at	1.88862699	0.044215443
chr3.CM0602.18_at	1.888968199	0.000567585
chr5.TM0186.26_s_at	1.889735026	3.44E-05
CM0345.59.2_at	1.889809146	7.41E-09
gi18266052_at	1.890305945	0.001558639
Ljwgs_035498.1_at	1.890544471	0.000447612
TC17886_at	1.894940185	0.002956717
Ljwgs_008327.1_at	1.899189324	1.53E-06
Ljwgs_034935.1_at	1.899527562	2.11E-05
Ljwgs_049035.1_at	1.899594929	0.000786476
chr1.CM0178.25_at	1.899646211	4.35E-06
chr4.CM0501.6_at	1.901100031	0.002754466
Ljwgs_032417.2_at	1.903134466	0.039973916
gi45609677_at	1.903563448	0.000630323
Ljwgs_055408.1_at	1.904298938	4.36E-09
gi45617315_at	1.905546459	0.000866202
chr4.CM0025.6_at	1.905757999	0.010939409
Ljwgs_024611.1_at	1.907279958	8.10E-07
TM1005.13_at	1.907531502	6.22E-06
Ljwgs_028761.2_at	1.907562686	3.59E-09
gi66932876_at	1.907816896	5.91E-08
TC15761_at	1.908334418	9.92E-07
gi45354231_at	1.910294219	1.44E-05
chr5.CM0299.10_at	1.910320345	5.46E-07
Ljwgs_048050.1_at	1.911414735	6.11E-06
gi45580380_at	1.911876036	0.000968267
gi45354911_at	1.911877235	6.42E-09
Ljwgs_091570.1_s_at	1.912041314	0.020844454
chr1.CM0361.39_at	1.912970922	2.51E-08
Ljwgs_071971.1_at	1.913106631	0.000187183
TM0640.7_at	1.913260798	4.17E-05
chr2.CM0201.67.1_at	1.915061766	0.001275099
chr5.CM0494.11_at	1.916274485	1.16E-09
Ljwgs_011523.1_at	1.916498225	4.61E-07
Ljwgs_042305.1_at	1.916752131	0.001624419
Ljwgs_026377.1_at	1.9172488	0.021802685
Ljwgs_000643.2_at	1.917934554	0.01038862
chr2.CM0018.26.1_at	1.919442677	6.88E-06
TC10636_at	1.921417912	1.49E-08
gi45396840_at	1.921483091	0.01691374
Ljwgs_007682.1_at	1.922066844	0.033610026
TM0599.10_at	1.924001916	0.002351944
chr1.CM0117.43_at	1.924813298	1.24E-06
chr2.CM0008.67_at	1.92570011	0.000101824
chr1.CM0105.44_s_at	1.926549243	1.11E-06
chr1.TM0534.9_at	1.926979854	1.49E-06
Ljwgs_021851.1_at	1.92769882	1.13E-07
Ljwgs_007063.1_at	1.927986717	6.47E-07
chr3.CM0452.19_at	1.928780723	7.99E-09
chr1.TM0103.8_s_at	1.929071346	0.029162735
Ljwgs_023111.1_s_at	1.929363769	3.37E-07
chr2.CM0065.36_at	1.929989187	3.67E-06
chr4.CM0046.21_at	1.930661051	1.34E-07
chr1.CM0800.52_at	1.932277264	0.012278996
chr4.CM0073.53_s_at	1.932593813	0.000499126
chr1.TM0637.14_at	1.932995025	0.000189989
chr1.CM0141.9_at	1.933109345	1.62E-05
Ljwgs_119283.1.1_x_at	1.933330972	0.002836758
gi45626444_at	1.933385602	0.000121678
Ljwgs_027419.1_at	1.933427697	0.00066198
Ljwgs_035751.3_at	1.933926494	0.000547456
chr5.CM0048.7_at	1.934161789	0.00029507
chr1.CM0109.3_at	1.934945137	4.53E-07
gi45403095_at	1.935388304	0.039827579
Ljwgs_012431.2.1_at	1.935650948	6.78E-08
chr1.TM0187.13_at	1.93693669	6.80E-07
gi45412815_at	1.937853567	0.002952381
TC12383_at	1.938270907	8.77E-05
Ljwgs_070481.1_at	1.940359025	0.000227885
Ljwgs_046380.1_at	1.940948437	8.02E-06
Ljwgs_073600.1.1_at	1.941999163	5.25E-07
chr5.TM0455.25_x_at	1.942379435	0.00045345
chr4.CM0337.4_at	1.943421356	0.00151601
chr5.TM0090.3_at	1.945529294	0.001788675
chr6.CM0082.38_at	1.946701367	9.56E-08
Ljwgs_001253.2_s_at	1.947642267	0.003633458
Ljwgs_070140.1_s_at	1.947694406	0.045233494
gi45354430_at	1.948119782	1.88E-06
Ljwgs_055002.1_at	1.949185921	0.008819178
Ljwgs_010317.1_at	1.951417165	2.07E-09
Ljwgs_060581.1_at	1.95217037	2.28E-06
chr3.TM1419.5_at	1.953838871	0.000128878
Ljwgs_020022.2_x_at	1.954649982	6.86E-06
Ljwgs_017532.1.1_at	1.954737738	5.40E-07
chr1.TM1730.17_at	1.955128591	0.0014539
Ljwgs_022343.1.1_s_at	1.955398087	0.006564132
chr1.CM0113.70_at	1.955615957	0.003558556
Ljwgs_051679.1_at	1.955884047	2.83E-09
TC19227_at	1.958554135	2.16E-06
Ljwgs_043316.1_at	1.95878321	7.59E-06
chr3.CM0574.25_at	1.958863672	7.99E-07
Ljwgs_141585.1_at	1.959138677	0.011991911
Ljwgs_043734.1_s_at	1.961031117	1.98E-07
TM1535.1_at	1.961104503	0.00042638
Ljwgs_024445.1_at	1.965505149	4.88E-05
Ljwgs_092680.1_at	1.966236598	8.11E-05
chr2.TM0826.5_x_at	1.967378196	0.001345432
Ljwgs_021647.2_at	1.967821014	4.04E-09
Ljwgs_090720.2_at	1.968617518	6.80E-05
Ljwgs_104647.1_x_at	1.968989562	0.011728191
Ljwgs_116565.1_s_at	1.969228862	0.022904241
Ljwgs_037118.1_s_at	1.969359938	2.95E-07
gi45616654_at	1.969677481	0.018855684
Ljwgs_017912.1_at	1.972187006	2.38E-07
chr5.CM0211.17_at	1.975483161	7.58E-09
Ljwgs_073816.1_at	1.975975117	2.16E-08
Ljwgs_045188.1_at	1.978291183	0.000868073
Ljwgs_010291.1_at	1.979116797	1.71E-06
gi45627996_at	1.979511228	8.04E-06
Ljwgs_133241.1_at	1.980027102	0.000113361
gi45623315_at	1.981139833	0.000108567
Ljwgs_123584.1_at	1.981264113	8.90E-05
Ljwgs_086703.1_at	1.98132224	2.27E-06
TM1036.24_at	1.982455054	0.001417661
Ljwgs_088165.1_s_at	1.983326147	8.93E-05
chr1.CM0248.13.1_x_at	1.984470438	3.05E-07
CM0385.27_at	1.986139377	1.89E-05
chr1.TM0750.11.1_at	1.98666716	1.79E-05
Ljwgs_038316.1_at	1.987389016	2.11E-07
Ljwgs_020774.1_x_at	1.988200941	1.40E-06
Ljwgs_084749.1_x_at	1.988612887	4.63E-08
Ljwgs_137222.1_at	1.988663533	0.044278028
Ljwgs_114134.1_s_at	1.988667576	0.005640089
Ljwgs_030413.2_at	1.99073907	0.029661529
TM0626.22_at	1.991684205	0.003956531
Ljwgs_111954.1_at	1.993181659	0.004448119
Ljwgs_071950.1_at	1.993842849	8.77E-07
chr1.CM0289.30.1_at	1.994017082	3.42E-07
gi45617625_at	1.994436944	1.58E-08
Ljwgs_117445.1_at	1.997065445	5.59E-05
Ljwgs_033895.1_at	1.997526867	0.000539279
Ljwgs_047190.1_s_at	1.998815259	3.30E-06
TM1746.11_s_at	1.999162095	0.000111934
Ljwgs_007350.1_at	1.999226672	1.38E-06
Ljwgs_054860.1_at	2.000248709	2.17E-06
TC13969_at	2.00050105	9.55E-07
TM0846.6_at	2.000732551	0.001439171
Ljwgs_042620.1_at	2.001803087	0.018551865
gi45630068_at	2.002505975	7.71E-05
Ljwgs_020774.1_at	2.002723253	7.07E-07
Ljwgs_109878.1_s_at	2.003711925	0.000113009
Ljwgs_123710.1_at	2.004065701	6.25E-06
chr3.CM1468.22_at	2.007239769	9.14E-06
Ljwgs_138011.1_at	2.007638804	0.000111857
Ljwgs_115191.1_at	2.009034245	0.000720486
gi45622119_at	2.009149707	7.58E-05
Ljwgs_039604.1_at	2.009954097	8.83E-05
Ljwgs_064723.1_s_at	2.010170092	5.54E-07
Ljwgs_065819.1_at	2.010238438	0.005723547
TM0694.8_at	2.01266889	0.004076951
chr1.CM0442.17_at	2.013199191	3.33E-09
Ljwgs_033476.1_at	2.015747403	1.13E-08
gi7614600_at	2.016892749	0.018112734
chr1.CM0231.79.1_at	2.016910071	9.82E-05
Ljwgs_037770.1_at	2.016970489	0.001125807
chr1.CM0113.4_at	2.019717808	6.71E-07
chr1.TM1410.6_at	2.02025471	0.000124517
Ljwgs_113866.1_s_at	2.021386686	4.21E-08
BM1736.10_at	2.021579465	0.014887267
Ljwgs_015233.2_at	2.021959541	0.025505147
Ljwgs_091519.1_s_at	2.022172043	0.001497636
chr1.CM0318.17_at	2.022740488	1.80E-10
Ljwgs_032243.1.1_s_at	2.025054448	2.43E-05
Ljwgs_010639.1_at	2.026795621	0.001220255
chr4.TM0851.2.1_at	2.029423325	7.22E-06
Ljwgs_033383.1_at	2.031696615	6.42E-07
chr5.CM0239.4.1_at	2.033413694	4.00E-07
chr2.CM0020.29_at	2.035526448	3.39E-09
gi45398271_s_at	2.036308624	1.53E-08
Ljwgs_022526.1_s_at	2.037807309	2.95E-06
TM0497.17_at	2.039003751	6.70E-06
gi45608467_at	2.041362372	0.003710754
Ljwgs_015475.1_at	2.042381509	0.012650724
Ljwgs_082552.1_s_at	2.04284991	0.000466108
Ljwgs_126326.1.1_at	2.043262733	4.18E-05
Ljwgs_054553.2_at	2.044659775	0.033898034
Ljwgs_086529.1_at	2.047533038	7.38E-06
Ljwgs_053302.1_at	2.04766541	0.000239737
Ljwgs_041279.1_at	2.048296408	3.82E-06
chr3.CM1468.34_s_at	2.05021072	1.37E-05
chr1.CM0105.21_s_at	2.05029948	1.16E-07
chr5.TM0431.23_at	2.056893276	8.70E-08
Ljwgs_069458.2_at	2.057183417	1.27E-05
chr4.CM0170.4_at	2.057369468	4.84E-09
TM1556.23_at	2.059424822	3.55E-09
chr5.CM0494.29_at	2.059570037	0.000273618
chr4.CM0079.35_at	2.060546305	0.000452577
gi45626652_at	2.060788842	9.75E-07
Ljwgs_012479.1_at	2.061389853	2.42E-09
Ljwgs_142542.1_at	2.06413405	0.000459991
chr2.CM0695.38_at	2.065593257	0.001437021
chr2.CM0124.28_at	2.066263922	0.033420015
chr4.TM1713.3.2_s_at	2.066516101	1.93E-05
Ljwgs_017525.1_at	2.068038565	0.005371421
Ljwgs_019707.1_s_at	2.068190672	3.28E-09
gi45619071_at	2.069834039	0.000203675
chr5.CM0357.10_at	2.070526789	0.005218571
chr2.CM0225.11.1_at	2.070901376	2.40E-09
chr2.CM0191.7_at	2.071500296	7.96E-08
Ljwgs_050816.1_at	2.071998704	2.57E-09
Ljwgs_017038.1_at	2.0720721	0.017256665
chr1.CM0275.19.1_at	2.072417033	8.75E-05
chr2.CM0008.51.1_at	2.072485748	1.14E-05
chr3.CM0590.43_at	2.072493509	0.001914926
gi1370143_at	2.073133745	3.87E-08
Ljwgs_051296.1.1_at	2.073611099	0.000189162
Ljwgs_058404.1_s_at	2.073615851	0.001472834
Ljwgs_133701.1_s_at	2.077757616	4.15E-05
gi45635128_at	2.078420359	0.000508238
chr4.CM0219.29_at	2.078694664	1.79E-05
chr4.CM0307.1_s_at	2.078957121	8.77E-13
TM0721.11_at	2.078987362	2.61E-05
chr5.CM0200.76_at	2.079252019	1.79E-07
gi45398800_at	2.080207719	0.001536824
Ljwgs_017694.1_at	2.080391671	2.97E-07
Ljwgs_015514.1_at	2.080770867	0.000228045
gi45627682_at	2.081037536	0.00114968
chr6.CM0314.35_at	2.081363474	0.020733261
Ljwgs_046143.1_at	2.081700961	0.00017251
TM0427.30.1_at	2.082073834	0.012336336
Ljwgs_065820.1_at	2.082144001	3.83E-12
chr2.CM0783.12_s_at	2.082159979	8.27E-09
Ljwgs_030351.2_s_at	2.083041079	1.05E-07
Ljwgs_056474.1_s_at	2.084789383	6.92E-08
Ljwgs_079164.1_at	2.085713175	5.42E-05
chr1.CM0361.33_at	2.086866954	3.52E-08
chr1.CM0318.30_at	2.087888337	3.88E-08
chr1.CM0593.41.2_at	2.089799989	0.0006594
Ljwgs_046207.2_at	2.090722737	2.92E-06
chr6.BM1377.7_at	2.091593456	1.48E-09
TM1226.13.1_s_at	2.091880469	0.001290317
chr3.CM0792.40_at	2.092502841	2.41E-08
TM1149.9_at	2.09264403	0.000259612
Ljwgs_050816.1_x_at	2.092686728	4.77E-09
chr5.CM0953.28.1_at	2.093031323	2.24E-05
Ljwgs_091881.1_at	2.093357717	0.021149121
Ljwgs_063974.1_at	2.093615356	0.001546454
Ljwgs_065200.1_at	2.094127124	6.87E-10
gi45629981_at	2.094822715	0.000127769
chr1.CM0318.28_at	2.095549258	0.000144522
Ljwgs_071495.1.1_at	2.100076667	3.43E-09
chr5.CM0953.23.1_at	2.101267436	0.000236091
chr1.TM0498.16_at	2.103288714	6.61E-08
chr3.CM0634.85_at	2.103315756	5.99E-06
chr2.CM0099.54_at	2.103838522	3.91E-08
Ljwgs_052210.0.1_at	2.103963729	3.62E-07
Ljwgs_020043.1_at	2.104121066	3.35E-08
TM1304.14.1_at	2.105544089	0.00169384
Ljwgs_022475.2_s_at	2.106866082	0.000294604
Ljwgs_014411.0.1_at	2.106954224	0.001724318
Ljwgs_028198.1_at	2.108112147	3.49E-07
Ljwgs_072537.1_at	2.111620434	3.87E-07
chr2.CM0120.4_at	2.11213049	0.001519232
gi45627771_at	2.114253776	2.35E-05
TM1310.7_at	2.115652674	1.80E-11
Ljwgs_147476.1.1_x_at	2.115857796	0.002348373
Ljwgs_011298.1_at	2.117643265	0.01369924
chr3.CM0460.11_at	2.118750267	1.17E-08
Ljwgs_099231.1.1_at	2.121165458	6.31E-06
Ljwgs_021104.1_at	2.121890725	8.36E-07
chr1.CM0393.42_s_at	2.12205267	1.98E-07
Ljwgs_061729.1_at	2.123755248	2.66E-06
gi7742489_at	2.124518258	7.90E-05
Ljwgs_053703.1_at	2.124880391	1.36E-06
Ljwgs_063617.1_at	2.12644153	1.60E-05
Ljwgs_016948.2_at	2.127462325	3.17E-08
TM0697.1.2_at	2.127936026	2.42E-09
TM0379.20.1_at	2.134023313	0.003275122
TM0685.3.3_x_at	2.134325354	0.000176683
chr2.CM0749.8_at	2.135047922	0.0001711
Ljwgs_069379.1_s_at	2.135352477	0.00048213
chr3.CM0160.60_s_at	2.135592722	0.000182853
Ljwgs_083867.1_at	2.136717039	0.005023703
gi45637641_at	2.136975178	0.000136586
Ljwgs_085595.1_at	2.138482461	1.28E-12
Ljwgs_011461.1_at	2.138571856	5.17E-05
TM0746.12_at	2.138592834	4.14E-06
Ljwgs_060667.2_at	2.13885334	1.49E-09
Ljwgs_122335.1_at	2.142429516	0.000102307
gi45624163_at	2.143082082	1.18E-08
chr1.TM0371.23_at	2.144993016	3.67E-06
Ljwgs_030565.1_at	2.146091823	9.08E-11
Ljwgs_010216.2_at	2.147346004	2.75E-07
Ljwgs_019856.1_at	2.147486217	7.92E-06
chr3.CM1468.9_at	2.148483963	0.000293476
Ljwgs_132646.1_at	2.150247156	0.000208921
gi45622814_at	2.150554002	0.011979151
Ljwgs_134370.1_at	2.15161638	0.003322613
chr4.TM0421.26_at	2.151863557	0.001763971
BM1551.1_at	2.153250844	1.59E-09
Ljwgs_012627.1_at	2.153315251	1.41E-05
Ljwgs_065639.1_at	2.153574143	3.27E-07
Ljwgs_116928.1_at	2.155119562	0.000385762
Ljwgs_028446.1_at	2.155123963	1.27E-07
chr1.TM0371.23_x_at	2.15761046	4.37E-06
chr4.CM0165.51_at	2.158348689	2.07E-05
Ljwgs_027891.1_at	2.158477152	1.65E-05
chr4.CM0288.50_at	2.1586755	7.96E-05
Ljwgs_035304.1_at	2.159092166	1.07E-06
chr6.CM0314.36_at	2.160498651	7.65E-10
gi45635449_at	2.160961277	1.12E-05
Ljwgs_003451.3_at	2.162052832	8.89E-08
Ljwgs_031879.1_s_at	2.163906365	2.11E-10
gi7723402_at	2.163931971	0.000417681
gi45402783_at	2.164280504	1.52E-08
gi45352782_at	2.165081045	1.85E-06
gi45354665_at	2.165988943	4.82E-12
gi45632140_at	2.168438895	1.15E-06
chr4.CM0501.54_at	2.169762117	4.08E-07
Ljwgs_038111.1_at	2.171695131	5.27E-08
gi45573686_at	2.172105515	0.012722056
Ljwgs_061459.1_at	2.17285523	8.51E-09
Ljwgs_104179.1_at	2.172888345	2.61E-09
Ljwgs_038745.1_s_at	2.17407942	0.000649626
Ljwgs_026303.1_s_at	2.174671103	7.05E-05
Ljwgs_047868.1_at	2.174734193	0.000130855
TM0674.11_at	2.179275557	1.30E-06
Ljwgs_014829.1_at	2.181262429	2.16E-07
Ljwgs_078146.1_at	2.182133873	0.010963647
chr2.CM0249.32_at	2.182560819	7.76E-08
Ljwgs_021481.1_at	2.184410865	0.000999477
Ljwgs_038224.1_at	2.187439156	5.58E-05
Ljwgs_048048.1_at	2.189168871	2.15E-08
Ljwgs_023049.1_at	2.189278324	3.92E-08
TM1472.25_at	2.189960685	1.59E-07
chr4.CM0044.38_at	2.190460007	9.74E-11
chr1.CM0215.44_at	2.190602405	1.57E-10
Ljwgs_105475.1_at	2.191385499	2.61E-05
chr1.CM0105.50_at	2.191517664	6.29E-07
gi45616136_at	2.19187072	3.46E-06
Ljwgs_023890.1_s_at	2.19299868	2.64E-09
chr5.CM0519.54_at	2.194979062	7.48E-08
chr6.TM0317.20.1_s_at	2.195121829	3.81E-09
chr6.CM0686.18.1_at	2.197106468	0.000698952
Ljwgs_025639.2_at	2.197756099	0.000585349
Ljwgs_036445.1_at	2.198322496	1.52E-07
chr4.CM0131.51_s_at	2.200731655	8.16E-07
Ljwgs_039633.1_at	2.202186078	0.001473332
gi11065466_at	2.203250018	4.74E-08
gi45629423_at	2.203509605	8.26E-09
chr4.TM1713.3_x_at	2.207344062	1.03E-11
chr2.CM0021.54_at	2.207406708	8.04E-06
TM0759.23.2_at	2.208016115	0.028489433
chr1.CM0275.8_at	2.208016374	0.00033312
TM1622.5_at	2.208441748	1.90E-08
chr2.CM0249.48_at	2.209288767	3.29E-05
chr6.CM0738.15_s_at	2.211756649	4.25E-11
Ljwgs_062134.1_at	2.21245276	2.55E-07
Ljwgs_025002.1_s_at	2.21740294	2.59E-05
Ljwgs_016210.2_at	2.218772655	0.017655401
Ljwgs_141955.1_s_at	2.219343179	0.001972744
Ljwgs_037517.1_at	2.221785712	9.19E-06
chr4.CM0227.53_at	2.221874475	1.62E-06
chr2.CM0177.21_x_at	2.222361902	0.004233167
chr6.CM0041.4_at	2.223038519	0.002089493
Ljwgs_018815.1_at	2.223987984	4.09E-05
Ljwgs_010240.3_at	2.225552835	1.18E-06
Ljwgs_144291.1_s_at	2.225985937	4.82E-09
chr2.CM0304.88_at	2.226703778	1.11E-06
chr1.CM0269.33.1_at	2.227086194	7.37E-06
Ljwgs_089166.1.1_at	2.227893437	0.001290079
Ljwgs_117294.1_at	2.228119458	1.08E-08
TM0748.9_x_at	2.228813716	0.000164976
Ljwgs_074479.1.1_s_at	2.232577047	0.002921324
chr3.BM1720.5_at	2.232589256	5.86E-08
Ljwgs_019597.2_at	2.232982183	1.67E-07
TM1130.15_s_at	2.233038337	6.10E-08
Ljwgs_071014.1.1_s_at	2.234316347	0.04181408
chr4.TM1713.3.2_at	2.235901638	6.17E-05
BM1702.1_at	2.239279167	1.22E-09
chr2.CM0008.36_at	2.239453158	0.00033408
chr1.CM0150.75_at	2.241197592	1.97E-08
chr4.CM0288.49_s_at	2.242004686	7.30E-05
chr4.CM0219.27.3_x_at	2.245678968	9.40E-07
gi45605335_at	2.246165239	1.10E-09
Ljwgs_048994.1_at	2.247833955	0.003839673
TC13658_at	2.249017464	1.23E-07
TC18119_at	2.250435705	1.92E-08
Ljwgs_122636.1_s_at	2.25150441	6.89E-06
chr1.TM0862.18.1_at	2.252688489	0.001531371
chr4.CM0042.8_at	2.253003564	2.28E-07
chr2.CM0783.35_at	2.253317795	6.38E-09
Ljwgs_023991.1_at	2.25389804	0.035789111
chr3.CM0460.23_at	2.254429767	0.001405671
TM0561.8.1_at	2.255343469	3.90E-08
Ljwgs_111612.1.1_s_at	2.256327846	0.014664088
chr2.CM0310.46.1_at	2.257000765	0.000598612
Ljwgs_024157.1_at	2.258171684	1.81E-08
chr3.CM0142.55_at	2.258938193	4.53E-05
Ljwgs_071628.1.1_at	2.259103976	4.23E-08
Ljwgs_036270.1_s_at	2.260859486	6.70E-05
TM1006.15_at	2.263302697	0.002154664
chr2.TM0652.16_at	2.265144083	4.48E-10
Ljwgs_047699.1_at	2.265780298	1.62E-06
Ljwgs_036636.1_at	2.267036186	8.96E-06
gi45400819_at	2.267275806	0.000269512
Ljwgs_049767.1_at	2.267890414	1.60E-06
Ljwgs_010694.1_at	2.268321859	5.91E-08
TM0561.8_s_at	2.269178429	0.000409061
gi15191714_at	2.269454927	0.007246655
TM0645.23.1_at	2.269455542	2.00E-05
Ljwgs_046037.1_at	2.270259237	0.003689652
Ljwgs_041843.1_at	2.270279	7.50E-07
chr5.CM0048.29_at	2.272421904	0.006419911
chr2.CM0608.17_at	2.273481356	2.56E-05
chr4.CM0126.93_s_at	2.27369857	1.86E-08
Lj-MIR390a_at	2.274233664	0.000764957
TM1123.26.1_at	2.275900159	9.36E-10
Ljwgs_019693.1_at	2.27857468	6.33E-05
chr1.CM0192.45.1_s_at	2.278864853	5.20E-10
gi45350479_at	2.279580421	0.004110497
Ljwgs_075715.1_at	2.282930523	2.49E-06
Ljwgs_076245.1_s_at	2.283182014	0.000108374
chr1.TM0371.24_at	2.283604871	1.33E-05
chr5.CM0953.24_at	2.284125192	1.90E-06
chr1.TM1643.7_at	2.288162513	7.40E-09
Ljwgs_039194.1_s_at	2.288671629	0.000242163
chr1.CM0195.71_at	2.289876884	0.017018291
Ljwgs_039194.1_at	2.289973156	0.000142155
chr2.CM0225.21_at	2.290627543	0.002822045
chr1.TM0750.20_at	2.292007747	2.20E-07
Ljwgs_021600.1_s_at	2.292611234	1.41E-06
chr2.CM0360.23_at	2.295204402	9.20E-06
Ljwgs_145981.1_at	2.295260866	1.11E-06
chr1.CM0375.48_at	2.297499187	7.49E-06
chr1.TM0952.12_at	2.301053729	1.40E-11
CM0680.1_at	2.301440683	0.000875854
Ljwgs_113548.1_at	2.301552284	0.001716595
Ljwgs_050617.1_s_at	2.302243308	0.016363584
chr6.CM0041.3_at	2.303416039	2.75E-06
Ljwgs_138654.1_x_at	2.303985192	7.39E-07
Ljwgs_016986.1_at	2.304872117	2.37E-10
chr1.TM1671.16_at	2.307041277	0.000307634
Ljwgs_047661.1_at	2.309054402	0.003548563
Ljwgs_018189.1_at	2.309607187	8.15E-08
chr5.CM0158.46_at	2.309786109	6.39E-07
TC10445_at	2.310416251	0.002674361
chr5.CM0239.20_at	2.310474746	9.24E-11
chr3.CM0792.13.1_at	2.311039157	1.68E-07
Ljwgs_015816.1_at	2.311511546	0.044143552
chr5.CM0299.44.3_s_at	2.313161302	0.000164397
chr6.CM0314.22_at	2.313352342	9.02E-06
Ljwgs_147057.1_s_at	2.314561407	0.006178627
gi7720718_at	2.316016951	0.000712858
Ljwgs_004982.2_at	2.31625675	1.84E-05
Ljwgs_028771.1_at	2.318899087	2.82E-10
Ljwgs_023608.2_at	2.320069648	0.000306192
Ljwgs_033074.1_at	2.321548799	1.78E-05
chr6.CM0057.25.1_at	2.325139692	0.001054169
gi45621671_at	2.327019817	0.000374393
chr4.TM0387.13_at	2.330578866	1.34E-07
chr1.TM1444.11_at	2.331013562	1.34E-07
Ljwgs_051723.1_s_at	2.334417479	0.011741499
Ljwgs_088436.1.1_at	2.335177391	0.000262205
gi45625334_at	2.335392399	0.002788492
Ljwgs_118519.1_s_at	2.335490979	0.000395241
chr4.CM0007.37_s_at	2.335668238	1.03E-06
Ljwgs_022968.1_at	2.336078868	0.000851049
Ljwgs_061092.1_s_at	2.336113204	3.89E-05
gi45349310_at	2.336292096	1.65E-05
Ljwgs_026045.1_at	2.337033447	0.03308106
gi45353682_at	2.33879782	1.50E-06
chr1.CM0023.10_at	2.340303264	0.001248645
gi45627487_at	2.341910967	6.36E-05
Ljwgs_055050.1_x_at	2.343860512	0.004587501
chr4.CM0044.28_at	2.345243037	1.30E-06
Ljwgs_079872.1_at	2.345349886	0.008337324
gi45577167_at	2.345934544	1.16E-07
chr3.CM0590.68_at	2.345950565	2.12E-09
chr2.CM0783.14_x_at	2.348496692	5.01E-06
Ljwgs_053770.1_at	2.350526912	0.012251591
Ljwgs_038228.1_at	2.352261384	0.000357928
Ljwgs_112592.1.1_at	2.352886913	1.60E-05
Ljwgs_139675.1_at	2.354296678	4.05E-07
TM1520.7.1_at	2.356532421	2.43E-07
gi29966462_at	2.357393618	3.94E-08
gi45406015_at	2.359528884	0.001885829
chr6.TM0306.12_at	2.360022257	0.000662159
Ljwgs_065613.1.1_s_at	2.361392122	3.21E-07
CM1488.13_at	2.363072068	0.000511131
Ljwgs_052818.1_s_at	2.363115511	5.97E-05
chr1.CM1413.19_at	2.364553093	4.05E-08
Ljwgs_029024.1_s_at	2.36945633	0.00554826
Ljwgs_111287.1.1_x_at	2.371119902	0.005077102
TM0379.7_at	2.371529818	0.001462987
Ljwgs_015097.2_at	2.372863658	0.002991701
Ljwgs_021746.1_at	2.37319959	0.000151187
TM1765.11_s_at	2.374628439	0.002957865
Ljwgs_021193.1_at	2.38305621	4.31E-07
chr3.CM0216.84_at	2.38437365	1.86E-05
chr6.CM0420.16_at	2.385336499	1.72E-07
Ljwgs_104697.2_at	2.386704867	1.04E-10
TM1566.6_s_at	2.387593835	0.00248782
gi45398245_at	2.387989431	0.000567373
Ljwgs_101587.1_at	2.389986026	0.000161057
Ljwgs_058647.1_at	2.394281121	2.17E-07
chr1.TM0221.11.1_s_at	2.396112231	2.30E-07
Ljwgs_049068.1_s_at	2.396209785	0.005848735
Ljwgs_078891.0.1_at	2.400092059	9.13E-06
chr2.CM0695.30.1_at	2.403303178	1.85E-08
Ljwgs_007233.1_at	2.403797953	4.10E-08
chr6.CM0140.24_at	2.40475913	1.81E-10
Ljwgs_061847.1_at	2.404907709	3.52E-08
Ljwgs_037732.1_at	2.406732466	6.70E-06
gi45634492_at	2.409008962	2.69E-07
Ljwgs_053934.1_at	2.410486944	0.000787878
chr2.CM0168.34_at	2.412556131	3.28E-06
Ljwgs_136415.1.1_at	2.412917355	0.002764838
chr2.CM0360.20_at	2.416757063	0.000129812
Ljwgs_009027.2_at	2.421064877	0.000363851
Ljwgs_055962.1_at	2.422655244	6.55E-10
chr2.CM0338.35_at	2.423359567	2.82E-06
chr1.TM0430.16.1_at	2.424163161	0.001028199
chr6.CM0738.15.1_s_at	2.426306882	1.04E-06
gi45615481_at	2.427606716	2.00E-06
Ljwgs_052884.1_at	2.429913772	2.64E-06
chr2.CM0310.35.1_at	2.430516346	1.15E-06
TM0374.19_at	2.431137783	0.000233622
chr1.CM0051.22_at	2.431180419	1.22E-07
Ljwgs_009275.2_at	2.432478361	3.02E-05
Ljwgs_088626.1_at	2.433000492	3.54E-10
gi45615234_at	2.434046471	0.00016848
chr4.TM1415.9_at	2.434932562	1.08E-09
chr4.TM1713.3_at	2.435557996	2.08E-10
Ljwgs_024344.1.1_at	2.437687216	0.000132417
Ljwgs_134796.1.1_s_at	2.438393556	0.000282688
Ljwgs_011490.1_at	2.440387449	6.00E-08
TC14027_at	2.441036033	1.12E-07
chr1.CM0275.19.1_x_at	2.445922479	9.96E-06
Ljwgs_012347.1_at	2.446907825	0.000110782
chr1.CM0088.65_at	2.447169704	1.49E-07
Ljwgs_072410.2.1_at	2.447259334	9.19E-08
chr1.TM0454.34_at	2.447950978	0.019134564
Ljwgs_028068.1_at	2.448829444	1.14E-06
chr1.CM0393.42_at	2.449816415	1.83E-10
Ljwgs_024867.1_at	2.450051547	0.001967287
Ljwgs_019206.3_at	2.454629578	1.09E-09
chr2.CM0360.3_at	2.454844716	2.21E-08
Ljwgs_044186.1_x_at	2.45518991	3.03E-08
Ljwgs_049105.2_at	2.455936691	4.89E-10
Ljwgs_020238.1_at	2.457010997	8.05E-06
chr5.TM1323.11.1_x_at	2.460494712	0.00047614
Ljwgs_038134.1_s_at	2.462585895	0.000326041
Ljwgs_019331.1_at	2.463048308	9.73E-09
Ljwgs_090314.1_s_at	2.464842911	0.000111583
gi45398091_at	2.465639066	8.32E-05
Ljwgs_012255.0.1_s_at	2.466652927	0.03107671
chr2.CM0018.67_at	2.466762556	2.85E-06
Ljwgs_007122.1_at	2.46954429	7.03E-06
chr1.CM0315.11_s_at	2.470287521	3.07E-06
Ljwgs_081262.1_at	2.472141395	4.56E-10
chr6.TM0317.20.1_at	2.472206854	1.84E-08
chr2.CM0120.40_s_at	2.472247243	0.000768988
Ljwgs_072532.1_at	2.481576163	1.93E-09
chr2.CM0405.20.4_s_at	2.481856331	5.01E-06
Ljwgs_024610.1_at	2.482356019	5.49E-07
chr1.TM0498.8.2_at	2.482514308	6.01E-07
Ljwgs_108604.1_x_at	2.483922381	0.000861817
TM1008.1_at	2.485831617	7.29E-06
Ljwgs_075593.1_at	2.489133981	7.93E-07
Ljwgs_150365.1_s_at	2.493642616	0.0002161
gi45349022_at	2.495089682	2.06E-07
Ljwgs_086307.1_at	2.495730658	1.84E-07
Ljwgs_093896.1_s_at	2.498024947	0.001147728
Ljwgs_018876.1_at	2.502404479	0.001659955
Ljwgs_020347.1_at	2.503466255	3.31E-08
chr4.CM0831.5_s_at	2.503874954	0.000126201
TC14488_s_at	2.504286371	2.54E-10
gi29965573_at	2.504523769	0.000531239
Ljwgs_066590.1_s_at	2.505606085	1.49E-06
chr2.CM0120.8_at	2.505699724	2.26E-09
Ljwgs_016193.1_at	2.508321699	0.00057533
Ljwgs_050059.1_at	2.511837449	5.09E-06
Ljwgs_075584.1_at	2.51227911	7.79E-05
chr1.BM1732.0.1_x_at	2.512313574	0.012181836
TM1123.5_at	2.517447686	4.67E-09
Ljwgs_014023.2_at	2.51864865	0.001903928
Ljwgs_111287.1.1_at	2.526288112	0.004111923
Ljwgs_029953.1_s_at	2.527733957	3.65E-07
Ljwgs_097163.1_at	2.52898864	3.23E-06
Ljwgs_026715.1_at	2.530168948	2.33E-12
gi45635689_at	2.530197758	5.87E-06
Ljwgs_000642.2_at	2.53116778	0.027396664
Ljwgs_013156.1_at	2.53178592	0.000374951
Ljwgs_033062.2_at	2.532759689	7.03E-07
chr4.CM0131.86.1_x_at	2.534136661	3.40E-06
CM0345.11_at	2.535414952	2.24E-10
gi7614732_at	2.53699917	1.55E-05
chr4.CM0247.11_s_at	2.537236109	7.87E-10
TM0379.18_at	2.54051094	0.019155073
TM0846.11_at	2.541442752	2.87E-13
Ljwgs_042073.1_at	2.542802766	0.002123263
TC8776_at	2.547325031	7.42E-09
gi29969114_at	2.548001247	2.53E-05
chr5.TM0562.31_at	2.548743541	1.20E-08
gi45400480_at	2.552476322	1.75E-05
gi45626047_at	2.553655656	3.15E-07
Ljwgs_021382.3_at	2.553941188	1.08E-05
TC15959_at	2.554342876	2.35E-09
TC8247_s_at	2.554774355	1.43E-08
chr2.TM0838.14_x_at	2.556294514	1.37E-07
TC13479_at	2.557222336	3.58E-09
gi29966355_at	2.560586023	1.13E-08
Ljwgs_050695.1_at	2.561756973	0.001217279
chr2.CM0018.14_at	2.562693266	6.25E-10
Ljwgs_025169.2_at	2.562865891	2.52E-13
Ljwgs_039412.1_at	2.562946352	2.22E-07
chr2.CM0608.31_s_at	2.563751671	1.26E-05
chr4.CM0100.25_at	2.564558123	2.86E-06
chr4.CM0007.11_at	2.566463816	0.000693703
chr2.CM0323.39_at	2.568714514	2.93E-05
Ljwgs_084920.1_at	2.570698568	8.90E-07
chr4.CM0170.15_s_at	2.571598931	9.47E-09
Ljwgs_086969.1_s_at	2.572000704	2.51E-05
chr2.TM0417.8_at	2.574426047	0.00048213
Ljwgs_034621.1_s_at	2.576354054	2.06E-06
Ljwgs_132649.1.1_at	2.57737629	1.07E-07
gi45636003_at	2.577672859	0.001945178
gi45635798_at	2.578646847	0.006534816
TM0548.26_at	2.578934606	2.14E-06
Ljwgs_095834.1_at	2.581054645	0.00107023
chr2.CM0783.7_at	2.581480183	4.30E-08
Lj-MIR167_s_at	2.582151187	0.000917065
Ljwgs_060753.1_at	2.584109073	0.000416579
gi45616047_at	2.586961563	2.48E-07
Ljwgs_010504.2_at	2.590659453	2.17E-05
chr6.CM0082.43_at	2.592617281	2.36E-07
chr4.CM0170.20_s_at	2.593419595	0.034902317
Ljwgs_140208.1_x_at	2.594238815	0.005564638
chr4.CM0283.25_at	2.595932165	4.21E-09
Ljwgs_007379.1_at	2.598701562	4.18E-07
chr6.TM0367.11_at	2.600646352	2.94E-08
Ljwgs_028427.1_at	2.600869871	5.50E-06
gi45408619_at	2.601317117	5.35E-07
chr4.CM0131.86.1_at	2.601823355	0.000180079
Ljwgs_007648.1_s_at	2.607052098	3.27E-11
chr1.CM0033.1_at	2.608388369	4.75E-12
Ljwgs_015909.2_at	2.609886964	4.03E-05
chr2.CM0060.76_at	2.610518756	4.04E-06
Ljwgs_092681.1_at	2.612441496	0.000959145
TM0898.6_at	2.614562487	2.81E-08
Ljwgs_070176.1_at	2.61676574	5.48E-08
chr2.CM0803.40_at	2.617756488	1.41E-05
chr5.CM0239.14.1_at	2.619333188	4.19E-10
gi29970026_at	2.620684147	1.79E-06
Ljwgs_020113.1.1_at	2.629956913	7.47E-06
Ljwgs_041381.0.1_at	2.631141752	7.00E-08
chr4.CM0165.65_at	2.632845048	1.99E-08
gi58430448_at	2.633287075	1.10E-08
chr4.CM0128.28_at	2.63715019	4.11E-07
Ljwgs_042146.1_at	2.637328956	2.66E-07
Ljwgs_028535.1_at	2.641602764	1.37E-07
Ljwgs_147770.1_at	2.64572992	3.90E-05
chr2.CM0102.51.1_at	2.646219566	2.02E-09
Ljwgs_069348.1_at	2.647600833	1.94E-08
chr6.CM0885.28_s_at	2.649211031	6.76E-07
Ljwgs_044401.2_at	2.652189009	0.011832678
chr3.CM0468.60_at	2.652346112	1.49E-05
Ljwgs_024318.1_at	2.653794015	0.000165085
Ljwgs_020773.1_at	2.653846039	9.46E-12
chr3.CM0701.12_at	2.654853479	6.36E-07
chr3.CM1468.29.1_at	2.655688382	2.11E-08
TM1553.3_at	2.655832591	2.21E-08
chr2.CM0021.61_at	2.6578649	0.000861862
TC17924_at	2.659798775	5.00E-11
gi897772_at	2.663290654	0.00386069
Ljwgs_015358.2_x_at	2.664092387	4.77E-08
chr6.CM0885.29_at	2.666213548	2.71E-08
chr6.CM0139.66_at	2.669121891	4.70E-10
Ljwgs_051725.1_at	2.669317643	1.59E-05
chr1.CM0178.74_at	2.670619744	1.21E-05
Ljwgs_027953.1_at	2.673327653	6.13E-10
chr1.CM0017.30_at	2.674774092	4.60E-05
chr5.CM0096.60_s_at	2.675912977	8.32E-08
Ljwgs_039478.1_s_at	2.676572513	0.003920685
Ljwgs_120837.1_s_at	2.677586329	5.34E-05
gi7747817_at	2.679002219	2.86E-05
Ljwgs_048893.1_at	2.680513516	3.81E-07
Ljwgs_121142.1_at	2.682224835	1.50E-07
chr6.CM0139.51_at	2.686145723	2.16E-07
Ljwgs_023889.1_at	2.687131156	3.73E-06
gi45641857_at	2.688504226	3.62E-09
Ljwgs_064083.1_at	2.691851791	3.86E-08
Ljwgs_021082.3_s_at	2.692345037	2.33E-06
chr1.TM1767.12_at	2.6928068	4.25E-05
Ljwgs_029450.1_at	2.694892066	2.50E-05
chr3.TM0436.8_at	2.696450541	3.21E-11
chr3.CM0282.137_at	2.697122296	2.16E-08
gi45623272_at	2.701049297	5.01E-06
chr5.CM0034.43_at	2.702991439	0.000166667
Ljwgs_016056.1_at	2.704659723	0.000221088
chr2.CM0545.35_x_at	2.705058719	0.001595155
Ljwgs_008982.2_at	2.708546792	2.54E-11
Ljwgs_097910.1_at	2.708898369	4.72E-06
Ljwgs_050034.1_at	2.709016269	1.70E-06
chr4.CM1170.43_at	2.70956024	5.87E-11
TM1519.14_x_at	2.710301783	0.000619597
Ljwgs_047944.1_s_at	2.711480225	3.43E-09
Ljwgs_101780.1_at	2.714435119	6.02E-07
Ljwgs_075335.1_at	2.718853665	1.00E-09
chr1.TM1767.16_at	2.719360923	3.17E-10
chr2.TM1534.7_at	2.720669777	2.67E-10
Ljwgs_025424.1_at	2.722738757	0.000161174
Ljwgs_139202.1_s_at	2.724631544	2.46E-09
Ljwgs_026114.1_at	2.72959807	3.12E-09
gi45618229_at	2.730424076	1.83E-09
Ljwgs_022308.1_at	2.731084842	6.81E-10
chr1.CM0133.88_at	2.731720338	0.023196017
Ljwgs_023525.1_at	2.735141135	0.000100601
chr4.CM0006.49_at	2.738010269	2.50E-08
Ljwgs_081366.1_at	2.738793428	4.09E-06
Ljwgs_093266.1_at	2.740964382	0.000309041
chr1.CM0393.38_s_at	2.741090199	0.016412615
Ljwgs_082464.1_s_at	2.741524134	7.92E-10
TM1130.8_s_at	2.743888727	8.66E-07
TC12963_at	2.744847081	0.000490706
Ljwgs_059716.2_x_at	2.746901194	6.15E-07
chr4.TM0421.7_s_at	2.755237358	0.012266047
Ljwgs_024080.1_at	2.756098633	0.009791437
Ljwgs_077996.1_at	2.758305256	7.64E-05
Ljwgs_114128.2_at	2.762240514	2.81E-08
chr6.CM0539.10.1_at	2.762258254	3.35E-07
Ljwgs_017449.1_at	2.764798316	2.84E-08
Ljwgs_035507.1_at	2.766121475	8.73E-08
Ljwgs_082464.1_at	2.766497699	9.87E-10
Ljwgs_115212.1.1_s_at	2.768494799	0.004182145
gi45629506_at	2.769711255	7.04E-06
chr4.CM0307.23_at	2.77050918	1.48E-08
Ljwgs_011999.1_at	2.771099135	0.001126619
Ljwgs_046906.1_at	2.771114985	0.045194021
Ljwgs_104157.1_at	2.771840584	3.25E-06
Ljwgs_036642.1_at	2.77395964	1.60E-05
TC15327_at	2.774087175	6.05E-10
Ljwgs_014642.2_at	2.774519265	4.01E-06
Ljwgs_016165.1_at	2.775076958	4.97E-08
chr1.TM0252.6_at	2.781526404	1.74E-08
chr3.TM0859.13_at	2.782004234	3.67E-06
chr2.TM0479.6_at	2.782574235	4.19E-06
CM0355.7_at	2.783682239	2.06E-09
Ljwgs_144174.1_at	2.787811869	1.68E-08
Ljwgs_011499.3_at	2.79068723	3.13E-08
chr4.CM0831.35.2_at	2.792016614	5.67E-06
Ljwgs_008688.3_at	2.792363236	9.75E-08
chr3.CM0711.14_at	2.792677837	2.97E-05
Ljwgs_105063.1.1_x_at	2.794986558	0.004134186
chr6.CM0437.13_at	2.795034625	3.60E-06
TM1762.9.1_at	2.796867498	7.78E-06
chr2.CM0177.77.1_at	2.797078703	2.53E-07
chr4.CM0126.26_at	2.798901583	4.29E-05
Ljwgs_031495.1_at	2.800535162	2.45E-08
Ljwgs_099499.1_at	2.804642157	8.86E-12
chr1.CM0215.10_at	2.804699415	0.000105353
Ljwgs_110039.1_at	2.806348968	0.001778521
Ljwgs_015837.1_at	2.806655992	6.51E-09
chr4.CM0007.37_at	2.812421526	7.45E-08
chr3.CM0792.22_at	2.815023996	6.52E-10
TM0933.8.2_at	2.816408346	0.000230405
Ljwgs_023327.1_at	2.818633893	3.20E-08
chr1.CM0104.32_s_at	2.82080672	4.02E-06
chr4.CM0219.28.1_s_at	2.821430535	4.46E-08
Ljwgs_041830.1_x_at	2.821437366	0.003398963
chr5.CM0096.60.1_at	2.824605556	2.29E-06
gi45352381_at	2.831013021	1.84E-10
TM0746.9_at	2.832125627	9.58E-05
chr1.CM0033.1.1_at	2.832859914	3.67E-09
TM0626.22_s_at	2.835673015	3.73E-07
Ljwgs_030447.1_at	2.835801233	1.27E-09
Ljwgs_045590.1_at	2.836623634	6.11E-07
Ljwgs_047351.1_at	2.840422109	1.02E-05
TM0950.14.3_at	2.844377914	2.41E-05
chr4.CM0247.40_at	2.844443193	1.90E-11
Ljwgs_098791.1_at	2.844758125	1.59E-05
chr5.TM0743.51_at	2.845001724	2.24E-07
CM0345.41_s_at	2.846211246	2.68E-11
Ljwgs_059324.0.1_at	2.856265531	1.01E-06
Ljwgs_017752.2.1_at	2.856266128	4.46E-10
Ljwgs_021003.2_s_at	2.856813026	8.96E-06
Ljwgs_148165.1_x_at	2.859389256	0.006299386
Ljwgs_029572.2_s_at	2.859945523	0.002757041
Ljwgs_068074.1_at	2.862469065	0.002831257
chr4.TM1713.3.1_at	2.864141607	6.39E-06
Ljwgs_042179.1_x_at	2.865026286	0.003101472
Ljwgs_019888.1_s_at	2.869980603	1.39E-07
Ljwgs_038447.1_at	2.870624156	1.69E-05
chr3.CM0070.7_at	2.871043339	1.01E-07
Ljwgs_138024.1_x_at	2.872463504	0.001559404
gi45628828_at	2.882798482	1.41E-09
TM1408.11_at	2.882973621	0.001214575
chr2.CM0323.50_at	2.885238247	0.000127727
gi45615394_at	2.896648226	1.14E-05
gi45618350_at	2.899797637	1.31E-07
Ljwgs_130799.1_at	2.900139834	5.55E-08
chr1.CM0231.28_at	2.905484554	5.66E-06
Ljwgs_068489.1_at	2.912451039	4.56E-05
Ljwgs_098899.1.1_at	2.912694264	0.04553649
Ljwgs_046800.1_x_at	2.915543637	0.018601059
Ljwgs_035721.1_at	2.916387341	3.68E-06
Ljwgs_036277.0.1_at	2.922877427	4.91E-08
TM0933.11_at	2.923527669	3.62E-11
gi6325693_at	2.925006175	1.84E-06
Ljwgs_041467.1.1_at	2.925992271	1.85E-12
Ljwgs_074310.1_s_at	2.927080165	1.12E-09
chr6.TM0689.12_at	2.927436786	7.55E-05
Ljwgs_055511.2_at	2.932689051	1.30E-06
Ljwgs_015763.2_at	2.933153341	7.52E-10
Ljwgs_067737.1_at	2.934637723	6.00E-07
chr2.CM0124.20.1_at	2.937099665	1.43E-06
TM1130.25_at	2.937359606	1.13E-08
chr1.TM0371.19_at	2.937580038	8.79E-07
Ljwgs_018813.2_at	2.941845953	9.23E-08
chr3.TM0209.27_at	2.945370773	3.60E-06
chr6.CM0437.40_at	2.94736646	0.005955392
Ljwgs_126357.1_s_at	2.952544216	2.77E-05
Ljwgs_143243.1_x_at	2.954054656	0.000494785
chr2.CM0008.65_at	2.955396061	1.13E-10
Ljwgs_147310.1_at	2.95774612	0.037759601
TM1408.11_s_at	2.958481925	6.37E-05
Ljwgs_119194.1_at	2.96028095	0.002906219
Ljwgs_147748.1_at	2.962195113	0.002589819
chr1.CM0088.68_s_at	2.965167694	0.003457116
Ljwgs_016990.2_at	2.969544376	4.06E-13
chr5.CM0062.5_at	2.971193013	0.000702198
Ljwgs_052179.1.1_s_at	2.973272347	0.000185076
Ljwgs_010544.1_at	2.976062191	2.01E-05
gi45603978_at	2.97610338	7.63E-07
Ljwgs_019162.1_at	2.976719327	6.54E-08
Ljwgs_051412.1_at	2.97808642	0.000186829
chr4.CM0131.75_s_at	2.978174415	7.24E-05
Ljwgs_024614.1_at	2.981349411	0.000462769
chr2.CM0250.1_at	2.98901969	5.82E-08
Ljwgs_140393.0.1_s_at	2.993461257	1.17E-08
Ljwgs_079420.1_at	2.994936215	0.001721677
gi45618673_at	2.99516442	6.10E-08
chr4.CM0219.26_at	2.995504213	8.16E-10
Ljwgs_125790.1.1_x_at	2.997654181	0.002693145
chr4.CM0739.24_at	2.999727628	2.89E-06
gi45637246_at	3.000951239	1.39E-09
chr1.CM0361.1_at	3.001281762	2.23E-09
chr5.CM0788.63.1_at	3.00682893	2.67E-09
chr4.CM0337.33.7_at	3.009171766	3.40E-06
Ljwgs_115304.1_x_at	3.010489689	0.001574876
Ljwgs_052475.1_s_at	3.012719137	0.000932654
Ljwgs_009276.2_at	3.012917692	4.67E-08
chr4.CM0297.62_at	3.015390338	2.67E-08
Ljwgs_042311.1_at	3.017418579	3.73E-07
Ljwgs_062217.1_s_at	3.021655281	2.45E-08
chr2.CM0124.21_x_at	3.022564682	2.79E-09
Ljwgs_103607.1_at	3.027183017	3.89E-06
TM0840.1.1_at	3.028324187	0.001475317
chr3.TM1367.15_at	3.030669927	0.003163795
chr5.CM0456.12_x_at	3.030700346	1.13E-08
chr3.CM0091.34_at	3.034123741	1.64E-05
chr5.CM0299.42_s_at	3.042051715	6.40E-05
Ljwgs_104325.1_at	3.044788429	2.82E-05
Ljwgs_026017.2_at	3.04580828	1.83E-06
Ljwgs_036640.1_at	3.049228556	5.47E-12
Ljwgs_080583.1_at	3.054224449	1.37E-07
Ljwgs_048462.2_at	3.054826514	4.92E-07
TC13254_at	3.055872423	1.36E-11
Ljwgs_024790.1_at	3.059198981	1.33E-06
chr2.CM0028.12_at	3.060719435	1.98E-07
Ljwgs_073459.1_at	3.060851606	6.49E-07
chr6.CM0885.27_s_at	3.063379145	2.77E-09
Ljwgs_033035.2_at	3.064724967	1.00E-08
chr4.CM0006.32_at	3.074328972	9.41E-10
TM0858.35_x_at	3.074663328	3.06E-08
chr2.CM1150.8_at	3.075632677	0.00029453
chr1.CM0800.42_at	3.077096161	1.56E-05
chr1.TM1633.16_at	3.082435104	2.43E-06
chr3.CM0152.1_at	3.082461081	3.02E-06
chr4.CM0227.54.1_s_at	3.087634534	1.73E-07
Ljwgs_045655.1_at	3.089981122	4.36E-08
chr3.CM0590.50.1_s_at	3.090346132	1.96E-05
chr2.CM0124.21_at	3.091313646	1.58E-09
gi29967161_at	3.097605403	3.63E-10
TM1034.18_at	3.101272481	1.72E-09
chr4.CM0128.25_at	3.101411286	8.35E-12
chr1.CM0800.24_at	3.109002244	7.83E-07
chr4.CM0307.12_at	3.11876702	7.73E-07
Ljwgs_093279.1_at	3.119117332	8.79E-11
chr2.CM0608.63.1_at	3.120877763	3.36E-08
Ljwgs_027998.1_at	3.123121754	1.36E-05
chr3.CM0590.59_s_at	3.123149945	3.65E-06
Ljwgs_077902.1_s_at	3.124278892	4.39E-07
chr5.CM0024.54_at	3.131193563	1.08E-09
chr5.CM0456.6.2_at	3.134758048	7.01E-11
gi29966928_at	3.144014763	9.72E-06
Ljwgs_048519.1_s_at	3.145036706	3.85E-10
Ljwgs_039856.1_at	3.150048104	4.81E-05
chr6.CM0139.75_at	3.152343384	0.007008521
Ljwgs_018317.1_s_at	3.152618963	4.63E-06
chr4.CM0131.86.1_s_at	3.155814491	6.84E-09
Ljwgs_007210.2_at	3.16005448	0.021840116
gi45617763_at	3.160464079	6.09E-08
Ljwgs_114013.1_at	3.170175216	1.70E-05
gi45414401_at	3.170379476	1.33E-05
Ljwgs_140649.2_at	3.17135235	8.30E-05
gi45626172_at	3.171941627	1.03E-07
chr2.CM0249.74_at	3.173022032	0.031114669
chr2.CM0304.20_at	3.175495498	3.21E-11
Ljwgs_005533.1_at	3.175585018	7.46E-13
chr5.CM0299.23_at	3.178832417	9.10E-09
Ljwgs_069488.1_s_at	3.179067362	1.07E-05
Ljwgs_042622.1_at	3.181233158	4.93E-07
Ljwgs_026159.1_at	3.183753589	8.90E-06
Ljwgs_063556.1_x_at	3.186614722	1.95E-09
chr6.CM0139.49_at	3.188224175	7.96E-08
Ljwgs_063148.1_at	3.188806344	2.35E-07
chr1.CM0192.45_x_at	3.189910551	7.47E-07
TM1670.15.2_at	3.190190643	3.07E-06
chr4.CM0659.6_at	3.190659625	2.55E-06
chr5.CM0335.17_at	3.191106768	4.86E-09
TC10911_at	3.194280384	7.94E-09
Ljwgs_051727.2_at	3.197166013	3.45E-11
CM0584.15.1_at	3.197363612	4.87E-07
Ljwgs_023330.1_at	3.200945865	1.46E-07
chr5.CM0019.54.3_s_at	3.201483671	4.47E-06
chr4.CM0234.38_at	3.202217756	8.87E-11
Ljwgs_044265.1_at	3.205133857	2.46E-06
chr3.TM0436.1_at	3.205782186	2.54E-06
TM1034.10_at	3.207379505	1.54E-06
Ljwgs_015358.2_at	3.221625018	0.000114387
gi45627265_at	3.225350069	6.17E-11
Lj-MIR171a_at	3.228316055	4.58E-08
TC18081_at	3.234148986	2.76E-07
chr3.CM0282.74_at	3.236351749	7.44E-06
chr5.CM0148.50.2_at	3.243052279	3.20E-09
chr1.CM0579.47_at	3.243897374	1.75E-08
gi45610110_at	3.246545656	7.51E-06
Ljwgs_006539.2_at	3.246559642	1.99E-05
Ljwgs_017281.1_at	3.24753658	8.00E-05
Ljwgs_101026.1_x_at	3.249887601	6.80E-08
chr2.CM0304.15_at	3.253947132	3.61E-11
chr2.CM0608.59_at	3.261019342	0.000728859
TC11869_at	3.262504153	7.82E-05
chr4.TM1335.10_at	3.266389445	0.000180079
chr6.CM0118.2_s_at	3.269668593	1.57E-10
chr4.CM0831.15_at	3.270942555	1.76E-05
chr3.CM0574.24_at	3.271512967	1.16E-06
BM0976.3.2_at	3.273788553	1.59E-09
Ljwgs_009093.1_at	3.274048968	4.51E-09
Ljwgs_038358.1_at	3.275030847	6.96E-09
Ljwgs_058587.1_at	3.276639289	0.000704884
chr6.CM0118.12.1_at	3.280193412	5.96E-06
chr3.CM1468.28_at	3.281383255	1.94E-08
gi45397958_at	3.284183861	3.15E-09
chr3.CM0127.17_at	3.287032951	0.002190901
Ljwgs_032142.1_s_at	3.287286366	1.25E-08
Ljwgs_063288.1_at	3.290137502	6.17E-06
chr1.CM0320.17_s_at	3.29210618	1.68E-05
Ljwgs_127254.1_at	3.292785191	2.99E-07
chr6.CM0245.7_at	3.293566949	1.66E-05
chr5.CM0456.6.1_at	3.295272786	3.24E-06
Ljwgs_013319.1_at	3.300916105	1.32E-09
chr5.CM0096.71_at	3.302740928	4.17E-10
chr6.TM0689.9_at	3.303942039	1.13E-09
chr4.CM0617.13_at	3.311096194	5.05E-06
Ljwgs_079356.1_at	3.316022629	4.37E-05
gi7788372_at	3.316346992	8.82E-06
gi2292920_at	3.318026599	7.20E-11
Ljwgs_068967.1_s_at	3.318871183	1.55E-09
Ljwgs_064480.1_at	3.319003524	7.22E-09
TC19001_at	3.319175105	4.44E-06
chr1.CM0104.36_s_at	3.321031739	3.18E-06
Ljwgs_052423.1_at	3.322131601	0.000251192
Ljwgs_119194.1_x_at	3.322979017	0.001636107
Ljwgs_047369.1_s_at	3.32362713	5.73E-05
chr4.CM0087.105_at	3.328673787	1.94E-06
gi45572305_at	3.330603194	0.003120656
Ljwgs_129227.1_at	3.33212302	6.82E-10
TM1354.10_s_at	3.333223381	3.22E-12
gi45626349_at	3.337480652	1.05E-06
Ljwgs_040148.1_s_at	3.338794424	7.75E-10
chr3.CM0590.50_s_at	3.342180988	1.85E-05
chr5.CM0909.32_at	3.342724566	2.69E-08
chr6.CM0139.91.1_at	3.348454378	3.63E-08
TM1539.3_at	3.348476471	2.32E-07
TC10806_at	3.351640493	1.42E-08
Ljwgs_018982.1_at	3.356895714	4.06E-06
chr5.CM0456.12_s_at	3.359132396	2.53E-09
Ljwgs_069146.1_s_at	3.359890837	0.000264218
Ljwgs_032846.1_at	3.360500601	1.78E-07
Ljwgs_017955.1.1_s_at	3.361835851	0.001250952
chr4.CM0500.21_at	3.368118106	3.56E-13
Ljwgs_063148.1_x_at	3.371585622	2.94E-07
Ljwgs_026636.1_at	3.374916549	5.79E-07
Ljwgs_055087.1_at	3.376246384	0.004671801
TC10072_at	3.376942311	4.48E-06
gi45627589_at	3.379947996	1.21E-10
gi15485717_at	3.380273487	2.86E-10
Ljwgs_121403.1_x_at	3.382857526	2.05E-09
gi45622816_at	3.388111436	3.54E-08
Ljwgs_068758.1_s_at	3.388448858	0.000600448
Ljwgs_058587.1_s_at	3.393535235	9.11E-05
Ljwgs_019528.1_at	3.393686394	2.39E-08
Ljwgs_028537.1_at	3.399811274	1.20E-08
chr5.CM0086.15_at	3.399912563	9.14E-08
gi45355791_at	3.400857074	0.0084921
Ljwgs_031654.1_at	3.406716986	4.27E-09
chr3.CM0711.39.1_at	3.411920497	1.77E-07
Ljwgs_053234.1_at	3.413065003	1.25E-05
Ljwgs_037651.1_at	3.417424176	0.022610748
chr6.CM0118.12.1_s_at	3.419219661	9.18E-10
chr1.CM0794.22.1_at	3.423102872	4.67E-10
Ljwgs_133143.1_at	3.42563546	2.71E-07
chr4.CM0617.23_at	3.432935444	4.13E-08
chr2.CM0020.42_at	3.433373501	6.92E-08
Ljwgs_035785.1_at	3.434075926	1.26E-07
chr6.TM1240.10_at	3.437222837	3.86E-08
chr3.CM0116.70_at	3.445840562	1.42E-09
Ljwgs_066183.1_at	3.447699259	6.00E-08
Ljwgs_074950.1_at	3.45025454	1.48E-05
Ljwgs_028818.1_at	3.452782876	0.004469773
Ljwgs_118033.1_at	3.454849737	3.44E-06
chr6.CM0118.14.3_at	3.458915904	1.57E-10
Ljwgs_129520.1_s_at	3.46032503	1.10E-08
chr4.CM0654.62_at	3.462090952	8.73E-08
TM1521.23.1_x_at	3.462550458	0.001014809
chr2.CM0304.19_at	3.4643029	6.74E-12
chr5.CM0788.63.1_x_at	3.468531741	2.38E-10
TM1307.9.1_s_at	3.470787882	0.001762592
chr1.CM0800.27.1_at	3.472949136	9.30E-07
chr4.CM0170.30_at	3.494207235	3.99E-08
chr4.CM0307.20_at	3.495022006	4.64E-09
Ljwgs_016532.2_at	3.500368922	6.28E-07
gi37222543_at	3.503445888	1.43E-07
Ljwgs_023227.1_at	3.504444673	2.47E-08
Ljwgs_015398.1_s_at	3.506244615	1.40E-06
gi45607288_at	3.506752149	1.56E-08
gi45628253_at	3.507681039	1.39E-07
TM0898.28_at	3.509880734	1.64E-06
Ljwgs_133686.0.1_at	3.510348042	1.31E-05
Ljwgs_017892.1.1_s_at	3.512320417	7.43E-06
chr1.CM0361.52_at	3.518398606	1.22E-05
chr5.TM0913.9_at	3.521468749	0.000539588
TM0763.13_at	3.522916547	2.43E-09
TC17626_at	3.523415027	5.77E-05
chr3.CM0226.101_at	3.5255353	5.17E-06
chr1.CM0192.52.1_x_at	3.527535361	0.000449832
chr4.CM0227.48_at	3.528441784	7.86E-09
BM0976.4_at	3.533313079	4.56E-07
chr3.CM0574.27_at	3.535513149	2.98E-12
Ljwgs_029572.2_x_at	3.538777266	1.08E-05
chr2.CM0168.51_at	3.546851236	8.18E-11
chr3.CM0106.75_at	3.548619662	2.70E-07
Ljwgs_075092.1_at	3.550542618	1.82E-09
gi45627909_at	3.551463542	5.36E-08
TM0578.19.1_at	3.55871612	1.17E-07
chr5.CM0956.10_at	3.564625188	1.29E-06
Ljwgs_009775.1_at	3.565218943	1.04E-11
chr3.CM0590.74.2_at	3.56604294	7.84E-08
Ljwgs_067396.1_at	3.566688627	1.22E-08
Ljwgs_056381.1_at	3.5695627	1.45E-09
Ljwgs_042024.1_at	3.575304708	0.011146
chr2.CM0132.7_at	3.577523	9.96E-07
Ljwgs_138748.1_at	3.582124248	1.94E-05
chr5.CM0019.54.4_at	3.589376474	1.55E-08
Ljwgs_057474.1_at	3.591023714	8.20E-08
gi45349003_at	3.591312498	2.74E-09
Ljwgs_027255.1_at	3.607028982	0.000147272
chr1.CM0322.1_at	3.607737352	5.13E-09
gi45631627_at	3.608022154	5.00E-11
gi14517814_at	3.612361549	2.76E-07
chr6.CM0139.68.2_at	3.614772922	0.00308087
Ljwgs_036130.1_s_at	3.615938418	2.55E-06
TM0954.16.2_at	3.617028809	5.83E-10
Ljwgs_138374.1_at	3.62135095	7.62E-10
Ljwgs_062924.1_at	3.62194449	4.89E-08
chr3.TM0365.15_at	3.623205254	6.33E-13
Ljwgs_119513.1_at	3.626793738	1.32E-09
gi45629157_at	3.627443521	2.64E-08
Ljwgs_128947.1_at	3.631400193	7.95E-12
gi45618573_at	3.635148227	1.91E-05
chr1.CM0315.26_at	3.638382358	1.17E-06
gi45350358_at	3.655010101	3.30E-08
TM0987.10.4_at	3.656412571	9.64E-05
Ljwgs_129987.1_x_at	3.657079249	8.08E-09
chr2.CM0608.63_at	3.65758133	1.01E-09
chr4.CM0500.6.1_at	3.665098463	3.59E-06
chr3.CM1468.24.2_at	3.666012355	5.14E-08
Ljwgs_144966.1_at	3.673511252	3.32E-10
chr1.TM0240.9.1_x_at	3.673731533	3.48E-08
Ljwgs_091497.1_s_at	3.67806822	9.71E-05
Ljwgs_021740.1_at	3.683211896	2.67E-10
chr3.TM0916.11_at	3.686496968	7.32E-10
Ljwgs_023401.1.1_at	3.686650369	5.12E-11
chr3.CM0216.81_at	3.688643278	4.94E-08
chr2.TM0712.21_at	3.693050886	3.59E-09
chr5.TM1323.24_x_at	3.696006949	1.62E-11
chr4.CM0659.2_at	3.69755394	1.71E-10
chr4.CM0042.128_at	3.699244864	1.45E-06
chr5.TM1323.24_at	3.701412973	3.58E-10
Ljwgs_023894.2_at	3.704528487	1.17E-06
Ljwgs_037092.1_s_at	3.705343454	6.33E-09
Ljwgs_092234.1_at	3.708906434	3.42E-13
Ljwgs_030782.1_at	3.713537677	9.70E-10
chr1.CM0105.86_at	3.714614443	2.29E-08
TM0950.16_s_at	3.717805952	1.21E-08
chr4.CM0194.37_at	3.720331069	2.22E-11
Ljwgs_018741.1_at	3.728922858	1.24E-08
TM1008.17.1_at	3.730188846	3.49E-09
chr3.TM1463.16_at	3.730746491	8.23E-09
gi45626762_at	3.737533195	6.91E-07
chr1.CM0064.45_at	3.737617477	1.91E-09
Ljwgs_089942.1_at	3.738284996	5.08E-07
chr5.CM0953.14_at	3.741638468	7.96E-08
Ljwgs_058260.2_at	3.742709257	1.29E-08
Ljwgs_096803.1_at	3.743272715	5.22E-10
Ljwgs_064987.2_at	3.743515251	8.18E-06
chr4.CM1600.19_at	3.746023798	9.73E-13
chr6.CM0437.31.2_at	3.754895185	1.45E-11
gi45622851_at	3.756327122	0.000709941
Ljwgs_143243.1_at	3.758510089	0.00024722
chr1.CM0760.9_at	3.765758967	4.21E-12
Ljwgs_064686.1_s_at	3.766490871	4.52E-05
Ljwgs_053702.1_at	3.766866642	8.17E-06
TM1034.10.1_at	3.772040874	2.02E-10
chr5.CM0211.24_at	3.774507085	4.86E-07
Ljwgs_018124.1_at	3.776958262	7.39E-10
Ljwgs_109537.0.1_at	3.779268495	1.00E-11
chr6.CM0055.16.1_s_at	3.780195955	0.000142048
Ljwgs_039187.1_x_at	3.788176237	1.57E-05
chr3.CM0460.22_at	3.789296105	2.97E-08
Ljwgs_016808.1_at	3.798296432	1.90E-09
gi2367428_at	3.800046576	2.66E-11
chr4.CM0026.12.2_at	3.800697844	9.79E-11
Ljwgs_014546.2_at	3.80085424	1.24E-06
Lj-MIR172a_s_at	3.802347337	1.49E-09
chr2.TM0889.14_s_at	3.802683915	1.49E-09
chr5.CM0299.44.2_at	3.809285091	4.57E-10
TM0987.23_s_at	3.81026354	2.21E-05
TM1445.39_x_at	3.818664641	4.59E-06
gi45619284_at	3.818900927	1.11E-08
Ljwgs_010456.2_at	3.82094697	3.17E-05
Ljwgs_071261.1_s_at	3.828493724	1.85E-08
Ljwgs_016228.1_at	3.837500197	1.33E-09
Ljwgs_061310.1_x_at	3.838011276	2.28E-08
TM0533.24.1_at	3.840206757	3.44E-07
chr5.CM0299.42_at	3.84900575	4.73E-09
Ljwgs_062355.1_s_at	3.849272016	1.94E-05
Ljwgs_108871.1_at	3.851855389	5.17E-07
chr1.TM0454.17_x_at	3.853255646	1.40E-10
gi45630277_at	3.853537379	2.72E-10
Ljwgs_018926.2_at	3.854272173	4.36E-10
chr1.TM1438.20_s_at	3.857088237	2.29E-14
Ljwgs_068489.1_s_at	3.858675404	2.42E-09
Ljwgs_138683.1_at	3.861115087	5.31E-08
chr3.CM0711.3.1_at	3.861884952	0.000984943
chr2.CM0153.11_at	3.864544654	2.58E-06
Ljwgs_081974.1_at	3.864929393	9.96E-08
chr2.CM0545.35_at	3.865579454	5.68E-08
chr1.CM0794.22_at	3.866872748	1.75E-08
TM1441.37_at	3.867061418	8.31E-08
chr4.CM0739.32.1_at	3.871340932	1.01E-06
gi45622815_at	3.875231615	1.16E-10
chr2.CM0803.88_at	3.884425831	4.82E-06
Ljwgs_119275.1_s_at	3.888609712	3.03E-07
gi45621242_at	3.915393826	1.30E-07
chr3.CM0164.13.2_s_at	3.923530299	3.00E-14
TM0801.9.1_at	3.92614922	1.11E-11
Ljwgs_019228.1_at	3.929519077	1.19E-12
Ljwgs_074181.1_s_at	3.93755699	7.80E-12
chr2.TM0413.26_at	3.940178949	1.26E-10
Ljwgs_107956.1_at	3.940422629	3.67E-06
chr5.CM0911.23_at	3.940646217	7.80E-13
chr4.CM0026.12.3_at	3.943269563	1.31E-12
Ljwgs_033129.1_at	3.943575052	1.15E-08
Ljwgs_062217.1_at	3.947255383	1.46E-06
Ljwgs_057038.1_at	3.950565213	2.02E-07
gi45631300_at	3.953350118	1.14E-05
chr5.CM0096.14.1_at	3.960055883	6.71E-09
chr2.CM0323.46_s_at	3.964306463	4.47E-14
TM1634.7_at	3.965801929	3.17E-09
Ljwgs_074951.1_x_at	3.968626554	0.00136467
TC15132_at	3.975228464	8.11E-07
gi29969783_at	3.978351977	8.47E-10
gi45580328_at	3.99768174	2.08E-09
TM0572.27_at	3.99937325	7.55E-07
TM1227.15_at	4.004375253	4.43E-10
Ljwgs_091570.1_at	4.006279938	7.19E-07
chr4.CM0061.61_at	4.009220292	1.20E-11
chr4.CM0165.11_at	4.011719812	2.17E-09
chr3.CM0468.3_at	4.013843249	1.30E-12
chr5.TM1323.19_s_at	4.016118984	3.13E-11
chr1.CM0398.12_at	4.01630041	7.10E-10
Ljwgs_014231.1_at	4.020457361	2.53E-09
Ljwgs_083920.1_at	4.024753868	6.38E-08
Ljwgs_005489.2_at	4.029781887	0.000139273
TC8000_at	4.032880962	1.25E-08
chr1.TM0372.14_at	4.035107728	6.16E-10
Ljwgs_021608.1_at	4.037178615	1.27E-05
Ljwgs_134568.1_s_at	4.038160588	5.61E-10
Ljwgs_059664.1_at	4.038571809	1.67E-09
chr6.TM0821.19_at	4.043774745	0.000249978
Ljwgs_027083.1_at	4.046677894	4.38E-10
TM0748.2_s_at	4.047511558	9.23E-08
Ljwgs_024210.1_at	4.064856432	2.46E-09
chr6.CM0118.62_at	4.065229409	8.73E-08
chr1.TM0805.9.1_at	4.069374427	2.01E-07
gi45623136_at	4.085755777	8.52E-11
CM1488.4_at	4.086983543	1.38E-10
TM0950.14.2_x_at	4.08738975	0.003647648
Ljwgs_037026.1_at	4.087963409	1.35E-09
TM0987.24_at	4.088395228	2.53E-07
TM0755.22_s_at	4.091071684	5.57E-09
Ljwgs_039076.2_s_at	4.092184406	0.003117683
gi45626989_at	4.104253772	1.01E-10
gi45351344_at	4.109718861	1.26E-09
chr2.CM0020.37_at	4.113998003	6.30E-08
Ljwgs_123763.1_at	4.130366929	8.86E-12
TM1227.5.1_at	4.130966176	1.01E-11
Ljwgs_036019.1_at	4.134293733	7.00E-09
Ljwgs_131098.1_s_at	4.136076896	3.13E-07
chr4.CM0026.12_at	4.143872479	3.65E-08
Ljwgs_048678.1_at	4.150696833	7.81E-06
Ljwgs_065826.1_s_at	4.153086837	2.78E-08
Ljwgs_008548.3_at	4.153596138	4.65E-09
chr1.BM1697.17_at	4.155607819	1.77E-06
Ljwgs_005884.1_at	4.155871725	6.59E-11
chr4.CM0079.33_s_at	4.157651441	9.46E-12
chr4.CM0739.20_at	4.158808886	1.10E-08
chr1.CM0121.31_at	4.159775835	1.73E-09
Ljwgs_038057.2_at	4.161959736	2.31E-10
Ljwgs_008899.2_at	4.163620662	7.39E-13
gi7741462_at	4.169942554	2.53E-08
chr2.TM1534.10_s_at	4.170483519	5.55E-10
chr1.CM0121.10_s_at	4.180189791	1.39E-10
Ljwgs_068757.1_at	4.180676741	1.55E-09
chr1.CM0544.33_s_at	4.187732896	3.01E-08
Ljwgs_129987.1_at	4.188388129	4.51E-08
chr4.CM0234.38.1_at	4.188759478	3.26E-07
Ljwgs_103871.1_s_at	4.192660588	2.62E-09
TC12393_at	4.202627305	9.28E-14
Ljwgs_091170.1_at	4.205304906	6.57E-08
Ljwgs_026145.1_at	4.21185468	1.84E-07
chr5.CM0359.35_at	4.218229034	1.38E-10
Ljwgs_015944.1_at	4.221256792	2.29E-06
Ljwgs_071230.1.1_at	4.22155198	3.65E-11
chr1.CM0322.6_at	4.222870697	4.58E-11
chr3.CM0226.21_at	4.223440104	6.23E-05
chr3.CM0226.1_at	4.223475577	7.86E-08
chr5.TM0186.17_at	4.229222142	4.99E-12
Ljwgs_057413.1.1_x_at	4.229558529	1.17E-13
Ljwgs_042768.1_at	4.245625025	1.05E-08
Ljwgs_035080.2_at	4.247567256	6.48E-07
chr1.CM0122.17_s_at	4.250214018	1.32E-07
TM1765.10.1_at	4.255650823	1.70E-11
TM0459.16_s_at	4.257482165	1.51E-05
Ljwgs_041529.1_s_at	4.258001443	3.06E-09
chr4.CM0126.25_s_at	4.259047349	2.26E-12
chr4.CM0079.32_at	4.260595137	3.59E-08
Ljwgs_022153.2_s_at	4.277274978	1.54E-07
Ljwgs_117719.1_at	4.277761342	4.82E-09
Ljwgs_036173.1_at	4.299773569	1.01E-10
Ljwgs_036620.1.1_s_at	4.300299434	4.47E-11
chr2.CM0250.19_at	4.304001659	2.67E-09
gi45616132_at	4.304142414	0.000182319
chr4.CM0500.6_at	4.305912121	1.84E-05
Ljwgs_055478.1_at	4.306811738	3.38E-12
Ljwgs_063138.1_at	4.308266472	4.26E-05
Ljwgs_017531.1_at	4.311624579	4.45E-11
Ljwgs_027093.1_s_at	4.312351038	1.88E-06
Ljwgs_009388.1_s_at	4.312692073	2.13E-11
TM0964.18_at	4.31319686	9.04E-11
Ljwgs_010235.2_at	4.31549119	8.25E-15
Ljwgs_019410.1_at	4.315907985	1.15E-07
Ljwgs_014610.1_s_at	4.318235943	1.72E-10
Ljwgs_027950.1_s_at	4.331503439	4.70E-09
TC10002_at	4.331740156	3.88E-09
TC16474_at	4.344665434	2.31E-06
chr5.CM0200.129_at	4.350217907	3.38E-08
chr3.CM0190.26_at	4.358978691	7.60E-10
chr5.CM1439.14_at	4.366234144	5.38E-14
chr3.CM0243.0.1_at	4.374967797	3.62E-11
chr1.CM0378.38_at	4.376519936	1.06E-11
Ljwgs_041830.1_at	4.383948432	0.001281889
Ljwgs_102136.1_at	4.385772525	3.80E-06
chr5.CM0072.6_at	4.387372494	1.86E-08
TM1036.19_s_at	4.388948864	2.07E-09
Ljwgs_034102.1_at	4.390682604	2.56E-08
chr1.CM0668.21.1_at	4.393911416	1.01E-11
TC15273_at	4.401568789	3.67E-06
TM0481.29_s_at	4.405508047	2.09E-07
chr2.TM1534.14_at	4.409437623	2.12E-07
TC13015_at	4.416227852	3.22E-09
Ljwgs_017927.1_at	4.420242398	3.76E-13
chr1.TM1612.22_at	4.421693921	8.25E-15
chr1.CM0001.36_at	4.423600315	2.22E-11
TM1036.3_at	4.424564614	1.88E-11
TC11693_at	4.42916917	1.36E-13
chr2.CM0803.14_at	4.43042965	2.98E-12
Ljwgs_064578.1_at	4.436602011	1.31E-11
TM1227.5_at	4.437945957	1.27E-10
chr1.TM0811.8_at	4.440120716	1.34E-05
Ljwgs_118121.1_at	4.448460969	3.90E-10
chr2.CM0191.39_at	4.448525316	4.70E-09
Ljwgs_043901.1_s_at	4.451451944	1.54E-11
chr2.CM0153.5.1_at	4.453541728	3.29E-07
TM0840.7.2_at	4.45440084	0.000697497
chr6.CM0679.16_at	4.455741327	1.28E-12
chr3.CM0152.8_at	4.457967913	2.57E-11
TM0626.3_at	4.458220596	8.52E-11
Ljwgs_042366.1_at	4.458555002	4.84E-11
TM0578.19_at	4.459092543	6.99E-11
Ljwgs_005852.1_at	4.463432697	9.12E-10
Ljwgs_057413.1.1_at	4.464251408	1.10E-13
Ljwgs_035614.1_at	4.469173695	2.98E-08
Ljwgs_026479.1_at	4.470997729	1.32E-09
Ljwgs_015436.1_at	4.478428467	1.03E-07
Ljwgs_063917.1_at	4.48317722	6.39E-11
Ljwgs_140571.1_at	4.496482325	3.45E-07
gi45626384_at	4.496752005	3.37E-05
chr2.CM0249.113_at	4.502311044	9.35E-05
chr1.CM0122.57_at	4.504625449	1.67E-07
Ljwgs_117725.1_at	4.509580133	8.65E-08
gi45617497_at	4.51768196	8.09E-10
gi1370151_at	4.521165942	8.48E-09
Ljwgs_020539.2_at	4.52140321	9.67E-05
Ljwgs_104489.2_at	4.526824593	6.09E-10
chr6.CM0118.28.1_s_at	4.531654173	2.87E-07
chr1.CM0668.21_at	4.531742874	3.23E-14
chr6.CM0679.45_at	4.53270177	2.47E-12
chr1.TM0534.7_at	4.53380114	0.000489213
chr2.CM0903.44_at	4.534125839	7.80E-12
Ljwgs_041976.1.1_at	4.538511707	5.27E-07
Ljwgs_085156.1_at	4.538612819	1.32E-10
chr1.CM0009.29_at	4.540027352	6.61E-10
Ljwgs_030571.1_at	4.549553936	1.13E-08
TM0856.21_at	4.560000004	9.89E-13
Ljwgs_047090.1_at	4.569752033	1.78E-11
Ljwgs_119988.1_at	4.574385829	9.50E-10
chr3.CM0711.10_at	4.575871099	1.84E-06
Ljwgs_015493.2.1_at	4.580053426	1.91E-09
Ljwgs_024231.2_at	4.581527859	2.49E-09
chr1.TM0454.17_at	4.583241327	1.94E-12
Ljwgs_060891.2_at	4.584416053	1.28E-11
Ljwgs_058509.1_at	4.595691939	8.82E-08
gi45400483_at	4.624252369	1.16E-11
chr3.CM0468.33_at	4.626599058	4.31E-10
Ljwgs_053452.1_at	4.627217516	1.92E-09
chr6.CM0314.31_at	4.630351255	2.07E-09
Ljwgs_009490.3_at	4.637409414	4.01E-09
Ljwgs_115173.1_at	4.638877156	1.28E-06
TM0936.1_at	4.643641515	7.30E-15
Ljwgs_022749.1_s_at	4.646959483	4.86E-09
gi45620475_at	4.652545409	2.03E-10
Ljwgs_072227.1_s_at	4.662468757	1.06E-09
Ljwgs_023783.1_x_at	4.665732735	0.002351795
Ljwgs_034838.1_at	4.67524456	2.77E-13
Ljwgs_017174.1_at	4.676821253	5.14E-06
gi29966999_at	4.678037399	1.17E-08
chr3.CM0590.74.1_at	4.680330455	1.61E-07
chr2.TM0889.9_at	4.686627996	9.56E-10
Ljwgs_146070.1_at	4.688955103	5.97E-06
TM0286.9_at	4.690125066	1.11E-07
Ljwgs_077308.1_at	4.698239311	8.61E-09
Ljwgs_017126.2_s_at	4.701688053	2.01E-09
gi45408091_at	4.701741803	1.29E-06
TC19567_at	4.704775954	1.11E-10
chr6.TM1540.32.1_at	4.717215587	4.46E-11
Ljwgs_031303.1_at	4.723343709	4.84E-09
Ljwgs_098877.1_at	4.730930737	8.71E-10
TM0540.11.1_at	4.731732418	1.46E-10
Ljwgs_034237.1_at	4.73456205	1.07E-07
chr3.CM0711.3.2_s_at	4.73696826	3.95E-06
Ljwgs_008447.1_at	4.742716269	1.03E-14
gi29967578_at	4.743164306	4.93E-10
Ljwgs_083297.1_s_at	4.754520462	0.000196625
chr4.CM0831.26.2_at	4.759373794	3.65E-08
chr1.TM1612.23_at	4.759393703	1.68E-13
CM0345.66_at	4.766906946	2.85E-08
Ljwgs_017126.2_at	4.779085371	2.23E-11
chr5.CM0048.34_at	4.779089264	4.58E-12
chr1.CM0322.11_at	4.785686592	9.46E-09
chr5.CM1439.16_at	4.789185047	1.78E-12
Ljwgs_113851.1.1_at	4.796992606	2.47E-15
Ljwgs_040601.1_at	4.799248069	4.57E-10
chr2.CM0065.39_at	4.806290105	3.98E-13
Ljwgs_078697.1_s_at	4.817311213	3.77E-12
chr1.CM0064.29_at	4.821489607	1.16E-14
gi45609844_at	4.822144606	8.90E-08
chr1.TM0220.12_s_at	4.82589564	7.95E-08
gi7613855_at	4.826737001	7.05E-12
gi29967965_at	4.827898229	1.10E-08
gi4336433_at	4.834010263	4.13E-11
Ljwgs_035218.2_at	4.837871442	5.66E-11
chr1.TM0240.9.1_at	4.841940356	1.18E-07
chr4.CM0126.82_at	4.845805742	1.27E-05
Ljwgs_054776.1.1_at	4.846082226	1.13E-11
chr1.TM1516.19.3_at	4.848035896	2.26E-08
chr4.CM0659.4_at	4.851607995	3.97E-08
chr1.CM0192.50_at	4.864184675	5.57E-14
chr5.CM0773.19_at	4.871317021	1.40E-10
TM0950.21_at	4.876487886	4.79E-12
Ljwgs_006691.2_at	4.883526664	3.83E-08
TC20246_at	4.885473888	1.36E-11
Ljwgs_019675.1_at	4.89439511	1.97E-10
chr4.CM0739.17_at	4.89811325	5.93E-07
Ljwgs_121648.1_at	4.903399568	2.58E-09
gi45618073_at	4.910291733	3.59E-09
Ljwgs_129728.2_s_at	4.92948972	4.15E-09
TC16149_at	4.93207124	1.83E-11
gi45632301_at	4.93425314	1.60E-06
Ljwgs_045353.1_at	4.943244658	2.99E-09
chr1.TM0671.4_at	4.950447132	4.12E-08
Ljwgs_058336.1_at	4.965883526	5.30E-10
Ljwgs_013566.1.1_s_at	4.971412319	2.91E-09
gi29969071_at	4.974486784	3.89E-05
chr1.CM0233.55_at	4.980944611	2.16E-13
TM0936.1.1_at	4.984990494	2.10E-11
chr2.CM0020.36.1_at	4.987054087	1.23E-12
TM1307.9_s_at	4.998413697	0.000285613
chr3.CM0468.35_at	5.003170136	2.66E-07
chr4.CM0244.83_at	5.008514205	1.21E-09
Ljwgs_029232.1_at	5.016071548	4.12E-09
chr3.CM0711.26.1_at	5.028265393	5.70E-06
chr3.CM0127.17.1_at	5.030646371	0.000111767
chr1.CM0544.6_at	5.035587129	2.00E-10
Ljwgs_019384.1_at	5.037364483	5.33E-07
Ljwgs_045078.1_s_at	5.037384834	4.78E-11
chr5.CM0909.26_at	5.043066979	1.60E-06
chr1.CM0410.60_at	5.043989513	7.89E-09
gi45603839_at	5.052238116	1.58E-12
Ljwgs_121648.1_s_at	5.060657732	1.31E-09
gi15189379_at	5.07928689	6.47E-12
Ljwgs_030825.2_s_at	5.0833187	7.92E-10
chr1.TM0811.31.1_at	5.098730415	5.09E-15
chr6.CM0041.35_at	5.118691657	3.83E-10
Ljwgs_028899.1_at	5.122843502	4.30E-10
chr1.CM0410.62_s_at	5.131246948	2.84E-10
Ljwgs_035691.1_at	5.134427461	2.71E-14
TM0615.19_at	5.142075578	1.10E-09
Ljwgs_142111.1.1_at	5.158428131	4.69E-11
TM0533.27_at	5.169744189	7.57E-14
chr2.TM0413.16_at	5.179495695	5.57E-09
Ljwgs_122088.1_s_at	5.179953907	1.92E-09
chr1.CM0195.17_at	5.18042299	2.24E-10
TC13924_at	5.180561776	8.86E-12
Ljwgs_056178.1_at	5.181129617	3.10E-08
chr1.CM0010.40_at	5.195879844	2.89E-05
TM1614.14.1_at	5.19660047	3.13E-11
TC9977_at	5.198638345	4.80E-13
chr5.CM0909.25_x_at	5.202154561	4.72E-10
Ljwgs_043971.2_s_at	5.203278248	3.99E-09
gi45629558_at	5.209127719	4.05E-11
Ljwgs_039633.1_s_at	5.210828412	3.19E-08
chr4.CM0004.34_at	5.212981387	5.07E-12
Ljwgs_031026.1_at	5.213674593	4.79E-09
Ljwgs_145739.1_s_at	5.224631712	2.05E-07
chr4.CM0046.51_at	5.229086367	1.12E-09
chr4.CM0046.48_at	5.234031195	2.18E-10
TM1519.31_s_at	5.243408357	3.35E-09
chr5.CM0909.25_at	5.244100848	2.36E-09
TM0950.21.4_s_at	5.253061152	5.74E-10
Ljwgs_089359.1.1_at	5.270789263	3.83E-10
Ljwgs_111594.1_at	5.272115477	2.75E-10
chr4.CM0500.12_at	5.274367307	3.27E-11
chr4.CM0617.11.1_at	5.277537364	1.37E-12
Ljwgs_018893.1_at	5.302725621	9.11E-08
TM0459.16.1_at	5.306208612	6.74E-12
Ljwgs_060416.1_s_at	5.309422748	2.19E-10
Ljwgs_076014.1_s_at	5.311096689	1.35E-06
gi45621260_at	5.323922178	3.27E-06
Ljwgs_071131.1_s_at	5.323932906	3.65E-12
Ljwgs_034503.0.1_at	5.32510018	1.83E-09
TC8636_at	5.325541295	2.03E-09
TM0950.4.1_at	5.326746744	1.46E-07
chr4.TM1713.17_at	5.338527107	6.72E-12
Ljwgs_017010.1_s_at	5.341814372	4.82E-06
chr3.CM1220.10_at	5.350120091	1.16E-10
Ljwgs_022035.1_at	5.353728144	7.58E-05
TM0184.1.1_s_at	5.35827849	6.90E-09
chr5.CM0071.112_at	5.380094795	1.54E-13
gi45629710_at	5.380234014	3.54E-10
chr5.CM0344.7_at	5.380340312	2.07E-09
Ljwgs_012793.1_at	5.387395574	5.31E-13
Ljwgs_063392.1_at	5.391901137	6.22E-13
Ljwgs_014570.2_at	5.394495011	2.17E-10
chr3.TM1144.17_at	5.399273207	7.27E-12
TM0950.20_at	5.406900754	6.64E-11
Ljwgs_025623.1_at	5.427783804	5.14E-10
Ljwgs_010070.2_s_at	5.430607907	2.19E-10
TM1755.25.2_at	5.431416131	2.94E-11
TM1130.29_at	5.436876338	1.02E-12
chr3.TM1144.25.1_at	5.440828457	1.37E-11
gi45630097_at	5.441173024	3.27E-11
chr4.CM0234.47_at	5.441330199	3.13E-11
Ljwgs_067427.1_at	5.448987124	5.10E-10
TM0987.10.3_at	5.452347843	5.90E-12
Ljwgs_013335.1.1_at	5.457585275	3.68E-13
Ljwgs_018687.1_at	5.463300855	2.97E-08
chr5.CM0089.148_at	5.47739922	5.55E-06
Ljwgs_119616.1_s_at	5.492775758	5.40E-16
chr4.TM0238.1_at	5.494354431	9.63E-10
Ljwgs_041689.1_s_at	5.49949844	1.18E-11
Ljwgs_139300.1_s_at	5.508106873	3.34E-13
Ljwgs_008021.2_at	5.553429776	1.54E-10
chr5.CM0200.7_at	5.566036983	1.85E-08
Ljwgs_063406.1_at	5.571120028	7.49E-07
chr1.CM1409.36_at	5.572237823	7.79E-11
Ljwgs_083594.1_at	5.580132249	2.46E-11
chr1.TM0220.8_at	5.595020917	1.49E-12
Ljwgs_029113.1_s_at	5.59761685	5.63E-13
chr6.CM0679.52_at	5.608396804	4.78E-07
Ljwgs_020387.1_s_at	5.612366188	0.000876988
gi45629229_at	5.62716001	6.01E-11
chr4.CM0831.19.1_at	5.632862665	4.87E-10
Ljwgs_020759.1_at	5.634750382	9.00E-10
Ljwgs_013676.1_at	5.641768793	6.33E-09
gi45629563_at	5.644675149	1.17E-09
TM1221.20_at	5.670629726	2.02E-08
Ljwgs_141270.1_s_at	5.699265468	1.13E-07
chr6.CM0539.29_at	5.715303178	5.94E-10
TM1223.2_at	5.723994689	1.33E-10
chr3.CM0711.3.2_at	5.732093658	3.26E-07
chr4.CM0227.11.2_s_at	5.738423058	2.78E-06
BM0946.17_at	5.754157352	7.80E-12
Ljwgs_148900.1_at	5.760828972	2.84E-08
gi45622181_at	5.763759981	1.28E-12
Ljwgs_031242.1_at	5.764591858	1.23E-09
chr3.TM0450.14_at	5.776726357	2.01E-10
Ljwgs_065123.1_s_at	5.77797459	7.42E-09
chr1.CM0544.26_at	5.778263884	2.77E-13
TM0445.37_at	5.778961408	1.50E-08
chr5.CM0200.56_at	5.781923354	7.22E-13
Ljwgs_111419.1_at	5.800154298	5.47E-12
gi45623433_at	5.80056817	6.88E-10
chr6.TM0957.16_at	5.803185653	3.15E-13
Ljwgs_047870.1_at	5.805352432	3.62E-17
Ljwgs_078116.1_s_at	5.812052252	0.000130989
Ljwgs_037434.1_at	5.825020457	4.70E-10
Ljwgs_012092.1_at	5.82972046	4.69E-12
Ljwgs_077597.2_at	5.833003217	1.74E-13
TM0950.4_at	5.840814492	4.97E-07
chr3.CM0726.36.1_s_at	5.85667325	4.98E-13
Ljwgs_083966.1_s_at	5.859818587	0.000121001
chr2.CM0191.73_at	5.881839617	4.77E-06
chr2.CM0191.60_s_at	5.884443467	4.66E-11
chr1.CM0320.19_at	5.901219462	6.73E-09
gi45619316_at	5.903115304	3.90E-07
chr6.CM0539.30_at	5.905540057	1.37E-12
Ljwgs_116942.1_s_at	5.91683744	1.89E-09
TM0855.24_x_at	5.922846661	3.94E-09
chr2.CM0201.58_at	5.930114122	1.81E-12
Ljwgs_047346.1_s_at	5.949884046	6.59E-08
chr2.CM0504.29_at	5.950815561	7.72E-15
chr4.TM1713.12_at	5.954503241	5.42E-16
Ljwgs_027404.1_at	5.95704486	2.58E-05
chr3.TM1419.11.1_at	5.958018707	1.86E-13
chr4.CM0042.69_at	5.960874226	1.29E-15
chr2.CM0272.33_at	5.986945168	1.72E-12
Ljwgs_015136.1_s_at	5.999408919	2.31E-10
gi15190561_at	6.016115529	0.000129519
Ljwgs_090701.1.1_s_at	6.016436693	2.07E-12
Ljwgs_022143.1_at	6.019862281	3.45E-08
gi45617028_at	6.033198935	3.34E-16
TC12590_at	6.051639875	6.27E-14
Ljwgs_113554.1_at	6.067248493	3.40E-13
chr1.CM0398.23.1_at	6.074753041	2.34E-07
chr5.TM1323.19_at	6.075600933	1.78E-12
chr3.CM0726.36.1_at	6.097799465	9.10E-13
chr3.CM0261.28_at	6.098053693	3.68E-11
Ljwgs_039721.1_at	6.098400635	4.27E-11
TC19751_at	6.103441277	6.88E-15
Ljwgs_142805.1_at	6.110779355	2.46E-10
chr3.CM0080.7_at	6.122906964	3.08E-05
chr3.CM0152.1.1_s_at	6.125599919	2.46E-14
TM0950.13_at	6.162888534	1.38E-08
Ljwgs_101266.1_s_at	6.173921234	1.92E-14
Ljwgs_018243.1_s_at	6.177186718	4.67E-14
Ljwgs_067857.1_at	6.178477683	2.27E-10
Ljwgs_106242.1_at	6.183163652	5.98E-16
chr5.TM0389.9_at	6.190903398	2.53E-12
Ljwgs_078423.1_at	6.193198894	4.99E-07
TM0755.8_at	6.195968281	1.08E-14
gi45623398_at	6.202324154	7.14E-08
Ljwgs_015164.1_at	6.248996879	5.67E-07
chr4.CM0617.11_at	6.254607076	4.19E-14
gi1947045_at	6.258787999	0.00020239
Ljwgs_021656.1_at	6.261648548	7.26E-10
TC17584_at	6.268797802	1.86E-08
Ljwgs_071263.1_at	6.27461497	8.11E-10
Ljwgs_052659.1_s_at	6.27666405	8.18E-11
Ljwgs_021656.1_s_at	6.285545599	7.87E-09
chr6.CM0118.22_s_at	6.301883127	1.28E-12
gi45623455_at	6.309770404	1.03E-13
chr1.CM0248.56_at	6.31164425	3.67E-07
chr1.CM0295.68_at	6.316558916	3.85E-12
chr2.TM0610.20_s_at	6.319481822	3.68E-07
chr2.CM0008.63.1_at	6.324154891	3.80E-14
chr1.CM0375.9_at	6.324717126	3.72E-13
Ljwgs_077486.1_at	6.328085311	4.40E-15
chr2.TM0377.8.1_at	6.336218506	3.45E-09
Ljwgs_018243.1_at	6.336623835	2.02E-12
chr3.CM0047.65_at	6.38673722	3.81E-16
Ljwgs_136369.1_x_at	6.397755211	7.71E-11
Ljwgs_106315.1_at	6.402732821	6.00E-11
chr3.CM0246.21_at	6.411583744	9.76E-14
Ljwgs_050356.1_at	6.414866901	8.86E-12
Ljwgs_039859.2_s_at	6.41868636	0.000169342
gi22790552_at	6.43023881	6.71E-11
gi29970656_at	6.438001948	1.98E-12
chr1.CM0163.16.2_at	6.445811575	2.03E-15
Ljwgs_013085.2_s_at	6.451976711	4.19E-10
Ljwgs_108557.1_s_at	6.481019045	1.70E-12
Ljwgs_115919.1_at	6.484715676	1.50E-09
Ljwgs_022317.1_at	6.50160098	5.94E-14
chr2.CM0191.92_x_at	6.518269489	2.63E-13
Ljwgs_033620.1_at	6.557919995	1.10E-10
chr1.CM0349.34.1_at	6.559832976	2.16E-16
Ljwgs_119901.1_at	6.560522794	8.87E-16
Ljwgs_026942.1_s_at	6.561603638	3.10E-15
Ljwgs_036560.1_s_at	6.562188372	2.08E-13
chr2.CM0373.8_at	6.567708437	2.27E-12
chr2.CM0020.32_at	6.578198834	2.46E-14
Ljwgs_022269.1_at	6.595688012	3.36E-14
chr3.CM0726.30.2_s_at	6.605008321	1.94E-12
Ljwgs_077307.1_at	6.612344459	1.29E-05
chr2.CM0373.12.2_at	6.627998278	6.00E-13
Ljwgs_025080.1_at	6.642697881	4.74E-12
gi45617468_at	6.650713399	7.41E-13
TC18092_at	6.664082251	5.66E-10
chr1.TM0220.8_s_at	6.665162736	9.28E-14
chr1.CM0064.12.1_at	6.671518538	4.76E-15
Ljwgs_148302.1_at	6.672937673	4.06E-09
Ljwgs_114965.1_s_at	6.676366779	1.90E-13
chr2.CM0120.58.2_at	6.677270161	1.28E-12
TC18859_at	6.68321784	1.70E-11
chr1.TM0221.10_at	6.687424407	1.61E-16
Ljwgs_104699.1_at	6.696093729	2.55E-12
Ljwgs_078405.0.1_at	6.704982566	1.95E-16
chr4.CM0042.66_at	6.712904899	4.76E-13
Ljwgs_037677.1_at	6.733604217	1.33E-10
Ljwgs_067982.1_s_at	6.749690513	2.53E-12
TM0954.20_at	6.757431165	1.30E-11
Ljwgs_024352.2_at	6.77396291	4.00E-12
chr1.CM0147.99_at	6.818866025	4.87E-15
Ljwgs_107677.3_at	6.844366646	7.70E-14
chr4.CM0617.68_at	6.844379598	4.35E-08
Ljwgs_011684.1_at	6.846773952	1.71E-09
Ljwgs_007379.2_at	6.86948004	1.45E-11
chr3.CM0116.63.1_s_at	6.869578776	2.07E-14
chr3.CM0116.49_at	6.870480564	2.06E-14
Ljwgs_081858.1_at	6.898863457	2.65E-14
chr1.CM0593.40_s_at	6.936309043	1.54E-11
chr1.TM0236.15_at	6.95649842	2.74E-08
chr3.CM0116.48_at	6.963596399	3.73E-14
Ljwgs_043777.1_at	6.975655405	9.26E-09
Ljwgs_042359.1_s_at	6.987622715	8.93E-16
Ljwgs_119003.1_at	7.006815427	5.01E-17
CM0355.29_at	7.013683926	5.04E-11
chr2.CM0191.92_at	7.025931621	6.85E-14
Ljwgs_061608.2_at	7.026055725	6.57E-15
chr4.TM1334.2_s_at	7.039894378	1.34E-14
Ljwgs_014938.1_at	7.042925595	4.10E-12
chr6.CM0420.46_at	7.053947712	8.78E-13
chr3.TM1768.12_at	7.05685435	1.99E-12
Ljwgs_075103.1_s_at	7.064380016	5.63E-13
Ljwgs_129775.0.1_at	7.111748675	4.80E-15
Ljwgs_015602.1_at	7.112138508	3.97E-10
chr6.CM0420.46.1_at	7.115290948	1.68E-12
chr1.CM0955.20_at	7.135200048	9.73E-11
gi29965872_at	7.137000255	4.09E-12
Ljwgs_019789.1_s_at	7.15488247	6.89E-10
chr5.CM0344.7.1_s_at	7.175699034	6.82E-12
chr4.CM0044.55_at	7.201405603	3.59E-11
chr2.TM1561.10_at	7.215020711	2.74E-10
chr2.CM0056.64_at	7.227697745	2.08E-10
CM0319.3_at	7.229821216	3.78E-06
Ljwgs_147876.1.1_at	7.23496595	3.86E-13
Ljwgs_056148.1_at	7.235433645	6.65E-15
TC17750_at	7.239052538	8.87E-16
TM0936.8_at	7.268450178	9.59E-16
Ljwgs_048822.1_at	7.307634268	1.31E-16
chr1.CM0295.51.2_at	7.314398292	1.57E-14
Ljwgs_101266.1_at	7.315488845	2.84E-17
chr5.CM0344.7_x_at	7.322148529	9.82E-13
Ljwgs_041356.1_s_at	7.330340383	3.64E-16
gi45617413_at	7.332748142	4.87E-11
Ljwgs_009189.1_at	7.400732052	4.09E-19
Ljwgs_052585.1_at	7.414405111	5.18E-17
Ljwgs_033056.1_at	7.420454342	3.81E-14
Ljwgs_027662.1_at	7.429348797	2.03E-12
TC10035_at	7.444336828	2.23E-05
Ljwgs_020466.1_at	7.446503091	5.85E-18
chr2.CM0056.59.1_at	7.452715608	4.46E-10
Ljwgs_047385.1_at	7.533946428	1.37E-15
Ljwgs_047665.1_at	7.540122207	2.99E-17
Ljwgs_018554.2_at	7.558067513	1.19E-16
Ljwgs_063349.1_x_at	7.561444016	2.76E-05
gi45617468_x_at	7.574254372	1.07E-14
gi45631965_at	7.607555439	2.06E-09
gi29965395_at	7.622504675	2.87E-17
chr4.CM0007.38_at	7.642231691	3.81E-09
Ljwgs_045106.0.2_s_at	7.644749457	1.12E-13
Ljwgs_075103.1_x_at	7.670017496	9.59E-16
chr2.TM1517.10.2_at	7.675069859	2.81E-13
Ljwgs_016013.1_at	7.684866579	4.42E-13
Ljwgs_026427.1_at	7.699287804	0.000660146
Ljwgs_021309.1_at	7.776240004	1.17E-08
chr1.CM0192.30.2_s_at	7.794578729	6.20E-14
Ljwgs_022275.1_at	7.801615451	1.19E-16
Ljwgs_011797.1_at	7.805167507	8.94E-12
TM0612.45.1_at	7.836866467	2.29E-14
TC18152_at	7.837961414	2.04E-14
Ljwgs_028531.1_at	7.840683244	7.30E-15
Ljwgs_035003.1_at	7.883378054	2.71E-17
TM0964.10.1_at	7.886672211	3.43E-16
Ljwgs_023854.1_at	7.895039746	4.76E-14
chr2.TM0610.9_at	7.909505326	2.64E-09
TC16850_at	7.914056904	2.99E-17
chr1.TM0989.4_at	7.922691869	3.52E-12
chr4.CM0073.95_at	7.926659226	2.90E-14
TM0755.8.1_at	7.972711061	2.87E-16
chr2.CM0120.58_at	7.98468821	9.59E-16
gi38194465_at	8.010816192	2.77E-13
TC10572_at	8.01630976	4.43E-14
Ljwgs_030221.1.1_at	8.04584557	1.05E-16
TM1472.19.1_at	8.06080997	1.53E-12
Ljwgs_039661.1.1_s_at	8.06322303	1.28E-11
chr2.TM0610.20.1_at	8.068343836	5.70E-09
TM0612.45_x_at	8.079623125	3.66E-13
chr3.TM1570.8_at	8.086463957	6.00E-12
chr6.CM0539.36_at	8.107666085	3.90E-16
Ljwgs_045420.1_at	8.125791204	1.95E-16
chr1.BM1737.16_at	8.152195142	3.13E-15
TM1569.3_at	8.176189197	2.35E-14
Ljwgs_021206.1_s_at	8.17678076	3.44E-17
Ljwgs_012757.1_at	8.204028706	1.46E-12
TC16385_at	8.249731502	3.06E-17
TM0697.3.1_at	8.278249267	1.48E-13
gi29966994_at	8.283244628	7.47E-20
chr1.CM0318.2.1_at	8.315187506	5.88E-12
Ljwgs_018132.1_at	8.322123132	1.71E-17
Ljwgs_030815.1_at	8.340362701	1.83E-10
Ljwgs_018310.1_at	8.360491665	4.09E-15
Ljwgs_039076.1_s_at	8.362577207	1.29E-11
chr2.TM0610.3_at	8.379752448	4.50E-07
Ljwgs_038374.1_s_at	8.458673055	5.88E-15
chr4.TM0421.7.1_at	8.472515715	4.00E-19
Ljwgs_072298.1_at	8.489903314	3.37E-12
Ljwgs_126128.1_s_at	8.503020081	1.10E-19
chr4.CM0173.35_at	8.552820597	2.09E-14
chr1.CM1409.39.1_at	8.554369468	1.51E-15
Ljwgs_027508.1_at	8.563662666	7.18E-14
Ljwgs_118876.1.1_x_at	8.573725596	3.21E-15
Ljwgs_115187.1_at	8.583466313	2.22E-11
gi45624196_s_at	8.597252474	4.72E-13
Ljwgs_040887.1_s_at	8.611440839	6.56E-06
chr3.CM0196.31_at	8.643940076	3.06E-17
chr1.CM0192.45.1_at	8.77143129	1.94E-12
Ljwgs_083867.1_s_at	8.794622745	2.27E-15
chr1.CM0163.26_s_at	8.825988335	2.68E-11
TM1237.45_at	8.876557992	4.75E-13
gi45616799_at	8.894465214	1.95E-14
gi29966314_at	8.909220114	6.11E-15
Ljwgs_076459.1_s_at	8.919408276	1.94E-11
Ljwgs_058054.1.1_at	8.964237414	2.20E-19
TC9239_at	8.983309924	2.06E-15
TM1521.20_at	9.03067131	2.16E-16
TM1440.7_at	9.064027601	2.34E-18
Ljwgs_027662.1_s_at	9.071669338	6.97E-17
TM1680.7_at	9.083149326	1.99E-14
Ljwgs_143580.1_at	9.103350527	2.63E-12
gi45625497_at	9.110337191	9.40E-14
Ljwgs_068410.2_s_at	9.138287654	3.81E-16
chr6.CM0314.37_at	9.181747615	1.75E-16
CM0300.5_at	9.216827476	6.97E-19
Ljwgs_076662.1_at	9.225893349	1.60E-17
chr1.TM1444.18_at	9.257456936	3.27E-16
Ljwgs_134727.1_at	9.264717687	3.75E-16
chr5.CM0344.7_s_at	9.284520601	5.23E-14
gi29966245_at	9.295580456	4.21E-15
chr1.CM0163.1_at	9.302913582	7.42E-09
chr3.CM0164.13_at	9.323116759	4.57E-17
Ljwgs_041552.1_at	9.330486147	1.41E-17
Ljwgs_093506.1_s_at	9.343562612	3.13E-15
TC16386_at	9.386683028	1.73E-18
TM1680.21_at	9.415340536	5.45E-15
Ljwgs_008922.2_at	9.415692601	9.12E-19
chr2.CM0373.6_at	9.44710745	2.02E-19
Ljwgs_021880.1_at	9.457436994	4.14E-18
Ljwgs_035265.1_at	9.478402472	1.52E-05
Ljwgs_037414.1_at	9.479380135	1.20E-06
TC15034_at	9.5047117	2.99E-17
chr4.CM0337.32_at	9.550479652	2.09E-17
chr2.CM0373.6.1_at	9.558125643	3.13E-19
chr2.CM0201.56.1_at	9.559029478	1.18E-24
Ljwgs_143616.1_s_at	9.594042291	2.12E-17
chr1.CM0315.47_at	9.611868453	1.51E-16
Ljwgs_095176.1_at	9.617720629	2.36E-19
Ljwgs_068749.1_at	9.635535184	6.12E-16
chr1.CM0147.88_at	9.636037023	2.11E-18
gi2367430_at	9.666443269	2.80E-14
chr1.CM0318.60.1_x_at	9.715687421	2.97E-18
chr2.CM0904.20_at	9.763675855	2.09E-19
TC15119_at	9.76830586	4.80E-18
Ljwgs_047946.1_at	9.789767356	4.83E-18
chr4.CM0558.48_at	9.793034803	3.75E-12
gi45476487_at	9.883685342	2.65E-14
TC15698_at	9.906122166	4.31E-13
Ljwgs_009194.0.1_at	9.953623525	7.88E-19
Ljwgs_022059.2_s_at	9.993467255	1.12E-15
TM0954.8_at	10.02797503	2.13E-14
Ljwgs_031201.1_at	10.0310727	3.57E-20
chr1.CM0318.60_at	10.06457311	2.80E-17
TM0612.45_at	10.07848709	1.83E-17
Ljwgs_073425.2_x_at	10.09512462	6.10E-18
chr5.CM0089.15_s_at	10.10449318	3.23E-05
chr2.CM0102.46_s_at	10.18534443	1.14E-17
chr2.CM0545.33_s_at	10.22106135	5.50E-18
chr4.CM0265.9_s_at	10.24368098	5.42E-16
TM0936.13_at	10.25647822	1.71E-15
Ljwgs_129466.1_s_at	10.29846075	1.03E-12
Ljwgs_098368.1_s_at	10.31146268	8.81E-18
chr5.TM1077.34_at	10.32461263	5.53E-13
chr3.CM0253.23.2_at	10.33561384	1.76E-16
chr5.CM0299.24_at	10.33572104	7.32E-20
Ljwgs_145916.1_s_at	10.37036904	4.20E-07
gi6448578_at	10.38115857	3.42E-14
chr5.CM0328.45_at	10.41332366	4.62E-19
Ljwgs_039331.1_at	10.42154767	7.35E-22
gi29965296_at	10.4581968	1.30E-19
gi29970774_at	10.48343059	9.62E-20
TM1656.16_at	10.48656017	1.12E-15
Ljwgs_031632.1_at	10.58126869	2.11E-18
chr1.CM0318.60.1_at	10.58978462	6.74E-20
chr4.CM0333.16_s_at	10.59374463	5.22E-10
TM1515.13_at	10.60353655	3.31E-19
chr5.CM0328.44_at	10.61966589	1.69E-20
TM0374.16_at	10.667095	8.35E-21
Ljwgs_097033.1_s_at	10.66869683	9.99E-22
Ljwgs_048453.1_s_at	10.67211039	2.66E-15
TM0374.17_s_at	10.70291889	5.04E-14
chr5.CM0571.54_at	10.70709838	1.22E-18
gi45629563_s_at	10.78415649	9.34E-13
gi9082286_at	10.79574955	1.50E-11
chr5.CM0344.4_at	10.8105528	4.68E-18
TC15034_s_at	10.81423972	4.74E-20
chr2.CM0201.50_at	10.8164986	9.16E-19
chr1.CM0001.73_at	10.85689113	8.93E-16
chr3.CM0005.73_at	10.88200431	7.64E-13
chr4.CM0265.9_at	10.89908088	2.82E-12
chr5.TM0090.13_at	10.91699398	9.86E-07
chr3.CM0253.23_at	10.92612734	1.36E-19
chr3.CM0282.7_at	10.93794751	2.60E-18
chr4.CM0179.25_at	10.94964747	1.80E-18
chr3.CM0005.108_at	11.07250796	3.52E-16
Ljwgs_113526.1_s_at	11.07392314	3.48E-08
chr4.CM0337.33.9_at	11.09308895	1.57E-07
TM0697.3_at	11.15370834	1.31E-20
chr1.CM0163.22.2_at	11.17263565	1.68E-10
chr4.CM0337.33.8_at	11.38542768	5.02E-06
chr5.CM0040.28_at	11.41477538	2.21E-17
chr6.CM0082.31_s_at	11.41880419	3.52E-23
chr1.CM0147.81_at	11.44792545	2.60E-18
gi15189162_at	11.49633351	9.59E-16
chr6.CM0082.31.1_s_at	11.50906896	2.11E-18
Ljwgs_036797.1_s_at	11.54532886	6.88E-23
TM0914.24_at	11.63751882	9.64E-20
gi2367417_at	11.65364777	4.49E-20
chr3.CM0164.13.2_at	11.70481967	5.67E-20
gi45631369_at	11.71567887	9.21E-21
TM1515.11_at	11.76998423	1.71E-22
chr3.CM0005.85_x_at	11.79741643	3.81E-16
chr3.CM0005.85_at	11.83687269	4.57E-17
chr3.CM0152.31_at	11.84650496	6.94E-25
Ljwgs_005472.1_at	11.8960616	1.69E-20
chr4.CM0165.53_at	11.92543825	1.69E-20
chr4.CM0046.52_s_at	12.00541638	7.15E-16
Ljwgs_007477.1.1_at	12.06110999	5.25E-24
TM0068.27.1_s_at	12.09582888	7.01E-21
TM1513.5_at	12.10957927	7.82E-14
chr1.TM0187.10_at	12.11815686	1.55E-16
TC8216_at	12.13351594	1.83E-22
gi28625016_at	12.1531337	1.87E-24
chr3.TM0916.11.2_at	12.18165037	1.50E-13
chr6.CM0245.16_at	12.19688627	1.87E-24
chr1.TM0240.10_at	12.21838398	1.31E-24
gi3329365_at	12.24466347	6.88E-23
TM0936.5.1_at	12.2450149	1.49E-23
Ljwgs_052006.1_s_at	12.36580764	8.11E-24
Ljwgs_075731.1_s_at	12.43324498	5.64E-21
chr3.CM0005.85.1_at	12.54348418	5.96E-19
