# Supplementary material for: Dissection of Symbiosis and Organ Development by Integrated Transcriptome Analysis of Lotus japonicus Mutant and Wild-Type Plants
Source: PLoS One. 2009 Aug 7;4(8):e6556. doi: 10.1371/journal.pone.0006556 (PMC2717213; doi:10.1371/journal.pone.0006556)
Supplement: Folder S5 — Fix-minus mutants (9.19 MB ZIP) [file pone.0006556.s013.zip › S5.FIX-MINUS MUTANTS copy/5.1.Fix_minus_Nodule_vs_Uninoclated_Root/5.1.1.Total transcript analysis/5.1.1.2/5.1.1.2.auxin.txt]

Ljwgs_047349.1	99.1.4.943	GO_ID:14395										GO_ID:14395	TAIR|gene:2128135 SPTR:O49581 symbol:AT4G31320.1 [GO:0005516 "calmodulin binding" evidence=ISS] [GO:0008372 "cellular component unknown" evidence=ND] [GO:0009733 "response to auxin stimulus" evidence=ISS] Pfam:PF02519 InterPro:IPR003676 EMBL:AL161578 EMBL:AL021633 PIR:T04499 SPTR:O49581	7.00E-36
chr4.CM0244.51	99.1.4.645	GO_ID:14694							AECC2_ARATH	Auxinsignalingpathway;Glycoprotein;Membrane;Transmembrane;Transport,Auxin efflux carrier component 2 (AtPIN2) (Auxin efflux carrier AGR) (Polar-auxin-transport efflux component AGRAVITROPIC 1) (AtAGR1) (Ethylene insensitive root 1) (AtEIR1) (WAVY6).	0	GO_ID:14694	TAIR|gene:2175558 SPTR:Q9LU77 symbol:AT5G57090.1 [GO:0005215 "transporter activity" evidence=ISS] [GO:0009672 "auxin:hydrogen symporter activity" evidence=ISS] [GO:0009926 "auxin polar transport" evidence=ISS] Pfam:PF03547 InterPro:IPR004776 TIGRFAMs:TIGR00946 EMBL:AB023042 EMBL:AF056026 EMBL:AF087459 EMBL:AF093241 EMBL:AF086906 EMBL:AF086907 EMBL:AY078965 EMBL:BT001152 PIR:T51808 GeneFarm:3020 S…	0
chr4.CM0244.51	99.1.3.2.1437	AECC2_ARATH							AECC2_ARATH	Auxinsignalingpathway;Glycoprotein;Membrane;Transmembrane;Transport,Auxin efflux carrier component 2 (AtPIN2) (Auxin efflux carrier AGR) (Polar-auxin-transport efflux component AGRAVITROPIC 1) (AtAGR1) (Ethylene insensitive root 1) (AtEIR1) (WAVY6).	0	GO_ID:14694	TAIR|gene:2175558 SPTR:Q9LU77 symbol:AT5G57090.1 [GO:0005215 "transporter activity" evidence=ISS] [GO:0009672 "auxin:hydrogen symporter activity" evidence=ISS] [GO:0009926 "auxin polar transport" evidence=ISS] Pfam:PF03547 InterPro:IPR004776 TIGRFAMs:TIGR00946 EMBL:AB023042 EMBL:AF056026 EMBL:AF087459 EMBL:AF093241 EMBL:AF086906 EMBL:AF086907 EMBL:AY078965 EMBL:BT001152 PIR:T51808 GeneFarm:3020 S…	0
chr4.CM0006.91	99.1.3.2.2320	AX15A_SOYBN							AX15A_SOYBN	Auxinsignalingpathway;Multigenefamily,Auxin-induced protein 15A.	2.00E-16	GO_ID:50559	TAIR|gene:2180463 SPTR:Q8GWV6 symbol:AT5G20810.1 [GO:0005516 "calmodulin binding" evidence=ISS] [GO:0008372 "cellular component unknown" evidence=ND] [GO:0009733 "response to auxin stimulus" evidence=ISS] Pfam:PF02519 InterPro:IPR003676 EMBL:AK118610 EMBL:BT003702 SPTR:Q8GWV6	2.00E-41
chr4.CM0006.91	99.1.4.581	GO_ID:50559							AX15A_SOYBN	Auxinsignalingpathway;Multigenefamily,Auxin-induced protein 15A.	2.00E-16	GO_ID:50559	TAIR|gene:2180463 SPTR:Q8GWV6 symbol:AT5G20810.1 [GO:0005516 "calmodulin binding" evidence=ISS] [GO:0008372 "cellular component unknown" evidence=ND] [GO:0009733 "response to auxin stimulus" evidence=ISS] Pfam:PF02519 InterPro:IPR003676 EMBL:AK118610 EMBL:BT003702 SPTR:Q8GWV6	2.00E-41
chr6.TM1613.20	99.1.1.63	KO:K07222	mlo:mll7934	similar to dimethylaniline monooxygenase [KO:K07222]	5.00E-50	mll7934	COG2072	1.00E-50	FMO6_HUMAN	Endoplasmicreticulum;FAD;Flavoprotein;Membrane;Microsome;Monooxygenase;Multigenefamily;NADP;Oxidoreductase;Polymorphism;Transmembrane,Putative dimethylaniline monooxygenase [N-oxide-forming] 6 (EC 1.14.13.8) (Flavin-containing monooxygenase 6) (FMO 6) (Dimethylaniline oxidase 6).	1.00E-19	GO_ID:44705	TAIR|gene:2197862 SPTR:O23024 symbol:AT1G04610.1 [GO:0009851 "auxin biosynthesis" evidence=IMP] InterPro:IPR001327 InterPro:IPR001100 InterPro:IPR000960 InterPro:IPR000103 PRINTS:PR00368 PRINTS:PR00411 PRINTS:PR00469 Pfam:PF00743 EMBL:AC002376 EMBL:AY057104 EMBL:BT012546 EMBL:BT011241 PIR:G86178 SPTR:O23024	4.00E-132
chr6.TM1613.20	99.1.3.1.105	EC 1.14.13.8	mlo:mll7934	similar to dimethylaniline monooxygenase [KO:K07222]	5.00E-50	mll7934	COG2072	1.00E-50	FMO6_HUMAN	Endoplasmicreticulum;FAD;Flavoprotein;Membrane;Microsome;Monooxygenase;Multigenefamily;NADP;Oxidoreductase;Polymorphism;Transmembrane,Putative dimethylaniline monooxygenase [N-oxide-forming] 6 (EC 1.14.13.8) (Flavin-containing monooxygenase 6) (FMO 6) (Dimethylaniline oxidase 6).	1.00E-19	GO_ID:44705	TAIR|gene:2197862 SPTR:O23024 symbol:AT1G04610.1 [GO:0009851 "auxin biosynthesis" evidence=IMP] InterPro:IPR001327 InterPro:IPR001100 InterPro:IPR000960 InterPro:IPR000103 PRINTS:PR00368 PRINTS:PR00411 PRINTS:PR00469 Pfam:PF00743 EMBL:AC002376 EMBL:AY057104 EMBL:BT012546 EMBL:BT011241 PIR:G86178 SPTR:O23024	4.00E-132
chr6.TM1613.20	99.1.2.192	COG2072	mlo:mll7934	similar to dimethylaniline monooxygenase [KO:K07222]	5.00E-50	mll7934	COG2072	1.00E-50	FMO6_HUMAN	Endoplasmicreticulum;FAD;Flavoprotein;Membrane;Microsome;Monooxygenase;Multigenefamily;NADP;Oxidoreductase;Polymorphism;Transmembrane,Putative dimethylaniline monooxygenase [N-oxide-forming] 6 (EC 1.14.13.8) (Flavin-containing monooxygenase 6) (FMO 6) (Dimethylaniline oxidase 6).	1.00E-19	GO_ID:44705	TAIR|gene:2197862 SPTR:O23024 symbol:AT1G04610.1 [GO:0009851 "auxin biosynthesis" evidence=IMP] InterPro:IPR001327 InterPro:IPR001100 InterPro:IPR000960 InterPro:IPR000103 PRINTS:PR00368 PRINTS:PR00411 PRINTS:PR00469 Pfam:PF00743 EMBL:AC002376 EMBL:AY057104 EMBL:BT012546 EMBL:BT011241 PIR:G86178 SPTR:O23024	4.00E-132
chr6.TM1613.20	99.1.4.6922	GO_ID:44705	mlo:mll7934	similar to dimethylaniline monooxygenase [KO:K07222]	5.00E-50	mll7934	COG2072	1.00E-50	FMO6_HUMAN	Endoplasmicreticulum;FAD;Flavoprotein;Membrane;Microsome;Monooxygenase;Multigenefamily;NADP;Oxidoreductase;Polymorphism;Transmembrane,Putative dimethylaniline monooxygenase [N-oxide-forming] 6 (EC 1.14.13.8) (Flavin-containing monooxygenase 6) (FMO 6) (Dimethylaniline oxidase 6).	1.00E-19	GO_ID:44705	TAIR|gene:2197862 SPTR:O23024 symbol:AT1G04610.1 [GO:0009851 "auxin biosynthesis" evidence=IMP] InterPro:IPR001327 InterPro:IPR001100 InterPro:IPR000960 InterPro:IPR000103 PRINTS:PR00368 PRINTS:PR00411 PRINTS:PR00469 Pfam:PF00743 EMBL:AC002376 EMBL:AY057104 EMBL:BT012546 EMBL:BT011241 PIR:G86178 SPTR:O23024	4.00E-132
chr4.CM0004.42	99.1.4.8141	GO_ID:48965							ARG7_PHAAU	,Indole-3-acetic acid-induced protein ARG7.	3.00E-09	GO_ID:48965	TAIR|gene:3443434 SPTR:Q9LEU2 symbol:AT5G10990.1 [GO:0005554 "molecular function unknown" evidence=ND] [GO:0009733 "response to auxin stimulus" evidence=ISS] Pfam:PF02519 InterPro:IPR003676 EMBL:AL365234 PIR:T50808 SPTR:Q9LEU2	6.00E-15
chr4.CM0004.42	99.1.3.2.1076	ARG7_PHAAU							ARG7_PHAAU	,Indole-3-acetic acid-induced protein ARG7.	3.00E-09	GO_ID:48965	TAIR|gene:3443434 SPTR:Q9LEU2 symbol:AT5G10990.1 [GO:0005554 "molecular function unknown" evidence=ND] [GO:0009733 "response to auxin stimulus" evidence=ISS] Pfam:PF02519 InterPro:IPR003676 EMBL:AL365234 PIR:T50808 SPTR:Q9LEU2	6.00E-15
Ljwgs_014694.1	99.1.4.4716	GO_ID:4708										GO_ID:4708	TAIR|gene:2168610 SPTR:Q9FJC5 symbol:AT5G53590.1 [GO:0005554 "molecular function unknown" evidence=ND] [GO:0009733 "response to auxin stimulus" evidence=ISS] [GO:0008372 "cellular component unknown" evidence=ND] Pfam:PF02519 InterPro:IPR003676 EMBL:AB015476 SPTR:Q9FJC5	1.00E-09
Ljwgs_011950.1	99.1.4.184	GO_ID:1680							AECC3_ARATH	Auxinsignalingpathway;Glycoprotein;Membrane;Transmembrane;Transport,Auxin efflux carrier component 3 (AtPIN3).	1.00E-150	GO_ID:1680	TAIR|gene:2013974 SPTR:Q9S7Z8 symbol:AT1G70940.1 [GO:0005215 "transporter activity" evidence=ISS] [GO:0009672 "auxin:hydrogen symporter activity" evidence=ISS] [GO:0009926 "auxin polar transport" evidence=ISS] Pfam:PF03547 InterPro:IPR004776 TIGRFAMs:TIGR00946 EMBL:AC008148 EMBL:AF087818 EMBL:AY136327 EMBL:BT002085 PIR:G96733 GeneFarm:3021 SPTR:Q9S7Z8	6.00E-151
Ljwgs_011950.1	99.1.3.2.550	AECC3_ARATH							AECC3_ARATH	Auxinsignalingpathway;Glycoprotein;Membrane;Transmembrane;Transport,Auxin efflux carrier component 3 (AtPIN3).	1.00E-150	GO_ID:1680	TAIR|gene:2013974 SPTR:Q9S7Z8 symbol:AT1G70940.1 [GO:0005215 "transporter activity" evidence=ISS] [GO:0009672 "auxin:hydrogen symporter activity" evidence=ISS] [GO:0009926 "auxin polar transport" evidence=ISS] Pfam:PF03547 InterPro:IPR004776 TIGRFAMs:TIGR00946 EMBL:AC008148 EMBL:AF087818 EMBL:AY136327 EMBL:BT002085 PIR:G96733 GeneFarm:3021 SPTR:Q9S7Z8	6.00E-151
Ljwgs_086698.1	99.1.4.1526	GO_ID:32996							AX10A_SOYBN	Auxinsignalingpathway;Multigenefamily,Auxin-induced protein X10A.	1.00E-09	GO_ID:32996	TAIR|gene:2062758 SPTR:Q9ZUZ3 symbol:AT2G46690.1 [GO:0005554 "molecular function unknown" evidence=ND] [GO:0008372 "cellular component unknown" evidence=ND] [GO:0009733 "response to auxin stimulus" evidence=ISS] Pfam:PF02519 InterPro:IPR003676 EMBL:AC005819 EMBL:BT005204 PIR:A84906 SPTR:Q9ZUZ3	9.00E-24
Ljwgs_086698.1	99.1.3.2.1255	AX10A_SOYBN							AX10A_SOYBN	Auxinsignalingpathway;Multigenefamily,Auxin-induced protein X10A.	1.00E-09	GO_ID:32996	TAIR|gene:2062758 SPTR:Q9ZUZ3 symbol:AT2G46690.1 [GO:0005554 "molecular function unknown" evidence=ND] [GO:0008372 "cellular component unknown" evidence=ND] [GO:0009733 "response to auxin stimulus" evidence=ISS] Pfam:PF02519 InterPro:IPR003676 EMBL:AC005819 EMBL:BT005204 PIR:A84906 SPTR:Q9ZUZ3	9.00E-24
chr1.CM0579.32	99.1.3.1.25	EC 6.3.2.-							GH35_ORYSA	Ligase,Probable indole-3-acetic acid-amido synthetase GH3.5 (EC 6.3.2.-) (Auxin-responsive GH3-like protein 5) (OsGH3-5).	0	GO_ID:19386	TAIR|gene:2039073 SPTR:Q9SKE2 symbol:AT2G46370.1 [GO:0009733 "response to auxin stimulus" evidence=ISS] Pfam:PF03321 InterPro:IPR004993 EMBL:AC006526 EMBL:AF279129 EMBL:AY150437 PIR:A84902 SPTR:Q9SKE2	0
chr1.CM0579.32	99.1.4.3845	GO_ID:19386							GH35_ORYSA	Ligase,Probable indole-3-acetic acid-amido synthetase GH3.5 (EC 6.3.2.-) (Auxin-responsive GH3-like protein 5) (OsGH3-5).	0	GO_ID:19386	TAIR|gene:2039073 SPTR:Q9SKE2 symbol:AT2G46370.1 [GO:0009733 "response to auxin stimulus" evidence=ISS] Pfam:PF03321 InterPro:IPR004993 EMBL:AC006526 EMBL:AF279129 EMBL:AY150437 PIR:A84902 SPTR:Q9SKE2	0
Ljwgs_144463.1	99.1.4.3966	GO_ID:39299										GO_ID:39299	TAIR|gene:2156846 SPTR:Q9FKY4 symbol:AT5G65980.1 [GO:0009672 "auxin:hydrogen symporter activity" evidence=ISS] [GO:0009926 "auxin polar transport" evidence=ISS] Pfam:PF03547 InterPro:IPR004776 EMBL:AB011474 SPTR:Q9FKY4	9.00E-34
chr4.CM0501.49	1.1.13.35	E4.4.1.14 1-aminocyclopropane-1-carboxylate synthase [EC:4.4.1.14] [GO:0016847]	ath:At4g11280	F8L21.70; 1-aminocyclopropane-1-carboxylate synthase 6 / ACC synthase 6 (ACS6) [EC:4.4.1.14] [KO:K01762]	6.00E-65				1A1C_SOYBN	Ethylenebiosynthesis;Fruitripening;Lyase;Multigenefamily;Pyridoxalphosphate,1-aminocyclopropane-1-carboxylate synthase (EC 4.4.1.14) (ACC synthase) (S-adenosyl-L-methionine methylthioadenosine-lyase).	3.00E-78	GO_ID:22903	TAIR|gene:2128297 SPTR:Q9SAR0 symbol:AT4G11280.1 [GO:0009605 "response to external stimulus" evidence=IEP] [GO:0009693 "ethylene biosynthesis" evidence=TAS] [GO:0009723 "response to ethylene stimulus" evidence=IEP] [GO:0009733 "response to auxin stimulus" evidence=IEP] InterPro:IPR001176 InterPro:IPR004839 Pfam:PF00155 InterPro:IPR004838 PRINTS:PR00753 PROSITE:PS00105 HSSP:P18485 EMBL:AL161531 EM…	1.00E-65
chr1.CM0105.25	99.1.4.1526	GO_ID:32996							A10A5_SOYBN	Auxinsignalingpathway;Multigenefamily,Auxin-induced protein 10A5.	5.00E-12	GO_ID:32996	TAIR|gene:2062758 SPTR:Q9ZUZ3 symbol:AT2G46690.1 [GO:0005554 "molecular function unknown" evidence=ND] [GO:0008372 "cellular component unknown" evidence=ND] [GO:0009733 "response to auxin stimulus" evidence=ISS] Pfam:PF02519 InterPro:IPR003676 EMBL:AC005819 EMBL:BT005204 PIR:A84906 SPTR:Q9ZUZ3	4.00E-32
chr1.CM0105.25	99.1.3.2.1113	A10A5_SOYBN							A10A5_SOYBN	Auxinsignalingpathway;Multigenefamily,Auxin-induced protein 10A5.	5.00E-12	GO_ID:32996	TAIR|gene:2062758 SPTR:Q9ZUZ3 symbol:AT2G46690.1 [GO:0005554 "molecular function unknown" evidence=ND] [GO:0008372 "cellular component unknown" evidence=ND] [GO:0009733 "response to auxin stimulus" evidence=ISS] Pfam:PF02519 InterPro:IPR003676 EMBL:AC005819 EMBL:BT005204 PIR:A84906 SPTR:Q9ZUZ3	4.00E-32
Ljwgs_015715.1	99.1.3.2.85	AXX15_SOYBN							AXX15_SOYBN	Auxinsignalingpathway;Multigenefamily,Auxin-induced protein X15.	4.00E-11	GO_ID:11370	TAIR|gene:2163309 SPTR:Q9LUE5 symbol:AT5G50760.1 [GO:0005554 "molecular function unknown" evidence=ND] [GO:0009733 "response to auxin stimulus" evidence=ISS] Pfam:PF02519 InterPro:IPR003676 EMBL:AB023037 EMBL:BT010403 SPTR:Q9LUE5	1.00E-18
Ljwgs_015715.1	99.1.4.5038	GO_ID:11370							AXX15_SOYBN	Auxinsignalingpathway;Multigenefamily,Auxin-induced protein X15.	4.00E-11	GO_ID:11370	TAIR|gene:2163309 SPTR:Q9LUE5 symbol:AT5G50760.1 [GO:0005554 "molecular function unknown" evidence=ND] [GO:0009733 "response to auxin stimulus" evidence=ISS] Pfam:PF02519 InterPro:IPR003676 EMBL:AB023037 EMBL:BT010403 SPTR:Q9LUE5	1.00E-18
chr3.TM0416.16	99.1.4.600	GO_ID:52112										GO_ID:52112	TAIR|gene:2193926 SPTR:Q9C9E1 symbol:AT1G72430.1 [GO:0005554 "molecular function unknown" evidence=ND] [GO:0009733 "response to auxin stimulus" evidence=ISS] Pfam:PF02519 InterPro:IPR003676 EMBL:AC016529 EMBL:AY088935 PIR:D96748 SPTR:Q9C9E1	5.00E-30
chr1.CM0105.33.1	99.1.4.1526	GO_ID:32996							ARG7_PHAAU	,Indole-3-acetic acid-induced protein ARG7.	8.00E-09	GO_ID:32996	TAIR|gene:2062758 SPTR:Q9ZUZ3 symbol:AT2G46690.1 [GO:0005554 "molecular function unknown" evidence=ND] [GO:0008372 "cellular component unknown" evidence=ND] [GO:0009733 "response to auxin stimulus" evidence=ISS] Pfam:PF02519 InterPro:IPR003676 EMBL:AC005819 EMBL:BT005204 PIR:A84906 SPTR:Q9ZUZ3	5.00E-27
chr1.CM0105.33.1	99.1.3.2.1076	ARG7_PHAAU							ARG7_PHAAU	,Indole-3-acetic acid-induced protein ARG7.	8.00E-09	GO_ID:32996	TAIR|gene:2062758 SPTR:Q9ZUZ3 symbol:AT2G46690.1 [GO:0005554 "molecular function unknown" evidence=ND] [GO:0008372 "cellular component unknown" evidence=ND] [GO:0009733 "response to auxin stimulus" evidence=ISS] Pfam:PF02519 InterPro:IPR003676 EMBL:AC005819 EMBL:BT005204 PIR:A84906 SPTR:Q9ZUZ3	5.00E-27
chr4.CM0042.119	99.1.3.1.25	EC 6.3.2.-							GH35_ORYSA	Ligase,Probable indole-3-acetic acid-amido synthetase GH3.5 (EC 6.3.2.-) (Auxin-responsive GH3-like protein 5) (OsGH3-5).	3.00E-38	GO_ID:19386	TAIR|gene:2039073 SPTR:Q9SKE2 symbol:AT2G46370.1 [GO:0009733 "response to auxin stimulus" evidence=ISS] Pfam:PF03321 InterPro:IPR004993 EMBL:AC006526 EMBL:AF279129 EMBL:AY150437 PIR:A84902 SPTR:Q9SKE2	8.00E-42
chr4.CM0042.119	99.1.4.3845	GO_ID:19386							GH35_ORYSA	Ligase,Probable indole-3-acetic acid-amido synthetase GH3.5 (EC 6.3.2.-) (Auxin-responsive GH3-like protein 5) (OsGH3-5).	3.00E-38	GO_ID:19386	TAIR|gene:2039073 SPTR:Q9SKE2 symbol:AT2G46370.1 [GO:0009733 "response to auxin stimulus" evidence=ISS] Pfam:PF03321 InterPro:IPR004993 EMBL:AC006526 EMBL:AF279129 EMBL:AY150437 PIR:A84902 SPTR:Q9SKE2	8.00E-42
chr3.TM0745.25	99.1.3.2.618	IAA27_ARATH							IAA27_ARATH	Auxinsignalingpathway;Multigenefamily;Nuclearprotein;Repressor;Transcription;Transcriptionregulation,Auxin-responsive protein IAA27 (Indoleacetic acid-induced protein 27) (Auxin-induced protein 27) (Phytochrome-associated protein 2).	2.00E-80	GO_ID:20128	TAIR|gene:3438836 SPTR:Q9ZSY8 symbol:AT4G29080.1 [GO:0003700 "transcription factor activity" evidence=ISS] [GO:0005622 "intracellular" evidence=ISS] [GO:0006445 "regulation of translation" evidence=ISS] [GO:0009733 "response to auxin stimulus" evidence=ISS] InterPro:IPR003311 Pfam:PF02309 PROSITE:PS50962 EMBL:AL161574 EMBL:AL078470 EMBL:AF087936 EMBL:AJ458326 EMBL:AF332402 EMBL:AY053404 EMBL:AY13…	6.00E-81
chr3.TM0745.25	99.1.4.2655	GO_ID:20128							IAA27_ARATH	Auxinsignalingpathway;Multigenefamily;Nuclearprotein;Repressor;Transcription;Transcriptionregulation,Auxin-responsive protein IAA27 (Indoleacetic acid-induced protein 27) (Auxin-induced protein 27) (Phytochrome-associated protein 2).	2.00E-80	GO_ID:20128	TAIR|gene:3438836 SPTR:Q9ZSY8 symbol:AT4G29080.1 [GO:0003700 "transcription factor activity" evidence=ISS] [GO:0005622 "intracellular" evidence=ISS] [GO:0006445 "regulation of translation" evidence=ISS] [GO:0009733 "response to auxin stimulus" evidence=ISS] InterPro:IPR003311 Pfam:PF02309 PROSITE:PS50962 EMBL:AL161574 EMBL:AL078470 EMBL:AF087936 EMBL:AJ458326 EMBL:AF332402 EMBL:AY053404 EMBL:AY13…	6.00E-81
Ljwgs_147980.1	99.1.4.645	GO_ID:14694							AECC2_ARATH	Auxinsignalingpathway;Glycoprotein;Membrane;Transmembrane;Transport,Auxin efflux carrier component 2 (AtPIN2) (Auxin efflux carrier AGR) (Polar-auxin-transport efflux component AGRAVITROPIC 1) (AtAGR1) (Ethylene insensitive root 1) (AtEIR1) (WAVY6).	2.00E-43	GO_ID:14694	TAIR|gene:2175558 SPTR:Q9LU77 symbol:AT5G57090.1 [GO:0005215 "transporter activity" evidence=ISS] [GO:0009672 "auxin:hydrogen symporter activity" evidence=ISS] [GO:0009926 "auxin polar transport" evidence=ISS] Pfam:PF03547 InterPro:IPR004776 TIGRFAMs:TIGR00946 EMBL:AB023042 EMBL:AF056026 EMBL:AF087459 EMBL:AF093241 EMBL:AF086906 EMBL:AF086907 EMBL:AY078965 EMBL:BT001152 PIR:T51808 GeneFarm:3020 S…	6.00E-44
Ljwgs_147980.1	99.1.3.2.1437	AECC2_ARATH							AECC2_ARATH	Auxinsignalingpathway;Glycoprotein;Membrane;Transmembrane;Transport,Auxin efflux carrier component 2 (AtPIN2) (Auxin efflux carrier AGR) (Polar-auxin-transport efflux component AGRAVITROPIC 1) (AtAGR1) (Ethylene insensitive root 1) (AtEIR1) (WAVY6).	2.00E-43	GO_ID:14694	TAIR|gene:2175558 SPTR:Q9LU77 symbol:AT5G57090.1 [GO:0005215 "transporter activity" evidence=ISS] [GO:0009672 "auxin:hydrogen symporter activity" evidence=ISS] [GO:0009926 "auxin polar transport" evidence=ISS] Pfam:PF03547 InterPro:IPR004776 TIGRFAMs:TIGR00946 EMBL:AB023042 EMBL:AF056026 EMBL:AF087459 EMBL:AF093241 EMBL:AF086906 EMBL:AF086907 EMBL:AY078965 EMBL:BT001152 PIR:T51808 GeneFarm:3020 S…	6.00E-44
Ljwgs_072403.1	3.2.2.120	E2.5.1.18, gst glutathione S-transferase [EC:2.5.1.18] [COG:COG0625] [GO:0004364]	ath:At2g47730	F17A22.12; glutathione S-transferase 6 (GST6) [EC:2.5.1.18] [KO:K00799]	6.00E-44				GSTF_HYOMU	Auxinsignalingpathway;Directproteinsequencing;Transferase,Glutathione S-transferase (EC 2.5.1.18) (GST class-phi) (25 kDa auxin- binding protein).	2.00E-47	GO_ID:7671	TAIR|gene:2024764 SPTR:Q9FPM2 symbol:AT1G02950.1 [GO:0004364 "glutathione transferase activity" evidence=ISS] InterPro:IPR004045 InterPro:IPR004046 Pfam:PF00043 Pfam:PF02798 HSSP:P46422 EMBL:AF320055 EMBL:BT020399 SPTR:Q9FPM2	3.00E-39
Ljwgs_072403.1	1.6.9.16	E2.5.1.18, gst glutathione S-transferase [EC:2.5.1.18] [COG:COG0625] [GO:0004364]	ath:At2g47730	F17A22.12; glutathione S-transferase 6 (GST6) [EC:2.5.1.18] [KO:K00799]	6.00E-44				GSTF_HYOMU	Auxinsignalingpathway;Directproteinsequencing;Transferase,Glutathione S-transferase (EC 2.5.1.18) (GST class-phi) (25 kDa auxin- binding protein).	2.00E-47	GO_ID:7671	TAIR|gene:2024764 SPTR:Q9FPM2 symbol:AT1G02950.1 [GO:0004364 "glutathione transferase activity" evidence=ISS] InterPro:IPR004045 InterPro:IPR004046 Pfam:PF00043 Pfam:PF02798 HSSP:P46422 EMBL:AF320055 EMBL:BT020399 SPTR:Q9FPM2	3.00E-39
gi1370199	99.1.2.149	COG1100	ath:At2g17800	T17A5.14; Rac-like GTP-binding protein (ARAC1) (ATGP2) [KO:K07975]	4.00E-94	YLR229c	COG1100	1.00E-52	RAC1_LOTJA	GTP-binding;Lipoprotein;Membrane;Nucleotide-binding;Prenylation,RAC-like GTP binding protein RAC1.	8.00E-101	GO_ID:49151	TAIR|gene:2827915 SPTR:Q38902 symbol:ARAC1 [GO:0009738 "abscisic acid mediated signaling" evidence=TAS] [GO:0005525 "GTP binding" evidence=ISS] [GO:0005737 "cytoplasm" evidence=IDA] [GO:0005634 "nucleus" evidence=IDA] [GO:0009524 "phragmoplast" evidence=IDA] [GO:0005819 "spindle" evidence=IDA] [GO:0009734 "auxin mediated signaling pathway" evidence=IMP] InterPro:IPR001806 InterPro:IPR003578 Pfam:…	1.00E-94
gi1370199	99.1.4.287	GO_ID:49151	ath:At2g17800	T17A5.14; Rac-like GTP-binding protein (ARAC1) (ATGP2) [KO:K07975]	4.00E-94	YLR229c	COG1100	1.00E-52	RAC1_LOTJA	GTP-binding;Lipoprotein;Membrane;Nucleotide-binding;Prenylation,RAC-like GTP binding protein RAC1.	8.00E-101	GO_ID:49151	TAIR|gene:2827915 SPTR:Q38902 symbol:ARAC1 [GO:0009738 "abscisic acid mediated signaling" evidence=TAS] [GO:0005525 "GTP binding" evidence=ISS] [GO:0005737 "cytoplasm" evidence=IDA] [GO:0005634 "nucleus" evidence=IDA] [GO:0009524 "phragmoplast" evidence=IDA] [GO:0005819 "spindle" evidence=IDA] [GO:0009734 "auxin mediated signaling pathway" evidence=IMP] InterPro:IPR001806 InterPro:IPR003578 Pfam:…	1.00E-94
gi1370199	99.1.1.126	KO:K07975	ath:At2g17800	T17A5.14; Rac-like GTP-binding protein (ARAC1) (ATGP2) [KO:K07975]	4.00E-94	YLR229c	COG1100	1.00E-52	RAC1_LOTJA	GTP-binding;Lipoprotein;Membrane;Nucleotide-binding;Prenylation,RAC-like GTP binding protein RAC1.	8.00E-101	GO_ID:49151	TAIR|gene:2827915 SPTR:Q38902 symbol:ARAC1 [GO:0009738 "abscisic acid mediated signaling" evidence=TAS] [GO:0005525 "GTP binding" evidence=ISS] [GO:0005737 "cytoplasm" evidence=IDA] [GO:0005634 "nucleus" evidence=IDA] [GO:0009524 "phragmoplast" evidence=IDA] [GO:0005819 "spindle" evidence=IDA] [GO:0009734 "auxin mediated signaling pathway" evidence=IMP] InterPro:IPR001806 InterPro:IPR003578 Pfam:…	1.00E-94
gi1370199	99.1.3.2.3607	RAC1_LOTJA	ath:At2g17800	T17A5.14; Rac-like GTP-binding protein (ARAC1) (ATGP2) [KO:K07975]	4.00E-94	YLR229c	COG1100	1.00E-52	RAC1_LOTJA	GTP-binding;Lipoprotein;Membrane;Nucleotide-binding;Prenylation,RAC-like GTP binding protein RAC1.	8.00E-101	GO_ID:49151	TAIR|gene:2827915 SPTR:Q38902 symbol:ARAC1 [GO:0009738 "abscisic acid mediated signaling" evidence=TAS] [GO:0005525 "GTP binding" evidence=ISS] [GO:0005737 "cytoplasm" evidence=IDA] [GO:0005634 "nucleus" evidence=IDA] [GO:0009524 "phragmoplast" evidence=IDA] [GO:0005819 "spindle" evidence=IDA] [GO:0009734 "auxin mediated signaling pathway" evidence=IMP] InterPro:IPR001806 InterPro:IPR003578 Pfam:…	1.00E-94
chr6.CM0057.19	1.5.14.11	E4.2.1.17, paaG enoyl-CoA hydratase [EC:4.2.1.17] [COG:COG1024] [GO:0004300]	cbu:CBU_1856	enoyl-CoA hydratase/isomerase family protein [EC:4.2.1.17] [KO:K01692]	2.00E-49	mlr8392	COG1024	6.00E-41	YDAK_YEAST	Completeproteome;Hypotheticalprotein,Hypothetical 56.3 kDa protein in ARO3-KRS1 intergenic region.	4.00E-29	GO_ID:26538	TAIR|gene:2152068 SPTR:Q9LKJ1 symbol:AT5G65940.1 [GO:0003860 "3-hydroxyisobutyryl-CoA hydrolase activity" evidence=IGI] [GO:0006574 "valine catabolism" evidence=IDA] [GO:0006635 "fatty acid beta-oxidation" evidence=TAS] [GO:0009733 "response to auxin stimulus" evidence=IMP] InterPro:IPR001753 Pfam:PF00378 GO:GO:0008152 HSSP:P14604 EMBL:AB018108 EMBL:AF276301 EMBL:BT000956 SPTR:Q9LKJ1	3.00E-77
chr6.CM0057.19	1.1.13.13	E3.1.2.4 3-hydroxyisobutyryl-CoA hydrolase [EC:3.1.2.4] [GO:0003860]	cbu:CBU_1856	enoyl-CoA hydratase/isomerase family protein [EC:4.2.1.17] [KO:K01692]	2.00E-49	mlr8392	COG1024	6.00E-41	YDAK_YEAST	Completeproteome;Hypotheticalprotein,Hypothetical 56.3 kDa protein in ARO3-KRS1 intergenic region.	4.00E-29	GO_ID:26538	TAIR|gene:2152068 SPTR:Q9LKJ1 symbol:AT5G65940.1 [GO:0003860 "3-hydroxyisobutyryl-CoA hydrolase activity" evidence=IGI] [GO:0006574 "valine catabolism" evidence=IDA] [GO:0006635 "fatty acid beta-oxidation" evidence=TAS] [GO:0009733 "response to auxin stimulus" evidence=IMP] InterPro:IPR001753 Pfam:PF00378 GO:GO:0008152 HSSP:P14604 EMBL:AB018108 EMBL:AF276301 EMBL:BT000956 SPTR:Q9LKJ1	3.00E-77
chr6.CM0057.19	1.5.6.9	E4.2.1.17, paaG enoyl-CoA hydratase [EC:4.2.1.17] [COG:COG1024] [GO:0004300]	cbu:CBU_1856	enoyl-CoA hydratase/isomerase family protein [EC:4.2.1.17] [KO:K01692]	2.00E-49	mlr8392	COG1024	6.00E-41	YDAK_YEAST	Completeproteome;Hypotheticalprotein,Hypothetical 56.3 kDa protein in ARO3-KRS1 intergenic region.	4.00E-29	GO_ID:26538	TAIR|gene:2152068 SPTR:Q9LKJ1 symbol:AT5G65940.1 [GO:0003860 "3-hydroxyisobutyryl-CoA hydrolase activity" evidence=IGI] [GO:0006574 "valine catabolism" evidence=IDA] [GO:0006635 "fatty acid beta-oxidation" evidence=TAS] [GO:0009733 "response to auxin stimulus" evidence=IMP] InterPro:IPR001753 Pfam:PF00378 GO:GO:0008152 HSSP:P14604 EMBL:AB018108 EMBL:AF276301 EMBL:BT000956 SPTR:Q9LKJ1	3.00E-77
chr6.CM0057.19	1.10.3.15	E4.2.1.17, paaG enoyl-CoA hydratase [EC:4.2.1.17] [COG:COG1024] [GO:0004300]	cbu:CBU_1856	enoyl-CoA hydratase/isomerase family protein [EC:4.2.1.17] [KO:K01692]	2.00E-49	mlr8392	COG1024	6.00E-41	YDAK_YEAST	Completeproteome;Hypotheticalprotein,Hypothetical 56.3 kDa protein in ARO3-KRS1 intergenic region.	4.00E-29	GO_ID:26538	TAIR|gene:2152068 SPTR:Q9LKJ1 symbol:AT5G65940.1 [GO:0003860 "3-hydroxyisobutyryl-CoA hydrolase activity" evidence=IGI] [GO:0006574 "valine catabolism" evidence=IDA] [GO:0006635 "fatty acid beta-oxidation" evidence=TAS] [GO:0009733 "response to auxin stimulus" evidence=IMP] InterPro:IPR001753 Pfam:PF00378 GO:GO:0008152 HSSP:P14604 EMBL:AB018108 EMBL:AF276301 EMBL:BT000956 SPTR:Q9LKJ1	3.00E-77
chr6.CM0057.19	1.1.14.4	E4.2.1.17, paaG enoyl-CoA hydratase [EC:4.2.1.17] [COG:COG1024] [GO:0004300]	cbu:CBU_1856	enoyl-CoA hydratase/isomerase family protein [EC:4.2.1.17] [KO:K01692]	2.00E-49	mlr8392	COG1024	6.00E-41	YDAK_YEAST	Completeproteome;Hypotheticalprotein,Hypothetical 56.3 kDa protein in ARO3-KRS1 intergenic region.	4.00E-29	GO_ID:26538	TAIR|gene:2152068 SPTR:Q9LKJ1 symbol:AT5G65940.1 [GO:0003860 "3-hydroxyisobutyryl-CoA hydrolase activity" evidence=IGI] [GO:0006574 "valine catabolism" evidence=IDA] [GO:0006635 "fatty acid beta-oxidation" evidence=TAS] [GO:0009733 "response to auxin stimulus" evidence=IMP] InterPro:IPR001753 Pfam:PF00378 GO:GO:0008152 HSSP:P14604 EMBL:AB018108 EMBL:AF276301 EMBL:BT000956 SPTR:Q9LKJ1	3.00E-77
chr6.CM0057.19	1.3.3.5	E4.2.1.17, paaG enoyl-CoA hydratase [EC:4.2.1.17] [COG:COG1024] [GO:0004300]	cbu:CBU_1856	enoyl-CoA hydratase/isomerase family protein [EC:4.2.1.17] [KO:K01692]	2.00E-49	mlr8392	COG1024	6.00E-41	YDAK_YEAST	Completeproteome;Hypotheticalprotein,Hypothetical 56.3 kDa protein in ARO3-KRS1 intergenic region.	4.00E-29	GO_ID:26538	TAIR|gene:2152068 SPTR:Q9LKJ1 symbol:AT5G65940.1 [GO:0003860 "3-hydroxyisobutyryl-CoA hydrolase activity" evidence=IGI] [GO:0006574 "valine catabolism" evidence=IDA] [GO:0006635 "fatty acid beta-oxidation" evidence=TAS] [GO:0009733 "response to auxin stimulus" evidence=IMP] InterPro:IPR001753 Pfam:PF00378 GO:GO:0008152 HSSP:P14604 EMBL:AB018108 EMBL:AF276301 EMBL:BT000956 SPTR:Q9LKJ1	3.00E-77
chr6.CM0057.19	1.5.6.15	E3.1.2.4 3-hydroxyisobutyryl-CoA hydrolase [EC:3.1.2.4] [GO:0003860]	cbu:CBU_1856	enoyl-CoA hydratase/isomerase family protein [EC:4.2.1.17] [KO:K01692]	2.00E-49	mlr8392	COG1024	6.00E-41	YDAK_YEAST	Completeproteome;Hypotheticalprotein,Hypothetical 56.3 kDa protein in ARO3-KRS1 intergenic region.	4.00E-29	GO_ID:26538	TAIR|gene:2152068 SPTR:Q9LKJ1 symbol:AT5G65940.1 [GO:0003860 "3-hydroxyisobutyryl-CoA hydrolase activity" evidence=IGI] [GO:0006574 "valine catabolism" evidence=IDA] [GO:0006635 "fatty acid beta-oxidation" evidence=TAS] [GO:0009733 "response to auxin stimulus" evidence=IMP] InterPro:IPR001753 Pfam:PF00378 GO:GO:0008152 HSSP:P14604 EMBL:AB018108 EMBL:AF276301 EMBL:BT000956 SPTR:Q9LKJ1	3.00E-77
chr6.CM0057.19	1.6.1.17	E3.1.2.4 3-hydroxyisobutyryl-CoA hydrolase [EC:3.1.2.4] [GO:0003860]	cbu:CBU_1856	enoyl-CoA hydratase/isomerase family protein [EC:4.2.1.17] [KO:K01692]	2.00E-49	mlr8392	COG1024	6.00E-41	YDAK_YEAST	Completeproteome;Hypotheticalprotein,Hypothetical 56.3 kDa protein in ARO3-KRS1 intergenic region.	4.00E-29	GO_ID:26538	TAIR|gene:2152068 SPTR:Q9LKJ1 symbol:AT5G65940.1 [GO:0003860 "3-hydroxyisobutyryl-CoA hydrolase activity" evidence=IGI] [GO:0006574 "valine catabolism" evidence=IDA] [GO:0006635 "fatty acid beta-oxidation" evidence=TAS] [GO:0009733 "response to auxin stimulus" evidence=IMP] InterPro:IPR001753 Pfam:PF00378 GO:GO:0008152 HSSP:P14604 EMBL:AB018108 EMBL:AF276301 EMBL:BT000956 SPTR:Q9LKJ1	3.00E-77
chr6.CM0057.19	1.3.3.16	E5.1.2.3 3-hydroxybutyryl-CoA epimerase [EC:5.1.2.3] [COG:COG1024] [GO:0008692]	cbu:CBU_1856	enoyl-CoA hydratase/isomerase family protein [EC:4.2.1.17] [KO:K01692]	2.00E-49	mlr8392	COG1024	6.00E-41	YDAK_YEAST	Completeproteome;Hypotheticalprotein,Hypothetical 56.3 kDa protein in ARO3-KRS1 intergenic region.	4.00E-29	GO_ID:26538	TAIR|gene:2152068 SPTR:Q9LKJ1 symbol:AT5G65940.1 [GO:0003860 "3-hydroxyisobutyryl-CoA hydrolase activity" evidence=IGI] [GO:0006574 "valine catabolism" evidence=IDA] [GO:0006635 "fatty acid beta-oxidation" evidence=TAS] [GO:0009733 "response to auxin stimulus" evidence=IMP] InterPro:IPR001753 Pfam:PF00378 GO:GO:0008152 HSSP:P14604 EMBL:AB018108 EMBL:AF276301 EMBL:BT000956 SPTR:Q9LKJ1	3.00E-77
chr6.CM0057.19	1.11.16.26	E4.2.1.17, paaG enoyl-CoA hydratase [EC:4.2.1.17] [COG:COG1024] [GO:0004300]	cbu:CBU_1856	enoyl-CoA hydratase/isomerase family protein [EC:4.2.1.17] [KO:K01692]	2.00E-49	mlr8392	COG1024	6.00E-41	YDAK_YEAST	Completeproteome;Hypotheticalprotein,Hypothetical 56.3 kDa protein in ARO3-KRS1 intergenic region.	4.00E-29	GO_ID:26538	TAIR|gene:2152068 SPTR:Q9LKJ1 symbol:AT5G65940.1 [GO:0003860 "3-hydroxyisobutyryl-CoA hydrolase activity" evidence=IGI] [GO:0006574 "valine catabolism" evidence=IDA] [GO:0006635 "fatty acid beta-oxidation" evidence=TAS] [GO:0009733 "response to auxin stimulus" evidence=IMP] InterPro:IPR001753 Pfam:PF00378 GO:GO:0008152 HSSP:P14604 EMBL:AB018108 EMBL:AF276301 EMBL:BT000956 SPTR:Q9LKJ1	3.00E-77
chr6.CM0057.19	1.1.13.11	E4.2.1.17, paaG enoyl-CoA hydratase [EC:4.2.1.17] [COG:COG1024] [GO:0004300]	cbu:CBU_1856	enoyl-CoA hydratase/isomerase family protein [EC:4.2.1.17] [KO:K01692]	2.00E-49	mlr8392	COG1024	6.00E-41	YDAK_YEAST	Completeproteome;Hypotheticalprotein,Hypothetical 56.3 kDa protein in ARO3-KRS1 intergenic region.	4.00E-29	GO_ID:26538	TAIR|gene:2152068 SPTR:Q9LKJ1 symbol:AT5G65940.1 [GO:0003860 "3-hydroxyisobutyryl-CoA hydrolase activity" evidence=IGI] [GO:0006574 "valine catabolism" evidence=IDA] [GO:0006635 "fatty acid beta-oxidation" evidence=TAS] [GO:0009733 "response to auxin stimulus" evidence=IMP] InterPro:IPR001753 Pfam:PF00378 GO:GO:0008152 HSSP:P14604 EMBL:AB018108 EMBL:AF276301 EMBL:BT000956 SPTR:Q9LKJ1	3.00E-77
chr6.CM0057.19	1.3.3.14	E5.3.3.8, DCI dodecenoyl-CoA delta-isomerase [EC:5.3.3.8] [COG:COG1024] [GO:0004165]	cbu:CBU_1856	enoyl-CoA hydratase/isomerase family protein [EC:4.2.1.17] [KO:K01692]	2.00E-49	mlr8392	COG1024	6.00E-41	YDAK_YEAST	Completeproteome;Hypotheticalprotein,Hypothetical 56.3 kDa protein in ARO3-KRS1 intergenic region.	4.00E-29	GO_ID:26538	TAIR|gene:2152068 SPTR:Q9LKJ1 symbol:AT5G65940.1 [GO:0003860 "3-hydroxyisobutyryl-CoA hydrolase activity" evidence=IGI] [GO:0006574 "valine catabolism" evidence=IDA] [GO:0006635 "fatty acid beta-oxidation" evidence=TAS] [GO:0009733 "response to auxin stimulus" evidence=IMP] InterPro:IPR001753 Pfam:PF00378 GO:GO:0008152 HSSP:P14604 EMBL:AB018108 EMBL:AF276301 EMBL:BT000956 SPTR:Q9LKJ1	3.00E-77
chr6.CM0057.19	1.1.14.13	E5.1.2.3 3-hydroxybutyryl-CoA epimerase [EC:5.1.2.3] [COG:COG1024] [GO:0008692]	cbu:CBU_1856	enoyl-CoA hydratase/isomerase family protein [EC:4.2.1.17] [KO:K01692]	2.00E-49	mlr8392	COG1024	6.00E-41	YDAK_YEAST	Completeproteome;Hypotheticalprotein,Hypothetical 56.3 kDa protein in ARO3-KRS1 intergenic region.	4.00E-29	GO_ID:26538	TAIR|gene:2152068 SPTR:Q9LKJ1 symbol:AT5G65940.1 [GO:0003860 "3-hydroxyisobutyryl-CoA hydrolase activity" evidence=IGI] [GO:0006574 "valine catabolism" evidence=IDA] [GO:0006635 "fatty acid beta-oxidation" evidence=TAS] [GO:0009733 "response to auxin stimulus" evidence=IMP] InterPro:IPR001753 Pfam:PF00378 GO:GO:0008152 HSSP:P14604 EMBL:AB018108 EMBL:AF276301 EMBL:BT000956 SPTR:Q9LKJ1	3.00E-77
chr6.CM0057.19	1.11.1.11	E4.2.1.17, paaG enoyl-CoA hydratase [EC:4.2.1.17] [COG:COG1024] [GO:0004300]	cbu:CBU_1856	enoyl-CoA hydratase/isomerase family protein [EC:4.2.1.17] [KO:K01692]	2.00E-49	mlr8392	COG1024	6.00E-41	YDAK_YEAST	Completeproteome;Hypotheticalprotein,Hypothetical 56.3 kDa protein in ARO3-KRS1 intergenic region.	4.00E-29	GO_ID:26538	TAIR|gene:2152068 SPTR:Q9LKJ1 symbol:AT5G65940.1 [GO:0003860 "3-hydroxyisobutyryl-CoA hydrolase activity" evidence=IGI] [GO:0006574 "valine catabolism" evidence=IDA] [GO:0006635 "fatty acid beta-oxidation" evidence=TAS] [GO:0009733 "response to auxin stimulus" evidence=IMP] InterPro:IPR001753 Pfam:PF00378 GO:GO:0008152 HSSP:P14604 EMBL:AB018108 EMBL:AF276301 EMBL:BT000956 SPTR:Q9LKJ1	3.00E-77
chr6.CM0057.19	1.5.9.10	E4.2.1.17, paaG enoyl-CoA hydratase [EC:4.2.1.17] [COG:COG1024] [GO:0004300]	cbu:CBU_1856	enoyl-CoA hydratase/isomerase family protein [EC:4.2.1.17] [KO:K01692]	2.00E-49	mlr8392	COG1024	6.00E-41	YDAK_YEAST	Completeproteome;Hypotheticalprotein,Hypothetical 56.3 kDa protein in ARO3-KRS1 intergenic region.	4.00E-29	GO_ID:26538	TAIR|gene:2152068 SPTR:Q9LKJ1 symbol:AT5G65940.1 [GO:0003860 "3-hydroxyisobutyryl-CoA hydrolase activity" evidence=IGI] [GO:0006574 "valine catabolism" evidence=IDA] [GO:0006635 "fatty acid beta-oxidation" evidence=TAS] [GO:0009733 "response to auxin stimulus" evidence=IMP] InterPro:IPR001753 Pfam:PF00378 GO:GO:0008152 HSSP:P14604 EMBL:AB018108 EMBL:AF276301 EMBL:BT000956 SPTR:Q9LKJ1	3.00E-77
chr6.CM0057.19	1.6.1.18	E4.2.1.17, paaG enoyl-CoA hydratase [EC:4.2.1.17] [COG:COG1024] [GO:0004300]	cbu:CBU_1856	enoyl-CoA hydratase/isomerase family protein [EC:4.2.1.17] [KO:K01692]	2.00E-49	mlr8392	COG1024	6.00E-41	YDAK_YEAST	Completeproteome;Hypotheticalprotein,Hypothetical 56.3 kDa protein in ARO3-KRS1 intergenic region.	4.00E-29	GO_ID:26538	TAIR|gene:2152068 SPTR:Q9LKJ1 symbol:AT5G65940.1 [GO:0003860 "3-hydroxyisobutyryl-CoA hydrolase activity" evidence=IGI] [GO:0006574 "valine catabolism" evidence=IDA] [GO:0006635 "fatty acid beta-oxidation" evidence=TAS] [GO:0009733 "response to auxin stimulus" evidence=IMP] InterPro:IPR001753 Pfam:PF00378 GO:GO:0008152 HSSP:P14604 EMBL:AB018108 EMBL:AF276301 EMBL:BT000956 SPTR:Q9LKJ1	3.00E-77
Ljwgs_045968.2	99.1.4.6064	GO_ID:23984							ARFP_ARATH	Auxinsignalingpathway;DNA-binding;Multigenefamily;Nuclearprotein;Transcription;Transcriptionregulation,Auxin response factor 16.	2.00E-69	GO_ID:23984	TAIR|gene:2126459 SPTR:Q93YR9 symbol:ARF16 "AUXIN RESPONSE FACTOR 16" [GO:0003700 "transcription factor activity" evidence=ISS] [GO:0007389 "pattern specification" evidence=IDA] [GO:0051301 "cell division" evidence=IGI] [GO:0005634 "nucleus" evidence=IDA] [GO:0009733 "response to auxin stimulus" evidence=IEP] [GO:0035198 "miRNA binding" evidence=ISS] InterPro:IPR003340 InterPro:IPR010525 Pfam:PF0…	9.00E-70
Ljwgs_045968.2	99.1.3.2.1951	ARFP_ARATH							ARFP_ARATH	Auxinsignalingpathway;DNA-binding;Multigenefamily;Nuclearprotein;Transcription;Transcriptionregulation,Auxin response factor 16.	2.00E-69	GO_ID:23984	TAIR|gene:2126459 SPTR:Q93YR9 symbol:ARF16 "AUXIN RESPONSE FACTOR 16" [GO:0003700 "transcription factor activity" evidence=ISS] [GO:0007389 "pattern specification" evidence=IDA] [GO:0051301 "cell division" evidence=IGI] [GO:0005634 "nucleus" evidence=IDA] [GO:0009733 "response to auxin stimulus" evidence=IEP] [GO:0035198 "miRNA binding" evidence=ISS] InterPro:IPR003340 InterPro:IPR010525 Pfam:PF0…	9.00E-70
Ljwgs_072403.1	3.2.2.120	E2.5.1.18, gst glutathione S-transferase [EC:2.5.1.18] [COG:COG0625] [GO:0004364]	ath:At2g47730	F17A22.12; glutathione S-transferase 6 (GST6) [EC:2.5.1.18] [KO:K00799]	6.00E-44				GSTF_HYOMU	Auxinsignalingpathway;Directproteinsequencing;Transferase,Glutathione S-transferase (EC 2.5.1.18) (GST class-phi) (25 kDa auxin- binding protein).	2.00E-47	GO_ID:7671	TAIR|gene:2024764 SPTR:Q9FPM2 symbol:AT1G02950.1 [GO:0004364 "glutathione transferase activity" evidence=ISS] InterPro:IPR004045 InterPro:IPR004046 Pfam:PF00043 Pfam:PF02798 HSSP:P46422 EMBL:AF320055 EMBL:BT020399 SPTR:Q9FPM2	3.00E-39
Ljwgs_072403.1	1.6.9.16	E2.5.1.18, gst glutathione S-transferase [EC:2.5.1.18] [COG:COG0625] [GO:0004364]	ath:At2g47730	F17A22.12; glutathione S-transferase 6 (GST6) [EC:2.5.1.18] [KO:K00799]	6.00E-44				GSTF_HYOMU	Auxinsignalingpathway;Directproteinsequencing;Transferase,Glutathione S-transferase (EC 2.5.1.18) (GST class-phi) (25 kDa auxin- binding protein).	2.00E-47	GO_ID:7671	TAIR|gene:2024764 SPTR:Q9FPM2 symbol:AT1G02950.1 [GO:0004364 "glutathione transferase activity" evidence=ISS] InterPro:IPR004045 InterPro:IPR004046 Pfam:PF00043 Pfam:PF02798 HSSP:P46422 EMBL:AF320055 EMBL:BT020399 SPTR:Q9FPM2	3.00E-39
CM0300.21	99.1.4.2756	GO_ID:31836							ARG7_PHAAU	,Indole-3-acetic acid-induced protein ARG7.	3.00E-11	GO_ID:31836	TAIR|gene:2049489 SPTR:Q8L8B9 symbol:AT2G36210.1 [GO:0005554 "molecular function unknown" evidence=ND] [GO:0009733 "response to auxin stimulus" evidence=ISS] Pfam:PF02519 InterPro:IPR003676 EMBL:AY102553 EMBL:AY649233 SPTR:Q8L8B9	2.00E-24
CM0300.21	99.1.3.2.1076	ARG7_PHAAU							ARG7_PHAAU	,Indole-3-acetic acid-induced protein ARG7.	3.00E-11	GO_ID:31836	TAIR|gene:2049489 SPTR:Q8L8B9 symbol:AT2G36210.1 [GO:0005554 "molecular function unknown" evidence=ND] [GO:0009733 "response to auxin stimulus" evidence=ISS] Pfam:PF02519 InterPro:IPR003676 EMBL:AY102553 EMBL:AY649233 SPTR:Q8L8B9	2.00E-24
chr3.CM0070.15	1.9.11.16	E6.2.1.26, menE O-succinylbenzoic acid--CoA ligase [EC:6.2.1.26] [COG:COG0318] [GO:0008756]	ath:At4g05160	C17L7.80; 4-coumarate--CoA ligase, putative / 4-coumaroyl-CoA synthase, putative [EC:6.2.1.12] [KO:K01904]	5.00E-63	AF0089	COG0318	6.00E-29	4CL1_TOBAC	Ligase;Multigenefamily;Phenylpropanoidmetabolism,4-coumarate--CoA ligase 1 (EC 6.2.1.12) (4CL 1) (4-coumaroyl-CoA synthase 1).	7.00E-47	GO_ID:54455	TAIR|gene:3438472 SPTR:Q9M0X9 symbol:AT4G05160.1 [GO:0016207 "4-coumarate-CoA ligase activity" evidence=ISS] [GO:0004321 "fatty-acyl-CoA synthase activity" evidence=IDA] [GO:0009850 "auxin metabolism" evidence=IDA] [GO:0009851 "auxin biosynthesis" evidence=IDA] [GO:0009695 "jasmonic acid biosynthesis" evidence=IDA] [GO:0005777 "peroxisome" evidence=IDA] InterPro:IPR000873 Pfam:PF00501 Prosite:PS0…	1.00E-63
chr3.CM0070.15	1.3.1.9	E2.3.1.86 fatty-acyl-CoA synthase [EC:2.3.1.86] [GO:0004321]	ath:At4g05160	C17L7.80; 4-coumarate--CoA ligase, putative / 4-coumaroyl-CoA synthase, putative [EC:6.2.1.12] [KO:K01904]	5.00E-63	AF0089	COG0318	6.00E-29	4CL1_TOBAC	Ligase;Multigenefamily;Phenylpropanoidmetabolism,4-coumarate--CoA ligase 1 (EC 6.2.1.12) (4CL 1) (4-coumaroyl-CoA synthase 1).	7.00E-47	GO_ID:54455	TAIR|gene:3438472 SPTR:Q9M0X9 symbol:AT4G05160.1 [GO:0016207 "4-coumarate-CoA ligase activity" evidence=ISS] [GO:0004321 "fatty-acyl-CoA synthase activity" evidence=IDA] [GO:0009850 "auxin metabolism" evidence=IDA] [GO:0009851 "auxin biosynthesis" evidence=IDA] [GO:0009695 "jasmonic acid biosynthesis" evidence=IDA] [GO:0005777 "peroxisome" evidence=IDA] InterPro:IPR000873 Pfam:PF00501 Prosite:PS0…	1.00E-63
chr3.CM0070.15	1.3.3.11	E6.2.1.3, fadD long-chain fatty-acid-CoA ligase [EC:6.2.1.3] [COG:COG0318 COG1022] [GO:0004467]	ath:At4g05160	C17L7.80; 4-coumarate--CoA ligase, putative / 4-coumaroyl-CoA synthase, putative [EC:6.2.1.12] [KO:K01904]	5.00E-63	AF0089	COG0318	6.00E-29	4CL1_TOBAC	Ligase;Multigenefamily;Phenylpropanoidmetabolism,4-coumarate--CoA ligase 1 (EC 6.2.1.12) (4CL 1) (4-coumaroyl-CoA synthase 1).	7.00E-47	GO_ID:54455	TAIR|gene:3438472 SPTR:Q9M0X9 symbol:AT4G05160.1 [GO:0016207 "4-coumarate-CoA ligase activity" evidence=ISS] [GO:0004321 "fatty-acyl-CoA synthase activity" evidence=IDA] [GO:0009850 "auxin metabolism" evidence=IDA] [GO:0009851 "auxin biosynthesis" evidence=IDA] [GO:0009695 "jasmonic acid biosynthesis" evidence=IDA] [GO:0005777 "peroxisome" evidence=IDA] InterPro:IPR000873 Pfam:PF00501 Prosite:PS0…	1.00E-63
chr3.CM0070.15	3.2.12.19	E6.2.1.3, fadD long-chain fatty-acid-CoA ligase [EC:6.2.1.3] [COG:COG0318 COG1022] [GO:0004467]	ath:At4g05160	C17L7.80; 4-coumarate--CoA ligase, putative / 4-coumaroyl-CoA synthase, putative [EC:6.2.1.12] [KO:K01904]	5.00E-63	AF0089	COG0318	6.00E-29	4CL1_TOBAC	Ligase;Multigenefamily;Phenylpropanoidmetabolism,4-coumarate--CoA ligase 1 (EC 6.2.1.12) (4CL 1) (4-coumaroyl-CoA synthase 1).	7.00E-47	GO_ID:54455	TAIR|gene:3438472 SPTR:Q9M0X9 symbol:AT4G05160.1 [GO:0016207 "4-coumarate-CoA ligase activity" evidence=ISS] [GO:0004321 "fatty-acyl-CoA synthase activity" evidence=IDA] [GO:0009850 "auxin metabolism" evidence=IDA] [GO:0009851 "auxin biosynthesis" evidence=IDA] [GO:0009695 "jasmonic acid biosynthesis" evidence=IDA] [GO:0005777 "peroxisome" evidence=IDA] InterPro:IPR000873 Pfam:PF00501 Prosite:PS0…	1.00E-63
chr3.CM0070.15	1.10.6.1	E6.2.1.12 4-coumarate--CoA ligase [EC:6.2.1.12] [GO:0016207]	ath:At4g05160	C17L7.80; 4-coumarate--CoA ligase, putative / 4-coumaroyl-CoA synthase, putative [EC:6.2.1.12] [KO:K01904]	5.00E-63	AF0089	COG0318	6.00E-29	4CL1_TOBAC	Ligase;Multigenefamily;Phenylpropanoidmetabolism,4-coumarate--CoA ligase 1 (EC 6.2.1.12) (4CL 1) (4-coumaroyl-CoA synthase 1).	7.00E-47	GO_ID:54455	TAIR|gene:3438472 SPTR:Q9M0X9 symbol:AT4G05160.1 [GO:0016207 "4-coumarate-CoA ligase activity" evidence=ISS] [GO:0004321 "fatty-acyl-CoA synthase activity" evidence=IDA] [GO:0009850 "auxin metabolism" evidence=IDA] [GO:0009851 "auxin biosynthesis" evidence=IDA] [GO:0009695 "jasmonic acid biosynthesis" evidence=IDA] [GO:0005777 "peroxisome" evidence=IDA] InterPro:IPR000873 Pfam:PF00501 Prosite:PS0…	1.00E-63
Ljwgs_016734.2	99.1.3.1.25	EC 6.3.2.-							GH36_ARATH	Ligase,Indole-3-acetic acid-amido synthetase GH3.6 (EC 6.3.2.-) (Auxin- responsive GH3-like protein 6) (AtGH3-6) (DWARF IN LIGHT 1 protein) (DFL-1).	0	GO_ID:31419	TAIR|gene:2147313 SPTR:Q9LSQ4 symbol:GH3.6 [GO:0009733 "response to auxin stimulus" evidence=ISS;IMP] [GO:0010252 "auxin homeostasis" evidence=TAS] Pfam:PF03321 InterPro:IPR004993 EMBL:AB026634 EMBL:AB050596 EMBL:AY069892 EMBL:BT021108 SPTR:Q9LSQ4	0
Ljwgs_016734.2	99.1.4.3954	GO_ID:31419							GH36_ARATH	Ligase,Indole-3-acetic acid-amido synthetase GH3.6 (EC 6.3.2.-) (Auxin- responsive GH3-like protein 6) (AtGH3-6) (DWARF IN LIGHT 1 protein) (DFL-1).	0	GO_ID:31419	TAIR|gene:2147313 SPTR:Q9LSQ4 symbol:GH3.6 [GO:0009733 "response to auxin stimulus" evidence=ISS;IMP] [GO:0010252 "auxin homeostasis" evidence=TAS] Pfam:PF03321 InterPro:IPR004993 EMBL:AB026634 EMBL:AB050596 EMBL:AY069892 EMBL:BT021108 SPTR:Q9LSQ4	0
chr5.TM0389.14.1	99.1.3.2.1076	ARG7_PHAAU							ARG7_PHAAU	,Indole-3-acetic acid-induced protein ARG7.	8.00E-12	GO_ID:41455	TAIR|gene:2057970 SPTR:Q9SJK4 symbol:AT2G37030.1 [GO:0005554 "molecular function unknown" evidence=ND] [GO:0008372 "cellular component unknown" evidence=ND] [GO:0009733 "response to auxin stimulus" evidence=ISS] Pfam:PF02519 InterPro:IPR003676 EMBL:AC006922 PIR:F84787 SPTR:Q9SJK4	4.00E-27
chr5.TM0389.14.1	99.1.4.6107	GO_ID:41455							ARG7_PHAAU	,Indole-3-acetic acid-induced protein ARG7.	8.00E-12	GO_ID:41455	TAIR|gene:2057970 SPTR:Q9SJK4 symbol:AT2G37030.1 [GO:0005554 "molecular function unknown" evidence=ND] [GO:0008372 "cellular component unknown" evidence=ND] [GO:0009733 "response to auxin stimulus" evidence=ISS] Pfam:PF02519 InterPro:IPR003676 EMBL:AC006922 PIR:F84787 SPTR:Q9SJK4	4.00E-27
Ljwgs_033819.1	1.5.13.4.1	E2.6.1.1A, aspB aspartate aminotransferase [COG:COG0436]	ath:At4g11280	F8L21.70; 1-aminocyclopropane-1-carboxylate synthase 6 / ACC synthase 6 (ACS6) [EC:4.4.1.14] [KO:K01762]	3.00E-112	Cj0762c	COG0436	1.00E-11	1A1C_SOYBN	Ethylenebiosynthesis;Fruitripening;Lyase;Multigenefamily;Pyridoxalphosphate,1-aminocyclopropane-1-carboxylate synthase (EC 4.4.1.14) (ACC synthase) (S-adenosyl-L-methionine methylthioadenosine-lyase).	1.00E-136	GO_ID:22903	TAIR|gene:2128297 SPTR:Q9SAR0 symbol:AT4G11280.1 [GO:0009605 "response to external stimulus" evidence=IEP] [GO:0009693 "ethylene biosynthesis" evidence=TAS] [GO:0009723 "response to ethylene stimulus" evidence=IEP] [GO:0009733 "response to auxin stimulus" evidence=IEP] InterPro:IPR001176 InterPro:IPR004839 Pfam:PF00155 InterPro:IPR004838 PRINTS:PR00753 PROSITE:PS00105 HSSP:P18485 EMBL:AL161531 EM…	6.00E-113
Ljwgs_033819.1	1.2.4.17	E2.6.1.2, GPT alanine transaminase [EC:2.6.1.2] [COG:COG0436] [GO:0004021]	ath:At4g11280	F8L21.70; 1-aminocyclopropane-1-carboxylate synthase 6 / ACC synthase 6 (ACS6) [EC:4.4.1.14] [KO:K01762]	3.00E-112	Cj0762c	COG0436	1.00E-11	1A1C_SOYBN	Ethylenebiosynthesis;Fruitripening;Lyase;Multigenefamily;Pyridoxalphosphate,1-aminocyclopropane-1-carboxylate synthase (EC 4.4.1.14) (ACC synthase) (S-adenosyl-L-methionine methylthioadenosine-lyase).	1.00E-136	GO_ID:22903	TAIR|gene:2128297 SPTR:Q9SAR0 symbol:AT4G11280.1 [GO:0009605 "response to external stimulus" evidence=IEP] [GO:0009693 "ethylene biosynthesis" evidence=TAS] [GO:0009723 "response to ethylene stimulus" evidence=IEP] [GO:0009733 "response to auxin stimulus" evidence=IEP] InterPro:IPR001176 InterPro:IPR004839 Pfam:PF00155 InterPro:IPR004838 PRINTS:PR00753 PROSITE:PS00105 HSSP:P18485 EMBL:AL161531 EM…	6.00E-113
Ljwgs_033819.1	1.5.1.11	E2.6.1.2, GPT alanine transaminase [EC:2.6.1.2] [COG:COG0436] [GO:0004021]	ath:At4g11280	F8L21.70; 1-aminocyclopropane-1-carboxylate synthase 6 / ACC synthase 6 (ACS6) [EC:4.4.1.14] [KO:K01762]	3.00E-112	Cj0762c	COG0436	1.00E-11	1A1C_SOYBN	Ethylenebiosynthesis;Fruitripening;Lyase;Multigenefamily;Pyridoxalphosphate,1-aminocyclopropane-1-carboxylate synthase (EC 4.4.1.14) (ACC synthase) (S-adenosyl-L-methionine methylthioadenosine-lyase).	1.00E-136	GO_ID:22903	TAIR|gene:2128297 SPTR:Q9SAR0 symbol:AT4G11280.1 [GO:0009605 "response to external stimulus" evidence=IEP] [GO:0009693 "ethylene biosynthesis" evidence=TAS] [GO:0009723 "response to ethylene stimulus" evidence=IEP] [GO:0009733 "response to auxin stimulus" evidence=IEP] InterPro:IPR001176 InterPro:IPR004839 Pfam:PF00155 InterPro:IPR004838 PRINTS:PR00753 PROSITE:PS00105 HSSP:P18485 EMBL:AL161531 EM…	6.00E-113
Ljwgs_033819.1	1.11.1.8.1	E2.6.1.-D, patA aminotransferase [EC:2.6.1.-] [COG:COG0436]	ath:At4g11280	F8L21.70; 1-aminocyclopropane-1-carboxylate synthase 6 / ACC synthase 6 (ACS6) [EC:4.4.1.14] [KO:K01762]	3.00E-112	Cj0762c	COG0436	1.00E-11	1A1C_SOYBN	Ethylenebiosynthesis;Fruitripening;Lyase;Multigenefamily;Pyridoxalphosphate,1-aminocyclopropane-1-carboxylate synthase (EC 4.4.1.14) (ACC synthase) (S-adenosyl-L-methionine methylthioadenosine-lyase).	1.00E-136	GO_ID:22903	TAIR|gene:2128297 SPTR:Q9SAR0 symbol:AT4G11280.1 [GO:0009605 "response to external stimulus" evidence=IEP] [GO:0009693 "ethylene biosynthesis" evidence=TAS] [GO:0009723 "response to ethylene stimulus" evidence=IEP] [GO:0009733 "response to auxin stimulus" evidence=IEP] InterPro:IPR001176 InterPro:IPR004839 Pfam:PF00155 InterPro:IPR004838 PRINTS:PR00753 PROSITE:PS00105 HSSP:P18485 EMBL:AL161531 EM…	6.00E-113
Ljwgs_033819.1	1.5.8.12	E2.6.1.-D, patA aminotransferase [EC:2.6.1.-] [COG:COG0436] [GO:0008483]	ath:At4g11280	F8L21.70; 1-aminocyclopropane-1-carboxylate synthase 6 / ACC synthase 6 (ACS6) [EC:4.4.1.14] [KO:K01762]	3.00E-112	Cj0762c	COG0436	1.00E-11	1A1C_SOYBN	Ethylenebiosynthesis;Fruitripening;Lyase;Multigenefamily;Pyridoxalphosphate,1-aminocyclopropane-1-carboxylate synthase (EC 4.4.1.14) (ACC synthase) (S-adenosyl-L-methionine methylthioadenosine-lyase).	1.00E-136	GO_ID:22903	TAIR|gene:2128297 SPTR:Q9SAR0 symbol:AT4G11280.1 [GO:0009605 "response to external stimulus" evidence=IEP] [GO:0009693 "ethylene biosynthesis" evidence=TAS] [GO:0009723 "response to ethylene stimulus" evidence=IEP] [GO:0009733 "response to auxin stimulus" evidence=IEP] InterPro:IPR001176 InterPro:IPR004839 Pfam:PF00155 InterPro:IPR004838 PRINTS:PR00753 PROSITE:PS00105 HSSP:P18485 EMBL:AL161531 EM…	6.00E-113
Ljwgs_033819.1	1.5.2.1.1	E2.6.1.1A, aspB aspartate aminotransferase [COG:COG0436]	ath:At4g11280	F8L21.70; 1-aminocyclopropane-1-carboxylate synthase 6 / ACC synthase 6 (ACS6) [EC:4.4.1.14] [KO:K01762]	3.00E-112	Cj0762c	COG0436	1.00E-11	1A1C_SOYBN	Ethylenebiosynthesis;Fruitripening;Lyase;Multigenefamily;Pyridoxalphosphate,1-aminocyclopropane-1-carboxylate synthase (EC 4.4.1.14) (ACC synthase) (S-adenosyl-L-methionine methylthioadenosine-lyase).	1.00E-136	GO_ID:22903	TAIR|gene:2128297 SPTR:Q9SAR0 symbol:AT4G11280.1 [GO:0009605 "response to external stimulus" evidence=IEP] [GO:0009693 "ethylene biosynthesis" evidence=TAS] [GO:0009723 "response to ethylene stimulus" evidence=IEP] [GO:0009733 "response to auxin stimulus" evidence=IEP] InterPro:IPR001176 InterPro:IPR004839 Pfam:PF00155 InterPro:IPR004838 PRINTS:PR00753 PROSITE:PS00105 HSSP:P18485 EMBL:AL161531 EM…	6.00E-113
Ljwgs_033819.1	1.5.7.7	E2.6.1.66, avtA valine--pyruvate aminotransferase [EC:2.6.1.66] [COG:COG0436] [GO:0009042]	ath:At4g11280	F8L21.70; 1-aminocyclopropane-1-carboxylate synthase 6 / ACC synthase 6 (ACS6) [EC:4.4.1.14] [KO:K01762]	3.00E-112	Cj0762c	COG0436	1.00E-11	1A1C_SOYBN	Ethylenebiosynthesis;Fruitripening;Lyase;Multigenefamily;Pyridoxalphosphate,1-aminocyclopropane-1-carboxylate synthase (EC 4.4.1.14) (ACC synthase) (S-adenosyl-L-methionine methylthioadenosine-lyase).	1.00E-136	GO_ID:22903	TAIR|gene:2128297 SPTR:Q9SAR0 symbol:AT4G11280.1 [GO:0009605 "response to external stimulus" evidence=IEP] [GO:0009693 "ethylene biosynthesis" evidence=TAS] [GO:0009723 "response to ethylene stimulus" evidence=IEP] [GO:0009733 "response to auxin stimulus" evidence=IEP] InterPro:IPR001176 InterPro:IPR004839 Pfam:PF00155 InterPro:IPR004838 PRINTS:PR00753 PROSITE:PS00105 HSSP:P18485 EMBL:AL161531 EM…	6.00E-113
Ljwgs_033819.1	1.5.15.22.1	E2.6.1.1A, aspB aspartate aminotransferase [COG:COG0436]	ath:At4g11280	F8L21.70; 1-aminocyclopropane-1-carboxylate synthase 6 / ACC synthase 6 (ACS6) [EC:4.4.1.14] [KO:K01762]	3.00E-112	Cj0762c	COG0436	1.00E-11	1A1C_SOYBN	Ethylenebiosynthesis;Fruitripening;Lyase;Multigenefamily;Pyridoxalphosphate,1-aminocyclopropane-1-carboxylate synthase (EC 4.4.1.14) (ACC synthase) (S-adenosyl-L-methionine methylthioadenosine-lyase).	1.00E-136	GO_ID:22903	TAIR|gene:2128297 SPTR:Q9SAR0 symbol:AT4G11280.1 [GO:0009605 "response to external stimulus" evidence=IEP] [GO:0009693 "ethylene biosynthesis" evidence=TAS] [GO:0009723 "response to ethylene stimulus" evidence=IEP] [GO:0009733 "response to auxin stimulus" evidence=IEP] InterPro:IPR001176 InterPro:IPR004839 Pfam:PF00155 InterPro:IPR004838 PRINTS:PR00753 PROSITE:PS00105 HSSP:P18485 EMBL:AL161531 EM…	6.00E-113
Ljwgs_033819.1	1.5.2.7	E2.6.1.2, GPT alanine transaminase [EC:2.6.1.2] [COG:COG0436] [GO:0004021]	ath:At4g11280	F8L21.70; 1-aminocyclopropane-1-carboxylate synthase 6 / ACC synthase 6 (ACS6) [EC:4.4.1.14] [KO:K01762]	3.00E-112	Cj0762c	COG0436	1.00E-11	1A1C_SOYBN	Ethylenebiosynthesis;Fruitripening;Lyase;Multigenefamily;Pyridoxalphosphate,1-aminocyclopropane-1-carboxylate synthase (EC 4.4.1.14) (ACC synthase) (S-adenosyl-L-methionine methylthioadenosine-lyase).	1.00E-136	GO_ID:22903	TAIR|gene:2128297 SPTR:Q9SAR0 symbol:AT4G11280.1 [GO:0009605 "response to external stimulus" evidence=IEP] [GO:0009693 "ethylene biosynthesis" evidence=TAS] [GO:0009723 "response to ethylene stimulus" evidence=IEP] [GO:0009733 "response to auxin stimulus" evidence=IEP] InterPro:IPR001176 InterPro:IPR004839 Pfam:PF00155 InterPro:IPR004838 PRINTS:PR00753 PROSITE:PS00105 HSSP:P18485 EMBL:AL161531 EM…	6.00E-113
Ljwgs_033819.1	1.5.5.10.1	E2.6.1.1A, aspB aspartate aminotransferase [COG:COG0436]	ath:At4g11280	F8L21.70; 1-aminocyclopropane-1-carboxylate synthase 6 / ACC synthase 6 (ACS6) [EC:4.4.1.14] [KO:K01762]	3.00E-112	Cj0762c	COG0436	1.00E-11	1A1C_SOYBN	Ethylenebiosynthesis;Fruitripening;Lyase;Multigenefamily;Pyridoxalphosphate,1-aminocyclopropane-1-carboxylate synthase (EC 4.4.1.14) (ACC synthase) (S-adenosyl-L-methionine methylthioadenosine-lyase).	1.00E-136	GO_ID:22903	TAIR|gene:2128297 SPTR:Q9SAR0 symbol:AT4G11280.1 [GO:0009605 "response to external stimulus" evidence=IEP] [GO:0009693 "ethylene biosynthesis" evidence=TAS] [GO:0009723 "response to ethylene stimulus" evidence=IEP] [GO:0009733 "response to auxin stimulus" evidence=IEP] InterPro:IPR001176 InterPro:IPR004839 Pfam:PF00155 InterPro:IPR004838 PRINTS:PR00753 PROSITE:PS00105 HSSP:P18485 EMBL:AL161531 EM…	6.00E-113
Ljwgs_033819.1	1.10.16.3.1	E2.6.1.1A, aspB aspartate aminotransferase [COG:COG0436]	ath:At4g11280	F8L21.70; 1-aminocyclopropane-1-carboxylate synthase 6 / ACC synthase 6 (ACS6) [EC:4.4.1.14] [KO:K01762]	3.00E-112	Cj0762c	COG0436	1.00E-11	1A1C_SOYBN	Ethylenebiosynthesis;Fruitripening;Lyase;Multigenefamily;Pyridoxalphosphate,1-aminocyclopropane-1-carboxylate synthase (EC 4.4.1.14) (ACC synthase) (S-adenosyl-L-methionine methylthioadenosine-lyase).	1.00E-136	GO_ID:22903	TAIR|gene:2128297 SPTR:Q9SAR0 symbol:AT4G11280.1 [GO:0009605 "response to external stimulus" evidence=IEP] [GO:0009693 "ethylene biosynthesis" evidence=TAS] [GO:0009723 "response to ethylene stimulus" evidence=IEP] [GO:0009733 "response to auxin stimulus" evidence=IEP] InterPro:IPR001176 InterPro:IPR004839 Pfam:PF00155 InterPro:IPR004838 PRINTS:PR00753 PROSITE:PS00105 HSSP:P18485 EMBL:AL161531 EM…	6.00E-113
Ljwgs_033819.1	1.6.3.9.2	E2.6.1.-D, patA aminotransferase [EC:2.6.1.-] [COG:COG0436]	ath:At4g11280	F8L21.70; 1-aminocyclopropane-1-carboxylate synthase 6 / ACC synthase 6 (ACS6) [EC:4.4.1.14] [KO:K01762]	3.00E-112	Cj0762c	COG0436	1.00E-11	1A1C_SOYBN	Ethylenebiosynthesis;Fruitripening;Lyase;Multigenefamily;Pyridoxalphosphate,1-aminocyclopropane-1-carboxylate synthase (EC 4.4.1.14) (ACC synthase) (S-adenosyl-L-methionine methylthioadenosine-lyase).	1.00E-136	GO_ID:22903	TAIR|gene:2128297 SPTR:Q9SAR0 symbol:AT4G11280.1 [GO:0009605 "response to external stimulus" evidence=IEP] [GO:0009693 "ethylene biosynthesis" evidence=TAS] [GO:0009723 "response to ethylene stimulus" evidence=IEP] [GO:0009733 "response to auxin stimulus" evidence=IEP] InterPro:IPR001176 InterPro:IPR004839 Pfam:PF00155 InterPro:IPR004838 PRINTS:PR00753 PROSITE:PS00105 HSSP:P18485 EMBL:AL161531 EM…	6.00E-113
Ljwgs_033819.1	1.5.10.13.1	E2.6.1.1A, aspB aspartate aminotransferase [COG:COG0436]	ath:At4g11280	F8L21.70; 1-aminocyclopropane-1-carboxylate synthase 6 / ACC synthase 6 (ACS6) [EC:4.4.1.14] [KO:K01762]	3.00E-112	Cj0762c	COG0436	1.00E-11	1A1C_SOYBN	Ethylenebiosynthesis;Fruitripening;Lyase;Multigenefamily;Pyridoxalphosphate,1-aminocyclopropane-1-carboxylate synthase (EC 4.4.1.14) (ACC synthase) (S-adenosyl-L-methionine methylthioadenosine-lyase).	1.00E-136	GO_ID:22903	TAIR|gene:2128297 SPTR:Q9SAR0 symbol:AT4G11280.1 [GO:0009605 "response to external stimulus" evidence=IEP] [GO:0009693 "ethylene biosynthesis" evidence=TAS] [GO:0009723 "response to ethylene stimulus" evidence=IEP] [GO:0009733 "response to auxin stimulus" evidence=IEP] InterPro:IPR001176 InterPro:IPR004839 Pfam:PF00155 InterPro:IPR004838 PRINTS:PR00753 PROSITE:PS00105 HSSP:P18485 EMBL:AL161531 EM…	6.00E-113
Ljwgs_033819.1	1.1.13.35	E4.4.1.14 1-aminocyclopropane-1-carboxylate synthase [EC:4.4.1.14] [GO:0016847]	ath:At4g11280	F8L21.70; 1-aminocyclopropane-1-carboxylate synthase 6 / ACC synthase 6 (ACS6) [EC:4.4.1.14] [KO:K01762]	3.00E-112	Cj0762c	COG0436	1.00E-11	1A1C_SOYBN	Ethylenebiosynthesis;Fruitripening;Lyase;Multigenefamily;Pyridoxalphosphate,1-aminocyclopropane-1-carboxylate synthase (EC 4.4.1.14) (ACC synthase) (S-adenosyl-L-methionine methylthioadenosine-lyase).	1.00E-136	GO_ID:22903	TAIR|gene:2128297 SPTR:Q9SAR0 symbol:AT4G11280.1 [GO:0009605 "response to external stimulus" evidence=IEP] [GO:0009693 "ethylene biosynthesis" evidence=TAS] [GO:0009723 "response to ethylene stimulus" evidence=IEP] [GO:0009733 "response to auxin stimulus" evidence=IEP] InterPro:IPR001176 InterPro:IPR004839 Pfam:PF00155 InterPro:IPR004838 PRINTS:PR00753 PROSITE:PS00105 HSSP:P18485 EMBL:AL161531 EM…	6.00E-113
Ljwgs_033819.1	1.5.12.1.1	E2.6.1.1A, aspB aspartate aminotransferase [COG:COG0436]	ath:At4g11280	F8L21.70; 1-aminocyclopropane-1-carboxylate synthase 6 / ACC synthase 6 (ACS6) [EC:4.4.1.14] [KO:K01762]	3.00E-112	Cj0762c	COG0436	1.00E-11	1A1C_SOYBN	Ethylenebiosynthesis;Fruitripening;Lyase;Multigenefamily;Pyridoxalphosphate,1-aminocyclopropane-1-carboxylate synthase (EC 4.4.1.14) (ACC synthase) (S-adenosyl-L-methionine methylthioadenosine-lyase).	1.00E-136	GO_ID:22903	TAIR|gene:2128297 SPTR:Q9SAR0 symbol:AT4G11280.1 [GO:0009605 "response to external stimulus" evidence=IEP] [GO:0009693 "ethylene biosynthesis" evidence=TAS] [GO:0009723 "response to ethylene stimulus" evidence=IEP] [GO:0009733 "response to auxin stimulus" evidence=IEP] InterPro:IPR001176 InterPro:IPR004839 Pfam:PF00155 InterPro:IPR004838 PRINTS:PR00753 PROSITE:PS00105 HSSP:P18485 EMBL:AL161531 EM…	6.00E-113
Ljwgs_033819.1	1.10.8.1.1	E2.6.1.1A, aspB aspartate aminotransferase [COG:COG0436]	ath:At4g11280	F8L21.70; 1-aminocyclopropane-1-carboxylate synthase 6 / ACC synthase 6 (ACS6) [EC:4.4.1.14] [KO:K01762]	3.00E-112	Cj0762c	COG0436	1.00E-11	1A1C_SOYBN	Ethylenebiosynthesis;Fruitripening;Lyase;Multigenefamily;Pyridoxalphosphate,1-aminocyclopropane-1-carboxylate synthase (EC 4.4.1.14) (ACC synthase) (S-adenosyl-L-methionine methylthioadenosine-lyase).	1.00E-136	GO_ID:22903	TAIR|gene:2128297 SPTR:Q9SAR0 symbol:AT4G11280.1 [GO:0009605 "response to external stimulus" evidence=IEP] [GO:0009693 "ethylene biosynthesis" evidence=TAS] [GO:0009723 "response to ethylene stimulus" evidence=IEP] [GO:0009733 "response to auxin stimulus" evidence=IEP] InterPro:IPR001176 InterPro:IPR004839 Pfam:PF00155 InterPro:IPR004838 PRINTS:PR00753 PROSITE:PS00105 HSSP:P18485 EMBL:AL161531 EM…	6.00E-113
Ljwgs_033819.1	1.5.8.7	E2.6.1.17 N-succinyldiaminopimelate aminotransferase [EC:2.6.1.17] [COG:COG0436] [GO:0009016]	ath:At4g11280	F8L21.70; 1-aminocyclopropane-1-carboxylate synthase 6 / ACC synthase 6 (ACS6) [EC:4.4.1.14] [KO:K01762]	3.00E-112	Cj0762c	COG0436	1.00E-11	1A1C_SOYBN	Ethylenebiosynthesis;Fruitripening;Lyase;Multigenefamily;Pyridoxalphosphate,1-aminocyclopropane-1-carboxylate synthase (EC 4.4.1.14) (ACC synthase) (S-adenosyl-L-methionine methylthioadenosine-lyase).	1.00E-136	GO_ID:22903	TAIR|gene:2128297 SPTR:Q9SAR0 symbol:AT4G11280.1 [GO:0009605 "response to external stimulus" evidence=IEP] [GO:0009693 "ethylene biosynthesis" evidence=TAS] [GO:0009723 "response to ethylene stimulus" evidence=IEP] [GO:0009733 "response to auxin stimulus" evidence=IEP] InterPro:IPR001176 InterPro:IPR004839 Pfam:PF00155 InterPro:IPR004838 PRINTS:PR00753 PROSITE:PS00105 HSSP:P18485 EMBL:AL161531 EM…	6.00E-113
Ljwgs_033819.1	1.5.1.10.1	E2.6.1.1A, aspB aspartate aminotransferase [COG:COG0436]	ath:At4g11280	F8L21.70; 1-aminocyclopropane-1-carboxylate synthase 6 / ACC synthase 6 (ACS6) [EC:4.4.1.14] [KO:K01762]	3.00E-112	Cj0762c	COG0436	1.00E-11	1A1C_SOYBN	Ethylenebiosynthesis;Fruitripening;Lyase;Multigenefamily;Pyridoxalphosphate,1-aminocyclopropane-1-carboxylate synthase (EC 4.4.1.14) (ACC synthase) (S-adenosyl-L-methionine methylthioadenosine-lyase).	1.00E-136	GO_ID:22903	TAIR|gene:2128297 SPTR:Q9SAR0 symbol:AT4G11280.1 [GO:0009605 "response to external stimulus" evidence=IEP] [GO:0009693 "ethylene biosynthesis" evidence=TAS] [GO:0009723 "response to ethylene stimulus" evidence=IEP] [GO:0009733 "response to auxin stimulus" evidence=IEP] InterPro:IPR001176 InterPro:IPR004839 Pfam:PF00155 InterPro:IPR004838 PRINTS:PR00753 PROSITE:PS00105 HSSP:P18485 EMBL:AL161531 EM…	6.00E-113
Ljwgs_033819.1	1.2.4.14.1	E2.6.1.1A, aspB aspartate aminotransferase [COG:COG0436]	ath:At4g11280	F8L21.70; 1-aminocyclopropane-1-carboxylate synthase 6 / ACC synthase 6 (ACS6) [EC:4.4.1.14] [KO:K01762]	3.00E-112	Cj0762c	COG0436	1.00E-11	1A1C_SOYBN	Ethylenebiosynthesis;Fruitripening;Lyase;Multigenefamily;Pyridoxalphosphate,1-aminocyclopropane-1-carboxylate synthase (EC 4.4.1.14) (ACC synthase) (S-adenosyl-L-methionine methylthioadenosine-lyase).	1.00E-136	GO_ID:22903	TAIR|gene:2128297 SPTR:Q9SAR0 symbol:AT4G11280.1 [GO:0009605 "response to external stimulus" evidence=IEP] [GO:0009693 "ethylene biosynthesis" evidence=TAS] [GO:0009723 "response to ethylene stimulus" evidence=IEP] [GO:0009733 "response to auxin stimulus" evidence=IEP] InterPro:IPR001176 InterPro:IPR004839 Pfam:PF00155 InterPro:IPR004838 PRINTS:PR00753 PROSITE:PS00105 HSSP:P18485 EMBL:AL161531 EM…	6.00E-113
Ljwgs_019565.1	99.1.3.1.25	EC 6.3.2.-							GH36_ARATH	Ligase,Indole-3-acetic acid-amido synthetase GH3.6 (EC 6.3.2.-) (Auxin- responsive GH3-like protein 6) (AtGH3-6) (DWARF IN LIGHT 1 protein) (DFL-1).	0	GO_ID:31419	TAIR|gene:2147313 SPTR:Q9LSQ4 symbol:GH3.6 [GO:0009733 "response to auxin stimulus" evidence=ISS;IMP] [GO:0010252 "auxin homeostasis" evidence=TAS] Pfam:PF03321 InterPro:IPR004993 EMBL:AB026634 EMBL:AB050596 EMBL:AY069892 EMBL:BT021108 SPTR:Q9LSQ4	0
Ljwgs_019565.1	99.1.4.3954	GO_ID:31419							GH36_ARATH	Ligase,Indole-3-acetic acid-amido synthetase GH3.6 (EC 6.3.2.-) (Auxin- responsive GH3-like protein 6) (AtGH3-6) (DWARF IN LIGHT 1 protein) (DFL-1).	0	GO_ID:31419	TAIR|gene:2147313 SPTR:Q9LSQ4 symbol:GH3.6 [GO:0009733 "response to auxin stimulus" evidence=ISS;IMP] [GO:0010252 "auxin homeostasis" evidence=TAS] Pfam:PF03321 InterPro:IPR004993 EMBL:AB026634 EMBL:AB050596 EMBL:AY069892 EMBL:BT021108 SPTR:Q9LSQ4	0
chr3.CM0216.118	99.1.4.208	GO_ID:6679							ARG7_PHAAU	,Indole-3-acetic acid-induced protein ARG7.	5.00E-11	GO_ID:6679	TAIR|gene:2035443 SPTR:Q9FXI2 symbol:AT1G19840.1 [GO:0005554 "molecular function unknown" evidence=ND] [GO:0009733 "response to auxin stimulus" evidence=ISS] Pfam:PF02519 InterPro:IPR003676 EMBL:AC007797 PIR:F86331 SPTR:Q9FXI2	2.00E-31
chr3.CM0216.118	99.1.3.2.1076	ARG7_PHAAU							ARG7_PHAAU	,Indole-3-acetic acid-induced protein ARG7.	5.00E-11	GO_ID:6679	TAIR|gene:2035443 SPTR:Q9FXI2 symbol:AT1G19840.1 [GO:0005554 "molecular function unknown" evidence=ND] [GO:0009733 "response to auxin stimulus" evidence=ISS] Pfam:PF02519 InterPro:IPR003676 EMBL:AC007797 PIR:F86331 SPTR:Q9FXI2	2.00E-31
Ljwgs_017861.1	99.1.4.3989	GO_ID:25400										GO_ID:25400	TAIR|gene:2185122 SPTR:Q9LZN2 symbol:AT5G01990.1 [GO:0009672 "auxin:hydrogen symporter activity" evidence=ISS] [GO:0009926 "auxin polar transport" evidence=ISS] Pfam:PF03547 InterPro:IPR004776 EMBL:AL162508 PIR:T48220 SPTR:Q9LZN2	4.00E-49
Ljwgs_024983.1	99.1.2.149	COG1100	ath:At4g35020	F11I11.2; Rac-like GTP-binding protein (ARAC3) / Rho-like GTP-binding protein (ROP6) [KO:K07975]	3.00E-37	YLR229c	COG1100	9.00E-15	RAC1_LOTJA	GTP-binding;Lipoprotein;Membrane;Nucleotide-binding;Prenylation,RAC-like GTP binding protein RAC1.	1.00E-41	GO_ID:49151	TAIR|gene:2827915 SPTR:Q38902 symbol:ARAC1 [GO:0009738 "abscisic acid mediated signaling" evidence=TAS] [GO:0005525 "GTP binding" evidence=ISS] [GO:0005737 "cytoplasm" evidence=IDA] [GO:0005634 "nucleus" evidence=IDA] [GO:0009524 "phragmoplast" evidence=IDA] [GO:0005819 "spindle" evidence=IDA] [GO:0009734 "auxin mediated signaling pathway" evidence=IMP] InterPro:IPR001806 InterPro:IPR003578 Pfam:…	6.00E-38
Ljwgs_024983.1	99.1.4.287	GO_ID:49151	ath:At4g35020	F11I11.2; Rac-like GTP-binding protein (ARAC3) / Rho-like GTP-binding protein (ROP6) [KO:K07975]	3.00E-37	YLR229c	COG1100	9.00E-15	RAC1_LOTJA	GTP-binding;Lipoprotein;Membrane;Nucleotide-binding;Prenylation,RAC-like GTP binding protein RAC1.	1.00E-41	GO_ID:49151	TAIR|gene:2827915 SPTR:Q38902 symbol:ARAC1 [GO:0009738 "abscisic acid mediated signaling" evidence=TAS] [GO:0005525 "GTP binding" evidence=ISS] [GO:0005737 "cytoplasm" evidence=IDA] [GO:0005634 "nucleus" evidence=IDA] [GO:0009524 "phragmoplast" evidence=IDA] [GO:0005819 "spindle" evidence=IDA] [GO:0009734 "auxin mediated signaling pathway" evidence=IMP] InterPro:IPR001806 InterPro:IPR003578 Pfam:…	6.00E-38
Ljwgs_024983.1	99.1.1.126	KO:K07975	ath:At4g35020	F11I11.2; Rac-like GTP-binding protein (ARAC3) / Rho-like GTP-binding protein (ROP6) [KO:K07975]	3.00E-37	YLR229c	COG1100	9.00E-15	RAC1_LOTJA	GTP-binding;Lipoprotein;Membrane;Nucleotide-binding;Prenylation,RAC-like GTP binding protein RAC1.	1.00E-41	GO_ID:49151	TAIR|gene:2827915 SPTR:Q38902 symbol:ARAC1 [GO:0009738 "abscisic acid mediated signaling" evidence=TAS] [GO:0005525 "GTP binding" evidence=ISS] [GO:0005737 "cytoplasm" evidence=IDA] [GO:0005634 "nucleus" evidence=IDA] [GO:0009524 "phragmoplast" evidence=IDA] [GO:0005819 "spindle" evidence=IDA] [GO:0009734 "auxin mediated signaling pathway" evidence=IMP] InterPro:IPR001806 InterPro:IPR003578 Pfam:…	6.00E-38
Ljwgs_024983.1	99.1.3.2.3607	RAC1_LOTJA	ath:At4g35020	F11I11.2; Rac-like GTP-binding protein (ARAC3) / Rho-like GTP-binding protein (ROP6) [KO:K07975]	3.00E-37	YLR229c	COG1100	9.00E-15	RAC1_LOTJA	GTP-binding;Lipoprotein;Membrane;Nucleotide-binding;Prenylation,RAC-like GTP binding protein RAC1.	1.00E-41	GO_ID:49151	TAIR|gene:2827915 SPTR:Q38902 symbol:ARAC1 [GO:0009738 "abscisic acid mediated signaling" evidence=TAS] [GO:0005525 "GTP binding" evidence=ISS] [GO:0005737 "cytoplasm" evidence=IDA] [GO:0005634 "nucleus" evidence=IDA] [GO:0009524 "phragmoplast" evidence=IDA] [GO:0005819 "spindle" evidence=IDA] [GO:0009734 "auxin mediated signaling pathway" evidence=IMP] InterPro:IPR001806 InterPro:IPR003578 Pfam:…	6.00E-38
Ljwgs_032500.1	99.1.3.2.2529	IAA33_ARATH							IAA33_ARATH	Auxinsignalingpathway;Hypotheticalprotein;Multigenefamily;Nuclearprotein;Repressor;Transcription;Transcriptionregulation,Putative auxin-responsive protein IAA33 (Putative indoleacetic acid- induced protein 33).	3.00E-25	GO_ID:13350	TAIR|gene:3441974 SPTR:Q9FKM7 symbol:AT5G57420.1 [GO:0003700 "transcription factor activity" evidence=ISS] PROSITE:PS50962 EMBL:AB011482 GeneFarm:3193 SPTR:Q9FKM7	1.00E-25
Ljwgs_032500.1	99.1.4.6196	GO_ID:13350							IAA33_ARATH	Auxinsignalingpathway;Hypotheticalprotein;Multigenefamily;Nuclearprotein;Repressor;Transcription;Transcriptionregulation,Putative auxin-responsive protein IAA33 (Putative indoleacetic acid- induced protein 33).	3.00E-25	GO_ID:13350	TAIR|gene:3441974 SPTR:Q9FKM7 symbol:AT5G57420.1 [GO:0003700 "transcription factor activity" evidence=ISS] PROSITE:PS50962 EMBL:AB011482 GeneFarm:3193 SPTR:Q9FKM7	1.00E-25
Ljwgs_054872.2	99.1.4.140	GO_ID:50712										GO_ID:50712	TAIR|gene:2119339 SPTR:Q9SVQ1 symbol:AT4G13260.1 [GO:0009851 "auxin biosynthesis" evidence=IMP] InterPro:IPR001327 InterPro:IPR003016 InterPro:IPR001100 InterPro:IPR000960 InterPro:IPR000103 PRINTS:PR00368 PRINTS:PR00411 PRINTS:PR00469 PROSITE:PS00189 Pfam:PF00743 PRINTS:PR00370 EMBL:AL049751 EMBL:AY057103 EMBL:AY133691 EMBL:AL161536 PIR:T07706 SPTR:Q9SVQ1	1.00E-18
chr3.CM0070.13	1.9.11.16	E6.2.1.26, menE O-succinylbenzoic acid--CoA ligase [EC:6.2.1.26] [COG:COG0318] [GO:0008756]	ath:At4g05160	C17L7.80; 4-coumarate--CoA ligase, putative / 4-coumaroyl-CoA synthase, putative [EC:6.2.1.12] [KO:K01904]	2.00E-143	BH3104	COG0318	1.00E-34	4CL2_ARATH	Ligase;Multigenefamily;Phenylpropanoidmetabolism,4-coumarate--CoA ligase 2 (EC 6.2.1.12) (4CL 2) (At4Cl2) (4-coumaroyl- CoA synthase 2).	1.00E-61	GO_ID:54455	TAIR|gene:3438472 SPTR:Q9M0X9 symbol:AT4G05160.1 [GO:0016207 "4-coumarate-CoA ligase activity" evidence=ISS] [GO:0004321 "fatty-acyl-CoA synthase activity" evidence=IDA] [GO:0009850 "auxin metabolism" evidence=IDA] [GO:0009851 "auxin biosynthesis" evidence=IDA] [GO:0009695 "jasmonic acid biosynthesis" evidence=IDA] [GO:0005777 "peroxisome" evidence=IDA] InterPro:IPR000873 Pfam:PF00501 Prosite:PS0…	4.00E-144
chr3.CM0070.13	1.3.1.9	E2.3.1.86 fatty-acyl-CoA synthase [EC:2.3.1.86] [GO:0004321]	ath:At4g05160	C17L7.80; 4-coumarate--CoA ligase, putative / 4-coumaroyl-CoA synthase, putative [EC:6.2.1.12] [KO:K01904]	2.00E-143	BH3104	COG0318	1.00E-34	4CL2_ARATH	Ligase;Multigenefamily;Phenylpropanoidmetabolism,4-coumarate--CoA ligase 2 (EC 6.2.1.12) (4CL 2) (At4Cl2) (4-coumaroyl- CoA synthase 2).	1.00E-61	GO_ID:54455	TAIR|gene:3438472 SPTR:Q9M0X9 symbol:AT4G05160.1 [GO:0016207 "4-coumarate-CoA ligase activity" evidence=ISS] [GO:0004321 "fatty-acyl-CoA synthase activity" evidence=IDA] [GO:0009850 "auxin metabolism" evidence=IDA] [GO:0009851 "auxin biosynthesis" evidence=IDA] [GO:0009695 "jasmonic acid biosynthesis" evidence=IDA] [GO:0005777 "peroxisome" evidence=IDA] InterPro:IPR000873 Pfam:PF00501 Prosite:PS0…	4.00E-144
chr3.CM0070.13	1.3.3.11	E6.2.1.3, fadD long-chain fatty-acid-CoA ligase [EC:6.2.1.3] [COG:COG0318 COG1022] [GO:0004467]	ath:At4g05160	C17L7.80; 4-coumarate--CoA ligase, putative / 4-coumaroyl-CoA synthase, putative [EC:6.2.1.12] [KO:K01904]	2.00E-143	BH3104	COG0318	1.00E-34	4CL2_ARATH	Ligase;Multigenefamily;Phenylpropanoidmetabolism,4-coumarate--CoA ligase 2 (EC 6.2.1.12) (4CL 2) (At4Cl2) (4-coumaroyl- CoA synthase 2).	1.00E-61	GO_ID:54455	TAIR|gene:3438472 SPTR:Q9M0X9 symbol:AT4G05160.1 [GO:0016207 "4-coumarate-CoA ligase activity" evidence=ISS] [GO:0004321 "fatty-acyl-CoA synthase activity" evidence=IDA] [GO:0009850 "auxin metabolism" evidence=IDA] [GO:0009851 "auxin biosynthesis" evidence=IDA] [GO:0009695 "jasmonic acid biosynthesis" evidence=IDA] [GO:0005777 "peroxisome" evidence=IDA] InterPro:IPR000873 Pfam:PF00501 Prosite:PS0…	4.00E-144
chr3.CM0070.13	3.2.12.19	E6.2.1.3, fadD long-chain fatty-acid-CoA ligase [EC:6.2.1.3] [COG:COG0318 COG1022] [GO:0004467]	ath:At4g05160	C17L7.80; 4-coumarate--CoA ligase, putative / 4-coumaroyl-CoA synthase, putative [EC:6.2.1.12] [KO:K01904]	2.00E-143	BH3104	COG0318	1.00E-34	4CL2_ARATH	Ligase;Multigenefamily;Phenylpropanoidmetabolism,4-coumarate--CoA ligase 2 (EC 6.2.1.12) (4CL 2) (At4Cl2) (4-coumaroyl- CoA synthase 2).	1.00E-61	GO_ID:54455	TAIR|gene:3438472 SPTR:Q9M0X9 symbol:AT4G05160.1 [GO:0016207 "4-coumarate-CoA ligase activity" evidence=ISS] [GO:0004321 "fatty-acyl-CoA synthase activity" evidence=IDA] [GO:0009850 "auxin metabolism" evidence=IDA] [GO:0009851 "auxin biosynthesis" evidence=IDA] [GO:0009695 "jasmonic acid biosynthesis" evidence=IDA] [GO:0005777 "peroxisome" evidence=IDA] InterPro:IPR000873 Pfam:PF00501 Prosite:PS0…	4.00E-144
chr3.CM0070.13	1.10.6.1	E6.2.1.12 4-coumarate--CoA ligase [EC:6.2.1.12] [GO:0016207]	ath:At4g05160	C17L7.80; 4-coumarate--CoA ligase, putative / 4-coumaroyl-CoA synthase, putative [EC:6.2.1.12] [KO:K01904]	2.00E-143	BH3104	COG0318	1.00E-34	4CL2_ARATH	Ligase;Multigenefamily;Phenylpropanoidmetabolism,4-coumarate--CoA ligase 2 (EC 6.2.1.12) (4CL 2) (At4Cl2) (4-coumaroyl- CoA synthase 2).	1.00E-61	GO_ID:54455	TAIR|gene:3438472 SPTR:Q9M0X9 symbol:AT4G05160.1 [GO:0016207 "4-coumarate-CoA ligase activity" evidence=ISS] [GO:0004321 "fatty-acyl-CoA synthase activity" evidence=IDA] [GO:0009850 "auxin metabolism" evidence=IDA] [GO:0009851 "auxin biosynthesis" evidence=IDA] [GO:0009695 "jasmonic acid biosynthesis" evidence=IDA] [GO:0005777 "peroxisome" evidence=IDA] InterPro:IPR000873 Pfam:PF00501 Prosite:PS0…	4.00E-144
Ljwgs_028298.1	99.1.4.6064	GO_ID:23984							ARFP_ARATH	Auxinsignalingpathway;DNA-binding;Multigenefamily;Nuclearprotein;Transcription;Transcriptionregulation,Auxin response factor 16.	1.00E-73	GO_ID:23984	TAIR|gene:2126459 SPTR:Q93YR9 symbol:ARF16 "AUXIN RESPONSE FACTOR 16" [GO:0003700 "transcription factor activity" evidence=ISS] [GO:0007389 "pattern specification" evidence=IDA] [GO:0051301 "cell division" evidence=IGI] [GO:0005634 "nucleus" evidence=IDA] [GO:0009733 "response to auxin stimulus" evidence=IEP] [GO:0035198 "miRNA binding" evidence=ISS] InterPro:IPR003340 InterPro:IPR010525 Pfam:PF0…	6.00E-74
Ljwgs_028298.1	99.1.3.2.1951	ARFP_ARATH							ARFP_ARATH	Auxinsignalingpathway;DNA-binding;Multigenefamily;Nuclearprotein;Transcription;Transcriptionregulation,Auxin response factor 16.	1.00E-73	GO_ID:23984	TAIR|gene:2126459 SPTR:Q93YR9 symbol:ARF16 "AUXIN RESPONSE FACTOR 16" [GO:0003700 "transcription factor activity" evidence=ISS] [GO:0007389 "pattern specification" evidence=IDA] [GO:0051301 "cell division" evidence=IGI] [GO:0005634 "nucleus" evidence=IDA] [GO:0009733 "response to auxin stimulus" evidence=IEP] [GO:0035198 "miRNA binding" evidence=ISS] InterPro:IPR003340 InterPro:IPR010525 Pfam:PF0…	6.00E-74
chr2.CM0504.17	99.1.4.2655	GO_ID:20128							IAA9_ARATH	Auxinsignalingpathway;Multigenefamily;Nuclearprotein;Phosphorylation;Repressor;Transcription;Transcriptionregulation,Auxin-responsive protein IAA9 (Indoleacetic acid-induced protein 9).	3.00E-77	GO_ID:20128	TAIR|gene:3438836 SPTR:Q9ZSY8 symbol:AT4G29080.1 [GO:0003700 "transcription factor activity" evidence=ISS] [GO:0005622 "intracellular" evidence=ISS] [GO:0006445 "regulation of translation" evidence=ISS] [GO:0009733 "response to auxin stimulus" evidence=ISS] InterPro:IPR003311 Pfam:PF02309 PROSITE:PS50962 EMBL:AL161574 EMBL:AL078470 EMBL:AF087936 EMBL:AJ458326 EMBL:AF332402 EMBL:AY053404 EMBL:AY13…	2.00E-56
chr2.CM0504.17	99.1.3.2.1682	IAA9_ARATH							IAA9_ARATH	Auxinsignalingpathway;Multigenefamily;Nuclearprotein;Phosphorylation;Repressor;Transcription;Transcriptionregulation,Auxin-responsive protein IAA9 (Indoleacetic acid-induced protein 9).	3.00E-77	GO_ID:20128	TAIR|gene:3438836 SPTR:Q9ZSY8 symbol:AT4G29080.1 [GO:0003700 "transcription factor activity" evidence=ISS] [GO:0005622 "intracellular" evidence=ISS] [GO:0006445 "regulation of translation" evidence=ISS] [GO:0009733 "response to auxin stimulus" evidence=ISS] InterPro:IPR003311 Pfam:PF02309 PROSITE:PS50962 EMBL:AL161574 EMBL:AL078470 EMBL:AF087936 EMBL:AJ458326 EMBL:AF332402 EMBL:AY053404 EMBL:AY13…	2.00E-56
chr3.CM0406.44	99.1.3.1.25	EC 6.3.2.-							GH35_ORYSA	Ligase,Probable indole-3-acetic acid-amido synthetase GH3.5 (EC 6.3.2.-) (Auxin-responsive GH3-like protein 5) (OsGH3-5).	1.00E-78	GO_ID:19386	TAIR|gene:2039073 SPTR:Q9SKE2 symbol:AT2G46370.1 [GO:0009733 "response to auxin stimulus" evidence=ISS] Pfam:PF03321 InterPro:IPR004993 EMBL:AC006526 EMBL:AF279129 EMBL:AY150437 PIR:A84902 SPTR:Q9SKE2	2.00E-85
chr3.CM0406.44	99.1.4.3845	GO_ID:19386							GH35_ORYSA	Ligase,Probable indole-3-acetic acid-amido synthetase GH3.5 (EC 6.3.2.-) (Auxin-responsive GH3-like protein 5) (OsGH3-5).	1.00E-78	GO_ID:19386	TAIR|gene:2039073 SPTR:Q9SKE2 symbol:AT2G46370.1 [GO:0009733 "response to auxin stimulus" evidence=ISS] Pfam:PF03321 InterPro:IPR004993 EMBL:AC006526 EMBL:AF279129 EMBL:AY150437 PIR:A84902 SPTR:Q9SKE2	2.00E-85
Ljwgs_142965.1	99.1.3.1.25	EC 6.3.2.-							GH36_ORYSA	Ligase,Probable indole-3-acetic acid-amido synthetase GH3.6 (EC 6.3.2.-) (Auxin-responsive GH3-like protein 6) (OsGH3-6).	7.00E-52	GO_ID:20680	TAIR|gene:3443202 SPTR:Q9LYU4 symbol:AT5G13320.1 [GO:0005554 "molecular function unknown" evidence=ND] [GO:0008372 "cellular component unknown" evidence=ND] [GO:0009733 "response to auxin stimulus" evidence=ISS] Pfam:PF03321 InterPro:IPR004993 EMBL:AL163491 PIR:T48579 SPTR:Q9LYU4	2.00E-38
Ljwgs_142965.1	99.1.4.8767	GO_ID:20680							GH36_ORYSA	Ligase,Probable indole-3-acetic acid-amido synthetase GH3.6 (EC 6.3.2.-) (Auxin-responsive GH3-like protein 6) (OsGH3-6).	7.00E-52	GO_ID:20680	TAIR|gene:3443202 SPTR:Q9LYU4 symbol:AT5G13320.1 [GO:0005554 "molecular function unknown" evidence=ND] [GO:0008372 "cellular component unknown" evidence=ND] [GO:0009733 "response to auxin stimulus" evidence=ISS] Pfam:PF03321 InterPro:IPR004993 EMBL:AL163491 PIR:T48579 SPTR:Q9LYU4	2.00E-38
chr3.CM0406.38	99.1.3.1.25	EC 6.3.2.-							GH35_ORYSA	Ligase,Probable indole-3-acetic acid-amido synthetase GH3.5 (EC 6.3.2.-) (Auxin-responsive GH3-like protein 5) (OsGH3-5).	5.00E-82	GO_ID:19386	TAIR|gene:2039073 SPTR:Q9SKE2 symbol:AT2G46370.1 [GO:0009733 "response to auxin stimulus" evidence=ISS] Pfam:PF03321 InterPro:IPR004993 EMBL:AC006526 EMBL:AF279129 EMBL:AY150437 PIR:A84902 SPTR:Q9SKE2	2.00E-80
chr3.CM0406.38	99.1.4.3845	GO_ID:19386							GH35_ORYSA	Ligase,Probable indole-3-acetic acid-amido synthetase GH3.5 (EC 6.3.2.-) (Auxin-responsive GH3-like protein 5) (OsGH3-5).	5.00E-82	GO_ID:19386	TAIR|gene:2039073 SPTR:Q9SKE2 symbol:AT2G46370.1 [GO:0009733 "response to auxin stimulus" evidence=ISS] Pfam:PF03321 InterPro:IPR004993 EMBL:AC006526 EMBL:AF279129 EMBL:AY150437 PIR:A84902 SPTR:Q9SKE2	2.00E-80
Ljwgs_056474.1	99.1.4.7596	GO_ID:33383							TSJT1_TOBAC	,Stem-specific protein TSJT1.	9.00E-22	GO_ID:33383	TAIR|gene:2182136 SPTR:Q94BR2 symbol:AT5G19140.1 [GO:0005554 "molecular function unknown" evidence=ND] [GO:0009733 "response to auxin stimulus" evidence=ISS] [GO:0010044 "response to aluminum ion" evidence=ISS] EMBL:AY039946 EMBL:AY113899 SPTR:Q94BR2	1.00E-58
Ljwgs_056474.1	99.1.3.2.1306	TSJT1_TOBAC							TSJT1_TOBAC	,Stem-specific protein TSJT1.	9.00E-22	GO_ID:33383	TAIR|gene:2182136 SPTR:Q94BR2 symbol:AT5G19140.1 [GO:0005554 "molecular function unknown" evidence=ND] [GO:0009733 "response to auxin stimulus" evidence=ISS] [GO:0010044 "response to aluminum ion" evidence=ISS] EMBL:AY039946 EMBL:AY113899 SPTR:Q94BR2	1.00E-58
chr3.CM0634.85	1.6.4.19	E4.4.1.16 selenocysteine lyase [EC:4.4.1.16] [COG:COG0520] [GO:0009000]	ljo:LJ1140	selenocysteine lyase [EC:4.4.1.16] [KO:K01763]	1.00E-12	VCA0924_1	COG3217	1.00E-20	CSD_BACSU	Completeproteome;Pyridoxalphosphate;Transferase,Probable cysteine desulfurase (EC 2.8.1.7).	7.00E-11	GO_ID:26480	TAIR|gene:2017942 SPTR:Q9C5X8 symbol:SIR3 "ABA DEFICIENT 3" [GO:0010182 "sugar mediated signaling" evidence=TAS] [GO:0009688 "abscisic acid biosynthesis" evidence=IMP] [GO:0006950 "response to stress" evidence=IMP] [GO:0008265 "Mo-molybdopterin cofactor sulfurase activity" evidence=IDA] [GO:0008372 "cellular component unknown" evidence=ND] [GO:0018315 "molybdenum incorporation into molybdenum-mol…	0
Ljwgs_069379.1	1.6.4.19	E4.4.1.16 selenocysteine lyase [EC:4.4.1.16] [COG:COG0520] [GO:0009000]				ycbX_1	COG3217	1.00E-09	YCBX_ECOLI	Completeproteome;Hypotheticalprotein,Hypothetical protein ycbX.	4.00E-09	GO_ID:26480	TAIR|gene:2017942 SPTR:Q9C5X8 symbol:SIR3 "ABA DEFICIENT 3" [GO:0010182 "sugar mediated signaling" evidence=TAS] [GO:0009688 "abscisic acid biosynthesis" evidence=IMP] [GO:0006950 "response to stress" evidence=IMP] [GO:0008265 "Mo-molybdopterin cofactor sulfurase activity" evidence=IDA] [GO:0008372 "cellular component unknown" evidence=ND] [GO:0018315 "molybdenum incorporation into molybdenum-mol…	1.00E-22
chr4.TM0387.13	1.5.2.22	E6.3.5.4, asnB asparagine synthase (glutamine-hydrolysing) [EC:6.3.5.4] [COG:COG0367] [GO:0004066]	xft:PD0089	asnB; asparagine synthase B [EC:6.3.5.4] [KO:K01953]	9.00E-10	XF0118	COG0367	3.00E-09	TSJT1_TOBAC	,Stem-specific protein TSJT1.	8.00E-30	GO_ID:33383	TAIR|gene:2182136 SPTR:Q94BR2 symbol:AT5G19140.1 [GO:0005554 "molecular function unknown" evidence=ND] [GO:0009733 "response to auxin stimulus" evidence=ISS] [GO:0010044 "response to aluminum ion" evidence=ISS] EMBL:AY039946 EMBL:AY113899 SPTR:Q94BR2	9.00E-110
chr4.TM0387.13	1.2.7.28	E6.3.5.4, asnB asparagine synthase (glutamine-hydrolysing) [EC:6.3.5.4] [COG:COG0367] [GO:0004066]	xft:PD0089	asnB; asparagine synthase B [EC:6.3.5.4] [KO:K01953]	9.00E-10	XF0118	COG0367	3.00E-09	TSJT1_TOBAC	,Stem-specific protein TSJT1.	8.00E-30	GO_ID:33383	TAIR|gene:2182136 SPTR:Q94BR2 symbol:AT5G19140.1 [GO:0005554 "molecular function unknown" evidence=ND] [GO:0009733 "response to auxin stimulus" evidence=ISS] [GO:0010044 "response to aluminum ion" evidence=ISS] EMBL:AY039946 EMBL:AY113899 SPTR:Q94BR2	9.00E-110
chr6.CM0139.51	99.1.4.7596	GO_ID:33383							TSJT1_TOBAC	,Stem-specific protein TSJT1.	3.00E-28	GO_ID:33383	TAIR|gene:2182136 SPTR:Q94BR2 symbol:AT5G19140.1 [GO:0005554 "molecular function unknown" evidence=ND] [GO:0009733 "response to auxin stimulus" evidence=ISS] [GO:0010044 "response to aluminum ion" evidence=ISS] EMBL:AY039946 EMBL:AY113899 SPTR:Q94BR2	4.00E-99
chr6.CM0139.51	99.1.3.2.1306	TSJT1_TOBAC							TSJT1_TOBAC	,Stem-specific protein TSJT1.	3.00E-28	GO_ID:33383	TAIR|gene:2182136 SPTR:Q94BR2 symbol:AT5G19140.1 [GO:0005554 "molecular function unknown" evidence=ND] [GO:0009733 "response to auxin stimulus" evidence=ISS] [GO:0010044 "response to aluminum ion" evidence=ISS] EMBL:AY039946 EMBL:AY113899 SPTR:Q94BR2	4.00E-99
Ljwgs_023889.1	99.1.4.3511	GO_ID:53583										GO_ID:53583	TAIR|gene:2011730 SPTR:Q9C9K5 symbol:AT1G76520.1 [GO:0009672 "auxin:hydrogen symporter activity" evidence=ISS] [GO:0009926 "auxin polar transport" evidence=ISS] Pfam:PF03547 InterPro:IPR004776 EMBL:AC015450 EMBL:AY099725 EMBL:BT000295 PIR:B96793 SPTR:Q9C9K5	5.00E-28
chr1.CM0231.28	99.1.4.901	GO_ID:16738							AX15A_SOYBN	Auxinsignalingpathway;Multigenefamily,Auxin-induced protein 15A.	6.00E-18	GO_ID:16738	TAIR|gene:3439932 SPTR:O65695 symbol:AT4G34760.1 [GO:0005554 "molecular function unknown" evidence=ND] [GO:0008372 "cellular component unknown" evidence=ND] [GO:0009733 "response to auxin stimulus" evidence=ISS] Pfam:PF02519 InterPro:IPR003676 EMBL:AL023094 EMBL:AL161586 EMBL:AY084348 PIR:T05296 SPTR:O65695	7.00E-39
chr1.CM0231.28	99.1.3.2.2320	AX15A_SOYBN							AX15A_SOYBN	Auxinsignalingpathway;Multigenefamily,Auxin-induced protein 15A.	6.00E-18	GO_ID:16738	TAIR|gene:3439932 SPTR:O65695 symbol:AT4G34760.1 [GO:0005554 "molecular function unknown" evidence=ND] [GO:0008372 "cellular component unknown" evidence=ND] [GO:0009733 "response to auxin stimulus" evidence=ISS] Pfam:PF02519 InterPro:IPR003676 EMBL:AL023094 EMBL:AL161586 EMBL:AY084348 PIR:T05296 SPTR:O65695	7.00E-39
Ljwgs_138683.1	99.1.4.25	GO_ID:49532							AX15A_SOYBN	Auxinsignalingpathway;Multigenefamily,Auxin-induced protein 15A.	5.00E-12	GO_ID:49532	TAIR|gene:2061036 SPTR:Q9ZQ28 symbol:AT2G24400.1 [GO:0005516 "calmodulin binding" evidence=ISS] [GO:0008372 "cellular component unknown" evidence=ND] [GO:0009733 "response to auxin stimulus" evidence=ISS] Pfam:PF02519 InterPro:IPR003676 EMBL:AC006403 EMBL:BT010815 EMBL:BT011291 PIR:B84636 SPTR:Q9ZQ28	5.00E-27
Ljwgs_138683.1	99.1.3.2.2320	AX15A_SOYBN							AX15A_SOYBN	Auxinsignalingpathway;Multigenefamily,Auxin-induced protein 15A.	5.00E-12	GO_ID:49532	TAIR|gene:2061036 SPTR:Q9ZQ28 symbol:AT2G24400.1 [GO:0005516 "calmodulin binding" evidence=ISS] [GO:0008372 "cellular component unknown" evidence=ND] [GO:0009733 "response to auxin stimulus" evidence=ISS] Pfam:PF02519 InterPro:IPR003676 EMBL:AC006403 EMBL:BT010815 EMBL:BT011291 PIR:B84636 SPTR:Q9ZQ28	5.00E-27
Ljwgs_119275.1	99.1.3.2.1076	ARG7_PHAAU							ARG7_PHAAU	,Indole-3-acetic acid-induced protein ARG7.	1.00E-14	GO_ID:50559	TAIR|gene:2180463 SPTR:Q8GWV6 symbol:AT5G20810.1 [GO:0005516 "calmodulin binding" evidence=ISS] [GO:0008372 "cellular component unknown" evidence=ND] [GO:0009733 "response to auxin stimulus" evidence=ISS] Pfam:PF02519 InterPro:IPR003676 EMBL:AK118610 EMBL:BT003702 SPTR:Q8GWV6	3.00E-58
Ljwgs_119275.1	99.1.4.581	GO_ID:50559							ARG7_PHAAU	,Indole-3-acetic acid-induced protein ARG7.	1.00E-14	GO_ID:50559	TAIR|gene:2180463 SPTR:Q8GWV6 symbol:AT5G20810.1 [GO:0005516 "calmodulin binding" evidence=ISS] [GO:0008372 "cellular component unknown" evidence=ND] [GO:0009733 "response to auxin stimulus" evidence=ISS] Pfam:PF02519 InterPro:IPR003676 EMBL:AK118610 EMBL:BT003702 SPTR:Q8GWV6	3.00E-58
chr2.CM0250.19	99.1.3.1.25	EC 6.3.2.-							GH33_ARATH	Ligase,Indole-3-acetic acid-amido synthetase GH3.3 (EC 6.3.2.-) (Auxin- responsive GH3-like protein 3) (AtGH3-3).	0	GO_ID:54206	TAIR|gene:2058587 SPTR:O22190 symbol:GH3.3 [GO:0009733 "response to auxin stimulus" evidence=ISS] [GO:0010252 "auxin homeostasis" evidence=TAS] Pfam:PF03321 InterPro:IPR004993 EMBL:AC002391 EMBL:AY090371 EMBL:BT000823 PIR:T00515 SPTR:O22190	0
chr2.CM0250.19	99.1.4.1134	GO_ID:54206							GH33_ARATH	Ligase,Indole-3-acetic acid-amido synthetase GH3.3 (EC 6.3.2.-) (Auxin- responsive GH3-like protein 3) (AtGH3-3).	0	GO_ID:54206	TAIR|gene:2058587 SPTR:O22190 symbol:GH3.3 [GO:0009733 "response to auxin stimulus" evidence=ISS] [GO:0010252 "auxin homeostasis" evidence=TAS] Pfam:PF03321 InterPro:IPR004993 EMBL:AC002391 EMBL:AY090371 EMBL:BT000823 PIR:T00515 SPTR:O22190	0
TM0856.21	99.1.4.1866	GO_ID:38929							AX15A_SOYBN	Auxinsignalingpathway;Multigenefamily,Auxin-induced protein 15A.	3.00E-16	GO_ID:38929	TAIR|gene:3436487 SPTR:Q9SIG9 symbol:AT2G21220.1 [GO:0005516 "calmodulin binding" evidence=ISS] [GO:0009733 "response to auxin stimulus" evidence=ISS] Pfam:PF02519 InterPro:IPR003676 EMBL:AC006264 EMBL:AC007142 EMBL:AK118340 EMBL:BT005544 PIR:F84598 SPTR:Q9SIG9	3.00E-32
TM0856.21	99.1.3.2.2320	AX15A_SOYBN							AX15A_SOYBN	Auxinsignalingpathway;Multigenefamily,Auxin-induced protein 15A.	3.00E-16	GO_ID:38929	TAIR|gene:3436487 SPTR:Q9SIG9 symbol:AT2G21220.1 [GO:0005516 "calmodulin binding" evidence=ISS] [GO:0009733 "response to auxin stimulus" evidence=ISS] Pfam:PF02519 InterPro:IPR003676 EMBL:AC006264 EMBL:AC007142 EMBL:AK118340 EMBL:BT005544 PIR:F84598 SPTR:Q9SIG9	3.00E-32
Ljwgs_035218.2	99.1.3.2.1113	A10A5_SOYBN							A10A5_SOYBN	Auxinsignalingpathway;Multigenefamily,Auxin-induced protein 10A5.	9.00E-35	GO_ID:11116	TAIR|gene:3440196 SPTR:Q9T0J2 symbol:AT4G38840.1 [GO:0005554 "molecular function unknown" evidence=ND] [GO:0009733 "response to auxin stimulus" evidence=ISS] [GO:0009409 "response to cold" evidence=IEP] Pfam:PF02519 InterPro:IPR003676 EMBL:AL035656 EMBL:AL161594 EMBL:AK222199 PIR:T06083 SPTR:Q9T0J2	1.00E-24
Ljwgs_035218.2	99.1.4.5188	GO_ID:11116							A10A5_SOYBN	Auxinsignalingpathway;Multigenefamily,Auxin-induced protein 10A5.	9.00E-35	GO_ID:11116	TAIR|gene:3440196 SPTR:Q9T0J2 symbol:AT4G38840.1 [GO:0005554 "molecular function unknown" evidence=ND] [GO:0009733 "response to auxin stimulus" evidence=ISS] [GO:0009409 "response to cold" evidence=IEP] Pfam:PF02519 InterPro:IPR003676 EMBL:AL035656 EMBL:AL161594 EMBL:AK222199 PIR:T06083 SPTR:Q9T0J2	1.00E-24
Ljwgs_012793.1	99.1.4.7390	GO_ID:42099							AX15A_SOYBN	Auxinsignalingpathway;Multigenefamily,Auxin-induced protein 15A.	1.00E-17	GO_ID:42099	TAIR|gene:2005708 SPTR:Q9LR00 symbol:AT1G75580.1 [GO:0008372 "cellular component unknown" evidence=ND] [GO:0005516 "calmodulin binding" evidence=ISS] [GO:0009733 "response to auxin stimulus" evidence=ISS] Pfam:PF02519 InterPro:IPR003676 EMBL:AC006434 PIR:A96786 SPTR:Q9LR00	2.00E-38
Ljwgs_012793.1	99.1.3.2.2320	AX15A_SOYBN							AX15A_SOYBN	Auxinsignalingpathway;Multigenefamily,Auxin-induced protein 15A.	1.00E-17	GO_ID:42099	TAIR|gene:2005708 SPTR:Q9LR00 symbol:AT1G75580.1 [GO:0008372 "cellular component unknown" evidence=ND] [GO:0005516 "calmodulin binding" evidence=ISS] [GO:0009733 "response to auxin stimulus" evidence=ISS] Pfam:PF02519 InterPro:IPR003676 EMBL:AC006434 PIR:A96786 SPTR:Q9LR00	2.00E-38
Ljwgs_061608.2	99.1.4.3511	GO_ID:53583										GO_ID:53583	TAIR|gene:2011730 SPTR:Q9C9K5 symbol:AT1G76520.1 [GO:0009672 "auxin:hydrogen symporter activity" evidence=ISS] [GO:0009926 "auxin polar transport" evidence=ISS] Pfam:PF03547 InterPro:IPR004776 EMBL:AC015450 EMBL:AY099725 EMBL:BT000295 PIR:B96793 SPTR:Q9C9K5	1.00E-10
