# Supplementary material for: Dissection of Symbiosis and Organ Development by Integrated Transcriptome Analysis of Lotus japonicus Mutant and Wild-Type Plants
Source: PLoS One. 2009 Aug 7;4(8):e6556. doi: 10.1371/journal.pone.0006556 (PMC2717213; doi:10.1371/journal.pone.0006556)
Supplement: Folder S5 — Fix-minus mutants (9.19 MB ZIP) [file pone.0006556.s013.zip › S5.FIX-MINUS MUTANTS copy/5.1.Fix_minus_Nodule_vs_Uninoclated_Root/5.1.1.Total transcript analysis/5.1.1.2/5.1.1.2.ethylene.txt]

Ljwgs_026378.1	99.1.3.2.3835	ERF2_ARATH							ERF2_ARATH	Activator;DNA-binding;Ethylenesignalingpathway;Nuclearprotein;Plantdefense;Transcription;Transcriptionregulation,Ethylene-responsive transcription factor 2 (Ethylene-responsive element-binding factor 2) (EREBP-2) (AtERF2).	4.00E-16	GO_ID:30485	TAIR|gene:2171513 SPTR:O80338 symbol:ATERF2 "ETHYLENE RESPONSE FACTOR 2" [GO:0003677 "DNA binding" evidence=TAS] [GO:0003700 "transcription factor activity" evidence=ISS;IDA;TAS] [GO:0006355 "regulation of transcription, DNA-dependent" evidence=IDA] [GO:0016563 "transcriptional activator activity" evidence=IMP;IDA] [GO:0045941 "positive regulation of transcription" evidence=IDA] [GO:0005634 "nucl…	1.00E-16
Ljwgs_026378.1	99.1.4.3526	GO_ID:30485							ERF2_ARATH	Activator;DNA-binding;Ethylenesignalingpathway;Nuclearprotein;Plantdefense;Transcription;Transcriptionregulation,Ethylene-responsive transcription factor 2 (Ethylene-responsive element-binding factor 2) (EREBP-2) (AtERF2).	4.00E-16	GO_ID:30485	TAIR|gene:2171513 SPTR:O80338 symbol:ATERF2 "ETHYLENE RESPONSE FACTOR 2" [GO:0003677 "DNA binding" evidence=TAS] [GO:0003700 "transcription factor activity" evidence=ISS;IDA;TAS] [GO:0006355 "regulation of transcription, DNA-dependent" evidence=IDA] [GO:0016563 "transcriptional activator activity" evidence=IMP;IDA] [GO:0045941 "positive regulation of transcription" evidence=IDA] [GO:0005634 "nucl…	1.00E-16
chr5.CM0494.14	99.1.4.1259	GO_ID:49569							ERF1B_ARATH	Activator;DNA-binding;Ethylenesignalingpathway;Nuclearprotein;Plantdefense;Transcription;Transcriptionregulation,Ethylene-responsive transcription factor 1B (Ethylene-responsive element-binding factor 1B) (EREBP-1B) (AtERF1).	7.00E-32	GO_ID:49569	TAIR|gene:2086222 SPTR:Q8LDC8 symbol:ATERF1 "ETHYLENE RESPONSE FACTOR 1" [GO:0003677 "DNA binding" evidence=IDA;TAS] [GO:0003700 "transcription factor activity" evidence=ISS;TAS] [GO:0006355 "regulation of transcription, DNA-dependent" evidence=TAS] [GO:0016563 "transcriptional activator activity" evidence=TAS] [GO:0009873 "ethylene mediated signaling pathway" evidence=IGI;TAS] [GO:0042829 "defen…	3.00E-32
chr5.CM0494.14	99.1.3.2.1241	ERF1B_ARATH							ERF1B_ARATH	Activator;DNA-binding;Ethylenesignalingpathway;Nuclearprotein;Plantdefense;Transcription;Transcriptionregulation,Ethylene-responsive transcription factor 1B (Ethylene-responsive element-binding factor 1B) (EREBP-1B) (AtERF1).	7.00E-32	GO_ID:49569	TAIR|gene:2086222 SPTR:Q8LDC8 symbol:ATERF1 "ETHYLENE RESPONSE FACTOR 1" [GO:0003677 "DNA binding" evidence=IDA;TAS] [GO:0003700 "transcription factor activity" evidence=ISS;TAS] [GO:0006355 "regulation of transcription, DNA-dependent" evidence=TAS] [GO:0016563 "transcriptional activator activity" evidence=TAS] [GO:0009873 "ethylene mediated signaling pathway" evidence=IGI;TAS] [GO:0042829 "defen…	3.00E-32
TM0623.9	1.5.13.4.1	E2.6.1.1A, aspB aspartate aminotransferase [COG:COG0436]	ath:At4g37770	T28I19.50; 1-aminocyclopropane-1-carboxylate synthase, putative / ACC synthase, putative [EC:4.4.1.14] [KO:K01762]	5.00E-147	TM1255	COG0436	3.00E-23	1A17_ARATH	Ethylenebiosynthesis;Fruitripening;Lyase;Pyridoxalphosphate,1-aminocyclopropane-1-carboxylate synthase 7 (EC 4.4.1.14) (ACC synthase 7) (S-adenosyl-L-methionine methylthioadenosine-lyase 7).	0	GO_ID:33574	TAIR|gene:2136778 SPTR:Q9STR4 symbol:AT4G26200.1 [GO:0009693 "ethylene biosynthesis" evidence=ISS] [GO:0016847 "1-aminocyclopropane-1-carboxylate synthase activity" evidence=ISS] InterPro:IPR001176 InterPro:IPR004839 Pfam:PF00155 InterPro:IPR004838 PRINTS:PR00753 PROSITE:PS00105 HSSP:P18485 EMBL:AL161564 EMBL:AL049171 EMBL:AF332390 PIR:T06004 SPTR:Q9STR4	0
TM0623.9	1.2.4.17	E2.6.1.2, GPT alanine transaminase [EC:2.6.1.2] [COG:COG0436] [GO:0004021]	ath:At4g37770	T28I19.50; 1-aminocyclopropane-1-carboxylate synthase, putative / ACC synthase, putative [EC:4.4.1.14] [KO:K01762]	5.00E-147	TM1255	COG0436	3.00E-23	1A17_ARATH	Ethylenebiosynthesis;Fruitripening;Lyase;Pyridoxalphosphate,1-aminocyclopropane-1-carboxylate synthase 7 (EC 4.4.1.14) (ACC synthase 7) (S-adenosyl-L-methionine methylthioadenosine-lyase 7).	0	GO_ID:33574	TAIR|gene:2136778 SPTR:Q9STR4 symbol:AT4G26200.1 [GO:0009693 "ethylene biosynthesis" evidence=ISS] [GO:0016847 "1-aminocyclopropane-1-carboxylate synthase activity" evidence=ISS] InterPro:IPR001176 InterPro:IPR004839 Pfam:PF00155 InterPro:IPR004838 PRINTS:PR00753 PROSITE:PS00105 HSSP:P18485 EMBL:AL161564 EMBL:AL049171 EMBL:AF332390 PIR:T06004 SPTR:Q9STR4	0
TM0623.9	1.5.1.11	E2.6.1.2, GPT alanine transaminase [EC:2.6.1.2] [COG:COG0436] [GO:0004021]	ath:At4g37770	T28I19.50; 1-aminocyclopropane-1-carboxylate synthase, putative / ACC synthase, putative [EC:4.4.1.14] [KO:K01762]	5.00E-147	TM1255	COG0436	3.00E-23	1A17_ARATH	Ethylenebiosynthesis;Fruitripening;Lyase;Pyridoxalphosphate,1-aminocyclopropane-1-carboxylate synthase 7 (EC 4.4.1.14) (ACC synthase 7) (S-adenosyl-L-methionine methylthioadenosine-lyase 7).	0	GO_ID:33574	TAIR|gene:2136778 SPTR:Q9STR4 symbol:AT4G26200.1 [GO:0009693 "ethylene biosynthesis" evidence=ISS] [GO:0016847 "1-aminocyclopropane-1-carboxylate synthase activity" evidence=ISS] InterPro:IPR001176 InterPro:IPR004839 Pfam:PF00155 InterPro:IPR004838 PRINTS:PR00753 PROSITE:PS00105 HSSP:P18485 EMBL:AL161564 EMBL:AL049171 EMBL:AF332390 PIR:T06004 SPTR:Q9STR4	0
TM0623.9	1.11.1.8.1	E2.6.1.-D, patA aminotransferase [EC:2.6.1.-] [COG:COG0436]	ath:At4g37770	T28I19.50; 1-aminocyclopropane-1-carboxylate synthase, putative / ACC synthase, putative [EC:4.4.1.14] [KO:K01762]	5.00E-147	TM1255	COG0436	3.00E-23	1A17_ARATH	Ethylenebiosynthesis;Fruitripening;Lyase;Pyridoxalphosphate,1-aminocyclopropane-1-carboxylate synthase 7 (EC 4.4.1.14) (ACC synthase 7) (S-adenosyl-L-methionine methylthioadenosine-lyase 7).	0	GO_ID:33574	TAIR|gene:2136778 SPTR:Q9STR4 symbol:AT4G26200.1 [GO:0009693 "ethylene biosynthesis" evidence=ISS] [GO:0016847 "1-aminocyclopropane-1-carboxylate synthase activity" evidence=ISS] InterPro:IPR001176 InterPro:IPR004839 Pfam:PF00155 InterPro:IPR004838 PRINTS:PR00753 PROSITE:PS00105 HSSP:P18485 EMBL:AL161564 EMBL:AL049171 EMBL:AF332390 PIR:T06004 SPTR:Q9STR4	0
TM0623.9	1.5.8.12	E2.6.1.-D, patA aminotransferase [EC:2.6.1.-] [COG:COG0436] [GO:0008483]	ath:At4g37770	T28I19.50; 1-aminocyclopropane-1-carboxylate synthase, putative / ACC synthase, putative [EC:4.4.1.14] [KO:K01762]	5.00E-147	TM1255	COG0436	3.00E-23	1A17_ARATH	Ethylenebiosynthesis;Fruitripening;Lyase;Pyridoxalphosphate,1-aminocyclopropane-1-carboxylate synthase 7 (EC 4.4.1.14) (ACC synthase 7) (S-adenosyl-L-methionine methylthioadenosine-lyase 7).	0	GO_ID:33574	TAIR|gene:2136778 SPTR:Q9STR4 symbol:AT4G26200.1 [GO:0009693 "ethylene biosynthesis" evidence=ISS] [GO:0016847 "1-aminocyclopropane-1-carboxylate synthase activity" evidence=ISS] InterPro:IPR001176 InterPro:IPR004839 Pfam:PF00155 InterPro:IPR004838 PRINTS:PR00753 PROSITE:PS00105 HSSP:P18485 EMBL:AL161564 EMBL:AL049171 EMBL:AF332390 PIR:T06004 SPTR:Q9STR4	0
TM0623.9	1.5.2.1.1	E2.6.1.1A, aspB aspartate aminotransferase [COG:COG0436]	ath:At4g37770	T28I19.50; 1-aminocyclopropane-1-carboxylate synthase, putative / ACC synthase, putative [EC:4.4.1.14] [KO:K01762]	5.00E-147	TM1255	COG0436	3.00E-23	1A17_ARATH	Ethylenebiosynthesis;Fruitripening;Lyase;Pyridoxalphosphate,1-aminocyclopropane-1-carboxylate synthase 7 (EC 4.4.1.14) (ACC synthase 7) (S-adenosyl-L-methionine methylthioadenosine-lyase 7).	0	GO_ID:33574	TAIR|gene:2136778 SPTR:Q9STR4 symbol:AT4G26200.1 [GO:0009693 "ethylene biosynthesis" evidence=ISS] [GO:0016847 "1-aminocyclopropane-1-carboxylate synthase activity" evidence=ISS] InterPro:IPR001176 InterPro:IPR004839 Pfam:PF00155 InterPro:IPR004838 PRINTS:PR00753 PROSITE:PS00105 HSSP:P18485 EMBL:AL161564 EMBL:AL049171 EMBL:AF332390 PIR:T06004 SPTR:Q9STR4	0
TM0623.9	1.5.7.7	E2.6.1.66, avtA valine--pyruvate aminotransferase [EC:2.6.1.66] [COG:COG0436] [GO:0009042]	ath:At4g37770	T28I19.50; 1-aminocyclopropane-1-carboxylate synthase, putative / ACC synthase, putative [EC:4.4.1.14] [KO:K01762]	5.00E-147	TM1255	COG0436	3.00E-23	1A17_ARATH	Ethylenebiosynthesis;Fruitripening;Lyase;Pyridoxalphosphate,1-aminocyclopropane-1-carboxylate synthase 7 (EC 4.4.1.14) (ACC synthase 7) (S-adenosyl-L-methionine methylthioadenosine-lyase 7).	0	GO_ID:33574	TAIR|gene:2136778 SPTR:Q9STR4 symbol:AT4G26200.1 [GO:0009693 "ethylene biosynthesis" evidence=ISS] [GO:0016847 "1-aminocyclopropane-1-carboxylate synthase activity" evidence=ISS] InterPro:IPR001176 InterPro:IPR004839 Pfam:PF00155 InterPro:IPR004838 PRINTS:PR00753 PROSITE:PS00105 HSSP:P18485 EMBL:AL161564 EMBL:AL049171 EMBL:AF332390 PIR:T06004 SPTR:Q9STR4	0
TM0623.9	1.5.15.22.1	E2.6.1.1A, aspB aspartate aminotransferase [COG:COG0436]	ath:At4g37770	T28I19.50; 1-aminocyclopropane-1-carboxylate synthase, putative / ACC synthase, putative [EC:4.4.1.14] [KO:K01762]	5.00E-147	TM1255	COG0436	3.00E-23	1A17_ARATH	Ethylenebiosynthesis;Fruitripening;Lyase;Pyridoxalphosphate,1-aminocyclopropane-1-carboxylate synthase 7 (EC 4.4.1.14) (ACC synthase 7) (S-adenosyl-L-methionine methylthioadenosine-lyase 7).	0	GO_ID:33574	TAIR|gene:2136778 SPTR:Q9STR4 symbol:AT4G26200.1 [GO:0009693 "ethylene biosynthesis" evidence=ISS] [GO:0016847 "1-aminocyclopropane-1-carboxylate synthase activity" evidence=ISS] InterPro:IPR001176 InterPro:IPR004839 Pfam:PF00155 InterPro:IPR004838 PRINTS:PR00753 PROSITE:PS00105 HSSP:P18485 EMBL:AL161564 EMBL:AL049171 EMBL:AF332390 PIR:T06004 SPTR:Q9STR4	0
TM0623.9	1.5.2.7	E2.6.1.2, GPT alanine transaminase [EC:2.6.1.2] [COG:COG0436] [GO:0004021]	ath:At4g37770	T28I19.50; 1-aminocyclopropane-1-carboxylate synthase, putative / ACC synthase, putative [EC:4.4.1.14] [KO:K01762]	5.00E-147	TM1255	COG0436	3.00E-23	1A17_ARATH	Ethylenebiosynthesis;Fruitripening;Lyase;Pyridoxalphosphate,1-aminocyclopropane-1-carboxylate synthase 7 (EC 4.4.1.14) (ACC synthase 7) (S-adenosyl-L-methionine methylthioadenosine-lyase 7).	0	GO_ID:33574	TAIR|gene:2136778 SPTR:Q9STR4 symbol:AT4G26200.1 [GO:0009693 "ethylene biosynthesis" evidence=ISS] [GO:0016847 "1-aminocyclopropane-1-carboxylate synthase activity" evidence=ISS] InterPro:IPR001176 InterPro:IPR004839 Pfam:PF00155 InterPro:IPR004838 PRINTS:PR00753 PROSITE:PS00105 HSSP:P18485 EMBL:AL161564 EMBL:AL049171 EMBL:AF332390 PIR:T06004 SPTR:Q9STR4	0
TM0623.9	1.5.5.10.1	E2.6.1.1A, aspB aspartate aminotransferase [COG:COG0436]	ath:At4g37770	T28I19.50; 1-aminocyclopropane-1-carboxylate synthase, putative / ACC synthase, putative [EC:4.4.1.14] [KO:K01762]	5.00E-147	TM1255	COG0436	3.00E-23	1A17_ARATH	Ethylenebiosynthesis;Fruitripening;Lyase;Pyridoxalphosphate,1-aminocyclopropane-1-carboxylate synthase 7 (EC 4.4.1.14) (ACC synthase 7) (S-adenosyl-L-methionine methylthioadenosine-lyase 7).	0	GO_ID:33574	TAIR|gene:2136778 SPTR:Q9STR4 symbol:AT4G26200.1 [GO:0009693 "ethylene biosynthesis" evidence=ISS] [GO:0016847 "1-aminocyclopropane-1-carboxylate synthase activity" evidence=ISS] InterPro:IPR001176 InterPro:IPR004839 Pfam:PF00155 InterPro:IPR004838 PRINTS:PR00753 PROSITE:PS00105 HSSP:P18485 EMBL:AL161564 EMBL:AL049171 EMBL:AF332390 PIR:T06004 SPTR:Q9STR4	0
TM0623.9	1.10.16.3.1	E2.6.1.1A, aspB aspartate aminotransferase [COG:COG0436]	ath:At4g37770	T28I19.50; 1-aminocyclopropane-1-carboxylate synthase, putative / ACC synthase, putative [EC:4.4.1.14] [KO:K01762]	5.00E-147	TM1255	COG0436	3.00E-23	1A17_ARATH	Ethylenebiosynthesis;Fruitripening;Lyase;Pyridoxalphosphate,1-aminocyclopropane-1-carboxylate synthase 7 (EC 4.4.1.14) (ACC synthase 7) (S-adenosyl-L-methionine methylthioadenosine-lyase 7).	0	GO_ID:33574	TAIR|gene:2136778 SPTR:Q9STR4 symbol:AT4G26200.1 [GO:0009693 "ethylene biosynthesis" evidence=ISS] [GO:0016847 "1-aminocyclopropane-1-carboxylate synthase activity" evidence=ISS] InterPro:IPR001176 InterPro:IPR004839 Pfam:PF00155 InterPro:IPR004838 PRINTS:PR00753 PROSITE:PS00105 HSSP:P18485 EMBL:AL161564 EMBL:AL049171 EMBL:AF332390 PIR:T06004 SPTR:Q9STR4	0
TM0623.9	1.6.3.9.2	E2.6.1.-D, patA aminotransferase [EC:2.6.1.-] [COG:COG0436]	ath:At4g37770	T28I19.50; 1-aminocyclopropane-1-carboxylate synthase, putative / ACC synthase, putative [EC:4.4.1.14] [KO:K01762]	5.00E-147	TM1255	COG0436	3.00E-23	1A17_ARATH	Ethylenebiosynthesis;Fruitripening;Lyase;Pyridoxalphosphate,1-aminocyclopropane-1-carboxylate synthase 7 (EC 4.4.1.14) (ACC synthase 7) (S-adenosyl-L-methionine methylthioadenosine-lyase 7).	0	GO_ID:33574	TAIR|gene:2136778 SPTR:Q9STR4 symbol:AT4G26200.1 [GO:0009693 "ethylene biosynthesis" evidence=ISS] [GO:0016847 "1-aminocyclopropane-1-carboxylate synthase activity" evidence=ISS] InterPro:IPR001176 InterPro:IPR004839 Pfam:PF00155 InterPro:IPR004838 PRINTS:PR00753 PROSITE:PS00105 HSSP:P18485 EMBL:AL161564 EMBL:AL049171 EMBL:AF332390 PIR:T06004 SPTR:Q9STR4	0
TM0623.9	1.5.10.13.1	E2.6.1.1A, aspB aspartate aminotransferase [COG:COG0436]	ath:At4g37770	T28I19.50; 1-aminocyclopropane-1-carboxylate synthase, putative / ACC synthase, putative [EC:4.4.1.14] [KO:K01762]	5.00E-147	TM1255	COG0436	3.00E-23	1A17_ARATH	Ethylenebiosynthesis;Fruitripening;Lyase;Pyridoxalphosphate,1-aminocyclopropane-1-carboxylate synthase 7 (EC 4.4.1.14) (ACC synthase 7) (S-adenosyl-L-methionine methylthioadenosine-lyase 7).	0	GO_ID:33574	TAIR|gene:2136778 SPTR:Q9STR4 symbol:AT4G26200.1 [GO:0009693 "ethylene biosynthesis" evidence=ISS] [GO:0016847 "1-aminocyclopropane-1-carboxylate synthase activity" evidence=ISS] InterPro:IPR001176 InterPro:IPR004839 Pfam:PF00155 InterPro:IPR004838 PRINTS:PR00753 PROSITE:PS00105 HSSP:P18485 EMBL:AL161564 EMBL:AL049171 EMBL:AF332390 PIR:T06004 SPTR:Q9STR4	0
TM0623.9	1.1.13.35	E4.4.1.14 1-aminocyclopropane-1-carboxylate synthase [EC:4.4.1.14] [GO:0016847]	ath:At4g37770	T28I19.50; 1-aminocyclopropane-1-carboxylate synthase, putative / ACC synthase, putative [EC:4.4.1.14] [KO:K01762]	5.00E-147	TM1255	COG0436	3.00E-23	1A17_ARATH	Ethylenebiosynthesis;Fruitripening;Lyase;Pyridoxalphosphate,1-aminocyclopropane-1-carboxylate synthase 7 (EC 4.4.1.14) (ACC synthase 7) (S-adenosyl-L-methionine methylthioadenosine-lyase 7).	0	GO_ID:33574	TAIR|gene:2136778 SPTR:Q9STR4 symbol:AT4G26200.1 [GO:0009693 "ethylene biosynthesis" evidence=ISS] [GO:0016847 "1-aminocyclopropane-1-carboxylate synthase activity" evidence=ISS] InterPro:IPR001176 InterPro:IPR004839 Pfam:PF00155 InterPro:IPR004838 PRINTS:PR00753 PROSITE:PS00105 HSSP:P18485 EMBL:AL161564 EMBL:AL049171 EMBL:AF332390 PIR:T06004 SPTR:Q9STR4	0
TM0623.9	1.5.12.1.1	E2.6.1.1A, aspB aspartate aminotransferase [COG:COG0436]	ath:At4g37770	T28I19.50; 1-aminocyclopropane-1-carboxylate synthase, putative / ACC synthase, putative [EC:4.4.1.14] [KO:K01762]	5.00E-147	TM1255	COG0436	3.00E-23	1A17_ARATH	Ethylenebiosynthesis;Fruitripening;Lyase;Pyridoxalphosphate,1-aminocyclopropane-1-carboxylate synthase 7 (EC 4.4.1.14) (ACC synthase 7) (S-adenosyl-L-methionine methylthioadenosine-lyase 7).	0	GO_ID:33574	TAIR|gene:2136778 SPTR:Q9STR4 symbol:AT4G26200.1 [GO:0009693 "ethylene biosynthesis" evidence=ISS] [GO:0016847 "1-aminocyclopropane-1-carboxylate synthase activity" evidence=ISS] InterPro:IPR001176 InterPro:IPR004839 Pfam:PF00155 InterPro:IPR004838 PRINTS:PR00753 PROSITE:PS00105 HSSP:P18485 EMBL:AL161564 EMBL:AL049171 EMBL:AF332390 PIR:T06004 SPTR:Q9STR4	0
TM0623.9	1.10.8.1.1	E2.6.1.1A, aspB aspartate aminotransferase [COG:COG0436]	ath:At4g37770	T28I19.50; 1-aminocyclopropane-1-carboxylate synthase, putative / ACC synthase, putative [EC:4.4.1.14] [KO:K01762]	5.00E-147	TM1255	COG0436	3.00E-23	1A17_ARATH	Ethylenebiosynthesis;Fruitripening;Lyase;Pyridoxalphosphate,1-aminocyclopropane-1-carboxylate synthase 7 (EC 4.4.1.14) (ACC synthase 7) (S-adenosyl-L-methionine methylthioadenosine-lyase 7).	0	GO_ID:33574	TAIR|gene:2136778 SPTR:Q9STR4 symbol:AT4G26200.1 [GO:0009693 "ethylene biosynthesis" evidence=ISS] [GO:0016847 "1-aminocyclopropane-1-carboxylate synthase activity" evidence=ISS] InterPro:IPR001176 InterPro:IPR004839 Pfam:PF00155 InterPro:IPR004838 PRINTS:PR00753 PROSITE:PS00105 HSSP:P18485 EMBL:AL161564 EMBL:AL049171 EMBL:AF332390 PIR:T06004 SPTR:Q9STR4	0
TM0623.9	1.5.8.7	E2.6.1.17 N-succinyldiaminopimelate aminotransferase [EC:2.6.1.17] [COG:COG0436] [GO:0009016]	ath:At4g37770	T28I19.50; 1-aminocyclopropane-1-carboxylate synthase, putative / ACC synthase, putative [EC:4.4.1.14] [KO:K01762]	5.00E-147	TM1255	COG0436	3.00E-23	1A17_ARATH	Ethylenebiosynthesis;Fruitripening;Lyase;Pyridoxalphosphate,1-aminocyclopropane-1-carboxylate synthase 7 (EC 4.4.1.14) (ACC synthase 7) (S-adenosyl-L-methionine methylthioadenosine-lyase 7).	0	GO_ID:33574	TAIR|gene:2136778 SPTR:Q9STR4 symbol:AT4G26200.1 [GO:0009693 "ethylene biosynthesis" evidence=ISS] [GO:0016847 "1-aminocyclopropane-1-carboxylate synthase activity" evidence=ISS] InterPro:IPR001176 InterPro:IPR004839 Pfam:PF00155 InterPro:IPR004838 PRINTS:PR00753 PROSITE:PS00105 HSSP:P18485 EMBL:AL161564 EMBL:AL049171 EMBL:AF332390 PIR:T06004 SPTR:Q9STR4	0
TM0623.9	1.5.1.10.1	E2.6.1.1A, aspB aspartate aminotransferase [COG:COG0436]	ath:At4g37770	T28I19.50; 1-aminocyclopropane-1-carboxylate synthase, putative / ACC synthase, putative [EC:4.4.1.14] [KO:K01762]	5.00E-147	TM1255	COG0436	3.00E-23	1A17_ARATH	Ethylenebiosynthesis;Fruitripening;Lyase;Pyridoxalphosphate,1-aminocyclopropane-1-carboxylate synthase 7 (EC 4.4.1.14) (ACC synthase 7) (S-adenosyl-L-methionine methylthioadenosine-lyase 7).	0	GO_ID:33574	TAIR|gene:2136778 SPTR:Q9STR4 symbol:AT4G26200.1 [GO:0009693 "ethylene biosynthesis" evidence=ISS] [GO:0016847 "1-aminocyclopropane-1-carboxylate synthase activity" evidence=ISS] InterPro:IPR001176 InterPro:IPR004839 Pfam:PF00155 InterPro:IPR004838 PRINTS:PR00753 PROSITE:PS00105 HSSP:P18485 EMBL:AL161564 EMBL:AL049171 EMBL:AF332390 PIR:T06004 SPTR:Q9STR4	0
TM0623.9	1.2.4.14.1	E2.6.1.1A, aspB aspartate aminotransferase [COG:COG0436]	ath:At4g37770	T28I19.50; 1-aminocyclopropane-1-carboxylate synthase, putative / ACC synthase, putative [EC:4.4.1.14] [KO:K01762]	5.00E-147	TM1255	COG0436	3.00E-23	1A17_ARATH	Ethylenebiosynthesis;Fruitripening;Lyase;Pyridoxalphosphate,1-aminocyclopropane-1-carboxylate synthase 7 (EC 4.4.1.14) (ACC synthase 7) (S-adenosyl-L-methionine methylthioadenosine-lyase 7).	0	GO_ID:33574	TAIR|gene:2136778 SPTR:Q9STR4 symbol:AT4G26200.1 [GO:0009693 "ethylene biosynthesis" evidence=ISS] [GO:0016847 "1-aminocyclopropane-1-carboxylate synthase activity" evidence=ISS] InterPro:IPR001176 InterPro:IPR004839 Pfam:PF00155 InterPro:IPR004838 PRINTS:PR00753 PROSITE:PS00105 HSSP:P18485 EMBL:AL161564 EMBL:AL049171 EMBL:AF332390 PIR:T06004 SPTR:Q9STR4	0
TM1489.5	99.1.3.2.954	PTI5_LYCES							PTI5_LYCES	Activator;DNA-binding;Nuclearprotein;Plantdefense;Transcription;Transcriptionregulation,Pathogenesis-related genes transcriptional activator PTI5 (PTO- interacting protein 5).	2.00E-30	GO_ID:30485	TAIR|gene:2171513 SPTR:O80338 symbol:ATERF2 "ETHYLENE RESPONSE FACTOR 2" [GO:0003677 "DNA binding" evidence=TAS] [GO:0003700 "transcription factor activity" evidence=ISS;IDA;TAS] [GO:0006355 "regulation of transcription, DNA-dependent" evidence=IDA] [GO:0016563 "transcriptional activator activity" evidence=IMP;IDA] [GO:0045941 "positive regulation of transcription" evidence=IDA] [GO:0005634 "nucl…	2.00E-20
TM1489.5	99.1.4.3526	GO_ID:30485							PTI5_LYCES	Activator;DNA-binding;Nuclearprotein;Plantdefense;Transcription;Transcriptionregulation,Pathogenesis-related genes transcriptional activator PTI5 (PTO- interacting protein 5).	2.00E-30	GO_ID:30485	TAIR|gene:2171513 SPTR:O80338 symbol:ATERF2 "ETHYLENE RESPONSE FACTOR 2" [GO:0003677 "DNA binding" evidence=TAS] [GO:0003700 "transcription factor activity" evidence=ISS;IDA;TAS] [GO:0006355 "regulation of transcription, DNA-dependent" evidence=IDA] [GO:0016563 "transcriptional activator activity" evidence=IMP;IDA] [GO:0045941 "positive regulation of transcription" evidence=IDA] [GO:0005634 "nucl…	2.00E-20
chr4.CM0501.49	1.1.13.35	E4.4.1.14 1-aminocyclopropane-1-carboxylate synthase [EC:4.4.1.14] [GO:0016847]	ath:At4g11280	F8L21.70; 1-aminocyclopropane-1-carboxylate synthase 6 / ACC synthase 6 (ACS6) [EC:4.4.1.14] [KO:K01762]	6.00E-65				1A1C_SOYBN	Ethylenebiosynthesis;Fruitripening;Lyase;Multigenefamily;Pyridoxalphosphate,1-aminocyclopropane-1-carboxylate synthase (EC 4.4.1.14) (ACC synthase) (S-adenosyl-L-methionine methylthioadenosine-lyase).	3.00E-78	GO_ID:22903	TAIR|gene:2128297 SPTR:Q9SAR0 symbol:AT4G11280.1 [GO:0009605 "response to external stimulus" evidence=IEP] [GO:0009693 "ethylene biosynthesis" evidence=TAS] [GO:0009723 "response to ethylene stimulus" evidence=IEP] [GO:0009733 "response to auxin stimulus" evidence=IEP] InterPro:IPR001176 InterPro:IPR004839 Pfam:PF00155 InterPro:IPR004838 PRINTS:PR00753 PROSITE:PS00105 HSSP:P18485 EMBL:AL161531 EM…	1.00E-65
TM1765.1	1.11.11.2	E3.1.1.45 carboxymethylenebutenolidase [EC:3.1.1.45] [COG:COG0412] [GO:0008806]	rba:RB745	putative carboxymethylenebutenolidase [EC:3.1.1.45] [KO:K01061]	3.00E-10	YAL049c	COG0412	1.00E-10	E134_MAIZE	Directproteinsequencing;Glycoprotein;Hydrolase;Signal,Endo-1,3;1,4-beta-D-glucanase precursor (EC 3.2.1.-).	6.00E-21	GO_ID:7678	TAIR|gene:2088059 SPTR:Q9LUG8 symbol:AT3G23600.1 [GO:0016787 "hydrolase activity" evidence=ISS] [GO:0005737 "cytoplasm" evidence=IDA] [GO:0005634 "nucleus" evidence=IDA] InterPro:IPR002925 Pfam:PF01738 EMBL:AB023036 EMBL:AY064133 EMBL:AY084617 EMBL:AY097405 SPTR:Q9LUG8	6.00E-55
TM1765.1	1.11.4.16	E3.1.1.45 carboxymethylenebutenolidase [EC:3.1.1.45] [COG:COG0412] [GO:0008806]	rba:RB745	putative carboxymethylenebutenolidase [EC:3.1.1.45] [KO:K01061]	3.00E-10	YAL049c	COG0412	1.00E-10	E134_MAIZE	Directproteinsequencing;Glycoprotein;Hydrolase;Signal,Endo-1,3;1,4-beta-D-glucanase precursor (EC 3.2.1.-).	6.00E-21	GO_ID:7678	TAIR|gene:2088059 SPTR:Q9LUG8 symbol:AT3G23600.1 [GO:0016787 "hydrolase activity" evidence=ISS] [GO:0005737 "cytoplasm" evidence=IDA] [GO:0005634 "nucleus" evidence=IDA] InterPro:IPR002925 Pfam:PF01738 EMBL:AB023036 EMBL:AY064133 EMBL:AY084617 EMBL:AY097405 SPTR:Q9LUG8	6.00E-55
chr1.TM1635.18	1.5.13.4.1	E2.6.1.1A, aspB aspartate aminotransferase [COG:COG0436]	ath:At3g61510	F2A19.110; 1-aminocyclopropane-1-carboxylate synthase, putative / ACC synthase, putative [EC:4.4.1.14] [KO:K01762]	0	aq_1969	COG0436	3.00E-22	1A11_PRUMU	Ethylenebiosynthesis;Fruitripening;Lyase;Multigenefamily;Pyridoxalphosphate,1-aminocyclopropane-1-carboxylate synthase 1 (EC 4.4.1.14) (ACC synthase) (S-adenosyl-L-methionine methylthioadenosine-lyase).	0	GO_ID:465	TAIR|gene:2082816 SPTR:Q06429 symbol:AT3G61510.1 [GO:0009693 "ethylene biosynthesis" evidence=ISS] [GO:0016847 "1-aminocyclopropane-1-carboxylate synthase activity" evidence=ISS] InterPro:IPR001176 InterPro:IPR004839 Pfam:PF00155 InterPro:IPR004838 PRINTS:PR00753 PROSITE:PS00105 HSSP:P18485 EMBL:AL132962 EMBL:U26542 EMBL:U26543 EMBL:AY133715 EMBL:Z12615 PIR:B47199 PIR:T47943 SMR:Q06429 GeneFarm:4…	0
chr1.TM1635.18	1.2.4.17	E2.6.1.2, GPT alanine transaminase [EC:2.6.1.2] [COG:COG0436] [GO:0004021]	ath:At3g61510	F2A19.110; 1-aminocyclopropane-1-carboxylate synthase, putative / ACC synthase, putative [EC:4.4.1.14] [KO:K01762]	0	aq_1969	COG0436	3.00E-22	1A11_PRUMU	Ethylenebiosynthesis;Fruitripening;Lyase;Multigenefamily;Pyridoxalphosphate,1-aminocyclopropane-1-carboxylate synthase 1 (EC 4.4.1.14) (ACC synthase) (S-adenosyl-L-methionine methylthioadenosine-lyase).	0	GO_ID:465	TAIR|gene:2082816 SPTR:Q06429 symbol:AT3G61510.1 [GO:0009693 "ethylene biosynthesis" evidence=ISS] [GO:0016847 "1-aminocyclopropane-1-carboxylate synthase activity" evidence=ISS] InterPro:IPR001176 InterPro:IPR004839 Pfam:PF00155 InterPro:IPR004838 PRINTS:PR00753 PROSITE:PS00105 HSSP:P18485 EMBL:AL132962 EMBL:U26542 EMBL:U26543 EMBL:AY133715 EMBL:Z12615 PIR:B47199 PIR:T47943 SMR:Q06429 GeneFarm:4…	0
chr1.TM1635.18	1.5.1.11	E2.6.1.2, GPT alanine transaminase [EC:2.6.1.2] [COG:COG0436] [GO:0004021]	ath:At3g61510	F2A19.110; 1-aminocyclopropane-1-carboxylate synthase, putative / ACC synthase, putative [EC:4.4.1.14] [KO:K01762]	0	aq_1969	COG0436	3.00E-22	1A11_PRUMU	Ethylenebiosynthesis;Fruitripening;Lyase;Multigenefamily;Pyridoxalphosphate,1-aminocyclopropane-1-carboxylate synthase 1 (EC 4.4.1.14) (ACC synthase) (S-adenosyl-L-methionine methylthioadenosine-lyase).	0	GO_ID:465	TAIR|gene:2082816 SPTR:Q06429 symbol:AT3G61510.1 [GO:0009693 "ethylene biosynthesis" evidence=ISS] [GO:0016847 "1-aminocyclopropane-1-carboxylate synthase activity" evidence=ISS] InterPro:IPR001176 InterPro:IPR004839 Pfam:PF00155 InterPro:IPR004838 PRINTS:PR00753 PROSITE:PS00105 HSSP:P18485 EMBL:AL132962 EMBL:U26542 EMBL:U26543 EMBL:AY133715 EMBL:Z12615 PIR:B47199 PIR:T47943 SMR:Q06429 GeneFarm:4…	0
chr1.TM1635.18	1.11.1.8.1	E2.6.1.-D, patA aminotransferase [EC:2.6.1.-] [COG:COG0436]	ath:At3g61510	F2A19.110; 1-aminocyclopropane-1-carboxylate synthase, putative / ACC synthase, putative [EC:4.4.1.14] [KO:K01762]	0	aq_1969	COG0436	3.00E-22	1A11_PRUMU	Ethylenebiosynthesis;Fruitripening;Lyase;Multigenefamily;Pyridoxalphosphate,1-aminocyclopropane-1-carboxylate synthase 1 (EC 4.4.1.14) (ACC synthase) (S-adenosyl-L-methionine methylthioadenosine-lyase).	0	GO_ID:465	TAIR|gene:2082816 SPTR:Q06429 symbol:AT3G61510.1 [GO:0009693 "ethylene biosynthesis" evidence=ISS] [GO:0016847 "1-aminocyclopropane-1-carboxylate synthase activity" evidence=ISS] InterPro:IPR001176 InterPro:IPR004839 Pfam:PF00155 InterPro:IPR004838 PRINTS:PR00753 PROSITE:PS00105 HSSP:P18485 EMBL:AL132962 EMBL:U26542 EMBL:U26543 EMBL:AY133715 EMBL:Z12615 PIR:B47199 PIR:T47943 SMR:Q06429 GeneFarm:4…	0
chr1.TM1635.18	1.5.8.12	E2.6.1.-D, patA aminotransferase [EC:2.6.1.-] [COG:COG0436] [GO:0008483]	ath:At3g61510	F2A19.110; 1-aminocyclopropane-1-carboxylate synthase, putative / ACC synthase, putative [EC:4.4.1.14] [KO:K01762]	0	aq_1969	COG0436	3.00E-22	1A11_PRUMU	Ethylenebiosynthesis;Fruitripening;Lyase;Multigenefamily;Pyridoxalphosphate,1-aminocyclopropane-1-carboxylate synthase 1 (EC 4.4.1.14) (ACC synthase) (S-adenosyl-L-methionine methylthioadenosine-lyase).	0	GO_ID:465	TAIR|gene:2082816 SPTR:Q06429 symbol:AT3G61510.1 [GO:0009693 "ethylene biosynthesis" evidence=ISS] [GO:0016847 "1-aminocyclopropane-1-carboxylate synthase activity" evidence=ISS] InterPro:IPR001176 InterPro:IPR004839 Pfam:PF00155 InterPro:IPR004838 PRINTS:PR00753 PROSITE:PS00105 HSSP:P18485 EMBL:AL132962 EMBL:U26542 EMBL:U26543 EMBL:AY133715 EMBL:Z12615 PIR:B47199 PIR:T47943 SMR:Q06429 GeneFarm:4…	0
chr1.TM1635.18	1.5.2.1.1	E2.6.1.1A, aspB aspartate aminotransferase [COG:COG0436]	ath:At3g61510	F2A19.110; 1-aminocyclopropane-1-carboxylate synthase, putative / ACC synthase, putative [EC:4.4.1.14] [KO:K01762]	0	aq_1969	COG0436	3.00E-22	1A11_PRUMU	Ethylenebiosynthesis;Fruitripening;Lyase;Multigenefamily;Pyridoxalphosphate,1-aminocyclopropane-1-carboxylate synthase 1 (EC 4.4.1.14) (ACC synthase) (S-adenosyl-L-methionine methylthioadenosine-lyase).	0	GO_ID:465	TAIR|gene:2082816 SPTR:Q06429 symbol:AT3G61510.1 [GO:0009693 "ethylene biosynthesis" evidence=ISS] [GO:0016847 "1-aminocyclopropane-1-carboxylate synthase activity" evidence=ISS] InterPro:IPR001176 InterPro:IPR004839 Pfam:PF00155 InterPro:IPR004838 PRINTS:PR00753 PROSITE:PS00105 HSSP:P18485 EMBL:AL132962 EMBL:U26542 EMBL:U26543 EMBL:AY133715 EMBL:Z12615 PIR:B47199 PIR:T47943 SMR:Q06429 GeneFarm:4…	0
chr1.TM1635.18	1.5.7.7	E2.6.1.66, avtA valine--pyruvate aminotransferase [EC:2.6.1.66] [COG:COG0436] [GO:0009042]	ath:At3g61510	F2A19.110; 1-aminocyclopropane-1-carboxylate synthase, putative / ACC synthase, putative [EC:4.4.1.14] [KO:K01762]	0	aq_1969	COG0436	3.00E-22	1A11_PRUMU	Ethylenebiosynthesis;Fruitripening;Lyase;Multigenefamily;Pyridoxalphosphate,1-aminocyclopropane-1-carboxylate synthase 1 (EC 4.4.1.14) (ACC synthase) (S-adenosyl-L-methionine methylthioadenosine-lyase).	0	GO_ID:465	TAIR|gene:2082816 SPTR:Q06429 symbol:AT3G61510.1 [GO:0009693 "ethylene biosynthesis" evidence=ISS] [GO:0016847 "1-aminocyclopropane-1-carboxylate synthase activity" evidence=ISS] InterPro:IPR001176 InterPro:IPR004839 Pfam:PF00155 InterPro:IPR004838 PRINTS:PR00753 PROSITE:PS00105 HSSP:P18485 EMBL:AL132962 EMBL:U26542 EMBL:U26543 EMBL:AY133715 EMBL:Z12615 PIR:B47199 PIR:T47943 SMR:Q06429 GeneFarm:4…	0
chr1.TM1635.18	1.5.15.22.1	E2.6.1.1A, aspB aspartate aminotransferase [COG:COG0436]	ath:At3g61510	F2A19.110; 1-aminocyclopropane-1-carboxylate synthase, putative / ACC synthase, putative [EC:4.4.1.14] [KO:K01762]	0	aq_1969	COG0436	3.00E-22	1A11_PRUMU	Ethylenebiosynthesis;Fruitripening;Lyase;Multigenefamily;Pyridoxalphosphate,1-aminocyclopropane-1-carboxylate synthase 1 (EC 4.4.1.14) (ACC synthase) (S-adenosyl-L-methionine methylthioadenosine-lyase).	0	GO_ID:465	TAIR|gene:2082816 SPTR:Q06429 symbol:AT3G61510.1 [GO:0009693 "ethylene biosynthesis" evidence=ISS] [GO:0016847 "1-aminocyclopropane-1-carboxylate synthase activity" evidence=ISS] InterPro:IPR001176 InterPro:IPR004839 Pfam:PF00155 InterPro:IPR004838 PRINTS:PR00753 PROSITE:PS00105 HSSP:P18485 EMBL:AL132962 EMBL:U26542 EMBL:U26543 EMBL:AY133715 EMBL:Z12615 PIR:B47199 PIR:T47943 SMR:Q06429 GeneFarm:4…	0
chr1.TM1635.18	1.5.2.7	E2.6.1.2, GPT alanine transaminase [EC:2.6.1.2] [COG:COG0436] [GO:0004021]	ath:At3g61510	F2A19.110; 1-aminocyclopropane-1-carboxylate synthase, putative / ACC synthase, putative [EC:4.4.1.14] [KO:K01762]	0	aq_1969	COG0436	3.00E-22	1A11_PRUMU	Ethylenebiosynthesis;Fruitripening;Lyase;Multigenefamily;Pyridoxalphosphate,1-aminocyclopropane-1-carboxylate synthase 1 (EC 4.4.1.14) (ACC synthase) (S-adenosyl-L-methionine methylthioadenosine-lyase).	0	GO_ID:465	TAIR|gene:2082816 SPTR:Q06429 symbol:AT3G61510.1 [GO:0009693 "ethylene biosynthesis" evidence=ISS] [GO:0016847 "1-aminocyclopropane-1-carboxylate synthase activity" evidence=ISS] InterPro:IPR001176 InterPro:IPR004839 Pfam:PF00155 InterPro:IPR004838 PRINTS:PR00753 PROSITE:PS00105 HSSP:P18485 EMBL:AL132962 EMBL:U26542 EMBL:U26543 EMBL:AY133715 EMBL:Z12615 PIR:B47199 PIR:T47943 SMR:Q06429 GeneFarm:4…	0
chr1.TM1635.18	1.5.5.10.1	E2.6.1.1A, aspB aspartate aminotransferase [COG:COG0436]	ath:At3g61510	F2A19.110; 1-aminocyclopropane-1-carboxylate synthase, putative / ACC synthase, putative [EC:4.4.1.14] [KO:K01762]	0	aq_1969	COG0436	3.00E-22	1A11_PRUMU	Ethylenebiosynthesis;Fruitripening;Lyase;Multigenefamily;Pyridoxalphosphate,1-aminocyclopropane-1-carboxylate synthase 1 (EC 4.4.1.14) (ACC synthase) (S-adenosyl-L-methionine methylthioadenosine-lyase).	0	GO_ID:465	TAIR|gene:2082816 SPTR:Q06429 symbol:AT3G61510.1 [GO:0009693 "ethylene biosynthesis" evidence=ISS] [GO:0016847 "1-aminocyclopropane-1-carboxylate synthase activity" evidence=ISS] InterPro:IPR001176 InterPro:IPR004839 Pfam:PF00155 InterPro:IPR004838 PRINTS:PR00753 PROSITE:PS00105 HSSP:P18485 EMBL:AL132962 EMBL:U26542 EMBL:U26543 EMBL:AY133715 EMBL:Z12615 PIR:B47199 PIR:T47943 SMR:Q06429 GeneFarm:4…	0
chr1.TM1635.18	1.10.16.3.1	E2.6.1.1A, aspB aspartate aminotransferase [COG:COG0436]	ath:At3g61510	F2A19.110; 1-aminocyclopropane-1-carboxylate synthase, putative / ACC synthase, putative [EC:4.4.1.14] [KO:K01762]	0	aq_1969	COG0436	3.00E-22	1A11_PRUMU	Ethylenebiosynthesis;Fruitripening;Lyase;Multigenefamily;Pyridoxalphosphate,1-aminocyclopropane-1-carboxylate synthase 1 (EC 4.4.1.14) (ACC synthase) (S-adenosyl-L-methionine methylthioadenosine-lyase).	0	GO_ID:465	TAIR|gene:2082816 SPTR:Q06429 symbol:AT3G61510.1 [GO:0009693 "ethylene biosynthesis" evidence=ISS] [GO:0016847 "1-aminocyclopropane-1-carboxylate synthase activity" evidence=ISS] InterPro:IPR001176 InterPro:IPR004839 Pfam:PF00155 InterPro:IPR004838 PRINTS:PR00753 PROSITE:PS00105 HSSP:P18485 EMBL:AL132962 EMBL:U26542 EMBL:U26543 EMBL:AY133715 EMBL:Z12615 PIR:B47199 PIR:T47943 SMR:Q06429 GeneFarm:4…	0
chr1.TM1635.18	1.6.3.9.2	E2.6.1.-D, patA aminotransferase [EC:2.6.1.-] [COG:COG0436]	ath:At3g61510	F2A19.110; 1-aminocyclopropane-1-carboxylate synthase, putative / ACC synthase, putative [EC:4.4.1.14] [KO:K01762]	0	aq_1969	COG0436	3.00E-22	1A11_PRUMU	Ethylenebiosynthesis;Fruitripening;Lyase;Multigenefamily;Pyridoxalphosphate,1-aminocyclopropane-1-carboxylate synthase 1 (EC 4.4.1.14) (ACC synthase) (S-adenosyl-L-methionine methylthioadenosine-lyase).	0	GO_ID:465	TAIR|gene:2082816 SPTR:Q06429 symbol:AT3G61510.1 [GO:0009693 "ethylene biosynthesis" evidence=ISS] [GO:0016847 "1-aminocyclopropane-1-carboxylate synthase activity" evidence=ISS] InterPro:IPR001176 InterPro:IPR004839 Pfam:PF00155 InterPro:IPR004838 PRINTS:PR00753 PROSITE:PS00105 HSSP:P18485 EMBL:AL132962 EMBL:U26542 EMBL:U26543 EMBL:AY133715 EMBL:Z12615 PIR:B47199 PIR:T47943 SMR:Q06429 GeneFarm:4…	0
chr1.TM1635.18	1.5.10.13.1	E2.6.1.1A, aspB aspartate aminotransferase [COG:COG0436]	ath:At3g61510	F2A19.110; 1-aminocyclopropane-1-carboxylate synthase, putative / ACC synthase, putative [EC:4.4.1.14] [KO:K01762]	0	aq_1969	COG0436	3.00E-22	1A11_PRUMU	Ethylenebiosynthesis;Fruitripening;Lyase;Multigenefamily;Pyridoxalphosphate,1-aminocyclopropane-1-carboxylate synthase 1 (EC 4.4.1.14) (ACC synthase) (S-adenosyl-L-methionine methylthioadenosine-lyase).	0	GO_ID:465	TAIR|gene:2082816 SPTR:Q06429 symbol:AT3G61510.1 [GO:0009693 "ethylene biosynthesis" evidence=ISS] [GO:0016847 "1-aminocyclopropane-1-carboxylate synthase activity" evidence=ISS] InterPro:IPR001176 InterPro:IPR004839 Pfam:PF00155 InterPro:IPR004838 PRINTS:PR00753 PROSITE:PS00105 HSSP:P18485 EMBL:AL132962 EMBL:U26542 EMBL:U26543 EMBL:AY133715 EMBL:Z12615 PIR:B47199 PIR:T47943 SMR:Q06429 GeneFarm:4…	0
chr1.TM1635.18	1.1.13.35	E4.4.1.14 1-aminocyclopropane-1-carboxylate synthase [EC:4.4.1.14] [GO:0016847]	ath:At3g61510	F2A19.110; 1-aminocyclopropane-1-carboxylate synthase, putative / ACC synthase, putative [EC:4.4.1.14] [KO:K01762]	0	aq_1969	COG0436	3.00E-22	1A11_PRUMU	Ethylenebiosynthesis;Fruitripening;Lyase;Multigenefamily;Pyridoxalphosphate,1-aminocyclopropane-1-carboxylate synthase 1 (EC 4.4.1.14) (ACC synthase) (S-adenosyl-L-methionine methylthioadenosine-lyase).	0	GO_ID:465	TAIR|gene:2082816 SPTR:Q06429 symbol:AT3G61510.1 [GO:0009693 "ethylene biosynthesis" evidence=ISS] [GO:0016847 "1-aminocyclopropane-1-carboxylate synthase activity" evidence=ISS] InterPro:IPR001176 InterPro:IPR004839 Pfam:PF00155 InterPro:IPR004838 PRINTS:PR00753 PROSITE:PS00105 HSSP:P18485 EMBL:AL132962 EMBL:U26542 EMBL:U26543 EMBL:AY133715 EMBL:Z12615 PIR:B47199 PIR:T47943 SMR:Q06429 GeneFarm:4…	0
chr1.TM1635.18	1.5.12.1.1	E2.6.1.1A, aspB aspartate aminotransferase [COG:COG0436]	ath:At3g61510	F2A19.110; 1-aminocyclopropane-1-carboxylate synthase, putative / ACC synthase, putative [EC:4.4.1.14] [KO:K01762]	0	aq_1969	COG0436	3.00E-22	1A11_PRUMU	Ethylenebiosynthesis;Fruitripening;Lyase;Multigenefamily;Pyridoxalphosphate,1-aminocyclopropane-1-carboxylate synthase 1 (EC 4.4.1.14) (ACC synthase) (S-adenosyl-L-methionine methylthioadenosine-lyase).	0	GO_ID:465	TAIR|gene:2082816 SPTR:Q06429 symbol:AT3G61510.1 [GO:0009693 "ethylene biosynthesis" evidence=ISS] [GO:0016847 "1-aminocyclopropane-1-carboxylate synthase activity" evidence=ISS] InterPro:IPR001176 InterPro:IPR004839 Pfam:PF00155 InterPro:IPR004838 PRINTS:PR00753 PROSITE:PS00105 HSSP:P18485 EMBL:AL132962 EMBL:U26542 EMBL:U26543 EMBL:AY133715 EMBL:Z12615 PIR:B47199 PIR:T47943 SMR:Q06429 GeneFarm:4…	0
chr1.TM1635.18	1.10.8.1.1	E2.6.1.1A, aspB aspartate aminotransferase [COG:COG0436]	ath:At3g61510	F2A19.110; 1-aminocyclopropane-1-carboxylate synthase, putative / ACC synthase, putative [EC:4.4.1.14] [KO:K01762]	0	aq_1969	COG0436	3.00E-22	1A11_PRUMU	Ethylenebiosynthesis;Fruitripening;Lyase;Multigenefamily;Pyridoxalphosphate,1-aminocyclopropane-1-carboxylate synthase 1 (EC 4.4.1.14) (ACC synthase) (S-adenosyl-L-methionine methylthioadenosine-lyase).	0	GO_ID:465	TAIR|gene:2082816 SPTR:Q06429 symbol:AT3G61510.1 [GO:0009693 "ethylene biosynthesis" evidence=ISS] [GO:0016847 "1-aminocyclopropane-1-carboxylate synthase activity" evidence=ISS] InterPro:IPR001176 InterPro:IPR004839 Pfam:PF00155 InterPro:IPR004838 PRINTS:PR00753 PROSITE:PS00105 HSSP:P18485 EMBL:AL132962 EMBL:U26542 EMBL:U26543 EMBL:AY133715 EMBL:Z12615 PIR:B47199 PIR:T47943 SMR:Q06429 GeneFarm:4…	0
chr1.TM1635.18	1.5.8.7	E2.6.1.17 N-succinyldiaminopimelate aminotransferase [EC:2.6.1.17] [COG:COG0436] [GO:0009016]	ath:At3g61510	F2A19.110; 1-aminocyclopropane-1-carboxylate synthase, putative / ACC synthase, putative [EC:4.4.1.14] [KO:K01762]	0	aq_1969	COG0436	3.00E-22	1A11_PRUMU	Ethylenebiosynthesis;Fruitripening;Lyase;Multigenefamily;Pyridoxalphosphate,1-aminocyclopropane-1-carboxylate synthase 1 (EC 4.4.1.14) (ACC synthase) (S-adenosyl-L-methionine methylthioadenosine-lyase).	0	GO_ID:465	TAIR|gene:2082816 SPTR:Q06429 symbol:AT3G61510.1 [GO:0009693 "ethylene biosynthesis" evidence=ISS] [GO:0016847 "1-aminocyclopropane-1-carboxylate synthase activity" evidence=ISS] InterPro:IPR001176 InterPro:IPR004839 Pfam:PF00155 InterPro:IPR004838 PRINTS:PR00753 PROSITE:PS00105 HSSP:P18485 EMBL:AL132962 EMBL:U26542 EMBL:U26543 EMBL:AY133715 EMBL:Z12615 PIR:B47199 PIR:T47943 SMR:Q06429 GeneFarm:4…	0
chr1.TM1635.18	1.5.1.10.1	E2.6.1.1A, aspB aspartate aminotransferase [COG:COG0436]	ath:At3g61510	F2A19.110; 1-aminocyclopropane-1-carboxylate synthase, putative / ACC synthase, putative [EC:4.4.1.14] [KO:K01762]	0	aq_1969	COG0436	3.00E-22	1A11_PRUMU	Ethylenebiosynthesis;Fruitripening;Lyase;Multigenefamily;Pyridoxalphosphate,1-aminocyclopropane-1-carboxylate synthase 1 (EC 4.4.1.14) (ACC synthase) (S-adenosyl-L-methionine methylthioadenosine-lyase).	0	GO_ID:465	TAIR|gene:2082816 SPTR:Q06429 symbol:AT3G61510.1 [GO:0009693 "ethylene biosynthesis" evidence=ISS] [GO:0016847 "1-aminocyclopropane-1-carboxylate synthase activity" evidence=ISS] InterPro:IPR001176 InterPro:IPR004839 Pfam:PF00155 InterPro:IPR004838 PRINTS:PR00753 PROSITE:PS00105 HSSP:P18485 EMBL:AL132962 EMBL:U26542 EMBL:U26543 EMBL:AY133715 EMBL:Z12615 PIR:B47199 PIR:T47943 SMR:Q06429 GeneFarm:4…	0
chr1.TM1635.18	1.2.4.14.1	E2.6.1.1A, aspB aspartate aminotransferase [COG:COG0436]	ath:At3g61510	F2A19.110; 1-aminocyclopropane-1-carboxylate synthase, putative / ACC synthase, putative [EC:4.4.1.14] [KO:K01762]	0	aq_1969	COG0436	3.00E-22	1A11_PRUMU	Ethylenebiosynthesis;Fruitripening;Lyase;Multigenefamily;Pyridoxalphosphate,1-aminocyclopropane-1-carboxylate synthase 1 (EC 4.4.1.14) (ACC synthase) (S-adenosyl-L-methionine methylthioadenosine-lyase).	0	GO_ID:465	TAIR|gene:2082816 SPTR:Q06429 symbol:AT3G61510.1 [GO:0009693 "ethylene biosynthesis" evidence=ISS] [GO:0016847 "1-aminocyclopropane-1-carboxylate synthase activity" evidence=ISS] InterPro:IPR001176 InterPro:IPR004839 Pfam:PF00155 InterPro:IPR004838 PRINTS:PR00753 PROSITE:PS00105 HSSP:P18485 EMBL:AL132962 EMBL:U26542 EMBL:U26543 EMBL:AY133715 EMBL:Z12615 PIR:B47199 PIR:T47943 SMR:Q06429 GeneFarm:4…	0
chr6.CM0114.16	99.1.4.1782	GO_ID:4220							ERF4_ARATH	DNA-binding;Ethylenesignalingpathway;Nuclearprotein;Plantdefense;Repressor;Transcription;Transcriptionregulation,Ethylene-responsive transcription factor 4 (Ethylene-responsive element-binding factor 4) (Related to APETALA-2 protein 5) (EREBP-4) (AtERF4).	5.00E-23	GO_ID:4220	TAIR|gene:2087064 SPTR:O80340 symbol:ATERF-4 "ETHYLENE RESPONSIVE ELEMENT BINDING FACTOR 4" [GO:0003677 "DNA binding" evidence=TAS] [GO:0003700 "transcription factor activity" evidence=ISS;TAS] [GO:0005634 "nucleus" evidence=IC;TAS] [GO:0006355 "regulation of transcription, DNA-dependent" evidence=IDA;TAS] [GO:0016564 "transcriptional repressor activity" evidence=IGI;IDA;TAS] [GO:0010105 "negativ…	2.00E-23
chr6.CM0114.16	99.1.3.2.586	ERF4_ARATH							ERF4_ARATH	DNA-binding;Ethylenesignalingpathway;Nuclearprotein;Plantdefense;Repressor;Transcription;Transcriptionregulation,Ethylene-responsive transcription factor 4 (Ethylene-responsive element-binding factor 4) (Related to APETALA-2 protein 5) (EREBP-4) (AtERF4).	5.00E-23	GO_ID:4220	TAIR|gene:2087064 SPTR:O80340 symbol:ATERF-4 "ETHYLENE RESPONSIVE ELEMENT BINDING FACTOR 4" [GO:0003677 "DNA binding" evidence=TAS] [GO:0003700 "transcription factor activity" evidence=ISS;TAS] [GO:0005634 "nucleus" evidence=IC;TAS] [GO:0006355 "regulation of transcription, DNA-dependent" evidence=IDA;TAS] [GO:0016564 "transcriptional repressor activity" evidence=IGI;IDA;TAS] [GO:0010105 "negativ…	2.00E-23
Ljwgs_087137.1	2.1.2.33	MBF1 putative transcription factor [COG:COG1813]	ath:At3g58680	T20N10.30; ethylene-responsive transcriptional coactivator, putative [KO:K03627]	5.00E-30				EDF1_RAT	Calmodulin-binding;Developmentalprotein;Differentiation;DNA-binding;Nuclearprotein;Phosphorylation;Transcription;Transcriptionregulation,Endothelial differentiation-related factor 1 (EDF-1) (Multiprotein bridging factor 1) (MBF1) (Calmodulin-associated peptide-19) (CAP-19).	3.00E-10	GO_ID:16775	TAIR|gene:2098993 SPTR:Q9LXT3 symbol:AT3G58680 [GO:0003677 "DNA binding" evidence=ISS] [GO:0003713 "transcription coactivator activity" evidence=ISS] [GO:0006350 "transcription" evidence=ISS] [GO:0009723 "response to ethylene stimulus" evidence=ISS] [GO:0005737 "cytoplasm" evidence=IDA] [GO:0005634 "nucleus" evidence=IDA] InterPro:IPR001387 Pfam:PF01381 SMART:SM00530 PROSITE:PS50943 EMBL:AL353032…	1.00E-30
Ljwgs_147666.1	2.1.2.33	MBF1 putative transcription factor [COG:COG1813]	ath:At3g24500	MOB24.13; ethylene-responsive transcriptional coactivator, putative [KO:K03627]	2.00E-26							GO_ID:12176	TAIR|gene:2091746 SPTR:Q9LV58 symbol:AT3G24500.1 [GO:0008372 "cellular component unknown" evidence=ND] [GO:0003700 "transcription factor activity" evidence=TAS] [GO:0009873 "ethylene mediated signaling pathway" evidence=TAS] [GO:0003677 "DNA binding" evidence=ISS] [GO:0003713 "transcription coactivator activity" evidence=ISS] [GO:0006350 "transcription" evidence=ISS] [GO:0009723 "response to ethy…	4.00E-27
Ljwgs_016340.1	2.1.2.33	MBF1 putative transcription factor [COG:COG1813]	ath:At2g42680	F7D19.32; ethylene-responsive transcriptional coactivator, putative [KO:K03627]	3.00E-27	YOR298c-a	COG1813	2.00E-11	EDF1_BRARE	Activator;DNA-binding;Nuclearprotein;Transcription;Transcriptionregulation,Endothelial differentiation-related factor 1 homolog (EDF-1).	3.00E-17	GO_ID:3210	TAIR|gene:3436418 SPTR:Q9SJI8 symbol:AT2G42680.1 [GO:0008372 "cellular component unknown" evidence=ND] [GO:0003677 "DNA binding" evidence=ISS] [GO:0003713 "transcription coactivator activity" evidence=ISS] [GO:0006350 "transcription" evidence=ISS] [GO:0009723 "response to ethylene stimulus" evidence=ISS] InterPro:IPR001387 Pfam:PF01381 SMART:SM00530 PROSITE:PS50943 EMBL:AC007087 EMBL:AC006931 EMB…	6.00E-28
TM1735.4	2.3.3.30	PILS two-component system sensor kinase PilS [EC:2.7.3.-] [COG:COG0642]	ana:all2875	two-component hybrid sensor and regulator [EC:2.7.3.-] [KO:K02489]	4.00E-32	mlr3215_1	COG0642	3.00E-17	ETR1_PELHO	Copper;Endoplasmicreticulum;Ethylenesignalingpathway;Kinase;Membrane;Metal-binding;Multigenefamily;Phosphorylation;Receptor;Sensorytransduction;Transferase;Transmembrane;Two-componentregulatorysystem,Ethylene receptor 1 (EC 2.7.3.-) (PhETR1).	2.00E-128	GO_ID:33970	TAIR|gene:2084967 SPTR:Q9ZTP3 symbol:AT3G04580.1 [GO:0004872 "receptor activity" evidence=TAS] [GO:0010105 "negative regulation of ethylene mediated signaling pathway" evidence=TAS] InterPro:IPR003661 InterPro:IPR003018 InterPro:IPR001789 Pfam:PF00072 Pfam:PF00512 Pfam:PF01590 SMART:SM00065 ProDom:PD000039 SMART:SM00448 PROSITE:PS50110 SMART:SM00388 HSSP:P49333 EMBL:AC011437 EMBL:AF048982 SPTR:Q9…	0
TM1735.4	3.2.1.1.9	HD.PLED.S two-component system, PleD related family, sensor kinase [EC:2.7.3.-]	ana:all2875	two-component hybrid sensor and regulator [EC:2.7.3.-] [KO:K02489]	4.00E-32	mlr3215_1	COG0642	3.00E-17	ETR1_PELHO	Copper;Endoplasmicreticulum;Ethylenesignalingpathway;Kinase;Membrane;Metal-binding;Multigenefamily;Phosphorylation;Receptor;Sensorytransduction;Transferase;Transmembrane;Two-componentregulatorysystem,Ethylene receptor 1 (EC 2.7.3.-) (PhETR1).	2.00E-128	GO_ID:33970	TAIR|gene:2084967 SPTR:Q9ZTP3 symbol:AT3G04580.1 [GO:0004872 "receptor activity" evidence=TAS] [GO:0010105 "negative regulation of ethylene mediated signaling pathway" evidence=TAS] InterPro:IPR003661 InterPro:IPR003018 InterPro:IPR001789 Pfam:PF00072 Pfam:PF00512 Pfam:PF01590 SMART:SM00065 ProDom:PD000039 SMART:SM00448 PROSITE:PS50110 SMART:SM00388 HSSP:P49333 EMBL:AC011437 EMBL:AF048982 SPTR:Q9…	0
chr6.CM0114.20	99.1.3.2.195	ERF12_ARATH							ERF12_ARATH	DNA-binding;Ethylenesignalingpathway;Nuclearprotein;Plantdefense;Repressor;Transcription;Transcriptionregulation,Ethylene-responsive transcription factor 12 (Ethylene-responsive element-binding factor 12) (EREBP-12) (AtERF12).	4.00E-38	GO_ID:42420	TAIR|gene:2032509 SPTR:Q94ID6 symbol:ERF12 [GO:0003677 "DNA binding" evidence=TAS] [GO:0003700 "transcription factor activity" evidence=ISS;TAS] [GO:0006355 "regulation of transcription, DNA-dependent" evidence=TAS] [GO:0016564 "transcriptional repressor activity" evidence=TAS] [GO:0009873 "ethylene mediated signaling pathway" evidence=TAS] InterPro:IPR001471 HSSP:O80337 PRINTS:PR00367 ProDom:PD0…	2.00E-38
chr6.CM0114.20	99.1.4.1569	GO_ID:42420							ERF12_ARATH	DNA-binding;Ethylenesignalingpathway;Nuclearprotein;Plantdefense;Repressor;Transcription;Transcriptionregulation,Ethylene-responsive transcription factor 12 (Ethylene-responsive element-binding factor 12) (EREBP-12) (AtERF12).	4.00E-38	GO_ID:42420	TAIR|gene:2032509 SPTR:Q94ID6 symbol:ERF12 [GO:0003677 "DNA binding" evidence=TAS] [GO:0003700 "transcription factor activity" evidence=ISS;TAS] [GO:0006355 "regulation of transcription, DNA-dependent" evidence=TAS] [GO:0016564 "transcriptional repressor activity" evidence=TAS] [GO:0009873 "ethylene mediated signaling pathway" evidence=TAS] InterPro:IPR001471 HSSP:O80337 PRINTS:PR00367 ProDom:PD0…	2.00E-38
TM0801.5	1.11.11.2	E3.1.1.45 carboxymethylenebutenolidase [EC:3.1.1.45] [COG:COG0412] [GO:0008806]	bur:Bcep18194_C6610	carboxymethylenebutenolidase [EC:3.1.1.45] [KO:K01061]	2.00E-14							GO_ID:32740	TAIR|gene:2060256 SPTR:O80889 symbol:AT2G32520.1 [GO:0000004 "biological process unknown" evidence=ND] [GO:0008372 "cellular component unknown" evidence=ND] [GO:0016787 "hydrolase activity" evidence=ISS] InterPro:IPR002155 InterPro:IPR002925 Pfam:PF01738 PROSITE:PS00099 EMBL:AC004681 EMBL:BT006416 PIR:T02551 HSSP:P11453 SPTR:O80889	9.00E-40
TM0801.5	1.11.4.16	E3.1.1.45 carboxymethylenebutenolidase [EC:3.1.1.45] [COG:COG0412] [GO:0008806]	bur:Bcep18194_C6610	carboxymethylenebutenolidase [EC:3.1.1.45] [KO:K01061]	2.00E-14							GO_ID:32740	TAIR|gene:2060256 SPTR:O80889 symbol:AT2G32520.1 [GO:0000004 "biological process unknown" evidence=ND] [GO:0008372 "cellular component unknown" evidence=ND] [GO:0016787 "hydrolase activity" evidence=ISS] InterPro:IPR002155 InterPro:IPR002925 Pfam:PF01738 PROSITE:PS00099 EMBL:AC004681 EMBL:BT006416 PIR:T02551 HSSP:P11453 SPTR:O80889	9.00E-40
Ljwgs_033819.1	1.5.13.4.1	E2.6.1.1A, aspB aspartate aminotransferase [COG:COG0436]	ath:At4g11280	F8L21.70; 1-aminocyclopropane-1-carboxylate synthase 6 / ACC synthase 6 (ACS6) [EC:4.4.1.14] [KO:K01762]	3.00E-112	Cj0762c	COG0436	1.00E-11	1A1C_SOYBN	Ethylenebiosynthesis;Fruitripening;Lyase;Multigenefamily;Pyridoxalphosphate,1-aminocyclopropane-1-carboxylate synthase (EC 4.4.1.14) (ACC synthase) (S-adenosyl-L-methionine methylthioadenosine-lyase).	1.00E-136	GO_ID:22903	TAIR|gene:2128297 SPTR:Q9SAR0 symbol:AT4G11280.1 [GO:0009605 "response to external stimulus" evidence=IEP] [GO:0009693 "ethylene biosynthesis" evidence=TAS] [GO:0009723 "response to ethylene stimulus" evidence=IEP] [GO:0009733 "response to auxin stimulus" evidence=IEP] InterPro:IPR001176 InterPro:IPR004839 Pfam:PF00155 InterPro:IPR004838 PRINTS:PR00753 PROSITE:PS00105 HSSP:P18485 EMBL:AL161531 EM…	6.00E-113
Ljwgs_033819.1	1.2.4.17	E2.6.1.2, GPT alanine transaminase [EC:2.6.1.2] [COG:COG0436] [GO:0004021]	ath:At4g11280	F8L21.70; 1-aminocyclopropane-1-carboxylate synthase 6 / ACC synthase 6 (ACS6) [EC:4.4.1.14] [KO:K01762]	3.00E-112	Cj0762c	COG0436	1.00E-11	1A1C_SOYBN	Ethylenebiosynthesis;Fruitripening;Lyase;Multigenefamily;Pyridoxalphosphate,1-aminocyclopropane-1-carboxylate synthase (EC 4.4.1.14) (ACC synthase) (S-adenosyl-L-methionine methylthioadenosine-lyase).	1.00E-136	GO_ID:22903	TAIR|gene:2128297 SPTR:Q9SAR0 symbol:AT4G11280.1 [GO:0009605 "response to external stimulus" evidence=IEP] [GO:0009693 "ethylene biosynthesis" evidence=TAS] [GO:0009723 "response to ethylene stimulus" evidence=IEP] [GO:0009733 "response to auxin stimulus" evidence=IEP] InterPro:IPR001176 InterPro:IPR004839 Pfam:PF00155 InterPro:IPR004838 PRINTS:PR00753 PROSITE:PS00105 HSSP:P18485 EMBL:AL161531 EM…	6.00E-113
Ljwgs_033819.1	1.5.1.11	E2.6.1.2, GPT alanine transaminase [EC:2.6.1.2] [COG:COG0436] [GO:0004021]	ath:At4g11280	F8L21.70; 1-aminocyclopropane-1-carboxylate synthase 6 / ACC synthase 6 (ACS6) [EC:4.4.1.14] [KO:K01762]	3.00E-112	Cj0762c	COG0436	1.00E-11	1A1C_SOYBN	Ethylenebiosynthesis;Fruitripening;Lyase;Multigenefamily;Pyridoxalphosphate,1-aminocyclopropane-1-carboxylate synthase (EC 4.4.1.14) (ACC synthase) (S-adenosyl-L-methionine methylthioadenosine-lyase).	1.00E-136	GO_ID:22903	TAIR|gene:2128297 SPTR:Q9SAR0 symbol:AT4G11280.1 [GO:0009605 "response to external stimulus" evidence=IEP] [GO:0009693 "ethylene biosynthesis" evidence=TAS] [GO:0009723 "response to ethylene stimulus" evidence=IEP] [GO:0009733 "response to auxin stimulus" evidence=IEP] InterPro:IPR001176 InterPro:IPR004839 Pfam:PF00155 InterPro:IPR004838 PRINTS:PR00753 PROSITE:PS00105 HSSP:P18485 EMBL:AL161531 EM…	6.00E-113
Ljwgs_033819.1	1.11.1.8.1	E2.6.1.-D, patA aminotransferase [EC:2.6.1.-] [COG:COG0436]	ath:At4g11280	F8L21.70; 1-aminocyclopropane-1-carboxylate synthase 6 / ACC synthase 6 (ACS6) [EC:4.4.1.14] [KO:K01762]	3.00E-112	Cj0762c	COG0436	1.00E-11	1A1C_SOYBN	Ethylenebiosynthesis;Fruitripening;Lyase;Multigenefamily;Pyridoxalphosphate,1-aminocyclopropane-1-carboxylate synthase (EC 4.4.1.14) (ACC synthase) (S-adenosyl-L-methionine methylthioadenosine-lyase).	1.00E-136	GO_ID:22903	TAIR|gene:2128297 SPTR:Q9SAR0 symbol:AT4G11280.1 [GO:0009605 "response to external stimulus" evidence=IEP] [GO:0009693 "ethylene biosynthesis" evidence=TAS] [GO:0009723 "response to ethylene stimulus" evidence=IEP] [GO:0009733 "response to auxin stimulus" evidence=IEP] InterPro:IPR001176 InterPro:IPR004839 Pfam:PF00155 InterPro:IPR004838 PRINTS:PR00753 PROSITE:PS00105 HSSP:P18485 EMBL:AL161531 EM…	6.00E-113
Ljwgs_033819.1	1.5.8.12	E2.6.1.-D, patA aminotransferase [EC:2.6.1.-] [COG:COG0436] [GO:0008483]	ath:At4g11280	F8L21.70; 1-aminocyclopropane-1-carboxylate synthase 6 / ACC synthase 6 (ACS6) [EC:4.4.1.14] [KO:K01762]	3.00E-112	Cj0762c	COG0436	1.00E-11	1A1C_SOYBN	Ethylenebiosynthesis;Fruitripening;Lyase;Multigenefamily;Pyridoxalphosphate,1-aminocyclopropane-1-carboxylate synthase (EC 4.4.1.14) (ACC synthase) (S-adenosyl-L-methionine methylthioadenosine-lyase).	1.00E-136	GO_ID:22903	TAIR|gene:2128297 SPTR:Q9SAR0 symbol:AT4G11280.1 [GO:0009605 "response to external stimulus" evidence=IEP] [GO:0009693 "ethylene biosynthesis" evidence=TAS] [GO:0009723 "response to ethylene stimulus" evidence=IEP] [GO:0009733 "response to auxin stimulus" evidence=IEP] InterPro:IPR001176 InterPro:IPR004839 Pfam:PF00155 InterPro:IPR004838 PRINTS:PR00753 PROSITE:PS00105 HSSP:P18485 EMBL:AL161531 EM…	6.00E-113
Ljwgs_033819.1	1.5.2.1.1	E2.6.1.1A, aspB aspartate aminotransferase [COG:COG0436]	ath:At4g11280	F8L21.70; 1-aminocyclopropane-1-carboxylate synthase 6 / ACC synthase 6 (ACS6) [EC:4.4.1.14] [KO:K01762]	3.00E-112	Cj0762c	COG0436	1.00E-11	1A1C_SOYBN	Ethylenebiosynthesis;Fruitripening;Lyase;Multigenefamily;Pyridoxalphosphate,1-aminocyclopropane-1-carboxylate synthase (EC 4.4.1.14) (ACC synthase) (S-adenosyl-L-methionine methylthioadenosine-lyase).	1.00E-136	GO_ID:22903	TAIR|gene:2128297 SPTR:Q9SAR0 symbol:AT4G11280.1 [GO:0009605 "response to external stimulus" evidence=IEP] [GO:0009693 "ethylene biosynthesis" evidence=TAS] [GO:0009723 "response to ethylene stimulus" evidence=IEP] [GO:0009733 "response to auxin stimulus" evidence=IEP] InterPro:IPR001176 InterPro:IPR004839 Pfam:PF00155 InterPro:IPR004838 PRINTS:PR00753 PROSITE:PS00105 HSSP:P18485 EMBL:AL161531 EM…	6.00E-113
Ljwgs_033819.1	1.5.7.7	E2.6.1.66, avtA valine--pyruvate aminotransferase [EC:2.6.1.66] [COG:COG0436] [GO:0009042]	ath:At4g11280	F8L21.70; 1-aminocyclopropane-1-carboxylate synthase 6 / ACC synthase 6 (ACS6) [EC:4.4.1.14] [KO:K01762]	3.00E-112	Cj0762c	COG0436	1.00E-11	1A1C_SOYBN	Ethylenebiosynthesis;Fruitripening;Lyase;Multigenefamily;Pyridoxalphosphate,1-aminocyclopropane-1-carboxylate synthase (EC 4.4.1.14) (ACC synthase) (S-adenosyl-L-methionine methylthioadenosine-lyase).	1.00E-136	GO_ID:22903	TAIR|gene:2128297 SPTR:Q9SAR0 symbol:AT4G11280.1 [GO:0009605 "response to external stimulus" evidence=IEP] [GO:0009693 "ethylene biosynthesis" evidence=TAS] [GO:0009723 "response to ethylene stimulus" evidence=IEP] [GO:0009733 "response to auxin stimulus" evidence=IEP] InterPro:IPR001176 InterPro:IPR004839 Pfam:PF00155 InterPro:IPR004838 PRINTS:PR00753 PROSITE:PS00105 HSSP:P18485 EMBL:AL161531 EM…	6.00E-113
Ljwgs_033819.1	1.5.15.22.1	E2.6.1.1A, aspB aspartate aminotransferase [COG:COG0436]	ath:At4g11280	F8L21.70; 1-aminocyclopropane-1-carboxylate synthase 6 / ACC synthase 6 (ACS6) [EC:4.4.1.14] [KO:K01762]	3.00E-112	Cj0762c	COG0436	1.00E-11	1A1C_SOYBN	Ethylenebiosynthesis;Fruitripening;Lyase;Multigenefamily;Pyridoxalphosphate,1-aminocyclopropane-1-carboxylate synthase (EC 4.4.1.14) (ACC synthase) (S-adenosyl-L-methionine methylthioadenosine-lyase).	1.00E-136	GO_ID:22903	TAIR|gene:2128297 SPTR:Q9SAR0 symbol:AT4G11280.1 [GO:0009605 "response to external stimulus" evidence=IEP] [GO:0009693 "ethylene biosynthesis" evidence=TAS] [GO:0009723 "response to ethylene stimulus" evidence=IEP] [GO:0009733 "response to auxin stimulus" evidence=IEP] InterPro:IPR001176 InterPro:IPR004839 Pfam:PF00155 InterPro:IPR004838 PRINTS:PR00753 PROSITE:PS00105 HSSP:P18485 EMBL:AL161531 EM…	6.00E-113
Ljwgs_033819.1	1.5.2.7	E2.6.1.2, GPT alanine transaminase [EC:2.6.1.2] [COG:COG0436] [GO:0004021]	ath:At4g11280	F8L21.70; 1-aminocyclopropane-1-carboxylate synthase 6 / ACC synthase 6 (ACS6) [EC:4.4.1.14] [KO:K01762]	3.00E-112	Cj0762c	COG0436	1.00E-11	1A1C_SOYBN	Ethylenebiosynthesis;Fruitripening;Lyase;Multigenefamily;Pyridoxalphosphate,1-aminocyclopropane-1-carboxylate synthase (EC 4.4.1.14) (ACC synthase) (S-adenosyl-L-methionine methylthioadenosine-lyase).	1.00E-136	GO_ID:22903	TAIR|gene:2128297 SPTR:Q9SAR0 symbol:AT4G11280.1 [GO:0009605 "response to external stimulus" evidence=IEP] [GO:0009693 "ethylene biosynthesis" evidence=TAS] [GO:0009723 "response to ethylene stimulus" evidence=IEP] [GO:0009733 "response to auxin stimulus" evidence=IEP] InterPro:IPR001176 InterPro:IPR004839 Pfam:PF00155 InterPro:IPR004838 PRINTS:PR00753 PROSITE:PS00105 HSSP:P18485 EMBL:AL161531 EM…	6.00E-113
Ljwgs_033819.1	1.5.5.10.1	E2.6.1.1A, aspB aspartate aminotransferase [COG:COG0436]	ath:At4g11280	F8L21.70; 1-aminocyclopropane-1-carboxylate synthase 6 / ACC synthase 6 (ACS6) [EC:4.4.1.14] [KO:K01762]	3.00E-112	Cj0762c	COG0436	1.00E-11	1A1C_SOYBN	Ethylenebiosynthesis;Fruitripening;Lyase;Multigenefamily;Pyridoxalphosphate,1-aminocyclopropane-1-carboxylate synthase (EC 4.4.1.14) (ACC synthase) (S-adenosyl-L-methionine methylthioadenosine-lyase).	1.00E-136	GO_ID:22903	TAIR|gene:2128297 SPTR:Q9SAR0 symbol:AT4G11280.1 [GO:0009605 "response to external stimulus" evidence=IEP] [GO:0009693 "ethylene biosynthesis" evidence=TAS] [GO:0009723 "response to ethylene stimulus" evidence=IEP] [GO:0009733 "response to auxin stimulus" evidence=IEP] InterPro:IPR001176 InterPro:IPR004839 Pfam:PF00155 InterPro:IPR004838 PRINTS:PR00753 PROSITE:PS00105 HSSP:P18485 EMBL:AL161531 EM…	6.00E-113
Ljwgs_033819.1	1.10.16.3.1	E2.6.1.1A, aspB aspartate aminotransferase [COG:COG0436]	ath:At4g11280	F8L21.70; 1-aminocyclopropane-1-carboxylate synthase 6 / ACC synthase 6 (ACS6) [EC:4.4.1.14] [KO:K01762]	3.00E-112	Cj0762c	COG0436	1.00E-11	1A1C_SOYBN	Ethylenebiosynthesis;Fruitripening;Lyase;Multigenefamily;Pyridoxalphosphate,1-aminocyclopropane-1-carboxylate synthase (EC 4.4.1.14) (ACC synthase) (S-adenosyl-L-methionine methylthioadenosine-lyase).	1.00E-136	GO_ID:22903	TAIR|gene:2128297 SPTR:Q9SAR0 symbol:AT4G11280.1 [GO:0009605 "response to external stimulus" evidence=IEP] [GO:0009693 "ethylene biosynthesis" evidence=TAS] [GO:0009723 "response to ethylene stimulus" evidence=IEP] [GO:0009733 "response to auxin stimulus" evidence=IEP] InterPro:IPR001176 InterPro:IPR004839 Pfam:PF00155 InterPro:IPR004838 PRINTS:PR00753 PROSITE:PS00105 HSSP:P18485 EMBL:AL161531 EM…	6.00E-113
Ljwgs_033819.1	1.6.3.9.2	E2.6.1.-D, patA aminotransferase [EC:2.6.1.-] [COG:COG0436]	ath:At4g11280	F8L21.70; 1-aminocyclopropane-1-carboxylate synthase 6 / ACC synthase 6 (ACS6) [EC:4.4.1.14] [KO:K01762]	3.00E-112	Cj0762c	COG0436	1.00E-11	1A1C_SOYBN	Ethylenebiosynthesis;Fruitripening;Lyase;Multigenefamily;Pyridoxalphosphate,1-aminocyclopropane-1-carboxylate synthase (EC 4.4.1.14) (ACC synthase) (S-adenosyl-L-methionine methylthioadenosine-lyase).	1.00E-136	GO_ID:22903	TAIR|gene:2128297 SPTR:Q9SAR0 symbol:AT4G11280.1 [GO:0009605 "response to external stimulus" evidence=IEP] [GO:0009693 "ethylene biosynthesis" evidence=TAS] [GO:0009723 "response to ethylene stimulus" evidence=IEP] [GO:0009733 "response to auxin stimulus" evidence=IEP] InterPro:IPR001176 InterPro:IPR004839 Pfam:PF00155 InterPro:IPR004838 PRINTS:PR00753 PROSITE:PS00105 HSSP:P18485 EMBL:AL161531 EM…	6.00E-113
Ljwgs_033819.1	1.5.10.13.1	E2.6.1.1A, aspB aspartate aminotransferase [COG:COG0436]	ath:At4g11280	F8L21.70; 1-aminocyclopropane-1-carboxylate synthase 6 / ACC synthase 6 (ACS6) [EC:4.4.1.14] [KO:K01762]	3.00E-112	Cj0762c	COG0436	1.00E-11	1A1C_SOYBN	Ethylenebiosynthesis;Fruitripening;Lyase;Multigenefamily;Pyridoxalphosphate,1-aminocyclopropane-1-carboxylate synthase (EC 4.4.1.14) (ACC synthase) (S-adenosyl-L-methionine methylthioadenosine-lyase).	1.00E-136	GO_ID:22903	TAIR|gene:2128297 SPTR:Q9SAR0 symbol:AT4G11280.1 [GO:0009605 "response to external stimulus" evidence=IEP] [GO:0009693 "ethylene biosynthesis" evidence=TAS] [GO:0009723 "response to ethylene stimulus" evidence=IEP] [GO:0009733 "response to auxin stimulus" evidence=IEP] InterPro:IPR001176 InterPro:IPR004839 Pfam:PF00155 InterPro:IPR004838 PRINTS:PR00753 PROSITE:PS00105 HSSP:P18485 EMBL:AL161531 EM…	6.00E-113
Ljwgs_033819.1	1.1.13.35	E4.4.1.14 1-aminocyclopropane-1-carboxylate synthase [EC:4.4.1.14] [GO:0016847]	ath:At4g11280	F8L21.70; 1-aminocyclopropane-1-carboxylate synthase 6 / ACC synthase 6 (ACS6) [EC:4.4.1.14] [KO:K01762]	3.00E-112	Cj0762c	COG0436	1.00E-11	1A1C_SOYBN	Ethylenebiosynthesis;Fruitripening;Lyase;Multigenefamily;Pyridoxalphosphate,1-aminocyclopropane-1-carboxylate synthase (EC 4.4.1.14) (ACC synthase) (S-adenosyl-L-methionine methylthioadenosine-lyase).	1.00E-136	GO_ID:22903	TAIR|gene:2128297 SPTR:Q9SAR0 symbol:AT4G11280.1 [GO:0009605 "response to external stimulus" evidence=IEP] [GO:0009693 "ethylene biosynthesis" evidence=TAS] [GO:0009723 "response to ethylene stimulus" evidence=IEP] [GO:0009733 "response to auxin stimulus" evidence=IEP] InterPro:IPR001176 InterPro:IPR004839 Pfam:PF00155 InterPro:IPR004838 PRINTS:PR00753 PROSITE:PS00105 HSSP:P18485 EMBL:AL161531 EM…	6.00E-113
Ljwgs_033819.1	1.5.12.1.1	E2.6.1.1A, aspB aspartate aminotransferase [COG:COG0436]	ath:At4g11280	F8L21.70; 1-aminocyclopropane-1-carboxylate synthase 6 / ACC synthase 6 (ACS6) [EC:4.4.1.14] [KO:K01762]	3.00E-112	Cj0762c	COG0436	1.00E-11	1A1C_SOYBN	Ethylenebiosynthesis;Fruitripening;Lyase;Multigenefamily;Pyridoxalphosphate,1-aminocyclopropane-1-carboxylate synthase (EC 4.4.1.14) (ACC synthase) (S-adenosyl-L-methionine methylthioadenosine-lyase).	1.00E-136	GO_ID:22903	TAIR|gene:2128297 SPTR:Q9SAR0 symbol:AT4G11280.1 [GO:0009605 "response to external stimulus" evidence=IEP] [GO:0009693 "ethylene biosynthesis" evidence=TAS] [GO:0009723 "response to ethylene stimulus" evidence=IEP] [GO:0009733 "response to auxin stimulus" evidence=IEP] InterPro:IPR001176 InterPro:IPR004839 Pfam:PF00155 InterPro:IPR004838 PRINTS:PR00753 PROSITE:PS00105 HSSP:P18485 EMBL:AL161531 EM…	6.00E-113
Ljwgs_033819.1	1.10.8.1.1	E2.6.1.1A, aspB aspartate aminotransferase [COG:COG0436]	ath:At4g11280	F8L21.70; 1-aminocyclopropane-1-carboxylate synthase 6 / ACC synthase 6 (ACS6) [EC:4.4.1.14] [KO:K01762]	3.00E-112	Cj0762c	COG0436	1.00E-11	1A1C_SOYBN	Ethylenebiosynthesis;Fruitripening;Lyase;Multigenefamily;Pyridoxalphosphate,1-aminocyclopropane-1-carboxylate synthase (EC 4.4.1.14) (ACC synthase) (S-adenosyl-L-methionine methylthioadenosine-lyase).	1.00E-136	GO_ID:22903	TAIR|gene:2128297 SPTR:Q9SAR0 symbol:AT4G11280.1 [GO:0009605 "response to external stimulus" evidence=IEP] [GO:0009693 "ethylene biosynthesis" evidence=TAS] [GO:0009723 "response to ethylene stimulus" evidence=IEP] [GO:0009733 "response to auxin stimulus" evidence=IEP] InterPro:IPR001176 InterPro:IPR004839 Pfam:PF00155 InterPro:IPR004838 PRINTS:PR00753 PROSITE:PS00105 HSSP:P18485 EMBL:AL161531 EM…	6.00E-113
Ljwgs_033819.1	1.5.8.7	E2.6.1.17 N-succinyldiaminopimelate aminotransferase [EC:2.6.1.17] [COG:COG0436] [GO:0009016]	ath:At4g11280	F8L21.70; 1-aminocyclopropane-1-carboxylate synthase 6 / ACC synthase 6 (ACS6) [EC:4.4.1.14] [KO:K01762]	3.00E-112	Cj0762c	COG0436	1.00E-11	1A1C_SOYBN	Ethylenebiosynthesis;Fruitripening;Lyase;Multigenefamily;Pyridoxalphosphate,1-aminocyclopropane-1-carboxylate synthase (EC 4.4.1.14) (ACC synthase) (S-adenosyl-L-methionine methylthioadenosine-lyase).	1.00E-136	GO_ID:22903	TAIR|gene:2128297 SPTR:Q9SAR0 symbol:AT4G11280.1 [GO:0009605 "response to external stimulus" evidence=IEP] [GO:0009693 "ethylene biosynthesis" evidence=TAS] [GO:0009723 "response to ethylene stimulus" evidence=IEP] [GO:0009733 "response to auxin stimulus" evidence=IEP] InterPro:IPR001176 InterPro:IPR004839 Pfam:PF00155 InterPro:IPR004838 PRINTS:PR00753 PROSITE:PS00105 HSSP:P18485 EMBL:AL161531 EM…	6.00E-113
Ljwgs_033819.1	1.5.1.10.1	E2.6.1.1A, aspB aspartate aminotransferase [COG:COG0436]	ath:At4g11280	F8L21.70; 1-aminocyclopropane-1-carboxylate synthase 6 / ACC synthase 6 (ACS6) [EC:4.4.1.14] [KO:K01762]	3.00E-112	Cj0762c	COG0436	1.00E-11	1A1C_SOYBN	Ethylenebiosynthesis;Fruitripening;Lyase;Multigenefamily;Pyridoxalphosphate,1-aminocyclopropane-1-carboxylate synthase (EC 4.4.1.14) (ACC synthase) (S-adenosyl-L-methionine methylthioadenosine-lyase).	1.00E-136	GO_ID:22903	TAIR|gene:2128297 SPTR:Q9SAR0 symbol:AT4G11280.1 [GO:0009605 "response to external stimulus" evidence=IEP] [GO:0009693 "ethylene biosynthesis" evidence=TAS] [GO:0009723 "response to ethylene stimulus" evidence=IEP] [GO:0009733 "response to auxin stimulus" evidence=IEP] InterPro:IPR001176 InterPro:IPR004839 Pfam:PF00155 InterPro:IPR004838 PRINTS:PR00753 PROSITE:PS00105 HSSP:P18485 EMBL:AL161531 EM…	6.00E-113
Ljwgs_033819.1	1.2.4.14.1	E2.6.1.1A, aspB aspartate aminotransferase [COG:COG0436]	ath:At4g11280	F8L21.70; 1-aminocyclopropane-1-carboxylate synthase 6 / ACC synthase 6 (ACS6) [EC:4.4.1.14] [KO:K01762]	3.00E-112	Cj0762c	COG0436	1.00E-11	1A1C_SOYBN	Ethylenebiosynthesis;Fruitripening;Lyase;Multigenefamily;Pyridoxalphosphate,1-aminocyclopropane-1-carboxylate synthase (EC 4.4.1.14) (ACC synthase) (S-adenosyl-L-methionine methylthioadenosine-lyase).	1.00E-136	GO_ID:22903	TAIR|gene:2128297 SPTR:Q9SAR0 symbol:AT4G11280.1 [GO:0009605 "response to external stimulus" evidence=IEP] [GO:0009693 "ethylene biosynthesis" evidence=TAS] [GO:0009723 "response to ethylene stimulus" evidence=IEP] [GO:0009733 "response to auxin stimulus" evidence=IEP] InterPro:IPR001176 InterPro:IPR004839 Pfam:PF00155 InterPro:IPR004838 PRINTS:PR00753 PROSITE:PS00105 HSSP:P18485 EMBL:AL161531 EM…	6.00E-113
Ljwgs_017232.1	99.1.3.2.1294	ERF15_ARATH							ERF15_ARATH	Activator;DNA-binding;Ethylenesignalingpathway;Nuclearprotein;Plantdefense;Transcription;Transcriptionregulation,Ethylene-responsive transcription factor 15 (Ethylene-responsive element-binding factor 15) (EREBP-15) (AtERF15).	7.00E-33	GO_ID:30352	TAIR|gene:2042495 SPTR:Q8VYM0 symbol:ATERF15 [GO:0003677 "DNA binding" evidence=TAS] [GO:0003700 "transcription factor activity" evidence=ISS;TAS] [GO:0006355 "regulation of transcription, DNA-dependent" evidence=TAS] [GO:0016563 "transcriptional activator activity" evidence=TAS] [GO:0009873 "ethylene mediated signaling pathway" evidence=TAS] InterPro:IPR001471 HSSP:O80337 PRINTS:PR00367 ProDom:P…	3.00E-33
Ljwgs_017232.1	99.1.4.5287	GO_ID:30352							ERF15_ARATH	Activator;DNA-binding;Ethylenesignalingpathway;Nuclearprotein;Plantdefense;Transcription;Transcriptionregulation,Ethylene-responsive transcription factor 15 (Ethylene-responsive element-binding factor 15) (EREBP-15) (AtERF15).	7.00E-33	GO_ID:30352	TAIR|gene:2042495 SPTR:Q8VYM0 symbol:ATERF15 [GO:0003677 "DNA binding" evidence=TAS] [GO:0003700 "transcription factor activity" evidence=ISS;TAS] [GO:0006355 "regulation of transcription, DNA-dependent" evidence=TAS] [GO:0016563 "transcriptional activator activity" evidence=TAS] [GO:0009873 "ethylene mediated signaling pathway" evidence=TAS] InterPro:IPR001471 HSSP:O80337 PRINTS:PR00367 ProDom:P…	3.00E-33
TM0801.5.2	1.11.11.2	E3.1.1.45 carboxymethylenebutenolidase [EC:3.1.1.45] [COG:COG0412] [GO:0008806]	psb:Psyr_2534	carboxymethylenebutenolidase [EC:3.1.1.45] [KO:K01061]	7.00E-16	Z4353	COG0412	2.00E-13				GO_ID:32740	TAIR|gene:2060256 SPTR:O80889 symbol:AT2G32520.1 [GO:0000004 "biological process unknown" evidence=ND] [GO:0008372 "cellular component unknown" evidence=ND] [GO:0016787 "hydrolase activity" evidence=ISS] InterPro:IPR002155 InterPro:IPR002925 Pfam:PF01738 PROSITE:PS00099 EMBL:AC004681 EMBL:BT006416 PIR:T02551 HSSP:P11453 SPTR:O80889	9.00E-48
TM0801.5.2	1.11.4.16	E3.1.1.45 carboxymethylenebutenolidase [EC:3.1.1.45] [COG:COG0412] [GO:0008806]	psb:Psyr_2534	carboxymethylenebutenolidase [EC:3.1.1.45] [KO:K01061]	7.00E-16	Z4353	COG0412	2.00E-13				GO_ID:32740	TAIR|gene:2060256 SPTR:O80889 symbol:AT2G32520.1 [GO:0000004 "biological process unknown" evidence=ND] [GO:0008372 "cellular component unknown" evidence=ND] [GO:0016787 "hydrolase activity" evidence=ISS] InterPro:IPR002155 InterPro:IPR002925 Pfam:PF01738 PROSITE:PS00099 EMBL:AC004681 EMBL:BT006416 PIR:T02551 HSSP:P11453 SPTR:O80889	9.00E-48
Ljwgs_023538.2	1.9.8.17	E1.5.1.20, metF methylenetetrahydrofolate reductase (NADPH) [EC:1.5.1.20] [COG:COG0685] [GO:0004489]	ath:At2g44160	F6E13.29; methylenetetrahydrofolate reductase 2 (MTHFR2) [EC:1.5.1.20] [KO:K00297]	5.00E-60	YGL125w	COG0685	3.00E-33	MTHR1_MAIZE	FAD;Flavoprotein;NAD;Oxidoreductase,Methylenetetrahydrofolate reductase 1 (EC 1.5.1.20) (ZmMTHFR1).	7.00E-62	GO_ID:3540	TAIR|gene:2051788 SPTR:O80585 symbol:AT2G44160.1 [GO:0004489 "methylenetetrahydrofolate reductase (NADPH) activity" evidence=ISS] [GO:0006555 "methionine metabolism" evidence=ISS] InterPro:IPR004621 InterPro:IPR003171 Pfam:PF02219 HSSP:P00394 TIGRFAMs:TIGR00677 EMBL:AC004005 EMBL:AJ245414 EMBL:AF181967 EMBL:AY050434 EMBL:AF370515 SPTR:O80585	1.00E-60
Ljwgs_023538.2	1.2.6.16	E1.5.1.20, metF methylenetetrahydrofolate reductase (NADPH) [EC:1.5.1.20] [COG:COG0685] [GO:0004489]	ath:At2g44160	F6E13.29; methylenetetrahydrofolate reductase 2 (MTHFR2) [EC:1.5.1.20] [KO:K00297]	5.00E-60	YGL125w	COG0685	3.00E-33	MTHR1_MAIZE	FAD;Flavoprotein;NAD;Oxidoreductase,Methylenetetrahydrofolate reductase 1 (EC 1.5.1.20) (ZmMTHFR1).	7.00E-62	GO_ID:3540	TAIR|gene:2051788 SPTR:O80585 symbol:AT2G44160.1 [GO:0004489 "methylenetetrahydrofolate reductase (NADPH) activity" evidence=ISS] [GO:0006555 "methionine metabolism" evidence=ISS] InterPro:IPR004621 InterPro:IPR003171 Pfam:PF02219 HSSP:P00394 TIGRFAMs:TIGR00677 EMBL:AC004005 EMBL:AJ245414 EMBL:AF181967 EMBL:AY050434 EMBL:AF370515 SPTR:O80585	1.00E-60
chr1.CM0378.33.1	3.3.10.117	BMPR1 bone morphogenetic protein receptor, type I [EC:2.7.1.37]	ath:At5g03730	F17C15.150; SERINE/THREONINE-PROTEIN KINASE CTR1 [EC:2.7.1.37] [KO:K00870]	1.00E-144				CTR1_ARATH	ATP-binding;Ethylenesignalingpathway;Kinase;Nucleotide-binding;Serine/threonine-proteinkinase;Transferase,Serine/threonine-protein kinase CTR1 (EC 2.7.1.37).	6.00E-145	GO_ID:22742	TAIR|gene:2144612 SPTR:Q05609 symbol:AT5G03730.1 [GO:0010105 "negative regulation of ethylene mediated signaling pathway" evidence=TAS] [GO:0010182 "sugar mediated signaling" evidence=TAS] [GO:0016301 "kinase activity" evidence=ISS] InterPro:IPR000719 InterPro:IPR008271 Pfam:PF00069 INTERPRO:IPR001245 Prosite:PS00108 Prosite:PS00107 PRINTS:PR00109 ProDom:PD000001 PROSITE:PS50011 HSSP:P36897 EMBL:…	2.00E-145
chr1.CM0378.33.1	3.2.2.1	Protein kinase [EC:2.7.1.37]	ath:At5g03730	F17C15.150; SERINE/THREONINE-PROTEIN KINASE CTR1 [EC:2.7.1.37] [KO:K00870]	1.00E-144				CTR1_ARATH	ATP-binding;Ethylenesignalingpathway;Kinase;Nucleotide-binding;Serine/threonine-proteinkinase;Transferase,Serine/threonine-protein kinase CTR1 (EC 2.7.1.37).	6.00E-145	GO_ID:22742	TAIR|gene:2144612 SPTR:Q05609 symbol:AT5G03730.1 [GO:0010105 "negative regulation of ethylene mediated signaling pathway" evidence=TAS] [GO:0010182 "sugar mediated signaling" evidence=TAS] [GO:0016301 "kinase activity" evidence=ISS] InterPro:IPR000719 InterPro:IPR008271 Pfam:PF00069 INTERPRO:IPR001245 Prosite:PS00108 Prosite:PS00107 PRINTS:PR00109 ProDom:PD000001 PROSITE:PS50011 HSSP:P36897 EMBL:…	2.00E-145
chr3.BM1720.16	99.1.4.3222	GO_ID:18418							EIL3_ARATH	3D-structure;Coiledcoil;DNA-binding;Ethylenesignalingpathway;Nuclearprotein;Transcription;Transcriptionregulation,ETHYLENE-INSENSITIVE3-like 3 protein.	8.00E-142	GO_ID:18418	TAIR|gene:2027753 SPTR:O23116 symbol:AT1G73730.1 [GO:0003700 "transcription factor activity" evidence=ISS;TAS] [GO:0045449 "regulation of transcription" evidence=TAS] [GO:0009873 "ethylene mediated signaling pathway" evidence=TAS] InterPro:IPR006957 Pfam:PF04873 EMBL:AC012679 EMBL:AF004215 EMBL:AY070044 EMBL:AY133839 PIR:E96764 PDB:1WIJ TRANSFAC:T02652 GeneFarm:2369 SPTR:O23116	3.00E-142
chr3.BM1720.16	99.1.3.2.494	EIL3_ARATH							EIL3_ARATH	3D-structure;Coiledcoil;DNA-binding;Ethylenesignalingpathway;Nuclearprotein;Transcription;Transcriptionregulation,ETHYLENE-INSENSITIVE3-like 3 protein.	8.00E-142	GO_ID:18418	TAIR|gene:2027753 SPTR:O23116 symbol:AT1G73730.1 [GO:0003700 "transcription factor activity" evidence=ISS;TAS] [GO:0045449 "regulation of transcription" evidence=TAS] [GO:0009873 "ethylene mediated signaling pathway" evidence=TAS] InterPro:IPR006957 Pfam:PF04873 EMBL:AC012679 EMBL:AF004215 EMBL:AY070044 EMBL:AY133839 PIR:E96764 PDB:1WIJ TRANSFAC:T02652 GeneFarm:2369 SPTR:O23116	3.00E-142
Ljwgs_005275.1	99.1.4.355	GO_ID:45026										GO_ID:45026	TAIR|gene:2037697 SPTR:Q9XI33 symbol:AT1G15360.1 [GO:0003700 "transcription factor activity" evidence=ISS;TAS] [GO:0009873 "ethylene mediated signaling pathway" evidence=TAS] [GO:0003677 "DNA binding" evidence=ISS] [GO:0005634 "nucleus" evidence=IC] [GO:0006355 "regulation of transcription, DNA-dependent" evidence=ISS] InterPro:IPR001471 Pfam:PF00847 HSSP:O80337 PRINTS:PR00367 ProDom:PD001423 SMA…	2.00E-25
Ljwgs_037191.1	3.2.6.26	SMURF E3 ubiquitin ligase SMURF1/2 [EC:6.3.2.-] [GO:0004842]	rno:64039	Fbxl20; F-box and leucine-rich repeat protein 20 [KO:K03875]	4.00E-19				FXL20_MOUSE	Alternativesplicing;Leucine-richrepeat;Repeat;Ublconjugationpathway,F-box/LRR-repeat protein 20 (F-box and leucine-rich repeat protein 20) (F-box/LRR-repeat protein 2-like).	4.00E-27	GO_ID:7509	TAIR|gene:2040104 SPTR:Q9SKK0 symbol:AT2G25490.1 [GO:0006511 "ubiquitin-dependent protein catabolism" evidence=TAS] [GO:0005634 "nucleus" evidence=TAS] [GO:0010105 "negative regulation of ethylene mediated signaling pathway" evidence=TAS] [GO:0004842 "ubiquitin-protein ligase activity" evidence=ISS] Pfam:PF00560 Pfam:PF00646 InterPro:IPR001810 InterPro:IPR001611 GO:GO:0005634 SMART:SM00256 InterP…	2.00E-123
Ljwgs_037191.1	2.3.7.2	anaphase-promoting complex component [GO:0004842]	rno:64039	Fbxl20; F-box and leucine-rich repeat protein 20 [KO:K03875]	4.00E-19				FXL20_MOUSE	Alternativesplicing;Leucine-richrepeat;Repeat;Ublconjugationpathway,F-box/LRR-repeat protein 20 (F-box and leucine-rich repeat protein 20) (F-box/LRR-repeat protein 2-like).	4.00E-27	GO_ID:7509	TAIR|gene:2040104 SPTR:Q9SKK0 symbol:AT2G25490.1 [GO:0006511 "ubiquitin-dependent protein catabolism" evidence=TAS] [GO:0005634 "nucleus" evidence=TAS] [GO:0010105 "negative regulation of ethylene mediated signaling pathway" evidence=TAS] [GO:0004842 "ubiquitin-protein ligase activity" evidence=ISS] Pfam:PF00560 Pfam:PF00646 InterPro:IPR001810 InterPro:IPR001611 GO:GO:0005634 SMART:SM00256 InterP…	2.00E-123
Ljwgs_037191.1	4.2.4.13	SKP2 S-phase kinase-associated protein 2	rno:64039	Fbxl20; F-box and leucine-rich repeat protein 20 [KO:K03875]	4.00E-19				FXL20_MOUSE	Alternativesplicing;Leucine-richrepeat;Repeat;Ublconjugationpathway,F-box/LRR-repeat protein 20 (F-box and leucine-rich repeat protein 20) (F-box/LRR-repeat protein 2-like).	4.00E-27	GO_ID:7509	TAIR|gene:2040104 SPTR:Q9SKK0 symbol:AT2G25490.1 [GO:0006511 "ubiquitin-dependent protein catabolism" evidence=TAS] [GO:0005634 "nucleus" evidence=TAS] [GO:0010105 "negative regulation of ethylene mediated signaling pathway" evidence=TAS] [GO:0004842 "ubiquitin-protein ligase activity" evidence=ISS] Pfam:PF00560 Pfam:PF00646 InterPro:IPR001810 InterPro:IPR001611 GO:GO:0005634 SMART:SM00256 InterP…	2.00E-123
Ljwgs_037191.1	4.2.4.11	[GO:0004842]	rno:64039	Fbxl20; F-box and leucine-rich repeat protein 20 [KO:K03875]	4.00E-19				FXL20_MOUSE	Alternativesplicing;Leucine-richrepeat;Repeat;Ublconjugationpathway,F-box/LRR-repeat protein 20 (F-box and leucine-rich repeat protein 20) (F-box/LRR-repeat protein 2-like).	4.00E-27	GO_ID:7509	TAIR|gene:2040104 SPTR:Q9SKK0 symbol:AT2G25490.1 [GO:0006511 "ubiquitin-dependent protein catabolism" evidence=TAS] [GO:0005634 "nucleus" evidence=TAS] [GO:0010105 "negative regulation of ethylene mediated signaling pathway" evidence=TAS] [GO:0004842 "ubiquitin-protein ligase activity" evidence=ISS] Pfam:PF00560 Pfam:PF00646 InterPro:IPR001810 InterPro:IPR001611 GO:GO:0005634 SMART:SM00256 InterP…	2.00E-123
Ljwgs_037191.1	3.2.3.76	SKP1 suppressor of kinetochore protein 1 [COG:COG5201] [GO:0004842]	rno:64039	Fbxl20; F-box and leucine-rich repeat protein 20 [KO:K03875]	4.00E-19				FXL20_MOUSE	Alternativesplicing;Leucine-richrepeat;Repeat;Ublconjugationpathway,F-box/LRR-repeat protein 20 (F-box and leucine-rich repeat protein 20) (F-box/LRR-repeat protein 2-like).	4.00E-27	GO_ID:7509	TAIR|gene:2040104 SPTR:Q9SKK0 symbol:AT2G25490.1 [GO:0006511 "ubiquitin-dependent protein catabolism" evidence=TAS] [GO:0005634 "nucleus" evidence=TAS] [GO:0010105 "negative regulation of ethylene mediated signaling pathway" evidence=TAS] [GO:0004842 "ubiquitin-protein ligase activity" evidence=ISS] Pfam:PF00560 Pfam:PF00646 InterPro:IPR001810 InterPro:IPR001611 GO:GO:0005634 SMART:SM00256 InterP…	2.00E-123
Ljwgs_037191.1	4.2.4.21	anaphase-promoting complex [GO:0004842]	rno:64039	Fbxl20; F-box and leucine-rich repeat protein 20 [KO:K03875]	4.00E-19				FXL20_MOUSE	Alternativesplicing;Leucine-richrepeat;Repeat;Ublconjugationpathway,F-box/LRR-repeat protein 20 (F-box and leucine-rich repeat protein 20) (F-box/LRR-repeat protein 2-like).	4.00E-27	GO_ID:7509	TAIR|gene:2040104 SPTR:Q9SKK0 symbol:AT2G25490.1 [GO:0006511 "ubiquitin-dependent protein catabolism" evidence=TAS] [GO:0005634 "nucleus" evidence=TAS] [GO:0010105 "negative regulation of ethylene mediated signaling pathway" evidence=TAS] [GO:0004842 "ubiquitin-protein ligase activity" evidence=ISS] Pfam:PF00560 Pfam:PF00646 InterPro:IPR001810 InterPro:IPR001611 GO:GO:0005634 SMART:SM00256 InterP…	2.00E-123
Ljwgs_037191.1	3.2.6.37	RBX1, ROC1 ring-box 1 [COG:COG5194] [GO:0004842]	rno:64039	Fbxl20; F-box and leucine-rich repeat protein 20 [KO:K03875]	4.00E-19				FXL20_MOUSE	Alternativesplicing;Leucine-richrepeat;Repeat;Ublconjugationpathway,F-box/LRR-repeat protein 20 (F-box and leucine-rich repeat protein 20) (F-box/LRR-repeat protein 2-like).	4.00E-27	GO_ID:7509	TAIR|gene:2040104 SPTR:Q9SKK0 symbol:AT2G25490.1 [GO:0006511 "ubiquitin-dependent protein catabolism" evidence=TAS] [GO:0005634 "nucleus" evidence=TAS] [GO:0010105 "negative regulation of ethylene mediated signaling pathway" evidence=TAS] [GO:0004842 "ubiquitin-protein ligase activity" evidence=ISS] Pfam:PF00560 Pfam:PF00646 InterPro:IPR001810 InterPro:IPR001611 GO:GO:0005634 SMART:SM00256 InterP…	2.00E-123
Ljwgs_037191.1	2.3.7.13	SKP2 S-phase kinase-associated protein 2	rno:64039	Fbxl20; F-box and leucine-rich repeat protein 20 [KO:K03875]	4.00E-19				FXL20_MOUSE	Alternativesplicing;Leucine-richrepeat;Repeat;Ublconjugationpathway,F-box/LRR-repeat protein 20 (F-box and leucine-rich repeat protein 20) (F-box/LRR-repeat protein 2-like).	4.00E-27	GO_ID:7509	TAIR|gene:2040104 SPTR:Q9SKK0 symbol:AT2G25490.1 [GO:0006511 "ubiquitin-dependent protein catabolism" evidence=TAS] [GO:0005634 "nucleus" evidence=TAS] [GO:0010105 "negative regulation of ethylene mediated signaling pathway" evidence=TAS] [GO:0004842 "ubiquitin-protein ligase activity" evidence=ISS] Pfam:PF00560 Pfam:PF00646 InterPro:IPR001810 InterPro:IPR001611 GO:GO:0005634 SMART:SM00256 InterP…	2.00E-123
chr4.CM0739.32	1.11.11.2	E3.1.1.45 carboxymethylenebutenolidase [EC:3.1.1.45] [COG:COG0412] [GO:0008806]				YAL049c	COG0412	6.00E-21	E134_MAIZE	Directproteinsequencing;Glycoprotein;Hydrolase;Signal,Endo-1,3;1,4-beta-D-glucanase precursor (EC 3.2.1.-).	2.00E-34	GO_ID:7678	TAIR|gene:2088059 SPTR:Q9LUG8 symbol:AT3G23600.1 [GO:0016787 "hydrolase activity" evidence=ISS] [GO:0005737 "cytoplasm" evidence=IDA] [GO:0005634 "nucleus" evidence=IDA] InterPro:IPR002925 Pfam:PF01738 EMBL:AB023036 EMBL:AY064133 EMBL:AY084617 EMBL:AY097405 SPTR:Q9LUG8	4.00E-82
chr4.CM0739.32	1.11.4.16	E3.1.1.45 carboxymethylenebutenolidase [EC:3.1.1.45] [COG:COG0412] [GO:0008806]				YAL049c	COG0412	6.00E-21	E134_MAIZE	Directproteinsequencing;Glycoprotein;Hydrolase;Signal,Endo-1,3;1,4-beta-D-glucanase precursor (EC 3.2.1.-).	2.00E-34	GO_ID:7678	TAIR|gene:2088059 SPTR:Q9LUG8 symbol:AT3G23600.1 [GO:0016787 "hydrolase activity" evidence=ISS] [GO:0005737 "cytoplasm" evidence=IDA] [GO:0005634 "nucleus" evidence=IDA] InterPro:IPR002925 Pfam:PF01738 EMBL:AB023036 EMBL:AY064133 EMBL:AY084617 EMBL:AY097405 SPTR:Q9LUG8	4.00E-82
Ljwgs_040388.1	99.1.4.355	GO_ID:45026							PZ02_LUPPO	DNA-binding;Nuclearprotein;Transcription;Transcriptionregulation,Protein PPLZ02.	1.00E-15	GO_ID:45026	TAIR|gene:2037697 SPTR:Q9XI33 symbol:AT1G15360.1 [GO:0003700 "transcription factor activity" evidence=ISS;TAS] [GO:0009873 "ethylene mediated signaling pathway" evidence=TAS] [GO:0003677 "DNA binding" evidence=ISS] [GO:0005634 "nucleus" evidence=IC] [GO:0006355 "regulation of transcription, DNA-dependent" evidence=ISS] InterPro:IPR001471 Pfam:PF00847 HSSP:O80337 PRINTS:PR00367 ProDom:PD001423 SMA…	1.00E-22
Ljwgs_040388.1	99.1.3.2.799	PZ02_LUPPO							PZ02_LUPPO	DNA-binding;Nuclearprotein;Transcription;Transcriptionregulation,Protein PPLZ02.	1.00E-15	GO_ID:45026	TAIR|gene:2037697 SPTR:Q9XI33 symbol:AT1G15360.1 [GO:0003700 "transcription factor activity" evidence=ISS;TAS] [GO:0009873 "ethylene mediated signaling pathway" evidence=TAS] [GO:0003677 "DNA binding" evidence=ISS] [GO:0005634 "nucleus" evidence=IC] [GO:0006355 "regulation of transcription, DNA-dependent" evidence=ISS] InterPro:IPR001471 Pfam:PF00847 HSSP:O80337 PRINTS:PR00367 ProDom:PD001423 SMA…	1.00E-22
Ljwgs_021600.1	99.1.4.1790	GO_ID:35610										GO_ID:35610	TAIR|gene:3690962 SPTR:Q9M8M5 symbol:AT1G80580.1 [GO:0003700 "transcription factor activity" evidence=ISS;TAS] [GO:0009873 "ethylene mediated signaling pathway" evidence=TAS] [GO:0003677 "DNA binding" evidence=ISS] [GO:0005634 "nucleus" evidence=IC] [GO:0006355 "regulation of transcription, DNA-dependent" evidence=ISS] InterPro:IPR001471 Pfam:PF00847 HSSP:O80337 PRINTS:PR00367 ProDom:PD001423 SMA…	2.00E-09
chr1.TM0371.19	99.1.4.1790	GO_ID:35610										GO_ID:35610	TAIR|gene:3690962 SPTR:Q9M8M5 symbol:AT1G80580.1 [GO:0003700 "transcription factor activity" evidence=ISS;TAS] [GO:0009873 "ethylene mediated signaling pathway" evidence=TAS] [GO:0003677 "DNA binding" evidence=ISS] [GO:0005634 "nucleus" evidence=IC] [GO:0006355 "regulation of transcription, DNA-dependent" evidence=ISS] InterPro:IPR001471 Pfam:PF00847 HSSP:O80337 PRINTS:PR00367 ProDom:PD001423 SMA…	2.00E-09
Ljwgs_147748.1	99.1.4.2770	GO_ID:30196							PZ02_LUPPO	DNA-binding;Nuclearprotein;Transcription;Transcriptionregulation,Protein PPLZ02.	4.00E-09	GO_ID:30196	TAIR|gene:2146984 SPTR:Q94AW5 symbol:AT5G25190.1 [GO:0003700 "transcription factor activity" evidence=ISS;TAS] [GO:0009873 "ethylene mediated signaling pathway" evidence=TAS] [GO:0003677 "DNA binding" evidence=ISS] [GO:0005634 "nucleus" evidence=IC] [GO:0006355 "regulation of transcription, DNA-dependent" evidence=ISS] InterPro:IPR001471 Pfam:PF00847 HSSP:O80337 PRINTS:PR00367 ProDom:PD001423 SMA…	7.00E-10
Ljwgs_147748.1	99.1.3.2.799	PZ02_LUPPO							PZ02_LUPPO	DNA-binding;Nuclearprotein;Transcription;Transcriptionregulation,Protein PPLZ02.	4.00E-09	GO_ID:30196	TAIR|gene:2146984 SPTR:Q94AW5 symbol:AT5G25190.1 [GO:0003700 "transcription factor activity" evidence=ISS;TAS] [GO:0009873 "ethylene mediated signaling pathway" evidence=TAS] [GO:0003677 "DNA binding" evidence=ISS] [GO:0005634 "nucleus" evidence=IC] [GO:0006355 "regulation of transcription, DNA-dependent" evidence=ISS] InterPro:IPR001471 Pfam:PF00847 HSSP:O80337 PRINTS:PR00367 ProDom:PD001423 SMA…	7.00E-10
chr1.TM1633.16	99.1.4.2770	GO_ID:30196							PZ02_LUPPO	DNA-binding;Nuclearprotein;Transcription;Transcriptionregulation,Protein PPLZ02.	1.00E-39	GO_ID:30196	TAIR|gene:2146984 SPTR:Q94AW5 symbol:AT5G25190.1 [GO:0003700 "transcription factor activity" evidence=ISS;TAS] [GO:0009873 "ethylene mediated signaling pathway" evidence=TAS] [GO:0003677 "DNA binding" evidence=ISS] [GO:0005634 "nucleus" evidence=IC] [GO:0006355 "regulation of transcription, DNA-dependent" evidence=ISS] InterPro:IPR001471 Pfam:PF00847 HSSP:O80337 PRINTS:PR00367 ProDom:PD001423 SMA…	3.00E-40
chr1.TM1633.16	99.1.3.2.799	PZ02_LUPPO							PZ02_LUPPO	DNA-binding;Nuclearprotein;Transcription;Transcriptionregulation,Protein PPLZ02.	1.00E-39	GO_ID:30196	TAIR|gene:2146984 SPTR:Q94AW5 symbol:AT5G25190.1 [GO:0003700 "transcription factor activity" evidence=ISS;TAS] [GO:0009873 "ethylene mediated signaling pathway" evidence=TAS] [GO:0003677 "DNA binding" evidence=ISS] [GO:0005634 "nucleus" evidence=IC] [GO:0006355 "regulation of transcription, DNA-dependent" evidence=ISS] InterPro:IPR001471 Pfam:PF00847 HSSP:O80337 PRINTS:PR00367 ProDom:PD001423 SMA…	3.00E-40
chr4.CM0739.32.1	1.11.11.2	E3.1.1.45 carboxymethylenebutenolidase [EC:3.1.1.45] [COG:COG0412] [GO:0008806]	bur:Bcep18194_C7069	carboxymethylenebutenolidase [EC:3.1.1.45] [KO:K01061]	8.00E-09	YAL049c	COG0412	7.00E-21	E134_MAIZE	Directproteinsequencing;Glycoprotein;Hydrolase;Signal,Endo-1,3;1,4-beta-D-glucanase precursor (EC 3.2.1.-).	8.00E-33	GO_ID:7678	TAIR|gene:2088059 SPTR:Q9LUG8 symbol:AT3G23600.1 [GO:0016787 "hydrolase activity" evidence=ISS] [GO:0005737 "cytoplasm" evidence=IDA] [GO:0005634 "nucleus" evidence=IDA] InterPro:IPR002925 Pfam:PF01738 EMBL:AB023036 EMBL:AY064133 EMBL:AY084617 EMBL:AY097405 SPTR:Q9LUG8	4.00E-99
chr4.CM0739.32.1	1.11.4.16	E3.1.1.45 carboxymethylenebutenolidase [EC:3.1.1.45] [COG:COG0412] [GO:0008806]	bur:Bcep18194_C7069	carboxymethylenebutenolidase [EC:3.1.1.45] [KO:K01061]	8.00E-09	YAL049c	COG0412	7.00E-21	E134_MAIZE	Directproteinsequencing;Glycoprotein;Hydrolase;Signal,Endo-1,3;1,4-beta-D-glucanase precursor (EC 3.2.1.-).	8.00E-33	GO_ID:7678	TAIR|gene:2088059 SPTR:Q9LUG8 symbol:AT3G23600.1 [GO:0016787 "hydrolase activity" evidence=ISS] [GO:0005737 "cytoplasm" evidence=IDA] [GO:0005634 "nucleus" evidence=IDA] InterPro:IPR002925 Pfam:PF01738 EMBL:AB023036 EMBL:AY064133 EMBL:AY084617 EMBL:AY097405 SPTR:Q9LUG8	4.00E-99
TM1634.7	4.1.1.2	[COG:COG0643 COG0784 COG0835] [GO:0000155 0000156 0004673]	sfx:S2574	evgS; putative sensor for regulator EvgA [EC:2.7.3.-] [KO:K07679]	8.00E-15	sll1905_5	COG0784	3.00E-15	ETR2_PELHO	Copper;Endoplasmicreticulum;Ethylenesignalingpathway;Kinase;Membrane;Metal-binding;Multigenefamily;Phosphorylation;Receptor;Sensorytransduction;Transferase;Transmembrane;Two-componentregulatorysystem,Ethylene receptor 2 (EC 2.7.3.-) (PhETR2).	8.00E-29	GO_ID:33970	TAIR|gene:2084967 SPTR:Q9ZTP3 symbol:AT3G04580.1 [GO:0004872 "receptor activity" evidence=TAS] [GO:0010105 "negative regulation of ethylene mediated signaling pathway" evidence=TAS] InterPro:IPR003661 InterPro:IPR003018 InterPro:IPR001789 Pfam:PF00072 Pfam:PF00512 Pfam:PF01590 SMART:SM00065 ProDom:PD000039 SMART:SM00448 PROSITE:PS50110 SMART:SM00388 HSSP:P49333 EMBL:AC011437 EMBL:AF048982 SPTR:Q9…	3.00E-60
TM1634.7	2.3.3.19	[COG:COG0784]	sfx:S2574	evgS; putative sensor for regulator EvgA [EC:2.7.3.-] [KO:K07679]	8.00E-15	sll1905_5	COG0784	3.00E-15	ETR2_PELHO	Copper;Endoplasmicreticulum;Ethylenesignalingpathway;Kinase;Membrane;Metal-binding;Multigenefamily;Phosphorylation;Receptor;Sensorytransduction;Transferase;Transmembrane;Two-componentregulatorysystem,Ethylene receptor 2 (EC 2.7.3.-) (PhETR2).	8.00E-29	GO_ID:33970	TAIR|gene:2084967 SPTR:Q9ZTP3 symbol:AT3G04580.1 [GO:0004872 "receptor activity" evidence=TAS] [GO:0010105 "negative regulation of ethylene mediated signaling pathway" evidence=TAS] InterPro:IPR003661 InterPro:IPR003018 InterPro:IPR001789 Pfam:PF00072 Pfam:PF00512 Pfam:PF01590 SMART:SM00065 ProDom:PD000039 SMART:SM00448 PROSITE:PS50110 SMART:SM00388 HSSP:P49333 EMBL:AC011437 EMBL:AF048982 SPTR:Q9…	3.00E-60
TM1634.7	2.3.3.23	PILL type IV pili sensor histidine kinase/response regulator [COG:COG0643 COG0784]	sfx:S2574	evgS; putative sensor for regulator EvgA [EC:2.7.3.-] [KO:K07679]	8.00E-15	sll1905_5	COG0784	3.00E-15	ETR2_PELHO	Copper;Endoplasmicreticulum;Ethylenesignalingpathway;Kinase;Membrane;Metal-binding;Multigenefamily;Phosphorylation;Receptor;Sensorytransduction;Transferase;Transmembrane;Two-componentregulatorysystem,Ethylene receptor 2 (EC 2.7.3.-) (PhETR2).	8.00E-29	GO_ID:33970	TAIR|gene:2084967 SPTR:Q9ZTP3 symbol:AT3G04580.1 [GO:0004872 "receptor activity" evidence=TAS] [GO:0010105 "negative regulation of ethylene mediated signaling pathway" evidence=TAS] InterPro:IPR003661 InterPro:IPR003018 InterPro:IPR001789 Pfam:PF00072 Pfam:PF00512 Pfam:PF01590 SMART:SM00065 ProDom:PD000039 SMART:SM00448 PROSITE:PS50110 SMART:SM00388 HSSP:P49333 EMBL:AC011437 EMBL:AF048982 SPTR:Q9…	3.00E-60
TM1634.7	3.2.1.2	Response regulator [GO:0000156] [COG:COG0784 COG2204 COG2197]	sfx:S2574	evgS; putative sensor for regulator EvgA [EC:2.7.3.-] [KO:K07679]	8.00E-15	sll1905_5	COG0784	3.00E-15	ETR2_PELHO	Copper;Endoplasmicreticulum;Ethylenesignalingpathway;Kinase;Membrane;Metal-binding;Multigenefamily;Phosphorylation;Receptor;Sensorytransduction;Transferase;Transmembrane;Two-componentregulatorysystem,Ethylene receptor 2 (EC 2.7.3.-) (PhETR2).	8.00E-29	GO_ID:33970	TAIR|gene:2084967 SPTR:Q9ZTP3 symbol:AT3G04580.1 [GO:0004872 "receptor activity" evidence=TAS] [GO:0010105 "negative regulation of ethylene mediated signaling pathway" evidence=TAS] InterPro:IPR003661 InterPro:IPR003018 InterPro:IPR001789 Pfam:PF00072 Pfam:PF00512 Pfam:PF01590 SMART:SM00065 ProDom:PD000039 SMART:SM00448 PROSITE:PS50110 SMART:SM00388 HSSP:P49333 EMBL:AC011437 EMBL:AF048982 SPTR:Q9…	3.00E-60
Ljwgs_078116.1	99.1.4.4475	GO_ID:41888							ERF13_ARATH	Activator;DNA-binding;Ethylenesignalingpathway;Nuclearprotein;Plantdefense;Transcription;Transcriptionregulation,Ethylene-responsive transcription factor 13 (Ethylene-responsive element-binding factor 13) (EREBP-13) (AtERF13).	7.00E-22	GO_ID:41888	TAIR|gene:2055001 SPTR:Q8L9K1 symbol:ATERF13 [GO:0003700 "transcription factor activity" evidence=ISS;TAS] [GO:0009873 "ethylene mediated signaling pathway" evidence=TAS] [GO:0003677 "DNA binding" evidence=ISS] [GO:0005634 "nucleus" evidence=IC;IDA] [GO:0006355 "regulation of transcription, DNA-dependent" evidence=ISS] InterPro:IPR001471 HSSP:O80337 PRINTS:PR00367 ProDom:PD001423 SMART:SM00380 PR…	3.00E-22
Ljwgs_078116.1	99.1.3.2.883	ERF13_ARATH							ERF13_ARATH	Activator;DNA-binding;Ethylenesignalingpathway;Nuclearprotein;Plantdefense;Transcription;Transcriptionregulation,Ethylene-responsive transcription factor 13 (Ethylene-responsive element-binding factor 13) (EREBP-13) (AtERF13).	7.00E-22	GO_ID:41888	TAIR|gene:2055001 SPTR:Q8L9K1 symbol:ATERF13 [GO:0003700 "transcription factor activity" evidence=ISS;TAS] [GO:0009873 "ethylene mediated signaling pathway" evidence=TAS] [GO:0003677 "DNA binding" evidence=ISS] [GO:0005634 "nucleus" evidence=IC;IDA] [GO:0006355 "regulation of transcription, DNA-dependent" evidence=ISS] InterPro:IPR001471 HSSP:O80337 PRINTS:PR00367 ProDom:PD001423 SMART:SM00380 PR…	3.00E-22
chr3.CM0080.7	99.1.4.4475	GO_ID:41888							ERF13_ARATH	Activator;DNA-binding;Ethylenesignalingpathway;Nuclearprotein;Plantdefense;Transcription;Transcriptionregulation,Ethylene-responsive transcription factor 13 (Ethylene-responsive element-binding factor 13) (EREBP-13) (AtERF13).	7.00E-22	GO_ID:41888	TAIR|gene:2055001 SPTR:Q8L9K1 symbol:ATERF13 [GO:0003700 "transcription factor activity" evidence=ISS;TAS] [GO:0009873 "ethylene mediated signaling pathway" evidence=TAS] [GO:0003677 "DNA binding" evidence=ISS] [GO:0005634 "nucleus" evidence=IC;IDA] [GO:0006355 "regulation of transcription, DNA-dependent" evidence=ISS] InterPro:IPR001471 HSSP:O80337 PRINTS:PR00367 ProDom:PD001423 SMART:SM00380 PR…	3.00E-22
chr3.CM0080.7	99.1.3.2.883	ERF13_ARATH							ERF13_ARATH	Activator;DNA-binding;Ethylenesignalingpathway;Nuclearprotein;Plantdefense;Transcription;Transcriptionregulation,Ethylene-responsive transcription factor 13 (Ethylene-responsive element-binding factor 13) (EREBP-13) (AtERF13).	7.00E-22	GO_ID:41888	TAIR|gene:2055001 SPTR:Q8L9K1 symbol:ATERF13 [GO:0003700 "transcription factor activity" evidence=ISS;TAS] [GO:0009873 "ethylene mediated signaling pathway" evidence=TAS] [GO:0003677 "DNA binding" evidence=ISS] [GO:0005634 "nucleus" evidence=IC;IDA] [GO:0006355 "regulation of transcription, DNA-dependent" evidence=ISS] InterPro:IPR001471 HSSP:O80337 PRINTS:PR00367 ProDom:PD001423 SMART:SM00380 PR…	3.00E-22
Ljwgs_107677.3	99.1.4.2770	GO_ID:30196							PZ02_LUPPO	DNA-binding;Nuclearprotein;Transcription;Transcriptionregulation,Protein PPLZ02.	8.00E-22	GO_ID:30196	TAIR|gene:2146984 SPTR:Q94AW5 symbol:AT5G25190.1 [GO:0003700 "transcription factor activity" evidence=ISS;TAS] [GO:0009873 "ethylene mediated signaling pathway" evidence=TAS] [GO:0003677 "DNA binding" evidence=ISS] [GO:0005634 "nucleus" evidence=IC] [GO:0006355 "regulation of transcription, DNA-dependent" evidence=ISS] InterPro:IPR001471 Pfam:PF00847 HSSP:O80337 PRINTS:PR00367 ProDom:PD001423 SMA…	5.00E-27
Ljwgs_107677.3	99.1.3.2.799	PZ02_LUPPO							PZ02_LUPPO	DNA-binding;Nuclearprotein;Transcription;Transcriptionregulation,Protein PPLZ02.	8.00E-22	GO_ID:30196	TAIR|gene:2146984 SPTR:Q94AW5 symbol:AT5G25190.1 [GO:0003700 "transcription factor activity" evidence=ISS;TAS] [GO:0009873 "ethylene mediated signaling pathway" evidence=TAS] [GO:0003677 "DNA binding" evidence=ISS] [GO:0005634 "nucleus" evidence=IC] [GO:0006355 "regulation of transcription, DNA-dependent" evidence=ISS] InterPro:IPR001471 Pfam:PF00847 HSSP:O80337 PRINTS:PR00367 ProDom:PD001423 SMA…	5.00E-27
