# Supplementary material for: Dissection of Symbiosis and Organ Development by Integrated Transcriptome Analysis of Lotus japonicus Mutant and Wild-Type Plants
Source: PLoS One. 2009 Aug 7;4(8):e6556. doi: 10.1371/journal.pone.0006556 (PMC2717213; doi:10.1371/journal.pone.0006556)
Supplement: Folder S5 — Fix-minus mutants (9.19 MB ZIP) [file pone.0006556.s013.zip › S5.FIX-MINUS MUTANTS copy/5.1.Fix_minus_Nodule_vs_Uninoclated_Root/5.1.1.Total transcript analysis/5.1.1.2/5.1.1.2.nodulin.txt]

chr3.BM1543.18	99.1.3.2.1372	ENL1_ARATH							ENL1_ARATH	Glycoprotein;GPI-anchor;Lipoprotein;Membrane;Signal,Early nodulin-like protein 1 precursor (Phytocyanin-like protein).	8.00E-27	GO_ID:54881	TAIR|gene:2085774 SPTR:Q9LJU1 symbol:AT3G20570.1 [GO:0031225 "anchored to membrane" evidence=TAS] [GO:0005489 "electron transporter activity" evidence=ISS] [GO:0005507 "copper ion binding" evidence=ISS] [GO:0006118 "electron transport" evidence=ISS] InterPro:IPR003245 Pfam:PF02298 ProDom:PD003122 HSSP:P29602 EMBL:AP000410 EMBL:BT009716 SPTR:Q9LJU1	3.00E-36
chr3.BM1543.18	99.1.4.5620	GO_ID:54881							ENL1_ARATH	Glycoprotein;GPI-anchor;Lipoprotein;Membrane;Signal,Early nodulin-like protein 1 precursor (Phytocyanin-like protein).	8.00E-27	GO_ID:54881	TAIR|gene:2085774 SPTR:Q9LJU1 symbol:AT3G20570.1 [GO:0031225 "anchored to membrane" evidence=TAS] [GO:0005489 "electron transporter activity" evidence=ISS] [GO:0005507 "copper ion binding" evidence=ISS] [GO:0006118 "electron transport" evidence=ISS] InterPro:IPR003245 Pfam:PF02298 ProDom:PD003122 HSSP:P29602 EMBL:AP000410 EMBL:BT009716 SPTR:Q9LJU1	3.00E-36
Ljwgs_137016.1	99.1.4.5620	GO_ID:54881							ENL2_ARATH	GPI-anchor;Lipoprotein;Membrane;Signal,Early nodulin-like protein 2 precursor (Phytocyanin-like protein).	2.00E-12	GO_ID:54881	TAIR|gene:2085774 SPTR:Q9LJU1 symbol:AT3G20570.1 [GO:0031225 "anchored to membrane" evidence=TAS] [GO:0005489 "electron transporter activity" evidence=ISS] [GO:0005507 "copper ion binding" evidence=ISS] [GO:0006118 "electron transport" evidence=ISS] InterPro:IPR003245 Pfam:PF02298 ProDom:PD003122 HSSP:P29602 EMBL:AP000410 EMBL:BT009716 SPTR:Q9LJU1	6.00E-19
Ljwgs_137016.1	99.1.3.2.1553	ENL2_ARATH							ENL2_ARATH	GPI-anchor;Lipoprotein;Membrane;Signal,Early nodulin-like protein 2 precursor (Phytocyanin-like protein).	2.00E-12	GO_ID:54881	TAIR|gene:2085774 SPTR:Q9LJU1 symbol:AT3G20570.1 [GO:0031225 "anchored to membrane" evidence=TAS] [GO:0005489 "electron transporter activity" evidence=ISS] [GO:0005507 "copper ion binding" evidence=ISS] [GO:0006118 "electron transport" evidence=ISS] InterPro:IPR003245 Pfam:PF02298 ProDom:PD003122 HSSP:P29602 EMBL:AP000410 EMBL:BT009716 SPTR:Q9LJU1	6.00E-19
Ljwgs_035318.1	1.11.11.12	MHPE 4-hydroxy 2-oxovalerate aldolase [EC:4.1.3.-] [COG:COG0119] [GO:0008701]	ath:At1g74040	F2P9.9; 2-isopropylmalate synthase 1 (IMS1) [EC:2.3.3.13] [KO:K01649]	3.00E-40	aq_2090	COG0119	3.00E-30	LEU1_SOYBN	Amino-acidbiosynthesis;Branched-chainaminoacidbiosynthesis;Leucinebiosynthesis;Nitrogenfixation;Nodulation;Transferase,Probable 2-isopropylmalate synthase (EC 2.3.3.13) (Alpha- isopropylmalate synthase) (Alpha-IPM synthetase) (Late nodulin 56) (N- 56).	3.00E-43	GO_ID:33233	TIGR_CMR|BA1420 SPTR:Q81T68 symbol:BA1420 "2-isopropylmalate synthase" [GO:0003852 "2-isopropylmalate synthase activity" evidence=ISS] [GO:0009098 "leucine biosynthesis" evidence=ISS] HAMAP:MF_01025 InterPro:IPR002034 Interpro:IPR000891 Pfam:PF00682 PROSITE:PS50991 PROSITE:PS00815 PROSITE:PS00816 InterPro:IPR005671 TIGRFAMs:TIGR00973 EMBL:AE017334 EMBL:AE017225 EMBL:AE017028 TIGR:BA1420 TIGR:GBAA…	7.00E-24
Ljwgs_035318.1	1.5.8.15	E2.3.3.14 homocitrate synthase [EC:2.3.3.14] [COG:COG0119] [GO:0004410]	ath:At1g74040	F2P9.9; 2-isopropylmalate synthase 1 (IMS1) [EC:2.3.3.13] [KO:K01649]	3.00E-40	aq_2090	COG0119	3.00E-30	LEU1_SOYBN	Amino-acidbiosynthesis;Branched-chainaminoacidbiosynthesis;Leucinebiosynthesis;Nitrogenfixation;Nodulation;Transferase,Probable 2-isopropylmalate synthase (EC 2.3.3.13) (Alpha- isopropylmalate synthase) (Alpha-IPM synthetase) (Late nodulin 56) (N- 56).	3.00E-43	GO_ID:33233	TIGR_CMR|BA1420 SPTR:Q81T68 symbol:BA1420 "2-isopropylmalate synthase" [GO:0003852 "2-isopropylmalate synthase activity" evidence=ISS] [GO:0009098 "leucine biosynthesis" evidence=ISS] HAMAP:MF_01025 InterPro:IPR002034 Interpro:IPR000891 Pfam:PF00682 PROSITE:PS50991 PROSITE:PS00815 PROSITE:PS00816 InterPro:IPR005671 TIGRFAMs:TIGR00973 EMBL:AE017334 EMBL:AE017225 EMBL:AE017028 TIGR:BA1420 TIGR:GBAA…	7.00E-24
Ljwgs_035318.1	1.5.6.24	E4.1.3.4, hmgL hydroxymethylglutaryl-CoA lyase [EC:4.1.3.4] [COG:COG0119] [GO:0004419]	ath:At1g74040	F2P9.9; 2-isopropylmalate synthase 1 (IMS1) [EC:2.3.3.13] [KO:K01649]	3.00E-40	aq_2090	COG0119	3.00E-30	LEU1_SOYBN	Amino-acidbiosynthesis;Branched-chainaminoacidbiosynthesis;Leucinebiosynthesis;Nitrogenfixation;Nodulation;Transferase,Probable 2-isopropylmalate synthase (EC 2.3.3.13) (Alpha- isopropylmalate synthase) (Alpha-IPM synthetase) (Late nodulin 56) (N- 56).	3.00E-43	GO_ID:33233	TIGR_CMR|BA1420 SPTR:Q81T68 symbol:BA1420 "2-isopropylmalate synthase" [GO:0003852 "2-isopropylmalate synthase activity" evidence=ISS] [GO:0009098 "leucine biosynthesis" evidence=ISS] HAMAP:MF_01025 InterPro:IPR002034 Interpro:IPR000891 Pfam:PF00682 PROSITE:PS50991 PROSITE:PS00815 PROSITE:PS00816 InterPro:IPR005671 TIGRFAMs:TIGR00973 EMBL:AE017334 EMBL:AE017225 EMBL:AE017028 TIGR:BA1420 TIGR:GBAA…	7.00E-24
Ljwgs_035318.1	1.5.13.34	MHPE 4-hydroxy 2-oxovalerate aldolase [EC:4.1.3.-] [COG:COG0119] [GO:0008701]	ath:At1g74040	F2P9.9; 2-isopropylmalate synthase 1 (IMS1) [EC:2.3.3.13] [KO:K01649]	3.00E-40	aq_2090	COG0119	3.00E-30	LEU1_SOYBN	Amino-acidbiosynthesis;Branched-chainaminoacidbiosynthesis;Leucinebiosynthesis;Nitrogenfixation;Nodulation;Transferase,Probable 2-isopropylmalate synthase (EC 2.3.3.13) (Alpha- isopropylmalate synthase) (Alpha-IPM synthetase) (Late nodulin 56) (N- 56).	3.00E-43	GO_ID:33233	TIGR_CMR|BA1420 SPTR:Q81T68 symbol:BA1420 "2-isopropylmalate synthase" [GO:0003852 "2-isopropylmalate synthase activity" evidence=ISS] [GO:0009098 "leucine biosynthesis" evidence=ISS] HAMAP:MF_01025 InterPro:IPR002034 Interpro:IPR000891 Pfam:PF00682 PROSITE:PS50991 PROSITE:PS00815 PROSITE:PS00816 InterPro:IPR005671 TIGRFAMs:TIGR00973 EMBL:AE017334 EMBL:AE017225 EMBL:AE017028 TIGR:BA1420 TIGR:GBAA…	7.00E-24
Ljwgs_035318.1	1.5.7.8	E2.3.3.13, leuA 2-isopropylmalate synthase [EC:2.3.3.13] [COG:COG0119] [GO:0003852]	ath:At1g74040	F2P9.9; 2-isopropylmalate synthase 1 (IMS1) [EC:2.3.3.13] [KO:K01649]	3.00E-40	aq_2090	COG0119	3.00E-30	LEU1_SOYBN	Amino-acidbiosynthesis;Branched-chainaminoacidbiosynthesis;Leucinebiosynthesis;Nitrogenfixation;Nodulation;Transferase,Probable 2-isopropylmalate synthase (EC 2.3.3.13) (Alpha- isopropylmalate synthase) (Alpha-IPM synthetase) (Late nodulin 56) (N- 56).	3.00E-43	GO_ID:33233	TIGR_CMR|BA1420 SPTR:Q81T68 symbol:BA1420 "2-isopropylmalate synthase" [GO:0003852 "2-isopropylmalate synthase activity" evidence=ISS] [GO:0009098 "leucine biosynthesis" evidence=ISS] HAMAP:MF_01025 InterPro:IPR002034 Interpro:IPR000891 Pfam:PF00682 PROSITE:PS50991 PROSITE:PS00815 PROSITE:PS00816 InterPro:IPR005671 TIGRFAMs:TIGR00973 EMBL:AE017334 EMBL:AE017225 EMBL:AE017028 TIGR:BA1420 TIGR:GBAA…	7.00E-24
Ljwgs_035318.1	1.11.2.3	MHPE 4-hydroxy 2-oxovalerate aldolase [EC:4.1.3.-] [COG:COG0119] [GO:0008701]	ath:At1g74040	F2P9.9; 2-isopropylmalate synthase 1 (IMS1) [EC:2.3.3.13] [KO:K01649]	3.00E-40	aq_2090	COG0119	3.00E-30	LEU1_SOYBN	Amino-acidbiosynthesis;Branched-chainaminoacidbiosynthesis;Leucinebiosynthesis;Nitrogenfixation;Nodulation;Transferase,Probable 2-isopropylmalate synthase (EC 2.3.3.13) (Alpha- isopropylmalate synthase) (Alpha-IPM synthetase) (Late nodulin 56) (N- 56).	3.00E-43	GO_ID:33233	TIGR_CMR|BA1420 SPTR:Q81T68 symbol:BA1420 "2-isopropylmalate synthase" [GO:0003852 "2-isopropylmalate synthase activity" evidence=ISS] [GO:0009098 "leucine biosynthesis" evidence=ISS] HAMAP:MF_01025 InterPro:IPR002034 Interpro:IPR000891 Pfam:PF00682 PROSITE:PS50991 PROSITE:PS00815 PROSITE:PS00816 InterPro:IPR005671 TIGRFAMs:TIGR00973 EMBL:AE017334 EMBL:AE017225 EMBL:AE017028 TIGR:BA1420 TIGR:GBAA…	7.00E-24
Ljwgs_035318.1	1.1.11.49	E2.3.3.14 homocitrate synthase [EC:2.3.3.14] [COG:COG0119] [GO:0004410]	ath:At1g74040	F2P9.9; 2-isopropylmalate synthase 1 (IMS1) [EC:2.3.3.13] [KO:K01649]	3.00E-40	aq_2090	COG0119	3.00E-30	LEU1_SOYBN	Amino-acidbiosynthesis;Branched-chainaminoacidbiosynthesis;Leucinebiosynthesis;Nitrogenfixation;Nodulation;Transferase,Probable 2-isopropylmalate synthase (EC 2.3.3.13) (Alpha- isopropylmalate synthase) (Alpha-IPM synthetase) (Late nodulin 56) (N- 56).	3.00E-43	GO_ID:33233	TIGR_CMR|BA1420 SPTR:Q81T68 symbol:BA1420 "2-isopropylmalate synthase" [GO:0003852 "2-isopropylmalate synthase activity" evidence=ISS] [GO:0009098 "leucine biosynthesis" evidence=ISS] HAMAP:MF_01025 InterPro:IPR002034 Interpro:IPR000891 Pfam:PF00682 PROSITE:PS50991 PROSITE:PS00815 PROSITE:PS00816 InterPro:IPR005671 TIGRFAMs:TIGR00973 EMBL:AE017334 EMBL:AE017225 EMBL:AE017028 TIGR:BA1420 TIGR:GBAA…	7.00E-24
Ljwgs_035318.1	1.3.4.2	E4.1.3.4, hmgL hydroxymethylglutaryl-CoA lyase [EC:4.1.3.4] [COG:COG0119] [GO:0004419]	ath:At1g74040	F2P9.9; 2-isopropylmalate synthase 1 (IMS1) [EC:2.3.3.13] [KO:K01649]	3.00E-40	aq_2090	COG0119	3.00E-30	LEU1_SOYBN	Amino-acidbiosynthesis;Branched-chainaminoacidbiosynthesis;Leucinebiosynthesis;Nitrogenfixation;Nodulation;Transferase,Probable 2-isopropylmalate synthase (EC 2.3.3.13) (Alpha- isopropylmalate synthase) (Alpha-IPM synthetase) (Late nodulin 56) (N- 56).	3.00E-43	GO_ID:33233	TIGR_CMR|BA1420 SPTR:Q81T68 symbol:BA1420 "2-isopropylmalate synthase" [GO:0003852 "2-isopropylmalate synthase activity" evidence=ISS] [GO:0009098 "leucine biosynthesis" evidence=ISS] HAMAP:MF_01025 InterPro:IPR002034 Interpro:IPR000891 Pfam:PF00682 PROSITE:PS50991 PROSITE:PS00815 PROSITE:PS00816 InterPro:IPR005671 TIGRFAMs:TIGR00973 EMBL:AE017334 EMBL:AE017225 EMBL:AE017028 TIGR:BA1420 TIGR:GBAA…	7.00E-24
Ljwgs_035318.1	1.1.14.10.2	E1.2.1.10M, mhpF acetaldehyde dehydrogenase [COG:COG0119]	ath:At1g74040	F2P9.9; 2-isopropylmalate synthase 1 (IMS1) [EC:2.3.3.13] [KO:K01649]	3.00E-40	aq_2090	COG0119	3.00E-30	LEU1_SOYBN	Amino-acidbiosynthesis;Branched-chainaminoacidbiosynthesis;Leucinebiosynthesis;Nitrogenfixation;Nodulation;Transferase,Probable 2-isopropylmalate synthase (EC 2.3.3.13) (Alpha- isopropylmalate synthase) (Alpha-IPM synthetase) (Late nodulin 56) (N- 56).	3.00E-43	GO_ID:33233	TIGR_CMR|BA1420 SPTR:Q81T68 symbol:BA1420 "2-isopropylmalate synthase" [GO:0003852 "2-isopropylmalate synthase activity" evidence=ISS] [GO:0009098 "leucine biosynthesis" evidence=ISS] HAMAP:MF_01025 InterPro:IPR002034 Interpro:IPR000891 Pfam:PF00682 PROSITE:PS50991 PROSITE:PS00815 PROSITE:PS00816 InterPro:IPR005671 TIGRFAMs:TIGR00973 EMBL:AE017334 EMBL:AE017225 EMBL:AE017028 TIGR:BA1420 TIGR:GBAA…	7.00E-24
Ljwgs_035318.1	1.1.11.7.2	E1.2.1.10M, mhpF acetaldehyde dehydrogenase [COG:COG0119]	ath:At1g74040	F2P9.9; 2-isopropylmalate synthase 1 (IMS1) [EC:2.3.3.13] [KO:K01649]	3.00E-40	aq_2090	COG0119	3.00E-30	LEU1_SOYBN	Amino-acidbiosynthesis;Branched-chainaminoacidbiosynthesis;Leucinebiosynthesis;Nitrogenfixation;Nodulation;Transferase,Probable 2-isopropylmalate synthase (EC 2.3.3.13) (Alpha- isopropylmalate synthase) (Alpha-IPM synthetase) (Late nodulin 56) (N- 56).	3.00E-43	GO_ID:33233	TIGR_CMR|BA1420 SPTR:Q81T68 symbol:BA1420 "2-isopropylmalate synthase" [GO:0003852 "2-isopropylmalate synthase activity" evidence=ISS] [GO:0009098 "leucine biosynthesis" evidence=ISS] HAMAP:MF_01025 InterPro:IPR002034 Interpro:IPR000891 Pfam:PF00682 PROSITE:PS50991 PROSITE:PS00815 PROSITE:PS00816 InterPro:IPR005671 TIGRFAMs:TIGR00973 EMBL:AE017334 EMBL:AE017225 EMBL:AE017028 TIGR:BA1420 TIGR:GBAA…	7.00E-24
Ljwgs_035318.1	1.1.11.48	E2.3.3.13, leuA 2-isopropylmalate synthase [EC:2.3.3.13] [COG:COG0119] [GO:0003852]	ath:At1g74040	F2P9.9; 2-isopropylmalate synthase 1 (IMS1) [EC:2.3.3.13] [KO:K01649]	3.00E-40	aq_2090	COG0119	3.00E-30	LEU1_SOYBN	Amino-acidbiosynthesis;Branched-chainaminoacidbiosynthesis;Leucinebiosynthesis;Nitrogenfixation;Nodulation;Transferase,Probable 2-isopropylmalate synthase (EC 2.3.3.13) (Alpha- isopropylmalate synthase) (Alpha-IPM synthetase) (Late nodulin 56) (N- 56).	3.00E-43	GO_ID:33233	TIGR_CMR|BA1420 SPTR:Q81T68 symbol:BA1420 "2-isopropylmalate synthase" [GO:0003852 "2-isopropylmalate synthase activity" evidence=ISS] [GO:0009098 "leucine biosynthesis" evidence=ISS] HAMAP:MF_01025 InterPro:IPR002034 Interpro:IPR000891 Pfam:PF00682 PROSITE:PS50991 PROSITE:PS00815 PROSITE:PS00816 InterPro:IPR005671 TIGRFAMs:TIGR00973 EMBL:AE017334 EMBL:AE017225 EMBL:AE017028 TIGR:BA1420 TIGR:GBAA…	7.00E-24
Ljwgs_035318.1	1.1.14.33	E4.1.3.4, hmgL hydroxymethylglutaryl-CoA lyase [EC:4.1.3.4] [COG:COG0119] [GO:0004419]	ath:At1g74040	F2P9.9; 2-isopropylmalate synthase 1 (IMS1) [EC:2.3.3.13] [KO:K01649]	3.00E-40	aq_2090	COG0119	3.00E-30	LEU1_SOYBN	Amino-acidbiosynthesis;Branched-chainaminoacidbiosynthesis;Leucinebiosynthesis;Nitrogenfixation;Nodulation;Transferase,Probable 2-isopropylmalate synthase (EC 2.3.3.13) (Alpha- isopropylmalate synthase) (Alpha-IPM synthetase) (Late nodulin 56) (N- 56).	3.00E-43	GO_ID:33233	TIGR_CMR|BA1420 SPTR:Q81T68 symbol:BA1420 "2-isopropylmalate synthase" [GO:0003852 "2-isopropylmalate synthase activity" evidence=ISS] [GO:0009098 "leucine biosynthesis" evidence=ISS] HAMAP:MF_01025 InterPro:IPR002034 Interpro:IPR000891 Pfam:PF00682 PROSITE:PS50991 PROSITE:PS00815 PROSITE:PS00816 InterPro:IPR005671 TIGRFAMs:TIGR00973 EMBL:AE017334 EMBL:AE017225 EMBL:AE017028 TIGR:BA1420 TIGR:GBAA…	7.00E-24
Ljwgs_035318.1	1.11.3.6	MHPE 4-hydroxy 2-oxovalerate aldolase [EC:4.1.3.-] [COG:COG0119] [GO:0008701]	ath:At1g74040	F2P9.9; 2-isopropylmalate synthase 1 (IMS1) [EC:2.3.3.13] [KO:K01649]	3.00E-40	aq_2090	COG0119	3.00E-30	LEU1_SOYBN	Amino-acidbiosynthesis;Branched-chainaminoacidbiosynthesis;Leucinebiosynthesis;Nitrogenfixation;Nodulation;Transferase,Probable 2-isopropylmalate synthase (EC 2.3.3.13) (Alpha- isopropylmalate synthase) (Alpha-IPM synthetase) (Late nodulin 56) (N- 56).	3.00E-43	GO_ID:33233	TIGR_CMR|BA1420 SPTR:Q81T68 symbol:BA1420 "2-isopropylmalate synthase" [GO:0003852 "2-isopropylmalate synthase activity" evidence=ISS] [GO:0009098 "leucine biosynthesis" evidence=ISS] HAMAP:MF_01025 InterPro:IPR002034 Interpro:IPR000891 Pfam:PF00682 PROSITE:PS50991 PROSITE:PS00815 PROSITE:PS00816 InterPro:IPR005671 TIGRFAMs:TIGR00973 EMBL:AE017334 EMBL:AE017225 EMBL:AE017028 TIGR:BA1420 TIGR:GBAA…	7.00E-24
Ljwgs_042911.1	99.1.4.550	GO_ID:23515							ENL1_ARATH	Glycoprotein;GPI-anchor;Lipoprotein;Membrane;Signal,Early nodulin-like protein 1 precursor (Phytocyanin-like protein).	2.00E-46	GO_ID:23515	TAIR|gene:3693914 SPTR:Q9SK27 symbol:AT2G25060.1 [GO:0031225 "anchored to membrane" evidence=TAS] [GO:0005489 "electron transporter activity" evidence=ISS] [GO:0005507 "copper ion binding" evidence=ISS] [GO:0006118 "electron transport" evidence=ISS] InterPro:IPR003245 Pfam:PF02298 ProDom:PD003122 HSSP:O82080 EMBL:AC006585 EMBL:BT010405 PIR:G84643 SPTR:Q9SK27	6.00E-47
Ljwgs_042911.1	99.1.3.2.1372	ENL1_ARATH							ENL1_ARATH	Glycoprotein;GPI-anchor;Lipoprotein;Membrane;Signal,Early nodulin-like protein 1 precursor (Phytocyanin-like protein).	2.00E-46	GO_ID:23515	TAIR|gene:3693914 SPTR:Q9SK27 symbol:AT2G25060.1 [GO:0031225 "anchored to membrane" evidence=TAS] [GO:0005489 "electron transporter activity" evidence=ISS] [GO:0005507 "copper ion binding" evidence=ISS] [GO:0006118 "electron transport" evidence=ISS] InterPro:IPR003245 Pfam:PF02298 ProDom:PD003122 HSSP:O82080 EMBL:AC006585 EMBL:BT010405 PIR:G84643 SPTR:Q9SK27	6.00E-47
Ljwgs_054236.1	1.1.11.48	E2.3.3.13, leuA 2-isopropylmalate synthase [EC:2.3.3.13] [COG:COG0119] [GO:0003852]	ath:At1g18500	F15H18.3; 2-isopropylmalate synthase, putative [EC:2.3.3.13] [KO:K01649]	4.00E-20				LEU1_SOYBN	Amino-acidbiosynthesis;Branched-chainaminoacidbiosynthesis;Leucinebiosynthesis;Nitrogenfixation;Nodulation;Transferase,Probable 2-isopropylmalate synthase (EC 2.3.3.13) (Alpha- isopropylmalate synthase) (Alpha-IPM synthetase) (Late nodulin 56) (N- 56).	8.00E-22
Ljwgs_054236.1	1.5.7.8	E2.3.3.13, leuA 2-isopropylmalate synthase [EC:2.3.3.13] [COG:COG0119] [GO:0003852]	ath:At1g18500	F15H18.3; 2-isopropylmalate synthase, putative [EC:2.3.3.13] [KO:K01649]	4.00E-20				LEU1_SOYBN	Amino-acidbiosynthesis;Branched-chainaminoacidbiosynthesis;Leucinebiosynthesis;Nitrogenfixation;Nodulation;Transferase,Probable 2-isopropylmalate synthase (EC 2.3.3.13) (Alpha- isopropylmalate synthase) (Alpha-IPM synthetase) (Late nodulin 56) (N- 56).	8.00E-22
chr1.CM0001.71	1.11.11.12	MHPE 4-hydroxy 2-oxovalerate aldolase [EC:4.1.3.-] [COG:COG0119] [GO:0008701]	ath:At1g74040	F2P9.9; 2-isopropylmalate synthase 1 (IMS1) [EC:2.3.3.13] [KO:K01649]	2.00E-96	slr0186	COG0119	1.00E-60	LEU1_SOYBN	Amino-acidbiosynthesis;Branched-chainaminoacidbiosynthesis;Leucinebiosynthesis;Nitrogenfixation;Nodulation;Transferase,Probable 2-isopropylmalate synthase (EC 2.3.3.13) (Alpha- isopropylmalate synthase) (Alpha-IPM synthetase) (Late nodulin 56) (N- 56).	4.00E-105	GO_ID:33233	TIGR_CMR|BA1420 SPTR:Q81T68 symbol:BA1420 "2-isopropylmalate synthase" [GO:0003852 "2-isopropylmalate synthase activity" evidence=ISS] [GO:0009098 "leucine biosynthesis" evidence=ISS] HAMAP:MF_01025 InterPro:IPR002034 Interpro:IPR000891 Pfam:PF00682 PROSITE:PS50991 PROSITE:PS00815 PROSITE:PS00816 InterPro:IPR005671 TIGRFAMs:TIGR00973 EMBL:AE017334 EMBL:AE017225 EMBL:AE017028 TIGR:BA1420 TIGR:GBAA…	1.00E-45
chr1.CM0001.71	1.5.8.15	E2.3.3.14 homocitrate synthase [EC:2.3.3.14] [COG:COG0119] [GO:0004410]	ath:At1g74040	F2P9.9; 2-isopropylmalate synthase 1 (IMS1) [EC:2.3.3.13] [KO:K01649]	2.00E-96	slr0186	COG0119	1.00E-60	LEU1_SOYBN	Amino-acidbiosynthesis;Branched-chainaminoacidbiosynthesis;Leucinebiosynthesis;Nitrogenfixation;Nodulation;Transferase,Probable 2-isopropylmalate synthase (EC 2.3.3.13) (Alpha- isopropylmalate synthase) (Alpha-IPM synthetase) (Late nodulin 56) (N- 56).	4.00E-105	GO_ID:33233	TIGR_CMR|BA1420 SPTR:Q81T68 symbol:BA1420 "2-isopropylmalate synthase" [GO:0003852 "2-isopropylmalate synthase activity" evidence=ISS] [GO:0009098 "leucine biosynthesis" evidence=ISS] HAMAP:MF_01025 InterPro:IPR002034 Interpro:IPR000891 Pfam:PF00682 PROSITE:PS50991 PROSITE:PS00815 PROSITE:PS00816 InterPro:IPR005671 TIGRFAMs:TIGR00973 EMBL:AE017334 EMBL:AE017225 EMBL:AE017028 TIGR:BA1420 TIGR:GBAA…	1.00E-45
chr1.CM0001.71	1.5.6.24	E4.1.3.4, hmgL hydroxymethylglutaryl-CoA lyase [EC:4.1.3.4] [COG:COG0119] [GO:0004419]	ath:At1g74040	F2P9.9; 2-isopropylmalate synthase 1 (IMS1) [EC:2.3.3.13] [KO:K01649]	2.00E-96	slr0186	COG0119	1.00E-60	LEU1_SOYBN	Amino-acidbiosynthesis;Branched-chainaminoacidbiosynthesis;Leucinebiosynthesis;Nitrogenfixation;Nodulation;Transferase,Probable 2-isopropylmalate synthase (EC 2.3.3.13) (Alpha- isopropylmalate synthase) (Alpha-IPM synthetase) (Late nodulin 56) (N- 56).	4.00E-105	GO_ID:33233	TIGR_CMR|BA1420 SPTR:Q81T68 symbol:BA1420 "2-isopropylmalate synthase" [GO:0003852 "2-isopropylmalate synthase activity" evidence=ISS] [GO:0009098 "leucine biosynthesis" evidence=ISS] HAMAP:MF_01025 InterPro:IPR002034 Interpro:IPR000891 Pfam:PF00682 PROSITE:PS50991 PROSITE:PS00815 PROSITE:PS00816 InterPro:IPR005671 TIGRFAMs:TIGR00973 EMBL:AE017334 EMBL:AE017225 EMBL:AE017028 TIGR:BA1420 TIGR:GBAA…	1.00E-45
chr1.CM0001.71	1.5.13.34	MHPE 4-hydroxy 2-oxovalerate aldolase [EC:4.1.3.-] [COG:COG0119] [GO:0008701]	ath:At1g74040	F2P9.9; 2-isopropylmalate synthase 1 (IMS1) [EC:2.3.3.13] [KO:K01649]	2.00E-96	slr0186	COG0119	1.00E-60	LEU1_SOYBN	Amino-acidbiosynthesis;Branched-chainaminoacidbiosynthesis;Leucinebiosynthesis;Nitrogenfixation;Nodulation;Transferase,Probable 2-isopropylmalate synthase (EC 2.3.3.13) (Alpha- isopropylmalate synthase) (Alpha-IPM synthetase) (Late nodulin 56) (N- 56).	4.00E-105	GO_ID:33233	TIGR_CMR|BA1420 SPTR:Q81T68 symbol:BA1420 "2-isopropylmalate synthase" [GO:0003852 "2-isopropylmalate synthase activity" evidence=ISS] [GO:0009098 "leucine biosynthesis" evidence=ISS] HAMAP:MF_01025 InterPro:IPR002034 Interpro:IPR000891 Pfam:PF00682 PROSITE:PS50991 PROSITE:PS00815 PROSITE:PS00816 InterPro:IPR005671 TIGRFAMs:TIGR00973 EMBL:AE017334 EMBL:AE017225 EMBL:AE017028 TIGR:BA1420 TIGR:GBAA…	1.00E-45
chr1.CM0001.71	1.5.7.8	E2.3.3.13, leuA 2-isopropylmalate synthase [EC:2.3.3.13] [COG:COG0119] [GO:0003852]	ath:At1g74040	F2P9.9; 2-isopropylmalate synthase 1 (IMS1) [EC:2.3.3.13] [KO:K01649]	2.00E-96	slr0186	COG0119	1.00E-60	LEU1_SOYBN	Amino-acidbiosynthesis;Branched-chainaminoacidbiosynthesis;Leucinebiosynthesis;Nitrogenfixation;Nodulation;Transferase,Probable 2-isopropylmalate synthase (EC 2.3.3.13) (Alpha- isopropylmalate synthase) (Alpha-IPM synthetase) (Late nodulin 56) (N- 56).	4.00E-105	GO_ID:33233	TIGR_CMR|BA1420 SPTR:Q81T68 symbol:BA1420 "2-isopropylmalate synthase" [GO:0003852 "2-isopropylmalate synthase activity" evidence=ISS] [GO:0009098 "leucine biosynthesis" evidence=ISS] HAMAP:MF_01025 InterPro:IPR002034 Interpro:IPR000891 Pfam:PF00682 PROSITE:PS50991 PROSITE:PS00815 PROSITE:PS00816 InterPro:IPR005671 TIGRFAMs:TIGR00973 EMBL:AE017334 EMBL:AE017225 EMBL:AE017028 TIGR:BA1420 TIGR:GBAA…	1.00E-45
chr1.CM0001.71	1.11.2.3	MHPE 4-hydroxy 2-oxovalerate aldolase [EC:4.1.3.-] [COG:COG0119] [GO:0008701]	ath:At1g74040	F2P9.9; 2-isopropylmalate synthase 1 (IMS1) [EC:2.3.3.13] [KO:K01649]	2.00E-96	slr0186	COG0119	1.00E-60	LEU1_SOYBN	Amino-acidbiosynthesis;Branched-chainaminoacidbiosynthesis;Leucinebiosynthesis;Nitrogenfixation;Nodulation;Transferase,Probable 2-isopropylmalate synthase (EC 2.3.3.13) (Alpha- isopropylmalate synthase) (Alpha-IPM synthetase) (Late nodulin 56) (N- 56).	4.00E-105	GO_ID:33233	TIGR_CMR|BA1420 SPTR:Q81T68 symbol:BA1420 "2-isopropylmalate synthase" [GO:0003852 "2-isopropylmalate synthase activity" evidence=ISS] [GO:0009098 "leucine biosynthesis" evidence=ISS] HAMAP:MF_01025 InterPro:IPR002034 Interpro:IPR000891 Pfam:PF00682 PROSITE:PS50991 PROSITE:PS00815 PROSITE:PS00816 InterPro:IPR005671 TIGRFAMs:TIGR00973 EMBL:AE017334 EMBL:AE017225 EMBL:AE017028 TIGR:BA1420 TIGR:GBAA…	1.00E-45
chr1.CM0001.71	1.1.11.49	E2.3.3.14 homocitrate synthase [EC:2.3.3.14] [COG:COG0119] [GO:0004410]	ath:At1g74040	F2P9.9; 2-isopropylmalate synthase 1 (IMS1) [EC:2.3.3.13] [KO:K01649]	2.00E-96	slr0186	COG0119	1.00E-60	LEU1_SOYBN	Amino-acidbiosynthesis;Branched-chainaminoacidbiosynthesis;Leucinebiosynthesis;Nitrogenfixation;Nodulation;Transferase,Probable 2-isopropylmalate synthase (EC 2.3.3.13) (Alpha- isopropylmalate synthase) (Alpha-IPM synthetase) (Late nodulin 56) (N- 56).	4.00E-105	GO_ID:33233	TIGR_CMR|BA1420 SPTR:Q81T68 symbol:BA1420 "2-isopropylmalate synthase" [GO:0003852 "2-isopropylmalate synthase activity" evidence=ISS] [GO:0009098 "leucine biosynthesis" evidence=ISS] HAMAP:MF_01025 InterPro:IPR002034 Interpro:IPR000891 Pfam:PF00682 PROSITE:PS50991 PROSITE:PS00815 PROSITE:PS00816 InterPro:IPR005671 TIGRFAMs:TIGR00973 EMBL:AE017334 EMBL:AE017225 EMBL:AE017028 TIGR:BA1420 TIGR:GBAA…	1.00E-45
chr1.CM0001.71	1.3.4.2	E4.1.3.4, hmgL hydroxymethylglutaryl-CoA lyase [EC:4.1.3.4] [COG:COG0119] [GO:0004419]	ath:At1g74040	F2P9.9; 2-isopropylmalate synthase 1 (IMS1) [EC:2.3.3.13] [KO:K01649]	2.00E-96	slr0186	COG0119	1.00E-60	LEU1_SOYBN	Amino-acidbiosynthesis;Branched-chainaminoacidbiosynthesis;Leucinebiosynthesis;Nitrogenfixation;Nodulation;Transferase,Probable 2-isopropylmalate synthase (EC 2.3.3.13) (Alpha- isopropylmalate synthase) (Alpha-IPM synthetase) (Late nodulin 56) (N- 56).	4.00E-105	GO_ID:33233	TIGR_CMR|BA1420 SPTR:Q81T68 symbol:BA1420 "2-isopropylmalate synthase" [GO:0003852 "2-isopropylmalate synthase activity" evidence=ISS] [GO:0009098 "leucine biosynthesis" evidence=ISS] HAMAP:MF_01025 InterPro:IPR002034 Interpro:IPR000891 Pfam:PF00682 PROSITE:PS50991 PROSITE:PS00815 PROSITE:PS00816 InterPro:IPR005671 TIGRFAMs:TIGR00973 EMBL:AE017334 EMBL:AE017225 EMBL:AE017028 TIGR:BA1420 TIGR:GBAA…	1.00E-45
chr1.CM0001.71	1.1.14.10.2	E1.2.1.10M, mhpF acetaldehyde dehydrogenase [COG:COG0119]	ath:At1g74040	F2P9.9; 2-isopropylmalate synthase 1 (IMS1) [EC:2.3.3.13] [KO:K01649]	2.00E-96	slr0186	COG0119	1.00E-60	LEU1_SOYBN	Amino-acidbiosynthesis;Branched-chainaminoacidbiosynthesis;Leucinebiosynthesis;Nitrogenfixation;Nodulation;Transferase,Probable 2-isopropylmalate synthase (EC 2.3.3.13) (Alpha- isopropylmalate synthase) (Alpha-IPM synthetase) (Late nodulin 56) (N- 56).	4.00E-105	GO_ID:33233	TIGR_CMR|BA1420 SPTR:Q81T68 symbol:BA1420 "2-isopropylmalate synthase" [GO:0003852 "2-isopropylmalate synthase activity" evidence=ISS] [GO:0009098 "leucine biosynthesis" evidence=ISS] HAMAP:MF_01025 InterPro:IPR002034 Interpro:IPR000891 Pfam:PF00682 PROSITE:PS50991 PROSITE:PS00815 PROSITE:PS00816 InterPro:IPR005671 TIGRFAMs:TIGR00973 EMBL:AE017334 EMBL:AE017225 EMBL:AE017028 TIGR:BA1420 TIGR:GBAA…	1.00E-45
chr1.CM0001.71	1.1.11.7.2	E1.2.1.10M, mhpF acetaldehyde dehydrogenase [COG:COG0119]	ath:At1g74040	F2P9.9; 2-isopropylmalate synthase 1 (IMS1) [EC:2.3.3.13] [KO:K01649]	2.00E-96	slr0186	COG0119	1.00E-60	LEU1_SOYBN	Amino-acidbiosynthesis;Branched-chainaminoacidbiosynthesis;Leucinebiosynthesis;Nitrogenfixation;Nodulation;Transferase,Probable 2-isopropylmalate synthase (EC 2.3.3.13) (Alpha- isopropylmalate synthase) (Alpha-IPM synthetase) (Late nodulin 56) (N- 56).	4.00E-105	GO_ID:33233	TIGR_CMR|BA1420 SPTR:Q81T68 symbol:BA1420 "2-isopropylmalate synthase" [GO:0003852 "2-isopropylmalate synthase activity" evidence=ISS] [GO:0009098 "leucine biosynthesis" evidence=ISS] HAMAP:MF_01025 InterPro:IPR002034 Interpro:IPR000891 Pfam:PF00682 PROSITE:PS50991 PROSITE:PS00815 PROSITE:PS00816 InterPro:IPR005671 TIGRFAMs:TIGR00973 EMBL:AE017334 EMBL:AE017225 EMBL:AE017028 TIGR:BA1420 TIGR:GBAA…	1.00E-45
chr1.CM0001.71	1.1.11.48	E2.3.3.13, leuA 2-isopropylmalate synthase [EC:2.3.3.13] [COG:COG0119] [GO:0003852]	ath:At1g74040	F2P9.9; 2-isopropylmalate synthase 1 (IMS1) [EC:2.3.3.13] [KO:K01649]	2.00E-96	slr0186	COG0119	1.00E-60	LEU1_SOYBN	Amino-acidbiosynthesis;Branched-chainaminoacidbiosynthesis;Leucinebiosynthesis;Nitrogenfixation;Nodulation;Transferase,Probable 2-isopropylmalate synthase (EC 2.3.3.13) (Alpha- isopropylmalate synthase) (Alpha-IPM synthetase) (Late nodulin 56) (N- 56).	4.00E-105	GO_ID:33233	TIGR_CMR|BA1420 SPTR:Q81T68 symbol:BA1420 "2-isopropylmalate synthase" [GO:0003852 "2-isopropylmalate synthase activity" evidence=ISS] [GO:0009098 "leucine biosynthesis" evidence=ISS] HAMAP:MF_01025 InterPro:IPR002034 Interpro:IPR000891 Pfam:PF00682 PROSITE:PS50991 PROSITE:PS00815 PROSITE:PS00816 InterPro:IPR005671 TIGRFAMs:TIGR00973 EMBL:AE017334 EMBL:AE017225 EMBL:AE017028 TIGR:BA1420 TIGR:GBAA…	1.00E-45
chr1.CM0001.71	1.1.14.33	E4.1.3.4, hmgL hydroxymethylglutaryl-CoA lyase [EC:4.1.3.4] [COG:COG0119] [GO:0004419]	ath:At1g74040	F2P9.9; 2-isopropylmalate synthase 1 (IMS1) [EC:2.3.3.13] [KO:K01649]	2.00E-96	slr0186	COG0119	1.00E-60	LEU1_SOYBN	Amino-acidbiosynthesis;Branched-chainaminoacidbiosynthesis;Leucinebiosynthesis;Nitrogenfixation;Nodulation;Transferase,Probable 2-isopropylmalate synthase (EC 2.3.3.13) (Alpha- isopropylmalate synthase) (Alpha-IPM synthetase) (Late nodulin 56) (N- 56).	4.00E-105	GO_ID:33233	TIGR_CMR|BA1420 SPTR:Q81T68 symbol:BA1420 "2-isopropylmalate synthase" [GO:0003852 "2-isopropylmalate synthase activity" evidence=ISS] [GO:0009098 "leucine biosynthesis" evidence=ISS] HAMAP:MF_01025 InterPro:IPR002034 Interpro:IPR000891 Pfam:PF00682 PROSITE:PS50991 PROSITE:PS00815 PROSITE:PS00816 InterPro:IPR005671 TIGRFAMs:TIGR00973 EMBL:AE017334 EMBL:AE017225 EMBL:AE017028 TIGR:BA1420 TIGR:GBAA…	1.00E-45
chr1.CM0001.71	1.11.3.6	MHPE 4-hydroxy 2-oxovalerate aldolase [EC:4.1.3.-] [COG:COG0119] [GO:0008701]	ath:At1g74040	F2P9.9; 2-isopropylmalate synthase 1 (IMS1) [EC:2.3.3.13] [KO:K01649]	2.00E-96	slr0186	COG0119	1.00E-60	LEU1_SOYBN	Amino-acidbiosynthesis;Branched-chainaminoacidbiosynthesis;Leucinebiosynthesis;Nitrogenfixation;Nodulation;Transferase,Probable 2-isopropylmalate synthase (EC 2.3.3.13) (Alpha- isopropylmalate synthase) (Alpha-IPM synthetase) (Late nodulin 56) (N- 56).	4.00E-105	GO_ID:33233	TIGR_CMR|BA1420 SPTR:Q81T68 symbol:BA1420 "2-isopropylmalate synthase" [GO:0003852 "2-isopropylmalate synthase activity" evidence=ISS] [GO:0009098 "leucine biosynthesis" evidence=ISS] HAMAP:MF_01025 InterPro:IPR002034 Interpro:IPR000891 Pfam:PF00682 PROSITE:PS50991 PROSITE:PS00815 PROSITE:PS00816 InterPro:IPR005671 TIGRFAMs:TIGR00973 EMBL:AE017334 EMBL:AE017225 EMBL:AE017028 TIGR:BA1420 TIGR:GBAA…	1.00E-45
chr1.CM0001.63	1.11.11.12	MHPE 4-hydroxy 2-oxovalerate aldolase [EC:4.1.3.-] [COG:COG0119] [GO:0008701]	ath:At1g74040	F2P9.9; 2-isopropylmalate synthase 1 (IMS1) [EC:2.3.3.13] [KO:K01649]	0	slr0186	COG0119	7.00E-130	LEU1_SOYBN	Amino-acidbiosynthesis;Branched-chainaminoacidbiosynthesis;Leucinebiosynthesis;Nitrogenfixation;Nodulation;Transferase,Probable 2-isopropylmalate synthase (EC 2.3.3.13) (Alpha- isopropylmalate synthase) (Alpha-IPM synthetase) (Late nodulin 56) (N- 56).	0	GO_ID:33233	TIGR_CMR|BA1420 SPTR:Q81T68 symbol:BA1420 "2-isopropylmalate synthase" [GO:0003852 "2-isopropylmalate synthase activity" evidence=ISS] [GO:0009098 "leucine biosynthesis" evidence=ISS] HAMAP:MF_01025 InterPro:IPR002034 Interpro:IPR000891 Pfam:PF00682 PROSITE:PS50991 PROSITE:PS00815 PROSITE:PS00816 InterPro:IPR005671 TIGRFAMs:TIGR00973 EMBL:AE017334 EMBL:AE017225 EMBL:AE017028 TIGR:BA1420 TIGR:GBAA…	1.00E-97
chr1.CM0001.63	1.5.8.15	E2.3.3.14 homocitrate synthase [EC:2.3.3.14] [COG:COG0119] [GO:0004410]	ath:At1g74040	F2P9.9; 2-isopropylmalate synthase 1 (IMS1) [EC:2.3.3.13] [KO:K01649]	0	slr0186	COG0119	7.00E-130	LEU1_SOYBN	Amino-acidbiosynthesis;Branched-chainaminoacidbiosynthesis;Leucinebiosynthesis;Nitrogenfixation;Nodulation;Transferase,Probable 2-isopropylmalate synthase (EC 2.3.3.13) (Alpha- isopropylmalate synthase) (Alpha-IPM synthetase) (Late nodulin 56) (N- 56).	0	GO_ID:33233	TIGR_CMR|BA1420 SPTR:Q81T68 symbol:BA1420 "2-isopropylmalate synthase" [GO:0003852 "2-isopropylmalate synthase activity" evidence=ISS] [GO:0009098 "leucine biosynthesis" evidence=ISS] HAMAP:MF_01025 InterPro:IPR002034 Interpro:IPR000891 Pfam:PF00682 PROSITE:PS50991 PROSITE:PS00815 PROSITE:PS00816 InterPro:IPR005671 TIGRFAMs:TIGR00973 EMBL:AE017334 EMBL:AE017225 EMBL:AE017028 TIGR:BA1420 TIGR:GBAA…	1.00E-97
chr1.CM0001.63	1.5.6.24	E4.1.3.4, hmgL hydroxymethylglutaryl-CoA lyase [EC:4.1.3.4] [COG:COG0119] [GO:0004419]	ath:At1g74040	F2P9.9; 2-isopropylmalate synthase 1 (IMS1) [EC:2.3.3.13] [KO:K01649]	0	slr0186	COG0119	7.00E-130	LEU1_SOYBN	Amino-acidbiosynthesis;Branched-chainaminoacidbiosynthesis;Leucinebiosynthesis;Nitrogenfixation;Nodulation;Transferase,Probable 2-isopropylmalate synthase (EC 2.3.3.13) (Alpha- isopropylmalate synthase) (Alpha-IPM synthetase) (Late nodulin 56) (N- 56).	0	GO_ID:33233	TIGR_CMR|BA1420 SPTR:Q81T68 symbol:BA1420 "2-isopropylmalate synthase" [GO:0003852 "2-isopropylmalate synthase activity" evidence=ISS] [GO:0009098 "leucine biosynthesis" evidence=ISS] HAMAP:MF_01025 InterPro:IPR002034 Interpro:IPR000891 Pfam:PF00682 PROSITE:PS50991 PROSITE:PS00815 PROSITE:PS00816 InterPro:IPR005671 TIGRFAMs:TIGR00973 EMBL:AE017334 EMBL:AE017225 EMBL:AE017028 TIGR:BA1420 TIGR:GBAA…	1.00E-97
chr1.CM0001.63	1.5.13.34	MHPE 4-hydroxy 2-oxovalerate aldolase [EC:4.1.3.-] [COG:COG0119] [GO:0008701]	ath:At1g74040	F2P9.9; 2-isopropylmalate synthase 1 (IMS1) [EC:2.3.3.13] [KO:K01649]	0	slr0186	COG0119	7.00E-130	LEU1_SOYBN	Amino-acidbiosynthesis;Branched-chainaminoacidbiosynthesis;Leucinebiosynthesis;Nitrogenfixation;Nodulation;Transferase,Probable 2-isopropylmalate synthase (EC 2.3.3.13) (Alpha- isopropylmalate synthase) (Alpha-IPM synthetase) (Late nodulin 56) (N- 56).	0	GO_ID:33233	TIGR_CMR|BA1420 SPTR:Q81T68 symbol:BA1420 "2-isopropylmalate synthase" [GO:0003852 "2-isopropylmalate synthase activity" evidence=ISS] [GO:0009098 "leucine biosynthesis" evidence=ISS] HAMAP:MF_01025 InterPro:IPR002034 Interpro:IPR000891 Pfam:PF00682 PROSITE:PS50991 PROSITE:PS00815 PROSITE:PS00816 InterPro:IPR005671 TIGRFAMs:TIGR00973 EMBL:AE017334 EMBL:AE017225 EMBL:AE017028 TIGR:BA1420 TIGR:GBAA…	1.00E-97
chr1.CM0001.63	1.5.7.8	E2.3.3.13, leuA 2-isopropylmalate synthase [EC:2.3.3.13] [COG:COG0119] [GO:0003852]	ath:At1g74040	F2P9.9; 2-isopropylmalate synthase 1 (IMS1) [EC:2.3.3.13] [KO:K01649]	0	slr0186	COG0119	7.00E-130	LEU1_SOYBN	Amino-acidbiosynthesis;Branched-chainaminoacidbiosynthesis;Leucinebiosynthesis;Nitrogenfixation;Nodulation;Transferase,Probable 2-isopropylmalate synthase (EC 2.3.3.13) (Alpha- isopropylmalate synthase) (Alpha-IPM synthetase) (Late nodulin 56) (N- 56).	0	GO_ID:33233	TIGR_CMR|BA1420 SPTR:Q81T68 symbol:BA1420 "2-isopropylmalate synthase" [GO:0003852 "2-isopropylmalate synthase activity" evidence=ISS] [GO:0009098 "leucine biosynthesis" evidence=ISS] HAMAP:MF_01025 InterPro:IPR002034 Interpro:IPR000891 Pfam:PF00682 PROSITE:PS50991 PROSITE:PS00815 PROSITE:PS00816 InterPro:IPR005671 TIGRFAMs:TIGR00973 EMBL:AE017334 EMBL:AE017225 EMBL:AE017028 TIGR:BA1420 TIGR:GBAA…	1.00E-97
chr1.CM0001.63	1.11.2.3	MHPE 4-hydroxy 2-oxovalerate aldolase [EC:4.1.3.-] [COG:COG0119] [GO:0008701]	ath:At1g74040	F2P9.9; 2-isopropylmalate synthase 1 (IMS1) [EC:2.3.3.13] [KO:K01649]	0	slr0186	COG0119	7.00E-130	LEU1_SOYBN	Amino-acidbiosynthesis;Branched-chainaminoacidbiosynthesis;Leucinebiosynthesis;Nitrogenfixation;Nodulation;Transferase,Probable 2-isopropylmalate synthase (EC 2.3.3.13) (Alpha- isopropylmalate synthase) (Alpha-IPM synthetase) (Late nodulin 56) (N- 56).	0	GO_ID:33233	TIGR_CMR|BA1420 SPTR:Q81T68 symbol:BA1420 "2-isopropylmalate synthase" [GO:0003852 "2-isopropylmalate synthase activity" evidence=ISS] [GO:0009098 "leucine biosynthesis" evidence=ISS] HAMAP:MF_01025 InterPro:IPR002034 Interpro:IPR000891 Pfam:PF00682 PROSITE:PS50991 PROSITE:PS00815 PROSITE:PS00816 InterPro:IPR005671 TIGRFAMs:TIGR00973 EMBL:AE017334 EMBL:AE017225 EMBL:AE017028 TIGR:BA1420 TIGR:GBAA…	1.00E-97
chr1.CM0001.63	1.1.11.49	E2.3.3.14 homocitrate synthase [EC:2.3.3.14] [COG:COG0119] [GO:0004410]	ath:At1g74040	F2P9.9; 2-isopropylmalate synthase 1 (IMS1) [EC:2.3.3.13] [KO:K01649]	0	slr0186	COG0119	7.00E-130	LEU1_SOYBN	Amino-acidbiosynthesis;Branched-chainaminoacidbiosynthesis;Leucinebiosynthesis;Nitrogenfixation;Nodulation;Transferase,Probable 2-isopropylmalate synthase (EC 2.3.3.13) (Alpha- isopropylmalate synthase) (Alpha-IPM synthetase) (Late nodulin 56) (N- 56).	0	GO_ID:33233	TIGR_CMR|BA1420 SPTR:Q81T68 symbol:BA1420 "2-isopropylmalate synthase" [GO:0003852 "2-isopropylmalate synthase activity" evidence=ISS] [GO:0009098 "leucine biosynthesis" evidence=ISS] HAMAP:MF_01025 InterPro:IPR002034 Interpro:IPR000891 Pfam:PF00682 PROSITE:PS50991 PROSITE:PS00815 PROSITE:PS00816 InterPro:IPR005671 TIGRFAMs:TIGR00973 EMBL:AE017334 EMBL:AE017225 EMBL:AE017028 TIGR:BA1420 TIGR:GBAA…	1.00E-97
chr1.CM0001.63	1.3.4.2	E4.1.3.4, hmgL hydroxymethylglutaryl-CoA lyase [EC:4.1.3.4] [COG:COG0119] [GO:0004419]	ath:At1g74040	F2P9.9; 2-isopropylmalate synthase 1 (IMS1) [EC:2.3.3.13] [KO:K01649]	0	slr0186	COG0119	7.00E-130	LEU1_SOYBN	Amino-acidbiosynthesis;Branched-chainaminoacidbiosynthesis;Leucinebiosynthesis;Nitrogenfixation;Nodulation;Transferase,Probable 2-isopropylmalate synthase (EC 2.3.3.13) (Alpha- isopropylmalate synthase) (Alpha-IPM synthetase) (Late nodulin 56) (N- 56).	0	GO_ID:33233	TIGR_CMR|BA1420 SPTR:Q81T68 symbol:BA1420 "2-isopropylmalate synthase" [GO:0003852 "2-isopropylmalate synthase activity" evidence=ISS] [GO:0009098 "leucine biosynthesis" evidence=ISS] HAMAP:MF_01025 InterPro:IPR002034 Interpro:IPR000891 Pfam:PF00682 PROSITE:PS50991 PROSITE:PS00815 PROSITE:PS00816 InterPro:IPR005671 TIGRFAMs:TIGR00973 EMBL:AE017334 EMBL:AE017225 EMBL:AE017028 TIGR:BA1420 TIGR:GBAA…	1.00E-97
chr1.CM0001.63	1.1.14.10.2	E1.2.1.10M, mhpF acetaldehyde dehydrogenase [COG:COG0119]	ath:At1g74040	F2P9.9; 2-isopropylmalate synthase 1 (IMS1) [EC:2.3.3.13] [KO:K01649]	0	slr0186	COG0119	7.00E-130	LEU1_SOYBN	Amino-acidbiosynthesis;Branched-chainaminoacidbiosynthesis;Leucinebiosynthesis;Nitrogenfixation;Nodulation;Transferase,Probable 2-isopropylmalate synthase (EC 2.3.3.13) (Alpha- isopropylmalate synthase) (Alpha-IPM synthetase) (Late nodulin 56) (N- 56).	0	GO_ID:33233	TIGR_CMR|BA1420 SPTR:Q81T68 symbol:BA1420 "2-isopropylmalate synthase" [GO:0003852 "2-isopropylmalate synthase activity" evidence=ISS] [GO:0009098 "leucine biosynthesis" evidence=ISS] HAMAP:MF_01025 InterPro:IPR002034 Interpro:IPR000891 Pfam:PF00682 PROSITE:PS50991 PROSITE:PS00815 PROSITE:PS00816 InterPro:IPR005671 TIGRFAMs:TIGR00973 EMBL:AE017334 EMBL:AE017225 EMBL:AE017028 TIGR:BA1420 TIGR:GBAA…	1.00E-97
chr1.CM0001.63	1.1.11.7.2	E1.2.1.10M, mhpF acetaldehyde dehydrogenase [COG:COG0119]	ath:At1g74040	F2P9.9; 2-isopropylmalate synthase 1 (IMS1) [EC:2.3.3.13] [KO:K01649]	0	slr0186	COG0119	7.00E-130	LEU1_SOYBN	Amino-acidbiosynthesis;Branched-chainaminoacidbiosynthesis;Leucinebiosynthesis;Nitrogenfixation;Nodulation;Transferase,Probable 2-isopropylmalate synthase (EC 2.3.3.13) (Alpha- isopropylmalate synthase) (Alpha-IPM synthetase) (Late nodulin 56) (N- 56).	0	GO_ID:33233	TIGR_CMR|BA1420 SPTR:Q81T68 symbol:BA1420 "2-isopropylmalate synthase" [GO:0003852 "2-isopropylmalate synthase activity" evidence=ISS] [GO:0009098 "leucine biosynthesis" evidence=ISS] HAMAP:MF_01025 InterPro:IPR002034 Interpro:IPR000891 Pfam:PF00682 PROSITE:PS50991 PROSITE:PS00815 PROSITE:PS00816 InterPro:IPR005671 TIGRFAMs:TIGR00973 EMBL:AE017334 EMBL:AE017225 EMBL:AE017028 TIGR:BA1420 TIGR:GBAA…	1.00E-97
chr1.CM0001.63	1.1.11.48	E2.3.3.13, leuA 2-isopropylmalate synthase [EC:2.3.3.13] [COG:COG0119] [GO:0003852]	ath:At1g74040	F2P9.9; 2-isopropylmalate synthase 1 (IMS1) [EC:2.3.3.13] [KO:K01649]	0	slr0186	COG0119	7.00E-130	LEU1_SOYBN	Amino-acidbiosynthesis;Branched-chainaminoacidbiosynthesis;Leucinebiosynthesis;Nitrogenfixation;Nodulation;Transferase,Probable 2-isopropylmalate synthase (EC 2.3.3.13) (Alpha- isopropylmalate synthase) (Alpha-IPM synthetase) (Late nodulin 56) (N- 56).	0	GO_ID:33233	TIGR_CMR|BA1420 SPTR:Q81T68 symbol:BA1420 "2-isopropylmalate synthase" [GO:0003852 "2-isopropylmalate synthase activity" evidence=ISS] [GO:0009098 "leucine biosynthesis" evidence=ISS] HAMAP:MF_01025 InterPro:IPR002034 Interpro:IPR000891 Pfam:PF00682 PROSITE:PS50991 PROSITE:PS00815 PROSITE:PS00816 InterPro:IPR005671 TIGRFAMs:TIGR00973 EMBL:AE017334 EMBL:AE017225 EMBL:AE017028 TIGR:BA1420 TIGR:GBAA…	1.00E-97
chr1.CM0001.63	1.1.14.33	E4.1.3.4, hmgL hydroxymethylglutaryl-CoA lyase [EC:4.1.3.4] [COG:COG0119] [GO:0004419]	ath:At1g74040	F2P9.9; 2-isopropylmalate synthase 1 (IMS1) [EC:2.3.3.13] [KO:K01649]	0	slr0186	COG0119	7.00E-130	LEU1_SOYBN	Amino-acidbiosynthesis;Branched-chainaminoacidbiosynthesis;Leucinebiosynthesis;Nitrogenfixation;Nodulation;Transferase,Probable 2-isopropylmalate synthase (EC 2.3.3.13) (Alpha- isopropylmalate synthase) (Alpha-IPM synthetase) (Late nodulin 56) (N- 56).	0	GO_ID:33233	TIGR_CMR|BA1420 SPTR:Q81T68 symbol:BA1420 "2-isopropylmalate synthase" [GO:0003852 "2-isopropylmalate synthase activity" evidence=ISS] [GO:0009098 "leucine biosynthesis" evidence=ISS] HAMAP:MF_01025 InterPro:IPR002034 Interpro:IPR000891 Pfam:PF00682 PROSITE:PS50991 PROSITE:PS00815 PROSITE:PS00816 InterPro:IPR005671 TIGRFAMs:TIGR00973 EMBL:AE017334 EMBL:AE017225 EMBL:AE017028 TIGR:BA1420 TIGR:GBAA…	1.00E-97
chr1.CM0001.63	1.11.3.6	MHPE 4-hydroxy 2-oxovalerate aldolase [EC:4.1.3.-] [COG:COG0119] [GO:0008701]	ath:At1g74040	F2P9.9; 2-isopropylmalate synthase 1 (IMS1) [EC:2.3.3.13] [KO:K01649]	0	slr0186	COG0119	7.00E-130	LEU1_SOYBN	Amino-acidbiosynthesis;Branched-chainaminoacidbiosynthesis;Leucinebiosynthesis;Nitrogenfixation;Nodulation;Transferase,Probable 2-isopropylmalate synthase (EC 2.3.3.13) (Alpha- isopropylmalate synthase) (Alpha-IPM synthetase) (Late nodulin 56) (N- 56).	0	GO_ID:33233	TIGR_CMR|BA1420 SPTR:Q81T68 symbol:BA1420 "2-isopropylmalate synthase" [GO:0003852 "2-isopropylmalate synthase activity" evidence=ISS] [GO:0009098 "leucine biosynthesis" evidence=ISS] HAMAP:MF_01025 InterPro:IPR002034 Interpro:IPR000891 Pfam:PF00682 PROSITE:PS50991 PROSITE:PS00815 PROSITE:PS00816 InterPro:IPR005671 TIGRFAMs:TIGR00973 EMBL:AE017334 EMBL:AE017225 EMBL:AE017028 TIGR:BA1420 TIGR:GBAA…	1.00E-97
chr3.CM0282.129	99.1.4.2448	GO_ID:428							ENL2_ARATH	GPI-anchor;Lipoprotein;Membrane;Signal,Early nodulin-like protein 2 precursor (Phytocyanin-like protein).	9.00E-34	GO_ID:428	TAIR|gene:3439748 SPTR:Q9T076 symbol:AT4G27520 [GO:0031225 "anchored to membrane" evidence=TAS] [GO:0005489 "electron transporter activity" evidence=ISS] [GO:0005507 "copper ion binding" evidence=ISS] [GO:0006118 "electron transport" evidence=ISS] InterPro:IPR003245 HSSP:P00303 Pfam:PF02298 ProDom:PD003122 EMBL:AL161571 EMBL:AF083668 EMBL:AL035602 EMBL:AF325035 EMBL:BT000767 EMBL:AY087260 PIR:T05…	3.00E-34
chr3.CM0282.129	99.1.3.2.1553	ENL2_ARATH							ENL2_ARATH	GPI-anchor;Lipoprotein;Membrane;Signal,Early nodulin-like protein 2 precursor (Phytocyanin-like protein).	9.00E-34	GO_ID:428	TAIR|gene:3439748 SPTR:Q9T076 symbol:AT4G27520 [GO:0031225 "anchored to membrane" evidence=TAS] [GO:0005489 "electron transporter activity" evidence=ISS] [GO:0005507 "copper ion binding" evidence=ISS] [GO:0006118 "electron transport" evidence=ISS] InterPro:IPR003245 HSSP:P00303 Pfam:PF02298 ProDom:PD003122 EMBL:AL161571 EMBL:AF083668 EMBL:AL035602 EMBL:AF325035 EMBL:BT000767 EMBL:AY087260 PIR:T05…	3.00E-34
Ljwgs_123578.1	99.1.4.550	GO_ID:23515							ENL1_ARATH	Glycoprotein;GPI-anchor;Lipoprotein;Membrane;Signal,Early nodulin-like protein 1 precursor (Phytocyanin-like protein).	7.00E-10	GO_ID:23515	TAIR|gene:3693914 SPTR:Q9SK27 symbol:AT2G25060.1 [GO:0031225 "anchored to membrane" evidence=TAS] [GO:0005489 "electron transporter activity" evidence=ISS] [GO:0005507 "copper ion binding" evidence=ISS] [GO:0006118 "electron transport" evidence=ISS] InterPro:IPR003245 Pfam:PF02298 ProDom:PD003122 HSSP:O82080 EMBL:AC006585 EMBL:BT010405 PIR:G84643 SPTR:Q9SK27	3.00E-10
Ljwgs_123578.1	99.1.3.2.1372	ENL1_ARATH							ENL1_ARATH	Glycoprotein;GPI-anchor;Lipoprotein;Membrane;Signal,Early nodulin-like protein 1 precursor (Phytocyanin-like protein).	7.00E-10	GO_ID:23515	TAIR|gene:3693914 SPTR:Q9SK27 symbol:AT2G25060.1 [GO:0031225 "anchored to membrane" evidence=TAS] [GO:0005489 "electron transporter activity" evidence=ISS] [GO:0005507 "copper ion binding" evidence=ISS] [GO:0006118 "electron transport" evidence=ISS] InterPro:IPR003245 Pfam:PF02298 ProDom:PD003122 HSSP:O82080 EMBL:AC006585 EMBL:BT010405 PIR:G84643 SPTR:Q9SK27	3.00E-10
chr1.CM0001.71	1.11.11.12	MHPE 4-hydroxy 2-oxovalerate aldolase [EC:4.1.3.-] [COG:COG0119] [GO:0008701]	ath:At1g74040	F2P9.9; 2-isopropylmalate synthase 1 (IMS1) [EC:2.3.3.13] [KO:K01649]	2.00E-96	slr0186	COG0119	1.00E-60	LEU1_SOYBN	Amino-acidbiosynthesis;Branched-chainaminoacidbiosynthesis;Leucinebiosynthesis;Nitrogenfixation;Nodulation;Transferase,Probable 2-isopropylmalate synthase (EC 2.3.3.13) (Alpha- isopropylmalate synthase) (Alpha-IPM synthetase) (Late nodulin 56) (N- 56).	4.00E-105	GO_ID:33233	TIGR_CMR|BA1420 SPTR:Q81T68 symbol:BA1420 "2-isopropylmalate synthase" [GO:0003852 "2-isopropylmalate synthase activity" evidence=ISS] [GO:0009098 "leucine biosynthesis" evidence=ISS] HAMAP:MF_01025 InterPro:IPR002034 Interpro:IPR000891 Pfam:PF00682 PROSITE:PS50991 PROSITE:PS00815 PROSITE:PS00816 InterPro:IPR005671 TIGRFAMs:TIGR00973 EMBL:AE017334 EMBL:AE017225 EMBL:AE017028 TIGR:BA1420 TIGR:GBAA…	1.00E-45
chr1.CM0001.71	1.5.8.15	E2.3.3.14 homocitrate synthase [EC:2.3.3.14] [COG:COG0119] [GO:0004410]	ath:At1g74040	F2P9.9; 2-isopropylmalate synthase 1 (IMS1) [EC:2.3.3.13] [KO:K01649]	2.00E-96	slr0186	COG0119	1.00E-60	LEU1_SOYBN	Amino-acidbiosynthesis;Branched-chainaminoacidbiosynthesis;Leucinebiosynthesis;Nitrogenfixation;Nodulation;Transferase,Probable 2-isopropylmalate synthase (EC 2.3.3.13) (Alpha- isopropylmalate synthase) (Alpha-IPM synthetase) (Late nodulin 56) (N- 56).	4.00E-105	GO_ID:33233	TIGR_CMR|BA1420 SPTR:Q81T68 symbol:BA1420 "2-isopropylmalate synthase" [GO:0003852 "2-isopropylmalate synthase activity" evidence=ISS] [GO:0009098 "leucine biosynthesis" evidence=ISS] HAMAP:MF_01025 InterPro:IPR002034 Interpro:IPR000891 Pfam:PF00682 PROSITE:PS50991 PROSITE:PS00815 PROSITE:PS00816 InterPro:IPR005671 TIGRFAMs:TIGR00973 EMBL:AE017334 EMBL:AE017225 EMBL:AE017028 TIGR:BA1420 TIGR:GBAA…	1.00E-45
chr1.CM0001.71	1.5.6.24	E4.1.3.4, hmgL hydroxymethylglutaryl-CoA lyase [EC:4.1.3.4] [COG:COG0119] [GO:0004419]	ath:At1g74040	F2P9.9; 2-isopropylmalate synthase 1 (IMS1) [EC:2.3.3.13] [KO:K01649]	2.00E-96	slr0186	COG0119	1.00E-60	LEU1_SOYBN	Amino-acidbiosynthesis;Branched-chainaminoacidbiosynthesis;Leucinebiosynthesis;Nitrogenfixation;Nodulation;Transferase,Probable 2-isopropylmalate synthase (EC 2.3.3.13) (Alpha- isopropylmalate synthase) (Alpha-IPM synthetase) (Late nodulin 56) (N- 56).	4.00E-105	GO_ID:33233	TIGR_CMR|BA1420 SPTR:Q81T68 symbol:BA1420 "2-isopropylmalate synthase" [GO:0003852 "2-isopropylmalate synthase activity" evidence=ISS] [GO:0009098 "leucine biosynthesis" evidence=ISS] HAMAP:MF_01025 InterPro:IPR002034 Interpro:IPR000891 Pfam:PF00682 PROSITE:PS50991 PROSITE:PS00815 PROSITE:PS00816 InterPro:IPR005671 TIGRFAMs:TIGR00973 EMBL:AE017334 EMBL:AE017225 EMBL:AE017028 TIGR:BA1420 TIGR:GBAA…	1.00E-45
chr1.CM0001.71	1.5.13.34	MHPE 4-hydroxy 2-oxovalerate aldolase [EC:4.1.3.-] [COG:COG0119] [GO:0008701]	ath:At1g74040	F2P9.9; 2-isopropylmalate synthase 1 (IMS1) [EC:2.3.3.13] [KO:K01649]	2.00E-96	slr0186	COG0119	1.00E-60	LEU1_SOYBN	Amino-acidbiosynthesis;Branched-chainaminoacidbiosynthesis;Leucinebiosynthesis;Nitrogenfixation;Nodulation;Transferase,Probable 2-isopropylmalate synthase (EC 2.3.3.13) (Alpha- isopropylmalate synthase) (Alpha-IPM synthetase) (Late nodulin 56) (N- 56).	4.00E-105	GO_ID:33233	TIGR_CMR|BA1420 SPTR:Q81T68 symbol:BA1420 "2-isopropylmalate synthase" [GO:0003852 "2-isopropylmalate synthase activity" evidence=ISS] [GO:0009098 "leucine biosynthesis" evidence=ISS] HAMAP:MF_01025 InterPro:IPR002034 Interpro:IPR000891 Pfam:PF00682 PROSITE:PS50991 PROSITE:PS00815 PROSITE:PS00816 InterPro:IPR005671 TIGRFAMs:TIGR00973 EMBL:AE017334 EMBL:AE017225 EMBL:AE017028 TIGR:BA1420 TIGR:GBAA…	1.00E-45
chr1.CM0001.71	1.5.7.8	E2.3.3.13, leuA 2-isopropylmalate synthase [EC:2.3.3.13] [COG:COG0119] [GO:0003852]	ath:At1g74040	F2P9.9; 2-isopropylmalate synthase 1 (IMS1) [EC:2.3.3.13] [KO:K01649]	2.00E-96	slr0186	COG0119	1.00E-60	LEU1_SOYBN	Amino-acidbiosynthesis;Branched-chainaminoacidbiosynthesis;Leucinebiosynthesis;Nitrogenfixation;Nodulation;Transferase,Probable 2-isopropylmalate synthase (EC 2.3.3.13) (Alpha- isopropylmalate synthase) (Alpha-IPM synthetase) (Late nodulin 56) (N- 56).	4.00E-105	GO_ID:33233	TIGR_CMR|BA1420 SPTR:Q81T68 symbol:BA1420 "2-isopropylmalate synthase" [GO:0003852 "2-isopropylmalate synthase activity" evidence=ISS] [GO:0009098 "leucine biosynthesis" evidence=ISS] HAMAP:MF_01025 InterPro:IPR002034 Interpro:IPR000891 Pfam:PF00682 PROSITE:PS50991 PROSITE:PS00815 PROSITE:PS00816 InterPro:IPR005671 TIGRFAMs:TIGR00973 EMBL:AE017334 EMBL:AE017225 EMBL:AE017028 TIGR:BA1420 TIGR:GBAA…	1.00E-45
chr1.CM0001.71	1.11.2.3	MHPE 4-hydroxy 2-oxovalerate aldolase [EC:4.1.3.-] [COG:COG0119] [GO:0008701]	ath:At1g74040	F2P9.9; 2-isopropylmalate synthase 1 (IMS1) [EC:2.3.3.13] [KO:K01649]	2.00E-96	slr0186	COG0119	1.00E-60	LEU1_SOYBN	Amino-acidbiosynthesis;Branched-chainaminoacidbiosynthesis;Leucinebiosynthesis;Nitrogenfixation;Nodulation;Transferase,Probable 2-isopropylmalate synthase (EC 2.3.3.13) (Alpha- isopropylmalate synthase) (Alpha-IPM synthetase) (Late nodulin 56) (N- 56).	4.00E-105	GO_ID:33233	TIGR_CMR|BA1420 SPTR:Q81T68 symbol:BA1420 "2-isopropylmalate synthase" [GO:0003852 "2-isopropylmalate synthase activity" evidence=ISS] [GO:0009098 "leucine biosynthesis" evidence=ISS] HAMAP:MF_01025 InterPro:IPR002034 Interpro:IPR000891 Pfam:PF00682 PROSITE:PS50991 PROSITE:PS00815 PROSITE:PS00816 InterPro:IPR005671 TIGRFAMs:TIGR00973 EMBL:AE017334 EMBL:AE017225 EMBL:AE017028 TIGR:BA1420 TIGR:GBAA…	1.00E-45
chr1.CM0001.71	1.1.11.49	E2.3.3.14 homocitrate synthase [EC:2.3.3.14] [COG:COG0119] [GO:0004410]	ath:At1g74040	F2P9.9; 2-isopropylmalate synthase 1 (IMS1) [EC:2.3.3.13] [KO:K01649]	2.00E-96	slr0186	COG0119	1.00E-60	LEU1_SOYBN	Amino-acidbiosynthesis;Branched-chainaminoacidbiosynthesis;Leucinebiosynthesis;Nitrogenfixation;Nodulation;Transferase,Probable 2-isopropylmalate synthase (EC 2.3.3.13) (Alpha- isopropylmalate synthase) (Alpha-IPM synthetase) (Late nodulin 56) (N- 56).	4.00E-105	GO_ID:33233	TIGR_CMR|BA1420 SPTR:Q81T68 symbol:BA1420 "2-isopropylmalate synthase" [GO:0003852 "2-isopropylmalate synthase activity" evidence=ISS] [GO:0009098 "leucine biosynthesis" evidence=ISS] HAMAP:MF_01025 InterPro:IPR002034 Interpro:IPR000891 Pfam:PF00682 PROSITE:PS50991 PROSITE:PS00815 PROSITE:PS00816 InterPro:IPR005671 TIGRFAMs:TIGR00973 EMBL:AE017334 EMBL:AE017225 EMBL:AE017028 TIGR:BA1420 TIGR:GBAA…	1.00E-45
chr1.CM0001.71	1.3.4.2	E4.1.3.4, hmgL hydroxymethylglutaryl-CoA lyase [EC:4.1.3.4] [COG:COG0119] [GO:0004419]	ath:At1g74040	F2P9.9; 2-isopropylmalate synthase 1 (IMS1) [EC:2.3.3.13] [KO:K01649]	2.00E-96	slr0186	COG0119	1.00E-60	LEU1_SOYBN	Amino-acidbiosynthesis;Branched-chainaminoacidbiosynthesis;Leucinebiosynthesis;Nitrogenfixation;Nodulation;Transferase,Probable 2-isopropylmalate synthase (EC 2.3.3.13) (Alpha- isopropylmalate synthase) (Alpha-IPM synthetase) (Late nodulin 56) (N- 56).	4.00E-105	GO_ID:33233	TIGR_CMR|BA1420 SPTR:Q81T68 symbol:BA1420 "2-isopropylmalate synthase" [GO:0003852 "2-isopropylmalate synthase activity" evidence=ISS] [GO:0009098 "leucine biosynthesis" evidence=ISS] HAMAP:MF_01025 InterPro:IPR002034 Interpro:IPR000891 Pfam:PF00682 PROSITE:PS50991 PROSITE:PS00815 PROSITE:PS00816 InterPro:IPR005671 TIGRFAMs:TIGR00973 EMBL:AE017334 EMBL:AE017225 EMBL:AE017028 TIGR:BA1420 TIGR:GBAA…	1.00E-45
chr1.CM0001.71	1.1.14.10.2	E1.2.1.10M, mhpF acetaldehyde dehydrogenase [COG:COG0119]	ath:At1g74040	F2P9.9; 2-isopropylmalate synthase 1 (IMS1) [EC:2.3.3.13] [KO:K01649]	2.00E-96	slr0186	COG0119	1.00E-60	LEU1_SOYBN	Amino-acidbiosynthesis;Branched-chainaminoacidbiosynthesis;Leucinebiosynthesis;Nitrogenfixation;Nodulation;Transferase,Probable 2-isopropylmalate synthase (EC 2.3.3.13) (Alpha- isopropylmalate synthase) (Alpha-IPM synthetase) (Late nodulin 56) (N- 56).	4.00E-105	GO_ID:33233	TIGR_CMR|BA1420 SPTR:Q81T68 symbol:BA1420 "2-isopropylmalate synthase" [GO:0003852 "2-isopropylmalate synthase activity" evidence=ISS] [GO:0009098 "leucine biosynthesis" evidence=ISS] HAMAP:MF_01025 InterPro:IPR002034 Interpro:IPR000891 Pfam:PF00682 PROSITE:PS50991 PROSITE:PS00815 PROSITE:PS00816 InterPro:IPR005671 TIGRFAMs:TIGR00973 EMBL:AE017334 EMBL:AE017225 EMBL:AE017028 TIGR:BA1420 TIGR:GBAA…	1.00E-45
chr1.CM0001.71	1.1.11.7.2	E1.2.1.10M, mhpF acetaldehyde dehydrogenase [COG:COG0119]	ath:At1g74040	F2P9.9; 2-isopropylmalate synthase 1 (IMS1) [EC:2.3.3.13] [KO:K01649]	2.00E-96	slr0186	COG0119	1.00E-60	LEU1_SOYBN	Amino-acidbiosynthesis;Branched-chainaminoacidbiosynthesis;Leucinebiosynthesis;Nitrogenfixation;Nodulation;Transferase,Probable 2-isopropylmalate synthase (EC 2.3.3.13) (Alpha- isopropylmalate synthase) (Alpha-IPM synthetase) (Late nodulin 56) (N- 56).	4.00E-105	GO_ID:33233	TIGR_CMR|BA1420 SPTR:Q81T68 symbol:BA1420 "2-isopropylmalate synthase" [GO:0003852 "2-isopropylmalate synthase activity" evidence=ISS] [GO:0009098 "leucine biosynthesis" evidence=ISS] HAMAP:MF_01025 InterPro:IPR002034 Interpro:IPR000891 Pfam:PF00682 PROSITE:PS50991 PROSITE:PS00815 PROSITE:PS00816 InterPro:IPR005671 TIGRFAMs:TIGR00973 EMBL:AE017334 EMBL:AE017225 EMBL:AE017028 TIGR:BA1420 TIGR:GBAA…	1.00E-45
chr1.CM0001.71	1.1.11.48	E2.3.3.13, leuA 2-isopropylmalate synthase [EC:2.3.3.13] [COG:COG0119] [GO:0003852]	ath:At1g74040	F2P9.9; 2-isopropylmalate synthase 1 (IMS1) [EC:2.3.3.13] [KO:K01649]	2.00E-96	slr0186	COG0119	1.00E-60	LEU1_SOYBN	Amino-acidbiosynthesis;Branched-chainaminoacidbiosynthesis;Leucinebiosynthesis;Nitrogenfixation;Nodulation;Transferase,Probable 2-isopropylmalate synthase (EC 2.3.3.13) (Alpha- isopropylmalate synthase) (Alpha-IPM synthetase) (Late nodulin 56) (N- 56).	4.00E-105	GO_ID:33233	TIGR_CMR|BA1420 SPTR:Q81T68 symbol:BA1420 "2-isopropylmalate synthase" [GO:0003852 "2-isopropylmalate synthase activity" evidence=ISS] [GO:0009098 "leucine biosynthesis" evidence=ISS] HAMAP:MF_01025 InterPro:IPR002034 Interpro:IPR000891 Pfam:PF00682 PROSITE:PS50991 PROSITE:PS00815 PROSITE:PS00816 InterPro:IPR005671 TIGRFAMs:TIGR00973 EMBL:AE017334 EMBL:AE017225 EMBL:AE017028 TIGR:BA1420 TIGR:GBAA…	1.00E-45
chr1.CM0001.71	1.1.14.33	E4.1.3.4, hmgL hydroxymethylglutaryl-CoA lyase [EC:4.1.3.4] [COG:COG0119] [GO:0004419]	ath:At1g74040	F2P9.9; 2-isopropylmalate synthase 1 (IMS1) [EC:2.3.3.13] [KO:K01649]	2.00E-96	slr0186	COG0119	1.00E-60	LEU1_SOYBN	Amino-acidbiosynthesis;Branched-chainaminoacidbiosynthesis;Leucinebiosynthesis;Nitrogenfixation;Nodulation;Transferase,Probable 2-isopropylmalate synthase (EC 2.3.3.13) (Alpha- isopropylmalate synthase) (Alpha-IPM synthetase) (Late nodulin 56) (N- 56).	4.00E-105	GO_ID:33233	TIGR_CMR|BA1420 SPTR:Q81T68 symbol:BA1420 "2-isopropylmalate synthase" [GO:0003852 "2-isopropylmalate synthase activity" evidence=ISS] [GO:0009098 "leucine biosynthesis" evidence=ISS] HAMAP:MF_01025 InterPro:IPR002034 Interpro:IPR000891 Pfam:PF00682 PROSITE:PS50991 PROSITE:PS00815 PROSITE:PS00816 InterPro:IPR005671 TIGRFAMs:TIGR00973 EMBL:AE017334 EMBL:AE017225 EMBL:AE017028 TIGR:BA1420 TIGR:GBAA…	1.00E-45
chr1.CM0001.71	1.11.3.6	MHPE 4-hydroxy 2-oxovalerate aldolase [EC:4.1.3.-] [COG:COG0119] [GO:0008701]	ath:At1g74040	F2P9.9; 2-isopropylmalate synthase 1 (IMS1) [EC:2.3.3.13] [KO:K01649]	2.00E-96	slr0186	COG0119	1.00E-60	LEU1_SOYBN	Amino-acidbiosynthesis;Branched-chainaminoacidbiosynthesis;Leucinebiosynthesis;Nitrogenfixation;Nodulation;Transferase,Probable 2-isopropylmalate synthase (EC 2.3.3.13) (Alpha- isopropylmalate synthase) (Alpha-IPM synthetase) (Late nodulin 56) (N- 56).	4.00E-105	GO_ID:33233	TIGR_CMR|BA1420 SPTR:Q81T68 symbol:BA1420 "2-isopropylmalate synthase" [GO:0003852 "2-isopropylmalate synthase activity" evidence=ISS] [GO:0009098 "leucine biosynthesis" evidence=ISS] HAMAP:MF_01025 InterPro:IPR002034 Interpro:IPR000891 Pfam:PF00682 PROSITE:PS50991 PROSITE:PS00815 PROSITE:PS00816 InterPro:IPR005671 TIGRFAMs:TIGR00973 EMBL:AE017334 EMBL:AE017225 EMBL:AE017028 TIGR:BA1420 TIGR:GBAA…	1.00E-45
chr1.CM0001.70	1.11.11.12	MHPE 4-hydroxy 2-oxovalerate aldolase [EC:4.1.3.-] [COG:COG0119] [GO:0008701]	ath:At1g18500	F15H18.3; 2-isopropylmalate synthase, putative [EC:2.3.3.13] [KO:K01649]	1.00E-97	slr0186	COG0119	2.00E-63	LEU1_SOYBN	Amino-acidbiosynthesis;Branched-chainaminoacidbiosynthesis;Leucinebiosynthesis;Nitrogenfixation;Nodulation;Transferase,Probable 2-isopropylmalate synthase (EC 2.3.3.13) (Alpha- isopropylmalate synthase) (Alpha-IPM synthetase) (Late nodulin 56) (N- 56).	1.00E-105	GO_ID:12843	TIGR_CMR|SO4236 SPTR:Q8E9N2 symbol:SO4236 "2-isopropylmalate synthase" [GO:0003852 "2-isopropylmalate synthase activity" evidence=ISS] [GO:0009098 "leucine biosynthesis" evidence=ISS] HAMAP:MF_01025 InterPro:IPR002034 Interpro:IPR000891 Pfam:PF00682 PROSITE:PS50991 PROSITE:PS00815 PROSITE:PS00816 InterPro:IPR005671 TIGRFAMs:TIGR00973 EMBL:AE015856 TIGR:SO4236 SPTR:Q8E9N2	3.00E-48
chr1.CM0001.70	1.5.8.15	E2.3.3.14 homocitrate synthase [EC:2.3.3.14] [COG:COG0119] [GO:0004410]	ath:At1g18500	F15H18.3; 2-isopropylmalate synthase, putative [EC:2.3.3.13] [KO:K01649]	1.00E-97	slr0186	COG0119	2.00E-63	LEU1_SOYBN	Amino-acidbiosynthesis;Branched-chainaminoacidbiosynthesis;Leucinebiosynthesis;Nitrogenfixation;Nodulation;Transferase,Probable 2-isopropylmalate synthase (EC 2.3.3.13) (Alpha- isopropylmalate synthase) (Alpha-IPM synthetase) (Late nodulin 56) (N- 56).	1.00E-105	GO_ID:12843	TIGR_CMR|SO4236 SPTR:Q8E9N2 symbol:SO4236 "2-isopropylmalate synthase" [GO:0003852 "2-isopropylmalate synthase activity" evidence=ISS] [GO:0009098 "leucine biosynthesis" evidence=ISS] HAMAP:MF_01025 InterPro:IPR002034 Interpro:IPR000891 Pfam:PF00682 PROSITE:PS50991 PROSITE:PS00815 PROSITE:PS00816 InterPro:IPR005671 TIGRFAMs:TIGR00973 EMBL:AE015856 TIGR:SO4236 SPTR:Q8E9N2	3.00E-48
chr1.CM0001.70	1.5.6.24	E4.1.3.4, hmgL hydroxymethylglutaryl-CoA lyase [EC:4.1.3.4] [COG:COG0119] [GO:0004419]	ath:At1g18500	F15H18.3; 2-isopropylmalate synthase, putative [EC:2.3.3.13] [KO:K01649]	1.00E-97	slr0186	COG0119	2.00E-63	LEU1_SOYBN	Amino-acidbiosynthesis;Branched-chainaminoacidbiosynthesis;Leucinebiosynthesis;Nitrogenfixation;Nodulation;Transferase,Probable 2-isopropylmalate synthase (EC 2.3.3.13) (Alpha- isopropylmalate synthase) (Alpha-IPM synthetase) (Late nodulin 56) (N- 56).	1.00E-105	GO_ID:12843	TIGR_CMR|SO4236 SPTR:Q8E9N2 symbol:SO4236 "2-isopropylmalate synthase" [GO:0003852 "2-isopropylmalate synthase activity" evidence=ISS] [GO:0009098 "leucine biosynthesis" evidence=ISS] HAMAP:MF_01025 InterPro:IPR002034 Interpro:IPR000891 Pfam:PF00682 PROSITE:PS50991 PROSITE:PS00815 PROSITE:PS00816 InterPro:IPR005671 TIGRFAMs:TIGR00973 EMBL:AE015856 TIGR:SO4236 SPTR:Q8E9N2	3.00E-48
chr1.CM0001.70	1.5.13.34	MHPE 4-hydroxy 2-oxovalerate aldolase [EC:4.1.3.-] [COG:COG0119] [GO:0008701]	ath:At1g18500	F15H18.3; 2-isopropylmalate synthase, putative [EC:2.3.3.13] [KO:K01649]	1.00E-97	slr0186	COG0119	2.00E-63	LEU1_SOYBN	Amino-acidbiosynthesis;Branched-chainaminoacidbiosynthesis;Leucinebiosynthesis;Nitrogenfixation;Nodulation;Transferase,Probable 2-isopropylmalate synthase (EC 2.3.3.13) (Alpha- isopropylmalate synthase) (Alpha-IPM synthetase) (Late nodulin 56) (N- 56).	1.00E-105	GO_ID:12843	TIGR_CMR|SO4236 SPTR:Q8E9N2 symbol:SO4236 "2-isopropylmalate synthase" [GO:0003852 "2-isopropylmalate synthase activity" evidence=ISS] [GO:0009098 "leucine biosynthesis" evidence=ISS] HAMAP:MF_01025 InterPro:IPR002034 Interpro:IPR000891 Pfam:PF00682 PROSITE:PS50991 PROSITE:PS00815 PROSITE:PS00816 InterPro:IPR005671 TIGRFAMs:TIGR00973 EMBL:AE015856 TIGR:SO4236 SPTR:Q8E9N2	3.00E-48
chr1.CM0001.70	1.5.7.8	E2.3.3.13, leuA 2-isopropylmalate synthase [EC:2.3.3.13] [COG:COG0119] [GO:0003852]	ath:At1g18500	F15H18.3; 2-isopropylmalate synthase, putative [EC:2.3.3.13] [KO:K01649]	1.00E-97	slr0186	COG0119	2.00E-63	LEU1_SOYBN	Amino-acidbiosynthesis;Branched-chainaminoacidbiosynthesis;Leucinebiosynthesis;Nitrogenfixation;Nodulation;Transferase,Probable 2-isopropylmalate synthase (EC 2.3.3.13) (Alpha- isopropylmalate synthase) (Alpha-IPM synthetase) (Late nodulin 56) (N- 56).	1.00E-105	GO_ID:12843	TIGR_CMR|SO4236 SPTR:Q8E9N2 symbol:SO4236 "2-isopropylmalate synthase" [GO:0003852 "2-isopropylmalate synthase activity" evidence=ISS] [GO:0009098 "leucine biosynthesis" evidence=ISS] HAMAP:MF_01025 InterPro:IPR002034 Interpro:IPR000891 Pfam:PF00682 PROSITE:PS50991 PROSITE:PS00815 PROSITE:PS00816 InterPro:IPR005671 TIGRFAMs:TIGR00973 EMBL:AE015856 TIGR:SO4236 SPTR:Q8E9N2	3.00E-48
chr1.CM0001.70	1.11.2.3	MHPE 4-hydroxy 2-oxovalerate aldolase [EC:4.1.3.-] [COG:COG0119] [GO:0008701]	ath:At1g18500	F15H18.3; 2-isopropylmalate synthase, putative [EC:2.3.3.13] [KO:K01649]	1.00E-97	slr0186	COG0119	2.00E-63	LEU1_SOYBN	Amino-acidbiosynthesis;Branched-chainaminoacidbiosynthesis;Leucinebiosynthesis;Nitrogenfixation;Nodulation;Transferase,Probable 2-isopropylmalate synthase (EC 2.3.3.13) (Alpha- isopropylmalate synthase) (Alpha-IPM synthetase) (Late nodulin 56) (N- 56).	1.00E-105	GO_ID:12843	TIGR_CMR|SO4236 SPTR:Q8E9N2 symbol:SO4236 "2-isopropylmalate synthase" [GO:0003852 "2-isopropylmalate synthase activity" evidence=ISS] [GO:0009098 "leucine biosynthesis" evidence=ISS] HAMAP:MF_01025 InterPro:IPR002034 Interpro:IPR000891 Pfam:PF00682 PROSITE:PS50991 PROSITE:PS00815 PROSITE:PS00816 InterPro:IPR005671 TIGRFAMs:TIGR00973 EMBL:AE015856 TIGR:SO4236 SPTR:Q8E9N2	3.00E-48
chr1.CM0001.70	1.1.11.49	E2.3.3.14 homocitrate synthase [EC:2.3.3.14] [COG:COG0119] [GO:0004410]	ath:At1g18500	F15H18.3; 2-isopropylmalate synthase, putative [EC:2.3.3.13] [KO:K01649]	1.00E-97	slr0186	COG0119	2.00E-63	LEU1_SOYBN	Amino-acidbiosynthesis;Branched-chainaminoacidbiosynthesis;Leucinebiosynthesis;Nitrogenfixation;Nodulation;Transferase,Probable 2-isopropylmalate synthase (EC 2.3.3.13) (Alpha- isopropylmalate synthase) (Alpha-IPM synthetase) (Late nodulin 56) (N- 56).	1.00E-105	GO_ID:12843	TIGR_CMR|SO4236 SPTR:Q8E9N2 symbol:SO4236 "2-isopropylmalate synthase" [GO:0003852 "2-isopropylmalate synthase activity" evidence=ISS] [GO:0009098 "leucine biosynthesis" evidence=ISS] HAMAP:MF_01025 InterPro:IPR002034 Interpro:IPR000891 Pfam:PF00682 PROSITE:PS50991 PROSITE:PS00815 PROSITE:PS00816 InterPro:IPR005671 TIGRFAMs:TIGR00973 EMBL:AE015856 TIGR:SO4236 SPTR:Q8E9N2	3.00E-48
chr1.CM0001.70	1.3.4.2	E4.1.3.4, hmgL hydroxymethylglutaryl-CoA lyase [EC:4.1.3.4] [COG:COG0119] [GO:0004419]	ath:At1g18500	F15H18.3; 2-isopropylmalate synthase, putative [EC:2.3.3.13] [KO:K01649]	1.00E-97	slr0186	COG0119	2.00E-63	LEU1_SOYBN	Amino-acidbiosynthesis;Branched-chainaminoacidbiosynthesis;Leucinebiosynthesis;Nitrogenfixation;Nodulation;Transferase,Probable 2-isopropylmalate synthase (EC 2.3.3.13) (Alpha- isopropylmalate synthase) (Alpha-IPM synthetase) (Late nodulin 56) (N- 56).	1.00E-105	GO_ID:12843	TIGR_CMR|SO4236 SPTR:Q8E9N2 symbol:SO4236 "2-isopropylmalate synthase" [GO:0003852 "2-isopropylmalate synthase activity" evidence=ISS] [GO:0009098 "leucine biosynthesis" evidence=ISS] HAMAP:MF_01025 InterPro:IPR002034 Interpro:IPR000891 Pfam:PF00682 PROSITE:PS50991 PROSITE:PS00815 PROSITE:PS00816 InterPro:IPR005671 TIGRFAMs:TIGR00973 EMBL:AE015856 TIGR:SO4236 SPTR:Q8E9N2	3.00E-48
chr1.CM0001.70	1.1.14.10.2	E1.2.1.10M, mhpF acetaldehyde dehydrogenase [COG:COG0119]	ath:At1g18500	F15H18.3; 2-isopropylmalate synthase, putative [EC:2.3.3.13] [KO:K01649]	1.00E-97	slr0186	COG0119	2.00E-63	LEU1_SOYBN	Amino-acidbiosynthesis;Branched-chainaminoacidbiosynthesis;Leucinebiosynthesis;Nitrogenfixation;Nodulation;Transferase,Probable 2-isopropylmalate synthase (EC 2.3.3.13) (Alpha- isopropylmalate synthase) (Alpha-IPM synthetase) (Late nodulin 56) (N- 56).	1.00E-105	GO_ID:12843	TIGR_CMR|SO4236 SPTR:Q8E9N2 symbol:SO4236 "2-isopropylmalate synthase" [GO:0003852 "2-isopropylmalate synthase activity" evidence=ISS] [GO:0009098 "leucine biosynthesis" evidence=ISS] HAMAP:MF_01025 InterPro:IPR002034 Interpro:IPR000891 Pfam:PF00682 PROSITE:PS50991 PROSITE:PS00815 PROSITE:PS00816 InterPro:IPR005671 TIGRFAMs:TIGR00973 EMBL:AE015856 TIGR:SO4236 SPTR:Q8E9N2	3.00E-48
chr1.CM0001.70	1.1.11.7.2	E1.2.1.10M, mhpF acetaldehyde dehydrogenase [COG:COG0119]	ath:At1g18500	F15H18.3; 2-isopropylmalate synthase, putative [EC:2.3.3.13] [KO:K01649]	1.00E-97	slr0186	COG0119	2.00E-63	LEU1_SOYBN	Amino-acidbiosynthesis;Branched-chainaminoacidbiosynthesis;Leucinebiosynthesis;Nitrogenfixation;Nodulation;Transferase,Probable 2-isopropylmalate synthase (EC 2.3.3.13) (Alpha- isopropylmalate synthase) (Alpha-IPM synthetase) (Late nodulin 56) (N- 56).	1.00E-105	GO_ID:12843	TIGR_CMR|SO4236 SPTR:Q8E9N2 symbol:SO4236 "2-isopropylmalate synthase" [GO:0003852 "2-isopropylmalate synthase activity" evidence=ISS] [GO:0009098 "leucine biosynthesis" evidence=ISS] HAMAP:MF_01025 InterPro:IPR002034 Interpro:IPR000891 Pfam:PF00682 PROSITE:PS50991 PROSITE:PS00815 PROSITE:PS00816 InterPro:IPR005671 TIGRFAMs:TIGR00973 EMBL:AE015856 TIGR:SO4236 SPTR:Q8E9N2	3.00E-48
chr1.CM0001.70	1.1.11.48	E2.3.3.13, leuA 2-isopropylmalate synthase [EC:2.3.3.13] [COG:COG0119] [GO:0003852]	ath:At1g18500	F15H18.3; 2-isopropylmalate synthase, putative [EC:2.3.3.13] [KO:K01649]	1.00E-97	slr0186	COG0119	2.00E-63	LEU1_SOYBN	Amino-acidbiosynthesis;Branched-chainaminoacidbiosynthesis;Leucinebiosynthesis;Nitrogenfixation;Nodulation;Transferase,Probable 2-isopropylmalate synthase (EC 2.3.3.13) (Alpha- isopropylmalate synthase) (Alpha-IPM synthetase) (Late nodulin 56) (N- 56).	1.00E-105	GO_ID:12843	TIGR_CMR|SO4236 SPTR:Q8E9N2 symbol:SO4236 "2-isopropylmalate synthase" [GO:0003852 "2-isopropylmalate synthase activity" evidence=ISS] [GO:0009098 "leucine biosynthesis" evidence=ISS] HAMAP:MF_01025 InterPro:IPR002034 Interpro:IPR000891 Pfam:PF00682 PROSITE:PS50991 PROSITE:PS00815 PROSITE:PS00816 InterPro:IPR005671 TIGRFAMs:TIGR00973 EMBL:AE015856 TIGR:SO4236 SPTR:Q8E9N2	3.00E-48
chr1.CM0001.70	1.1.14.33	E4.1.3.4, hmgL hydroxymethylglutaryl-CoA lyase [EC:4.1.3.4] [COG:COG0119] [GO:0004419]	ath:At1g18500	F15H18.3; 2-isopropylmalate synthase, putative [EC:2.3.3.13] [KO:K01649]	1.00E-97	slr0186	COG0119	2.00E-63	LEU1_SOYBN	Amino-acidbiosynthesis;Branched-chainaminoacidbiosynthesis;Leucinebiosynthesis;Nitrogenfixation;Nodulation;Transferase,Probable 2-isopropylmalate synthase (EC 2.3.3.13) (Alpha- isopropylmalate synthase) (Alpha-IPM synthetase) (Late nodulin 56) (N- 56).	1.00E-105	GO_ID:12843	TIGR_CMR|SO4236 SPTR:Q8E9N2 symbol:SO4236 "2-isopropylmalate synthase" [GO:0003852 "2-isopropylmalate synthase activity" evidence=ISS] [GO:0009098 "leucine biosynthesis" evidence=ISS] HAMAP:MF_01025 InterPro:IPR002034 Interpro:IPR000891 Pfam:PF00682 PROSITE:PS50991 PROSITE:PS00815 PROSITE:PS00816 InterPro:IPR005671 TIGRFAMs:TIGR00973 EMBL:AE015856 TIGR:SO4236 SPTR:Q8E9N2	3.00E-48
chr1.CM0001.70	1.11.3.6	MHPE 4-hydroxy 2-oxovalerate aldolase [EC:4.1.3.-] [COG:COG0119] [GO:0008701]	ath:At1g18500	F15H18.3; 2-isopropylmalate synthase, putative [EC:2.3.3.13] [KO:K01649]	1.00E-97	slr0186	COG0119	2.00E-63	LEU1_SOYBN	Amino-acidbiosynthesis;Branched-chainaminoacidbiosynthesis;Leucinebiosynthesis;Nitrogenfixation;Nodulation;Transferase,Probable 2-isopropylmalate synthase (EC 2.3.3.13) (Alpha- isopropylmalate synthase) (Alpha-IPM synthetase) (Late nodulin 56) (N- 56).	1.00E-105	GO_ID:12843	TIGR_CMR|SO4236 SPTR:Q8E9N2 symbol:SO4236 "2-isopropylmalate synthase" [GO:0003852 "2-isopropylmalate synthase activity" evidence=ISS] [GO:0009098 "leucine biosynthesis" evidence=ISS] HAMAP:MF_01025 InterPro:IPR002034 Interpro:IPR000891 Pfam:PF00682 PROSITE:PS50991 PROSITE:PS00815 PROSITE:PS00816 InterPro:IPR005671 TIGRFAMs:TIGR00973 EMBL:AE015856 TIGR:SO4236 SPTR:Q8E9N2	3.00E-48
chr6.CM0686.21	1.4.1.26	E1.7.3.3 urate oxidase [EC:1.7.3.3] [GO:0004846]	ath:At2g26230	T1D16.13; uricase / urate oxidase / nodulin 35, putative [EC:1.7.3.3] [KO:K00365]	3.00E-128	DR1160	COG3648	3.00E-40	URIC1_CANLI	Nodulation;Oxidoreductase;Peroxisome;Purinemetabolism,Uricase II clone PCCLNUO-01 (EC 1.7.3.3) (Urate oxidase).	2.00E-153	GO_ID:49918	TAIR|gene:2057726 SPTR:Q94A71 symbol:AT2G26230.1 [GO:0008372 "cellular component unknown" evidence=ND] [GO:0004846 "urate oxidase activity" evidence=ISS] [GO:0006144 "purine base metabolism" evidence=ISS] Pfam:PF01014 InterPro:IPR002042 HSSP:Q00511 PRINTS:PR00093 ProDom:PD003367 PROSITE:PS00366 EMBL:AY050318 EMBL:AY087805 EMBL:AY101530 PIR:H84657 SPTR:Q94A71	7.00E-129
gi11414897	1.4.1.26	E1.7.3.3 urate oxidase [EC:1.7.3.3] [GO:0004846]	ath:At2g26230	T1D16.13; uricase / urate oxidase / nodulin 35, putative [EC:1.7.3.3] [KO:K00365]	5.00E-128	DR1160	COG3648	4.00E-40	URIC1_CANLI	Nodulation;Oxidoreductase;Peroxisome;Purinemetabolism,Uricase II clone PCCLNUO-01 (EC 1.7.3.3) (Urate oxidase).	4.00E-153	GO_ID:49918	TAIR|gene:2057726 SPTR:Q94A71 symbol:AT2G26230.1 [GO:0008372 "cellular component unknown" evidence=ND] [GO:0004846 "urate oxidase activity" evidence=ISS] [GO:0006144 "purine base metabolism" evidence=ISS] Pfam:PF01014 InterPro:IPR002042 HSSP:Q00511 PRINTS:PR00093 ProDom:PD003367 PROSITE:PS00366 EMBL:AY050318 EMBL:AY087805 EMBL:AY101530 PIR:H84657 SPTR:Q94A71	1.00E-128
chr1.CM0001.73	1.11.11.12	MHPE 4-hydroxy 2-oxovalerate aldolase [EC:4.1.3.-] [COG:COG0119] [GO:0008701]	ath:At1g74040	F2P9.9; 2-isopropylmalate synthase 1 (IMS1) [EC:2.3.3.13] [KO:K01649]	0	slr0186	COG0119	7.00E-132	LEU1_SOYBN	Amino-acidbiosynthesis;Branched-chainaminoacidbiosynthesis;Leucinebiosynthesis;Nitrogenfixation;Nodulation;Transferase,Probable 2-isopropylmalate synthase (EC 2.3.3.13) (Alpha- isopropylmalate synthase) (Alpha-IPM synthetase) (Late nodulin 56) (N- 56).	0	GO_ID:12843	TIGR_CMR|SO4236 SPTR:Q8E9N2 symbol:SO4236 "2-isopropylmalate synthase" [GO:0003852 "2-isopropylmalate synthase activity" evidence=ISS] [GO:0009098 "leucine biosynthesis" evidence=ISS] HAMAP:MF_01025 InterPro:IPR002034 Interpro:IPR000891 Pfam:PF00682 PROSITE:PS50991 PROSITE:PS00815 PROSITE:PS00816 InterPro:IPR005671 TIGRFAMs:TIGR00973 EMBL:AE015856 TIGR:SO4236 SPTR:Q8E9N2	1.00E-98
chr1.CM0001.73	1.5.8.15	E2.3.3.14 homocitrate synthase [EC:2.3.3.14] [COG:COG0119] [GO:0004410]	ath:At1g74040	F2P9.9; 2-isopropylmalate synthase 1 (IMS1) [EC:2.3.3.13] [KO:K01649]	0	slr0186	COG0119	7.00E-132	LEU1_SOYBN	Amino-acidbiosynthesis;Branched-chainaminoacidbiosynthesis;Leucinebiosynthesis;Nitrogenfixation;Nodulation;Transferase,Probable 2-isopropylmalate synthase (EC 2.3.3.13) (Alpha- isopropylmalate synthase) (Alpha-IPM synthetase) (Late nodulin 56) (N- 56).	0	GO_ID:12843	TIGR_CMR|SO4236 SPTR:Q8E9N2 symbol:SO4236 "2-isopropylmalate synthase" [GO:0003852 "2-isopropylmalate synthase activity" evidence=ISS] [GO:0009098 "leucine biosynthesis" evidence=ISS] HAMAP:MF_01025 InterPro:IPR002034 Interpro:IPR000891 Pfam:PF00682 PROSITE:PS50991 PROSITE:PS00815 PROSITE:PS00816 InterPro:IPR005671 TIGRFAMs:TIGR00973 EMBL:AE015856 TIGR:SO4236 SPTR:Q8E9N2	1.00E-98
chr1.CM0001.73	1.5.6.24	E4.1.3.4, hmgL hydroxymethylglutaryl-CoA lyase [EC:4.1.3.4] [COG:COG0119] [GO:0004419]	ath:At1g74040	F2P9.9; 2-isopropylmalate synthase 1 (IMS1) [EC:2.3.3.13] [KO:K01649]	0	slr0186	COG0119	7.00E-132	LEU1_SOYBN	Amino-acidbiosynthesis;Branched-chainaminoacidbiosynthesis;Leucinebiosynthesis;Nitrogenfixation;Nodulation;Transferase,Probable 2-isopropylmalate synthase (EC 2.3.3.13) (Alpha- isopropylmalate synthase) (Alpha-IPM synthetase) (Late nodulin 56) (N- 56).	0	GO_ID:12843	TIGR_CMR|SO4236 SPTR:Q8E9N2 symbol:SO4236 "2-isopropylmalate synthase" [GO:0003852 "2-isopropylmalate synthase activity" evidence=ISS] [GO:0009098 "leucine biosynthesis" evidence=ISS] HAMAP:MF_01025 InterPro:IPR002034 Interpro:IPR000891 Pfam:PF00682 PROSITE:PS50991 PROSITE:PS00815 PROSITE:PS00816 InterPro:IPR005671 TIGRFAMs:TIGR00973 EMBL:AE015856 TIGR:SO4236 SPTR:Q8E9N2	1.00E-98
chr1.CM0001.73	1.5.13.34	MHPE 4-hydroxy 2-oxovalerate aldolase [EC:4.1.3.-] [COG:COG0119] [GO:0008701]	ath:At1g74040	F2P9.9; 2-isopropylmalate synthase 1 (IMS1) [EC:2.3.3.13] [KO:K01649]	0	slr0186	COG0119	7.00E-132	LEU1_SOYBN	Amino-acidbiosynthesis;Branched-chainaminoacidbiosynthesis;Leucinebiosynthesis;Nitrogenfixation;Nodulation;Transferase,Probable 2-isopropylmalate synthase (EC 2.3.3.13) (Alpha- isopropylmalate synthase) (Alpha-IPM synthetase) (Late nodulin 56) (N- 56).	0	GO_ID:12843	TIGR_CMR|SO4236 SPTR:Q8E9N2 symbol:SO4236 "2-isopropylmalate synthase" [GO:0003852 "2-isopropylmalate synthase activity" evidence=ISS] [GO:0009098 "leucine biosynthesis" evidence=ISS] HAMAP:MF_01025 InterPro:IPR002034 Interpro:IPR000891 Pfam:PF00682 PROSITE:PS50991 PROSITE:PS00815 PROSITE:PS00816 InterPro:IPR005671 TIGRFAMs:TIGR00973 EMBL:AE015856 TIGR:SO4236 SPTR:Q8E9N2	1.00E-98
chr1.CM0001.73	1.5.7.8	E2.3.3.13, leuA 2-isopropylmalate synthase [EC:2.3.3.13] [COG:COG0119] [GO:0003852]	ath:At1g74040	F2P9.9; 2-isopropylmalate synthase 1 (IMS1) [EC:2.3.3.13] [KO:K01649]	0	slr0186	COG0119	7.00E-132	LEU1_SOYBN	Amino-acidbiosynthesis;Branched-chainaminoacidbiosynthesis;Leucinebiosynthesis;Nitrogenfixation;Nodulation;Transferase,Probable 2-isopropylmalate synthase (EC 2.3.3.13) (Alpha- isopropylmalate synthase) (Alpha-IPM synthetase) (Late nodulin 56) (N- 56).	0	GO_ID:12843	TIGR_CMR|SO4236 SPTR:Q8E9N2 symbol:SO4236 "2-isopropylmalate synthase" [GO:0003852 "2-isopropylmalate synthase activity" evidence=ISS] [GO:0009098 "leucine biosynthesis" evidence=ISS] HAMAP:MF_01025 InterPro:IPR002034 Interpro:IPR000891 Pfam:PF00682 PROSITE:PS50991 PROSITE:PS00815 PROSITE:PS00816 InterPro:IPR005671 TIGRFAMs:TIGR00973 EMBL:AE015856 TIGR:SO4236 SPTR:Q8E9N2	1.00E-98
chr1.CM0001.73	1.11.2.3	MHPE 4-hydroxy 2-oxovalerate aldolase [EC:4.1.3.-] [COG:COG0119] [GO:0008701]	ath:At1g74040	F2P9.9; 2-isopropylmalate synthase 1 (IMS1) [EC:2.3.3.13] [KO:K01649]	0	slr0186	COG0119	7.00E-132	LEU1_SOYBN	Amino-acidbiosynthesis;Branched-chainaminoacidbiosynthesis;Leucinebiosynthesis;Nitrogenfixation;Nodulation;Transferase,Probable 2-isopropylmalate synthase (EC 2.3.3.13) (Alpha- isopropylmalate synthase) (Alpha-IPM synthetase) (Late nodulin 56) (N- 56).	0	GO_ID:12843	TIGR_CMR|SO4236 SPTR:Q8E9N2 symbol:SO4236 "2-isopropylmalate synthase" [GO:0003852 "2-isopropylmalate synthase activity" evidence=ISS] [GO:0009098 "leucine biosynthesis" evidence=ISS] HAMAP:MF_01025 InterPro:IPR002034 Interpro:IPR000891 Pfam:PF00682 PROSITE:PS50991 PROSITE:PS00815 PROSITE:PS00816 InterPro:IPR005671 TIGRFAMs:TIGR00973 EMBL:AE015856 TIGR:SO4236 SPTR:Q8E9N2	1.00E-98
chr1.CM0001.73	1.1.11.49	E2.3.3.14 homocitrate synthase [EC:2.3.3.14] [COG:COG0119] [GO:0004410]	ath:At1g74040	F2P9.9; 2-isopropylmalate synthase 1 (IMS1) [EC:2.3.3.13] [KO:K01649]	0	slr0186	COG0119	7.00E-132	LEU1_SOYBN	Amino-acidbiosynthesis;Branched-chainaminoacidbiosynthesis;Leucinebiosynthesis;Nitrogenfixation;Nodulation;Transferase,Probable 2-isopropylmalate synthase (EC 2.3.3.13) (Alpha- isopropylmalate synthase) (Alpha-IPM synthetase) (Late nodulin 56) (N- 56).	0	GO_ID:12843	TIGR_CMR|SO4236 SPTR:Q8E9N2 symbol:SO4236 "2-isopropylmalate synthase" [GO:0003852 "2-isopropylmalate synthase activity" evidence=ISS] [GO:0009098 "leucine biosynthesis" evidence=ISS] HAMAP:MF_01025 InterPro:IPR002034 Interpro:IPR000891 Pfam:PF00682 PROSITE:PS50991 PROSITE:PS00815 PROSITE:PS00816 InterPro:IPR005671 TIGRFAMs:TIGR00973 EMBL:AE015856 TIGR:SO4236 SPTR:Q8E9N2	1.00E-98
chr1.CM0001.73	1.3.4.2	E4.1.3.4, hmgL hydroxymethylglutaryl-CoA lyase [EC:4.1.3.4] [COG:COG0119] [GO:0004419]	ath:At1g74040	F2P9.9; 2-isopropylmalate synthase 1 (IMS1) [EC:2.3.3.13] [KO:K01649]	0	slr0186	COG0119	7.00E-132	LEU1_SOYBN	Amino-acidbiosynthesis;Branched-chainaminoacidbiosynthesis;Leucinebiosynthesis;Nitrogenfixation;Nodulation;Transferase,Probable 2-isopropylmalate synthase (EC 2.3.3.13) (Alpha- isopropylmalate synthase) (Alpha-IPM synthetase) (Late nodulin 56) (N- 56).	0	GO_ID:12843	TIGR_CMR|SO4236 SPTR:Q8E9N2 symbol:SO4236 "2-isopropylmalate synthase" [GO:0003852 "2-isopropylmalate synthase activity" evidence=ISS] [GO:0009098 "leucine biosynthesis" evidence=ISS] HAMAP:MF_01025 InterPro:IPR002034 Interpro:IPR000891 Pfam:PF00682 PROSITE:PS50991 PROSITE:PS00815 PROSITE:PS00816 InterPro:IPR005671 TIGRFAMs:TIGR00973 EMBL:AE015856 TIGR:SO4236 SPTR:Q8E9N2	1.00E-98
chr1.CM0001.73	1.1.14.10.2	E1.2.1.10M, mhpF acetaldehyde dehydrogenase [COG:COG0119]	ath:At1g74040	F2P9.9; 2-isopropylmalate synthase 1 (IMS1) [EC:2.3.3.13] [KO:K01649]	0	slr0186	COG0119	7.00E-132	LEU1_SOYBN	Amino-acidbiosynthesis;Branched-chainaminoacidbiosynthesis;Leucinebiosynthesis;Nitrogenfixation;Nodulation;Transferase,Probable 2-isopropylmalate synthase (EC 2.3.3.13) (Alpha- isopropylmalate synthase) (Alpha-IPM synthetase) (Late nodulin 56) (N- 56).	0	GO_ID:12843	TIGR_CMR|SO4236 SPTR:Q8E9N2 symbol:SO4236 "2-isopropylmalate synthase" [GO:0003852 "2-isopropylmalate synthase activity" evidence=ISS] [GO:0009098 "leucine biosynthesis" evidence=ISS] HAMAP:MF_01025 InterPro:IPR002034 Interpro:IPR000891 Pfam:PF00682 PROSITE:PS50991 PROSITE:PS00815 PROSITE:PS00816 InterPro:IPR005671 TIGRFAMs:TIGR00973 EMBL:AE015856 TIGR:SO4236 SPTR:Q8E9N2	1.00E-98
chr1.CM0001.73	1.1.11.7.2	E1.2.1.10M, mhpF acetaldehyde dehydrogenase [COG:COG0119]	ath:At1g74040	F2P9.9; 2-isopropylmalate synthase 1 (IMS1) [EC:2.3.3.13] [KO:K01649]	0	slr0186	COG0119	7.00E-132	LEU1_SOYBN	Amino-acidbiosynthesis;Branched-chainaminoacidbiosynthesis;Leucinebiosynthesis;Nitrogenfixation;Nodulation;Transferase,Probable 2-isopropylmalate synthase (EC 2.3.3.13) (Alpha- isopropylmalate synthase) (Alpha-IPM synthetase) (Late nodulin 56) (N- 56).	0	GO_ID:12843	TIGR_CMR|SO4236 SPTR:Q8E9N2 symbol:SO4236 "2-isopropylmalate synthase" [GO:0003852 "2-isopropylmalate synthase activity" evidence=ISS] [GO:0009098 "leucine biosynthesis" evidence=ISS] HAMAP:MF_01025 InterPro:IPR002034 Interpro:IPR000891 Pfam:PF00682 PROSITE:PS50991 PROSITE:PS00815 PROSITE:PS00816 InterPro:IPR005671 TIGRFAMs:TIGR00973 EMBL:AE015856 TIGR:SO4236 SPTR:Q8E9N2	1.00E-98
chr1.CM0001.73	1.1.11.48	E2.3.3.13, leuA 2-isopropylmalate synthase [EC:2.3.3.13] [COG:COG0119] [GO:0003852]	ath:At1g74040	F2P9.9; 2-isopropylmalate synthase 1 (IMS1) [EC:2.3.3.13] [KO:K01649]	0	slr0186	COG0119	7.00E-132	LEU1_SOYBN	Amino-acidbiosynthesis;Branched-chainaminoacidbiosynthesis;Leucinebiosynthesis;Nitrogenfixation;Nodulation;Transferase,Probable 2-isopropylmalate synthase (EC 2.3.3.13) (Alpha- isopropylmalate synthase) (Alpha-IPM synthetase) (Late nodulin 56) (N- 56).	0	GO_ID:12843	TIGR_CMR|SO4236 SPTR:Q8E9N2 symbol:SO4236 "2-isopropylmalate synthase" [GO:0003852 "2-isopropylmalate synthase activity" evidence=ISS] [GO:0009098 "leucine biosynthesis" evidence=ISS] HAMAP:MF_01025 InterPro:IPR002034 Interpro:IPR000891 Pfam:PF00682 PROSITE:PS50991 PROSITE:PS00815 PROSITE:PS00816 InterPro:IPR005671 TIGRFAMs:TIGR00973 EMBL:AE015856 TIGR:SO4236 SPTR:Q8E9N2	1.00E-98
chr1.CM0001.73	1.1.14.33	E4.1.3.4, hmgL hydroxymethylglutaryl-CoA lyase [EC:4.1.3.4] [COG:COG0119] [GO:0004419]	ath:At1g74040	F2P9.9; 2-isopropylmalate synthase 1 (IMS1) [EC:2.3.3.13] [KO:K01649]	0	slr0186	COG0119	7.00E-132	LEU1_SOYBN	Amino-acidbiosynthesis;Branched-chainaminoacidbiosynthesis;Leucinebiosynthesis;Nitrogenfixation;Nodulation;Transferase,Probable 2-isopropylmalate synthase (EC 2.3.3.13) (Alpha- isopropylmalate synthase) (Alpha-IPM synthetase) (Late nodulin 56) (N- 56).	0	GO_ID:12843	TIGR_CMR|SO4236 SPTR:Q8E9N2 symbol:SO4236 "2-isopropylmalate synthase" [GO:0003852 "2-isopropylmalate synthase activity" evidence=ISS] [GO:0009098 "leucine biosynthesis" evidence=ISS] HAMAP:MF_01025 InterPro:IPR002034 Interpro:IPR000891 Pfam:PF00682 PROSITE:PS50991 PROSITE:PS00815 PROSITE:PS00816 InterPro:IPR005671 TIGRFAMs:TIGR00973 EMBL:AE015856 TIGR:SO4236 SPTR:Q8E9N2	1.00E-98
chr1.CM0001.73	1.11.3.6	MHPE 4-hydroxy 2-oxovalerate aldolase [EC:4.1.3.-] [COG:COG0119] [GO:0008701]	ath:At1g74040	F2P9.9; 2-isopropylmalate synthase 1 (IMS1) [EC:2.3.3.13] [KO:K01649]	0	slr0186	COG0119	7.00E-132	LEU1_SOYBN	Amino-acidbiosynthesis;Branched-chainaminoacidbiosynthesis;Leucinebiosynthesis;Nitrogenfixation;Nodulation;Transferase,Probable 2-isopropylmalate synthase (EC 2.3.3.13) (Alpha- isopropylmalate synthase) (Alpha-IPM synthetase) (Late nodulin 56) (N- 56).	0	GO_ID:12843	TIGR_CMR|SO4236 SPTR:Q8E9N2 symbol:SO4236 "2-isopropylmalate synthase" [GO:0003852 "2-isopropylmalate synthase activity" evidence=ISS] [GO:0009098 "leucine biosynthesis" evidence=ISS] HAMAP:MF_01025 InterPro:IPR002034 Interpro:IPR000891 Pfam:PF00682 PROSITE:PS50991 PROSITE:PS00815 PROSITE:PS00816 InterPro:IPR005671 TIGRFAMs:TIGR00973 EMBL:AE015856 TIGR:SO4236 SPTR:Q8E9N2	1.00E-98
chr4.CM0179.25	99.1.3.2.2595	NO16_MEDTR							NO16_MEDTR	Nodulation;Signal,Early nodulin 16 precursor (N-16).	8.00E-30	GO_ID:44043	TAIR|gene:2174427 SPTR:Q8L6Z5 symbol:AT5G57920.1 [GO:0005489 "electron transporter activity" evidence=ISS] [GO:0005507 "copper ion binding" evidence=ISS] [GO:0006118 "electron transport" evidence=ISS] InterPro:IPR003245 HSSP:P00303 Pfam:PF02298 ProDom:PD003122 EMBL:AY140062 EMBL:BT006551 SPTR:Q8L6Z5	1.00E-20
chr4.CM0179.25	99.1.4.6814	GO_ID:44043							NO16_MEDTR	Nodulation;Signal,Early nodulin 16 precursor (N-16).	8.00E-30	GO_ID:44043	TAIR|gene:2174427 SPTR:Q8L6Z5 symbol:AT5G57920.1 [GO:0005489 "electron transporter activity" evidence=ISS] [GO:0005507 "copper ion binding" evidence=ISS] [GO:0006118 "electron transport" evidence=ISS] InterPro:IPR003245 HSSP:P00303 Pfam:PF02298 ProDom:PD003122 EMBL:AY140062 EMBL:BT006551 SPTR:Q8L6Z5	1.00E-20
TM0068.27.1	99.1.3.2.2595	NO16_MEDTR							NO16_MEDTR	Nodulation;Signal,Early nodulin 16 precursor (N-16).	2.00E-18
