# Supplementary material for: Dissection of Symbiosis and Organ Development by Integrated Transcriptome Analysis of Lotus japonicus Mutant and Wild-Type Plants
Source: PLoS One. 2009 Aug 7;4(8):e6556. doi: 10.1371/journal.pone.0006556 (PMC2717213; doi:10.1371/journal.pone.0006556)
Supplement: Folder S5 — Fix-minus mutants (9.19 MB ZIP) [file pone.0006556.s013.zip › S5.FIX-MINUS MUTANTS copy/5.1.Fix_minus_Nodule_vs_Uninoclated_Root/5.1.1.Total transcript analysis/5.1.1.2/-5.1.1.2.ID-ANU.txt]

Identifier	BIN code	BIN name	BlastX KEGG Identifier	BlastX KEGG Description	BlastX KEGG E-value	BlastX COG Identifier	BlastX COG Description	BlastX COG E-value	BlastX Swiss-Prot Identifier	BlastX Swiss-Prot Description	BlastX Swiss-Prot E-value	BlastX Gene Ontology Identifier	BlastX Gene Ontology Description	BlastX Gene Ontology E-value
gi51534945	1.2.6.9	E1.11.1.7 peroxidase [EC:1.11.1.7] [GO:0004601]	ath:At5g05340	K18I23.14; peroxidase, putative [EC:1.11.1.7] [KO:K00430]	3.00E-38				PER1_ARAHY	3D-structure;Calcium;Glycoprotein;Heme;Hydrogenperoxide;Iron;Metal-binding;Multigenefamily;Oxidoreductase;Peroxidase;Pyrrolidonecarboxylicacid;Signal,Cationic peroxidase 1 precursor (EC 1.11.1.7) (PNPC1).	1.00E-40	GO_ID:16441	TAIR|gene:3435718 SPTR:Q9M9Q9 symbol:AT1G14550.1 [GO:0004601 "peroxidase activity" evidence=ISS] InterPro:IPR002016 InterPro:IPR000823 Pfam:PF00141 InterPro:IPR010255 PROSITE:PS00435 PROSITE:PS00436 PRINTS:PR00458 PROSITE:PS50873 PRINTS:PR00461 EMBL:AC012188 EMBL:AC010657 HSSP:P22195 GeneFarm:1516 SPTR:Q9M9Q9	2.00E-31
gi51534945	1.3.11.18	E1.11.1.7 peroxidase [EC:1.11.1.7] [GO:0004601]	ath:At5g05340	K18I23.14; peroxidase, putative [EC:1.11.1.7] [KO:K00430]	3.00E-38				PER1_ARAHY	3D-structure;Calcium;Glycoprotein;Heme;Hydrogenperoxide;Iron;Metal-binding;Multigenefamily;Oxidoreductase;Peroxidase;Pyrrolidonecarboxylicacid;Signal,Cationic peroxidase 1 precursor (EC 1.11.1.7) (PNPC1).	1.00E-40	GO_ID:16441	TAIR|gene:3435718 SPTR:Q9M9Q9 symbol:AT1G14550.1 [GO:0004601 "peroxidase activity" evidence=ISS] InterPro:IPR002016 InterPro:IPR000823 Pfam:PF00141 InterPro:IPR010255 PROSITE:PS00435 PROSITE:PS00436 PRINTS:PR00458 PROSITE:PS50873 PRINTS:PR00461 EMBL:AC012188 EMBL:AC010657 HSSP:P22195 GeneFarm:1516 SPTR:Q9M9Q9	2.00E-31
gi51534945	1.5.13.21	E1.11.1.7 peroxidase [EC:1.11.1.7] [GO:0004601]	ath:At5g05340	K18I23.14; peroxidase, putative [EC:1.11.1.7] [KO:K00430]	3.00E-38				PER1_ARAHY	3D-structure;Calcium;Glycoprotein;Heme;Hydrogenperoxide;Iron;Metal-binding;Multigenefamily;Oxidoreductase;Peroxidase;Pyrrolidonecarboxylicacid;Signal,Cationic peroxidase 1 precursor (EC 1.11.1.7) (PNPC1).	1.00E-40	GO_ID:16441	TAIR|gene:3435718 SPTR:Q9M9Q9 symbol:AT1G14550.1 [GO:0004601 "peroxidase activity" evidence=ISS] InterPro:IPR002016 InterPro:IPR000823 Pfam:PF00141 InterPro:IPR010255 PROSITE:PS00435 PROSITE:PS00436 PRINTS:PR00458 PROSITE:PS50873 PRINTS:PR00461 EMBL:AC012188 EMBL:AC010657 HSSP:P22195 GeneFarm:1516 SPTR:Q9M9Q9	2.00E-31
gi51534945	1.10.6.4	E1.11.1.7 peroxidase [EC:1.11.1.7] [GO:0004601]	ath:At5g05340	K18I23.14; peroxidase, putative [EC:1.11.1.7] [KO:K00430]	3.00E-38				PER1_ARAHY	3D-structure;Calcium;Glycoprotein;Heme;Hydrogenperoxide;Iron;Metal-binding;Multigenefamily;Oxidoreductase;Peroxidase;Pyrrolidonecarboxylicacid;Signal,Cationic peroxidase 1 precursor (EC 1.11.1.7) (PNPC1).	1.00E-40	GO_ID:16441	TAIR|gene:3435718 SPTR:Q9M9Q9 symbol:AT1G14550.1 [GO:0004601 "peroxidase activity" evidence=ISS] InterPro:IPR002016 InterPro:IPR000823 Pfam:PF00141 InterPro:IPR010255 PROSITE:PS00435 PROSITE:PS00436 PRINTS:PR00458 PROSITE:PS50873 PRINTS:PR00461 EMBL:AC012188 EMBL:AC010657 HSSP:P22195 GeneFarm:1516 SPTR:Q9M9Q9	2.00E-31
TM0879.16	1.2.6.9	E1.11.1.7 peroxidase [EC:1.11.1.7] [GO:0004601]	ath:At5g05340	K18I23.14; peroxidase, putative [EC:1.11.1.7] [KO:K00430]	3.00E-32				PER52_ARATH	Calcium;Glycoprotein;Heme;Hydrogenperoxide;Iron;Metal-binding;Multigenefamily;Oxidoreductase;Peroxidase;Signal,Peroxidase 52 precursor (EC 1.11.1.7) (Atperox P52) (ATP49).	2.00E-32	GO_ID:8200	TAIR|gene:3435710 SPTR:Q9LE15 symbol:AT1G14540.1 [GO:0004601 "peroxidase activity" evidence=ISS] InterPro:IPR002016 InterPro:IPR000823 Pfam:PF00141 InterPro:IPR010255 PROSITE:PS00435 PROSITE:PS00436 PRINTS:PR00458 PROSITE:PS50873 PRINTS:PR00461 EMBL:AC012188 EMBL:AC010657 HSSP:P22195 GeneFarm:1503 SPTR:Q9LE15	4.00E-28
TM0879.16	1.3.11.18	E1.11.1.7 peroxidase [EC:1.11.1.7] [GO:0004601]	ath:At5g05340	K18I23.14; peroxidase, putative [EC:1.11.1.7] [KO:K00430]	3.00E-32				PER52_ARATH	Calcium;Glycoprotein;Heme;Hydrogenperoxide;Iron;Metal-binding;Multigenefamily;Oxidoreductase;Peroxidase;Signal,Peroxidase 52 precursor (EC 1.11.1.7) (Atperox P52) (ATP49).	2.00E-32	GO_ID:8200	TAIR|gene:3435710 SPTR:Q9LE15 symbol:AT1G14540.1 [GO:0004601 "peroxidase activity" evidence=ISS] InterPro:IPR002016 InterPro:IPR000823 Pfam:PF00141 InterPro:IPR010255 PROSITE:PS00435 PROSITE:PS00436 PRINTS:PR00458 PROSITE:PS50873 PRINTS:PR00461 EMBL:AC012188 EMBL:AC010657 HSSP:P22195 GeneFarm:1503 SPTR:Q9LE15	4.00E-28
TM0879.16	1.5.13.21	E1.11.1.7 peroxidase [EC:1.11.1.7] [GO:0004601]	ath:At5g05340	K18I23.14; peroxidase, putative [EC:1.11.1.7] [KO:K00430]	3.00E-32				PER52_ARATH	Calcium;Glycoprotein;Heme;Hydrogenperoxide;Iron;Metal-binding;Multigenefamily;Oxidoreductase;Peroxidase;Signal,Peroxidase 52 precursor (EC 1.11.1.7) (Atperox P52) (ATP49).	2.00E-32	GO_ID:8200	TAIR|gene:3435710 SPTR:Q9LE15 symbol:AT1G14540.1 [GO:0004601 "peroxidase activity" evidence=ISS] InterPro:IPR002016 InterPro:IPR000823 Pfam:PF00141 InterPro:IPR010255 PROSITE:PS00435 PROSITE:PS00436 PRINTS:PR00458 PROSITE:PS50873 PRINTS:PR00461 EMBL:AC012188 EMBL:AC010657 HSSP:P22195 GeneFarm:1503 SPTR:Q9LE15	4.00E-28
TM0879.16	1.10.6.4	E1.11.1.7 peroxidase [EC:1.11.1.7] [GO:0004601]	ath:At5g05340	K18I23.14; peroxidase, putative [EC:1.11.1.7] [KO:K00430]	3.00E-32				PER52_ARATH	Calcium;Glycoprotein;Heme;Hydrogenperoxide;Iron;Metal-binding;Multigenefamily;Oxidoreductase;Peroxidase;Signal,Peroxidase 52 precursor (EC 1.11.1.7) (Atperox P52) (ATP49).	2.00E-32	GO_ID:8200	TAIR|gene:3435710 SPTR:Q9LE15 symbol:AT1G14540.1 [GO:0004601 "peroxidase activity" evidence=ISS] InterPro:IPR002016 InterPro:IPR000823 Pfam:PF00141 InterPro:IPR010255 PROSITE:PS00435 PROSITE:PS00436 PRINTS:PR00458 PROSITE:PS50873 PRINTS:PR00461 EMBL:AC012188 EMBL:AC010657 HSSP:P22195 GeneFarm:1503 SPTR:Q9LE15	4.00E-28
Ljwgs_015897.1	1.2.6.9	E1.11.1.7 peroxidase [EC:1.11.1.7] [GO:0004601]	ath:At4g11290	F8L21.80; peroxidase, putative [EC:1.11.1.7] [KO:K00430]	9.00E-30				PER39_ARATH	Calcium;Glycoprotein;Heme;Hydrogenperoxide;Iron;Metal-binding;Multigenefamily;Oxidoreductase;Peroxidase;Pyrrolidonecarboxylicacid;Signal,Peroxidase 39 precursor (EC 1.11.1.7) (Atperox P39) (ATP19a).	6.00E-30	GO_ID:49749	TAIR|gene:2207209 SPTR:O23044 symbol:AT1G05260.1 [GO:0004601 "peroxidase activity" evidence=ISS] InterPro:IPR002016 InterPro:IPR000823 Pfam:PF00141 InterPro:IPR010255 PROSITE:PS00435 PROSITE:PS00436 PRINTS:PR00458 PROSITE:PS50873 EMBL:AC000098 PRINTS:PR00461 EMBL:U97684 EMBL:BT004817 EMBL:AY084678 PIR:B86187 HSSP:O22443 GeneFarm:1833 SPTR:O23044	2.00E-29
Ljwgs_015897.1	1.3.11.18	E1.11.1.7 peroxidase [EC:1.11.1.7] [GO:0004601]	ath:At4g11290	F8L21.80; peroxidase, putative [EC:1.11.1.7] [KO:K00430]	9.00E-30				PER39_ARATH	Calcium;Glycoprotein;Heme;Hydrogenperoxide;Iron;Metal-binding;Multigenefamily;Oxidoreductase;Peroxidase;Pyrrolidonecarboxylicacid;Signal,Peroxidase 39 precursor (EC 1.11.1.7) (Atperox P39) (ATP19a).	6.00E-30	GO_ID:49749	TAIR|gene:2207209 SPTR:O23044 symbol:AT1G05260.1 [GO:0004601 "peroxidase activity" evidence=ISS] InterPro:IPR002016 InterPro:IPR000823 Pfam:PF00141 InterPro:IPR010255 PROSITE:PS00435 PROSITE:PS00436 PRINTS:PR00458 PROSITE:PS50873 EMBL:AC000098 PRINTS:PR00461 EMBL:U97684 EMBL:BT004817 EMBL:AY084678 PIR:B86187 HSSP:O22443 GeneFarm:1833 SPTR:O23044	2.00E-29
Ljwgs_015897.1	1.5.13.21	E1.11.1.7 peroxidase [EC:1.11.1.7] [GO:0004601]	ath:At4g11290	F8L21.80; peroxidase, putative [EC:1.11.1.7] [KO:K00430]	9.00E-30				PER39_ARATH	Calcium;Glycoprotein;Heme;Hydrogenperoxide;Iron;Metal-binding;Multigenefamily;Oxidoreductase;Peroxidase;Pyrrolidonecarboxylicacid;Signal,Peroxidase 39 precursor (EC 1.11.1.7) (Atperox P39) (ATP19a).	6.00E-30	GO_ID:49749	TAIR|gene:2207209 SPTR:O23044 symbol:AT1G05260.1 [GO:0004601 "peroxidase activity" evidence=ISS] InterPro:IPR002016 InterPro:IPR000823 Pfam:PF00141 InterPro:IPR010255 PROSITE:PS00435 PROSITE:PS00436 PRINTS:PR00458 PROSITE:PS50873 EMBL:AC000098 PRINTS:PR00461 EMBL:U97684 EMBL:BT004817 EMBL:AY084678 PIR:B86187 HSSP:O22443 GeneFarm:1833 SPTR:O23044	2.00E-29
Ljwgs_015897.1	1.10.6.4	E1.11.1.7 peroxidase [EC:1.11.1.7] [GO:0004601]	ath:At4g11290	F8L21.80; peroxidase, putative [EC:1.11.1.7] [KO:K00430]	9.00E-30				PER39_ARATH	Calcium;Glycoprotein;Heme;Hydrogenperoxide;Iron;Metal-binding;Multigenefamily;Oxidoreductase;Peroxidase;Pyrrolidonecarboxylicacid;Signal,Peroxidase 39 precursor (EC 1.11.1.7) (Atperox P39) (ATP19a).	6.00E-30	GO_ID:49749	TAIR|gene:2207209 SPTR:O23044 symbol:AT1G05260.1 [GO:0004601 "peroxidase activity" evidence=ISS] InterPro:IPR002016 InterPro:IPR000823 Pfam:PF00141 InterPro:IPR010255 PROSITE:PS00435 PROSITE:PS00436 PRINTS:PR00458 PROSITE:PS50873 EMBL:AC000098 PRINTS:PR00461 EMBL:U97684 EMBL:BT004817 EMBL:AY084678 PIR:B86187 HSSP:O22443 GeneFarm:1833 SPTR:O23044	2.00E-29
chr5.CM0773.3	99.1.4.5178	GO_ID:26331										GO_ID:26331	TAIR|gene:2062023 SPTR:O22257 symbol:AT2G47540.1 [GO:0005554 "molecular function unknown" evidence=ND] [GO:0000004 "biological process unknown" evidence=ND] InterPro:IPR006041 Pfam:PF01190 EMBL:AC002535 PIR:T00430 SPTR:O22257	6.00E-23
TM0879.14	1.2.6.9	E1.11.1.7 peroxidase [EC:1.11.1.7] [GO:0004601]	ath:At1g14540	T5E21.4; anionic peroxidase, putative [EC:1.11.1.7] [KO:K00430]	6.00E-13				PER4_ARATH	Calcium;Glycoprotein;Heme;Hydrogenperoxide;Iron;Metal-binding;Multigenefamily;Oxidoreductase;Peroxidase;Pyrrolidonecarboxylicacid;Signal,Peroxidase 4 precursor (EC 1.11.1.7) (Atperox P4) (ATP46).	3.00E-13	GO_ID:8200	TAIR|gene:3435710 SPTR:Q9LE15 symbol:AT1G14540.1 [GO:0004601 "peroxidase activity" evidence=ISS] InterPro:IPR002016 InterPro:IPR000823 Pfam:PF00141 InterPro:IPR010255 PROSITE:PS00435 PROSITE:PS00436 PRINTS:PR00458 PROSITE:PS50873 PRINTS:PR00461 EMBL:AC012188 EMBL:AC010657 HSSP:P22195 GeneFarm:1503 SPTR:Q9LE15	1.00E-13
TM0879.14	1.3.11.18	E1.11.1.7 peroxidase [EC:1.11.1.7] [GO:0004601]	ath:At1g14540	T5E21.4; anionic peroxidase, putative [EC:1.11.1.7] [KO:K00430]	6.00E-13				PER4_ARATH	Calcium;Glycoprotein;Heme;Hydrogenperoxide;Iron;Metal-binding;Multigenefamily;Oxidoreductase;Peroxidase;Pyrrolidonecarboxylicacid;Signal,Peroxidase 4 precursor (EC 1.11.1.7) (Atperox P4) (ATP46).	3.00E-13	GO_ID:8200	TAIR|gene:3435710 SPTR:Q9LE15 symbol:AT1G14540.1 [GO:0004601 "peroxidase activity" evidence=ISS] InterPro:IPR002016 InterPro:IPR000823 Pfam:PF00141 InterPro:IPR010255 PROSITE:PS00435 PROSITE:PS00436 PRINTS:PR00458 PROSITE:PS50873 PRINTS:PR00461 EMBL:AC012188 EMBL:AC010657 HSSP:P22195 GeneFarm:1503 SPTR:Q9LE15	1.00E-13
TM0879.14	1.5.13.21	E1.11.1.7 peroxidase [EC:1.11.1.7] [GO:0004601]	ath:At1g14540	T5E21.4; anionic peroxidase, putative [EC:1.11.1.7] [KO:K00430]	6.00E-13				PER4_ARATH	Calcium;Glycoprotein;Heme;Hydrogenperoxide;Iron;Metal-binding;Multigenefamily;Oxidoreductase;Peroxidase;Pyrrolidonecarboxylicacid;Signal,Peroxidase 4 precursor (EC 1.11.1.7) (Atperox P4) (ATP46).	3.00E-13	GO_ID:8200	TAIR|gene:3435710 SPTR:Q9LE15 symbol:AT1G14540.1 [GO:0004601 "peroxidase activity" evidence=ISS] InterPro:IPR002016 InterPro:IPR000823 Pfam:PF00141 InterPro:IPR010255 PROSITE:PS00435 PROSITE:PS00436 PRINTS:PR00458 PROSITE:PS50873 PRINTS:PR00461 EMBL:AC012188 EMBL:AC010657 HSSP:P22195 GeneFarm:1503 SPTR:Q9LE15	1.00E-13
TM0879.14	1.10.6.4	E1.11.1.7 peroxidase [EC:1.11.1.7] [GO:0004601]	ath:At1g14540	T5E21.4; anionic peroxidase, putative [EC:1.11.1.7] [KO:K00430]	6.00E-13				PER4_ARATH	Calcium;Glycoprotein;Heme;Hydrogenperoxide;Iron;Metal-binding;Multigenefamily;Oxidoreductase;Peroxidase;Pyrrolidonecarboxylicacid;Signal,Peroxidase 4 precursor (EC 1.11.1.7) (Atperox P4) (ATP46).	3.00E-13	GO_ID:8200	TAIR|gene:3435710 SPTR:Q9LE15 symbol:AT1G14540.1 [GO:0004601 "peroxidase activity" evidence=ISS] InterPro:IPR002016 InterPro:IPR000823 Pfam:PF00141 InterPro:IPR010255 PROSITE:PS00435 PROSITE:PS00436 PRINTS:PR00458 PROSITE:PS50873 PRINTS:PR00461 EMBL:AC012188 EMBL:AC010657 HSSP:P22195 GeneFarm:1503 SPTR:Q9LE15	1.00E-13
chr6.CM0118.31	99.1.4.2619	GO_ID:10497							APG_ARATH	Signal,Anter-specific proline-rich protein APG precursor.	4.00E-29	GO_ID:10497	TAIR|gene:2013662 SPTR:Q9C7N4 symbol:AT1G29670.1 [GO:0016789 "carboxylic ester hydrolase activity" evidence=ISS] INTERPRO:IPR001087 Pfam:PF00657 EMBL:AC068667 EMBL:AY065046 PIR:A86420 SPTR:Q9C7N4	3.00E-73
chr6.CM0118.31	99.1.3.2.1717	APG_ARATH							APG_ARATH	Signal,Anter-specific proline-rich protein APG precursor.	4.00E-29	GO_ID:10497	TAIR|gene:2013662 SPTR:Q9C7N4 symbol:AT1G29670.1 [GO:0016789 "carboxylic ester hydrolase activity" evidence=ISS] INTERPRO:IPR001087 Pfam:PF00657 EMBL:AC068667 EMBL:AY065046 PIR:A86420 SPTR:Q9C7N4	3.00E-73
chr3.TM0136.17	99.1.3.2.1758	FLA7_ARATH							FLA7_ARATH	Glycoprotein;GPI-anchor;Lipoprotein;Membrane;Signal,Fasciclin-like arabinogalactan protein 7 precursor.	1.00E-10	GO_ID:12237	TAIR|gene:2175152 SPTR:Q9FKJ8 symbol:AT5G60490.1 [GO:0031225 "anchored to membrane" evidence=TAS] [GO:0005554 "molecular function unknown" evidence=TAS] InterPro:IPR000782 Pfam:PF02469 PROSITE:PS50213 SMART:SM00554 EMBL:AB011483 SPTR:Q9FKJ8	1.00E-34
chr3.TM0136.17	99.1.4.5398	GO_ID:12237							FLA7_ARATH	Glycoprotein;GPI-anchor;Lipoprotein;Membrane;Signal,Fasciclin-like arabinogalactan protein 7 precursor.	1.00E-10	GO_ID:12237	TAIR|gene:2175152 SPTR:Q9FKJ8 symbol:AT5G60490.1 [GO:0031225 "anchored to membrane" evidence=TAS] [GO:0005554 "molecular function unknown" evidence=TAS] InterPro:IPR000782 Pfam:PF02469 PROSITE:PS50213 SMART:SM00554 EMBL:AB011483 SPTR:Q9FKJ8	1.00E-34
Ljwgs_022629.1	99.1.4.4852	GO_ID:752							XTH31_ARATH	Apoplast;Cellwall;Glycosidase;Hydrolase;Multigenefamily;Signal;Transferase,Probable xyloglucan endotransglucosylase/hydrolase protein 31 precursor (EC 2.4.1.207) (At-XTH31) (XTH-31) (AtXTR8).	2.00E-38	GO_ID:752	TAIR|gene:2075918 SPTR:P93046 symbol:AT3G44990.1 [GO:0016798 "hydrolase activity, acting on glycosyl bonds" evidence=ISS] InterPro:IPR000757 InterPro:IPR008263 InterPro:IPR010713 Pfam:PF00722 HSSP:P23904 PROSITE:PS01034 Pfam:PF06955 EMBL:AL353992 EMBL:X92975 EMBL:AY056163 EMBL:AY136454 EMBL:BT006326 PIR:T48975 GeneFarm:2646 SPTR:P93046	7.00E-39
Ljwgs_022629.1	99.1.3.1.33	EC 2.4.1.207							XTH31_ARATH	Apoplast;Cellwall;Glycosidase;Hydrolase;Multigenefamily;Signal;Transferase,Probable xyloglucan endotransglucosylase/hydrolase protein 31 precursor (EC 2.4.1.207) (At-XTH31) (XTH-31) (AtXTR8).	2.00E-38	GO_ID:752	TAIR|gene:2075918 SPTR:P93046 symbol:AT3G44990.1 [GO:0016798 "hydrolase activity, acting on glycosyl bonds" evidence=ISS] InterPro:IPR000757 InterPro:IPR008263 InterPro:IPR010713 Pfam:PF00722 HSSP:P23904 PROSITE:PS01034 Pfam:PF06955 EMBL:AL353992 EMBL:X92975 EMBL:AY056163 EMBL:AY136454 EMBL:BT006326 PIR:T48975 GeneFarm:2646 SPTR:P93046	7.00E-39
Ljwgs_021543.2	99.1.4.8714	GO_ID:2319										GO_ID:2319	TAIR|gene:3442672 SPTR:Q94F20 symbol:AT5G25460.1 [GO:0000004 "biological process unknown" evidence=ND] [GO:0005554 "molecular function unknown" evidence=ND] InterPro:IPR006946 Pfam:PF04862 EMBL:AF386962 EMBL:BT008446 SPTR:Q94F20	1.00E-105
TM1571.20	1.10.2.5	E4.2.3.11 sabinene-hydrate synthase [EC:4.2.3.11] [GO:0050469]	ath:At3g25830	K9I22.3; myrcene/ocimene synthase, putative [EC:4.2.3.11] [KO:K07385]	4.00E-119				RLC1_CITLI	Lyase;Magnesium;Manganese;Metal-binding,(R)-limonene synthase 1 (EC 4.2.3.20) ((+)-limonene synthase 1).	2.00E-127	GO_ID:16936	TAIR|gene:2086013 SPTR:Q9LDF1 symbol:ATTPS-CIN [GO:0042408 "myrcene/(E)-beta-ocimene synthase activity" evidence=ISS;IDA] [GO:0016099 "monoterpenoid biosynthesis" evidence=ISS;IDA] InterPro:IPR001906 InterPro:IPR005630 Pfam:PF01397 Pfam:PF03936 HSSP:O81192 EMBL:AB028607 EMBL:AP000599 EMBL:AY691947 SPTR:Q9LDF1	9.00E-120
gi51534947	99.1.4.7119	GO_ID:26057	cal:orf19.3966	CRH2; congo red hypersensitive, Cell wall protein [EC:3.2.1.73] [KO:K01216]	2.00E-10	YLR213c	COG2273	5.00E-13	XTH26_ARATH	Apoplast;Cellwall;Glycoprotein;Glycosidase;Hydrolase;Hypotheticalprotein;Multigenefamily;Signal;Transferase,Putative xyloglucan endotransglucosylase/hydrolase protein 26 precursor (EC 2.4.1.207) (At-XTH26) (XTH-26).	6.00E-71	GO_ID:26057	TAIR|gene:2117837 SPTR:Q9SVV2 symbol:AT4G28850.1 [GO:0016798 "hydrolase activity, acting on glycosyl bonds" evidence=ISS] InterPro:IPR000757 InterPro:IPR008985 InterPro:IPR008263 InterPro:IPR010713 Pfam:PF00722 HSSP:P23904 PRINTS:PR00737 PROSITE:PS01034 Pfam:PF06955 EMBL:AL161573 EMBL:AL035353 PIR:T04514 SPTR:Q9SVV2	3.00E-71
gi51534947	99.1.1.54	KO:K01216	cal:orf19.3966	CRH2; congo red hypersensitive, Cell wall protein [EC:3.2.1.73] [KO:K01216]	2.00E-10	YLR213c	COG2273	5.00E-13	XTH26_ARATH	Apoplast;Cellwall;Glycoprotein;Glycosidase;Hydrolase;Hypotheticalprotein;Multigenefamily;Signal;Transferase,Putative xyloglucan endotransglucosylase/hydrolase protein 26 precursor (EC 2.4.1.207) (At-XTH26) (XTH-26).	6.00E-71	GO_ID:26057	TAIR|gene:2117837 SPTR:Q9SVV2 symbol:AT4G28850.1 [GO:0016798 "hydrolase activity, acting on glycosyl bonds" evidence=ISS] InterPro:IPR000757 InterPro:IPR008985 InterPro:IPR008263 InterPro:IPR010713 Pfam:PF00722 HSSP:P23904 PRINTS:PR00737 PROSITE:PS01034 Pfam:PF06955 EMBL:AL161573 EMBL:AL035353 PIR:T04514 SPTR:Q9SVV2	3.00E-71
gi51534947	99.1.2.185	COG2273	cal:orf19.3966	CRH2; congo red hypersensitive, Cell wall protein [EC:3.2.1.73] [KO:K01216]	2.00E-10	YLR213c	COG2273	5.00E-13	XTH26_ARATH	Apoplast;Cellwall;Glycoprotein;Glycosidase;Hydrolase;Hypotheticalprotein;Multigenefamily;Signal;Transferase,Putative xyloglucan endotransglucosylase/hydrolase protein 26 precursor (EC 2.4.1.207) (At-XTH26) (XTH-26).	6.00E-71	GO_ID:26057	TAIR|gene:2117837 SPTR:Q9SVV2 symbol:AT4G28850.1 [GO:0016798 "hydrolase activity, acting on glycosyl bonds" evidence=ISS] InterPro:IPR000757 InterPro:IPR008985 InterPro:IPR008263 InterPro:IPR010713 Pfam:PF00722 HSSP:P23904 PRINTS:PR00737 PROSITE:PS01034 Pfam:PF06955 EMBL:AL161573 EMBL:AL035353 PIR:T04514 SPTR:Q9SVV2	3.00E-71
gi51534947	99.1.3.1.33	EC 2.4.1.207	cal:orf19.3966	CRH2; congo red hypersensitive, Cell wall protein [EC:3.2.1.73] [KO:K01216]	2.00E-10	YLR213c	COG2273	5.00E-13	XTH26_ARATH	Apoplast;Cellwall;Glycoprotein;Glycosidase;Hydrolase;Hypotheticalprotein;Multigenefamily;Signal;Transferase,Putative xyloglucan endotransglucosylase/hydrolase protein 26 precursor (EC 2.4.1.207) (At-XTH26) (XTH-26).	6.00E-71	GO_ID:26057	TAIR|gene:2117837 SPTR:Q9SVV2 symbol:AT4G28850.1 [GO:0016798 "hydrolase activity, acting on glycosyl bonds" evidence=ISS] InterPro:IPR000757 InterPro:IPR008985 InterPro:IPR008263 InterPro:IPR010713 Pfam:PF00722 HSSP:P23904 PRINTS:PR00737 PROSITE:PS01034 Pfam:PF06955 EMBL:AL161573 EMBL:AL035353 PIR:T04514 SPTR:Q9SVV2	3.00E-71
CM0680.20.1	3.1.1.29.3	CCMA heme exporter ATP-binding protein CcmA [EC:3.6.3.41] [COG:COG1131] [GO:0015439]	rno:312382	Abcg2; ATP-binding cassette, sub-family G (WHITE), member 2 [KO:K05681]	2.00E-37	YOR328w_3	COG1131	1.00E-56	CDR1_CANAL	Antibioticresistance;ATP-binding;Cycloheximideresistance;Glycoprotein;Membrane;Nucleotide-binding;Repeat;Transmembrane;Transport,Multidrug resistance protein CDR1.	2.00E-61	GO_ID:34585	TAIR|gene:2084080 SPTR:Q9LFH0 symbol:AT3G53480.1 [GO:0042626 "ATPase activity, coupled to transmembrane movement of substances" evidence=ISS] InterPro:IPR003593 InterPro:IPR003439 Pfam:PF00005 InterPro:IPR000412 Pfam:PF01061 SMART:SM00382 ProDom:PD000006 PROSITE:PS50893 EMBL:AL132966 EMBL:BK001008 PIR:T45888 SPTR:Q9LFH0	0
CM0680.20.1	3.1.1.35.3	ABCG2 ATP-binding cassette, subfamily G (WHITE), member 2	rno:312382	Abcg2; ATP-binding cassette, sub-family G (WHITE), member 2 [KO:K05681]	2.00E-37	YOR328w_3	COG1131	1.00E-56	CDR1_CANAL	Antibioticresistance;ATP-binding;Cycloheximideresistance;Glycoprotein;Membrane;Nucleotide-binding;Repeat;Transmembrane;Transport,Multidrug resistance protein CDR1.	2.00E-61	GO_ID:34585	TAIR|gene:2084080 SPTR:Q9LFH0 symbol:AT3G53480.1 [GO:0042626 "ATPase activity, coupled to transmembrane movement of substances" evidence=ISS] InterPro:IPR003593 InterPro:IPR003439 Pfam:PF00005 InterPro:IPR000412 Pfam:PF01061 SMART:SM00382 ProDom:PD000006 PROSITE:PS50893 EMBL:AL132966 EMBL:BK001008 PIR:T45888 SPTR:Q9LFH0	0
CM0680.20.1	1.2.7.51.3	CCMA heme exporter ATP-binding protein CcmA [EC:3.6.3.41] [COG:COG1131] [GO:0015439]	rno:312382	Abcg2; ATP-binding cassette, sub-family G (WHITE), member 2 [KO:K05681]	2.00E-37	YOR328w_3	COG1131	1.00E-56	CDR1_CANAL	Antibioticresistance;ATP-binding;Cycloheximideresistance;Glycoprotein;Membrane;Nucleotide-binding;Repeat;Transmembrane;Transport,Multidrug resistance protein CDR1.	2.00E-61	GO_ID:34585	TAIR|gene:2084080 SPTR:Q9LFH0 symbol:AT3G53480.1 [GO:0042626 "ATPase activity, coupled to transmembrane movement of substances" evidence=ISS] InterPro:IPR003593 InterPro:IPR003439 Pfam:PF00005 InterPro:IPR000412 Pfam:PF01061 SMART:SM00382 ProDom:PD000006 PROSITE:PS50893 EMBL:AL132966 EMBL:BK001008 PIR:T45888 SPTR:Q9LFH0	0
CM0680.20.1	3.3.10.140	ABCG2 ATP-binding cassette, subfamily G (WHITE), member 2 [TC:3.A.1.204]	rno:312382	Abcg2; ATP-binding cassette, sub-family G (WHITE), member 2 [KO:K05681]	2.00E-37	YOR328w_3	COG1131	1.00E-56	CDR1_CANAL	Antibioticresistance;ATP-binding;Cycloheximideresistance;Glycoprotein;Membrane;Nucleotide-binding;Repeat;Transmembrane;Transport,Multidrug resistance protein CDR1.	2.00E-61	GO_ID:34585	TAIR|gene:2084080 SPTR:Q9LFH0 symbol:AT3G53480.1 [GO:0042626 "ATPase activity, coupled to transmembrane movement of substances" evidence=ISS] InterPro:IPR003593 InterPro:IPR003439 Pfam:PF00005 InterPro:IPR000412 Pfam:PF01061 SMART:SM00382 ProDom:PD000006 PROSITE:PS50893 EMBL:AL132966 EMBL:BK001008 PIR:T45888 SPTR:Q9LFH0	0
CM0680.20.1	3.1.1.23	ABC-2.A ABC-2 type transport system ATP-binding protein [COG:COG1131 COG1134]	rno:312382	Abcg2; ATP-binding cassette, sub-family G (WHITE), member 2 [KO:K05681]	2.00E-37	YOR328w_3	COG1131	1.00E-56	CDR1_CANAL	Antibioticresistance;ATP-binding;Cycloheximideresistance;Glycoprotein;Membrane;Nucleotide-binding;Repeat;Transmembrane;Transport,Multidrug resistance protein CDR1.	2.00E-61	GO_ID:34585	TAIR|gene:2084080 SPTR:Q9LFH0 symbol:AT3G53480.1 [GO:0042626 "ATPase activity, coupled to transmembrane movement of substances" evidence=ISS] InterPro:IPR003593 InterPro:IPR003439 Pfam:PF00005 InterPro:IPR000412 Pfam:PF01061 SMART:SM00382 ProDom:PD000006 PROSITE:PS50893 EMBL:AL132966 EMBL:BK001008 PIR:T45888 SPTR:Q9LFH0	0
TM1571.22	1.10.2.5	E4.2.3.11 sabinene-hydrate synthase [EC:4.2.3.11] [GO:0050469]	ath:At3g25830	K9I22.3; myrcene/ocimene synthase, putative [EC:4.2.3.11] [KO:K07385]	4.00E-26				SCS_SALOF	Chloroplast;Lyase;Magnesium;Metal-binding;Plastid;Transitpeptide,1,8-cineole synthase, chloroplast precursor (EC 4.2.3.-) (SCS).	1.00E-23	GO_ID:32843	TAIR|gene:2047509 SPTR:Q9ZUH4 symbol:TPS10 [GO:0042408 "myrcene/(E)-beta-ocimene synthase activity" evidence=IDA] [GO:0016099 "monoterpenoid biosynthesis" evidence=IDA] InterPro:IPR001906 InterPro:IPR005630 Pfam:PF01397 Pfam:PF03936 EMBL:AC005967 PIR:H84633 HSSP:O81192 SPTR:Q9ZUH4	2.00E-28
Ljwgs_045903.1	99.2	Unclassified without homolog
chr3.CM0070.51	99.1.4.6176	GO_ID:28071							ICE1_ARATH	Activator;Coiledcoil;DNA-binding;Nuclearprotein;Transcription;Transcriptionregulation,Transcription factor ICE1 (Inducer of CBF expression 1) (Basic helix- loop-helix protein 116) (bHLH116) (AtbHLH116).	2.00E-10	GO_ID:28071	TAIR|gene:2123953 SPTR:Q8GYC3 symbol:AT4G29930.1 [GO:0003700 "transcription factor activity" evidence=ISS] [GO:0045449 "regulation of transcription" evidence=TAS] [GO:0003677 "DNA binding" evidence=ISS] Pfam:PF00010 InterPro:IPR001092 SMART:SM00353 PROSITE:PS50888 EMBL:AK117730 EMBL:BT005869 EMBL:AK176201 EMBL:AK176276 SPTR:Q8GYC3	8.00E-17
chr3.CM0070.51	99.1.3.2.1946	ICE1_ARATH							ICE1_ARATH	Activator;Coiledcoil;DNA-binding;Nuclearprotein;Transcription;Transcriptionregulation,Transcription factor ICE1 (Inducer of CBF expression 1) (Basic helix- loop-helix protein 116) (bHLH116) (AtbHLH116).	2.00E-10	GO_ID:28071	TAIR|gene:2123953 SPTR:Q8GYC3 symbol:AT4G29930.1 [GO:0003700 "transcription factor activity" evidence=ISS] [GO:0045449 "regulation of transcription" evidence=TAS] [GO:0003677 "DNA binding" evidence=ISS] Pfam:PF00010 InterPro:IPR001092 SMART:SM00353 PROSITE:PS50888 EMBL:AK117730 EMBL:BT005869 EMBL:AK176201 EMBL:AK176276 SPTR:Q8GYC3	8.00E-17
Ljwgs_043841.1	1.2.6.9	E1.11.1.7 peroxidase [EC:1.11.1.7] [GO:0004601]	ath:At1g05260	YUP8H12.13; peroxidase 3 (PER3) (P3) / rare cold-inducible protein (RCI3A) (PRC) [EC:1.11.1.7] [KO:K00430]	5.00E-73				PER3_ARATH	Calcium;Glycoprotein;Heme;Hydrogenperoxide;Iron;Metal-binding;Multigenefamily;Oxidoreductase;Peroxidase;Pyrrolidonecarboxylicacid;Signal,Peroxidase 3 precursor (EC 1.11.1.7) (Atperox P3) (Rare cold inducible protein) (RCI3A) (ATPRC).	3.00E-73	GO_ID:49749	TAIR|gene:2207209 SPTR:O23044 symbol:AT1G05260.1 [GO:0004601 "peroxidase activity" evidence=ISS] InterPro:IPR002016 InterPro:IPR000823 Pfam:PF00141 InterPro:IPR010255 PROSITE:PS00435 PROSITE:PS00436 PRINTS:PR00458 PROSITE:PS50873 EMBL:AC000098 PRINTS:PR00461 EMBL:U97684 EMBL:BT004817 EMBL:AY084678 PIR:B86187 HSSP:O22443 GeneFarm:1833 SPTR:O23044	1.00E-73
Ljwgs_043841.1	1.3.11.18	E1.11.1.7 peroxidase [EC:1.11.1.7] [GO:0004601]	ath:At1g05260	YUP8H12.13; peroxidase 3 (PER3) (P3) / rare cold-inducible protein (RCI3A) (PRC) [EC:1.11.1.7] [KO:K00430]	5.00E-73				PER3_ARATH	Calcium;Glycoprotein;Heme;Hydrogenperoxide;Iron;Metal-binding;Multigenefamily;Oxidoreductase;Peroxidase;Pyrrolidonecarboxylicacid;Signal,Peroxidase 3 precursor (EC 1.11.1.7) (Atperox P3) (Rare cold inducible protein) (RCI3A) (ATPRC).	3.00E-73	GO_ID:49749	TAIR|gene:2207209 SPTR:O23044 symbol:AT1G05260.1 [GO:0004601 "peroxidase activity" evidence=ISS] InterPro:IPR002016 InterPro:IPR000823 Pfam:PF00141 InterPro:IPR010255 PROSITE:PS00435 PROSITE:PS00436 PRINTS:PR00458 PROSITE:PS50873 EMBL:AC000098 PRINTS:PR00461 EMBL:U97684 EMBL:BT004817 EMBL:AY084678 PIR:B86187 HSSP:O22443 GeneFarm:1833 SPTR:O23044	1.00E-73
Ljwgs_043841.1	1.5.13.21	E1.11.1.7 peroxidase [EC:1.11.1.7] [GO:0004601]	ath:At1g05260	YUP8H12.13; peroxidase 3 (PER3) (P3) / rare cold-inducible protein (RCI3A) (PRC) [EC:1.11.1.7] [KO:K00430]	5.00E-73				PER3_ARATH	Calcium;Glycoprotein;Heme;Hydrogenperoxide;Iron;Metal-binding;Multigenefamily;Oxidoreductase;Peroxidase;Pyrrolidonecarboxylicacid;Signal,Peroxidase 3 precursor (EC 1.11.1.7) (Atperox P3) (Rare cold inducible protein) (RCI3A) (ATPRC).	3.00E-73	GO_ID:49749	TAIR|gene:2207209 SPTR:O23044 symbol:AT1G05260.1 [GO:0004601 "peroxidase activity" evidence=ISS] InterPro:IPR002016 InterPro:IPR000823 Pfam:PF00141 InterPro:IPR010255 PROSITE:PS00435 PROSITE:PS00436 PRINTS:PR00458 PROSITE:PS50873 EMBL:AC000098 PRINTS:PR00461 EMBL:U97684 EMBL:BT004817 EMBL:AY084678 PIR:B86187 HSSP:O22443 GeneFarm:1833 SPTR:O23044	1.00E-73
Ljwgs_043841.1	1.10.6.4	E1.11.1.7 peroxidase [EC:1.11.1.7] [GO:0004601]	ath:At1g05260	YUP8H12.13; peroxidase 3 (PER3) (P3) / rare cold-inducible protein (RCI3A) (PRC) [EC:1.11.1.7] [KO:K00430]	5.00E-73				PER3_ARATH	Calcium;Glycoprotein;Heme;Hydrogenperoxide;Iron;Metal-binding;Multigenefamily;Oxidoreductase;Peroxidase;Pyrrolidonecarboxylicacid;Signal,Peroxidase 3 precursor (EC 1.11.1.7) (Atperox P3) (Rare cold inducible protein) (RCI3A) (ATPRC).	3.00E-73	GO_ID:49749	TAIR|gene:2207209 SPTR:O23044 symbol:AT1G05260.1 [GO:0004601 "peroxidase activity" evidence=ISS] InterPro:IPR002016 InterPro:IPR000823 Pfam:PF00141 InterPro:IPR010255 PROSITE:PS00435 PROSITE:PS00436 PRINTS:PR00458 PROSITE:PS50873 EMBL:AC000098 PRINTS:PR00461 EMBL:U97684 EMBL:BT004817 EMBL:AY084678 PIR:B86187 HSSP:O22443 GeneFarm:1833 SPTR:O23044	1.00E-73
chr2.TM0660.8	99.1.4.7119	GO_ID:26057	cal:orf19.3966	CRH2; congo red hypersensitive, Cell wall protein [EC:3.2.1.73] [KO:K01216]	2.00E-10	YLR213c	COG2273	8.00E-12	XTH26_ARATH	Apoplast;Cellwall;Glycoprotein;Glycosidase;Hydrolase;Hypotheticalprotein;Multigenefamily;Signal;Transferase,Putative xyloglucan endotransglucosylase/hydrolase protein 26 precursor (EC 2.4.1.207) (At-XTH26) (XTH-26).	2.00E-94	GO_ID:26057	TAIR|gene:2117837 SPTR:Q9SVV2 symbol:AT4G28850.1 [GO:0016798 "hydrolase activity, acting on glycosyl bonds" evidence=ISS] InterPro:IPR000757 InterPro:IPR008985 InterPro:IPR008263 InterPro:IPR010713 Pfam:PF00722 HSSP:P23904 PRINTS:PR00737 PROSITE:PS01034 Pfam:PF06955 EMBL:AL161573 EMBL:AL035353 PIR:T04514 SPTR:Q9SVV2	6.00E-95
chr2.TM0660.8	99.1.1.54	KO:K01216	cal:orf19.3966	CRH2; congo red hypersensitive, Cell wall protein [EC:3.2.1.73] [KO:K01216]	2.00E-10	YLR213c	COG2273	8.00E-12	XTH26_ARATH	Apoplast;Cellwall;Glycoprotein;Glycosidase;Hydrolase;Hypotheticalprotein;Multigenefamily;Signal;Transferase,Putative xyloglucan endotransglucosylase/hydrolase protein 26 precursor (EC 2.4.1.207) (At-XTH26) (XTH-26).	2.00E-94	GO_ID:26057	TAIR|gene:2117837 SPTR:Q9SVV2 symbol:AT4G28850.1 [GO:0016798 "hydrolase activity, acting on glycosyl bonds" evidence=ISS] InterPro:IPR000757 InterPro:IPR008985 InterPro:IPR008263 InterPro:IPR010713 Pfam:PF00722 HSSP:P23904 PRINTS:PR00737 PROSITE:PS01034 Pfam:PF06955 EMBL:AL161573 EMBL:AL035353 PIR:T04514 SPTR:Q9SVV2	6.00E-95
chr2.TM0660.8	99.1.2.185	COG2273	cal:orf19.3966	CRH2; congo red hypersensitive, Cell wall protein [EC:3.2.1.73] [KO:K01216]	2.00E-10	YLR213c	COG2273	8.00E-12	XTH26_ARATH	Apoplast;Cellwall;Glycoprotein;Glycosidase;Hydrolase;Hypotheticalprotein;Multigenefamily;Signal;Transferase,Putative xyloglucan endotransglucosylase/hydrolase protein 26 precursor (EC 2.4.1.207) (At-XTH26) (XTH-26).	2.00E-94	GO_ID:26057	TAIR|gene:2117837 SPTR:Q9SVV2 symbol:AT4G28850.1 [GO:0016798 "hydrolase activity, acting on glycosyl bonds" evidence=ISS] InterPro:IPR000757 InterPro:IPR008985 InterPro:IPR008263 InterPro:IPR010713 Pfam:PF00722 HSSP:P23904 PRINTS:PR00737 PROSITE:PS01034 Pfam:PF06955 EMBL:AL161573 EMBL:AL035353 PIR:T04514 SPTR:Q9SVV2	6.00E-95
chr2.TM0660.8	99.1.3.1.33	EC 2.4.1.207	cal:orf19.3966	CRH2; congo red hypersensitive, Cell wall protein [EC:3.2.1.73] [KO:K01216]	2.00E-10	YLR213c	COG2273	8.00E-12	XTH26_ARATH	Apoplast;Cellwall;Glycoprotein;Glycosidase;Hydrolase;Hypotheticalprotein;Multigenefamily;Signal;Transferase,Putative xyloglucan endotransglucosylase/hydrolase protein 26 precursor (EC 2.4.1.207) (At-XTH26) (XTH-26).	2.00E-94	GO_ID:26057	TAIR|gene:2117837 SPTR:Q9SVV2 symbol:AT4G28850.1 [GO:0016798 "hydrolase activity, acting on glycosyl bonds" evidence=ISS] InterPro:IPR000757 InterPro:IPR008985 InterPro:IPR008263 InterPro:IPR010713 Pfam:PF00722 HSSP:P23904 PRINTS:PR00737 PROSITE:PS01034 Pfam:PF06955 EMBL:AL161573 EMBL:AL035353 PIR:T04514 SPTR:Q9SVV2	6.00E-95
chr3.TM0136.16	99.1.3.2.1758	FLA7_ARATH							FLA7_ARATH	Glycoprotein;GPI-anchor;Lipoprotein;Membrane;Signal,Fasciclin-like arabinogalactan protein 7 precursor.	3.00E-10	GO_ID:12237	TAIR|gene:2175152 SPTR:Q9FKJ8 symbol:AT5G60490.1 [GO:0031225 "anchored to membrane" evidence=TAS] [GO:0005554 "molecular function unknown" evidence=TAS] InterPro:IPR000782 Pfam:PF02469 PROSITE:PS50213 SMART:SM00554 EMBL:AB011483 SPTR:Q9FKJ8	3.00E-38
chr3.TM0136.16	99.1.4.5398	GO_ID:12237							FLA7_ARATH	Glycoprotein;GPI-anchor;Lipoprotein;Membrane;Signal,Fasciclin-like arabinogalactan protein 7 precursor.	3.00E-10	GO_ID:12237	TAIR|gene:2175152 SPTR:Q9FKJ8 symbol:AT5G60490.1 [GO:0031225 "anchored to membrane" evidence=TAS] [GO:0005554 "molecular function unknown" evidence=TAS] InterPro:IPR000782 Pfam:PF02469 PROSITE:PS50213 SMART:SM00554 EMBL:AB011483 SPTR:Q9FKJ8	3.00E-38
Ljwgs_026400.1	99.1.3.2.1758	FLA7_ARATH							FLA7_ARATH	Glycoprotein;GPI-anchor;Lipoprotein;Membrane;Signal,Fasciclin-like arabinogalactan protein 7 precursor.	1.00E-09	GO_ID:12237	TAIR|gene:2175152 SPTR:Q9FKJ8 symbol:AT5G60490.1 [GO:0031225 "anchored to membrane" evidence=TAS] [GO:0005554 "molecular function unknown" evidence=TAS] InterPro:IPR000782 Pfam:PF02469 PROSITE:PS50213 SMART:SM00554 EMBL:AB011483 SPTR:Q9FKJ8	2.00E-37
Ljwgs_026400.1	99.1.4.5398	GO_ID:12237							FLA7_ARATH	Glycoprotein;GPI-anchor;Lipoprotein;Membrane;Signal,Fasciclin-like arabinogalactan protein 7 precursor.	1.00E-09	GO_ID:12237	TAIR|gene:2175152 SPTR:Q9FKJ8 symbol:AT5G60490.1 [GO:0031225 "anchored to membrane" evidence=TAS] [GO:0005554 "molecular function unknown" evidence=TAS] InterPro:IPR000782 Pfam:PF02469 PROSITE:PS50213 SMART:SM00554 EMBL:AB011483 SPTR:Q9FKJ8	2.00E-37
Ljwgs_034052.2	99.1.4.5398	GO_ID:12237										GO_ID:12237	TAIR|gene:2175152 SPTR:Q9FKJ8 symbol:AT5G60490.1 [GO:0031225 "anchored to membrane" evidence=TAS] [GO:0005554 "molecular function unknown" evidence=TAS] InterPro:IPR000782 Pfam:PF02469 PROSITE:PS50213 SMART:SM00554 EMBL:AB011483 SPTR:Q9FKJ8	2.00E-25
Ljwgs_028144.1	99.1.4.3	GO_ID:30237										GO_ID:30237	TAIR|gene:2171947 SPTR:Q9FK75 symbol:AT5G45670.1 [GO:0016789 "carboxylic ester hydrolase activity" evidence=ISS] INTERPRO:IPR001087 Pfam:PF00657 EMBL:AB012245 EMBL:AY097424 EMBL:AF446366 SPTR:Q9FK75	3.00E-13
chr2.TM0660.8.1	99.2	Unclassified without homolog
Ljwgs_099433.1	99.1.4.5601	GO_ID:46771										GO_ID:46771	TAIR|gene:3433448 SPTR:Q94AP3 symbol:AT1G75500.1 [GO:0016020 "membrane" evidence=ISS] InterPro:IPR000620 Pfam:PF00892 GO:GO:0016020 EMBL:AY091450 EMBL:BT000668 EMBL:AY045896 SPTR:Q94AP3	3.00E-54
Ljwgs_023024.3	1.2.6.9	E1.11.1.7 peroxidase [EC:1.11.1.7] [GO:0004601]	ath:At5g05340	K18I23.14; peroxidase, putative [EC:1.11.1.7] [KO:K00430]	2.00E-52				PER1_ARAHY	3D-structure;Calcium;Glycoprotein;Heme;Hydrogenperoxide;Iron;Metal-binding;Multigenefamily;Oxidoreductase;Peroxidase;Pyrrolidonecarboxylicacid;Signal,Cationic peroxidase 1 precursor (EC 1.11.1.7) (PNPC1).	3.00E-60	GO_ID:16441	TAIR|gene:3435718 SPTR:Q9M9Q9 symbol:AT1G14550.1 [GO:0004601 "peroxidase activity" evidence=ISS] InterPro:IPR002016 InterPro:IPR000823 Pfam:PF00141 InterPro:IPR010255 PROSITE:PS00435 PROSITE:PS00436 PRINTS:PR00458 PROSITE:PS50873 PRINTS:PR00461 EMBL:AC012188 EMBL:AC010657 HSSP:P22195 GeneFarm:1516 SPTR:Q9M9Q9	6.00E-41
Ljwgs_023024.3	1.3.11.18	E1.11.1.7 peroxidase [EC:1.11.1.7] [GO:0004601]	ath:At5g05340	K18I23.14; peroxidase, putative [EC:1.11.1.7] [KO:K00430]	2.00E-52				PER1_ARAHY	3D-structure;Calcium;Glycoprotein;Heme;Hydrogenperoxide;Iron;Metal-binding;Multigenefamily;Oxidoreductase;Peroxidase;Pyrrolidonecarboxylicacid;Signal,Cationic peroxidase 1 precursor (EC 1.11.1.7) (PNPC1).	3.00E-60	GO_ID:16441	TAIR|gene:3435718 SPTR:Q9M9Q9 symbol:AT1G14550.1 [GO:0004601 "peroxidase activity" evidence=ISS] InterPro:IPR002016 InterPro:IPR000823 Pfam:PF00141 InterPro:IPR010255 PROSITE:PS00435 PROSITE:PS00436 PRINTS:PR00458 PROSITE:PS50873 PRINTS:PR00461 EMBL:AC012188 EMBL:AC010657 HSSP:P22195 GeneFarm:1516 SPTR:Q9M9Q9	6.00E-41
Ljwgs_023024.3	1.5.13.21	E1.11.1.7 peroxidase [EC:1.11.1.7] [GO:0004601]	ath:At5g05340	K18I23.14; peroxidase, putative [EC:1.11.1.7] [KO:K00430]	2.00E-52				PER1_ARAHY	3D-structure;Calcium;Glycoprotein;Heme;Hydrogenperoxide;Iron;Metal-binding;Multigenefamily;Oxidoreductase;Peroxidase;Pyrrolidonecarboxylicacid;Signal,Cationic peroxidase 1 precursor (EC 1.11.1.7) (PNPC1).	3.00E-60	GO_ID:16441	TAIR|gene:3435718 SPTR:Q9M9Q9 symbol:AT1G14550.1 [GO:0004601 "peroxidase activity" evidence=ISS] InterPro:IPR002016 InterPro:IPR000823 Pfam:PF00141 InterPro:IPR010255 PROSITE:PS00435 PROSITE:PS00436 PRINTS:PR00458 PROSITE:PS50873 PRINTS:PR00461 EMBL:AC012188 EMBL:AC010657 HSSP:P22195 GeneFarm:1516 SPTR:Q9M9Q9	6.00E-41
Ljwgs_023024.3	1.10.6.4	E1.11.1.7 peroxidase [EC:1.11.1.7] [GO:0004601]	ath:At5g05340	K18I23.14; peroxidase, putative [EC:1.11.1.7] [KO:K00430]	2.00E-52				PER1_ARAHY	3D-structure;Calcium;Glycoprotein;Heme;Hydrogenperoxide;Iron;Metal-binding;Multigenefamily;Oxidoreductase;Peroxidase;Pyrrolidonecarboxylicacid;Signal,Cationic peroxidase 1 precursor (EC 1.11.1.7) (PNPC1).	3.00E-60	GO_ID:16441	TAIR|gene:3435718 SPTR:Q9M9Q9 symbol:AT1G14550.1 [GO:0004601 "peroxidase activity" evidence=ISS] InterPro:IPR002016 InterPro:IPR000823 Pfam:PF00141 InterPro:IPR010255 PROSITE:PS00435 PROSITE:PS00436 PRINTS:PR00458 PROSITE:PS50873 PRINTS:PR00461 EMBL:AC012188 EMBL:AC010657 HSSP:P22195 GeneFarm:1516 SPTR:Q9M9Q9	6.00E-41
Ljwgs_132972.1	1.2.6.9	E1.11.1.7 peroxidase [EC:1.11.1.7] [GO:0004601]	ath:At2g43480	T1O24.22; peroxidase, putative [EC:1.11.1.7] [KO:K00430]	7.00E-46				PER26_ARATH	Calcium;Glycoprotein;Heme;Iron;Metal-binding;Multigenefamily;Oxidoreductase;Peroxidase;Signal,Probable peroxidase 26 precursor (EC 1.11.1.7) (Atperox P26) (ATP50).	4.00E-46	GO_ID:27697	TAIR|gene:2009317 SPTR:Q9LNL0 symbol:AT1G34510.1 [GO:0004601 "peroxidase activity" evidence=ISS] InterPro:IPR002016 InterPro:IPR000823 Pfam:PF00141 InterPro:IPR010255 PROSITE:PS00435 PROSITE:PS00436 PRINTS:PR00458 PROSITE:PS50873 HSSP:Q39034 PRINTS:PR00461 EMBL:AC023279 EMBL:BT009672 PIR:A86469 GeneFarm:1492 SPTR:Q9LNL0	9.00E-23
Ljwgs_132972.1	1.3.11.18	E1.11.1.7 peroxidase [EC:1.11.1.7] [GO:0004601]	ath:At2g43480	T1O24.22; peroxidase, putative [EC:1.11.1.7] [KO:K00430]	7.00E-46				PER26_ARATH	Calcium;Glycoprotein;Heme;Iron;Metal-binding;Multigenefamily;Oxidoreductase;Peroxidase;Signal,Probable peroxidase 26 precursor (EC 1.11.1.7) (Atperox P26) (ATP50).	4.00E-46	GO_ID:27697	TAIR|gene:2009317 SPTR:Q9LNL0 symbol:AT1G34510.1 [GO:0004601 "peroxidase activity" evidence=ISS] InterPro:IPR002016 InterPro:IPR000823 Pfam:PF00141 InterPro:IPR010255 PROSITE:PS00435 PROSITE:PS00436 PRINTS:PR00458 PROSITE:PS50873 HSSP:Q39034 PRINTS:PR00461 EMBL:AC023279 EMBL:BT009672 PIR:A86469 GeneFarm:1492 SPTR:Q9LNL0	9.00E-23
Ljwgs_132972.1	1.5.13.21	E1.11.1.7 peroxidase [EC:1.11.1.7] [GO:0004601]	ath:At2g43480	T1O24.22; peroxidase, putative [EC:1.11.1.7] [KO:K00430]	7.00E-46				PER26_ARATH	Calcium;Glycoprotein;Heme;Iron;Metal-binding;Multigenefamily;Oxidoreductase;Peroxidase;Signal,Probable peroxidase 26 precursor (EC 1.11.1.7) (Atperox P26) (ATP50).	4.00E-46	GO_ID:27697	TAIR|gene:2009317 SPTR:Q9LNL0 symbol:AT1G34510.1 [GO:0004601 "peroxidase activity" evidence=ISS] InterPro:IPR002016 InterPro:IPR000823 Pfam:PF00141 InterPro:IPR010255 PROSITE:PS00435 PROSITE:PS00436 PRINTS:PR00458 PROSITE:PS50873 HSSP:Q39034 PRINTS:PR00461 EMBL:AC023279 EMBL:BT009672 PIR:A86469 GeneFarm:1492 SPTR:Q9LNL0	9.00E-23
Ljwgs_132972.1	1.10.6.4	E1.11.1.7 peroxidase [EC:1.11.1.7] [GO:0004601]	ath:At2g43480	T1O24.22; peroxidase, putative [EC:1.11.1.7] [KO:K00430]	7.00E-46				PER26_ARATH	Calcium;Glycoprotein;Heme;Iron;Metal-binding;Multigenefamily;Oxidoreductase;Peroxidase;Signal,Probable peroxidase 26 precursor (EC 1.11.1.7) (Atperox P26) (ATP50).	4.00E-46	GO_ID:27697	TAIR|gene:2009317 SPTR:Q9LNL0 symbol:AT1G34510.1 [GO:0004601 "peroxidase activity" evidence=ISS] InterPro:IPR002016 InterPro:IPR000823 Pfam:PF00141 InterPro:IPR010255 PROSITE:PS00435 PROSITE:PS00436 PRINTS:PR00458 PROSITE:PS50873 HSSP:Q39034 PRINTS:PR00461 EMBL:AC023279 EMBL:BT009672 PIR:A86469 GeneFarm:1492 SPTR:Q9LNL0	9.00E-23
CM1257.14	99.1.4.4527	GO_ID:31834							14KD_DAUCA	Membrane;Signal;Transmembrane,14 kDa proline-rich protein DC2.15 precursor.	1.00E-21	GO_ID:31834	TAIR|gene:3436632 SPTR:Q42044 symbol:AT2G45180.1 [GO:0006869 "lipid transport" evidence=ISS] [GO:0008289 "lipid binding" evidence=ISS] InterPro:IPR003612 Pfam:PF00234 HSSP:P24337 SMART:SM00499 EMBL:AC002387 EMBL:AY085700 EMBL:AF424568 EMBL:BT020290 PIR:D84887 SPTR:Q42044	2.00E-26
CM1257.14	99.1.3.2.1489	14KD_DAUCA							14KD_DAUCA	Membrane;Signal;Transmembrane,14 kDa proline-rich protein DC2.15 precursor.	1.00E-21	GO_ID:31834	TAIR|gene:3436632 SPTR:Q42044 symbol:AT2G45180.1 [GO:0006869 "lipid transport" evidence=ISS] [GO:0008289 "lipid binding" evidence=ISS] InterPro:IPR003612 Pfam:PF00234 HSSP:P24337 SMART:SM00499 EMBL:AC002387 EMBL:AY085700 EMBL:AF424568 EMBL:BT020290 PIR:D84887 SPTR:Q42044	2.00E-26
Ljwgs_028770.1	99.1.3.2.682	ALB2_PEA							ALB2_PEA	Repeat;Seedstorageprotein;Storageprotein;Vacuole,Albumin-2 (PA2).	1.00E-38
TM0451.27	1.11.14.4	E1.14.-.- [EC:1.14.-.-] [COG:COG2124]	ath:At2g32440	T32F6.4; ent-kaurenoic acid hydroxylase, putative / cytochrome P450, putative [EC:1.14.13.79] [KO:K04123]	2.00E-61	slr0574	COG2124	6.00E-26	KAO2_ARATH	Endoplasmicreticulum;Heme;Iron;Membrane;Metal-binding;Monooxygenase;NADP;Oxidoreductase;Transmembrane,Ent-kaurenoic acid oxidase 2 (EC 1.14.13.79) (AtKAO2) (Cytochrome P450 88A4).	9.00E-62	GO_ID:5950	TAIR|gene:2062622 SPTR:Q9C5Y2 symbol:AT2G32440.1 [GO:0009686 "gibberellic acid biosynthesis" evidence=ISS] [GO:0019825 "oxygen binding" evidence=ISS] InterPro:IPR001128 Pfam:PF00067 InterPro:IPR002397 PRINTS:PR00385 PROSITE:PS00086 HSSP:P14779 EMBL:AC005700 EMBL:AF318501 PIR:B84733 GeneFarm:1519 PRINTS:PR00359 SPTR:Q9C5Y2	4.00E-62
TM0451.27	1.10.3.12	E1.14.-.- [EC:1.14.-.-] [COG:COG2124]	ath:At2g32440	T32F6.4; ent-kaurenoic acid hydroxylase, putative / cytochrome P450, putative [EC:1.14.13.79] [KO:K04123]	2.00E-61	slr0574	COG2124	6.00E-26	KAO2_ARATH	Endoplasmicreticulum;Heme;Iron;Membrane;Metal-binding;Monooxygenase;NADP;Oxidoreductase;Transmembrane,Ent-kaurenoic acid oxidase 2 (EC 1.14.13.79) (AtKAO2) (Cytochrome P450 88A4).	9.00E-62	GO_ID:5950	TAIR|gene:2062622 SPTR:Q9C5Y2 symbol:AT2G32440.1 [GO:0009686 "gibberellic acid biosynthesis" evidence=ISS] [GO:0019825 "oxygen binding" evidence=ISS] InterPro:IPR001128 Pfam:PF00067 InterPro:IPR002397 PRINTS:PR00385 PROSITE:PS00086 HSSP:P14779 EMBL:AC005700 EMBL:AF318501 PIR:B84733 GeneFarm:1519 PRINTS:PR00359 SPTR:Q9C5Y2	4.00E-62
TM0451.27	1.10.6.12	E1.14.-.- [EC:1.14.-.-] [COG:COG2124]	ath:At2g32440	T32F6.4; ent-kaurenoic acid hydroxylase, putative / cytochrome P450, putative [EC:1.14.13.79] [KO:K04123]	2.00E-61	slr0574	COG2124	6.00E-26	KAO2_ARATH	Endoplasmicreticulum;Heme;Iron;Membrane;Metal-binding;Monooxygenase;NADP;Oxidoreductase;Transmembrane,Ent-kaurenoic acid oxidase 2 (EC 1.14.13.79) (AtKAO2) (Cytochrome P450 88A4).	9.00E-62	GO_ID:5950	TAIR|gene:2062622 SPTR:Q9C5Y2 symbol:AT2G32440.1 [GO:0009686 "gibberellic acid biosynthesis" evidence=ISS] [GO:0019825 "oxygen binding" evidence=ISS] InterPro:IPR001128 Pfam:PF00067 InterPro:IPR002397 PRINTS:PR00385 PROSITE:PS00086 HSSP:P14779 EMBL:AC005700 EMBL:AF318501 PIR:B84733 GeneFarm:1519 PRINTS:PR00359 SPTR:Q9C5Y2	4.00E-62
TM0451.27	1.3.3.23	E1.14.14.1 unspecific monooxygenase [EC:1.14.14.1] [COG:COG2124] [GO:0050381]	ath:At2g32440	T32F6.4; ent-kaurenoic acid hydroxylase, putative / cytochrome P450, putative [EC:1.14.13.79] [KO:K04123]	2.00E-61	slr0574	COG2124	6.00E-26	KAO2_ARATH	Endoplasmicreticulum;Heme;Iron;Membrane;Metal-binding;Monooxygenase;NADP;Oxidoreductase;Transmembrane,Ent-kaurenoic acid oxidase 2 (EC 1.14.13.79) (AtKAO2) (Cytochrome P450 88A4).	9.00E-62	GO_ID:5950	TAIR|gene:2062622 SPTR:Q9C5Y2 symbol:AT2G32440.1 [GO:0009686 "gibberellic acid biosynthesis" evidence=ISS] [GO:0019825 "oxygen binding" evidence=ISS] InterPro:IPR001128 Pfam:PF00067 InterPro:IPR002397 PRINTS:PR00385 PROSITE:PS00086 HSSP:P14779 EMBL:AC005700 EMBL:AF318501 PIR:B84733 GeneFarm:1519 PRINTS:PR00359 SPTR:Q9C5Y2	4.00E-62
TM0451.27	1.5.14.29	E1.14.14.1 unspecific monooxygenase [EC:1.14.14.1] [COG:COG2124] [GO:0050381]	ath:At2g32440	T32F6.4; ent-kaurenoic acid hydroxylase, putative / cytochrome P450, putative [EC:1.14.13.79] [KO:K04123]	2.00E-61	slr0574	COG2124	6.00E-26	KAO2_ARATH	Endoplasmicreticulum;Heme;Iron;Membrane;Metal-binding;Monooxygenase;NADP;Oxidoreductase;Transmembrane,Ent-kaurenoic acid oxidase 2 (EC 1.14.13.79) (AtKAO2) (Cytochrome P450 88A4).	9.00E-62	GO_ID:5950	TAIR|gene:2062622 SPTR:Q9C5Y2 symbol:AT2G32440.1 [GO:0009686 "gibberellic acid biosynthesis" evidence=ISS] [GO:0019825 "oxygen binding" evidence=ISS] InterPro:IPR001128 Pfam:PF00067 InterPro:IPR002397 PRINTS:PR00385 PROSITE:PS00086 HSSP:P14779 EMBL:AC005700 EMBL:AF318501 PIR:B84733 GeneFarm:1519 PRINTS:PR00359 SPTR:Q9C5Y2	4.00E-62
TM0451.27	1.1.7.13	E1.14.-.- [EC:1.14.-.-] [COG:COG2124]	ath:At2g32440	T32F6.4; ent-kaurenoic acid hydroxylase, putative / cytochrome P450, putative [EC:1.14.13.79] [KO:K04123]	2.00E-61	slr0574	COG2124	6.00E-26	KAO2_ARATH	Endoplasmicreticulum;Heme;Iron;Membrane;Metal-binding;Monooxygenase;NADP;Oxidoreductase;Transmembrane,Ent-kaurenoic acid oxidase 2 (EC 1.14.13.79) (AtKAO2) (Cytochrome P450 88A4).	9.00E-62	GO_ID:5950	TAIR|gene:2062622 SPTR:Q9C5Y2 symbol:AT2G32440.1 [GO:0009686 "gibberellic acid biosynthesis" evidence=ISS] [GO:0019825 "oxygen binding" evidence=ISS] InterPro:IPR001128 Pfam:PF00067 InterPro:IPR002397 PRINTS:PR00385 PROSITE:PS00086 HSSP:P14779 EMBL:AC005700 EMBL:AF318501 PIR:B84733 GeneFarm:1519 PRINTS:PR00359 SPTR:Q9C5Y2	4.00E-62
TM0451.27	1.10.4.4	E1.14.13.79 ent-kaurenoic acid hydroxylase [EC:1.14.13.79]	ath:At2g32440	T32F6.4; ent-kaurenoic acid hydroxylase, putative / cytochrome P450, putative [EC:1.14.13.79] [KO:K04123]	2.00E-61	slr0574	COG2124	6.00E-26	KAO2_ARATH	Endoplasmicreticulum;Heme;Iron;Membrane;Metal-binding;Monooxygenase;NADP;Oxidoreductase;Transmembrane,Ent-kaurenoic acid oxidase 2 (EC 1.14.13.79) (AtKAO2) (Cytochrome P450 88A4).	9.00E-62	GO_ID:5950	TAIR|gene:2062622 SPTR:Q9C5Y2 symbol:AT2G32440.1 [GO:0009686 "gibberellic acid biosynthesis" evidence=ISS] [GO:0019825 "oxygen binding" evidence=ISS] InterPro:IPR001128 Pfam:PF00067 InterPro:IPR002397 PRINTS:PR00385 PROSITE:PS00086 HSSP:P14779 EMBL:AC005700 EMBL:AF318501 PIR:B84733 GeneFarm:1519 PRINTS:PR00359 SPTR:Q9C5Y2	4.00E-62
TM0451.27	1.11.4.6	E1.14.-.- [EC:1.14.-.-] [COG:COG2124]	ath:At2g32440	T32F6.4; ent-kaurenoic acid hydroxylase, putative / cytochrome P450, putative [EC:1.14.13.79] [KO:K04123]	2.00E-61	slr0574	COG2124	6.00E-26	KAO2_ARATH	Endoplasmicreticulum;Heme;Iron;Membrane;Metal-binding;Monooxygenase;NADP;Oxidoreductase;Transmembrane,Ent-kaurenoic acid oxidase 2 (EC 1.14.13.79) (AtKAO2) (Cytochrome P450 88A4).	9.00E-62	GO_ID:5950	TAIR|gene:2062622 SPTR:Q9C5Y2 symbol:AT2G32440.1 [GO:0009686 "gibberellic acid biosynthesis" evidence=ISS] [GO:0019825 "oxygen binding" evidence=ISS] InterPro:IPR001128 Pfam:PF00067 InterPro:IPR002397 PRINTS:PR00385 PROSITE:PS00086 HSSP:P14779 EMBL:AC005700 EMBL:AF318501 PIR:B84733 GeneFarm:1519 PRINTS:PR00359 SPTR:Q9C5Y2	4.00E-62
TM0451.27	1.11.4.2	E1.14.14.1 unspecific monooxygenase [EC:1.14.14.1] [COG:COG2124] [GO:0050381]	ath:At2g32440	T32F6.4; ent-kaurenoic acid hydroxylase, putative / cytochrome P450, putative [EC:1.14.13.79] [KO:K04123]	2.00E-61	slr0574	COG2124	6.00E-26	KAO2_ARATH	Endoplasmicreticulum;Heme;Iron;Membrane;Metal-binding;Monooxygenase;NADP;Oxidoreductase;Transmembrane,Ent-kaurenoic acid oxidase 2 (EC 1.14.13.79) (AtKAO2) (Cytochrome P450 88A4).	9.00E-62	GO_ID:5950	TAIR|gene:2062622 SPTR:Q9C5Y2 symbol:AT2G32440.1 [GO:0009686 "gibberellic acid biosynthesis" evidence=ISS] [GO:0019825 "oxygen binding" evidence=ISS] InterPro:IPR001128 Pfam:PF00067 InterPro:IPR002397 PRINTS:PR00385 PROSITE:PS00086 HSSP:P14779 EMBL:AC005700 EMBL:AF318501 PIR:B84733 GeneFarm:1519 PRINTS:PR00359 SPTR:Q9C5Y2	4.00E-62
chr6.CM0539.8	99.1.3.1.102	EC 2.5.1.43							NAS_LYCES	Pyridoxalphosphate;Transferase,Nicotianamine synthase (EC 2.5.1.43) (S-adenosyl-L-methionine:S- adenosyl-L-methionine:S-adenosyl-methionine 3-amino-3- carboxypropyltransferase) (Chloronerva).	8.00E-101	GO_ID:2981	TAIR|gene:2010717 SPTR:Q9C7X5 symbol:AT1G56430.1 [GO:0008372 "cellular component unknown" evidence=ND] InterPro:IPR004298 EMBL:AC058785 EMBL:AY099758 EMBL:AY128890 PIR:B96606 Pfam:PF03059 SPTR:Q9C7X5	5.00E-91
chr6.CM0539.8	99.1.4.4018	GO_ID:2981							NAS_LYCES	Pyridoxalphosphate;Transferase,Nicotianamine synthase (EC 2.5.1.43) (S-adenosyl-L-methionine:S- adenosyl-L-methionine:S-adenosyl-methionine 3-amino-3- carboxypropyltransferase) (Chloronerva).	8.00E-101	GO_ID:2981	TAIR|gene:2010717 SPTR:Q9C7X5 symbol:AT1G56430.1 [GO:0008372 "cellular component unknown" evidence=ND] InterPro:IPR004298 EMBL:AC058785 EMBL:AY099758 EMBL:AY128890 PIR:B96606 Pfam:PF03059 SPTR:Q9C7X5	5.00E-91
chr4.CM0126.67	99.1.3.2.1335	EXPA7_ARATH							EXPA7_ARATH	Cellwall;Multigenefamily;Signal,Alpha-expansin 7 precursor (AtEXPA7) (At-EXP7) (AtEx7) (Ath-ExpAlpha- 1.26).	9.00E-105	GO_ID:16295	TAIR|gene:2056669 SPTR:Q8VYD1 symbol:AT2G03090.1 [GO:0005554 "molecular function unknown" evidence=ISS;TAS] [GO:0009826 "unidimensional cell growth" evidence=ISS;NAS] [GO:0009828 "cell wall loosening (sensu Magnoliophyta)" evidence=ISS;NAS] [GO:0009831 "cell wall modification during multidimensional cell growth (sensu Magnoliophyta)" evidence=ISS] InterPro:IPR007112 InterPro:IPR005132 InterPro:IP…	4.00E-72
chr4.CM0126.67	99.1.4.695	GO_ID:16295							EXPA7_ARATH	Cellwall;Multigenefamily;Signal,Alpha-expansin 7 precursor (AtEXPA7) (At-EXP7) (AtEx7) (Ath-ExpAlpha- 1.26).	9.00E-105	GO_ID:16295	TAIR|gene:2056669 SPTR:Q8VYD1 symbol:AT2G03090.1 [GO:0005554 "molecular function unknown" evidence=ISS;TAS] [GO:0009826 "unidimensional cell growth" evidence=ISS;NAS] [GO:0009828 "cell wall loosening (sensu Magnoliophyta)" evidence=ISS;NAS] [GO:0009831 "cell wall modification during multidimensional cell growth (sensu Magnoliophyta)" evidence=ISS] InterPro:IPR007112 InterPro:IPR005132 InterPro:IP…	4.00E-72
chr5.TM0913.21.1	1.1.8.29	E3.1.1.11 pectinesterase [EC:3.1.1.11] [GO:0030599]	ath:At3g43270	F7K15.120; pectinesterase family protein [EC:3.1.1.11] [KO:K01051]	3.00E-96				PME2_CITSI	Aspartylesterase;Cellwall;Glycoprotein;Hydrolase;Multigenefamily;Signal,Pectinesterase-2 precursor (EC 3.1.1.11) (Pectin methylesterase) (PE).	4.00E-107	GO_ID:20305	TAIR|gene:2024749 SPTR:Q9SRX4 symbol:AT1G02810.1 [GO:0009505 "cell wall (sensu Magnoliophyta)" evidence=ISS] [GO:0030599 "pectinesterase activity" evidence=ISS] InterPro:IPR000070 Pfam:PF04043 InterPro:IPR007186 EMBL:AC009525 PIR:B86158 HSSP:P83218 Pfam:PF01095 PROSITE:PS00503 SPTR:Q9SRX4	4.00E-142
chr5.TM0913.21.1	1.1.4.1	E3.1.1.11 pectinesterase [EC:3.1.1.11] [GO:0030599]	ath:At3g43270	F7K15.120; pectinesterase family protein [EC:3.1.1.11] [KO:K01051]	3.00E-96				PME2_CITSI	Aspartylesterase;Cellwall;Glycoprotein;Hydrolase;Multigenefamily;Signal,Pectinesterase-2 precursor (EC 3.1.1.11) (Pectin methylesterase) (PE).	4.00E-107	GO_ID:20305	TAIR|gene:2024749 SPTR:Q9SRX4 symbol:AT1G02810.1 [GO:0009505 "cell wall (sensu Magnoliophyta)" evidence=ISS] [GO:0030599 "pectinesterase activity" evidence=ISS] InterPro:IPR000070 Pfam:PF04043 InterPro:IPR007186 EMBL:AC009525 PIR:B86158 HSSP:P83218 Pfam:PF01095 PROSITE:PS00503 SPTR:Q9SRX4	4.00E-142
chr3.CM0226.42	99.1.4.539	GO_ID:3479							AUX22_SOYBN	Auxinsignalingpathway;Multigenefamily;Nuclearprotein;Repressor;Transcription;Transcriptionregulation,Auxin-induced protein AUX22.	6.00E-80	GO_ID:3479	TAIR|gene:2196572 SPTR:P33078 symbol:AT1G15580.1 [GO:0003700 "transcription factor activity" evidence=ISS] InterPro:IPR003311 Pfam:PF02309 PROSITE:PS50962 EMBL:AC013453 EMBL:X53436 EMBL:AY150496 EMBL:U18407 PIR:G86289 TRANSFAC:T04535 GeneFarm:3151 SPTR:P33078	4.00E-43
chr3.CM0226.42	99.1.3.2.3032	AUX22_SOYBN							AUX22_SOYBN	Auxinsignalingpathway;Multigenefamily;Nuclearprotein;Repressor;Transcription;Transcriptionregulation,Auxin-induced protein AUX22.	6.00E-80	GO_ID:3479	TAIR|gene:2196572 SPTR:P33078 symbol:AT1G15580.1 [GO:0003700 "transcription factor activity" evidence=ISS] InterPro:IPR003311 Pfam:PF02309 PROSITE:PS50962 EMBL:AC013453 EMBL:X53436 EMBL:AY150496 EMBL:U18407 PIR:G86289 TRANSFAC:T04535 GeneFarm:3151 SPTR:P33078	4.00E-43
Ljwgs_036708.1	1.1.8.29	E3.1.1.11 pectinesterase [EC:3.1.1.11] [GO:0030599]	ath:At1g53830	T18A20.6; pectinesterase family protein [EC:3.1.1.11] [KO:K01051]	2.00E-74				PME2_CITSI	Aspartylesterase;Cellwall;Glycoprotein;Hydrolase;Multigenefamily;Signal,Pectinesterase-2 precursor (EC 3.1.1.11) (Pectin methylesterase) (PE).	2.00E-104	GO_ID:9525	TAIR|gene:2050940 SPTR:O22149 symbol:AT2G45220.1 [GO:0009505 "cell wall (sensu Magnoliophyta)" evidence=ISS] [GO:0030599 "pectinesterase activity" evidence=ISS] InterPro:IPR000070 InterPro:IPR006501 Pfam:PF04043 InterPro:IPR007186 TIGRFAMs:TIGR01614 HSSP:P83218 Pfam:PF01095 PROSITE:PS00503 EMBL:AC002387 EMBL:AF361829 PIR:H84887 InterPro:IPR006633 SMART:SM00722 SPTR:O22149	6.00E-98
Ljwgs_036708.1	1.1.4.1	E3.1.1.11 pectinesterase [EC:3.1.1.11] [GO:0030599]	ath:At1g53830	T18A20.6; pectinesterase family protein [EC:3.1.1.11] [KO:K01051]	2.00E-74				PME2_CITSI	Aspartylesterase;Cellwall;Glycoprotein;Hydrolase;Multigenefamily;Signal,Pectinesterase-2 precursor (EC 3.1.1.11) (Pectin methylesterase) (PE).	2.00E-104	GO_ID:9525	TAIR|gene:2050940 SPTR:O22149 symbol:AT2G45220.1 [GO:0009505 "cell wall (sensu Magnoliophyta)" evidence=ISS] [GO:0030599 "pectinesterase activity" evidence=ISS] InterPro:IPR000070 InterPro:IPR006501 Pfam:PF04043 InterPro:IPR007186 TIGRFAMs:TIGR01614 HSSP:P83218 Pfam:PF01095 PROSITE:PS00503 EMBL:AC002387 EMBL:AF361829 PIR:H84887 InterPro:IPR006633 SMART:SM00722 SPTR:O22149	6.00E-98
Ljwgs_031972.1	99.1.4.1532	GO_ID:28941										GO_ID:28941	TAIR|gene:2169413 SPTR:Q9FL41 symbol:AT5G07050.1 [GO:0016020 "membrane" evidence=ISS] InterPro:IPR000620 Pfam:PF00892 GO:GO:0016020 EMBL:AB010697 SPTR:Q9FL41	7.00E-13
chr4.CM0256.35	1.2.6.9	E1.11.1.7 peroxidase [EC:1.11.1.7] [GO:0004601]	ath:At1g30870	F17F8.26; cationic peroxidase, putative [EC:1.11.1.7] [KO:K00430]	5.00E-104				PER7_ARATH	Calcium;Glycoprotein;Heme;Hydrogenperoxide;Iron;Metal-binding;Multigenefamily;Oxidoreductase;Peroxidase;Signal,Peroxidase 7 precursor (EC 1.11.1.7) (Atperox P7) (ATP30).	3.00E-104	GO_ID:26706	TAIR|gene:3433290 SPTR:Q9SY33 symbol:AT1G30870.1 [GO:0004601 "peroxidase activity" evidence=ISS] InterPro:IPR002016 InterPro:IPR000823 Pfam:PF00141 InterPro:IPR010255 PROSITE:PS00435 PROSITE:PS00436 PRINTS:PR00458 PROSITE:PS50873 PRINTS:PR00461 HSSP:O22443 EMBL:AC004135 EMBL:AC000107 GeneFarm:1501 SPTR:Q9SY33	1.00E-104
chr4.CM0256.35	1.3.11.18	E1.11.1.7 peroxidase [EC:1.11.1.7] [GO:0004601]	ath:At1g30870	F17F8.26; cationic peroxidase, putative [EC:1.11.1.7] [KO:K00430]	5.00E-104				PER7_ARATH	Calcium;Glycoprotein;Heme;Hydrogenperoxide;Iron;Metal-binding;Multigenefamily;Oxidoreductase;Peroxidase;Signal,Peroxidase 7 precursor (EC 1.11.1.7) (Atperox P7) (ATP30).	3.00E-104	GO_ID:26706	TAIR|gene:3433290 SPTR:Q9SY33 symbol:AT1G30870.1 [GO:0004601 "peroxidase activity" evidence=ISS] InterPro:IPR002016 InterPro:IPR000823 Pfam:PF00141 InterPro:IPR010255 PROSITE:PS00435 PROSITE:PS00436 PRINTS:PR00458 PROSITE:PS50873 PRINTS:PR00461 HSSP:O22443 EMBL:AC004135 EMBL:AC000107 GeneFarm:1501 SPTR:Q9SY33	1.00E-104
chr4.CM0256.35	1.5.13.21	E1.11.1.7 peroxidase [EC:1.11.1.7] [GO:0004601]	ath:At1g30870	F17F8.26; cationic peroxidase, putative [EC:1.11.1.7] [KO:K00430]	5.00E-104				PER7_ARATH	Calcium;Glycoprotein;Heme;Hydrogenperoxide;Iron;Metal-binding;Multigenefamily;Oxidoreductase;Peroxidase;Signal,Peroxidase 7 precursor (EC 1.11.1.7) (Atperox P7) (ATP30).	3.00E-104	GO_ID:26706	TAIR|gene:3433290 SPTR:Q9SY33 symbol:AT1G30870.1 [GO:0004601 "peroxidase activity" evidence=ISS] InterPro:IPR002016 InterPro:IPR000823 Pfam:PF00141 InterPro:IPR010255 PROSITE:PS00435 PROSITE:PS00436 PRINTS:PR00458 PROSITE:PS50873 PRINTS:PR00461 HSSP:O22443 EMBL:AC004135 EMBL:AC000107 GeneFarm:1501 SPTR:Q9SY33	1.00E-104
chr4.CM0256.35	1.10.6.4	E1.11.1.7 peroxidase [EC:1.11.1.7] [GO:0004601]	ath:At1g30870	F17F8.26; cationic peroxidase, putative [EC:1.11.1.7] [KO:K00430]	5.00E-104				PER7_ARATH	Calcium;Glycoprotein;Heme;Hydrogenperoxide;Iron;Metal-binding;Multigenefamily;Oxidoreductase;Peroxidase;Signal,Peroxidase 7 precursor (EC 1.11.1.7) (Atperox P7) (ATP30).	3.00E-104	GO_ID:26706	TAIR|gene:3433290 SPTR:Q9SY33 symbol:AT1G30870.1 [GO:0004601 "peroxidase activity" evidence=ISS] InterPro:IPR002016 InterPro:IPR000823 Pfam:PF00141 InterPro:IPR010255 PROSITE:PS00435 PROSITE:PS00436 PRINTS:PR00458 PROSITE:PS50873 PRINTS:PR00461 HSSP:O22443 EMBL:AC004135 EMBL:AC000107 GeneFarm:1501 SPTR:Q9SY33	1.00E-104
CM0385.20	1.1.9.28	E3.2.1.14 chitinase [EC:3.2.1.14] [COG:COG3325] [GO:0004568 0008843] [CAZy:GH19]	ath:At3g12500	T2E22.18; basic endochitinase [EC:3.2.1.14] [KO:K01183]	2.00E-48				CHIB_ARATH	Antimicrobial;Carbohydratemetabolism;Chitindegradation;Chitin-binding;Directproteinsequencing;Fungicide;Glycosidase;Hydrolase;Hypersensitiveresponse;Plantdefense;Polysaccharidedegradation;Signal;Vacuole,Basic endochitinase B precursor (EC 3.2.1.14) (Pathogenesis-related protein 3) (PR-3) (AtChiB).	9.00E-49	GO_ID:194	TAIR|gene:2086151 SPTR:Q9LSP9 symbol:AT3G16920.1 [GO:0004568 "chitinase activity" evidence=ISS] InterPro:IPR000726 HSSP:P23951 Pfam:PF00182 ProDom:PD354900 EMBL:AB026636 EMBL:AY090261 EMBL:AF412071 SPTR:Q9LSP9	1.00E-144
chr3.TM0365.12	99.1.3.2.1885	DR100_ARATH	ath:At4g28490	F20O9.180; leucine-rich repeat transmembrane protein kinase, putative [EC:2.7.1.37] [KO:K00870]	3.00E-34				DR100_ARATH	DNAdamage;DNArepair;Leucine-richrepeat;Repeat;Signal,DNA-damage-repair/toleration protein DRT100 precursor.	1.00E-118	GO_ID:6778	TAIR|gene:2091870 SPTR:Q9LT39 symbol:AT3G20820.1 [GO:0005515 "protein binding" evidence=ISS;NAS] [GO:0007165 "signal transduction" evidence=IC] [GO:0006952 "defense response" evidence=ISS] Pfam:PF00560 InterPro:IPR001611 InterPro:IPR007090 PRINTS:PR00019 EMBL:AB025629 EMBL:AY063922 EMBL:AY117334 SPTR:Q9LT39	7.00E-116
chr3.TM0365.12	99.1.4.1493	GO_ID:6778	ath:At4g28490	F20O9.180; leucine-rich repeat transmembrane protein kinase, putative [EC:2.7.1.37] [KO:K00870]	3.00E-34				DR100_ARATH	DNAdamage;DNArepair;Leucine-richrepeat;Repeat;Signal,DNA-damage-repair/toleration protein DRT100 precursor.	1.00E-118	GO_ID:6778	TAIR|gene:2091870 SPTR:Q9LT39 symbol:AT3G20820.1 [GO:0005515 "protein binding" evidence=ISS;NAS] [GO:0007165 "signal transduction" evidence=IC] [GO:0006952 "defense response" evidence=ISS] Pfam:PF00560 InterPro:IPR001611 InterPro:IPR007090 PRINTS:PR00019 EMBL:AB025629 EMBL:AY063922 EMBL:AY117334 SPTR:Q9LT39	7.00E-116
chr3.TM0365.12	99.1.1.97	KO:K00870	ath:At4g28490	F20O9.180; leucine-rich repeat transmembrane protein kinase, putative [EC:2.7.1.37] [KO:K00870]	3.00E-34				DR100_ARATH	DNAdamage;DNArepair;Leucine-richrepeat;Repeat;Signal,DNA-damage-repair/toleration protein DRT100 precursor.	1.00E-118	GO_ID:6778	TAIR|gene:2091870 SPTR:Q9LT39 symbol:AT3G20820.1 [GO:0005515 "protein binding" evidence=ISS;NAS] [GO:0007165 "signal transduction" evidence=IC] [GO:0006952 "defense response" evidence=ISS] Pfam:PF00560 InterPro:IPR001611 InterPro:IPR007090 PRINTS:PR00019 EMBL:AB025629 EMBL:AY063922 EMBL:AY117334 SPTR:Q9LT39	7.00E-116
chr3.TM0136.15	99.1.3.2.1758	FLA7_ARATH							FLA7_ARATH	Glycoprotein;GPI-anchor;Lipoprotein;Membrane;Signal,Fasciclin-like arabinogalactan protein 7 precursor.	5.00E-16	GO_ID:12237	TAIR|gene:2175152 SPTR:Q9FKJ8 symbol:AT5G60490.1 [GO:0031225 "anchored to membrane" evidence=TAS] [GO:0005554 "molecular function unknown" evidence=TAS] InterPro:IPR000782 Pfam:PF02469 PROSITE:PS50213 SMART:SM00554 EMBL:AB011483 SPTR:Q9FKJ8	1.00E-46
chr3.TM0136.15	99.1.4.5398	GO_ID:12237							FLA7_ARATH	Glycoprotein;GPI-anchor;Lipoprotein;Membrane;Signal,Fasciclin-like arabinogalactan protein 7 precursor.	5.00E-16	GO_ID:12237	TAIR|gene:2175152 SPTR:Q9FKJ8 symbol:AT5G60490.1 [GO:0031225 "anchored to membrane" evidence=TAS] [GO:0005554 "molecular function unknown" evidence=TAS] InterPro:IPR000782 Pfam:PF02469 PROSITE:PS50213 SMART:SM00554 EMBL:AB011483 SPTR:Q9FKJ8	1.00E-46
chr6.CM0118.99	99.1.3.2.1758	FLA7_ARATH							FLA7_ARATH	Glycoprotein;GPI-anchor;Lipoprotein;Membrane;Signal,Fasciclin-like arabinogalactan protein 7 precursor.	2.00E-13	GO_ID:12237	TAIR|gene:2175152 SPTR:Q9FKJ8 symbol:AT5G60490.1 [GO:0031225 "anchored to membrane" evidence=TAS] [GO:0005554 "molecular function unknown" evidence=TAS] InterPro:IPR000782 Pfam:PF02469 PROSITE:PS50213 SMART:SM00554 EMBL:AB011483 SPTR:Q9FKJ8	7.00E-41
chr6.CM0118.99	99.1.4.5398	GO_ID:12237							FLA7_ARATH	Glycoprotein;GPI-anchor;Lipoprotein;Membrane;Signal,Fasciclin-like arabinogalactan protein 7 precursor.	2.00E-13	GO_ID:12237	TAIR|gene:2175152 SPTR:Q9FKJ8 symbol:AT5G60490.1 [GO:0031225 "anchored to membrane" evidence=TAS] [GO:0005554 "molecular function unknown" evidence=TAS] InterPro:IPR000782 Pfam:PF02469 PROSITE:PS50213 SMART:SM00554 EMBL:AB011483 SPTR:Q9FKJ8	7.00E-41
Ljwgs_050272.1	1.1.8.29	E3.1.1.11 pectinesterase [EC:3.1.1.11] [GO:0030599]	ath:At1g53840	T18A20.7; pectinesterase family protein [EC:3.1.1.11] [KO:K01051]	1.00E-67				PME3_PHAVU	Aspartylesterase;Cellwall;Glycoprotein;Hydrolase;Multigenefamily;Signal,Pectinesterase-3 precursor (EC 3.1.1.11) (Pectin methylesterase 3) (PE 3).	1.00E-76	GO_ID:55127	TAIR|gene:2103226 SPTR:Q9SG77 symbol:AT3G10710.1 [GO:0009505 "cell wall (sensu Magnoliophyta)" evidence=ISS] [GO:0030599 "pectinesterase activity" evidence=ISS] InterPro:IPR000070 InterPro:IPR006501 Pfam:PF04043 InterPro:IPR007186 TIGRFAMs:TIGR01614 HSSP:P83218 Pfam:PF01095 PROSITE:PS00503 EMBL:AC011708 SPTR:Q9SG77	2.00E-93
Ljwgs_050272.1	1.1.4.1	E3.1.1.11 pectinesterase [EC:3.1.1.11] [GO:0030599]	ath:At1g53840	T18A20.7; pectinesterase family protein [EC:3.1.1.11] [KO:K01051]	1.00E-67				PME3_PHAVU	Aspartylesterase;Cellwall;Glycoprotein;Hydrolase;Multigenefamily;Signal,Pectinesterase-3 precursor (EC 3.1.1.11) (Pectin methylesterase 3) (PE 3).	1.00E-76	GO_ID:55127	TAIR|gene:2103226 SPTR:Q9SG77 symbol:AT3G10710.1 [GO:0009505 "cell wall (sensu Magnoliophyta)" evidence=ISS] [GO:0030599 "pectinesterase activity" evidence=ISS] InterPro:IPR000070 InterPro:IPR006501 Pfam:PF04043 InterPro:IPR007186 TIGRFAMs:TIGR01614 HSSP:P83218 Pfam:PF01095 PROSITE:PS00503 EMBL:AC011708 SPTR:Q9SG77	2.00E-93
chr3.CM0106.74	1.2.6.9	E1.11.1.7 peroxidase [EC:1.11.1.7] [GO:0004601]	ath:At2g43480	T1O24.22; peroxidase, putative [EC:1.11.1.7] [KO:K00430]	2.00E-121				PER26_ARATH	Calcium;Glycoprotein;Heme;Iron;Metal-binding;Multigenefamily;Oxidoreductase;Peroxidase;Signal,Probable peroxidase 26 precursor (EC 1.11.1.7) (Atperox P26) (ATP50).	1.00E-121	GO_ID:27697	TAIR|gene:2009317 SPTR:Q9LNL0 symbol:AT1G34510.1 [GO:0004601 "peroxidase activity" evidence=ISS] InterPro:IPR002016 InterPro:IPR000823 Pfam:PF00141 InterPro:IPR010255 PROSITE:PS00435 PROSITE:PS00436 PRINTS:PR00458 PROSITE:PS50873 HSSP:Q39034 PRINTS:PR00461 EMBL:AC023279 EMBL:BT009672 PIR:A86469 GeneFarm:1492 SPTR:Q9LNL0	7.00E-54
chr3.CM0106.74	1.3.11.18	E1.11.1.7 peroxidase [EC:1.11.1.7] [GO:0004601]	ath:At2g43480	T1O24.22; peroxidase, putative [EC:1.11.1.7] [KO:K00430]	2.00E-121				PER26_ARATH	Calcium;Glycoprotein;Heme;Iron;Metal-binding;Multigenefamily;Oxidoreductase;Peroxidase;Signal,Probable peroxidase 26 precursor (EC 1.11.1.7) (Atperox P26) (ATP50).	1.00E-121	GO_ID:27697	TAIR|gene:2009317 SPTR:Q9LNL0 symbol:AT1G34510.1 [GO:0004601 "peroxidase activity" evidence=ISS] InterPro:IPR002016 InterPro:IPR000823 Pfam:PF00141 InterPro:IPR010255 PROSITE:PS00435 PROSITE:PS00436 PRINTS:PR00458 PROSITE:PS50873 HSSP:Q39034 PRINTS:PR00461 EMBL:AC023279 EMBL:BT009672 PIR:A86469 GeneFarm:1492 SPTR:Q9LNL0	7.00E-54
chr3.CM0106.74	1.5.13.21	E1.11.1.7 peroxidase [EC:1.11.1.7] [GO:0004601]	ath:At2g43480	T1O24.22; peroxidase, putative [EC:1.11.1.7] [KO:K00430]	2.00E-121				PER26_ARATH	Calcium;Glycoprotein;Heme;Iron;Metal-binding;Multigenefamily;Oxidoreductase;Peroxidase;Signal,Probable peroxidase 26 precursor (EC 1.11.1.7) (Atperox P26) (ATP50).	1.00E-121	GO_ID:27697	TAIR|gene:2009317 SPTR:Q9LNL0 symbol:AT1G34510.1 [GO:0004601 "peroxidase activity" evidence=ISS] InterPro:IPR002016 InterPro:IPR000823 Pfam:PF00141 InterPro:IPR010255 PROSITE:PS00435 PROSITE:PS00436 PRINTS:PR00458 PROSITE:PS50873 HSSP:Q39034 PRINTS:PR00461 EMBL:AC023279 EMBL:BT009672 PIR:A86469 GeneFarm:1492 SPTR:Q9LNL0	7.00E-54
chr3.CM0106.74	1.10.6.4	E1.11.1.7 peroxidase [EC:1.11.1.7] [GO:0004601]	ath:At2g43480	T1O24.22; peroxidase, putative [EC:1.11.1.7] [KO:K00430]	2.00E-121				PER26_ARATH	Calcium;Glycoprotein;Heme;Iron;Metal-binding;Multigenefamily;Oxidoreductase;Peroxidase;Signal,Probable peroxidase 26 precursor (EC 1.11.1.7) (Atperox P26) (ATP50).	1.00E-121	GO_ID:27697	TAIR|gene:2009317 SPTR:Q9LNL0 symbol:AT1G34510.1 [GO:0004601 "peroxidase activity" evidence=ISS] InterPro:IPR002016 InterPro:IPR000823 Pfam:PF00141 InterPro:IPR010255 PROSITE:PS00435 PROSITE:PS00436 PRINTS:PR00458 PROSITE:PS50873 HSSP:Q39034 PRINTS:PR00461 EMBL:AC023279 EMBL:BT009672 PIR:A86469 GeneFarm:1492 SPTR:Q9LNL0	7.00E-54
gi45631043	99.2	Unclassified without homolog
chr1.CM0398.5	99.2	Unclassified without homolog
Ljwgs_007118.2	1.2.6.9	E1.11.1.7 peroxidase [EC:1.11.1.7] [GO:0004601]	ath:At1g30870	F17F8.26; cationic peroxidase, putative [EC:1.11.1.7] [KO:K00430]	1.00E-82				PER7_ARATH	Calcium;Glycoprotein;Heme;Hydrogenperoxide;Iron;Metal-binding;Multigenefamily;Oxidoreductase;Peroxidase;Signal,Peroxidase 7 precursor (EC 1.11.1.7) (Atperox P7) (ATP30).	7.00E-83	GO_ID:26706	TAIR|gene:3433290 SPTR:Q9SY33 symbol:AT1G30870.1 [GO:0004601 "peroxidase activity" evidence=ISS] InterPro:IPR002016 InterPro:IPR000823 Pfam:PF00141 InterPro:IPR010255 PROSITE:PS00435 PROSITE:PS00436 PRINTS:PR00458 PROSITE:PS50873 PRINTS:PR00461 HSSP:O22443 EMBL:AC004135 EMBL:AC000107 GeneFarm:1501 SPTR:Q9SY33	3.00E-83
Ljwgs_007118.2	1.3.11.18	E1.11.1.7 peroxidase [EC:1.11.1.7] [GO:0004601]	ath:At1g30870	F17F8.26; cationic peroxidase, putative [EC:1.11.1.7] [KO:K00430]	1.00E-82				PER7_ARATH	Calcium;Glycoprotein;Heme;Hydrogenperoxide;Iron;Metal-binding;Multigenefamily;Oxidoreductase;Peroxidase;Signal,Peroxidase 7 precursor (EC 1.11.1.7) (Atperox P7) (ATP30).	7.00E-83	GO_ID:26706	TAIR|gene:3433290 SPTR:Q9SY33 symbol:AT1G30870.1 [GO:0004601 "peroxidase activity" evidence=ISS] InterPro:IPR002016 InterPro:IPR000823 Pfam:PF00141 InterPro:IPR010255 PROSITE:PS00435 PROSITE:PS00436 PRINTS:PR00458 PROSITE:PS50873 PRINTS:PR00461 HSSP:O22443 EMBL:AC004135 EMBL:AC000107 GeneFarm:1501 SPTR:Q9SY33	3.00E-83
Ljwgs_007118.2	1.5.13.21	E1.11.1.7 peroxidase [EC:1.11.1.7] [GO:0004601]	ath:At1g30870	F17F8.26; cationic peroxidase, putative [EC:1.11.1.7] [KO:K00430]	1.00E-82				PER7_ARATH	Calcium;Glycoprotein;Heme;Hydrogenperoxide;Iron;Metal-binding;Multigenefamily;Oxidoreductase;Peroxidase;Signal,Peroxidase 7 precursor (EC 1.11.1.7) (Atperox P7) (ATP30).	7.00E-83	GO_ID:26706	TAIR|gene:3433290 SPTR:Q9SY33 symbol:AT1G30870.1 [GO:0004601 "peroxidase activity" evidence=ISS] InterPro:IPR002016 InterPro:IPR000823 Pfam:PF00141 InterPro:IPR010255 PROSITE:PS00435 PROSITE:PS00436 PRINTS:PR00458 PROSITE:PS50873 PRINTS:PR00461 HSSP:O22443 EMBL:AC004135 EMBL:AC000107 GeneFarm:1501 SPTR:Q9SY33	3.00E-83
Ljwgs_007118.2	1.10.6.4	E1.11.1.7 peroxidase [EC:1.11.1.7] [GO:0004601]	ath:At1g30870	F17F8.26; cationic peroxidase, putative [EC:1.11.1.7] [KO:K00430]	1.00E-82				PER7_ARATH	Calcium;Glycoprotein;Heme;Hydrogenperoxide;Iron;Metal-binding;Multigenefamily;Oxidoreductase;Peroxidase;Signal,Peroxidase 7 precursor (EC 1.11.1.7) (Atperox P7) (ATP30).	7.00E-83	GO_ID:26706	TAIR|gene:3433290 SPTR:Q9SY33 symbol:AT1G30870.1 [GO:0004601 "peroxidase activity" evidence=ISS] InterPro:IPR002016 InterPro:IPR000823 Pfam:PF00141 InterPro:IPR010255 PROSITE:PS00435 PROSITE:PS00436 PRINTS:PR00458 PROSITE:PS50873 PRINTS:PR00461 HSSP:O22443 EMBL:AC004135 EMBL:AC000107 GeneFarm:1501 SPTR:Q9SY33	3.00E-83
chr3.CM0160.5	99.1.3.2.10	E6_GOSHI							E6_GOSHI	Cellwall,Protein E6.	5.00E-10	GO_ID:13218	TAIR|gene:2024213 SPTR:Q9ZWA4 symbol:AT1G03820.1 [GO:0005554 "molecular function unknown" evidence=ND] [GO:0000004 "biological process unknown" evidence=ND] EMBL:AC003027 EMBL:BT010644 EMBL:AK176170 EMBL:AK176258 PIR:G86168 SPTR:Q9ZWA4	2.00E-11
chr3.CM0160.5	99.1.4.3900	GO_ID:13218							E6_GOSHI	Cellwall,Protein E6.	5.00E-10	GO_ID:13218	TAIR|gene:2024213 SPTR:Q9ZWA4 symbol:AT1G03820.1 [GO:0005554 "molecular function unknown" evidence=ND] [GO:0000004 "biological process unknown" evidence=ND] EMBL:AC003027 EMBL:BT010644 EMBL:AK176170 EMBL:AK176258 PIR:G86168 SPTR:Q9ZWA4	2.00E-11
chr1.TM0523.19	1.10.7.9	E1.14.13.21 flavonoid 3-monooxygenase [EC:1.14.13.21] [GO:0016711]	ath:At5g07990	F13G24.190; cytochrome P450 75A5 / flavonoid 3-monooxygenase / flavonoid 3-hydroxylase (F3H) (F35H) (TT7) [EC:1.14.13.21] [KO:K05280]	8.00E-78	BH0579	COG2124	1.00E-22	C82A3_SOYBN	Heme;Iron;Membrane;Metal-binding;Monooxygenase;Oxidoreductase,Cytochrome P450 82A3 (EC 1.14.-.-) (P450 CP6).	4.00E-129	GO_ID:19778	TAIR|gene:3438565 SPTR:Q9SZ46 symbol:AT4G31940.1 [GO:0019825 "oxygen binding" evidence=ISS] InterPro:IPR001128 Pfam:PF00067 InterPro:IPR002403 InterPro:IPR002401 PRINTS:PR00463 PRINTS:PR00385 PROSITE:PS00086 PRINTS:PR00465 EMBL:AL161580 EMBL:AL021636 PIR:T04651 SPTR:Q9SZ46	7.00E-171
chr1.TM0523.19	1.11.14.4	E1.14.-.- [EC:1.14.-.-] [COG:COG2124]	ath:At5g07990	F13G24.190; cytochrome P450 75A5 / flavonoid 3-monooxygenase / flavonoid 3-hydroxylase (F3H) (F35H) (TT7) [EC:1.14.13.21] [KO:K05280]	8.00E-78	BH0579	COG2124	1.00E-22	C82A3_SOYBN	Heme;Iron;Membrane;Metal-binding;Monooxygenase;Oxidoreductase,Cytochrome P450 82A3 (EC 1.14.-.-) (P450 CP6).	4.00E-129	GO_ID:19778	TAIR|gene:3438565 SPTR:Q9SZ46 symbol:AT4G31940.1 [GO:0019825 "oxygen binding" evidence=ISS] InterPro:IPR001128 Pfam:PF00067 InterPro:IPR002403 InterPro:IPR002401 PRINTS:PR00463 PRINTS:PR00385 PROSITE:PS00086 PRINTS:PR00465 EMBL:AL161580 EMBL:AL021636 PIR:T04651 SPTR:Q9SZ46	7.00E-171
chr1.TM0523.19	1.10.3.12	E1.14.-.- [EC:1.14.-.-] [COG:COG2124]	ath:At5g07990	F13G24.190; cytochrome P450 75A5 / flavonoid 3-monooxygenase / flavonoid 3-hydroxylase (F3H) (F35H) (TT7) [EC:1.14.13.21] [KO:K05280]	8.00E-78	BH0579	COG2124	1.00E-22	C82A3_SOYBN	Heme;Iron;Membrane;Metal-binding;Monooxygenase;Oxidoreductase,Cytochrome P450 82A3 (EC 1.14.-.-) (P450 CP6).	4.00E-129	GO_ID:19778	TAIR|gene:3438565 SPTR:Q9SZ46 symbol:AT4G31940.1 [GO:0019825 "oxygen binding" evidence=ISS] InterPro:IPR001128 Pfam:PF00067 InterPro:IPR002403 InterPro:IPR002401 PRINTS:PR00463 PRINTS:PR00385 PROSITE:PS00086 PRINTS:PR00465 EMBL:AL161580 EMBL:AL021636 PIR:T04651 SPTR:Q9SZ46	7.00E-171
chr1.TM0523.19	1.10.6.12	E1.14.-.- [EC:1.14.-.-] [COG:COG2124]	ath:At5g07990	F13G24.190; cytochrome P450 75A5 / flavonoid 3-monooxygenase / flavonoid 3-hydroxylase (F3H) (F35H) (TT7) [EC:1.14.13.21] [KO:K05280]	8.00E-78	BH0579	COG2124	1.00E-22	C82A3_SOYBN	Heme;Iron;Membrane;Metal-binding;Monooxygenase;Oxidoreductase,Cytochrome P450 82A3 (EC 1.14.-.-) (P450 CP6).	4.00E-129	GO_ID:19778	TAIR|gene:3438565 SPTR:Q9SZ46 symbol:AT4G31940.1 [GO:0019825 "oxygen binding" evidence=ISS] InterPro:IPR001128 Pfam:PF00067 InterPro:IPR002403 InterPro:IPR002401 PRINTS:PR00463 PRINTS:PR00385 PROSITE:PS00086 PRINTS:PR00465 EMBL:AL161580 EMBL:AL021636 PIR:T04651 SPTR:Q9SZ46	7.00E-171
chr1.TM0523.19	1.3.3.23	E1.14.14.1 unspecific monooxygenase [EC:1.14.14.1] [COG:COG2124] [GO:0050381]	ath:At5g07990	F13G24.190; cytochrome P450 75A5 / flavonoid 3-monooxygenase / flavonoid 3-hydroxylase (F3H) (F35H) (TT7) [EC:1.14.13.21] [KO:K05280]	8.00E-78	BH0579	COG2124	1.00E-22	C82A3_SOYBN	Heme;Iron;Membrane;Metal-binding;Monooxygenase;Oxidoreductase,Cytochrome P450 82A3 (EC 1.14.-.-) (P450 CP6).	4.00E-129	GO_ID:19778	TAIR|gene:3438565 SPTR:Q9SZ46 symbol:AT4G31940.1 [GO:0019825 "oxygen binding" evidence=ISS] InterPro:IPR001128 Pfam:PF00067 InterPro:IPR002403 InterPro:IPR002401 PRINTS:PR00463 PRINTS:PR00385 PROSITE:PS00086 PRINTS:PR00465 EMBL:AL161580 EMBL:AL021636 PIR:T04651 SPTR:Q9SZ46	7.00E-171
chr1.TM0523.19	1.5.14.29	E1.14.14.1 unspecific monooxygenase [EC:1.14.14.1] [COG:COG2124] [GO:0050381]	ath:At5g07990	F13G24.190; cytochrome P450 75A5 / flavonoid 3-monooxygenase / flavonoid 3-hydroxylase (F3H) (F35H) (TT7) [EC:1.14.13.21] [KO:K05280]	8.00E-78	BH0579	COG2124	1.00E-22	C82A3_SOYBN	Heme;Iron;Membrane;Metal-binding;Monooxygenase;Oxidoreductase,Cytochrome P450 82A3 (EC 1.14.-.-) (P450 CP6).	4.00E-129	GO_ID:19778	TAIR|gene:3438565 SPTR:Q9SZ46 symbol:AT4G31940.1 [GO:0019825 "oxygen binding" evidence=ISS] InterPro:IPR001128 Pfam:PF00067 InterPro:IPR002403 InterPro:IPR002401 PRINTS:PR00463 PRINTS:PR00385 PROSITE:PS00086 PRINTS:PR00465 EMBL:AL161580 EMBL:AL021636 PIR:T04651 SPTR:Q9SZ46	7.00E-171
chr1.TM0523.19	1.1.7.13	E1.14.-.- [EC:1.14.-.-] [COG:COG2124]	ath:At5g07990	F13G24.190; cytochrome P450 75A5 / flavonoid 3-monooxygenase / flavonoid 3-hydroxylase (F3H) (F35H) (TT7) [EC:1.14.13.21] [KO:K05280]	8.00E-78	BH0579	COG2124	1.00E-22	C82A3_SOYBN	Heme;Iron;Membrane;Metal-binding;Monooxygenase;Oxidoreductase,Cytochrome P450 82A3 (EC 1.14.-.-) (P450 CP6).	4.00E-129	GO_ID:19778	TAIR|gene:3438565 SPTR:Q9SZ46 symbol:AT4G31940.1 [GO:0019825 "oxygen binding" evidence=ISS] InterPro:IPR001128 Pfam:PF00067 InterPro:IPR002403 InterPro:IPR002401 PRINTS:PR00463 PRINTS:PR00385 PROSITE:PS00086 PRINTS:PR00465 EMBL:AL161580 EMBL:AL021636 PIR:T04651 SPTR:Q9SZ46	7.00E-171
chr1.TM0523.19	1.11.4.6	E1.14.-.- [EC:1.14.-.-] [COG:COG2124]	ath:At5g07990	F13G24.190; cytochrome P450 75A5 / flavonoid 3-monooxygenase / flavonoid 3-hydroxylase (F3H) (F35H) (TT7) [EC:1.14.13.21] [KO:K05280]	8.00E-78	BH0579	COG2124	1.00E-22	C82A3_SOYBN	Heme;Iron;Membrane;Metal-binding;Monooxygenase;Oxidoreductase,Cytochrome P450 82A3 (EC 1.14.-.-) (P450 CP6).	4.00E-129	GO_ID:19778	TAIR|gene:3438565 SPTR:Q9SZ46 symbol:AT4G31940.1 [GO:0019825 "oxygen binding" evidence=ISS] InterPro:IPR001128 Pfam:PF00067 InterPro:IPR002403 InterPro:IPR002401 PRINTS:PR00463 PRINTS:PR00385 PROSITE:PS00086 PRINTS:PR00465 EMBL:AL161580 EMBL:AL021636 PIR:T04651 SPTR:Q9SZ46	7.00E-171
chr1.TM0523.19	1.11.4.2	E1.14.14.1 unspecific monooxygenase [EC:1.14.14.1] [COG:COG2124] [GO:0050381]	ath:At5g07990	F13G24.190; cytochrome P450 75A5 / flavonoid 3-monooxygenase / flavonoid 3-hydroxylase (F3H) (F35H) (TT7) [EC:1.14.13.21] [KO:K05280]	8.00E-78	BH0579	COG2124	1.00E-22	C82A3_SOYBN	Heme;Iron;Membrane;Metal-binding;Monooxygenase;Oxidoreductase,Cytochrome P450 82A3 (EC 1.14.-.-) (P450 CP6).	4.00E-129	GO_ID:19778	TAIR|gene:3438565 SPTR:Q9SZ46 symbol:AT4G31940.1 [GO:0019825 "oxygen binding" evidence=ISS] InterPro:IPR001128 Pfam:PF00067 InterPro:IPR002403 InterPro:IPR002401 PRINTS:PR00463 PRINTS:PR00385 PROSITE:PS00086 PRINTS:PR00465 EMBL:AL161580 EMBL:AL021636 PIR:T04651 SPTR:Q9SZ46	7.00E-171
CM0680.8.1	99.1.4.2679	GO_ID:34585										GO_ID:34585	TAIR|gene:2084080 SPTR:Q9LFH0 symbol:AT3G53480.1 [GO:0042626 "ATPase activity, coupled to transmembrane movement of substances" evidence=ISS] InterPro:IPR003593 InterPro:IPR003439 Pfam:PF00005 InterPro:IPR000412 Pfam:PF01061 SMART:SM00382 ProDom:PD000006 PROSITE:PS50893 EMBL:AL132966 EMBL:BK001008 PIR:T45888 SPTR:Q9LFH0	2.00E-28
chr5.CM0148.44	99.1.4.2948	GO_ID:47959										GO_ID:47959	TAIR|gene:2156656 SPTR:Q9FHC1 symbol:AT5G52390.1 [GO:0005554 "molecular function unknown" evidence=ND] [GO:0000004 "biological process unknown" evidence=ND] InterPro:IPR009489 Pfam:PF06521 EMBL:AB019226 EMBL:AY091116 EMBL:AY122980 SPTR:Q9FHC1	1.00E-54
gi45577883	99.2	Unclassified without homolog
chr3.TM0136.2	99.1.4.2776	GO_ID:13399										GO_ID:13399	TAIR|gene:2175192 SPTR:Q9FKJ5 symbol:AT5G60520.1 [GO:0005554 "molecular function unknown" evidence=ND] EMBL:AB011483 InterPro:IPR009646 Pfam:PF06830 EMBL:BT011223 SPTR:Q9FKJ5	2.00E-111
TM1224.4	99.1.4.117	GO_ID:35543										GO_ID:35543	TAIR|gene:3698346 SPTR:Q9SFB0 symbol:AT3G08040.1 [GO:0015297 "antiporter activity" evidence=ISS] [GO:0016020 "membrane" evidence=ISS] InterPro:IPR002528 Pfam:PF01554 GO:GO:0016020 TIGRFAMs:TIGR00797 EMBL:AC074395 EMBL:AC013483 EMBL:AY056439 EMBL:AY057517 EMBL:AF448231 EMBL:BT006370 EMBL:AY133652 SPTR:Q9SFB0	4.00E-25
Ljwgs_087736.1	1.2.6.9	E1.11.1.7 peroxidase [EC:1.11.1.7] [GO:0004601]	ath:At2g18150	F8D23.7; peroxidase, putative [EC:1.11.1.7] [KO:K00430]	3.00E-10				PER1_HORVU	Calcium;Glycoprotein;Heme;Hydrogenperoxide;Iron;Metal-binding;Multigenefamily;Oxidoreductase;Peroxidase;Pyrrolidonecarboxylicacid;Signal,Peroxidase 1 precursor (EC 1.11.1.7).	4.00E-14	GO_ID:8200	TAIR|gene:3435710 SPTR:Q9LE15 symbol:AT1G14540.1 [GO:0004601 "peroxidase activity" evidence=ISS] InterPro:IPR002016 InterPro:IPR000823 Pfam:PF00141 InterPro:IPR010255 PROSITE:PS00435 PROSITE:PS00436 PRINTS:PR00458 PROSITE:PS50873 PRINTS:PR00461 EMBL:AC012188 EMBL:AC010657 HSSP:P22195 GeneFarm:1503 SPTR:Q9LE15	9.00E-11
Ljwgs_087736.1	1.3.11.18	E1.11.1.7 peroxidase [EC:1.11.1.7] [GO:0004601]	ath:At2g18150	F8D23.7; peroxidase, putative [EC:1.11.1.7] [KO:K00430]	3.00E-10				PER1_HORVU	Calcium;Glycoprotein;Heme;Hydrogenperoxide;Iron;Metal-binding;Multigenefamily;Oxidoreductase;Peroxidase;Pyrrolidonecarboxylicacid;Signal,Peroxidase 1 precursor (EC 1.11.1.7).	4.00E-14	GO_ID:8200	TAIR|gene:3435710 SPTR:Q9LE15 symbol:AT1G14540.1 [GO:0004601 "peroxidase activity" evidence=ISS] InterPro:IPR002016 InterPro:IPR000823 Pfam:PF00141 InterPro:IPR010255 PROSITE:PS00435 PROSITE:PS00436 PRINTS:PR00458 PROSITE:PS50873 PRINTS:PR00461 EMBL:AC012188 EMBL:AC010657 HSSP:P22195 GeneFarm:1503 SPTR:Q9LE15	9.00E-11
Ljwgs_087736.1	1.5.13.21	E1.11.1.7 peroxidase [EC:1.11.1.7] [GO:0004601]	ath:At2g18150	F8D23.7; peroxidase, putative [EC:1.11.1.7] [KO:K00430]	3.00E-10				PER1_HORVU	Calcium;Glycoprotein;Heme;Hydrogenperoxide;Iron;Metal-binding;Multigenefamily;Oxidoreductase;Peroxidase;Pyrrolidonecarboxylicacid;Signal,Peroxidase 1 precursor (EC 1.11.1.7).	4.00E-14	GO_ID:8200	TAIR|gene:3435710 SPTR:Q9LE15 symbol:AT1G14540.1 [GO:0004601 "peroxidase activity" evidence=ISS] InterPro:IPR002016 InterPro:IPR000823 Pfam:PF00141 InterPro:IPR010255 PROSITE:PS00435 PROSITE:PS00436 PRINTS:PR00458 PROSITE:PS50873 PRINTS:PR00461 EMBL:AC012188 EMBL:AC010657 HSSP:P22195 GeneFarm:1503 SPTR:Q9LE15	9.00E-11
Ljwgs_087736.1	1.10.6.4	E1.11.1.7 peroxidase [EC:1.11.1.7] [GO:0004601]	ath:At2g18150	F8D23.7; peroxidase, putative [EC:1.11.1.7] [KO:K00430]	3.00E-10				PER1_HORVU	Calcium;Glycoprotein;Heme;Hydrogenperoxide;Iron;Metal-binding;Multigenefamily;Oxidoreductase;Peroxidase;Pyrrolidonecarboxylicacid;Signal,Peroxidase 1 precursor (EC 1.11.1.7).	4.00E-14	GO_ID:8200	TAIR|gene:3435710 SPTR:Q9LE15 symbol:AT1G14540.1 [GO:0004601 "peroxidase activity" evidence=ISS] InterPro:IPR002016 InterPro:IPR000823 Pfam:PF00141 InterPro:IPR010255 PROSITE:PS00435 PROSITE:PS00436 PRINTS:PR00458 PROSITE:PS50873 PRINTS:PR00461 EMBL:AC012188 EMBL:AC010657 HSSP:P22195 GeneFarm:1503 SPTR:Q9LE15	9.00E-11
Ljwgs_056821.1	99.2	Unclassified without homolog
Ljwgs_041882.1	99.1.4.5075	GO_ID:48565										GO_ID:48565	TAIR|gene:2084369 SPTR:Q9M353 symbol:AT3G53720.1 [GO:0005451 "monovalent cation:proton antiporter activity" evidence=NAS] [GO:0006812 "cation transport" evidence=IC] InterPro:IPR006153 Pfam:PF00999 EMBL:AL132960 EMBL:BT002529 EMBL:BT010870 PIR:T45912 SPTR:Q9M353	7.00E-31
Ljwgs_118249.1	3.1.4.2.3	AQPZ aquaporin Z	bta:282653	Aqp1; aquaporin 1 [KO:K06188]	1.00E-17	L67370	COG0580	8.00E-12	PIP22_ORYSA	Membrane;Multigenefamily;Repeat;Transmembrane;Transport,Probable aquaporin PIP2.2; (Plasma membrane intrinsic protein 2.2) (OsPIP2.2).	4.00E-74	GO_ID:31261	TAIR|gene:3702794 SPTR:Q9SV31 symbol:PIP2D [GO:0015250 "water channel activity" evidence=ISS] [GO:0006810 "transport" evidence=ISS] [GO:0016020 "membrane" evidence=ISS] InterPro:IPR000425 HSSP:P29972 Pfam:PF00230 PRINTS:PR00783 ProDom:PD000295 PROSITE:PS00221 EMBL:AL049655 EMBL:AF370351 EMBL:AY062981 EMBL:BT000670 EMBL:AY084843 GeneFarm:4870 SPTR:Q9SV31	6.00E-71
chr1.CM0122.11	1.1.9.28	E3.2.1.14 chitinase [EC:3.2.1.14] [COG:COG3325] [GO:0004568 0008843] [CAZy:GH19]	ath:At4g01700	T15B16.5; chitinase, putative [EC:3.2.1.14] [KO:K01183]	3.00E-115				CHI2_BRANA	Carbohydratemetabolism;Chitindegradation;Chitin-binding;Glycosidase;Hydrolase;Multigenefamily;Polysaccharidedegradation;Signal,Endochitinase CH25 precursor (EC 3.2.1.14).	1.00E-91	GO_ID:52845	TAIR|gene:2133411 SPTR:Q9ZSI6 symbol:AT4G01700.1 [GO:0004568 "chitinase activity" evidence=ISS] InterPro:IPR000726 HSSP:P23951 Pfam:PF00182 ProDom:PD354900 PROSITE:PS00774 EMBL:AL161492 EMBL:AF104919 EMBL:BT003069 PIR:T02004 SPTR:Q9ZSI6	6.00E-116
Ljwgs_027952.1	99.1.4.8361	GO_ID:21091										GO_ID:21091	TAIR|gene:3433734 SPTR:Q9M995 symbol:AT1G48930.1 [GO:0004553 "hydrolase activity, hydrolyzing O-glycosyl compounds" evidence=ISS] InterPro:IPR001701 Pfam:PF00759 PROSITE:PS00592 EMBL:AC016041 EMBL:BT002935 EMBL:BT005638 PIR:B96527 HSSP:O77044 SPTR:Q9M995	3.00E-15
chr5.TM1125.10	3.1.1.19.1	ABC.VB12.S, btuE putative vitamin B12 transport system substrate-binding protein [COG:COG0386]	ath:At3g63080	T20O10.180; glutathione peroxidase, putative [EC:1.11.1.9] [KO:K00432]	8.00E-63	SPy0605	COG0386	2.00E-39	GPX3_ARATH	Oxidoreductase;Peroxidase,Probable glutathione peroxidase At3g63080 (EC 1.11.1.9).	5.00E-63	GO_ID:452	TAIR|gene:2039345 SPTR:Q8L910 symbol:AT2G48150.1 [GO:0004602 "glutathione peroxidase activity" evidence=ISS] InterPro:IPR000889 Pfam:PF00255 HSSP:P00435 PANTHER:PTHR11592 PRINTS:PR01011 PROSITE:PS00460 PROSITE:PS00763 EMBL:AY088692 EMBL:AK118448 EMBL:BT003735 SPTR:Q8L910	3.00E-63
chr5.TM1125.10	1.6.9.14	E1.11.1.9 glutathione peroxidase [EC:1.11.1.9] [COG:COG0386] [GO:0004602]	ath:At3g63080	T20O10.180; glutathione peroxidase, putative [EC:1.11.1.9] [KO:K00432]	8.00E-63	SPy0605	COG0386	2.00E-39	GPX3_ARATH	Oxidoreductase;Peroxidase,Probable glutathione peroxidase At3g63080 (EC 1.11.1.9).	5.00E-63	GO_ID:452	TAIR|gene:2039345 SPTR:Q8L910 symbol:AT2G48150.1 [GO:0004602 "glutathione peroxidase activity" evidence=ISS] InterPro:IPR000889 Pfam:PF00255 HSSP:P00435 PANTHER:PTHR11592 PRINTS:PR01011 PROSITE:PS00460 PROSITE:PS00763 EMBL:AY088692 EMBL:AK118448 EMBL:BT003735 SPTR:Q8L910	3.00E-63
chr3.TM0426.3	99.1.4.4411	GO_ID:1590							Y5258_ARATH	3D-structure,Protein At5g22580.	8.00E-33	GO_ID:1590	TAIR|gene:2171101 SPTR:Q9FK81 symbol:AT5G22580.1 [GO:0005554 "molecular function unknown" evidence=ND] [GO:0000004 "biological process unknown" evidence=ND] [GO:0008372 "cellular component unknown" evidence=ND] InterPro:IPR000408 PROSITE:PS00626 EMBL:AB012244 EMBL:AY050481 EMBL:AF378886 PDB:1RJJ SPTR:Q9FK81	3.00E-33
chr3.TM0426.3	99.1.3.2.2361	Y5258_ARATH							Y5258_ARATH	3D-structure,Protein At5g22580.	8.00E-33	GO_ID:1590	TAIR|gene:2171101 SPTR:Q9FK81 symbol:AT5G22580.1 [GO:0005554 "molecular function unknown" evidence=ND] [GO:0000004 "biological process unknown" evidence=ND] [GO:0008372 "cellular component unknown" evidence=ND] InterPro:IPR000408 PROSITE:PS00626 EMBL:AB012244 EMBL:AY050481 EMBL:AF378886 PDB:1RJJ SPTR:Q9FK81	3.00E-33
chr4.CM0026.10	1.2.3.22	PECE bilin biosynthesis PecE protein [EC:4.-.-.-] [GO:0016829]	ath:At4g22090	F1N20.190; pectate lyase family protein [EC:4.2.2.2] [KO:K01728]	2.00E-145				PEL2_ARATH	Calcium;Hypotheticalprotein;Lyase;Metal-binding;Multigenefamily;Signal,Putative pectate lyase 2 precursor (EC 4.2.2.2).	5.00E-149	GO_ID:30373	TAIR|gene:2120632 SPTR:O65456 symbol:AT4G22080.1 [GO:0016829 "lyase activity" evidence=ISS] [GO:0000004 "biological process unknown" evidence=ND] [GO:0030570 "pectate lyase activity" evidence=ISS] InterPro:IPR002022 InterPro:IPR011050 InterPro:IPR006626 SMART:SM00710 Pfam:PF00544 PRINTS:PR00807 SMART:SM00656 EMBL:AL161556 EMBL:AL022140 PIR:T49115 SPTR:O65456	1.00E-147
chr4.CM0026.10	1.2.3.10	CPCE phycocyanobilin lyase alpha subunit [EC:4.-.-.-] [COG:COG1413] [GO:0016829]	ath:At4g22090	F1N20.190; pectate lyase family protein [EC:4.2.2.2] [KO:K01728]	2.00E-145				PEL2_ARATH	Calcium;Hypotheticalprotein;Lyase;Metal-binding;Multigenefamily;Signal,Putative pectate lyase 2 precursor (EC 4.2.2.2).	5.00E-149	GO_ID:30373	TAIR|gene:2120632 SPTR:O65456 symbol:AT4G22080.1 [GO:0016829 "lyase activity" evidence=ISS] [GO:0000004 "biological process unknown" evidence=ND] [GO:0030570 "pectate lyase activity" evidence=ISS] InterPro:IPR002022 InterPro:IPR011050 InterPro:IPR006626 SMART:SM00710 Pfam:PF00544 PRINTS:PR00807 SMART:SM00656 EMBL:AL161556 EMBL:AL022140 PIR:T49115 SPTR:O65456	1.00E-147
chr4.CM0026.10	1.1.4.2	E4.2.2.2, pel pectate lyase [EC:4.2.2.2] [GO:0030570]	ath:At4g22090	F1N20.190; pectate lyase family protein [EC:4.2.2.2] [KO:K01728]	2.00E-145				PEL2_ARATH	Calcium;Hypotheticalprotein;Lyase;Metal-binding;Multigenefamily;Signal,Putative pectate lyase 2 precursor (EC 4.2.2.2).	5.00E-149	GO_ID:30373	TAIR|gene:2120632 SPTR:O65456 symbol:AT4G22080.1 [GO:0016829 "lyase activity" evidence=ISS] [GO:0000004 "biological process unknown" evidence=ND] [GO:0030570 "pectate lyase activity" evidence=ISS] InterPro:IPR002022 InterPro:IPR011050 InterPro:IPR006626 SMART:SM00710 Pfam:PF00544 PRINTS:PR00807 SMART:SM00656 EMBL:AL161556 EMBL:AL022140 PIR:T49115 SPTR:O65456	1.00E-147
chr4.CM0026.10	1.9.7.15	PABC 4-amino-4-deoxychorismate lyase [EC:4.1.3.38] [COG:COG0115] [GO:0016829]	ath:At4g22090	F1N20.190; pectate lyase family protein [EC:4.2.2.2] [KO:K01728]	2.00E-145				PEL2_ARATH	Calcium;Hypotheticalprotein;Lyase;Metal-binding;Multigenefamily;Signal,Putative pectate lyase 2 precursor (EC 4.2.2.2).	5.00E-149	GO_ID:30373	TAIR|gene:2120632 SPTR:O65456 symbol:AT4G22080.1 [GO:0016829 "lyase activity" evidence=ISS] [GO:0000004 "biological process unknown" evidence=ND] [GO:0030570 "pectate lyase activity" evidence=ISS] InterPro:IPR002022 InterPro:IPR011050 InterPro:IPR006626 SMART:SM00710 Pfam:PF00544 PRINTS:PR00807 SMART:SM00656 EMBL:AL161556 EMBL:AL022140 PIR:T49115 SPTR:O65456	1.00E-147
CM1488.11	1.3.10.20	E3.1.3.75, PHOSPHO1 phosphoethanolamine/phosphocholine phosphatase [EC:3.1.3.75]	hsa:162466	PHOSPHO1; phosphatase, orphan 1 [EC:3.1.3.75] [KO:K06124]	2.00E-16							GO_ID:34327	TAIR|gene:2134352 SPTR:Q9SU92 symbol:AT4G29530.1 [GO:0008372 "cellular component unknown" evidence=ND] [GO:0003824 "catalytic activity" evidence=ISS] InterPro:IPR006383 GO:GO:0008152 TIGRFAMs:TIGR01488 InterPro:IPR006384 TIGRFAMs:TIGR01489 EMBL:AL161575 EMBL:AL079344 EMBL:BT006155 EMBL:BT008523 PIR:T09916 Pfam:PF06888 SPTR:Q9SU92	1.00E-61
chr4.TM0387.14	99.1.4.3565	GO_ID:29738							7SBG2_SOYBN	Directproteinsequencing;Seedstorageprotein;Signal;Storageprotein,Basic 7S globulin 2 precursor (Bg) (SBg7S) [Contains: Basic 7S globulin 2 high-kDa subunit; Basic 7S globulin 2 low-kDa subunit].	6.00E-43	GO_ID:29738	TAIR|gene:2014474 SPTR:Q9ZVS4 symbol:AT1G03220.1 [GO:0005554 "molecular function unknown" evidence=ND] [GO:0000004 "biological process unknown" evidence=ND] EMBL:AC005278 EMBL:AY035026 EMBL:AY059098 EMBL:AF325092 PIR:F86163 SPTR:Q9ZVS4	1.00E-74
chr4.TM0387.14	99.1.3.2.927	7SBG2_SOYBN							7SBG2_SOYBN	Directproteinsequencing;Seedstorageprotein;Signal;Storageprotein,Basic 7S globulin 2 precursor (Bg) (SBg7S) [Contains: Basic 7S globulin 2 high-kDa subunit; Basic 7S globulin 2 low-kDa subunit].	6.00E-43	GO_ID:29738	TAIR|gene:2014474 SPTR:Q9ZVS4 symbol:AT1G03220.1 [GO:0005554 "molecular function unknown" evidence=ND] [GO:0000004 "biological process unknown" evidence=ND] EMBL:AC005278 EMBL:AY035026 EMBL:AY059098 EMBL:AF325092 PIR:F86163 SPTR:Q9ZVS4	1.00E-74
Ljwgs_079184.1	1.2.6.9	E1.11.1.7 peroxidase [EC:1.11.1.7] [GO:0004601]	ath:At5g24070	MZF18.4; cationic peroxidase family [EC:1.11.1.7] [KO:K00430]	5.00E-18				PER61_ARATH	Calcium;Glycoprotein;Heme;Hydrogenperoxide;Iron;Metal-binding;Multigenefamily;Oxidoreductase;Peroxidase;Signal,Probable peroxidase 61 precursor (EC 1.11.1.7) (Atperox P61).	3.00E-18	GO_ID:27697	TAIR|gene:2009317 SPTR:Q9LNL0 symbol:AT1G34510.1 [GO:0004601 "peroxidase activity" evidence=ISS] InterPro:IPR002016 InterPro:IPR000823 Pfam:PF00141 InterPro:IPR010255 PROSITE:PS00435 PROSITE:PS00436 PRINTS:PR00458 PROSITE:PS50873 HSSP:Q39034 PRINTS:PR00461 EMBL:AC023279 EMBL:BT009672 PIR:A86469 GeneFarm:1492 SPTR:Q9LNL0	9.00E-10
Ljwgs_079184.1	1.3.11.18	E1.11.1.7 peroxidase [EC:1.11.1.7] [GO:0004601]	ath:At5g24070	MZF18.4; cationic peroxidase family [EC:1.11.1.7] [KO:K00430]	5.00E-18				PER61_ARATH	Calcium;Glycoprotein;Heme;Hydrogenperoxide;Iron;Metal-binding;Multigenefamily;Oxidoreductase;Peroxidase;Signal,Probable peroxidase 61 precursor (EC 1.11.1.7) (Atperox P61).	3.00E-18	GO_ID:27697	TAIR|gene:2009317 SPTR:Q9LNL0 symbol:AT1G34510.1 [GO:0004601 "peroxidase activity" evidence=ISS] InterPro:IPR002016 InterPro:IPR000823 Pfam:PF00141 InterPro:IPR010255 PROSITE:PS00435 PROSITE:PS00436 PRINTS:PR00458 PROSITE:PS50873 HSSP:Q39034 PRINTS:PR00461 EMBL:AC023279 EMBL:BT009672 PIR:A86469 GeneFarm:1492 SPTR:Q9LNL0	9.00E-10
Ljwgs_079184.1	1.5.13.21	E1.11.1.7 peroxidase [EC:1.11.1.7] [GO:0004601]	ath:At5g24070	MZF18.4; cationic peroxidase family [EC:1.11.1.7] [KO:K00430]	5.00E-18				PER61_ARATH	Calcium;Glycoprotein;Heme;Hydrogenperoxide;Iron;Metal-binding;Multigenefamily;Oxidoreductase;Peroxidase;Signal,Probable peroxidase 61 precursor (EC 1.11.1.7) (Atperox P61).	3.00E-18	GO_ID:27697	TAIR|gene:2009317 SPTR:Q9LNL0 symbol:AT1G34510.1 [GO:0004601 "peroxidase activity" evidence=ISS] InterPro:IPR002016 InterPro:IPR000823 Pfam:PF00141 InterPro:IPR010255 PROSITE:PS00435 PROSITE:PS00436 PRINTS:PR00458 PROSITE:PS50873 HSSP:Q39034 PRINTS:PR00461 EMBL:AC023279 EMBL:BT009672 PIR:A86469 GeneFarm:1492 SPTR:Q9LNL0	9.00E-10
Ljwgs_079184.1	1.10.6.4	E1.11.1.7 peroxidase [EC:1.11.1.7] [GO:0004601]	ath:At5g24070	MZF18.4; cationic peroxidase family [EC:1.11.1.7] [KO:K00430]	5.00E-18				PER61_ARATH	Calcium;Glycoprotein;Heme;Hydrogenperoxide;Iron;Metal-binding;Multigenefamily;Oxidoreductase;Peroxidase;Signal,Probable peroxidase 61 precursor (EC 1.11.1.7) (Atperox P61).	3.00E-18	GO_ID:27697	TAIR|gene:2009317 SPTR:Q9LNL0 symbol:AT1G34510.1 [GO:0004601 "peroxidase activity" evidence=ISS] InterPro:IPR002016 InterPro:IPR000823 Pfam:PF00141 InterPro:IPR010255 PROSITE:PS00435 PROSITE:PS00436 PRINTS:PR00458 PROSITE:PS50873 HSSP:Q39034 PRINTS:PR00461 EMBL:AC023279 EMBL:BT009672 PIR:A86469 GeneFarm:1492 SPTR:Q9LNL0	9.00E-10
Ljwgs_023731.1	99.1.3.2.1885	DR100_ARATH	ath:At4g28490	F20O9.180; leucine-rich repeat transmembrane protein kinase, putative [EC:2.7.1.37] [KO:K00870]	5.00E-18				DR100_ARATH	DNAdamage;DNArepair;Leucine-richrepeat;Repeat;Signal,DNA-damage-repair/toleration protein DRT100 precursor.	6.00E-57	GO_ID:6778	TAIR|gene:2091870 SPTR:Q9LT39 symbol:AT3G20820.1 [GO:0005515 "protein binding" evidence=ISS;NAS] [GO:0007165 "signal transduction" evidence=IC] [GO:0006952 "defense response" evidence=ISS] Pfam:PF00560 InterPro:IPR001611 InterPro:IPR007090 PRINTS:PR00019 EMBL:AB025629 EMBL:AY063922 EMBL:AY117334 SPTR:Q9LT39	4.00E-72
Ljwgs_023731.1	99.1.4.1493	GO_ID:6778	ath:At4g28490	F20O9.180; leucine-rich repeat transmembrane protein kinase, putative [EC:2.7.1.37] [KO:K00870]	5.00E-18				DR100_ARATH	DNAdamage;DNArepair;Leucine-richrepeat;Repeat;Signal,DNA-damage-repair/toleration protein DRT100 precursor.	6.00E-57	GO_ID:6778	TAIR|gene:2091870 SPTR:Q9LT39 symbol:AT3G20820.1 [GO:0005515 "protein binding" evidence=ISS;NAS] [GO:0007165 "signal transduction" evidence=IC] [GO:0006952 "defense response" evidence=ISS] Pfam:PF00560 InterPro:IPR001611 InterPro:IPR007090 PRINTS:PR00019 EMBL:AB025629 EMBL:AY063922 EMBL:AY117334 SPTR:Q9LT39	4.00E-72
Ljwgs_023731.1	99.1.1.97	KO:K00870	ath:At4g28490	F20O9.180; leucine-rich repeat transmembrane protein kinase, putative [EC:2.7.1.37] [KO:K00870]	5.00E-18				DR100_ARATH	DNAdamage;DNArepair;Leucine-richrepeat;Repeat;Signal,DNA-damage-repair/toleration protein DRT100 precursor.	6.00E-57	GO_ID:6778	TAIR|gene:2091870 SPTR:Q9LT39 symbol:AT3G20820.1 [GO:0005515 "protein binding" evidence=ISS;NAS] [GO:0007165 "signal transduction" evidence=IC] [GO:0006952 "defense response" evidence=ISS] Pfam:PF00560 InterPro:IPR001611 InterPro:IPR007090 PRINTS:PR00019 EMBL:AB025629 EMBL:AY063922 EMBL:AY117334 SPTR:Q9LT39	4.00E-72
Ljwgs_047777.1	99.1.3.2.1335	EXPA7_ARATH							EXPA7_ARATH	Cellwall;Multigenefamily;Signal,Alpha-expansin 7 precursor (AtEXPA7) (At-EXP7) (AtEx7) (Ath-ExpAlpha- 1.26).	6.00E-98	GO_ID:16295	TAIR|gene:2056669 SPTR:Q8VYD1 symbol:AT2G03090.1 [GO:0005554 "molecular function unknown" evidence=ISS;TAS] [GO:0009826 "unidimensional cell growth" evidence=ISS;NAS] [GO:0009828 "cell wall loosening (sensu Magnoliophyta)" evidence=ISS;NAS] [GO:0009831 "cell wall modification during multidimensional cell growth (sensu Magnoliophyta)" evidence=ISS] InterPro:IPR007112 InterPro:IPR005132 InterPro:IP…	3.00E-71
Ljwgs_047777.1	99.1.4.695	GO_ID:16295							EXPA7_ARATH	Cellwall;Multigenefamily;Signal,Alpha-expansin 7 precursor (AtEXPA7) (At-EXP7) (AtEx7) (Ath-ExpAlpha- 1.26).	6.00E-98	GO_ID:16295	TAIR|gene:2056669 SPTR:Q8VYD1 symbol:AT2G03090.1 [GO:0005554 "molecular function unknown" evidence=ISS;TAS] [GO:0009826 "unidimensional cell growth" evidence=ISS;NAS] [GO:0009828 "cell wall loosening (sensu Magnoliophyta)" evidence=ISS;NAS] [GO:0009831 "cell wall modification during multidimensional cell growth (sensu Magnoliophyta)" evidence=ISS] InterPro:IPR007112 InterPro:IPR005132 InterPro:IP…	3.00E-71
chr4.CM0061.18	99.1.4.3448	GO_ID:27261	cal:orf19.3966	CRH2; congo red hypersensitive, Cell wall protein [EC:3.2.1.73] [KO:K01216]	3.00E-11	YLR213c	COG2273	8.00E-15	XTH23_ARATH	Apoplast;Cellwall;Glycoprotein;Glycosidase;Hydrolase;Multigenefamily;Signal;Transferase,Probable xyloglucan endotransglucosylase/hydrolase protein 23 precursor (EC 2.4.1.207) (At-XTH23) (XTH-23).	3.00E-112	GO_ID:27261	TAIR|gene:2117566 SPTR:Q38910 symbol:AT4G25810.1 [GO:0016798 "hydrolase activity, acting on glycosyl bonds" evidence=ISS] InterPro:IPR000757 InterPro:IPR008985 InterPro:IPR008263 InterPro:IPR008264 InterPro:IPR010713 Pfam:PF00722 HSSP:P23904 PRINTS:PR00737 PROSITE:PS01034 Pfam:PF06955 EMBL:AL049480 EMBL:AL161564 EMBL:U43488 EMBL:AY062472 EMBL:AY093252 PIR:S71225 GeneFarm:2642 SPTR:Q38910	1.00E-112
chr4.CM0061.18	99.1.1.54	KO:K01216	cal:orf19.3966	CRH2; congo red hypersensitive, Cell wall protein [EC:3.2.1.73] [KO:K01216]	3.00E-11	YLR213c	COG2273	8.00E-15	XTH23_ARATH	Apoplast;Cellwall;Glycoprotein;Glycosidase;Hydrolase;Multigenefamily;Signal;Transferase,Probable xyloglucan endotransglucosylase/hydrolase protein 23 precursor (EC 2.4.1.207) (At-XTH23) (XTH-23).	3.00E-112	GO_ID:27261	TAIR|gene:2117566 SPTR:Q38910 symbol:AT4G25810.1 [GO:0016798 "hydrolase activity, acting on glycosyl bonds" evidence=ISS] InterPro:IPR000757 InterPro:IPR008985 InterPro:IPR008263 InterPro:IPR008264 InterPro:IPR010713 Pfam:PF00722 HSSP:P23904 PRINTS:PR00737 PROSITE:PS01034 Pfam:PF06955 EMBL:AL049480 EMBL:AL161564 EMBL:U43488 EMBL:AY062472 EMBL:AY093252 PIR:S71225 GeneFarm:2642 SPTR:Q38910	1.00E-112
chr4.CM0061.18	99.1.2.185	COG2273	cal:orf19.3966	CRH2; congo red hypersensitive, Cell wall protein [EC:3.2.1.73] [KO:K01216]	3.00E-11	YLR213c	COG2273	8.00E-15	XTH23_ARATH	Apoplast;Cellwall;Glycoprotein;Glycosidase;Hydrolase;Multigenefamily;Signal;Transferase,Probable xyloglucan endotransglucosylase/hydrolase protein 23 precursor (EC 2.4.1.207) (At-XTH23) (XTH-23).	3.00E-112	GO_ID:27261	TAIR|gene:2117566 SPTR:Q38910 symbol:AT4G25810.1 [GO:0016798 "hydrolase activity, acting on glycosyl bonds" evidence=ISS] InterPro:IPR000757 InterPro:IPR008985 InterPro:IPR008263 InterPro:IPR008264 InterPro:IPR010713 Pfam:PF00722 HSSP:P23904 PRINTS:PR00737 PROSITE:PS01034 Pfam:PF06955 EMBL:AL049480 EMBL:AL161564 EMBL:U43488 EMBL:AY062472 EMBL:AY093252 PIR:S71225 GeneFarm:2642 SPTR:Q38910	1.00E-112
chr4.CM0061.18	99.1.3.1.33	EC 2.4.1.207	cal:orf19.3966	CRH2; congo red hypersensitive, Cell wall protein [EC:3.2.1.73] [KO:K01216]	3.00E-11	YLR213c	COG2273	8.00E-15	XTH23_ARATH	Apoplast;Cellwall;Glycoprotein;Glycosidase;Hydrolase;Multigenefamily;Signal;Transferase,Probable xyloglucan endotransglucosylase/hydrolase protein 23 precursor (EC 2.4.1.207) (At-XTH23) (XTH-23).	3.00E-112	GO_ID:27261	TAIR|gene:2117566 SPTR:Q38910 symbol:AT4G25810.1 [GO:0016798 "hydrolase activity, acting on glycosyl bonds" evidence=ISS] InterPro:IPR000757 InterPro:IPR008985 InterPro:IPR008263 InterPro:IPR008264 InterPro:IPR010713 Pfam:PF00722 HSSP:P23904 PRINTS:PR00737 PROSITE:PS01034 Pfam:PF06955 EMBL:AL049480 EMBL:AL161564 EMBL:U43488 EMBL:AY062472 EMBL:AY093252 PIR:S71225 GeneFarm:2642 SPTR:Q38910	1.00E-112
Ljwgs_034643.2	99.1.4.5583	GO_ID:45832										GO_ID:45832	TAIR|gene:2185318 SPTR:Q8H181 symbol:AT5G28300.1 [GO:0003700 "transcription factor activity" evidence=ISS] [GO:0045449 "regulation of transcription" evidence=TAS] InterPro:IPR001005 PROSITE:PS50090 EMBL:BT000461 EMBL:BT008389 SPTR:Q8H181	2.00E-25
Ljwgs_066244.1	1.1.8.57	E3.2.1.4 endoglucanase [EC:3.2.1.4] [COG:COG3405] [GO:0008810]	ath:At4g39000	F19H22.100; glycosyl hydrolase family 9 protein [EC:3.2.1.4] [KO:K01179]	1.00E-34				GUN1_PERAE	Carbohydratemetabolism;Cellulosedegradation;Fruitripening;Glycoprotein;Glycosidase;Hydrolase;Multigenefamily;Polysaccharidedegradation;Signal,Endoglucanase 1 precursor (EC 3.2.1.4) (Endo-1,4-beta-glucanase) (Abscission cellulase 1).	4.00E-41	GO_ID:21091	TAIR|gene:3433734 SPTR:Q9M995 symbol:AT1G48930.1 [GO:0004553 "hydrolase activity, hydrolyzing O-glycosyl compounds" evidence=ISS] InterPro:IPR001701 Pfam:PF00759 PROSITE:PS00592 EMBL:AC016041 EMBL:BT002935 EMBL:BT005638 PIR:B96527 HSSP:O77044 SPTR:Q9M995	8.00E-65
TM0858.39	99.1.4.8301	GO_ID:44089										GO_ID:44089	TAIR|gene:2125027 SPTR:Q9M144 symbol:AT4G01240.1 [GO:0000004 "biological process unknown" evidence=ND] [GO:0008372 "cellular component unknown" evidence=ND] [GO:0005554 "molecular function unknown" evidence=ND] EMBL:AL161491 PIR:C85016 SPTR:Q9M144	2.00E-56
Ljwgs_010689.2	99.1.4.1878	GO_ID:12524										GO_ID:12524	TAIR|gene:2019209 SPTR:Q9CA64 symbol:AT1G74500.1 [GO:0003700 "transcription factor activity" evidence=ISS] [GO:0003677 "DNA binding" evidence=ISS] Pfam:PF00010 InterPro:IPR001092 SMART:SM00353 PROSITE:PS50888 EMBL:AC011765 EMBL:AY088286 EMBL:BT003046 PIR:A96774 SPTR:Q9CA64	1.00E-27
Ljwgs_019370.1	99.1.4.2776	GO_ID:13399										GO_ID:13399	TAIR|gene:2175192 SPTR:Q9FKJ5 symbol:AT5G60520.1 [GO:0005554 "molecular function unknown" evidence=ND] EMBL:AB011483 InterPro:IPR009646 Pfam:PF06830 EMBL:BT011223 SPTR:Q9FKJ5	2.00E-69
Ljwgs_012682.1	99.1.4.5398	GO_ID:12237										GO_ID:12237	TAIR|gene:2175152 SPTR:Q9FKJ8 symbol:AT5G60490.1 [GO:0031225 "anchored to membrane" evidence=TAS] [GO:0005554 "molecular function unknown" evidence=TAS] InterPro:IPR000782 Pfam:PF02469 PROSITE:PS50213 SMART:SM00554 EMBL:AB011483 SPTR:Q9FKJ8	9.00E-17
Ljwgs_027888.1	99.1.3.1.81	EC 3.4.21.-							SUBL_ARATH	Calcium;Cellwall;Directproteinsequencing;Glycoprotein;Hydrolase;Protease;Serineprotease;Signal;Zymogen,Subtilisin-like protease precursor (EC 3.4.21.-) (Cucumisin-like serine protease).	3.00E-33	GO_ID:28705	TAIR|gene:3436652 SPTR:Q9ZSP5 symbol:AT2G04160.1 [GO:0004289 "subtilase activity" evidence=ISS] [GO:0006508 "proteolysis" evidence=ISS] InterPro:IPR000209 InterPro:IPR010259 InterPro:IPR003137 Pfam:PF02225 Prosite:PS00138 Pfam:PF00082 PRINTS:PR00723 Pfam:PF05922 HSSP:Q45670 EMBL:AF098632 MEROPS:S08.119 SPTR:Q9ZSP5	7.00E-54
Ljwgs_027888.1	99.1.4.3269	GO_ID:28705							SUBL_ARATH	Calcium;Cellwall;Directproteinsequencing;Glycoprotein;Hydrolase;Protease;Serineprotease;Signal;Zymogen,Subtilisin-like protease precursor (EC 3.4.21.-) (Cucumisin-like serine protease).	3.00E-33	GO_ID:28705	TAIR|gene:3436652 SPTR:Q9ZSP5 symbol:AT2G04160.1 [GO:0004289 "subtilase activity" evidence=ISS] [GO:0006508 "proteolysis" evidence=ISS] InterPro:IPR000209 InterPro:IPR010259 InterPro:IPR003137 Pfam:PF02225 Prosite:PS00138 Pfam:PF00082 PRINTS:PR00723 Pfam:PF05922 HSSP:Q45670 EMBL:AF098632 MEROPS:S08.119 SPTR:Q9ZSP5	7.00E-54
chr2.CM0545.40	1.9.4.15	E2.7.1.- [EC:2.7.1.-] [COG:COG0515 COG1493]	ath:At5g02290	T1E22.50; protein kinase, putative [EC:2.7.1.37] [KO:K00870]	9.00E-42	YJL095w	COG0515	8.00E-19	RLCK7_ARATH	ATP-binding;Hypotheticalprotein;Kinase;Nucleotide-binding;Serine/threonine-proteinkinase;Transferase,Putative serine/threonine-protein kinase RLCKVII (EC 2.7.1.37).	1.00E-51	GO_ID:53934	TAIR|gene:2050986 SPTR:O22808 symbol:AT2G33580.1 [GO:0016301 "kinase activity" evidence=ISS] InterPro:IPR000719 Pfam:PF00069 InterPro:IPR002482 Pfam:PF01476 ProDom:PD000001 PROSITE:PS50011 EMBL:AC002332 EMBL:AF370600 PIR:C84747 SPTR:O22808	4.00E-57
chr2.CM0545.40	1.7.8.19	WAAY, rfaY lipopolysaccharide core biosynthesis protein RFAY [EC:2.7.-.-] [COG:COG0515]	ath:At5g02290	T1E22.50; protein kinase, putative [EC:2.7.1.37] [KO:K00870]	9.00E-42	YJL095w	COG0515	8.00E-19	RLCK7_ARATH	ATP-binding;Hypotheticalprotein;Kinase;Nucleotide-binding;Serine/threonine-proteinkinase;Transferase,Putative serine/threonine-protein kinase RLCKVII (EC 2.7.1.37).	1.00E-51	GO_ID:53934	TAIR|gene:2050986 SPTR:O22808 symbol:AT2G33580.1 [GO:0016301 "kinase activity" evidence=ISS] InterPro:IPR000719 Pfam:PF00069 InterPro:IPR002482 Pfam:PF01476 ProDom:PD000001 PROSITE:PS50011 EMBL:AC002332 EMBL:AF370600 PIR:C84747 SPTR:O22808	4.00E-57
chr2.CM0545.40	1.1.17.19	E2.7.1.- [EC:2.7.1.-] [COG:COG0515 COG1493]	ath:At5g02290	T1E22.50; protein kinase, putative [EC:2.7.1.37] [KO:K00870]	9.00E-42	YJL095w	COG0515	8.00E-19	RLCK7_ARATH	ATP-binding;Hypotheticalprotein;Kinase;Nucleotide-binding;Serine/threonine-proteinkinase;Transferase,Putative serine/threonine-protein kinase RLCKVII (EC 2.7.1.37).	1.00E-51	GO_ID:53934	TAIR|gene:2050986 SPTR:O22808 symbol:AT2G33580.1 [GO:0016301 "kinase activity" evidence=ISS] InterPro:IPR000719 Pfam:PF00069 InterPro:IPR002482 Pfam:PF01476 ProDom:PD000001 PROSITE:PS50011 EMBL:AC002332 EMBL:AF370600 PIR:C84747 SPTR:O22808	4.00E-57
chr2.CM0545.40	3.3.10.117	BMPR1 bone morphogenetic protein receptor, type I [EC:2.7.1.37]	ath:At5g02290	T1E22.50; protein kinase, putative [EC:2.7.1.37] [KO:K00870]	9.00E-42	YJL095w	COG0515	8.00E-19	RLCK7_ARATH	ATP-binding;Hypotheticalprotein;Kinase;Nucleotide-binding;Serine/threonine-proteinkinase;Transferase,Putative serine/threonine-protein kinase RLCKVII (EC 2.7.1.37).	1.00E-51	GO_ID:53934	TAIR|gene:2050986 SPTR:O22808 symbol:AT2G33580.1 [GO:0016301 "kinase activity" evidence=ISS] InterPro:IPR000719 Pfam:PF00069 InterPro:IPR002482 Pfam:PF01476 ProDom:PD000001 PROSITE:PS50011 EMBL:AC002332 EMBL:AF370600 PIR:C84747 SPTR:O22808	4.00E-57
chr2.CM0545.40	1.11.16.8	E2.7.1.- [EC:2.7.1.-] [COG:COG0515 COG1493]	ath:At5g02290	T1E22.50; protein kinase, putative [EC:2.7.1.37] [KO:K00870]	9.00E-42	YJL095w	COG0515	8.00E-19	RLCK7_ARATH	ATP-binding;Hypotheticalprotein;Kinase;Nucleotide-binding;Serine/threonine-proteinkinase;Transferase,Putative serine/threonine-protein kinase RLCKVII (EC 2.7.1.37).	1.00E-51	GO_ID:53934	TAIR|gene:2050986 SPTR:O22808 symbol:AT2G33580.1 [GO:0016301 "kinase activity" evidence=ISS] InterPro:IPR000719 Pfam:PF00069 InterPro:IPR002482 Pfam:PF01476 ProDom:PD000001 PROSITE:PS50011 EMBL:AC002332 EMBL:AF370600 PIR:C84747 SPTR:O22808	4.00E-57
chr2.CM0545.40	4.2.4	Cell cycle [CLASS:04110] [PATH:hsa04110] [COG:COG0515]	ath:At5g02290	T1E22.50; protein kinase, putative [EC:2.7.1.37] [KO:K00870]	9.00E-42	YJL095w	COG0515	8.00E-19	RLCK7_ARATH	ATP-binding;Hypotheticalprotein;Kinase;Nucleotide-binding;Serine/threonine-proteinkinase;Transferase,Putative serine/threonine-protein kinase RLCKVII (EC 2.7.1.37).	1.00E-51	GO_ID:53934	TAIR|gene:2050986 SPTR:O22808 symbol:AT2G33580.1 [GO:0016301 "kinase activity" evidence=ISS] InterPro:IPR000719 Pfam:PF00069 InterPro:IPR002482 Pfam:PF01476 ProDom:PD000001 PROSITE:PS50011 EMBL:AC002332 EMBL:AF370600 PIR:C84747 SPTR:O22808	4.00E-57
chr2.CM0545.40	3.2.2.1	Protein kinase [EC:2.7.1.37]	ath:At5g02290	T1E22.50; protein kinase, putative [EC:2.7.1.37] [KO:K00870]	9.00E-42	YJL095w	COG0515	8.00E-19	RLCK7_ARATH	ATP-binding;Hypotheticalprotein;Kinase;Nucleotide-binding;Serine/threonine-proteinkinase;Transferase,Putative serine/threonine-protein kinase RLCKVII (EC 2.7.1.37).	1.00E-51	GO_ID:53934	TAIR|gene:2050986 SPTR:O22808 symbol:AT2G33580.1 [GO:0016301 "kinase activity" evidence=ISS] InterPro:IPR000719 Pfam:PF00069 InterPro:IPR002482 Pfam:PF01476 ProDom:PD000001 PROSITE:PS50011 EMBL:AC002332 EMBL:AF370600 PIR:C84747 SPTR:O22808	4.00E-57
TM1571.3	1.7.8.10	KDTA 3-deoxy-D-manno-octulosonic-acid transferase [EC:2.-.-.-] [COG:COG1519] [GO:0016740] [CAZy:GT30]							SALAT_PAPSO	Acyltransferase;Alkaloidmetabolism;Directproteinsequencing;Transferase,Salutaridinol 7-O-acetyltransferase (EC 2.3.1.150) (salAT).	6.00E-45	GO_ID:14471	TAIR|gene:2130064 SPTR:O23392 symbol:AT4G15390.1 [GO:0000004 "biological process unknown" evidence=ND] [GO:0008372 "cellular component unknown" evidence=ND] [GO:0016740 "transferase activity" evidence=ISS] Pfam:PF02458 InterPro:IPR003480 EMBL:Z97338 EMBL:AL161541 EMBL:AY099752 EMBL:AY128867 PIR:D71418 SPTR:O23392	5.00E-54
Ljwgs_039372.1	1.1.8.29	E3.1.1.11 pectinesterase [EC:3.1.1.11] [GO:0030599]	ath:At3g43270	F7K15.120; pectinesterase family protein [EC:3.1.1.11] [KO:K01051]	1.00E-17				PME_PRUPE	Aspartylesterase;Cellwall;Glycoprotein;Hydrolase;Multigenefamily;Signal,Pectinesterase PPE8B precursor (EC 3.1.1.11) (Pectin methylesterase) (PE).	3.00E-18	GO_ID:36670	TAIR|gene:1005027786 SPTR:Q94CB1 symbol:AT3G10720.2 [GO:0009505 "cell wall (sensu Magnoliophyta)" evidence=ISS] [GO:0030599 "pectinesterase activity" evidence=ISS] [GO:0042545 "cell wall modification" evidence=ISS] InterPro:IPR000070 Pfam:PF04043 InterPro:IPR007186 HSSP:P83218 Pfam:PF01095 PROSITE:PS00503 EMBL:AY034996 SPTR:Q94CB1	3.00E-32
Ljwgs_039372.1	1.1.4.1	E3.1.1.11 pectinesterase [EC:3.1.1.11] [GO:0030599]	ath:At3g43270	F7K15.120; pectinesterase family protein [EC:3.1.1.11] [KO:K01051]	1.00E-17				PME_PRUPE	Aspartylesterase;Cellwall;Glycoprotein;Hydrolase;Multigenefamily;Signal,Pectinesterase PPE8B precursor (EC 3.1.1.11) (Pectin methylesterase) (PE).	3.00E-18	GO_ID:36670	TAIR|gene:1005027786 SPTR:Q94CB1 symbol:AT3G10720.2 [GO:0009505 "cell wall (sensu Magnoliophyta)" evidence=ISS] [GO:0030599 "pectinesterase activity" evidence=ISS] [GO:0042545 "cell wall modification" evidence=ISS] InterPro:IPR000070 Pfam:PF04043 InterPro:IPR007186 HSSP:P83218 Pfam:PF01095 PROSITE:PS00503 EMBL:AY034996 SPTR:Q94CB1	3.00E-32
chr5.TM0698.4	99.1.4.6191	GO_ID:47016										GO_ID:47016	TAIR|gene:2080279 SPTR:Q940H3 symbol:AT3G54260.1 [GO:0000004 "biological process unknown" evidence=ND] InterPro:IPR004253 Pfam:PF03005 EMBL:AY054634 EMBL:AY081518 SPTR:Q940H3	7.00E-143
Ljwgs_047349.1	99.1.4.943	GO_ID:14395										GO_ID:14395	TAIR|gene:2128135 SPTR:O49581 symbol:AT4G31320.1 [GO:0005516 "calmodulin binding" evidence=ISS] [GO:0008372 "cellular component unknown" evidence=ND] [GO:0009733 "response to auxin stimulus" evidence=ISS] Pfam:PF02519 InterPro:IPR003676 EMBL:AL161578 EMBL:AL021633 PIR:T04499 SPTR:O49581	7.00E-36
Ljwgs_102273.0.1	99.2	Unclassified without homolog
Ljwgs_041546.1	1.1.4.2	E4.2.2.2, pel pectate lyase [EC:4.2.2.2] [GO:0030570]	ath:At4g13210	F17N18.100; pectate lyase family protein [EC:4.2.2.2] [KO:K01728]	3.00E-67				PEL_ZINEL	Calcium;Glycoprotein;Lyase;Metal-binding;Multigenefamily;Signal,Pectate lyase precursor (EC 4.2.2.2) (ZePel).	2.00E-82	GO_ID:13369	TAIR|gene:2008549 SPTR:Q9FXD8 symbol:AT1G67750.1 [GO:0000004 "biological process unknown" evidence=ND] [GO:0030570 "pectate lyase activity" evidence=ISS] InterPro:IPR002022 InterPro:IPR011050 Pfam:PF00544 PRINTS:PR00807 EMBL:AC008113 EMBL:AF462797 EMBL:AY101535 EMBL:AY088778 SPTR:Q9FXD8	4.00E-82
chr5.CM0260.24.1	1.2.6.9	E1.11.1.7 peroxidase [EC:1.11.1.7] [GO:0004601]	ath:At5g05340	K18I23.14; peroxidase, putative [EC:1.11.1.7] [KO:K00430]	5.00E-94				PER1_ARAHY	3D-structure;Calcium;Glycoprotein;Heme;Hydrogenperoxide;Iron;Metal-binding;Multigenefamily;Oxidoreductase;Peroxidase;Pyrrolidonecarboxylicacid;Signal,Cationic peroxidase 1 precursor (EC 1.11.1.7) (PNPC1).	3.00E-114	GO_ID:8200	TAIR|gene:3435710 SPTR:Q9LE15 symbol:AT1G14540.1 [GO:0004601 "peroxidase activity" evidence=ISS] InterPro:IPR002016 InterPro:IPR000823 Pfam:PF00141 InterPro:IPR010255 PROSITE:PS00435 PROSITE:PS00436 PRINTS:PR00458 PROSITE:PS50873 PRINTS:PR00461 EMBL:AC012188 EMBL:AC010657 HSSP:P22195 GeneFarm:1503 SPTR:Q9LE15	8.00E-81
chr5.CM0260.24.1	1.3.11.18	E1.11.1.7 peroxidase [EC:1.11.1.7] [GO:0004601]	ath:At5g05340	K18I23.14; peroxidase, putative [EC:1.11.1.7] [KO:K00430]	5.00E-94				PER1_ARAHY	3D-structure;Calcium;Glycoprotein;Heme;Hydrogenperoxide;Iron;Metal-binding;Multigenefamily;Oxidoreductase;Peroxidase;Pyrrolidonecarboxylicacid;Signal,Cationic peroxidase 1 precursor (EC 1.11.1.7) (PNPC1).	3.00E-114	GO_ID:8200	TAIR|gene:3435710 SPTR:Q9LE15 symbol:AT1G14540.1 [GO:0004601 "peroxidase activity" evidence=ISS] InterPro:IPR002016 InterPro:IPR000823 Pfam:PF00141 InterPro:IPR010255 PROSITE:PS00435 PROSITE:PS00436 PRINTS:PR00458 PROSITE:PS50873 PRINTS:PR00461 EMBL:AC012188 EMBL:AC010657 HSSP:P22195 GeneFarm:1503 SPTR:Q9LE15	8.00E-81
chr5.CM0260.24.1	1.5.13.21	E1.11.1.7 peroxidase [EC:1.11.1.7] [GO:0004601]	ath:At5g05340	K18I23.14; peroxidase, putative [EC:1.11.1.7] [KO:K00430]	5.00E-94				PER1_ARAHY	3D-structure;Calcium;Glycoprotein;Heme;Hydrogenperoxide;Iron;Metal-binding;Multigenefamily;Oxidoreductase;Peroxidase;Pyrrolidonecarboxylicacid;Signal,Cationic peroxidase 1 precursor (EC 1.11.1.7) (PNPC1).	3.00E-114	GO_ID:8200	TAIR|gene:3435710 SPTR:Q9LE15 symbol:AT1G14540.1 [GO:0004601 "peroxidase activity" evidence=ISS] InterPro:IPR002016 InterPro:IPR000823 Pfam:PF00141 InterPro:IPR010255 PROSITE:PS00435 PROSITE:PS00436 PRINTS:PR00458 PROSITE:PS50873 PRINTS:PR00461 EMBL:AC012188 EMBL:AC010657 HSSP:P22195 GeneFarm:1503 SPTR:Q9LE15	8.00E-81
chr5.CM0260.24.1	1.10.6.4	E1.11.1.7 peroxidase [EC:1.11.1.7] [GO:0004601]	ath:At5g05340	K18I23.14; peroxidase, putative [EC:1.11.1.7] [KO:K00430]	5.00E-94				PER1_ARAHY	3D-structure;Calcium;Glycoprotein;Heme;Hydrogenperoxide;Iron;Metal-binding;Multigenefamily;Oxidoreductase;Peroxidase;Pyrrolidonecarboxylicacid;Signal,Cationic peroxidase 1 precursor (EC 1.11.1.7) (PNPC1).	3.00E-114	GO_ID:8200	TAIR|gene:3435710 SPTR:Q9LE15 symbol:AT1G14540.1 [GO:0004601 "peroxidase activity" evidence=ISS] InterPro:IPR002016 InterPro:IPR000823 Pfam:PF00141 InterPro:IPR010255 PROSITE:PS00435 PROSITE:PS00436 PRINTS:PR00458 PROSITE:PS50873 PRINTS:PR00461 EMBL:AC012188 EMBL:AC010657 HSSP:P22195 GeneFarm:1503 SPTR:Q9LE15	8.00E-81
Ljwgs_016921.2	1.1.7.10	E1.10.3.3 L-ascorbate oxidase [EC:1.10.3.3] [GO:0008447]	ath:At1g55570	T5A14.1; multi-copper oxidase type I family protein [EC:1.10.3.3] [KO:K00423]	5.00E-20				NTP3_TOBAC	Germination;Glycoprotein;Metal-binding;Repeat;Signal,Pollen-specific protein NTP303 precursor.	4.00E-20	GO_ID:20568	TAIR|gene:2115153 SPTR:O23170 symbol:SKS15 [GO:0005507 "copper ion binding" evidence=ISS] InterPro:IPR001117 Pfam:PF00394 InterPro:IPR011706 InterPro:IPR011707 HSSP:Q9Y780 Pfam:PF07731 Pfam:PF07732 EMBL:AL161590 EMBL:Z99707 PIR:A85439 SPTR:O23170	4.00E-24
chr5.CM0357.44.1	99.1.4.3208	GO_ID:35231										GO_ID:35231	TAIR|gene:2088318 SPTR:Q9LK76 symbol:AT3G16490.1 [GO:0000004 "biological process unknown" evidence=ND] [GO:0008372 "cellular component unknown" evidence=ND] [GO:0005516 "calmodulin binding" evidence=ISS] Pfam:PF00612 InterPro:IPR000048 SMART:SM00015 EMBL:AP000373 EMBL:BT015939 EMBL:BT020577 SPTR:Q9LK76	1.00E-25
Ljwgs_048049.1	3.2.2.120	E2.5.1.18, gst glutathione S-transferase [EC:2.5.1.18] [COG:COG0625] [GO:0004364]	ath:At1g02930	F22D16.7; glutathione S-transferase, putative [EC:2.5.1.18] [KO:K00799]	2.00E-36	ZyliJ	COG0625	3.00E-12	GSTH1_ORYSA	Multigenefamily;Transferase,Probable glutathione S-transferase GSTF1 (EC 2.5.1.18) (GST-I).	6.00E-47	GO_ID:11072	TAIR|gene:2081694 SPTR:Q9LZI9 symbol:AT3G62760.1 [GO:0004364 "glutathione transferase activity" evidence=ISS] InterPro:IPR004045 InterPro:IPR004046 Pfam:PF00043 Pfam:PF02798 HSSP:Q9ZP62 EMBL:AL162651 PIR:T48065 SPTR:Q9LZI9	6.00E-62
Ljwgs_048049.1	1.11.10.4	E5.2.1.2, maiA maleylacetoacetate isomerase [EC:5.2.1.2] [COG:COG0625] [GO:0016034]	ath:At1g02930	F22D16.7; glutathione S-transferase, putative [EC:2.5.1.18] [KO:K00799]	2.00E-36	ZyliJ	COG0625	3.00E-12	GSTH1_ORYSA	Multigenefamily;Transferase,Probable glutathione S-transferase GSTF1 (EC 2.5.1.18) (GST-I).	6.00E-47	GO_ID:11072	TAIR|gene:2081694 SPTR:Q9LZI9 symbol:AT3G62760.1 [GO:0004364 "glutathione transferase activity" evidence=ISS] InterPro:IPR004045 InterPro:IPR004046 Pfam:PF00043 Pfam:PF02798 HSSP:Q9ZP62 EMBL:AL162651 PIR:T48065 SPTR:Q9LZI9	6.00E-62
Ljwgs_048049.1	2.3.1.70	SSPA stringent starvation protein A [COG:COG0625]	ath:At1g02930	F22D16.7; glutathione S-transferase, putative [EC:2.5.1.18] [KO:K00799]	2.00E-36	ZyliJ	COG0625	3.00E-12	GSTH1_ORYSA	Multigenefamily;Transferase,Probable glutathione S-transferase GSTF1 (EC 2.5.1.18) (GST-I).	6.00E-47	GO_ID:11072	TAIR|gene:2081694 SPTR:Q9LZI9 symbol:AT3G62760.1 [GO:0004364 "glutathione transferase activity" evidence=ISS] InterPro:IPR004045 InterPro:IPR004046 Pfam:PF00043 Pfam:PF02798 HSSP:Q9ZP62 EMBL:AL162651 PIR:T48065 SPTR:Q9LZI9	6.00E-62
Ljwgs_048049.1	1.5.12.8	E5.2.1.2, maiA maleylacetoacetate isomerase [EC:5.2.1.2] [COG:COG0625] [GO:0016034]	ath:At1g02930	F22D16.7; glutathione S-transferase, putative [EC:2.5.1.18] [KO:K00799]	2.00E-36	ZyliJ	COG0625	3.00E-12	GSTH1_ORYSA	Multigenefamily;Transferase,Probable glutathione S-transferase GSTF1 (EC 2.5.1.18) (GST-I).	6.00E-47	GO_ID:11072	TAIR|gene:2081694 SPTR:Q9LZI9 symbol:AT3G62760.1 [GO:0004364 "glutathione transferase activity" evidence=ISS] InterPro:IPR004045 InterPro:IPR004046 Pfam:PF00043 Pfam:PF02798 HSSP:Q9ZP62 EMBL:AL162651 PIR:T48065 SPTR:Q9LZI9	6.00E-62
Ljwgs_048049.1	1.6.9.16.1	GST glutathione S-transferase [COG:COG0625]	ath:At1g02930	F22D16.7; glutathione S-transferase, putative [EC:2.5.1.18] [KO:K00799]	2.00E-36	ZyliJ	COG0625	3.00E-12	GSTH1_ORYSA	Multigenefamily;Transferase,Probable glutathione S-transferase GSTF1 (EC 2.5.1.18) (GST-I).	6.00E-47	GO_ID:11072	TAIR|gene:2081694 SPTR:Q9LZI9 symbol:AT3G62760.1 [GO:0004364 "glutathione transferase activity" evidence=ISS] InterPro:IPR004045 InterPro:IPR004046 Pfam:PF00043 Pfam:PF02798 HSSP:Q9ZP62 EMBL:AL162651 PIR:T48065 SPTR:Q9LZI9	6.00E-62
chr1.CM0398.19	1.10.4.5	E1.14.11.12 gibberellin 20-oxidase [EC:1.14.11.12] [GO:0045544]	ath:At5g07200	T28J14.140; gibberellin 20-oxidase [EC:1.14.11.12] [KO:K05282]	3.00E-17	PA0147	COG3491	7.00E-09	G3OX3_ARATH	Dioxygenase;Hypotheticalprotein;Iron;Metal-binding;Oxidoreductase,Putative gibberellin 3-beta-dioxygenase 3 (EC 1.14.11.15) (Gibberellin 3 beta-hydroxylase 3) (GA 3-oxidase 3) (AtGA3ox3) (AtGA3ox4).	3.00E-18	GO_ID:49699	TAIR|gene:2011580 SPTR:Q9C938 symbol:AT1G52800.1 [GO:0008372 "cellular component unknown" evidence=ND] Pfam:PF03171 InterPro:IPR005123 EMBL:AC019018 PIR:B96569 SPTR:Q9C938	7.00E-72
chr1.CM0398.19	1.10.4.6	E1.14.11.15 gibberellin 3-beta-dioxygenase [EC:1.14.11.15] [GO:0016707]	ath:At5g07200	T28J14.140; gibberellin 20-oxidase [EC:1.14.11.12] [KO:K05282]	3.00E-17	PA0147	COG3491	7.00E-09	G3OX3_ARATH	Dioxygenase;Hypotheticalprotein;Iron;Metal-binding;Oxidoreductase,Putative gibberellin 3-beta-dioxygenase 3 (EC 1.14.11.15) (Gibberellin 3 beta-hydroxylase 3) (GA 3-oxidase 3) (AtGA3ox3) (AtGA3ox4).	3.00E-18	GO_ID:49699	TAIR|gene:2011580 SPTR:Q9C938 symbol:AT1G52800.1 [GO:0008372 "cellular component unknown" evidence=ND] Pfam:PF03171 InterPro:IPR005123 EMBL:AC019018 PIR:B96569 SPTR:Q9C938	7.00E-72
chr6.TM0880.31.1	1.7.11.17	E2.4.1.80, UGCG ceramide glucosyltransferase [EC:2.4.1.80] [COG:COG1215] [GO:0008120] [CAZy:GT21]	ava:Ava_1568	cellulose synthase catalytic subunit [EC:2.4.1.12] [KO:K00694]	4.00E-17	ZyhjOP	COG1215	5.00E-09	CESA4_ARATH	Cellwall;Cellulosebiosynthesis;Coiledcoil;Glycoprotein;Glycosyltransferase;Membrane;Metal-binding;Transferase;Transmembrane;Zinc;Zinc-finger,Cellulose synthase A catalytic subunit 4 [UDP-forming] (EC 2.4.1.12) (AtCesA-4) (Irregular xylem protein 5) (AtIRX5).	0	GO_ID:15139	TAIR|gene:2052575 SPTR:Q9SJ22 symbol:AT2G21770.1 [GO:0005886 "plasma membrane" evidence=TAS] [GO:0009832 "cell wall biosynthesis (sensu Magnoliophyta)" evidence=TAS] [GO:0016757 "transferase activity, transferring glycosyl groups" evidence=ISS] InterPro:IPR001841 InterPro:IPR005150 Pfam:PF03552 SMART:SM00184 GO:GO:0016020 EMBL:AC007019 PIR:H84604 SMR:Q9SJ22 SPTR:Q9SJ22	0
chr6.TM0880.31.1	1.1.9.33	E2.4.1.16, CHS1 chitin synthase [EC:2.4.1.16] [COG:COG1215] [GO:0004100] [CAZy:GT2]	ava:Ava_1568	cellulose synthase catalytic subunit [EC:2.4.1.12] [KO:K00694]	4.00E-17	ZyhjOP	COG1215	5.00E-09	CESA4_ARATH	Cellwall;Cellulosebiosynthesis;Coiledcoil;Glycoprotein;Glycosyltransferase;Membrane;Metal-binding;Transferase;Transmembrane;Zinc;Zinc-finger,Cellulose synthase A catalytic subunit 4 [UDP-forming] (EC 2.4.1.12) (AtCesA-4) (Irregular xylem protein 5) (AtIRX5).	0	GO_ID:15139	TAIR|gene:2052575 SPTR:Q9SJ22 symbol:AT2G21770.1 [GO:0005886 "plasma membrane" evidence=TAS] [GO:0009832 "cell wall biosynthesis (sensu Magnoliophyta)" evidence=TAS] [GO:0016757 "transferase activity, transferring glycosyl groups" evidence=ISS] InterPro:IPR001841 InterPro:IPR005150 Pfam:PF03552 SMART:SM00184 GO:GO:0016020 EMBL:AC007019 PIR:H84604 SMR:Q9SJ22 SPTR:Q9SJ22	0
chr6.TM0880.31.1	1.1.8.56	E2.4.1.12 cellulose synthase (UDP-forming) [EC:2.4.1.12] [COG:COG1215] [GO:0016760] [CAZy:GT2]	ava:Ava_1568	cellulose synthase catalytic subunit [EC:2.4.1.12] [KO:K00694]	4.00E-17	ZyhjOP	COG1215	5.00E-09	CESA4_ARATH	Cellwall;Cellulosebiosynthesis;Coiledcoil;Glycoprotein;Glycosyltransferase;Membrane;Metal-binding;Transferase;Transmembrane;Zinc;Zinc-finger,Cellulose synthase A catalytic subunit 4 [UDP-forming] (EC 2.4.1.12) (AtCesA-4) (Irregular xylem protein 5) (AtIRX5).	0	GO_ID:15139	TAIR|gene:2052575 SPTR:Q9SJ22 symbol:AT2G21770.1 [GO:0005886 "plasma membrane" evidence=TAS] [GO:0009832 "cell wall biosynthesis (sensu Magnoliophyta)" evidence=TAS] [GO:0016757 "transferase activity, transferring glycosyl groups" evidence=ISS] InterPro:IPR001841 InterPro:IPR005150 Pfam:PF03552 SMART:SM00184 GO:GO:0016020 EMBL:AC007019 PIR:H84604 SMR:Q9SJ22 SPTR:Q9SJ22	0
chr3.CM0116.34	99.1.4.2434	GO_ID:54823							DR206_PEA	Pathogenesis-relatedprotein;Plantdefense,Disease resistance response protein 206.	1.00E-13	GO_ID:54823	TAIR|gene:2035660 SPTR:Q9C891 symbol:AT1G55210.1 [GO:0005554 "molecular function unknown" evidence=ND] [GO:0006952 "defense response" evidence=ISS] [GO:0009807 "lignan biosynthesis" evidence=ISS] InterPro:IPR004265 Pfam:PF03018 EMBL:AC027034 EMBL:BT015679 PIR:H96593 SPTR:Q9C891	1.00E-53
chr3.CM0116.34	99.1.3.2.1009	DR206_PEA							DR206_PEA	Pathogenesis-relatedprotein;Plantdefense,Disease resistance response protein 206.	1.00E-13	GO_ID:54823	TAIR|gene:2035660 SPTR:Q9C891 symbol:AT1G55210.1 [GO:0005554 "molecular function unknown" evidence=ND] [GO:0006952 "defense response" evidence=ISS] [GO:0009807 "lignan biosynthesis" evidence=ISS] InterPro:IPR004265 Pfam:PF03018 EMBL:AC027034 EMBL:BT015679 PIR:H96593 SPTR:Q9C891	1.00E-53
chr2.TM0377.1	99.1.4.2453	GO_ID:52698							HAT7_ARATH	Alternativesplicing;DNA-binding;Homeobox;Nuclearprotein,Homeobox-leucine zipper protein HAT7 (HD-ZIP protein 7) (HD-ZIP protein ATHB-3).	8.00E-48	GO_ID:52698	TAIR|gene:2102106 SPTR:Q9MAD1 symbol:AT3G01220.1 [GO:0003700 "transcription factor activity" evidence=ISS] [GO:0003677 "DNA binding" evidence=ISS] [GO:0005634 "nucleus" evidence=ISS] [GO:0006355 "regulation of transcription, DNA-dependent" evidence=ISS] InterPro:IPR001356 InterPro:IPR003106 InterPro:IPR000047 InterPro:IPR012287 Pfam:PF00046 GO:GO:0005634 PRINTS:PR00024 ProDom:PD000010 SMART:SM003…	7.00E-47
chr2.TM0377.1	99.1.3.2.1790	HAT7_ARATH							HAT7_ARATH	Alternativesplicing;DNA-binding;Homeobox;Nuclearprotein,Homeobox-leucine zipper protein HAT7 (HD-ZIP protein 7) (HD-ZIP protein ATHB-3).	8.00E-48	GO_ID:52698	TAIR|gene:2102106 SPTR:Q9MAD1 symbol:AT3G01220.1 [GO:0003700 "transcription factor activity" evidence=ISS] [GO:0003677 "DNA binding" evidence=ISS] [GO:0005634 "nucleus" evidence=ISS] [GO:0006355 "regulation of transcription, DNA-dependent" evidence=ISS] InterPro:IPR001356 InterPro:IPR003106 InterPro:IPR000047 InterPro:IPR012287 Pfam:PF00046 GO:GO:0005634 PRINTS:PR00024 ProDom:PD000010 SMART:SM003…	7.00E-47
Ljwgs_063208.1	1.1.7.10	E1.10.3.3 L-ascorbate oxidase [EC:1.10.3.3] [GO:0008447]	ath:At1g55570	T5A14.1; multi-copper oxidase type I family protein [EC:1.10.3.3] [KO:K00423]	3.00E-49				NTP3_TOBAC	Germination;Glycoprotein;Metal-binding;Repeat;Signal,Pollen-specific protein NTP303 precursor.	3.00E-53	GO_ID:20568	TAIR|gene:2115153 SPTR:O23170 symbol:SKS15 [GO:0005507 "copper ion binding" evidence=ISS] InterPro:IPR001117 Pfam:PF00394 InterPro:IPR011706 InterPro:IPR011707 HSSP:Q9Y780 Pfam:PF07731 Pfam:PF07732 EMBL:AL161590 EMBL:Z99707 PIR:A85439 SPTR:O23170	5.00E-64
chr2.CM0031.4	1.11.20.6	E1.1.1.1, adh alcohol dehydrogenase [EC:1.1.1.1] [COG:COG1012 COG1062 COG1064 COG1454] [GO:0004022 0004023 0004024 0004025]	ath:At5g42250	K5J14.6; alcohol dehydrogenase (ADH), putative [EC:1.1.1.1 1.1.1.284] [KO:K00001 K00121]	1.00E-120	PA3629	COG1062	5.00E-63	ADHX_ARATH	Metal-binding;NAD;Oxidoreductase;Zinc,Alcohol dehydrogenase class III (EC 1.1.1.1) (S- (hydroxymethyl)glutathione dehydrogenase) (EC 1.1.1.284) (Glutathione- dependent formaldehyde dehydrogenase) (FDH) (FALDH) (GSH-FDH).	3.00E-75	GO_ID:37639	TAIR|gene:2009521 SPTR:Q9SK86 symbol:AT1G22430.1 [GO:0008372 "cellular component unknown" evidence=ND] InterPro:IPR002085 Pfam:PF00107 InterPro:IPR000205 InterPro:IPR002328 Prosite:PS00059 HSSP:P11766 EMBL:AC006551 EMBL:AY093114 EMBL:AY128821 PIR:D86357 SPTR:Q9SK86	7.00E-95
chr2.CM0031.4	1.5.12.24	E1.1.1.1, adh alcohol dehydrogenase [EC:1.1.1.1] [COG:COG1012 COG1062 COG1064 COG1454] [GO:0004022 0004023 0004024 0004025]	ath:At5g42250	K5J14.6; alcohol dehydrogenase (ADH), putative [EC:1.1.1.1 1.1.1.284] [KO:K00001 K00121]	1.00E-120	PA3629	COG1062	5.00E-63	ADHX_ARATH	Metal-binding;NAD;Oxidoreductase;Zinc,Alcohol dehydrogenase class III (EC 1.1.1.1) (S- (hydroxymethyl)glutathione dehydrogenase) (EC 1.1.1.284) (Glutathione- dependent formaldehyde dehydrogenase) (FDH) (FALDH) (GSH-FDH).	3.00E-75	GO_ID:37639	TAIR|gene:2009521 SPTR:Q9SK86 symbol:AT1G22430.1 [GO:0008372 "cellular component unknown" evidence=ND] InterPro:IPR002085 Pfam:PF00107 InterPro:IPR000205 InterPro:IPR002328 Prosite:PS00059 HSSP:P11766 EMBL:AC006551 EMBL:AY093114 EMBL:AY128821 PIR:D86357 SPTR:Q9SK86	7.00E-95
chr2.CM0031.4	1.3.6.11	E1.1.1.1, adh alcohol dehydrogenase [EC:1.1.1.1] [COG:COG1012 COG1062 COG1064 COG1454] [GO:0004022 0004023 0004024 0004025]	ath:At5g42250	K5J14.6; alcohol dehydrogenase (ADH), putative [EC:1.1.1.1 1.1.1.284] [KO:K00001 K00121]	1.00E-120	PA3629	COG1062	5.00E-63	ADHX_ARATH	Metal-binding;NAD;Oxidoreductase;Zinc,Alcohol dehydrogenase class III (EC 1.1.1.1) (S- (hydroxymethyl)glutathione dehydrogenase) (EC 1.1.1.284) (Glutathione- dependent formaldehyde dehydrogenase) (FDH) (FALDH) (GSH-FDH).	3.00E-75	GO_ID:37639	TAIR|gene:2009521 SPTR:Q9SK86 symbol:AT1G22430.1 [GO:0008372 "cellular component unknown" evidence=ND] InterPro:IPR002085 Pfam:PF00107 InterPro:IPR000205 InterPro:IPR002328 Prosite:PS00059 HSSP:P11766 EMBL:AC006551 EMBL:AY093114 EMBL:AY128821 PIR:D86357 SPTR:Q9SK86	7.00E-95
chr2.CM0031.4	1.3.9.4	E1.1.1.1, adh alcohol dehydrogenase [EC:1.1.1.1] [COG:COG1012 COG1062 COG1064 COG1454] [GO:0004022 0004023 0004024 0004025]	ath:At5g42250	K5J14.6; alcohol dehydrogenase (ADH), putative [EC:1.1.1.1 1.1.1.284] [KO:K00001 K00121]	1.00E-120	PA3629	COG1062	5.00E-63	ADHX_ARATH	Metal-binding;NAD;Oxidoreductase;Zinc,Alcohol dehydrogenase class III (EC 1.1.1.1) (S- (hydroxymethyl)glutathione dehydrogenase) (EC 1.1.1.284) (Glutathione- dependent formaldehyde dehydrogenase) (FDH) (FALDH) (GSH-FDH).	3.00E-75	GO_ID:37639	TAIR|gene:2009521 SPTR:Q9SK86 symbol:AT1G22430.1 [GO:0008372 "cellular component unknown" evidence=ND] InterPro:IPR002085 Pfam:PF00107 InterPro:IPR000205 InterPro:IPR002328 Prosite:PS00059 HSSP:P11766 EMBL:AC006551 EMBL:AY093114 EMBL:AY128821 PIR:D86357 SPTR:Q9SK86	7.00E-95
chr2.CM0031.4	1.3.3.21	E1.1.1.1, adh alcohol dehydrogenase [EC:1.1.1.1] [COG:COG1012 COG1062 COG1064 COG1454] [GO:0004022 0004023 0004024 0004025]	ath:At5g42250	K5J14.6; alcohol dehydrogenase (ADH), putative [EC:1.1.1.1 1.1.1.284] [KO:K00001 K00121]	1.00E-120	PA3629	COG1062	5.00E-63	ADHX_ARATH	Metal-binding;NAD;Oxidoreductase;Zinc,Alcohol dehydrogenase class III (EC 1.1.1.1) (S- (hydroxymethyl)glutathione dehydrogenase) (EC 1.1.1.284) (Glutathione- dependent formaldehyde dehydrogenase) (FDH) (FALDH) (GSH-FDH).	3.00E-75	GO_ID:37639	TAIR|gene:2009521 SPTR:Q9SK86 symbol:AT1G22430.1 [GO:0008372 "cellular component unknown" evidence=ND] InterPro:IPR002085 Pfam:PF00107 InterPro:IPR000205 InterPro:IPR002328 Prosite:PS00059 HSSP:P11766 EMBL:AC006551 EMBL:AY093114 EMBL:AY128821 PIR:D86357 SPTR:Q9SK86	7.00E-95
chr2.CM0031.4	1.1.1.18	E1.1.1.1, adh alcohol dehydrogenase [EC:1.1.1.1] [COG:COG1012 COG1062 COG1064 COG1454] [GO:0004022 0004023 0004024 0004025]	ath:At5g42250	K5J14.6; alcohol dehydrogenase (ADH), putative [EC:1.1.1.1 1.1.1.284] [KO:K00001 K00121]	1.00E-120	PA3629	COG1062	5.00E-63	ADHX_ARATH	Metal-binding;NAD;Oxidoreductase;Zinc,Alcohol dehydrogenase class III (EC 1.1.1.1) (S- (hydroxymethyl)glutathione dehydrogenase) (EC 1.1.1.284) (Glutathione- dependent formaldehyde dehydrogenase) (FDH) (FALDH) (GSH-FDH).	3.00E-75	GO_ID:37639	TAIR|gene:2009521 SPTR:Q9SK86 symbol:AT1G22430.1 [GO:0008372 "cellular component unknown" evidence=ND] InterPro:IPR002085 Pfam:PF00107 InterPro:IPR000205 InterPro:IPR002328 Prosite:PS00059 HSSP:P11766 EMBL:AC006551 EMBL:AY093114 EMBL:AY128821 PIR:D86357 SPTR:Q9SK86	7.00E-95
chr2.CM0031.4	1.2.6.11	E1.1.1.284 S-(hydroxymethyl)glutathione dehydrogenase [EC:1.1.1.284] [COG:COG1062] [GO:0004327]	ath:At5g42250	K5J14.6; alcohol dehydrogenase (ADH), putative [EC:1.1.1.1 1.1.1.284] [KO:K00001 K00121]	1.00E-120	PA3629	COG1062	5.00E-63	ADHX_ARATH	Metal-binding;NAD;Oxidoreductase;Zinc,Alcohol dehydrogenase class III (EC 1.1.1.1) (S- (hydroxymethyl)glutathione dehydrogenase) (EC 1.1.1.284) (Glutathione- dependent formaldehyde dehydrogenase) (FDH) (FALDH) (GSH-FDH).	3.00E-75	GO_ID:37639	TAIR|gene:2009521 SPTR:Q9SK86 symbol:AT1G22430.1 [GO:0008372 "cellular component unknown" evidence=ND] InterPro:IPR002085 Pfam:PF00107 InterPro:IPR000205 InterPro:IPR002328 Prosite:PS00059 HSSP:P11766 EMBL:AC006551 EMBL:AY093114 EMBL:AY128821 PIR:D86357 SPTR:Q9SK86	7.00E-95
chr1.CM0195.50	99.1.4.5601	GO_ID:46771										GO_ID:46771	TAIR|gene:3433448 SPTR:Q94AP3 symbol:AT1G75500.1 [GO:0016020 "membrane" evidence=ISS] InterPro:IPR000620 Pfam:PF00892 GO:GO:0016020 EMBL:AY091450 EMBL:BT000668 EMBL:AY045896 SPTR:Q94AP3	4.00E-141
chr4.CM0046.46	99.1.4.5494	GO_ID:24097										GO_ID:24097	TAIR|gene:2143442 SPTR:Q9LYW8 symbol:AT5G03170.1 [GO:0031225 "anchored to membrane" evidence=TAS] [GO:0005554 "molecular function unknown" evidence=TAS] InterPro:IPR000782 Pfam:PF02469 PROSITE:PS50213 SMART:SM00554 EMBL:AL163002 EMBL:AB005240 EMBL:AY039999 EMBL:AF360183 PIR:T48338 SPTR:Q9LYW8	4.00E-35
chr4.TM0555.16	1.7.8.10	KDTA 3-deoxy-D-manno-octulosonic-acid transferase [EC:2.-.-.-] [COG:COG1519] [GO:0016740] [CAZy:GT30]							SALAT_PAPSO	Acyltransferase;Alkaloidmetabolism;Directproteinsequencing;Transferase,Salutaridinol 7-O-acetyltransferase (EC 2.3.1.150) (salAT).	5.00E-47	GO_ID:14471	TAIR|gene:2130064 SPTR:O23392 symbol:AT4G15390.1 [GO:0000004 "biological process unknown" evidence=ND] [GO:0008372 "cellular component unknown" evidence=ND] [GO:0016740 "transferase activity" evidence=ISS] Pfam:PF02458 InterPro:IPR003480 EMBL:Z97338 EMBL:AL161541 EMBL:AY099752 EMBL:AY128867 PIR:D71418 SPTR:O23392	3.00E-54
CM0680.20	99.1.4.2679	GO_ID:34585										GO_ID:34585	TAIR|gene:2084080 SPTR:Q9LFH0 symbol:AT3G53480.1 [GO:0042626 "ATPase activity, coupled to transmembrane movement of substances" evidence=ISS] InterPro:IPR003593 InterPro:IPR003439 Pfam:PF00005 InterPro:IPR000412 Pfam:PF01061 SMART:SM00382 ProDom:PD000006 PROSITE:PS50893 EMBL:AL132966 EMBL:BK001008 PIR:T45888 SPTR:Q9LFH0	4.00E-13
Ljwgs_010471.1	99.1.4.6962	GO_ID:49604							AP23_ARATH	Cadmium;DNA-binding;Nuclearprotein;Transcription;Transcriptionregulation,AP2 domain transcription factor RAP2.3 (Related to AP2 protein 3) (Cadmium-induced protein AS30).	2.00E-14	GO_ID:49604	TAIR|gene:3443178 SPTR:Q9LYU3 symbol:AT5G13330.1 [GO:0003700 "transcription factor activity" evidence=ISS] [GO:0003677 "DNA binding" evidence=ISS] [GO:0005634 "nucleus" evidence=IC] [GO:0006355 "regulation of transcription, DNA-dependent" evidence=ISS] InterPro:IPR001471 Pfam:PF00847 GO:GO:0005634 HSSP:O80337 PRINTS:PR00367 ProDom:PD001423 SMART:SM00380 EMBL:AL163491 EMBL:AY560861 EMBL:BT011609 E…	3.00E-29
Ljwgs_010471.1	99.1.3.2.1662	AP23_ARATH							AP23_ARATH	Cadmium;DNA-binding;Nuclearprotein;Transcription;Transcriptionregulation,AP2 domain transcription factor RAP2.3 (Related to AP2 protein 3) (Cadmium-induced protein AS30).	2.00E-14	GO_ID:49604	TAIR|gene:3443178 SPTR:Q9LYU3 symbol:AT5G13330.1 [GO:0003700 "transcription factor activity" evidence=ISS] [GO:0003677 "DNA binding" evidence=ISS] [GO:0005634 "nucleus" evidence=IC] [GO:0006355 "regulation of transcription, DNA-dependent" evidence=ISS] InterPro:IPR001471 Pfam:PF00847 GO:GO:0005634 HSSP:O80337 PRINTS:PR00367 ProDom:PD001423 SMART:SM00380 EMBL:AL163491 EMBL:AY560861 EMBL:BT011609 E…	3.00E-29
TM1390.4	99.1.4.223	GO_ID:45125							COBL4_ARATH	Glycoprotein;GPI-anchor;Lipoprotein;Membrane;Signal,COBRA-like protein 4 precursor.	1.00E-101	GO_ID:45125	TAIR|gene:2173531 SPTR:Q94KT8 symbol:AT5G60920.1 [GO:0005554 "molecular function unknown" evidence=ND] [GO:0031225 "anchored to membrane" evidence=TAS] InterPro:IPR008965 InterPro:IPR006918 Pfam:PF04833 EMBL:AB008269 EMBL:AF319663 EMBL:AY094402 EMBL:BT001119 EMBL:AY085712 EMBL:AJ006787 PIR:T52038 GeneFarm:1678 SPTR:Q94KT8	6.00E-88
TM1390.4	99.1.3.2.1095	COBL4_ARATH							COBL4_ARATH	Glycoprotein;GPI-anchor;Lipoprotein;Membrane;Signal,COBRA-like protein 4 precursor.	1.00E-101	GO_ID:45125	TAIR|gene:2173531 SPTR:Q94KT8 symbol:AT5G60920.1 [GO:0005554 "molecular function unknown" evidence=ND] [GO:0031225 "anchored to membrane" evidence=TAS] InterPro:IPR008965 InterPro:IPR006918 Pfam:PF04833 EMBL:AB008269 EMBL:AF319663 EMBL:AY094402 EMBL:BT001119 EMBL:AY085712 EMBL:AJ006787 PIR:T52038 GeneFarm:1678 SPTR:Q94KT8	6.00E-88
Ljwgs_074697.1	1.1.4.8	E3.2.1.15 polygalacturonase [EC:3.2.1.15] [GO:0004650]										GO_ID:6805	TAIR|gene:2222656 SPTR:Q9LYJ5 symbol:AT5G14650.1 [GO:0004650 "polygalacturonase activity" evidence=ISS] [GO:0005975 "carbohydrate metabolism" evidence=ISS] InterPro:IPR000743 InterPro:IPR006626 Pfam:PF00295 SMART:SM00710 EMBL:AL163792 PIR:T48638 SPTR:Q9LYJ5	8.00E-09
Ljwgs_074697.1	1.1.8.30	E3.2.1.15 polygalacturonase [EC:3.2.1.15] [GO:0004650]										GO_ID:6805	TAIR|gene:2222656 SPTR:Q9LYJ5 symbol:AT5G14650.1 [GO:0004650 "polygalacturonase activity" evidence=ISS] [GO:0005975 "carbohydrate metabolism" evidence=ISS] InterPro:IPR000743 InterPro:IPR006626 Pfam:PF00295 SMART:SM00710 EMBL:AL163792 PIR:T48638 SPTR:Q9LYJ5	8.00E-09
Ljwgs_136707.2	1.10.7.8	E2.1.1.76 flavonol 3-O-methyltransferase [EC:2.1.1.76] [GO:0030755]	ath:At5g54160	K18G13.3; O-methyltransferase 1 [EC:2.1.1.76] [KO:K05279]	5.00E-12				COMT1_CAPAN	Ligninbiosynthesis;Methyltransferase;Transferase,Caffeic acid 3-O-methyltransferase (EC 2.1.1.68) (S-adenosysl-L- methionine:caffeic acid 3-O-methyltransferase) (COMT) (CAOMT).	3.00E-15	GO_ID:1283	TAIR|gene:2102037 SPTR:Q9SCP7 symbol:AT3G53140.1 [GO:0000004 "biological process unknown" evidence=ND] InterPro:IPR001601 InterPro:IPR001077 Pfam:PF00891 InterPro:IPR011991 HSSP:P28002 EMBL:AL132958 EMBL:AF367289 EMBL:AY133618 PIR:T46160 SPTR:Q9SCP7	1.00E-43
Ljwgs_092050.1	99.2	Unclassified without homolog
Ljwgs_012709.1	99.1.4.5419	GO_ID:51346							XTH33_ARATH	Apoplast;Cellwall;Glycoprotein;Glycosidase;Hydrolase;Multigenefamily;Signal;Transferase,Probable xyloglucan endotransglucosylase/hydrolase protein 33 precursor (EC 2.4.1.207) (At-XTH33) (XTH-33).	3.00E-26	GO_ID:51346	TAIR|gene:2194553 SPTR:Q8LC45 symbol:AT1G10550.1 [GO:0016798 "hydrolase activity, acting on glycosyl bonds" evidence=ISS] InterPro:IPR000757 InterPro:IPR008263 InterPro:IPR010713 Pfam:PF00722 HSSP:P23904 PROSITE:PS01034 Pfam:PF06955 EMBL:AC007067 EMBL:AY086802 PIR:A86239 SPTR:Q8LC45	9.00E-27
Ljwgs_012709.1	99.1.3.1.33	EC 2.4.1.207							XTH33_ARATH	Apoplast;Cellwall;Glycoprotein;Glycosidase;Hydrolase;Multigenefamily;Signal;Transferase,Probable xyloglucan endotransglucosylase/hydrolase protein 33 precursor (EC 2.4.1.207) (At-XTH33) (XTH-33).	3.00E-26	GO_ID:51346	TAIR|gene:2194553 SPTR:Q8LC45 symbol:AT1G10550.1 [GO:0016798 "hydrolase activity, acting on glycosyl bonds" evidence=ISS] InterPro:IPR000757 InterPro:IPR008263 InterPro:IPR010713 Pfam:PF00722 HSSP:P23904 PROSITE:PS01034 Pfam:PF06955 EMBL:AC007067 EMBL:AY086802 PIR:A86239 SPTR:Q8LC45	9.00E-27
chr1.CM0109.32	99.1.4.8691	GO_ID:3678										GO_ID:3678	TAIR|gene:2153953 SPTR:Q9FLU7 symbol:ATPP2-B12 [GO:0000004 "biological process unknown" evidence=ND] [GO:0008372 "cellular component unknown" evidence=ND] [GO:0005554 "molecular function unknown" evidence=ND] Pfam:PF00646 InterPro:IPR001810 SMART:SM00256 PROSITE:PS50181 EMBL:AB010068 SPTR:Q9FLU7	5.00E-53
chr4.CM0244.51	99.1.4.645	GO_ID:14694							AECC2_ARATH	Auxinsignalingpathway;Glycoprotein;Membrane;Transmembrane;Transport,Auxin efflux carrier component 2 (AtPIN2) (Auxin efflux carrier AGR) (Polar-auxin-transport efflux component AGRAVITROPIC 1) (AtAGR1) (Ethylene insensitive root 1) (AtEIR1) (WAVY6).	0	GO_ID:14694	TAIR|gene:2175558 SPTR:Q9LU77 symbol:AT5G57090.1 [GO:0005215 "transporter activity" evidence=ISS] [GO:0009672 "auxin:hydrogen symporter activity" evidence=ISS] [GO:0009926 "auxin polar transport" evidence=ISS] Pfam:PF03547 InterPro:IPR004776 TIGRFAMs:TIGR00946 EMBL:AB023042 EMBL:AF056026 EMBL:AF087459 EMBL:AF093241 EMBL:AF086906 EMBL:AF086907 EMBL:AY078965 EMBL:BT001152 PIR:T51808 GeneFarm:3020 S…	0
chr4.CM0244.51	99.1.3.2.1437	AECC2_ARATH							AECC2_ARATH	Auxinsignalingpathway;Glycoprotein;Membrane;Transmembrane;Transport,Auxin efflux carrier component 2 (AtPIN2) (Auxin efflux carrier AGR) (Polar-auxin-transport efflux component AGRAVITROPIC 1) (AtAGR1) (Ethylene insensitive root 1) (AtEIR1) (WAVY6).	0	GO_ID:14694	TAIR|gene:2175558 SPTR:Q9LU77 symbol:AT5G57090.1 [GO:0005215 "transporter activity" evidence=ISS] [GO:0009672 "auxin:hydrogen symporter activity" evidence=ISS] [GO:0009926 "auxin polar transport" evidence=ISS] Pfam:PF03547 InterPro:IPR004776 TIGRFAMs:TIGR00946 EMBL:AB023042 EMBL:AF056026 EMBL:AF087459 EMBL:AF093241 EMBL:AF086906 EMBL:AF086907 EMBL:AY078965 EMBL:BT001152 PIR:T51808 GeneFarm:3020 S…	0
chr1.TM0523.20.2	99.2	Unclassified without homolog
chr4.CM0061.18	99.1.4.3448	GO_ID:27261	cal:orf19.3966	CRH2; congo red hypersensitive, Cell wall protein [EC:3.2.1.73] [KO:K01216]	3.00E-11	YLR213c	COG2273	8.00E-15	XTH23_ARATH	Apoplast;Cellwall;Glycoprotein;Glycosidase;Hydrolase;Multigenefamily;Signal;Transferase,Probable xyloglucan endotransglucosylase/hydrolase protein 23 precursor (EC 2.4.1.207) (At-XTH23) (XTH-23).	3.00E-112	GO_ID:27261	TAIR|gene:2117566 SPTR:Q38910 symbol:AT4G25810.1 [GO:0016798 "hydrolase activity, acting on glycosyl bonds" evidence=ISS] InterPro:IPR000757 InterPro:IPR008985 InterPro:IPR008263 InterPro:IPR008264 InterPro:IPR010713 Pfam:PF00722 HSSP:P23904 PRINTS:PR00737 PROSITE:PS01034 Pfam:PF06955 EMBL:AL049480 EMBL:AL161564 EMBL:U43488 EMBL:AY062472 EMBL:AY093252 PIR:S71225 GeneFarm:2642 SPTR:Q38910	1.00E-112
chr4.CM0061.18	99.1.1.54	KO:K01216	cal:orf19.3966	CRH2; congo red hypersensitive, Cell wall protein [EC:3.2.1.73] [KO:K01216]	3.00E-11	YLR213c	COG2273	8.00E-15	XTH23_ARATH	Apoplast;Cellwall;Glycoprotein;Glycosidase;Hydrolase;Multigenefamily;Signal;Transferase,Probable xyloglucan endotransglucosylase/hydrolase protein 23 precursor (EC 2.4.1.207) (At-XTH23) (XTH-23).	3.00E-112	GO_ID:27261	TAIR|gene:2117566 SPTR:Q38910 symbol:AT4G25810.1 [GO:0016798 "hydrolase activity, acting on glycosyl bonds" evidence=ISS] InterPro:IPR000757 InterPro:IPR008985 InterPro:IPR008263 InterPro:IPR008264 InterPro:IPR010713 Pfam:PF00722 HSSP:P23904 PRINTS:PR00737 PROSITE:PS01034 Pfam:PF06955 EMBL:AL049480 EMBL:AL161564 EMBL:U43488 EMBL:AY062472 EMBL:AY093252 PIR:S71225 GeneFarm:2642 SPTR:Q38910	1.00E-112
chr4.CM0061.18	99.1.2.185	COG2273	cal:orf19.3966	CRH2; congo red hypersensitive, Cell wall protein [EC:3.2.1.73] [KO:K01216]	3.00E-11	YLR213c	COG2273	8.00E-15	XTH23_ARATH	Apoplast;Cellwall;Glycoprotein;Glycosidase;Hydrolase;Multigenefamily;Signal;Transferase,Probable xyloglucan endotransglucosylase/hydrolase protein 23 precursor (EC 2.4.1.207) (At-XTH23) (XTH-23).	3.00E-112	GO_ID:27261	TAIR|gene:2117566 SPTR:Q38910 symbol:AT4G25810.1 [GO:0016798 "hydrolase activity, acting on glycosyl bonds" evidence=ISS] InterPro:IPR000757 InterPro:IPR008985 InterPro:IPR008263 InterPro:IPR008264 InterPro:IPR010713 Pfam:PF00722 HSSP:P23904 PRINTS:PR00737 PROSITE:PS01034 Pfam:PF06955 EMBL:AL049480 EMBL:AL161564 EMBL:U43488 EMBL:AY062472 EMBL:AY093252 PIR:S71225 GeneFarm:2642 SPTR:Q38910	1.00E-112
chr4.CM0061.18	99.1.3.1.33	EC 2.4.1.207	cal:orf19.3966	CRH2; congo red hypersensitive, Cell wall protein [EC:3.2.1.73] [KO:K01216]	3.00E-11	YLR213c	COG2273	8.00E-15	XTH23_ARATH	Apoplast;Cellwall;Glycoprotein;Glycosidase;Hydrolase;Multigenefamily;Signal;Transferase,Probable xyloglucan endotransglucosylase/hydrolase protein 23 precursor (EC 2.4.1.207) (At-XTH23) (XTH-23).	3.00E-112	GO_ID:27261	TAIR|gene:2117566 SPTR:Q38910 symbol:AT4G25810.1 [GO:0016798 "hydrolase activity, acting on glycosyl bonds" evidence=ISS] InterPro:IPR000757 InterPro:IPR008985 InterPro:IPR008263 InterPro:IPR008264 InterPro:IPR010713 Pfam:PF00722 HSSP:P23904 PRINTS:PR00737 PROSITE:PS01034 Pfam:PF06955 EMBL:AL049480 EMBL:AL161564 EMBL:U43488 EMBL:AY062472 EMBL:AY093252 PIR:S71225 GeneFarm:2642 SPTR:Q38910	1.00E-112
Ljwgs_071032.1	99.1.4.4250	GO_ID:28047										GO_ID:28047	TAIR|gene:3695300 SPTR:Q93ZE9 symbol:AT2G21540.1 [GO:0006810 "transport" evidence=ISS] [GO:0008526 "phosphatidylinositol transporter activity" evidence=ISS] PFAM:PF03765 InterPro:IPR001071 GO:GO:0005622 GO:GO:0006810 InterPro:IPR001251 SMART:SM00516 PROSITE:PS50191 InterPro:IPR008273 Pfam:PF00650 PRINTS:PR00180 HSSP:P24280 EMBL:AC006841 EMBL:AY057587 EMBL:AK176420 SPTR:Q93ZE9	4.00E-49
gi37651075	1.9.4.15	E2.7.1.- [EC:2.7.1.-] [COG:COG0515 COG1493]	ath:At5g02290	T1E22.50; protein kinase, putative [EC:2.7.1.37] [KO:K00870]	7.00E-29	YPL203w	COG0515	8.00E-11	EXS_ARATH	ATP-binding;Kinase;Leucine-richrepeat;Meiosis;Membrane;Nucleotide-binding;Phosphorylation;Receptor;Repeat;Serine/threonine-proteinkinase;Signal;Transferase;Transmembrane,Leucine-rich repeat receptor protein kinase EXS precursor (EC 2.7.1.37) (Extra sporogenous cells protein) (EXCESS MICROSPOROCYTES1 protein).	1.00E-31	GO_ID:53934	TAIR|gene:2050986 SPTR:O22808 symbol:AT2G33580.1 [GO:0016301 "kinase activity" evidence=ISS] InterPro:IPR000719 Pfam:PF00069 InterPro:IPR002482 Pfam:PF01476 ProDom:PD000001 PROSITE:PS50011 EMBL:AC002332 EMBL:AF370600 PIR:C84747 SPTR:O22808	7.00E-66
gi37651075	1.7.8.19	WAAY, rfaY lipopolysaccharide core biosynthesis protein RFAY [EC:2.7.-.-] [COG:COG0515]	ath:At5g02290	T1E22.50; protein kinase, putative [EC:2.7.1.37] [KO:K00870]	7.00E-29	YPL203w	COG0515	8.00E-11	EXS_ARATH	ATP-binding;Kinase;Leucine-richrepeat;Meiosis;Membrane;Nucleotide-binding;Phosphorylation;Receptor;Repeat;Serine/threonine-proteinkinase;Signal;Transferase;Transmembrane,Leucine-rich repeat receptor protein kinase EXS precursor (EC 2.7.1.37) (Extra sporogenous cells protein) (EXCESS MICROSPOROCYTES1 protein).	1.00E-31	GO_ID:53934	TAIR|gene:2050986 SPTR:O22808 symbol:AT2G33580.1 [GO:0016301 "kinase activity" evidence=ISS] InterPro:IPR000719 Pfam:PF00069 InterPro:IPR002482 Pfam:PF01476 ProDom:PD000001 PROSITE:PS50011 EMBL:AC002332 EMBL:AF370600 PIR:C84747 SPTR:O22808	7.00E-66
gi37651075	1.1.17.19	E2.7.1.- [EC:2.7.1.-] [COG:COG0515 COG1493]	ath:At5g02290	T1E22.50; protein kinase, putative [EC:2.7.1.37] [KO:K00870]	7.00E-29	YPL203w	COG0515	8.00E-11	EXS_ARATH	ATP-binding;Kinase;Leucine-richrepeat;Meiosis;Membrane;Nucleotide-binding;Phosphorylation;Receptor;Repeat;Serine/threonine-proteinkinase;Signal;Transferase;Transmembrane,Leucine-rich repeat receptor protein kinase EXS precursor (EC 2.7.1.37) (Extra sporogenous cells protein) (EXCESS MICROSPOROCYTES1 protein).	1.00E-31	GO_ID:53934	TAIR|gene:2050986 SPTR:O22808 symbol:AT2G33580.1 [GO:0016301 "kinase activity" evidence=ISS] InterPro:IPR000719 Pfam:PF00069 InterPro:IPR002482 Pfam:PF01476 ProDom:PD000001 PROSITE:PS50011 EMBL:AC002332 EMBL:AF370600 PIR:C84747 SPTR:O22808	7.00E-66
gi37651075	3.3.10.117	BMPR1 bone morphogenetic protein receptor, type I [EC:2.7.1.37]	ath:At5g02290	T1E22.50; protein kinase, putative [EC:2.7.1.37] [KO:K00870]	7.00E-29	YPL203w	COG0515	8.00E-11	EXS_ARATH	ATP-binding;Kinase;Leucine-richrepeat;Meiosis;Membrane;Nucleotide-binding;Phosphorylation;Receptor;Repeat;Serine/threonine-proteinkinase;Signal;Transferase;Transmembrane,Leucine-rich repeat receptor protein kinase EXS precursor (EC 2.7.1.37) (Extra sporogenous cells protein) (EXCESS MICROSPOROCYTES1 protein).	1.00E-31	GO_ID:53934	TAIR|gene:2050986 SPTR:O22808 symbol:AT2G33580.1 [GO:0016301 "kinase activity" evidence=ISS] InterPro:IPR000719 Pfam:PF00069 InterPro:IPR002482 Pfam:PF01476 ProDom:PD000001 PROSITE:PS50011 EMBL:AC002332 EMBL:AF370600 PIR:C84747 SPTR:O22808	7.00E-66
gi37651075	1.11.16.8	E2.7.1.- [EC:2.7.1.-] [COG:COG0515 COG1493]	ath:At5g02290	T1E22.50; protein kinase, putative [EC:2.7.1.37] [KO:K00870]	7.00E-29	YPL203w	COG0515	8.00E-11	EXS_ARATH	ATP-binding;Kinase;Leucine-richrepeat;Meiosis;Membrane;Nucleotide-binding;Phosphorylation;Receptor;Repeat;Serine/threonine-proteinkinase;Signal;Transferase;Transmembrane,Leucine-rich repeat receptor protein kinase EXS precursor (EC 2.7.1.37) (Extra sporogenous cells protein) (EXCESS MICROSPOROCYTES1 protein).	1.00E-31	GO_ID:53934	TAIR|gene:2050986 SPTR:O22808 symbol:AT2G33580.1 [GO:0016301 "kinase activity" evidence=ISS] InterPro:IPR000719 Pfam:PF00069 InterPro:IPR002482 Pfam:PF01476 ProDom:PD000001 PROSITE:PS50011 EMBL:AC002332 EMBL:AF370600 PIR:C84747 SPTR:O22808	7.00E-66
gi37651075	4.2.4	Cell cycle [CLASS:04110] [PATH:hsa04110] [COG:COG0515]	ath:At5g02290	T1E22.50; protein kinase, putative [EC:2.7.1.37] [KO:K00870]	7.00E-29	YPL203w	COG0515	8.00E-11	EXS_ARATH	ATP-binding;Kinase;Leucine-richrepeat;Meiosis;Membrane;Nucleotide-binding;Phosphorylation;Receptor;Repeat;Serine/threonine-proteinkinase;Signal;Transferase;Transmembrane,Leucine-rich repeat receptor protein kinase EXS precursor (EC 2.7.1.37) (Extra sporogenous cells protein) (EXCESS MICROSPOROCYTES1 protein).	1.00E-31	GO_ID:53934	TAIR|gene:2050986 SPTR:O22808 symbol:AT2G33580.1 [GO:0016301 "kinase activity" evidence=ISS] InterPro:IPR000719 Pfam:PF00069 InterPro:IPR002482 Pfam:PF01476 ProDom:PD000001 PROSITE:PS50011 EMBL:AC002332 EMBL:AF370600 PIR:C84747 SPTR:O22808	7.00E-66
gi37651075	3.2.2.1	Protein kinase [EC:2.7.1.37]	ath:At5g02290	T1E22.50; protein kinase, putative [EC:2.7.1.37] [KO:K00870]	7.00E-29	YPL203w	COG0515	8.00E-11	EXS_ARATH	ATP-binding;Kinase;Leucine-richrepeat;Meiosis;Membrane;Nucleotide-binding;Phosphorylation;Receptor;Repeat;Serine/threonine-proteinkinase;Signal;Transferase;Transmembrane,Leucine-rich repeat receptor protein kinase EXS precursor (EC 2.7.1.37) (Extra sporogenous cells protein) (EXCESS MICROSPOROCYTES1 protein).	1.00E-31	GO_ID:53934	TAIR|gene:2050986 SPTR:O22808 symbol:AT2G33580.1 [GO:0016301 "kinase activity" evidence=ISS] InterPro:IPR000719 Pfam:PF00069 InterPro:IPR002482 Pfam:PF01476 ProDom:PD000001 PROSITE:PS50011 EMBL:AC002332 EMBL:AF370600 PIR:C84747 SPTR:O22808	7.00E-66
chr2.CM0201.51	1.2.7.74.7	NRFG formate-dependent nitrite reductase complex NrfG subunit [COG:COG0457]				sll0499_1	COG0457	8.00E-10	KLC_DROME	Coiledcoil;Microtubule;Motorprotein;Repeat;TPRrepeat,Kinesin light chain (KLC).	2.00E-12	GO_ID:21607	FB|FBgn0010235 SPTR:P46824 symbol:Klc "Kinesin light chain" [GO:0005871 "kinesin complex" evidence=ISS;NAS] [GO:0007018 "microtubule-based movement" evidence=ISS] [GO:0003777 "microtubule motor activity" evidence=ISS] [GO:0007017 "microtubule-based process" evidence=NAS] InterPro:IPR001440 Pfam:PF00515 Interpro:IPR002151 InterPro:IPR008941 EMBL:AE003540 EMBL:L11013 EMBL:L11328 EMBL:AY061164 IntAc…	9.00E-13
chr2.CM0201.51	1.2.7.46	CCMH cytochrome c-type biogenesis protein CcmH [COG:COG0457 COG3088]				sll0499_1	COG0457	8.00E-10	KLC_DROME	Coiledcoil;Microtubule;Motorprotein;Repeat;TPRrepeat,Kinesin light chain (KLC).	2.00E-12	GO_ID:21607	FB|FBgn0010235 SPTR:P46824 symbol:Klc "Kinesin light chain" [GO:0005871 "kinesin complex" evidence=ISS;NAS] [GO:0007018 "microtubule-based movement" evidence=ISS] [GO:0003777 "microtubule motor activity" evidence=ISS] [GO:0007017 "microtubule-based process" evidence=NAS] InterPro:IPR001440 Pfam:PF00515 Interpro:IPR002151 InterPro:IPR008941 EMBL:AE003540 EMBL:L11013 EMBL:L11328 EMBL:AY061164 IntAc…	9.00E-13
Ljwgs_016778.1	99.1.4.7661	GO_ID:52182							SUT_SPIOL	Membrane;Sugartransport;Symport;Transmembrane;Transport,Sucrose transport protein (Sucrose permease) (Sucrose-proton symporter).	4.00E-15	GO_ID:52182	TAIR|gene:2016068 SPTR:Q39232 symbol:AT1G71880.1 [GO:0008506 "sucrose:hydrogen symporter activity" evidence=ISS] [GO:0005351 "sugar porter activity" evidence=ISS] [GO:0015144 "carbohydrate transporter activity" evidence=ISS] [GO:0016020 "membrane" evidence=ISS] InterPro:IPR005828 InterPro:IPR005989 Pfam:PF00083 GO:GO:0006810 TIGRFAMs:TIGR01301 EMBL:AC021665 EMBL:X75365 EMBL:AY049275 EMBL:BT020416…	3.00E-15
Ljwgs_016778.1	99.1.3.2.3139	SUT_SPIOL							SUT_SPIOL	Membrane;Sugartransport;Symport;Transmembrane;Transport,Sucrose transport protein (Sucrose permease) (Sucrose-proton symporter).	4.00E-15	GO_ID:52182	TAIR|gene:2016068 SPTR:Q39232 symbol:AT1G71880.1 [GO:0008506 "sucrose:hydrogen symporter activity" evidence=ISS] [GO:0005351 "sugar porter activity" evidence=ISS] [GO:0015144 "carbohydrate transporter activity" evidence=ISS] [GO:0016020 "membrane" evidence=ISS] InterPro:IPR005828 InterPro:IPR005989 Pfam:PF00083 GO:GO:0006810 TIGRFAMs:TIGR01301 EMBL:AC021665 EMBL:X75365 EMBL:AY049275 EMBL:BT020416…	3.00E-15
Ljwgs_087674.1	3.3.10.117	BMPR1 bone morphogenetic protein receptor, type I [EC:2.7.1.37]	ath:At4g28490	F20O9.180; leucine-rich repeat transmembrane protein kinase, putative [EC:2.7.1.37] [KO:K00870]	1.00E-09				BRL3_ARATH	ATP-binding;Glycoprotein;Kinase;Leucine-richrepeat;Lipid-binding;Membrane;Nucleotide-binding;Receptor;Repeat;Serine/threonine-proteinkinase;Signal;Steroid-binding;Transferase;Transmembrane,Serine/threonine-protein kinase BRI1-like 3 precursor (EC 2.7.1.37) (BRASSINOSTEROID INSENSITIVE 1-like protein 3).	2.00E-20	GO_ID:41081	TAIR|gene:2092809 SPTR:Q9LJF3 symbol:AT3G13380.1 [GO:0004672 "protein kinase activity" evidence=ISS] [GO:0005515 "protein binding" evidence=ISS] Pfam:PF00560 InterPro:IPR000719 InterPro:IPR008271 Prosite:PS00108 InterPro:IPR001611 InterPro:IPR007090 Prosite:PS00107 ProDom:PD000001 PROSITE:PS50011 PRINTS:PR00019 HSSP:P25147 EMBL:AP000603 EMBL:AY128280 GeneFarm:615 SPTR:Q9LJF3	8.00E-21
Ljwgs_087674.1	3.2.2.1	Protein kinase [EC:2.7.1.37]	ath:At4g28490	F20O9.180; leucine-rich repeat transmembrane protein kinase, putative [EC:2.7.1.37] [KO:K00870]	1.00E-09				BRL3_ARATH	ATP-binding;Glycoprotein;Kinase;Leucine-richrepeat;Lipid-binding;Membrane;Nucleotide-binding;Receptor;Repeat;Serine/threonine-proteinkinase;Signal;Steroid-binding;Transferase;Transmembrane,Serine/threonine-protein kinase BRI1-like 3 precursor (EC 2.7.1.37) (BRASSINOSTEROID INSENSITIVE 1-like protein 3).	2.00E-20	GO_ID:41081	TAIR|gene:2092809 SPTR:Q9LJF3 symbol:AT3G13380.1 [GO:0004672 "protein kinase activity" evidence=ISS] [GO:0005515 "protein binding" evidence=ISS] Pfam:PF00560 InterPro:IPR000719 InterPro:IPR008271 Prosite:PS00108 InterPro:IPR001611 InterPro:IPR007090 Prosite:PS00107 ProDom:PD000001 PROSITE:PS50011 PRINTS:PR00019 HSSP:P25147 EMBL:AP000603 EMBL:AY128280 GeneFarm:615 SPTR:Q9LJF3	8.00E-21
Ljwgs_025567.1	99.1.4.6413	GO_ID:19336										GO_ID:19336	TAIR|gene:2065633 SPTR:Q9SHA0 symbol:AT2G37870.1 [GO:0006869 "lipid transport" evidence=ISS] [GO:0008289 "lipid binding" evidence=ISS] InterPro:IPR003612 InterPro:IPR000528 Pfam:PF00234 SMART:SM00499 PRINTS:PR00382 EMBL:AY054635 EMBL:AC007661 EMBL:AY072489 PIR:B84798 SPTR:Q9SHA0	2.00E-32
Ljwgs_044016.1	99.1.4.6098	GO_ID:17989							COGT2_ARATH	Glycosyltransferase;Transferase,Cytokinin-O-glucosyltransferase 2 (EC 2.4.1.-) (Zeatin O- glucosyltransferase 2).	3.00E-36	GO_ID:17989	TAIR|gene:2196500 SPTR:Q9ZWJ3 symbol:AT1G22360.1 [GO:0008372 "cellular component unknown" evidence=ND] [GO:0016757 "transferase activity, transferring glycosyl groups" evidence=ISS] [GO:0008194 "UDP-glycosyltransferase activity" evidence=ISS] InterPro:IPR002213 Pfam:PF00201 GO:GO:0008152 PROSITE:PS00375 EMBL:AC068562 EMBL:AB016819 EMBL:AF332418 PIR:E86356 SPTR:Q9ZWJ3	2.00E-41
Ljwgs_044016.1	99.1.3.1.21	EC 2.4.1.-							COGT2_ARATH	Glycosyltransferase;Transferase,Cytokinin-O-glucosyltransferase 2 (EC 2.4.1.-) (Zeatin O- glucosyltransferase 2).	3.00E-36	GO_ID:17989	TAIR|gene:2196500 SPTR:Q9ZWJ3 symbol:AT1G22360.1 [GO:0008372 "cellular component unknown" evidence=ND] [GO:0016757 "transferase activity, transferring glycosyl groups" evidence=ISS] [GO:0008194 "UDP-glycosyltransferase activity" evidence=ISS] InterPro:IPR002213 Pfam:PF00201 GO:GO:0008152 PROSITE:PS00375 EMBL:AC068562 EMBL:AB016819 EMBL:AF332418 PIR:E86356 SPTR:Q9ZWJ3	2.00E-41
Ljwgs_015202.1	1.7.11.17	E2.4.1.80, UGCG ceramide glucosyltransferase [EC:2.4.1.80] [COG:COG1215] [GO:0008120] [CAZy:GT21]	ava:Ava_1568	cellulose synthase catalytic subunit [EC:2.4.1.12] [KO:K00694]	3.00E-14	aq_1407	COG1215	2.00E-09	CESA8_ARATH	Cellwall;Cellulosebiosynthesis;Coiledcoil;Glycoprotein;Glycosyltransferase;Membrane;Metal-binding;Transferase;Transmembrane;Zinc;Zinc-finger,Cellulose synthase A catalytic subunit 8 [UDP-forming] (EC 2.4.1.12) (AtCesA-8) (Irregular xylem protein 1) (AtIRX1).	3.00E-160	GO_ID:49047	TAIR|gene:2124166 SPTR:Q8LPK5 symbol:AT4G18780.1 [GO:0005886 "plasma membrane" evidence=TAS] [GO:0009834 "secondary cell wall biosynthesis (sensu Magnoliophyta)" evidence=IMP] [GO:0016759 "cellulose synthase activity" evidence=IMP] [GO:0030244 "cellulose biosynthesis" evidence=IMP] [GO:0016757 "transferase activity, transferring glycosyl groups" evidence=ISS] InterPro:IPR005150 Pfam:PF03552 GO:GO…	1.00E-160
Ljwgs_015202.1	1.1.9.33	E2.4.1.16, CHS1 chitin synthase [EC:2.4.1.16] [COG:COG1215] [GO:0004100] [CAZy:GT2]	ava:Ava_1568	cellulose synthase catalytic subunit [EC:2.4.1.12] [KO:K00694]	3.00E-14	aq_1407	COG1215	2.00E-09	CESA8_ARATH	Cellwall;Cellulosebiosynthesis;Coiledcoil;Glycoprotein;Glycosyltransferase;Membrane;Metal-binding;Transferase;Transmembrane;Zinc;Zinc-finger,Cellulose synthase A catalytic subunit 8 [UDP-forming] (EC 2.4.1.12) (AtCesA-8) (Irregular xylem protein 1) (AtIRX1).	3.00E-160	GO_ID:49047	TAIR|gene:2124166 SPTR:Q8LPK5 symbol:AT4G18780.1 [GO:0005886 "plasma membrane" evidence=TAS] [GO:0009834 "secondary cell wall biosynthesis (sensu Magnoliophyta)" evidence=IMP] [GO:0016759 "cellulose synthase activity" evidence=IMP] [GO:0030244 "cellulose biosynthesis" evidence=IMP] [GO:0016757 "transferase activity, transferring glycosyl groups" evidence=ISS] InterPro:IPR005150 Pfam:PF03552 GO:GO…	1.00E-160
Ljwgs_015202.1	1.1.8.56	E2.4.1.12 cellulose synthase (UDP-forming) [EC:2.4.1.12] [COG:COG1215] [GO:0016760] [CAZy:GT2]	ava:Ava_1568	cellulose synthase catalytic subunit [EC:2.4.1.12] [KO:K00694]	3.00E-14	aq_1407	COG1215	2.00E-09	CESA8_ARATH	Cellwall;Cellulosebiosynthesis;Coiledcoil;Glycoprotein;Glycosyltransferase;Membrane;Metal-binding;Transferase;Transmembrane;Zinc;Zinc-finger,Cellulose synthase A catalytic subunit 8 [UDP-forming] (EC 2.4.1.12) (AtCesA-8) (Irregular xylem protein 1) (AtIRX1).	3.00E-160	GO_ID:49047	TAIR|gene:2124166 SPTR:Q8LPK5 symbol:AT4G18780.1 [GO:0005886 "plasma membrane" evidence=TAS] [GO:0009834 "secondary cell wall biosynthesis (sensu Magnoliophyta)" evidence=IMP] [GO:0016759 "cellulose synthase activity" evidence=IMP] [GO:0030244 "cellulose biosynthesis" evidence=IMP] [GO:0016757 "transferase activity, transferring glycosyl groups" evidence=ISS] InterPro:IPR005150 Pfam:PF03552 GO:GO…	1.00E-160
Ljwgs_075596.1	1.1.4.8	E3.2.1.15 polygalacturonase [EC:3.2.1.15] [GO:0004650]	ath:At1g02790	F22D16.22; exopolygalacturonase / galacturan 1,4-alpha-galacturonidase (PGA3) / pectinase [EC:3.2.1.67] [KO:K01213]	5.00E-09				PGLR2_JUNAS	Allergen;Cellwall;Directproteinsequencing;Fruitripening;Glycoprotein;Glycosidase;Hydrolase;Repeat;Signal;Zymogen,Polygalacturonase precursor (PG) (EC 3.2.1.15) (Pectinase) (Major pollen allergen Jun a 2).	2.00E-14	GO_ID:36707	TAIR|gene:2167184 SPTR:Q9FFI9 symbol:AT5G17200.1 [GO:0004650 "polygalacturonase activity" evidence=ISS] [GO:0005975 "carbohydrate metabolism" evidence=ISS] InterPro:IPR000743 InterPro:IPR006626 Pfam:PF00295 SMART:SM00710 PROSITE:PS00502 EMBL:AB005238 HSSP:P26214 SPTR:Q9FFI9	4.00E-22
Ljwgs_075596.1	1.1.8.31	E3.2.1.67 galacturan 1,4-alpha-galacturonidase [EC:3.2.1.67]	ath:At1g02790	F22D16.22; exopolygalacturonase / galacturan 1,4-alpha-galacturonidase (PGA3) / pectinase [EC:3.2.1.67] [KO:K01213]	5.00E-09				PGLR2_JUNAS	Allergen;Cellwall;Directproteinsequencing;Fruitripening;Glycoprotein;Glycosidase;Hydrolase;Repeat;Signal;Zymogen,Polygalacturonase precursor (PG) (EC 3.2.1.15) (Pectinase) (Major pollen allergen Jun a 2).	2.00E-14	GO_ID:36707	TAIR|gene:2167184 SPTR:Q9FFI9 symbol:AT5G17200.1 [GO:0004650 "polygalacturonase activity" evidence=ISS] [GO:0005975 "carbohydrate metabolism" evidence=ISS] InterPro:IPR000743 InterPro:IPR006626 Pfam:PF00295 SMART:SM00710 PROSITE:PS00502 EMBL:AB005238 HSSP:P26214 SPTR:Q9FFI9	4.00E-22
Ljwgs_075596.1	1.1.8.30	E3.2.1.15 polygalacturonase [EC:3.2.1.15] [GO:0004650]	ath:At1g02790	F22D16.22; exopolygalacturonase / galacturan 1,4-alpha-galacturonidase (PGA3) / pectinase [EC:3.2.1.67] [KO:K01213]	5.00E-09				PGLR2_JUNAS	Allergen;Cellwall;Directproteinsequencing;Fruitripening;Glycoprotein;Glycosidase;Hydrolase;Repeat;Signal;Zymogen,Polygalacturonase precursor (PG) (EC 3.2.1.15) (Pectinase) (Major pollen allergen Jun a 2).	2.00E-14	GO_ID:36707	TAIR|gene:2167184 SPTR:Q9FFI9 symbol:AT5G17200.1 [GO:0004650 "polygalacturonase activity" evidence=ISS] [GO:0005975 "carbohydrate metabolism" evidence=ISS] InterPro:IPR000743 InterPro:IPR006626 Pfam:PF00295 SMART:SM00710 PROSITE:PS00502 EMBL:AB005238 HSSP:P26214 SPTR:Q9FFI9	4.00E-22
gi22790368	99.2	Unclassified without homolog
chr5.CM0773.2	99.1.4.5178	GO_ID:26331										GO_ID:26331	TAIR|gene:2062023 SPTR:O22257 symbol:AT2G47540.1 [GO:0005554 "molecular function unknown" evidence=ND] [GO:0000004 "biological process unknown" evidence=ND] InterPro:IPR006041 Pfam:PF01190 EMBL:AC002535 PIR:T00430 SPTR:O22257	1.00E-38
chr4.CM0046.11	1.7.11.17	E2.4.1.80, UGCG ceramide glucosyltransferase [EC:2.4.1.80] [COG:COG1215] [GO:0008120] [CAZy:GT21]	ava:Ava_1568	cellulose synthase catalytic subunit [EC:2.4.1.12] [KO:K00694]	2.00E-13	yhjO	COG1215	3.00E-09	CESA8_ARATH	Cellwall;Cellulosebiosynthesis;Coiledcoil;Glycoprotein;Glycosyltransferase;Membrane;Metal-binding;Transferase;Transmembrane;Zinc;Zinc-finger,Cellulose synthase A catalytic subunit 8 [UDP-forming] (EC 2.4.1.12) (AtCesA-8) (Irregular xylem protein 1) (AtIRX1).	0	GO_ID:49047	TAIR|gene:2124166 SPTR:Q8LPK5 symbol:AT4G18780.1 [GO:0005886 "plasma membrane" evidence=TAS] [GO:0009834 "secondary cell wall biosynthesis (sensu Magnoliophyta)" evidence=IMP] [GO:0016759 "cellulose synthase activity" evidence=IMP] [GO:0030244 "cellulose biosynthesis" evidence=IMP] [GO:0016757 "transferase activity, transferring glycosyl groups" evidence=ISS] InterPro:IPR005150 Pfam:PF03552 GO:GO…	0
chr4.CM0046.11	1.1.9.33	E2.4.1.16, CHS1 chitin synthase [EC:2.4.1.16] [COG:COG1215] [GO:0004100] [CAZy:GT2]	ava:Ava_1568	cellulose synthase catalytic subunit [EC:2.4.1.12] [KO:K00694]	2.00E-13	yhjO	COG1215	3.00E-09	CESA8_ARATH	Cellwall;Cellulosebiosynthesis;Coiledcoil;Glycoprotein;Glycosyltransferase;Membrane;Metal-binding;Transferase;Transmembrane;Zinc;Zinc-finger,Cellulose synthase A catalytic subunit 8 [UDP-forming] (EC 2.4.1.12) (AtCesA-8) (Irregular xylem protein 1) (AtIRX1).	0	GO_ID:49047	TAIR|gene:2124166 SPTR:Q8LPK5 symbol:AT4G18780.1 [GO:0005886 "plasma membrane" evidence=TAS] [GO:0009834 "secondary cell wall biosynthesis (sensu Magnoliophyta)" evidence=IMP] [GO:0016759 "cellulose synthase activity" evidence=IMP] [GO:0030244 "cellulose biosynthesis" evidence=IMP] [GO:0016757 "transferase activity, transferring glycosyl groups" evidence=ISS] InterPro:IPR005150 Pfam:PF03552 GO:GO…	0
chr4.CM0046.11	1.1.8.56	E2.4.1.12 cellulose synthase (UDP-forming) [EC:2.4.1.12] [COG:COG1215] [GO:0016760] [CAZy:GT2]	ava:Ava_1568	cellulose synthase catalytic subunit [EC:2.4.1.12] [KO:K00694]	2.00E-13	yhjO	COG1215	3.00E-09	CESA8_ARATH	Cellwall;Cellulosebiosynthesis;Coiledcoil;Glycoprotein;Glycosyltransferase;Membrane;Metal-binding;Transferase;Transmembrane;Zinc;Zinc-finger,Cellulose synthase A catalytic subunit 8 [UDP-forming] (EC 2.4.1.12) (AtCesA-8) (Irregular xylem protein 1) (AtIRX1).	0	GO_ID:49047	TAIR|gene:2124166 SPTR:Q8LPK5 symbol:AT4G18780.1 [GO:0005886 "plasma membrane" evidence=TAS] [GO:0009834 "secondary cell wall biosynthesis (sensu Magnoliophyta)" evidence=IMP] [GO:0016759 "cellulose synthase activity" evidence=IMP] [GO:0030244 "cellulose biosynthesis" evidence=IMP] [GO:0016757 "transferase activity, transferring glycosyl groups" evidence=ISS] InterPro:IPR005150 Pfam:PF03552 GO:GO…	0
chr2.CM0310.10	99.1.3.2.941	HRPX_PLALO							HRPX_PLALO	Glycoprotein;Malaria;Repeat;Signal,Histidine-rich glycoprotein precursor.	6.00E-09
Ljwgs_107149.1	99.1.4.3565	GO_ID:29738							7SBG2_SOYBN	Directproteinsequencing;Seedstorageprotein;Signal;Storageprotein,Basic 7S globulin 2 precursor (Bg) (SBg7S) [Contains: Basic 7S globulin 2 high-kDa subunit; Basic 7S globulin 2 low-kDa subunit].	2.00E-22	GO_ID:29738	TAIR|gene:2014474 SPTR:Q9ZVS4 symbol:AT1G03220.1 [GO:0005554 "molecular function unknown" evidence=ND] [GO:0000004 "biological process unknown" evidence=ND] EMBL:AC005278 EMBL:AY035026 EMBL:AY059098 EMBL:AF325092 PIR:F86163 SPTR:Q9ZVS4	1.00E-34
Ljwgs_107149.1	99.1.3.2.927	7SBG2_SOYBN							7SBG2_SOYBN	Directproteinsequencing;Seedstorageprotein;Signal;Storageprotein,Basic 7S globulin 2 precursor (Bg) (SBg7S) [Contains: Basic 7S globulin 2 high-kDa subunit; Basic 7S globulin 2 low-kDa subunit].	2.00E-22	GO_ID:29738	TAIR|gene:2014474 SPTR:Q9ZVS4 symbol:AT1G03220.1 [GO:0005554 "molecular function unknown" evidence=ND] [GO:0000004 "biological process unknown" evidence=ND] EMBL:AC005278 EMBL:AY035026 EMBL:AY059098 EMBL:AF325092 PIR:F86163 SPTR:Q9ZVS4	1.00E-34
Ljwgs_019272.1	3.1.3.22	TC.POT proton-dependent oligopeptide transporter, POT family [COG:COG3104] [TC:2.A.17]	hsa:6564	SLC15A1; solute carrier family 15 (oligopeptide transporter), member 1 [KO:K03305]	1.00E-14				CHL1_ARATH	Herbicideresistance;Membrane;Nitrateassimilation;Symport;Transmembrane;Transport,Nitrate/chlorate transporter.	6.00E-74	GO_ID:29482	TAIR|gene:3435169 SPTR:Q05085 symbol:AT1G12110.1 [GO:0005215 "transporter activity" evidence=ISS] InterPro:IPR000109 Pfam:PF00854 PROSITE:PS01022 PROSITE:PS01023 EMBL:AC002131 EMBL:L10357 EMBL:BT002016 EMBL:BT008783 PIR:A45772 SPTR:Q05085	2.00E-74
Ljwgs_013849.1	1.5.10.22	E3.4.11.5, pip proline iminopeptidase [EC:3.4.11.5] [COG:COG0596] [GO:0016804]	bta:281283	LIPF; lipase, gastric [EC:3.1.1.3] [KO:K01046]	2.00E-45	YKL140w	COG0596	3.00E-21	LIPG_CANFA	3D-structure;Directproteinsequencing;Glycoprotein;Hydrolase;Lipiddegradation;Signal,Gastric triacylglycerol lipase precursor (EC 3.1.1.3) (Gastric lipase) (GL).	5.00E-48	GO_ID:26862	UNIPROT|P07098 SPTR:P07098 symbol:LIPG_HUMAN "Gastric triacylglycerol lipase precursor" [GO:0004806 "triacylglycerol lipase activity" evidence=TAS] [GO:0008289 "lipid binding" evidence=NAS] [GO:0006641 "triacylglycerol metabolism" evidence=NAS] [GO:0008372 "cellular component unknown" evidence=ND] InterPro:IPR006693 InterPro:IPR000379 Pfam:PF00561 InterPro:IPR000073 InterPro:IPR008262 Pfam:PF0408…	2.00E-44
Ljwgs_013849.1	1.10.9.6	E3.1.1.1 carboxylesterase [EC:3.1.1.1] [COG:COG0596] [GO:0004091]	bta:281283	LIPF; lipase, gastric [EC:3.1.1.3] [KO:K01046]	2.00E-45	YKL140w	COG0596	3.00E-21	LIPG_CANFA	3D-structure;Directproteinsequencing;Glycoprotein;Hydrolase;Lipiddegradation;Signal,Gastric triacylglycerol lipase precursor (EC 3.1.1.3) (Gastric lipase) (GL).	5.00E-48	GO_ID:26862	UNIPROT|P07098 SPTR:P07098 symbol:LIPG_HUMAN "Gastric triacylglycerol lipase precursor" [GO:0004806 "triacylglycerol lipase activity" evidence=TAS] [GO:0008289 "lipid binding" evidence=NAS] [GO:0006641 "triacylglycerol metabolism" evidence=NAS] [GO:0008372 "cellular component unknown" evidence=ND] InterPro:IPR006693 InterPro:IPR000379 Pfam:PF00561 InterPro:IPR000073 InterPro:IPR008262 Pfam:PF0408…	2.00E-44
Ljwgs_013849.1	1.11.4.1	E3.8.1.5, dhaA haloalkane dehalogenase [EC:3.8.1.5] [COG:COG0596] [GO:0018786]	bta:281283	LIPF; lipase, gastric [EC:3.1.1.3] [KO:K01046]	2.00E-45	YKL140w	COG0596	3.00E-21	LIPG_CANFA	3D-structure;Directproteinsequencing;Glycoprotein;Hydrolase;Lipiddegradation;Signal,Gastric triacylglycerol lipase precursor (EC 3.1.1.3) (Gastric lipase) (GL).	5.00E-48	GO_ID:26862	UNIPROT|P07098 SPTR:P07098 symbol:LIPG_HUMAN "Gastric triacylglycerol lipase precursor" [GO:0004806 "triacylglycerol lipase activity" evidence=TAS] [GO:0008289 "lipid binding" evidence=NAS] [GO:0006641 "triacylglycerol metabolism" evidence=NAS] [GO:0008372 "cellular component unknown" evidence=ND] InterPro:IPR006693 InterPro:IPR000379 Pfam:PF00561 InterPro:IPR000073 InterPro:IPR008262 Pfam:PF0408…	2.00E-44
Ljwgs_013849.1	1.5.13.32	MHPC 2-hydroxy-6-ketonona-2,4-dienedioic acid hydrolase [EC:3.7.1.-] [COG:COG0596] [GO:0018771]	bta:281283	LIPF; lipase, gastric [EC:3.1.1.3] [KO:K01046]	2.00E-45	YKL140w	COG0596	3.00E-21	LIPG_CANFA	3D-structure;Directproteinsequencing;Glycoprotein;Hydrolase;Lipiddegradation;Signal,Gastric triacylglycerol lipase precursor (EC 3.1.1.3) (Gastric lipase) (GL).	5.00E-48	GO_ID:26862	UNIPROT|P07098 SPTR:P07098 symbol:LIPG_HUMAN "Gastric triacylglycerol lipase precursor" [GO:0004806 "triacylglycerol lipase activity" evidence=TAS] [GO:0008289 "lipid binding" evidence=NAS] [GO:0006641 "triacylglycerol metabolism" evidence=NAS] [GO:0008372 "cellular component unknown" evidence=ND] InterPro:IPR006693 InterPro:IPR000379 Pfam:PF00561 InterPro:IPR000073 InterPro:IPR008262 Pfam:PF0408…	2.00E-44
Ljwgs_013849.1	1.11.17.7	E3.1.1.24, pcaD 3-oxoadipate enol-lactonase [EC:3.1.1.24] [COG:COG0596]	bta:281283	LIPF; lipase, gastric [EC:3.1.1.3] [KO:K01046]	2.00E-45	YKL140w	COG0596	3.00E-21	LIPG_CANFA	3D-structure;Directproteinsequencing;Glycoprotein;Hydrolase;Lipiddegradation;Signal,Gastric triacylglycerol lipase precursor (EC 3.1.1.3) (Gastric lipase) (GL).	5.00E-48	GO_ID:26862	UNIPROT|P07098 SPTR:P07098 symbol:LIPG_HUMAN "Gastric triacylglycerol lipase precursor" [GO:0004806 "triacylglycerol lipase activity" evidence=TAS] [GO:0008289 "lipid binding" evidence=NAS] [GO:0006641 "triacylglycerol metabolism" evidence=NAS] [GO:0008372 "cellular component unknown" evidence=ND] InterPro:IPR006693 InterPro:IPR000379 Pfam:PF00561 InterPro:IPR000073 InterPro:IPR008262 Pfam:PF0408…	2.00E-44
Ljwgs_013849.1	1.11.9.2	E3.3.2.3, EPHX1, EPHX2 epoxide hydrolase [EC:3.3.2.3] [COG:COG0596] [GO:0004301]	bta:281283	LIPF; lipase, gastric [EC:3.1.1.3] [KO:K01046]	2.00E-45	YKL140w	COG0596	3.00E-21	LIPG_CANFA	3D-structure;Directproteinsequencing;Glycoprotein;Hydrolase;Lipiddegradation;Signal,Gastric triacylglycerol lipase precursor (EC 3.1.1.3) (Gastric lipase) (GL).	5.00E-48	GO_ID:26862	UNIPROT|P07098 SPTR:P07098 symbol:LIPG_HUMAN "Gastric triacylglycerol lipase precursor" [GO:0004806 "triacylglycerol lipase activity" evidence=TAS] [GO:0008289 "lipid binding" evidence=NAS] [GO:0006641 "triacylglycerol metabolism" evidence=NAS] [GO:0008372 "cellular component unknown" evidence=ND] InterPro:IPR006693 InterPro:IPR000379 Pfam:PF00561 InterPro:IPR000073 InterPro:IPR008262 Pfam:PF0408…	2.00E-44
Ljwgs_013849.1	1.11.5.1	E3.8.1.5, dhaA haloalkane dehalogenase [EC:3.8.1.5] [COG:COG0596] [GO:0018786]	bta:281283	LIPF; lipase, gastric [EC:3.1.1.3] [KO:K01046]	2.00E-45	YKL140w	COG0596	3.00E-21	LIPG_CANFA	3D-structure;Directproteinsequencing;Glycoprotein;Hydrolase;Lipiddegradation;Signal,Gastric triacylglycerol lipase precursor (EC 3.1.1.3) (Gastric lipase) (GL).	5.00E-48	GO_ID:26862	UNIPROT|P07098 SPTR:P07098 symbol:LIPG_HUMAN "Gastric triacylglycerol lipase precursor" [GO:0004806 "triacylglycerol lipase activity" evidence=TAS] [GO:0008289 "lipid binding" evidence=NAS] [GO:0006641 "triacylglycerol metabolism" evidence=NAS] [GO:0008372 "cellular component unknown" evidence=ND] InterPro:IPR006693 InterPro:IPR000379 Pfam:PF00561 InterPro:IPR000073 InterPro:IPR008262 Pfam:PF0408…	2.00E-44
Ljwgs_013849.1	1.3.9.19	E3.1.1.3 triacylglycerol lipase [EC:3.1.1.3] [COG:COG1075] [GO:0004806]	bta:281283	LIPF; lipase, gastric [EC:3.1.1.3] [KO:K01046]	2.00E-45	YKL140w	COG0596	3.00E-21	LIPG_CANFA	3D-structure;Directproteinsequencing;Glycoprotein;Hydrolase;Lipiddegradation;Signal,Gastric triacylglycerol lipase precursor (EC 3.1.1.3) (Gastric lipase) (GL).	5.00E-48	GO_ID:26862	UNIPROT|P07098 SPTR:P07098 symbol:LIPG_HUMAN "Gastric triacylglycerol lipase precursor" [GO:0004806 "triacylglycerol lipase activity" evidence=TAS] [GO:0008289 "lipid binding" evidence=NAS] [GO:0006641 "triacylglycerol metabolism" evidence=NAS] [GO:0008372 "cellular component unknown" evidence=ND] InterPro:IPR006693 InterPro:IPR000379 Pfam:PF00561 InterPro:IPR000073 InterPro:IPR008262 Pfam:PF0408…	2.00E-44
Ljwgs_013849.1	1.11.8.1	E3.8.1.5, dhaA haloalkane dehalogenase [EC:3.8.1.5] [COG:COG0596] [GO:0018786]	bta:281283	LIPF; lipase, gastric [EC:3.1.1.3] [KO:K01046]	2.00E-45	YKL140w	COG0596	3.00E-21	LIPG_CANFA	3D-structure;Directproteinsequencing;Glycoprotein;Hydrolase;Lipiddegradation;Signal,Gastric triacylglycerol lipase precursor (EC 3.1.1.3) (Gastric lipase) (GL).	5.00E-48	GO_ID:26862	UNIPROT|P07098 SPTR:P07098 symbol:LIPG_HUMAN "Gastric triacylglycerol lipase precursor" [GO:0004806 "triacylglycerol lipase activity" evidence=TAS] [GO:0008289 "lipid binding" evidence=NAS] [GO:0006641 "triacylglycerol metabolism" evidence=NAS] [GO:0008372 "cellular component unknown" evidence=ND] InterPro:IPR006693 InterPro:IPR000379 Pfam:PF00561 InterPro:IPR000073 InterPro:IPR008262 Pfam:PF0408…	2.00E-44
Ljwgs_009163.1	99.1.4.6145	GO_ID:3357							LAX3_MEDTR	Amino-acidtransport;Auxinsignalingpathway;Membrane;Symport;Transmembrane;Transport,Auxin transporter-like protein 3 (AUX1-like protein 3) (MtLAX3).	0	GO_ID:3357	TAIR|gene:2203225 SPTR:Q9CA25 symbol:AT1G77690.1 [GO:0015359 "amino acid permease activity" evidence=ISS] [GO:0005215 "transporter activity" evidence=ISS] [GO:0006865 "amino acid transport" evidence=ISS] [GO:0016020 "membrane" evidence=ISS] InterPro:IPR002422 InterPro:IPR002040 GO:GO:0006810 GO:GO:0016020 Pfam:PF01490 PROSITE:PS00267 EMBL:AC012193 EMBL:AY054266 EMBL:BT008300 EMBL:AY127575 PIR:F96…	0
Ljwgs_009163.1	99.1.3.2.2403	LAX3_MEDTR							LAX3_MEDTR	Amino-acidtransport;Auxinsignalingpathway;Membrane;Symport;Transmembrane;Transport,Auxin transporter-like protein 3 (AUX1-like protein 3) (MtLAX3).	0	GO_ID:3357	TAIR|gene:2203225 SPTR:Q9CA25 symbol:AT1G77690.1 [GO:0015359 "amino acid permease activity" evidence=ISS] [GO:0005215 "transporter activity" evidence=ISS] [GO:0006865 "amino acid transport" evidence=ISS] [GO:0016020 "membrane" evidence=ISS] InterPro:IPR002422 InterPro:IPR002040 GO:GO:0006810 GO:GO:0016020 Pfam:PF01490 PROSITE:PS00267 EMBL:AC012193 EMBL:AY054266 EMBL:BT008300 EMBL:AY127575 PIR:F96…	0
chr1.CM0109.10.1	99.1.3.2.612	RPT2_ARATH							RPT2_ARATH	Transducer,Root phototropism protein 2.	8.00E-86	GO_ID:43171	TAIR|gene:2007563 SPTR:Q9SA69 symbol:AT1G03010.1 [GO:0004871 "signal transducer activity" evidence=ISS] [GO:0009416 "response to light stimulus" evidence=ISS] InterPro:IPR000210 InterPro:IPR004249 Pfam:PF03000 PROSITE:PS50097 EMBL:AC006550 PIR:G86160 SPTR:Q9SA69	0
chr1.CM0109.10.1	99.1.4.4427	GO_ID:43171							RPT2_ARATH	Transducer,Root phototropism protein 2.	8.00E-86	GO_ID:43171	TAIR|gene:2007563 SPTR:Q9SA69 symbol:AT1G03010.1 [GO:0004871 "signal transducer activity" evidence=ISS] [GO:0009416 "response to light stimulus" evidence=ISS] InterPro:IPR000210 InterPro:IPR004249 Pfam:PF03000 PROSITE:PS50097 EMBL:AC006550 PIR:G86160 SPTR:Q9SA69	0
Ljwgs_125440.1	99.1.4.6282	GO_ID:53048	hsa:306	ANXA3; annexin A3 [EC:3.1.4.43] [KO:K01124]	2.00E-11				ANX4_FRAAN	Annexin;Calcium;Calcium/phospholipid-binding;Repeat,Annexin-like protein RJ4.	7.00E-43	GO_ID:53048	TAIR|gene:2011343 SPTR:Q9SYT0 symbol:AT1G35720.1 [GO:0005509 "calcium ion binding" evidence=ISS] [GO:0005544 "calcium-dependent phospholipid binding" evidence=ISS] InterPro:IPR001464 Pfam:PF00191 PANTHER:PTHR10502 PRINTS:PR00196 ProDom:PD000143 SMART:SM00335 PROSITE:PS00223 EMBL:AF083913 EMBL:AY072347 EMBL:AC021198 EMBL:BT003359 EMBL:AF332435 EMBL:AY086570 PIR:C86479 HSSP:P93157 SMR:Q9SYT0 InterP…	2.00E-29
Ljwgs_125440.1	99.1.1.168	KO:K01124	hsa:306	ANXA3; annexin A3 [EC:3.1.4.43] [KO:K01124]	2.00E-11				ANX4_FRAAN	Annexin;Calcium;Calcium/phospholipid-binding;Repeat,Annexin-like protein RJ4.	7.00E-43	GO_ID:53048	TAIR|gene:2011343 SPTR:Q9SYT0 symbol:AT1G35720.1 [GO:0005509 "calcium ion binding" evidence=ISS] [GO:0005544 "calcium-dependent phospholipid binding" evidence=ISS] InterPro:IPR001464 Pfam:PF00191 PANTHER:PTHR10502 PRINTS:PR00196 ProDom:PD000143 SMART:SM00335 PROSITE:PS00223 EMBL:AF083913 EMBL:AY072347 EMBL:AC021198 EMBL:BT003359 EMBL:AF332435 EMBL:AY086570 PIR:C86479 HSSP:P93157 SMR:Q9SYT0 InterP…	2.00E-29
Ljwgs_125440.1	99.1.3.2.2275	ANX4_FRAAN	hsa:306	ANXA3; annexin A3 [EC:3.1.4.43] [KO:K01124]	2.00E-11				ANX4_FRAAN	Annexin;Calcium;Calcium/phospholipid-binding;Repeat,Annexin-like protein RJ4.	7.00E-43	GO_ID:53048	TAIR|gene:2011343 SPTR:Q9SYT0 symbol:AT1G35720.1 [GO:0005509 "calcium ion binding" evidence=ISS] [GO:0005544 "calcium-dependent phospholipid binding" evidence=ISS] InterPro:IPR001464 Pfam:PF00191 PANTHER:PTHR10502 PRINTS:PR00196 ProDom:PD000143 SMART:SM00335 PROSITE:PS00223 EMBL:AF083913 EMBL:AY072347 EMBL:AC021198 EMBL:BT003359 EMBL:AF332435 EMBL:AY086570 PIR:C86479 HSSP:P93157 SMR:Q9SYT0 InterP…	2.00E-29
Ljwgs_002758.2	1.2.6.9	E1.11.1.7 peroxidase [EC:1.11.1.7] [GO:0004601]	ath:At1g71695	F14O23.6; peroxidase 12 (PER12) (P12) (PRXR6) [EC:1.11.1.7] [KO:K00430]	1.00E-32				PER12_ARATH	Calcium;Glycoprotein;Heme;Hydrogenperoxide;Iron;Metal-binding;Multigenefamily;Oxidoreductase;Peroxidase;Signal;Vacuole,Peroxidase 12 precursor (EC 1.11.1.7) (Atperox P12) (PRXR6) (ATP4a).	8.00E-33	GO_ID:49749	TAIR|gene:2207209 SPTR:O23044 symbol:AT1G05260.1 [GO:0004601 "peroxidase activity" evidence=ISS] InterPro:IPR002016 InterPro:IPR000823 Pfam:PF00141 InterPro:IPR010255 PROSITE:PS00435 PROSITE:PS00436 PRINTS:PR00458 PROSITE:PS50873 EMBL:AC000098 PRINTS:PR00461 EMBL:U97684 EMBL:BT004817 EMBL:AY084678 PIR:B86187 HSSP:O22443 GeneFarm:1833 SPTR:O23044	7.00E-20
Ljwgs_002758.2	1.3.11.18	E1.11.1.7 peroxidase [EC:1.11.1.7] [GO:0004601]	ath:At1g71695	F14O23.6; peroxidase 12 (PER12) (P12) (PRXR6) [EC:1.11.1.7] [KO:K00430]	1.00E-32				PER12_ARATH	Calcium;Glycoprotein;Heme;Hydrogenperoxide;Iron;Metal-binding;Multigenefamily;Oxidoreductase;Peroxidase;Signal;Vacuole,Peroxidase 12 precursor (EC 1.11.1.7) (Atperox P12) (PRXR6) (ATP4a).	8.00E-33	GO_ID:49749	TAIR|gene:2207209 SPTR:O23044 symbol:AT1G05260.1 [GO:0004601 "peroxidase activity" evidence=ISS] InterPro:IPR002016 InterPro:IPR000823 Pfam:PF00141 InterPro:IPR010255 PROSITE:PS00435 PROSITE:PS00436 PRINTS:PR00458 PROSITE:PS50873 EMBL:AC000098 PRINTS:PR00461 EMBL:U97684 EMBL:BT004817 EMBL:AY084678 PIR:B86187 HSSP:O22443 GeneFarm:1833 SPTR:O23044	7.00E-20
Ljwgs_002758.2	1.5.13.21	E1.11.1.7 peroxidase [EC:1.11.1.7] [GO:0004601]	ath:At1g71695	F14O23.6; peroxidase 12 (PER12) (P12) (PRXR6) [EC:1.11.1.7] [KO:K00430]	1.00E-32				PER12_ARATH	Calcium;Glycoprotein;Heme;Hydrogenperoxide;Iron;Metal-binding;Multigenefamily;Oxidoreductase;Peroxidase;Signal;Vacuole,Peroxidase 12 precursor (EC 1.11.1.7) (Atperox P12) (PRXR6) (ATP4a).	8.00E-33	GO_ID:49749	TAIR|gene:2207209 SPTR:O23044 symbol:AT1G05260.1 [GO:0004601 "peroxidase activity" evidence=ISS] InterPro:IPR002016 InterPro:IPR000823 Pfam:PF00141 InterPro:IPR010255 PROSITE:PS00435 PROSITE:PS00436 PRINTS:PR00458 PROSITE:PS50873 EMBL:AC000098 PRINTS:PR00461 EMBL:U97684 EMBL:BT004817 EMBL:AY084678 PIR:B86187 HSSP:O22443 GeneFarm:1833 SPTR:O23044	7.00E-20
Ljwgs_002758.2	1.10.6.4	E1.11.1.7 peroxidase [EC:1.11.1.7] [GO:0004601]	ath:At1g71695	F14O23.6; peroxidase 12 (PER12) (P12) (PRXR6) [EC:1.11.1.7] [KO:K00430]	1.00E-32				PER12_ARATH	Calcium;Glycoprotein;Heme;Hydrogenperoxide;Iron;Metal-binding;Multigenefamily;Oxidoreductase;Peroxidase;Signal;Vacuole,Peroxidase 12 precursor (EC 1.11.1.7) (Atperox P12) (PRXR6) (ATP4a).	8.00E-33	GO_ID:49749	TAIR|gene:2207209 SPTR:O23044 symbol:AT1G05260.1 [GO:0004601 "peroxidase activity" evidence=ISS] InterPro:IPR002016 InterPro:IPR000823 Pfam:PF00141 InterPro:IPR010255 PROSITE:PS00435 PROSITE:PS00436 PRINTS:PR00458 PROSITE:PS50873 EMBL:AC000098 PRINTS:PR00461 EMBL:U97684 EMBL:BT004817 EMBL:AY084678 PIR:B86187 HSSP:O22443 GeneFarm:1833 SPTR:O23044	7.00E-20
chr6.TM0778.6	1.2.6.9	E1.11.1.7 peroxidase [EC:1.11.1.7] [GO:0004601]	ath:At5g19890	F28I16.40; peroxidase, putative [EC:1.11.1.7] [KO:K00430]	1.00E-98				PER59_ARATH	3D-structure;Calcium;Glycoprotein;Heme;Hydrogenperoxide;Iron;Metal-binding;Multigenefamily;Oxidoreductase;Peroxidase;Pyrrolidonecarboxylicacid;Signal,Peroxidase 59 precursor (EC 1.11.1.7) (Atperox P59) (Peroxidase N) (ATPN).	6.00E-99	GO_ID:29236	TAIR|gene:2028279 SPTR:Q96512 symbol:AT1G44970.1 [GO:0004601 "peroxidase activity" evidence=ISS] InterPro:IPR002016 InterPro:IPR000823 Pfam:PF00141 InterPro:IPR010255 PROSITE:PS00435 PROSITE:PS00436 PRINTS:PR00458 PROSITE:PS50873 PRINTS:PR00461 EMBL:AC020576 EMBL:X98804 EMBL:AC007915 EMBL:BT008612 EMBL:AY086626 HSSP:Q42578 GeneFarm:1834 SPTR:Q96512	5.00E-79
chr6.TM0778.6	1.3.11.18	E1.11.1.7 peroxidase [EC:1.11.1.7] [GO:0004601]	ath:At5g19890	F28I16.40; peroxidase, putative [EC:1.11.1.7] [KO:K00430]	1.00E-98				PER59_ARATH	3D-structure;Calcium;Glycoprotein;Heme;Hydrogenperoxide;Iron;Metal-binding;Multigenefamily;Oxidoreductase;Peroxidase;Pyrrolidonecarboxylicacid;Signal,Peroxidase 59 precursor (EC 1.11.1.7) (Atperox P59) (Peroxidase N) (ATPN).	6.00E-99	GO_ID:29236	TAIR|gene:2028279 SPTR:Q96512 symbol:AT1G44970.1 [GO:0004601 "peroxidase activity" evidence=ISS] InterPro:IPR002016 InterPro:IPR000823 Pfam:PF00141 InterPro:IPR010255 PROSITE:PS00435 PROSITE:PS00436 PRINTS:PR00458 PROSITE:PS50873 PRINTS:PR00461 EMBL:AC020576 EMBL:X98804 EMBL:AC007915 EMBL:BT008612 EMBL:AY086626 HSSP:Q42578 GeneFarm:1834 SPTR:Q96512	5.00E-79
chr6.TM0778.6	1.5.13.21	E1.11.1.7 peroxidase [EC:1.11.1.7] [GO:0004601]	ath:At5g19890	F28I16.40; peroxidase, putative [EC:1.11.1.7] [KO:K00430]	1.00E-98				PER59_ARATH	3D-structure;Calcium;Glycoprotein;Heme;Hydrogenperoxide;Iron;Metal-binding;Multigenefamily;Oxidoreductase;Peroxidase;Pyrrolidonecarboxylicacid;Signal,Peroxidase 59 precursor (EC 1.11.1.7) (Atperox P59) (Peroxidase N) (ATPN).	6.00E-99	GO_ID:29236	TAIR|gene:2028279 SPTR:Q96512 symbol:AT1G44970.1 [GO:0004601 "peroxidase activity" evidence=ISS] InterPro:IPR002016 InterPro:IPR000823 Pfam:PF00141 InterPro:IPR010255 PROSITE:PS00435 PROSITE:PS00436 PRINTS:PR00458 PROSITE:PS50873 PRINTS:PR00461 EMBL:AC020576 EMBL:X98804 EMBL:AC007915 EMBL:BT008612 EMBL:AY086626 HSSP:Q42578 GeneFarm:1834 SPTR:Q96512	5.00E-79
chr6.TM0778.6	1.10.6.4	E1.11.1.7 peroxidase [EC:1.11.1.7] [GO:0004601]	ath:At5g19890	F28I16.40; peroxidase, putative [EC:1.11.1.7] [KO:K00430]	1.00E-98				PER59_ARATH	3D-structure;Calcium;Glycoprotein;Heme;Hydrogenperoxide;Iron;Metal-binding;Multigenefamily;Oxidoreductase;Peroxidase;Pyrrolidonecarboxylicacid;Signal,Peroxidase 59 precursor (EC 1.11.1.7) (Atperox P59) (Peroxidase N) (ATPN).	6.00E-99	GO_ID:29236	TAIR|gene:2028279 SPTR:Q96512 symbol:AT1G44970.1 [GO:0004601 "peroxidase activity" evidence=ISS] InterPro:IPR002016 InterPro:IPR000823 Pfam:PF00141 InterPro:IPR010255 PROSITE:PS00435 PROSITE:PS00436 PRINTS:PR00458 PROSITE:PS50873 PRINTS:PR00461 EMBL:AC020576 EMBL:X98804 EMBL:AC007915 EMBL:BT008612 EMBL:AY086626 HSSP:Q42578 GeneFarm:1834 SPTR:Q96512	5.00E-79
Ljwgs_127661.1	99.1.4.4331	GO_ID:20804							BCP_PEA	Copper;Electrontransport;Glycoprotein;Metal-binding;Signal;Transport,Blue copper protein precursor.	3.00E-24	GO_ID:20804	TAIR|gene:2206985 SPTR:Q9C7T2 symbol:AT1G72230.1 [GO:0031225 "anchored to membrane" evidence=TAS] [GO:0005489 "electron transporter activity" evidence=ISS] [GO:0005507 "copper ion binding" evidence=ISS] [GO:0006118 "electron transport" evidence=ISS] InterPro:IPR003245 InterPro:IPR000923 Pfam:PF02298 ProDom:PD003122 PROSITE:PS00196 HSSP:O82080 EMBL:AC067754 EMBL:AY052214 EMBL:AY085679 PIR:H96745 S…	4.00E-26
Ljwgs_127661.1	99.1.3.2.2474	BCP_PEA							BCP_PEA	Copper;Electrontransport;Glycoprotein;Metal-binding;Signal;Transport,Blue copper protein precursor.	3.00E-24	GO_ID:20804	TAIR|gene:2206985 SPTR:Q9C7T2 symbol:AT1G72230.1 [GO:0031225 "anchored to membrane" evidence=TAS] [GO:0005489 "electron transporter activity" evidence=ISS] [GO:0005507 "copper ion binding" evidence=ISS] [GO:0006118 "electron transport" evidence=ISS] InterPro:IPR003245 InterPro:IPR000923 Pfam:PF02298 ProDom:PD003122 PROSITE:PS00196 HSSP:O82080 EMBL:AC067754 EMBL:AY052214 EMBL:AY085679 PIR:H96745 S…	4.00E-26
Ljwgs_039807.2	1.1.8.29	E3.1.1.11 pectinesterase [EC:3.1.1.11] [GO:0030599]	ath:At3g43270	F7K15.120; pectinesterase family protein [EC:3.1.1.11] [KO:K01051]	6.00E-21				PME2_CITSI	Aspartylesterase;Cellwall;Glycoprotein;Hydrolase;Multigenefamily;Signal,Pectinesterase-2 precursor (EC 3.1.1.11) (Pectin methylesterase) (PE).	8.00E-76	GO_ID:9525	TAIR|gene:2050940 SPTR:O22149 symbol:AT2G45220.1 [GO:0009505 "cell wall (sensu Magnoliophyta)" evidence=ISS] [GO:0030599 "pectinesterase activity" evidence=ISS] InterPro:IPR000070 InterPro:IPR006501 Pfam:PF04043 InterPro:IPR007186 TIGRFAMs:TIGR01614 HSSP:P83218 Pfam:PF01095 PROSITE:PS00503 EMBL:AC002387 EMBL:AF361829 PIR:H84887 InterPro:IPR006633 SMART:SM00722 SPTR:O22149	3.00E-75
Ljwgs_039807.2	1.1.4.1	E3.1.1.11 pectinesterase [EC:3.1.1.11] [GO:0030599]	ath:At3g43270	F7K15.120; pectinesterase family protein [EC:3.1.1.11] [KO:K01051]	6.00E-21				PME2_CITSI	Aspartylesterase;Cellwall;Glycoprotein;Hydrolase;Multigenefamily;Signal,Pectinesterase-2 precursor (EC 3.1.1.11) (Pectin methylesterase) (PE).	8.00E-76	GO_ID:9525	TAIR|gene:2050940 SPTR:O22149 symbol:AT2G45220.1 [GO:0009505 "cell wall (sensu Magnoliophyta)" evidence=ISS] [GO:0030599 "pectinesterase activity" evidence=ISS] InterPro:IPR000070 InterPro:IPR006501 Pfam:PF04043 InterPro:IPR007186 TIGRFAMs:TIGR01614 HSSP:P83218 Pfam:PF01095 PROSITE:PS00503 EMBL:AC002387 EMBL:AF361829 PIR:H84887 InterPro:IPR006633 SMART:SM00722 SPTR:O22149	3.00E-75
Ljwgs_090338.1	99.1.3.1.105	EC 1.14.13.8	mmu:14263	Fmo5; flavin containing monooxygenase 5 [EC:1.14.13.8] [KO:K00485]	4.00E-13	CC0774	COG2072	4.00E-10	FMO2_RAT	Acetylation;Endoplasmicreticulum;FAD;Flavoprotein;Magnesium;Membrane;Microsome;Monooxygenase;Multigenefamily;NADP;Oxidoreductase;Transmembrane,Dimethylaniline monooxygenase [N-oxide-forming] 2 (EC 1.14.13.8) (Pulmonary flavin-containing monooxygenase 2) (FMO 2) (Dimethylaniline oxidase 2).	4.00E-14	GO_ID:9303	TAIR|gene:2153352 SPTR:Q9FKE7 symbol:AT5G45180.1 [GO:0004497 "monooxygenase activity" evidence=ISS] [GO:0006118 "electron transport" evidence=ISS] InterPro:IPR002937 Pfam:PF00070 InterPro:IPR001327 Pfam:PF01593 EMBL:AB012240 SPTR:Q9FKE7	6.00E-60
Ljwgs_090338.1	99.1.2.192	COG2072	mmu:14263	Fmo5; flavin containing monooxygenase 5 [EC:1.14.13.8] [KO:K00485]	4.00E-13	CC0774	COG2072	4.00E-10	FMO2_RAT	Acetylation;Endoplasmicreticulum;FAD;Flavoprotein;Magnesium;Membrane;Microsome;Monooxygenase;Multigenefamily;NADP;Oxidoreductase;Transmembrane,Dimethylaniline monooxygenase [N-oxide-forming] 2 (EC 1.14.13.8) (Pulmonary flavin-containing monooxygenase 2) (FMO 2) (Dimethylaniline oxidase 2).	4.00E-14	GO_ID:9303	TAIR|gene:2153352 SPTR:Q9FKE7 symbol:AT5G45180.1 [GO:0004497 "monooxygenase activity" evidence=ISS] [GO:0006118 "electron transport" evidence=ISS] InterPro:IPR002937 Pfam:PF00070 InterPro:IPR001327 Pfam:PF01593 EMBL:AB012240 SPTR:Q9FKE7	6.00E-60
Ljwgs_090338.1	99.1.4.3261	GO_ID:9303	mmu:14263	Fmo5; flavin containing monooxygenase 5 [EC:1.14.13.8] [KO:K00485]	4.00E-13	CC0774	COG2072	4.00E-10	FMO2_RAT	Acetylation;Endoplasmicreticulum;FAD;Flavoprotein;Magnesium;Membrane;Microsome;Monooxygenase;Multigenefamily;NADP;Oxidoreductase;Transmembrane,Dimethylaniline monooxygenase [N-oxide-forming] 2 (EC 1.14.13.8) (Pulmonary flavin-containing monooxygenase 2) (FMO 2) (Dimethylaniline oxidase 2).	4.00E-14	GO_ID:9303	TAIR|gene:2153352 SPTR:Q9FKE7 symbol:AT5G45180.1 [GO:0004497 "monooxygenase activity" evidence=ISS] [GO:0006118 "electron transport" evidence=ISS] InterPro:IPR002937 Pfam:PF00070 InterPro:IPR001327 Pfam:PF01593 EMBL:AB012240 SPTR:Q9FKE7	6.00E-60
Ljwgs_090338.1	99.1.1.31	KO:K00485	mmu:14263	Fmo5; flavin containing monooxygenase 5 [EC:1.14.13.8] [KO:K00485]	4.00E-13	CC0774	COG2072	4.00E-10	FMO2_RAT	Acetylation;Endoplasmicreticulum;FAD;Flavoprotein;Magnesium;Membrane;Microsome;Monooxygenase;Multigenefamily;NADP;Oxidoreductase;Transmembrane,Dimethylaniline monooxygenase [N-oxide-forming] 2 (EC 1.14.13.8) (Pulmonary flavin-containing monooxygenase 2) (FMO 2) (Dimethylaniline oxidase 2).	4.00E-14	GO_ID:9303	TAIR|gene:2153352 SPTR:Q9FKE7 symbol:AT5G45180.1 [GO:0004497 "monooxygenase activity" evidence=ISS] [GO:0006118 "electron transport" evidence=ISS] InterPro:IPR002937 Pfam:PF00070 InterPro:IPR001327 Pfam:PF01593 EMBL:AB012240 SPTR:Q9FKE7	6.00E-60
Ljwgs_149324.1	3.1.4.2.3	AQPZ aquaporin Z	bta:282653	Aqp1; aquaporin 1 [KO:K06188]	1.00E-13				TIP22_ARATH	Membrane;Multigenefamily;Repeat;Transmembrane;Transport;Vacuole,Probable aquaporin TIP2.2 (Tonoplast intrinsic protein 2.2).	2.00E-44	GO_ID:22044	TAIR|gene:2130882 SPTR:Q41975 symbol:TIP2;2 [GO:0015250 "water channel activity" evidence=ISS] [GO:0006810 "transport" evidence=ISS] [GO:0016020 "membrane" evidence=ISS] InterPro:IPR000425 HSSP:P29972 Pfam:PF00230 PRINTS:PR00783 ProDom:PD000295 PROSITE:PS00221 EMBL:Z97343 EMBL:AL161546 EMBL:AY056063 EMBL:AF367283 EMBL:AY088929 EMBL:Z18142 GeneFarm:4857 SPTR:Q41975	8.00E-45
chr2.CM0008.58	99.1.3.1.151	EC 4.4.1.4							ALLN1_ALLSA	3D-structure;Chloride;Directproteinsequencing;EGF-likedomain;Glycoprotein;Lyase;Pyridoxalphosphate;Signal;Vacuole,Alliin lyase 1 precursor (EC 4.4.1.4) (Alliinase 1) (Cysteine sulphoxide lyase 1).	7.00E-38	GO_ID:5888	TAIR|gene:2121998 SPTR:Q94A02 symbol:AT4G24670.1 [GO:0016846 "carbon-sulfur lyase activity" evidence=ISS] InterPro:IPR006948 HSSP:Q01594 Pfam:PF04864 EMBL:AY050779 EMBL:AY091455 SPTR:Q94A02	5.00E-66
chr2.CM0008.58	99.1.4.5388	GO_ID:5888							ALLN1_ALLSA	3D-structure;Chloride;Directproteinsequencing;EGF-likedomain;Glycoprotein;Lyase;Pyridoxalphosphate;Signal;Vacuole,Alliin lyase 1 precursor (EC 4.4.1.4) (Alliinase 1) (Cysteine sulphoxide lyase 1).	7.00E-38	GO_ID:5888	TAIR|gene:2121998 SPTR:Q94A02 symbol:AT4G24670.1 [GO:0016846 "carbon-sulfur lyase activity" evidence=ISS] InterPro:IPR006948 HSSP:Q01594 Pfam:PF04864 EMBL:AY050779 EMBL:AY091455 SPTR:Q94A02	5.00E-66
Ljwgs_041643.1	1.6.3.16	E2.1.1.- [EC:2.1.1.-] [COG:COG0500 COG0742]	ath:At5g54160	K18G13.3; O-methyltransferase 1 [EC:2.1.1.76] [KO:K05279]	9.00E-39	mll8050	COG0500	5.00E-14	7OMT9_MEDSA	Methyltransferase;Transferase,Isoflavone-7-O-methytransferase 9 (EC 2.1.1.150) (Isoflavone-O- methytransferase 9) (7 IOMT-9).	2.00E-63	GO_ID:46478	TAIR|gene:2132805 SPTR:Q9T003 symbol:AT4G35160.1 [GO:0005829 "cytosol" evidence=TAS] InterPro:IPR001601 InterPro:IPR001077 Interpro:IPR000051 Pfam:PF00891 InterPro:IPR011991 HSSP:P93324 EMBL:AL161586 EMBL:AL035522 EMBL:AY099803 EMBL:BT000302 PIR:T04963 SPTR:Q9T003	1.00E-45
Ljwgs_041643.1	1.5.12.40	E2.1.1.- [EC:2.1.1.-] [COG:COG0500 COG0742]	ath:At5g54160	K18G13.3; O-methyltransferase 1 [EC:2.1.1.76] [KO:K05279]	9.00E-39	mll8050	COG0500	5.00E-14	7OMT9_MEDSA	Methyltransferase;Transferase,Isoflavone-7-O-methytransferase 9 (EC 2.1.1.150) (Isoflavone-O- methytransferase 9) (7 IOMT-9).	2.00E-63	GO_ID:46478	TAIR|gene:2132805 SPTR:Q9T003 symbol:AT4G35160.1 [GO:0005829 "cytosol" evidence=TAS] InterPro:IPR001601 InterPro:IPR001077 Interpro:IPR000051 Pfam:PF00891 InterPro:IPR011991 HSSP:P93324 EMBL:AL161586 EMBL:AL035522 EMBL:AY099803 EMBL:BT000302 PIR:T04963 SPTR:Q9T003	1.00E-45
Ljwgs_041643.1	1.3.8.17	E2.1.1.- [EC:2.1.1.-] [COG:COG0500 COG0742]	ath:At5g54160	K18G13.3; O-methyltransferase 1 [EC:2.1.1.76] [KO:K05279]	9.00E-39	mll8050	COG0500	5.00E-14	7OMT9_MEDSA	Methyltransferase;Transferase,Isoflavone-7-O-methytransferase 9 (EC 2.1.1.150) (Isoflavone-O- methytransferase 9) (7 IOMT-9).	2.00E-63	GO_ID:46478	TAIR|gene:2132805 SPTR:Q9T003 symbol:AT4G35160.1 [GO:0005829 "cytosol" evidence=TAS] InterPro:IPR001601 InterPro:IPR001077 Interpro:IPR000051 Pfam:PF00891 InterPro:IPR011991 HSSP:P93324 EMBL:AL161586 EMBL:AL035522 EMBL:AY099803 EMBL:BT000302 PIR:T04963 SPTR:Q9T003	1.00E-45
Ljwgs_041643.1	1.5.11.30	E2.1.1.- [EC:2.1.1.-] [COG:COG0500 COG0742]	ath:At5g54160	K18G13.3; O-methyltransferase 1 [EC:2.1.1.76] [KO:K05279]	9.00E-39	mll8050	COG0500	5.00E-14	7OMT9_MEDSA	Methyltransferase;Transferase,Isoflavone-7-O-methytransferase 9 (EC 2.1.1.150) (Isoflavone-O- methytransferase 9) (7 IOMT-9).	2.00E-63	GO_ID:46478	TAIR|gene:2132805 SPTR:Q9T003 symbol:AT4G35160.1 [GO:0005829 "cytosol" evidence=TAS] InterPro:IPR001601 InterPro:IPR001077 Interpro:IPR000051 Pfam:PF00891 InterPro:IPR011991 HSSP:P93324 EMBL:AL161586 EMBL:AL035522 EMBL:AY099803 EMBL:BT000302 PIR:T04963 SPTR:Q9T003	1.00E-45
Ljwgs_041643.1	1.10.7.8	E2.1.1.76 flavonol 3-O-methyltransferase [EC:2.1.1.76] [GO:0030755]	ath:At5g54160	K18G13.3; O-methyltransferase 1 [EC:2.1.1.76] [KO:K05279]	9.00E-39	mll8050	COG0500	5.00E-14	7OMT9_MEDSA	Methyltransferase;Transferase,Isoflavone-7-O-methytransferase 9 (EC 2.1.1.150) (Isoflavone-O- methytransferase 9) (7 IOMT-9).	2.00E-63	GO_ID:46478	TAIR|gene:2132805 SPTR:Q9T003 symbol:AT4G35160.1 [GO:0005829 "cytosol" evidence=TAS] InterPro:IPR001601 InterPro:IPR001077 Interpro:IPR000051 Pfam:PF00891 InterPro:IPR011991 HSSP:P93324 EMBL:AL161586 EMBL:AL035522 EMBL:AY099803 EMBL:BT000302 PIR:T04963 SPTR:Q9T003	1.00E-45
Ljwgs_041643.1	1.6.4.7	E2.1.1.- [EC:2.1.1.-] [COG:COG0500 COG0742]	ath:At5g54160	K18G13.3; O-methyltransferase 1 [EC:2.1.1.76] [KO:K05279]	9.00E-39	mll8050	COG0500	5.00E-14	7OMT9_MEDSA	Methyltransferase;Transferase,Isoflavone-7-O-methytransferase 9 (EC 2.1.1.150) (Isoflavone-O- methytransferase 9) (7 IOMT-9).	2.00E-63	GO_ID:46478	TAIR|gene:2132805 SPTR:Q9T003 symbol:AT4G35160.1 [GO:0005829 "cytosol" evidence=TAS] InterPro:IPR001601 InterPro:IPR001077 Interpro:IPR000051 Pfam:PF00891 InterPro:IPR011991 HSSP:P93324 EMBL:AL161586 EMBL:AL035522 EMBL:AY099803 EMBL:BT000302 PIR:T04963 SPTR:Q9T003	1.00E-45
Ljwgs_041643.1	1.9.4.4	E2.1.1.1, NNMT nicotinamide N-methyltransferase [EC:2.1.1.1] [COG:COG0500] [GO:0008112]	ath:At5g54160	K18G13.3; O-methyltransferase 1 [EC:2.1.1.76] [KO:K05279]	9.00E-39	mll8050	COG0500	5.00E-14	7OMT9_MEDSA	Methyltransferase;Transferase,Isoflavone-7-O-methytransferase 9 (EC 2.1.1.150) (Isoflavone-O- methytransferase 9) (7 IOMT-9).	2.00E-63	GO_ID:46478	TAIR|gene:2132805 SPTR:Q9T003 symbol:AT4G35160.1 [GO:0005829 "cytosol" evidence=TAS] InterPro:IPR001601 InterPro:IPR001077 Interpro:IPR000051 Pfam:PF00891 InterPro:IPR011991 HSSP:P93324 EMBL:AL161586 EMBL:AL035522 EMBL:AY099803 EMBL:BT000302 PIR:T04963 SPTR:Q9T003	1.00E-45
Ljwgs_041643.1	1.9.10.46	E2.1.1.11, chlM magnesium-protoporphyrin O-methyltransferase [EC:2.1.1.11] [COG:COG0500] [GO:0046406]	ath:At5g54160	K18G13.3; O-methyltransferase 1 [EC:2.1.1.76] [KO:K05279]	9.00E-39	mll8050	COG0500	5.00E-14	7OMT9_MEDSA	Methyltransferase;Transferase,Isoflavone-7-O-methytransferase 9 (EC 2.1.1.150) (Isoflavone-O- methytransferase 9) (7 IOMT-9).	2.00E-63	GO_ID:46478	TAIR|gene:2132805 SPTR:Q9T003 symbol:AT4G35160.1 [GO:0005829 "cytosol" evidence=TAS] InterPro:IPR001601 InterPro:IPR001077 Interpro:IPR000051 Pfam:PF00891 InterPro:IPR011991 HSSP:P93324 EMBL:AL161586 EMBL:AL035522 EMBL:AY099803 EMBL:BT000302 PIR:T04963 SPTR:Q9T003	1.00E-45
Ljwgs_041643.1	1.11.12.7	E2.1.1.- [EC:2.1.1.-] [COG:COG0500 COG0742]	ath:At5g54160	K18G13.3; O-methyltransferase 1 [EC:2.1.1.76] [KO:K05279]	9.00E-39	mll8050	COG0500	5.00E-14	7OMT9_MEDSA	Methyltransferase;Transferase,Isoflavone-7-O-methytransferase 9 (EC 2.1.1.150) (Isoflavone-O- methytransferase 9) (7 IOMT-9).	2.00E-63	GO_ID:46478	TAIR|gene:2132805 SPTR:Q9T003 symbol:AT4G35160.1 [GO:0005829 "cytosol" evidence=TAS] InterPro:IPR001601 InterPro:IPR001077 Interpro:IPR000051 Pfam:PF00891 InterPro:IPR011991 HSSP:P93324 EMBL:AL161586 EMBL:AL035522 EMBL:AY099803 EMBL:BT000302 PIR:T04963 SPTR:Q9T003	1.00E-45
Ljwgs_041643.1	1.5.14.34	E2.1.1.- [EC:2.1.1.-] [COG:COG0500 COG0742]	ath:At5g54160	K18G13.3; O-methyltransferase 1 [EC:2.1.1.76] [KO:K05279]	9.00E-39	mll8050	COG0500	5.00E-14	7OMT9_MEDSA	Methyltransferase;Transferase,Isoflavone-7-O-methytransferase 9 (EC 2.1.1.150) (Isoflavone-O- methytransferase 9) (7 IOMT-9).	2.00E-63	GO_ID:46478	TAIR|gene:2132805 SPTR:Q9T003 symbol:AT4G35160.1 [GO:0005829 "cytosol" evidence=TAS] InterPro:IPR001601 InterPro:IPR001077 Interpro:IPR000051 Pfam:PF00891 InterPro:IPR011991 HSSP:P93324 EMBL:AL161586 EMBL:AL035522 EMBL:AY099803 EMBL:BT000302 PIR:T04963 SPTR:Q9T003	1.00E-45
chr3.CM0634.18	99.1.4.1069	GO_ID:19222										GO_ID:19222	TAIR|gene:2180986 SPTR:Q9LZV3 symbol:AT5G01930.1 [GO:0004553 "hydrolase activity, hydrolyzing O-glycosyl compounds" evidence=ISS] InterPro:IPR001547 InterPro:IPR000886 Pfam:PF00150 PROSITE:PS00014 HSSP:Q99036 EMBL:AL162351 EMBL:BT005831 PIR:T48214 SPTR:Q9LZV3	0
Ljwgs_059008.1.1	1.10.1.7	CRTB phytoene synthase [EC:2.5.1.32] [COG:COG1562] [GO:0016767]	syn:slr1255	crtB, pys; phytoene synthase [EC:2.5.1.32] [KO:K02291]	3.00E-09	slr1255	COG1562	6.00E-10	PSY_NARPS	Carotenoidbiosynthesis;Chloroplast;Isoprenebiosynthesis;Multifunctionalenzyme;Plastid;Transferase;Transitpeptide,Phytoene synthase, chloroplast precursor (EC 2.5.1.-).	8.00E-12	GO_ID:36641	TAIR|gene:2167224 SPTR:P37271 symbol:AT5G17230 [GO:0016767 "geranylgeranyl-diphosphate geranylgeranyltransferase activity" evidence=ISS] InterPro:IPR002060 InterPro:IPR008949 Pfam:PF00494 PROSITE:PS01044 PROSITE:PS01045 EMBL:AB005238 EMBL:L25812 EMBL:AF009954 EMBL:BT000450 EMBL:BT002084 EMBL:AY085565 SPTR:P37271	2.00E-11
Ljwgs_059008.1.1	1.10.4.8	CRTB phytoene synthase [EC:2.5.1.32] [COG:COG1562] [GO:0016767]	syn:slr1255	crtB, pys; phytoene synthase [EC:2.5.1.32] [KO:K02291]	3.00E-09	slr1255	COG1562	6.00E-10	PSY_NARPS	Carotenoidbiosynthesis;Chloroplast;Isoprenebiosynthesis;Multifunctionalenzyme;Plastid;Transferase;Transitpeptide,Phytoene synthase, chloroplast precursor (EC 2.5.1.-).	8.00E-12	GO_ID:36641	TAIR|gene:2167224 SPTR:P37271 symbol:AT5G17230 [GO:0016767 "geranylgeranyl-diphosphate geranylgeranyltransferase activity" evidence=ISS] InterPro:IPR002060 InterPro:IPR008949 Pfam:PF00494 PROSITE:PS01044 PROSITE:PS01045 EMBL:AB005238 EMBL:L25812 EMBL:AF009954 EMBL:BT000450 EMBL:BT002084 EMBL:AY085565 SPTR:P37271	2.00E-11
Ljwgs_059008.1.1	1.3.5.25	CRTB phytoene synthase [EC:2.5.1.32] [COG:COG1562] [GO:0016767]	syn:slr1255	crtB, pys; phytoene synthase [EC:2.5.1.32] [KO:K02291]	3.00E-09	slr1255	COG1562	6.00E-10	PSY_NARPS	Carotenoidbiosynthesis;Chloroplast;Isoprenebiosynthesis;Multifunctionalenzyme;Plastid;Transferase;Transitpeptide,Phytoene synthase, chloroplast precursor (EC 2.5.1.-).	8.00E-12	GO_ID:36641	TAIR|gene:2167224 SPTR:P37271 symbol:AT5G17230 [GO:0016767 "geranylgeranyl-diphosphate geranylgeranyltransferase activity" evidence=ISS] InterPro:IPR002060 InterPro:IPR008949 Pfam:PF00494 PROSITE:PS01044 PROSITE:PS01045 EMBL:AB005238 EMBL:L25812 EMBL:AF009954 EMBL:BT000450 EMBL:BT002084 EMBL:AY085565 SPTR:P37271	2.00E-11
Ljwgs_059008.1.1	1.10.1.5	E2.5.1.21, FDFT1 farnesyl-diphosphate farnesyltransferase [EC:2.5.1.21] [COG:COG1562] [GO:0004310]	syn:slr1255	crtB, pys; phytoene synthase [EC:2.5.1.32] [KO:K02291]	3.00E-09	slr1255	COG1562	6.00E-10	PSY_NARPS	Carotenoidbiosynthesis;Chloroplast;Isoprenebiosynthesis;Multifunctionalenzyme;Plastid;Transferase;Transitpeptide,Phytoene synthase, chloroplast precursor (EC 2.5.1.-).	8.00E-12	GO_ID:36641	TAIR|gene:2167224 SPTR:P37271 symbol:AT5G17230 [GO:0016767 "geranylgeranyl-diphosphate geranylgeranyltransferase activity" evidence=ISS] InterPro:IPR002060 InterPro:IPR008949 Pfam:PF00494 PROSITE:PS01044 PROSITE:PS01045 EMBL:AB005238 EMBL:L25812 EMBL:AF009954 EMBL:BT000450 EMBL:BT002084 EMBL:AY085565 SPTR:P37271	2.00E-11
Ljwgs_059008.1.1	1.3.5.16	E2.5.1.21, FDFT1 farnesyl-diphosphate farnesyltransferase [EC:2.5.1.21] [COG:COG1562] [GO:0004310]	syn:slr1255	crtB, pys; phytoene synthase [EC:2.5.1.32] [KO:K02291]	3.00E-09	slr1255	COG1562	6.00E-10	PSY_NARPS	Carotenoidbiosynthesis;Chloroplast;Isoprenebiosynthesis;Multifunctionalenzyme;Plastid;Transferase;Transitpeptide,Phytoene synthase, chloroplast precursor (EC 2.5.1.-).	8.00E-12	GO_ID:36641	TAIR|gene:2167224 SPTR:P37271 symbol:AT5G17230 [GO:0016767 "geranylgeranyl-diphosphate geranylgeranyltransferase activity" evidence=ISS] InterPro:IPR002060 InterPro:IPR008949 Pfam:PF00494 PROSITE:PS01044 PROSITE:PS01045 EMBL:AB005238 EMBL:L25812 EMBL:AF009954 EMBL:BT000450 EMBL:BT002084 EMBL:AY085565 SPTR:P37271	2.00E-11
TM1224.4.2	99.1.4.117	GO_ID:35543										GO_ID:35543	TAIR|gene:3698346 SPTR:Q9SFB0 symbol:AT3G08040.1 [GO:0015297 "antiporter activity" evidence=ISS] [GO:0016020 "membrane" evidence=ISS] InterPro:IPR002528 Pfam:PF01554 GO:GO:0016020 TIGRFAMs:TIGR00797 EMBL:AC074395 EMBL:AC013483 EMBL:AY056439 EMBL:AY057517 EMBL:AF448231 EMBL:BT006370 EMBL:AY133652 SPTR:Q9SFB0	5.00E-35
chr5.CM0200.88	99.1.4.6612	GO_ID:22983										GO_ID:22983	TAIR|gene:2101514 SPTR:Q8LEN7 symbol:AT3G19550.1 [GO:0005554 "molecular function unknown" evidence=ND] [GO:0000004 "biological process unknown" evidence=ND] EMBL:AY085326 EMBL:BT002905 EMBL:BT004424 SPTR:Q8LEN7	5.00E-14
Ljwgs_021471.1	3.3.10.117	BMPR1 bone morphogenetic protein receptor, type I [EC:2.7.1.37]	ath:At4g28490	F20O9.180; leucine-rich repeat transmembrane protein kinase, putative [EC:2.7.1.37] [KO:K00870]	9.00E-40				PSKR_DAUCA	ATP-binding;Glycoprotein;Kinase;Leucine-richrepeat;Membrane;Nucleotide-binding;Receptor;Repeat;Serine/threonine-proteinkinase;Signal;Transferase;Transmembrane,Phytosulfokine receptor precursor (EC 2.7.1.37) (Phytosulfokine LRR receptor kinase).	4.00E-49	GO_ID:15607	TAIR|gene:2170482 SPTR:Q9FL28 symbol:AT5G46330.1 [GO:0016301 "kinase activity" evidence=ISS] [GO:0004674 "protein serine/threonine kinase activity" evidence=ISS] [GO:0005524 "ATP binding" evidence=ISS] [GO:0006468 "protein amino acid phosphorylation" evidence=ISS] [GO:0007169 "transmembrane receptor protein tyrosine kinase signaling pathway" evidence=ISS] Pfam:PF00560 InterPro:IPR000719 InterPro:…	2.00E-52
Ljwgs_021471.1	3.2.2.1	Protein kinase [EC:2.7.1.37]	ath:At4g28490	F20O9.180; leucine-rich repeat transmembrane protein kinase, putative [EC:2.7.1.37] [KO:K00870]	9.00E-40				PSKR_DAUCA	ATP-binding;Glycoprotein;Kinase;Leucine-richrepeat;Membrane;Nucleotide-binding;Receptor;Repeat;Serine/threonine-proteinkinase;Signal;Transferase;Transmembrane,Phytosulfokine receptor precursor (EC 2.7.1.37) (Phytosulfokine LRR receptor kinase).	4.00E-49	GO_ID:15607	TAIR|gene:2170482 SPTR:Q9FL28 symbol:AT5G46330.1 [GO:0016301 "kinase activity" evidence=ISS] [GO:0004674 "protein serine/threonine kinase activity" evidence=ISS] [GO:0005524 "ATP binding" evidence=ISS] [GO:0006468 "protein amino acid phosphorylation" evidence=ISS] [GO:0007169 "transmembrane receptor protein tyrosine kinase signaling pathway" evidence=ISS] Pfam:PF00560 InterPro:IPR000719 InterPro:…	2.00E-52
Ljwgs_034570.1	99.1.4.1532	GO_ID:28941										GO_ID:28941	TAIR|gene:2169413 SPTR:Q9FL41 symbol:AT5G07050.1 [GO:0016020 "membrane" evidence=ISS] InterPro:IPR000620 Pfam:PF00892 GO:GO:0016020 EMBL:AB010697 SPTR:Q9FL41	2.00E-09
chr1.CM0122.11	1.1.9.28	E3.2.1.14 chitinase [EC:3.2.1.14] [COG:COG3325] [GO:0004568 0008843] [CAZy:GH19]	ath:At4g01700	T15B16.5; chitinase, putative [EC:3.2.1.14] [KO:K01183]	3.00E-115				CHI2_BRANA	Carbohydratemetabolism;Chitindegradation;Chitin-binding;Glycosidase;Hydrolase;Multigenefamily;Polysaccharidedegradation;Signal,Endochitinase CH25 precursor (EC 3.2.1.14).	1.00E-91	GO_ID:52845	TAIR|gene:2133411 SPTR:Q9ZSI6 symbol:AT4G01700.1 [GO:0004568 "chitinase activity" evidence=ISS] InterPro:IPR000726 HSSP:P23951 Pfam:PF00182 ProDom:PD354900 PROSITE:PS00774 EMBL:AL161492 EMBL:AF104919 EMBL:BT003069 PIR:T02004 SPTR:Q9ZSI6	6.00E-116
chr5.CM0200.88	99.1.4.6612	GO_ID:22983										GO_ID:22983	TAIR|gene:2101514 SPTR:Q8LEN7 symbol:AT3G19550.1 [GO:0005554 "molecular function unknown" evidence=ND] [GO:0000004 "biological process unknown" evidence=ND] EMBL:AY085326 EMBL:BT002905 EMBL:BT004424 SPTR:Q8LEN7	5.00E-14
Ljwgs_071225.0.1	99.1.4.7922	GO_ID:51352										GO_ID:51352	TAIR|gene:2034254 SPTR:Q9C972 symbol:AT1G80320.1 [GO:0016706 "oxidoreductase activity, acting on paired donors, with incorporation or reduction of molecular oxygen, 2-oxoglutarate as one donor, and incorporation of one atom each of oxygen into both donors" evidence=IDA] [GO:0019761 "glucosinolate biosynthesis" evidence=IDA] Pfam:PF03171 InterPro:IPR005123 EMBL:AC018848 PIR:G96834 SPTR:Q9C972	5.00E-13
Ljwgs_067089.2	1.2.3.22	PECE bilin biosynthesis PecE protein [EC:4.-.-.-] [GO:0016829]	ath:At4g13210	F17N18.100; pectate lyase family protein [EC:4.2.2.2] [KO:K01728]	2.00E-23				PEL18_ARATH	Calcium;Glycoprotein;Lyase;Metal-binding;Multigenefamily;Signal,Probable pectate lyase 18 precursor (EC 4.2.2.2) (Pectate lyase A10).	5.00E-31	GO_ID:10218	TAIR|gene:2161991 SPTR:Q93Z25 symbol:AT5G63180.1 [GO:0016829 "lyase activity" evidence=ISS] [GO:0000004 "biological process unknown" evidence=ND] [GO:0030570 "pectate lyase activity" evidence=ISS] InterPro:IPR002022 InterPro:IPR011050 Pfam:PF00544 PRINTS:PR00807 EMBL:AB008265 EMBL:AY058197 SPTR:Q93Z25	6.00E-28
Ljwgs_067089.2	1.2.3.10	CPCE phycocyanobilin lyase alpha subunit [EC:4.-.-.-] [COG:COG1413] [GO:0016829]	ath:At4g13210	F17N18.100; pectate lyase family protein [EC:4.2.2.2] [KO:K01728]	2.00E-23				PEL18_ARATH	Calcium;Glycoprotein;Lyase;Metal-binding;Multigenefamily;Signal,Probable pectate lyase 18 precursor (EC 4.2.2.2) (Pectate lyase A10).	5.00E-31	GO_ID:10218	TAIR|gene:2161991 SPTR:Q93Z25 symbol:AT5G63180.1 [GO:0016829 "lyase activity" evidence=ISS] [GO:0000004 "biological process unknown" evidence=ND] [GO:0030570 "pectate lyase activity" evidence=ISS] InterPro:IPR002022 InterPro:IPR011050 Pfam:PF00544 PRINTS:PR00807 EMBL:AB008265 EMBL:AY058197 SPTR:Q93Z25	6.00E-28
Ljwgs_067089.2	1.1.4.2	E4.2.2.2, pel pectate lyase [EC:4.2.2.2] [GO:0030570]	ath:At4g13210	F17N18.100; pectate lyase family protein [EC:4.2.2.2] [KO:K01728]	2.00E-23				PEL18_ARATH	Calcium;Glycoprotein;Lyase;Metal-binding;Multigenefamily;Signal,Probable pectate lyase 18 precursor (EC 4.2.2.2) (Pectate lyase A10).	5.00E-31	GO_ID:10218	TAIR|gene:2161991 SPTR:Q93Z25 symbol:AT5G63180.1 [GO:0016829 "lyase activity" evidence=ISS] [GO:0000004 "biological process unknown" evidence=ND] [GO:0030570 "pectate lyase activity" evidence=ISS] InterPro:IPR002022 InterPro:IPR011050 Pfam:PF00544 PRINTS:PR00807 EMBL:AB008265 EMBL:AY058197 SPTR:Q93Z25	6.00E-28
Ljwgs_067089.2	1.9.7.15	PABC 4-amino-4-deoxychorismate lyase [EC:4.1.3.38] [COG:COG0115] [GO:0016829]	ath:At4g13210	F17N18.100; pectate lyase family protein [EC:4.2.2.2] [KO:K01728]	2.00E-23				PEL18_ARATH	Calcium;Glycoprotein;Lyase;Metal-binding;Multigenefamily;Signal,Probable pectate lyase 18 precursor (EC 4.2.2.2) (Pectate lyase A10).	5.00E-31	GO_ID:10218	TAIR|gene:2161991 SPTR:Q93Z25 symbol:AT5G63180.1 [GO:0016829 "lyase activity" evidence=ISS] [GO:0000004 "biological process unknown" evidence=ND] [GO:0030570 "pectate lyase activity" evidence=ISS] InterPro:IPR002022 InterPro:IPR011050 Pfam:PF00544 PRINTS:PR00807 EMBL:AB008265 EMBL:AY058197 SPTR:Q93Z25	6.00E-28
Ljwgs_038139.1	99.1.4.5983	GO_ID:4801										GO_ID:4801	TAIR|gene:2206844 SPTR:Q9FX34 symbol:AT1G73390.1 [GO:0005554 "molecular function unknown" evidence=ND] [GO:0008372 "cellular component unknown" evidence=ND] EMBL:AC012396 EMBL:AY072312 EMBL:BT015943 PIR:E96760 SPTR:Q9FX34	5.00E-31
Ljwgs_036170.1	3.1.1.35.2	ABCG4 ATP-binding cassette, subfamily G (WHITE), member 4	hsa:64137	ABCG4; ATP-binding cassette, sub-family G (WHITE), member 4 [KO:K05680]	5.00E-29	YOR328w_3	COG1131	3.00E-28	PDR5_YEAST	Antibioticresistance;ATP-binding;Completeproteome;Cycloheximideresistance;Directproteinsequencing;Glycoprotein;Membrane;Nucleotide-binding;Repeat;Transmembrane;Transport,Suppressor of toxicity of sporidesmin.	4.00E-37	GO_ID:36915	TAIR|gene:2196592 SPTR:Q9M9E1 symbol:PDR12 "PLEIOTROPIC DRUG RESISTANCE 12" [GO:0042626 "ATPase activity, coupled to transmembrane movement of substances" evidence=ISS] [GO:0005886 "plasma membrane" evidence=IDA] [GO:0015692 "lead ion transport" evidence=IMP] InterPro:IPR003593 InterPro:IPR003439 Pfam:PF00005 InterPro:IPR000412 Pfam:PF01061 SMART:SM00382 ProDom:PD000006 PROSITE:PS50893 EMBL:AC013…	5.00E-152
Ljwgs_036170.1	3.1.1.29.3	CCMA heme exporter ATP-binding protein CcmA [EC:3.6.3.41] [COG:COG1131] [GO:0015439]	hsa:64137	ABCG4; ATP-binding cassette, sub-family G (WHITE), member 4 [KO:K05680]	5.00E-29	YOR328w_3	COG1131	3.00E-28	PDR5_YEAST	Antibioticresistance;ATP-binding;Completeproteome;Cycloheximideresistance;Directproteinsequencing;Glycoprotein;Membrane;Nucleotide-binding;Repeat;Transmembrane;Transport,Suppressor of toxicity of sporidesmin.	4.00E-37	GO_ID:36915	TAIR|gene:2196592 SPTR:Q9M9E1 symbol:PDR12 "PLEIOTROPIC DRUG RESISTANCE 12" [GO:0042626 "ATPase activity, coupled to transmembrane movement of substances" evidence=ISS] [GO:0005886 "plasma membrane" evidence=IDA] [GO:0015692 "lead ion transport" evidence=IMP] InterPro:IPR003593 InterPro:IPR003439 Pfam:PF00005 InterPro:IPR000412 Pfam:PF01061 SMART:SM00382 ProDom:PD000006 PROSITE:PS50893 EMBL:AC013…	5.00E-152
Ljwgs_036170.1	1.2.7.51.3	CCMA heme exporter ATP-binding protein CcmA [EC:3.6.3.41] [COG:COG1131] [GO:0015439]	hsa:64137	ABCG4; ATP-binding cassette, sub-family G (WHITE), member 4 [KO:K05680]	5.00E-29	YOR328w_3	COG1131	3.00E-28	PDR5_YEAST	Antibioticresistance;ATP-binding;Completeproteome;Cycloheximideresistance;Directproteinsequencing;Glycoprotein;Membrane;Nucleotide-binding;Repeat;Transmembrane;Transport,Suppressor of toxicity of sporidesmin.	4.00E-37	GO_ID:36915	TAIR|gene:2196592 SPTR:Q9M9E1 symbol:PDR12 "PLEIOTROPIC DRUG RESISTANCE 12" [GO:0042626 "ATPase activity, coupled to transmembrane movement of substances" evidence=ISS] [GO:0005886 "plasma membrane" evidence=IDA] [GO:0015692 "lead ion transport" evidence=IMP] InterPro:IPR003593 InterPro:IPR003439 Pfam:PF00005 InterPro:IPR000412 Pfam:PF01061 SMART:SM00382 ProDom:PD000006 PROSITE:PS50893 EMBL:AC013…	5.00E-152
Ljwgs_036170.1	3.1.1.23	ABC-2.A ABC-2 type transport system ATP-binding protein [COG:COG1131 COG1134]	hsa:64137	ABCG4; ATP-binding cassette, sub-family G (WHITE), member 4 [KO:K05680]	5.00E-29	YOR328w_3	COG1131	3.00E-28	PDR5_YEAST	Antibioticresistance;ATP-binding;Completeproteome;Cycloheximideresistance;Directproteinsequencing;Glycoprotein;Membrane;Nucleotide-binding;Repeat;Transmembrane;Transport,Suppressor of toxicity of sporidesmin.	4.00E-37	GO_ID:36915	TAIR|gene:2196592 SPTR:Q9M9E1 symbol:PDR12 "PLEIOTROPIC DRUG RESISTANCE 12" [GO:0042626 "ATPase activity, coupled to transmembrane movement of substances" evidence=ISS] [GO:0005886 "plasma membrane" evidence=IDA] [GO:0015692 "lead ion transport" evidence=IMP] InterPro:IPR003593 InterPro:IPR003439 Pfam:PF00005 InterPro:IPR000412 Pfam:PF01061 SMART:SM00382 ProDom:PD000006 PROSITE:PS50893 EMBL:AC013…	5.00E-152
Ljwgs_007097.2	99.1.4.5784	GO_ID:31042										GO_ID:31042	TAIR|gene:2091362 SPTR:Q94JU2 symbol:AT3G28050.1 [GO:0000004 "biological process unknown" evidence=ND] [GO:0016020 "membrane" evidence=ISS] EMBL:AF372936 EMBL:AY133520 SPTR:Q94JU2	4.00E-83
chr1.CM0122.41.2	1.9.7.12	E1.1.1.153, spr sepiapterin reductase [EC:1.1.1.153] [COG:COG1028] [GO:0004757]	nfa:nfa48060	putative short chain dehydrogenase [EC:1.1.1.53] [KO:K00038]	2.00E-35	CC0094	COG1028	1.00E-35	TS2_MAIZE	Developmentalprotein;Oxidoreductase,Sex determination protein tasselseed 2.	2.00E-58	GO_ID:50230	TAIR|gene:2041438 SPTR:O80713 symbol:AT2G47130.1 [GO:0008372 "cellular component unknown" evidence=ND] [GO:0016491 "oxidoreductase activity" evidence=ISS] InterPro:IPR002198 InterPro:IPR002347 Pfam:PF00106 Prosite:PS00061 GO:GO:0008152 PRINTS:PR00080 PRINTS:PR00081 HSSP:P29132 GO:GO:0009507 EMBL:AC004411 EMBL:BT010410 EMBL:AK175374 PIR:T02175 SPTR:O80713	5.00E-81
chr1.CM0122.41.2	1.1.4.5	E1.1.1.125, kduD 2-deoxy-D-gluconate 3-dehydrogenase [EC:1.1.1.125] [COG:COG1028] [GO:0008678]	nfa:nfa48060	putative short chain dehydrogenase [EC:1.1.1.53] [KO:K00038]	2.00E-35	CC0094	COG1028	1.00E-35	TS2_MAIZE	Developmentalprotein;Oxidoreductase,Sex determination protein tasselseed 2.	2.00E-58	GO_ID:50230	TAIR|gene:2041438 SPTR:O80713 symbol:AT2G47130.1 [GO:0008372 "cellular component unknown" evidence=ND] [GO:0016491 "oxidoreductase activity" evidence=ISS] InterPro:IPR002198 InterPro:IPR002347 Pfam:PF00106 Prosite:PS00061 GO:GO:0008152 PRINTS:PR00080 PRINTS:PR00081 HSSP:P29132 GO:GO:0009507 EMBL:AC004411 EMBL:BT010410 EMBL:AK175374 PIR:T02175 SPTR:O80713	5.00E-81
chr1.CM0122.41.2	1.9.10.50	E1.3.1.33, por protochlorophyllide reductase [EC:1.3.1.33] [COG:COG1028] [GO:0016630]	nfa:nfa48060	putative short chain dehydrogenase [EC:1.1.1.53] [KO:K00038]	2.00E-35	CC0094	COG1028	1.00E-35	TS2_MAIZE	Developmentalprotein;Oxidoreductase,Sex determination protein tasselseed 2.	2.00E-58	GO_ID:50230	TAIR|gene:2041438 SPTR:O80713 symbol:AT2G47130.1 [GO:0008372 "cellular component unknown" evidence=ND] [GO:0016491 "oxidoreductase activity" evidence=ISS] InterPro:IPR002198 InterPro:IPR002347 Pfam:PF00106 Prosite:PS00061 GO:GO:0008152 PRINTS:PR00080 PRINTS:PR00081 HSSP:P29132 GO:GO:0009507 EMBL:AC004411 EMBL:BT010410 EMBL:AK175374 PIR:T02175 SPTR:O80713	5.00E-81
chr1.CM0122.41.2	1.8.8.3	E1.3.1.28, entA 2,3-dihydro-2,3-dihydroxybenzoate dehydrogenase [EC:1.3.1.28] [COG:COG1028] [GO:0008667]	nfa:nfa48060	putative short chain dehydrogenase [EC:1.1.1.53] [KO:K00038]	2.00E-35	CC0094	COG1028	1.00E-35	TS2_MAIZE	Developmentalprotein;Oxidoreductase,Sex determination protein tasselseed 2.	2.00E-58	GO_ID:50230	TAIR|gene:2041438 SPTR:O80713 symbol:AT2G47130.1 [GO:0008372 "cellular component unknown" evidence=ND] [GO:0016491 "oxidoreductase activity" evidence=ISS] InterPro:IPR002198 InterPro:IPR002347 Pfam:PF00106 Prosite:PS00061 GO:GO:0008152 PRINTS:PR00080 PRINTS:PR00081 HSSP:P29132 GO:GO:0009507 EMBL:AC004411 EMBL:BT010410 EMBL:AK175374 PIR:T02175 SPTR:O80713	5.00E-81
chr1.CM0122.41.2	1.1.14.17	E1.1.1.36, phbB acetoacetyl-CoA reductase [EC:1.1.1.36] [COG:COG1028] [GO:0018454]	nfa:nfa48060	putative short chain dehydrogenase [EC:1.1.1.53] [KO:K00038]	2.00E-35	CC0094	COG1028	1.00E-35	TS2_MAIZE	Developmentalprotein;Oxidoreductase,Sex determination protein tasselseed 2.	2.00E-58	GO_ID:50230	TAIR|gene:2041438 SPTR:O80713 symbol:AT2G47130.1 [GO:0008372 "cellular component unknown" evidence=ND] [GO:0016491 "oxidoreductase activity" evidence=ISS] InterPro:IPR002198 InterPro:IPR002347 Pfam:PF00106 Prosite:PS00061 GO:GO:0008152 PRINTS:PR00080 PRINTS:PR00081 HSSP:P29132 GO:GO:0009507 EMBL:AC004411 EMBL:BT010410 EMBL:AK175374 PIR:T02175 SPTR:O80713	5.00E-81
chr1.CM0122.41.2	1.1.3.26	E1.1.1.47, gdh glucose 1-dehydrogenase [EC:1.1.1.47] [COG:COG1028]	nfa:nfa48060	putative short chain dehydrogenase [EC:1.1.1.53] [KO:K00038]	2.00E-35	CC0094	COG1028	1.00E-35	TS2_MAIZE	Developmentalprotein;Oxidoreductase,Sex determination protein tasselseed 2.	2.00E-58	GO_ID:50230	TAIR|gene:2041438 SPTR:O80713 symbol:AT2G47130.1 [GO:0008372 "cellular component unknown" evidence=ND] [GO:0016491 "oxidoreductase activity" evidence=ISS] InterPro:IPR002198 InterPro:IPR002347 Pfam:PF00106 Prosite:PS00061 GO:GO:0008152 PRINTS:PR00080 PRINTS:PR00081 HSSP:P29132 GO:GO:0009507 EMBL:AC004411 EMBL:BT010410 EMBL:AK175374 PIR:T02175 SPTR:O80713	5.00E-81
chr1.CM0122.41.2	1.1.13.10	E1.3.1.- [EC:1.3.1.-] [COG:COG1028]	nfa:nfa48060	putative short chain dehydrogenase [EC:1.1.1.53] [KO:K00038]	2.00E-35	CC0094	COG1028	1.00E-35	TS2_MAIZE	Developmentalprotein;Oxidoreductase,Sex determination protein tasselseed 2.	2.00E-58	GO_ID:50230	TAIR|gene:2041438 SPTR:O80713 symbol:AT2G47130.1 [GO:0008372 "cellular component unknown" evidence=ND] [GO:0016491 "oxidoreductase activity" evidence=ISS] InterPro:IPR002198 InterPro:IPR002347 Pfam:PF00106 Prosite:PS00061 GO:GO:0008152 PRINTS:PR00080 PRINTS:PR00081 HSSP:P29132 GO:GO:0009507 EMBL:AC004411 EMBL:BT010410 EMBL:AK175374 PIR:T02175 SPTR:O80713	5.00E-81
chr1.CM0122.41.2	1.3.6.9	E1.1.1.53 3alpha(or 20beta)-hydroxysteroid dehydrogenase [EC:1.1.1.53]	nfa:nfa48060	putative short chain dehydrogenase [EC:1.1.1.53] [KO:K00038]	2.00E-35	CC0094	COG1028	1.00E-35	TS2_MAIZE	Developmentalprotein;Oxidoreductase,Sex determination protein tasselseed 2.	2.00E-58	GO_ID:50230	TAIR|gene:2041438 SPTR:O80713 symbol:AT2G47130.1 [GO:0008372 "cellular component unknown" evidence=ND] [GO:0016491 "oxidoreductase activity" evidence=ISS] InterPro:IPR002198 InterPro:IPR002347 Pfam:PF00106 Prosite:PS00061 GO:GO:0008152 PRINTS:PR00080 PRINTS:PR00081 HSSP:P29132 GO:GO:0009507 EMBL:AC004411 EMBL:BT010410 EMBL:AK175374 PIR:T02175 SPTR:O80713	5.00E-81
chr1.CM0122.41.2	1.11.6.2	E1.3.1.- [EC:1.3.1.-] [COG:COG1028]	nfa:nfa48060	putative short chain dehydrogenase [EC:1.1.1.53] [KO:K00038]	2.00E-35	CC0094	COG1028	1.00E-35	TS2_MAIZE	Developmentalprotein;Oxidoreductase,Sex determination protein tasselseed 2.	2.00E-58	GO_ID:50230	TAIR|gene:2041438 SPTR:O80713 symbol:AT2G47130.1 [GO:0008372 "cellular component unknown" evidence=ND] [GO:0016491 "oxidoreductase activity" evidence=ISS] InterPro:IPR002198 InterPro:IPR002347 Pfam:PF00106 Prosite:PS00061 GO:GO:0008152 PRINTS:PR00080 PRINTS:PR00081 HSSP:P29132 GO:GO:0009507 EMBL:AC004411 EMBL:BT010410 EMBL:AK175374 PIR:T02175 SPTR:O80713	5.00E-81
chr1.CM0122.41.2	1.9.10.29	COBL2, cobL precorrin-8W decarboxylase [EC:1.-.-.-] [COG:COG2242] [GO:0016491]	nfa:nfa48060	putative short chain dehydrogenase [EC:1.1.1.53] [KO:K00038]	2.00E-35	CC0094	COG1028	1.00E-35	TS2_MAIZE	Developmentalprotein;Oxidoreductase,Sex determination protein tasselseed 2.	2.00E-58	GO_ID:50230	TAIR|gene:2041438 SPTR:O80713 symbol:AT2G47130.1 [GO:0008372 "cellular component unknown" evidence=ND] [GO:0016491 "oxidoreductase activity" evidence=ISS] InterPro:IPR002198 InterPro:IPR002347 Pfam:PF00106 Prosite:PS00061 GO:GO:0008152 PRINTS:PR00080 PRINTS:PR00081 HSSP:P29132 GO:GO:0009507 EMBL:AC004411 EMBL:BT010410 EMBL:AK175374 PIR:T02175 SPTR:O80713	5.00E-81
chr1.CM0122.41.2	1.7.11.2	E1.1.1.102 3-dehydrosphinganine reductase [EC:1.1.1.102] [COG:COG1028] [GO:0047560]	nfa:nfa48060	putative short chain dehydrogenase [EC:1.1.1.53] [KO:K00038]	2.00E-35	CC0094	COG1028	1.00E-35	TS2_MAIZE	Developmentalprotein;Oxidoreductase,Sex determination protein tasselseed 2.	2.00E-58	GO_ID:50230	TAIR|gene:2041438 SPTR:O80713 symbol:AT2G47130.1 [GO:0008372 "cellular component unknown" evidence=ND] [GO:0016491 "oxidoreductase activity" evidence=ISS] InterPro:IPR002198 InterPro:IPR002347 Pfam:PF00106 Prosite:PS00061 GO:GO:0008152 PRINTS:PR00080 PRINTS:PR00081 HSSP:P29132 GO:GO:0009507 EMBL:AC004411 EMBL:BT010410 EMBL:AK175374 PIR:T02175 SPTR:O80713	5.00E-81
chr1.CM0122.41.2	1.3.1.5	E1.1.1.100, fabG 3-oxoacyl-[acyl-carrier protein] reductase [EC:1.1.1.100] [COG:COG1028] [GO:0004316]	nfa:nfa48060	putative short chain dehydrogenase [EC:1.1.1.53] [KO:K00038]	2.00E-35	CC0094	COG1028	1.00E-35	TS2_MAIZE	Developmentalprotein;Oxidoreductase,Sex determination protein tasselseed 2.	2.00E-58	GO_ID:50230	TAIR|gene:2041438 SPTR:O80713 symbol:AT2G47130.1 [GO:0008372 "cellular component unknown" evidence=ND] [GO:0016491 "oxidoreductase activity" evidence=ISS] InterPro:IPR002198 InterPro:IPR002347 Pfam:PF00106 Prosite:PS00061 GO:GO:0008152 PRINTS:PR00080 PRINTS:PR00081 HSSP:P29132 GO:GO:0009507 EMBL:AC004411 EMBL:BT010410 EMBL:AK175374 PIR:T02175 SPTR:O80713	5.00E-81
chr1.CM0122.41.2	1.3.4.7	E1.1.1.30, bdh 3-hydroxybutyrate dehydrogenase [EC:1.1.1.30] [COG:COG1028] [GO:0003858]	nfa:nfa48060	putative short chain dehydrogenase [EC:1.1.1.53] [KO:K00038]	2.00E-35	CC0094	COG1028	1.00E-35	TS2_MAIZE	Developmentalprotein;Oxidoreductase,Sex determination protein tasselseed 2.	2.00E-58	GO_ID:50230	TAIR|gene:2041438 SPTR:O80713 symbol:AT2G47130.1 [GO:0008372 "cellular component unknown" evidence=ND] [GO:0016491 "oxidoreductase activity" evidence=ISS] InterPro:IPR002198 InterPro:IPR002347 Pfam:PF00106 Prosite:PS00061 GO:GO:0008152 PRINTS:PR00080 PRINTS:PR00081 HSSP:P29132 GO:GO:0009507 EMBL:AC004411 EMBL:BT010410 EMBL:AK175374 PIR:T02175 SPTR:O80713	5.00E-81
chr1.CM0122.41.2	1.1.5.27	E1.1.1.140, srlD sorbitol-6-phosphate 2-dehydrogenase [EC:1.1.1.140] [COG:COG1028] [GO:0009010]	nfa:nfa48060	putative short chain dehydrogenase [EC:1.1.1.53] [KO:K00038]	2.00E-35	CC0094	COG1028	1.00E-35	TS2_MAIZE	Developmentalprotein;Oxidoreductase,Sex determination protein tasselseed 2.	2.00E-58	GO_ID:50230	TAIR|gene:2041438 SPTR:O80713 symbol:AT2G47130.1 [GO:0008372 "cellular component unknown" evidence=ND] [GO:0016491 "oxidoreductase activity" evidence=ISS] InterPro:IPR002198 InterPro:IPR002347 Pfam:PF00106 Prosite:PS00061 GO:GO:0008152 PRINTS:PR00080 PRINTS:PR00081 HSSP:P29132 GO:GO:0009507 EMBL:AC004411 EMBL:BT010410 EMBL:AK175374 PIR:T02175 SPTR:O80713	5.00E-81
chr1.CM0122.41.2	1.5.14.16	E1.3.1.- [EC:1.3.1.-] [COG:COG1028]	nfa:nfa48060	putative short chain dehydrogenase [EC:1.1.1.53] [KO:K00038]	2.00E-35	CC0094	COG1028	1.00E-35	TS2_MAIZE	Developmentalprotein;Oxidoreductase,Sex determination protein tasselseed 2.	2.00E-58	GO_ID:50230	TAIR|gene:2041438 SPTR:O80713 symbol:AT2G47130.1 [GO:0008372 "cellular component unknown" evidence=ND] [GO:0016491 "oxidoreductase activity" evidence=ISS] InterPro:IPR002198 InterPro:IPR002347 Pfam:PF00106 Prosite:PS00061 GO:GO:0008152 PRINTS:PR00080 PRINTS:PR00081 HSSP:P29132 GO:GO:0009507 EMBL:AC004411 EMBL:BT010410 EMBL:AK175374 PIR:T02175 SPTR:O80713	5.00E-81
chr1.CM0122.41.2	1.11.16.6	E1.3.1.25, benD 1,6-dihydroxycyclohexa-2,4-diene-1-carboxylate dehydrogenase [EC:1.3.1.25] [COG:COG1028] [GO:0047116]	nfa:nfa48060	putative short chain dehydrogenase [EC:1.1.1.53] [KO:K00038]	2.00E-35	CC0094	COG1028	1.00E-35	TS2_MAIZE	Developmentalprotein;Oxidoreductase,Sex determination protein tasselseed 2.	2.00E-58	GO_ID:50230	TAIR|gene:2041438 SPTR:O80713 symbol:AT2G47130.1 [GO:0008372 "cellular component unknown" evidence=ND] [GO:0016491 "oxidoreductase activity" evidence=ISS] InterPro:IPR002198 InterPro:IPR002347 Pfam:PF00106 Prosite:PS00061 GO:GO:0008152 PRINTS:PR00080 PRINTS:PR00081 HSSP:P29132 GO:GO:0009507 EMBL:AC004411 EMBL:BT010410 EMBL:AK175374 PIR:T02175 SPTR:O80713	5.00E-81
chr1.CM0122.41.2	1.3.10.8	E1.1.1.101, AYR1 1-acylglycerone phosphate reductase [EC:1.1.1.101] [COG:COG1028] [GO:0000140]	nfa:nfa48060	putative short chain dehydrogenase [EC:1.1.1.53] [KO:K00038]	2.00E-35	CC0094	COG1028	1.00E-35	TS2_MAIZE	Developmentalprotein;Oxidoreductase,Sex determination protein tasselseed 2.	2.00E-58	GO_ID:50230	TAIR|gene:2041438 SPTR:O80713 symbol:AT2G47130.1 [GO:0008372 "cellular component unknown" evidence=ND] [GO:0016491 "oxidoreductase activity" evidence=ISS] InterPro:IPR002198 InterPro:IPR002347 Pfam:PF00106 Prosite:PS00061 GO:GO:0008152 PRINTS:PR00080 PRINTS:PR00081 HSSP:P29132 GO:GO:0009507 EMBL:AC004411 EMBL:BT010410 EMBL:AK175374 PIR:T02175 SPTR:O80713	5.00E-81
chr1.CM0122.41.2	1.5.13.29	HCAB 2,3-dihydroxy-2,3-dihydrophenylpropionate dehydrogenase [EC:1.3.1.-] [COG:COG1028] [GO:0018498]	nfa:nfa48060	putative short chain dehydrogenase [EC:1.1.1.53] [KO:K00038]	2.00E-35	CC0094	COG1028	1.00E-35	TS2_MAIZE	Developmentalprotein;Oxidoreductase,Sex determination protein tasselseed 2.	2.00E-58	GO_ID:50230	TAIR|gene:2041438 SPTR:O80713 symbol:AT2G47130.1 [GO:0008372 "cellular component unknown" evidence=ND] [GO:0016491 "oxidoreductase activity" evidence=ISS] InterPro:IPR002198 InterPro:IPR002347 Pfam:PF00106 Prosite:PS00061 GO:GO:0008152 PRINTS:PR00080 PRINTS:PR00081 HSSP:P29132 GO:GO:0009507 EMBL:AC004411 EMBL:BT010410 EMBL:AK175374 PIR:T02175 SPTR:O80713	5.00E-81
chr1.CM0122.41.2	1.3.7.11	E1.1.1.53 3alpha(or 20beta)-hydroxysteroid dehydrogenase [EC:1.1.1.53]	nfa:nfa48060	putative short chain dehydrogenase [EC:1.1.1.53] [KO:K00038]	2.00E-35	CC0094	COG1028	1.00E-35	TS2_MAIZE	Developmentalprotein;Oxidoreductase,Sex determination protein tasselseed 2.	2.00E-58	GO_ID:50230	TAIR|gene:2041438 SPTR:O80713 symbol:AT2G47130.1 [GO:0008372 "cellular component unknown" evidence=ND] [GO:0016491 "oxidoreductase activity" evidence=ISS] InterPro:IPR002198 InterPro:IPR002347 Pfam:PF00106 Prosite:PS00061 GO:GO:0008152 PRINTS:PR00080 PRINTS:PR00081 HSSP:P29132 GO:GO:0009507 EMBL:AC004411 EMBL:BT010410 EMBL:AK175374 PIR:T02175 SPTR:O80713	5.00E-81
chr1.CM0122.41.2	1.1.14.36	E1.1.1.30, bdh 3-hydroxybutyrate dehydrogenase [EC:1.1.1.30] [COG:COG1028] [GO:0003858]	nfa:nfa48060	putative short chain dehydrogenase [EC:1.1.1.53] [KO:K00038]	2.00E-35	CC0094	COG1028	1.00E-35	TS2_MAIZE	Developmentalprotein;Oxidoreductase,Sex determination protein tasselseed 2.	2.00E-58	GO_ID:50230	TAIR|gene:2041438 SPTR:O80713 symbol:AT2G47130.1 [GO:0008372 "cellular component unknown" evidence=ND] [GO:0016491 "oxidoreductase activity" evidence=ISS] InterPro:IPR002198 InterPro:IPR002347 Pfam:PF00106 Prosite:PS00061 GO:GO:0008152 PRINTS:PR00080 PRINTS:PR00081 HSSP:P29132 GO:GO:0009507 EMBL:AC004411 EMBL:BT010410 EMBL:AK175374 PIR:T02175 SPTR:O80713	5.00E-81
Ljwgs_067744.1	1.3.8.5	E1.14.99.-, desA fatty acid desaturase [EC:1.14.99.-] [COG:COG3239]	mmu:170752	Bcdo2; beta-carotene 9, 10-dioxygenase 2 [EC:1.14.99.-] [KO:K00516]	2.00E-17				BCDO2_MOUSE	Dioxygenase;Iron;Oxidoreductase,Beta,beta-carotene 9,10-dioxygenase (EC 1.14.99.-) (Beta-carotene dioxygenase 2) (B-diox-II).	1.00E-17	GO_ID:23166	TIGR_CMR|CBU1011 SPTR:Q83CU2 symbol:CBU1011 "dioxygenase, putative" [GO:0008152 "metabolism" evidence=ISS] [GO:0016702 "oxidoreductase activity, acting on single donors with incorporation of molecular oxygen, incorporation of two atoms of oxygen" evidence=ISS] InterPro:IPR004294 PANTHER:PTHR10543 Pfam:PF03055 EMBL:AE016963 TIGR:CBU1011 SPTR:Q83CU2	8.00E-21
Ljwgs_067744.1	1.11.6.1	E1.14.99.-, desA fatty acid desaturase [EC:1.14.99.-] [COG:COG3239]	mmu:170752	Bcdo2; beta-carotene 9, 10-dioxygenase 2 [EC:1.14.99.-] [KO:K00516]	2.00E-17				BCDO2_MOUSE	Dioxygenase;Iron;Oxidoreductase,Beta,beta-carotene 9,10-dioxygenase (EC 1.14.99.-) (Beta-carotene dioxygenase 2) (B-diox-II).	1.00E-17	GO_ID:23166	TIGR_CMR|CBU1011 SPTR:Q83CU2 symbol:CBU1011 "dioxygenase, putative" [GO:0008152 "metabolism" evidence=ISS] [GO:0016702 "oxidoreductase activity, acting on single donors with incorporation of molecular oxygen, incorporation of two atoms of oxygen" evidence=ISS] InterPro:IPR004294 PANTHER:PTHR10543 Pfam:PF03055 EMBL:AE016963 TIGR:CBU1011 SPTR:Q83CU2	8.00E-21
Ljwgs_067744.1	1.11.17.27	E1.14.99.-, desA fatty acid desaturase [EC:1.14.99.-] [COG:COG3239]	mmu:170752	Bcdo2; beta-carotene 9, 10-dioxygenase 2 [EC:1.14.99.-] [KO:K00516]	2.00E-17				BCDO2_MOUSE	Dioxygenase;Iron;Oxidoreductase,Beta,beta-carotene 9,10-dioxygenase (EC 1.14.99.-) (Beta-carotene dioxygenase 2) (B-diox-II).	1.00E-17	GO_ID:23166	TIGR_CMR|CBU1011 SPTR:Q83CU2 symbol:CBU1011 "dioxygenase, putative" [GO:0008152 "metabolism" evidence=ISS] [GO:0016702 "oxidoreductase activity, acting on single donors with incorporation of molecular oxygen, incorporation of two atoms of oxygen" evidence=ISS] InterPro:IPR004294 PANTHER:PTHR10543 Pfam:PF03055 EMBL:AE016963 TIGR:CBU1011 SPTR:Q83CU2	8.00E-21
Ljwgs_043588.1	1.1.8.29	E3.1.1.11 pectinesterase [EC:3.1.1.11] [GO:0030599]	ath:At1g53840	T18A20.7; pectinesterase family protein [EC:3.1.1.11] [KO:K01051]	3.00E-09				21KD_DAUCA	Signal,21 kDa protein precursor (1.2 protein).	5.00E-17	GO_ID:7432	TAIR|gene:2126915 SPTR:O81309 symbol:AT4G00080.1 [GO:0000004 "biological process unknown" evidence=ND] [GO:0046910 "pectinesterase inhibitor activity" evidence=ISS] InterPro:IPR006501 Pfam:PF04043 InterPro:IPR007186 TIGRFAMs:TIGR01614 EMBL:AF069299 EMBL:AL161471 EMBL:BT006197 PIR:T01336 SPTR:O81309	2.00E-31
Ljwgs_043588.1	1.1.4.1	E3.1.1.11 pectinesterase [EC:3.1.1.11] [GO:0030599]	ath:At1g53840	T18A20.7; pectinesterase family protein [EC:3.1.1.11] [KO:K01051]	3.00E-09				21KD_DAUCA	Signal,21 kDa protein precursor (1.2 protein).	5.00E-17	GO_ID:7432	TAIR|gene:2126915 SPTR:O81309 symbol:AT4G00080.1 [GO:0000004 "biological process unknown" evidence=ND] [GO:0046910 "pectinesterase inhibitor activity" evidence=ISS] InterPro:IPR006501 Pfam:PF04043 InterPro:IPR007186 TIGRFAMs:TIGR01614 EMBL:AF069299 EMBL:AL161471 EMBL:BT006197 PIR:T01336 SPTR:O81309	2.00E-31
chr1.CM0375.58	99.1.4.535	GO_ID:1885										GO_ID:1885	TAIR|gene:2010855 SPTR:Q9SGU7 symbol:AT1G64680.1 [GO:0005554 "molecular function unknown" evidence=ND] [GO:0000004 "biological process unknown" evidence=ND] EMBL:AC009519 EMBL:BT010194 PIR:H96669 SPTR:Q9SGU7	2.00E-39
Ljwgs_076508.1	1.10.7.4	E1.1.1.219 dihydroflavonol-4-reductase [EC:1.1.1.219] [COG:COG0451] [GO:0045552]	ath:At5g42800	MJB21.18; dihydroflavonol 4-reductase (dihydrokaempferol 4-reductase) (DFR) [EC:1.1.1.219] [KO:K00091]	5.00E-57				DFRA_VITVI	Flavonoidbiosynthesis;NADP;Oxidoreductase,Dihydroflavonol-4-reductase (EC 1.1.1.219) (DFR) (Dihydrokaempferol 4- reductase).	4.00E-65	GO_ID:18382	TAIR|gene:2165426 SPTR:P51102 symbol:AT5G42800.1 [GO:0009718 "anthocyanin biosynthesis" evidence=IMP] [GO:0045552 "dihydrokaempferol 4-reductase activity" evidence=IMP] InterPro:IPR001509 EMBL:AB007647 EMBL:M86359 EMBL:AB033294 EMBL:AJ251982 PIR:JQ1688 SPTR:P51102	1.00E-57
chr1.TM1767.21	99.1.4.6224	GO_ID:49833										GO_ID:49833	TAIR|gene:2142548 SPTR:Q9LXB0 symbol:AT5G10580.1 [GO:0000004 "biological process unknown" evidence=ND] [GO:0005554 "molecular function unknown" evidence=ND] InterPro:IPR006747 Pfam:PF04654 EMBL:AL353995 EMBL:AY078013 EMBL:AF385697 PIR:T49981 SPTR:Q9LXB0	2.00E-81
chr2.CM0028.17	99.1.3.2.714	GL11_ARATH							GL11_ARATH	Apoplast;Cellwall;Glycoprotein;Manganese;Metal-binding;Multigenefamily;Signal,Germin-like protein subfamily 1 member 1 precursor.	3.00E-64	GO_ID:22433	TAIR|gene:2194568 SPTR:P92998 symbol:AT1G10460.1 [GO:0000004 "biological process unknown" evidence=ND] InterPro:IPR001929 InterPro:IPR006045 Pfam:PF00190 InterPro:IPR011051 InterPro:IPR007113 EMBL:AC007067 EMBL:AF170550 EMBL:U75202 PIR:D86238 HSSP:P45850 PRINTS:PR00325 PROSITE:PS00725 SPTR:P92998	1.00E-64
chr2.CM0028.17	99.1.4.1423	GO_ID:22433							GL11_ARATH	Apoplast;Cellwall;Glycoprotein;Manganese;Metal-binding;Multigenefamily;Signal,Germin-like protein subfamily 1 member 1 precursor.	3.00E-64	GO_ID:22433	TAIR|gene:2194568 SPTR:P92998 symbol:AT1G10460.1 [GO:0000004 "biological process unknown" evidence=ND] InterPro:IPR001929 InterPro:IPR006045 Pfam:PF00190 InterPro:IPR011051 InterPro:IPR007113 EMBL:AC007067 EMBL:AF170550 EMBL:U75202 PIR:D86238 HSSP:P45850 PRINTS:PR00325 PROSITE:PS00725 SPTR:P92998	1.00E-64
Ljwgs_103604.1	1.2.6.9	E1.11.1.7 peroxidase [EC:1.11.1.7] [GO:0004601]	ath:At1g71695	F14O23.6; peroxidase 12 (PER12) (P12) (PRXR6) [EC:1.11.1.7] [KO:K00430]	3.00E-56				PER12_ARATH	Calcium;Glycoprotein;Heme;Hydrogenperoxide;Iron;Metal-binding;Multigenefamily;Oxidoreductase;Peroxidase;Signal;Vacuole,Peroxidase 12 precursor (EC 1.11.1.7) (Atperox P12) (PRXR6) (ATP4a).	2.00E-56	GO_ID:49749	TAIR|gene:2207209 SPTR:O23044 symbol:AT1G05260.1 [GO:0004601 "peroxidase activity" evidence=ISS] InterPro:IPR002016 InterPro:IPR000823 Pfam:PF00141 InterPro:IPR010255 PROSITE:PS00435 PROSITE:PS00436 PRINTS:PR00458 PROSITE:PS50873 EMBL:AC000098 PRINTS:PR00461 EMBL:U97684 EMBL:BT004817 EMBL:AY084678 PIR:B86187 HSSP:O22443 GeneFarm:1833 SPTR:O23044	1.00E-27
Ljwgs_103604.1	1.3.11.18	E1.11.1.7 peroxidase [EC:1.11.1.7] [GO:0004601]	ath:At1g71695	F14O23.6; peroxidase 12 (PER12) (P12) (PRXR6) [EC:1.11.1.7] [KO:K00430]	3.00E-56				PER12_ARATH	Calcium;Glycoprotein;Heme;Hydrogenperoxide;Iron;Metal-binding;Multigenefamily;Oxidoreductase;Peroxidase;Signal;Vacuole,Peroxidase 12 precursor (EC 1.11.1.7) (Atperox P12) (PRXR6) (ATP4a).	2.00E-56	GO_ID:49749	TAIR|gene:2207209 SPTR:O23044 symbol:AT1G05260.1 [GO:0004601 "peroxidase activity" evidence=ISS] InterPro:IPR002016 InterPro:IPR000823 Pfam:PF00141 InterPro:IPR010255 PROSITE:PS00435 PROSITE:PS00436 PRINTS:PR00458 PROSITE:PS50873 EMBL:AC000098 PRINTS:PR00461 EMBL:U97684 EMBL:BT004817 EMBL:AY084678 PIR:B86187 HSSP:O22443 GeneFarm:1833 SPTR:O23044	1.00E-27
Ljwgs_103604.1	1.5.13.21	E1.11.1.7 peroxidase [EC:1.11.1.7] [GO:0004601]	ath:At1g71695	F14O23.6; peroxidase 12 (PER12) (P12) (PRXR6) [EC:1.11.1.7] [KO:K00430]	3.00E-56				PER12_ARATH	Calcium;Glycoprotein;Heme;Hydrogenperoxide;Iron;Metal-binding;Multigenefamily;Oxidoreductase;Peroxidase;Signal;Vacuole,Peroxidase 12 precursor (EC 1.11.1.7) (Atperox P12) (PRXR6) (ATP4a).	2.00E-56	GO_ID:49749	TAIR|gene:2207209 SPTR:O23044 symbol:AT1G05260.1 [GO:0004601 "peroxidase activity" evidence=ISS] InterPro:IPR002016 InterPro:IPR000823 Pfam:PF00141 InterPro:IPR010255 PROSITE:PS00435 PROSITE:PS00436 PRINTS:PR00458 PROSITE:PS50873 EMBL:AC000098 PRINTS:PR00461 EMBL:U97684 EMBL:BT004817 EMBL:AY084678 PIR:B86187 HSSP:O22443 GeneFarm:1833 SPTR:O23044	1.00E-27
Ljwgs_103604.1	1.10.6.4	E1.11.1.7 peroxidase [EC:1.11.1.7] [GO:0004601]	ath:At1g71695	F14O23.6; peroxidase 12 (PER12) (P12) (PRXR6) [EC:1.11.1.7] [KO:K00430]	3.00E-56				PER12_ARATH	Calcium;Glycoprotein;Heme;Hydrogenperoxide;Iron;Metal-binding;Multigenefamily;Oxidoreductase;Peroxidase;Signal;Vacuole,Peroxidase 12 precursor (EC 1.11.1.7) (Atperox P12) (PRXR6) (ATP4a).	2.00E-56	GO_ID:49749	TAIR|gene:2207209 SPTR:O23044 symbol:AT1G05260.1 [GO:0004601 "peroxidase activity" evidence=ISS] InterPro:IPR002016 InterPro:IPR000823 Pfam:PF00141 InterPro:IPR010255 PROSITE:PS00435 PROSITE:PS00436 PRINTS:PR00458 PROSITE:PS50873 EMBL:AC000098 PRINTS:PR00461 EMBL:U97684 EMBL:BT004817 EMBL:AY084678 PIR:B86187 HSSP:O22443 GeneFarm:1833 SPTR:O23044	1.00E-27
Ljwgs_023876.1	1.10.7.9	E1.14.13.21 flavonoid 3-monooxygenase [EC:1.14.13.21] [GO:0016711]	ath:At5g07990	F13G24.190; cytochrome P450 75A5 / flavonoid 3-monooxygenase / flavonoid 3-hydroxylase (F3H) (F35H) (TT7) [EC:1.14.13.21] [KO:K05280]	1.00E-83	BH0579	COG2124	2.00E-19	F3PH_PETHY	Endoplasmicreticulum;Flavonoidbiosynthesis;Heme;Iron;Membrane;Metal-binding;Monooxygenase;NADP;Oxidoreductase;Signal-anchor;Transmembrane,Flavonoid 3-monooxygenase (EC 1.14.13.21) (Flavonoid 3-hydroxylase) (Cytochrome P450 75B2).	4.00E-85	GO_ID:3770	TAIR|gene:2152149 SPTR:Q9LU04 symbol:AT5G44620.1 [GO:0008372 "cellular component unknown" evidence=ND] [GO:0019825 "oxygen binding" evidence=ISS] InterPro:IPR002048 InterPro:IPR001128 Pfam:PF00067 InterPro:IPR002403 InterPro:IPR002401 Prosite:PS00018 PRINTS:PR00463 PRINTS:PR00385 PROSITE:PS00086 PRINTS:PR00465 EMBL:AB024024 SPTR:Q9LU04	7.00E-160
Ljwgs_023876.1	1.11.14.4	E1.14.-.- [EC:1.14.-.-] [COG:COG2124]	ath:At5g07990	F13G24.190; cytochrome P450 75A5 / flavonoid 3-monooxygenase / flavonoid 3-hydroxylase (F3H) (F35H) (TT7) [EC:1.14.13.21] [KO:K05280]	1.00E-83	BH0579	COG2124	2.00E-19	F3PH_PETHY	Endoplasmicreticulum;Flavonoidbiosynthesis;Heme;Iron;Membrane;Metal-binding;Monooxygenase;NADP;Oxidoreductase;Signal-anchor;Transmembrane,Flavonoid 3-monooxygenase (EC 1.14.13.21) (Flavonoid 3-hydroxylase) (Cytochrome P450 75B2).	4.00E-85	GO_ID:3770	TAIR|gene:2152149 SPTR:Q9LU04 symbol:AT5G44620.1 [GO:0008372 "cellular component unknown" evidence=ND] [GO:0019825 "oxygen binding" evidence=ISS] InterPro:IPR002048 InterPro:IPR001128 Pfam:PF00067 InterPro:IPR002403 InterPro:IPR002401 Prosite:PS00018 PRINTS:PR00463 PRINTS:PR00385 PROSITE:PS00086 PRINTS:PR00465 EMBL:AB024024 SPTR:Q9LU04	7.00E-160
Ljwgs_023876.1	1.10.3.12	E1.14.-.- [EC:1.14.-.-] [COG:COG2124]	ath:At5g07990	F13G24.190; cytochrome P450 75A5 / flavonoid 3-monooxygenase / flavonoid 3-hydroxylase (F3H) (F35H) (TT7) [EC:1.14.13.21] [KO:K05280]	1.00E-83	BH0579	COG2124	2.00E-19	F3PH_PETHY	Endoplasmicreticulum;Flavonoidbiosynthesis;Heme;Iron;Membrane;Metal-binding;Monooxygenase;NADP;Oxidoreductase;Signal-anchor;Transmembrane,Flavonoid 3-monooxygenase (EC 1.14.13.21) (Flavonoid 3-hydroxylase) (Cytochrome P450 75B2).	4.00E-85	GO_ID:3770	TAIR|gene:2152149 SPTR:Q9LU04 symbol:AT5G44620.1 [GO:0008372 "cellular component unknown" evidence=ND] [GO:0019825 "oxygen binding" evidence=ISS] InterPro:IPR002048 InterPro:IPR001128 Pfam:PF00067 InterPro:IPR002403 InterPro:IPR002401 Prosite:PS00018 PRINTS:PR00463 PRINTS:PR00385 PROSITE:PS00086 PRINTS:PR00465 EMBL:AB024024 SPTR:Q9LU04	7.00E-160
Ljwgs_023876.1	1.10.6.12	E1.14.-.- [EC:1.14.-.-] [COG:COG2124]	ath:At5g07990	F13G24.190; cytochrome P450 75A5 / flavonoid 3-monooxygenase / flavonoid 3-hydroxylase (F3H) (F35H) (TT7) [EC:1.14.13.21] [KO:K05280]	1.00E-83	BH0579	COG2124	2.00E-19	F3PH_PETHY	Endoplasmicreticulum;Flavonoidbiosynthesis;Heme;Iron;Membrane;Metal-binding;Monooxygenase;NADP;Oxidoreductase;Signal-anchor;Transmembrane,Flavonoid 3-monooxygenase (EC 1.14.13.21) (Flavonoid 3-hydroxylase) (Cytochrome P450 75B2).	4.00E-85	GO_ID:3770	TAIR|gene:2152149 SPTR:Q9LU04 symbol:AT5G44620.1 [GO:0008372 "cellular component unknown" evidence=ND] [GO:0019825 "oxygen binding" evidence=ISS] InterPro:IPR002048 InterPro:IPR001128 Pfam:PF00067 InterPro:IPR002403 InterPro:IPR002401 Prosite:PS00018 PRINTS:PR00463 PRINTS:PR00385 PROSITE:PS00086 PRINTS:PR00465 EMBL:AB024024 SPTR:Q9LU04	7.00E-160
Ljwgs_023876.1	1.3.3.23	E1.14.14.1 unspecific monooxygenase [EC:1.14.14.1] [COG:COG2124] [GO:0050381]	ath:At5g07990	F13G24.190; cytochrome P450 75A5 / flavonoid 3-monooxygenase / flavonoid 3-hydroxylase (F3H) (F35H) (TT7) [EC:1.14.13.21] [KO:K05280]	1.00E-83	BH0579	COG2124	2.00E-19	F3PH_PETHY	Endoplasmicreticulum;Flavonoidbiosynthesis;Heme;Iron;Membrane;Metal-binding;Monooxygenase;NADP;Oxidoreductase;Signal-anchor;Transmembrane,Flavonoid 3-monooxygenase (EC 1.14.13.21) (Flavonoid 3-hydroxylase) (Cytochrome P450 75B2).	4.00E-85	GO_ID:3770	TAIR|gene:2152149 SPTR:Q9LU04 symbol:AT5G44620.1 [GO:0008372 "cellular component unknown" evidence=ND] [GO:0019825 "oxygen binding" evidence=ISS] InterPro:IPR002048 InterPro:IPR001128 Pfam:PF00067 InterPro:IPR002403 InterPro:IPR002401 Prosite:PS00018 PRINTS:PR00463 PRINTS:PR00385 PROSITE:PS00086 PRINTS:PR00465 EMBL:AB024024 SPTR:Q9LU04	7.00E-160
Ljwgs_023876.1	1.5.14.29	E1.14.14.1 unspecific monooxygenase [EC:1.14.14.1] [COG:COG2124] [GO:0050381]	ath:At5g07990	F13G24.190; cytochrome P450 75A5 / flavonoid 3-monooxygenase / flavonoid 3-hydroxylase (F3H) (F35H) (TT7) [EC:1.14.13.21] [KO:K05280]	1.00E-83	BH0579	COG2124	2.00E-19	F3PH_PETHY	Endoplasmicreticulum;Flavonoidbiosynthesis;Heme;Iron;Membrane;Metal-binding;Monooxygenase;NADP;Oxidoreductase;Signal-anchor;Transmembrane,Flavonoid 3-monooxygenase (EC 1.14.13.21) (Flavonoid 3-hydroxylase) (Cytochrome P450 75B2).	4.00E-85	GO_ID:3770	TAIR|gene:2152149 SPTR:Q9LU04 symbol:AT5G44620.1 [GO:0008372 "cellular component unknown" evidence=ND] [GO:0019825 "oxygen binding" evidence=ISS] InterPro:IPR002048 InterPro:IPR001128 Pfam:PF00067 InterPro:IPR002403 InterPro:IPR002401 Prosite:PS00018 PRINTS:PR00463 PRINTS:PR00385 PROSITE:PS00086 PRINTS:PR00465 EMBL:AB024024 SPTR:Q9LU04	7.00E-160
Ljwgs_023876.1	1.1.7.13	E1.14.-.- [EC:1.14.-.-] [COG:COG2124]	ath:At5g07990	F13G24.190; cytochrome P450 75A5 / flavonoid 3-monooxygenase / flavonoid 3-hydroxylase (F3H) (F35H) (TT7) [EC:1.14.13.21] [KO:K05280]	1.00E-83	BH0579	COG2124	2.00E-19	F3PH_PETHY	Endoplasmicreticulum;Flavonoidbiosynthesis;Heme;Iron;Membrane;Metal-binding;Monooxygenase;NADP;Oxidoreductase;Signal-anchor;Transmembrane,Flavonoid 3-monooxygenase (EC 1.14.13.21) (Flavonoid 3-hydroxylase) (Cytochrome P450 75B2).	4.00E-85	GO_ID:3770	TAIR|gene:2152149 SPTR:Q9LU04 symbol:AT5G44620.1 [GO:0008372 "cellular component unknown" evidence=ND] [GO:0019825 "oxygen binding" evidence=ISS] InterPro:IPR002048 InterPro:IPR001128 Pfam:PF00067 InterPro:IPR002403 InterPro:IPR002401 Prosite:PS00018 PRINTS:PR00463 PRINTS:PR00385 PROSITE:PS00086 PRINTS:PR00465 EMBL:AB024024 SPTR:Q9LU04	7.00E-160
Ljwgs_023876.1	1.11.4.6	E1.14.-.- [EC:1.14.-.-] [COG:COG2124]	ath:At5g07990	F13G24.190; cytochrome P450 75A5 / flavonoid 3-monooxygenase / flavonoid 3-hydroxylase (F3H) (F35H) (TT7) [EC:1.14.13.21] [KO:K05280]	1.00E-83	BH0579	COG2124	2.00E-19	F3PH_PETHY	Endoplasmicreticulum;Flavonoidbiosynthesis;Heme;Iron;Membrane;Metal-binding;Monooxygenase;NADP;Oxidoreductase;Signal-anchor;Transmembrane,Flavonoid 3-monooxygenase (EC 1.14.13.21) (Flavonoid 3-hydroxylase) (Cytochrome P450 75B2).	4.00E-85	GO_ID:3770	TAIR|gene:2152149 SPTR:Q9LU04 symbol:AT5G44620.1 [GO:0008372 "cellular component unknown" evidence=ND] [GO:0019825 "oxygen binding" evidence=ISS] InterPro:IPR002048 InterPro:IPR001128 Pfam:PF00067 InterPro:IPR002403 InterPro:IPR002401 Prosite:PS00018 PRINTS:PR00463 PRINTS:PR00385 PROSITE:PS00086 PRINTS:PR00465 EMBL:AB024024 SPTR:Q9LU04	7.00E-160
Ljwgs_023876.1	1.11.4.2	E1.14.14.1 unspecific monooxygenase [EC:1.14.14.1] [COG:COG2124] [GO:0050381]	ath:At5g07990	F13G24.190; cytochrome P450 75A5 / flavonoid 3-monooxygenase / flavonoid 3-hydroxylase (F3H) (F35H) (TT7) [EC:1.14.13.21] [KO:K05280]	1.00E-83	BH0579	COG2124	2.00E-19	F3PH_PETHY	Endoplasmicreticulum;Flavonoidbiosynthesis;Heme;Iron;Membrane;Metal-binding;Monooxygenase;NADP;Oxidoreductase;Signal-anchor;Transmembrane,Flavonoid 3-monooxygenase (EC 1.14.13.21) (Flavonoid 3-hydroxylase) (Cytochrome P450 75B2).	4.00E-85	GO_ID:3770	TAIR|gene:2152149 SPTR:Q9LU04 symbol:AT5G44620.1 [GO:0008372 "cellular component unknown" evidence=ND] [GO:0019825 "oxygen binding" evidence=ISS] InterPro:IPR002048 InterPro:IPR001128 Pfam:PF00067 InterPro:IPR002403 InterPro:IPR002401 Prosite:PS00018 PRINTS:PR00463 PRINTS:PR00385 PROSITE:PS00086 PRINTS:PR00465 EMBL:AB024024 SPTR:Q9LU04	7.00E-160
Ljwgs_007448.1	1.3.8.5	E1.14.99.-, desA fatty acid desaturase [EC:1.14.99.-] [COG:COG3239]	hsa:83875	BCDO2; beta-carotene dioxygenase 2 [EC:1.14.99.-] [KO:K00516]	3.00E-24	CC0776	COG3670	8.00E-12	BCDO2_HUMAN	Alternativesplicing;Dioxygenase;Iron;Oxidoreductase,Beta,beta-carotene 9,10-dioxygenase (EC 1.14.99.-) (Beta-carotene dioxygenase 2) (B-diox-II).	2.00E-24	GO_ID:23166	TIGR_CMR|CBU1011 SPTR:Q83CU2 symbol:CBU1011 "dioxygenase, putative" [GO:0008152 "metabolism" evidence=ISS] [GO:0016702 "oxidoreductase activity, acting on single donors with incorporation of molecular oxygen, incorporation of two atoms of oxygen" evidence=ISS] InterPro:IPR004294 PANTHER:PTHR10543 Pfam:PF03055 EMBL:AE016963 TIGR:CBU1011 SPTR:Q83CU2	1.00E-26
Ljwgs_007448.1	1.11.6.1	E1.14.99.-, desA fatty acid desaturase [EC:1.14.99.-] [COG:COG3239]	hsa:83875	BCDO2; beta-carotene dioxygenase 2 [EC:1.14.99.-] [KO:K00516]	3.00E-24	CC0776	COG3670	8.00E-12	BCDO2_HUMAN	Alternativesplicing;Dioxygenase;Iron;Oxidoreductase,Beta,beta-carotene 9,10-dioxygenase (EC 1.14.99.-) (Beta-carotene dioxygenase 2) (B-diox-II).	2.00E-24	GO_ID:23166	TIGR_CMR|CBU1011 SPTR:Q83CU2 symbol:CBU1011 "dioxygenase, putative" [GO:0008152 "metabolism" evidence=ISS] [GO:0016702 "oxidoreductase activity, acting on single donors with incorporation of molecular oxygen, incorporation of two atoms of oxygen" evidence=ISS] InterPro:IPR004294 PANTHER:PTHR10543 Pfam:PF03055 EMBL:AE016963 TIGR:CBU1011 SPTR:Q83CU2	1.00E-26
Ljwgs_007448.1	1.11.17.27	E1.14.99.-, desA fatty acid desaturase [EC:1.14.99.-] [COG:COG3239]	hsa:83875	BCDO2; beta-carotene dioxygenase 2 [EC:1.14.99.-] [KO:K00516]	3.00E-24	CC0776	COG3670	8.00E-12	BCDO2_HUMAN	Alternativesplicing;Dioxygenase;Iron;Oxidoreductase,Beta,beta-carotene 9,10-dioxygenase (EC 1.14.99.-) (Beta-carotene dioxygenase 2) (B-diox-II).	2.00E-24	GO_ID:23166	TIGR_CMR|CBU1011 SPTR:Q83CU2 symbol:CBU1011 "dioxygenase, putative" [GO:0008152 "metabolism" evidence=ISS] [GO:0016702 "oxidoreductase activity, acting on single donors with incorporation of molecular oxygen, incorporation of two atoms of oxygen" evidence=ISS] InterPro:IPR004294 PANTHER:PTHR10543 Pfam:PF03055 EMBL:AE016963 TIGR:CBU1011 SPTR:Q83CU2	1.00E-26
Ljwgs_075875.2	99.1.4.31	GO_ID:16097										GO_ID:16097	TAIR|gene:2084519 SPTR:Q9M329 symbol:AT3G53980.1 [GO:0006869 "lipid transport" evidence=ISS] [GO:0008289 "lipid binding" evidence=ISS] InterPro:IPR003612 Pfam:PF00234 SMART:SM00499 EMBL:AL132960 EMBL:BT002445 EMBL:BT006519 PIR:T45938 SPTR:Q9M329	8.00E-41
chr6.CM0118.29.1	99.1.4.3	GO_ID:30237							APG_ARATH	Signal,Anter-specific proline-rich protein APG precursor.	2.00E-34	GO_ID:30237	TAIR|gene:2171947 SPTR:Q9FK75 symbol:AT5G45670.1 [GO:0016789 "carboxylic ester hydrolase activity" evidence=ISS] INTERPRO:IPR001087 Pfam:PF00657 EMBL:AB012245 EMBL:AY097424 EMBL:AF446366 SPTR:Q9FK75	4.00E-81
chr6.CM0118.29.1	99.1.3.2.1717	APG_ARATH							APG_ARATH	Signal,Anter-specific proline-rich protein APG precursor.	2.00E-34	GO_ID:30237	TAIR|gene:2171947 SPTR:Q9FK75 symbol:AT5G45670.1 [GO:0016789 "carboxylic ester hydrolase activity" evidence=ISS] INTERPRO:IPR001087 Pfam:PF00657 EMBL:AB012245 EMBL:AY097424 EMBL:AF446366 SPTR:Q9FK75	4.00E-81
gi45405533	99.2	Unclassified without homolog
CM1257.15	99.1.4.4527	GO_ID:31834							14KD_DAUCA	Membrane;Signal;Transmembrane,14 kDa proline-rich protein DC2.15 precursor.	5.00E-19	GO_ID:31834	TAIR|gene:3436632 SPTR:Q42044 symbol:AT2G45180.1 [GO:0006869 "lipid transport" evidence=ISS] [GO:0008289 "lipid binding" evidence=ISS] InterPro:IPR003612 Pfam:PF00234 HSSP:P24337 SMART:SM00499 EMBL:AC002387 EMBL:AY085700 EMBL:AF424568 EMBL:BT020290 PIR:D84887 SPTR:Q42044	5.00E-22
CM1257.15	99.1.3.2.1489	14KD_DAUCA							14KD_DAUCA	Membrane;Signal;Transmembrane,14 kDa proline-rich protein DC2.15 precursor.	5.00E-19	GO_ID:31834	TAIR|gene:3436632 SPTR:Q42044 symbol:AT2G45180.1 [GO:0006869 "lipid transport" evidence=ISS] [GO:0008289 "lipid binding" evidence=ISS] InterPro:IPR003612 Pfam:PF00234 HSSP:P24337 SMART:SM00499 EMBL:AC002387 EMBL:AY085700 EMBL:AF424568 EMBL:BT020290 PIR:D84887 SPTR:Q42044	5.00E-22
chr2.CM1032.21	99.1.4.3411	GO_ID:48813										GO_ID:48813	TAIR|gene:2061912 SPTR:O22887 symbol:AT2G40480.1 [GO:0008372 "cellular component unknown" evidence=ND] [GO:0005554 "molecular function unknown" evidence=ND] InterPro:IPR008545 Pfam:PF05701 EMBL:AC002336 PIR:A84830 SPTR:O22887	3.00E-48
Ljwgs_102681.1.1	99.2	Unclassified without homolog
chr6.TM0880.31	1.1.8.56	E2.4.1.12 cellulose synthase (UDP-forming) [EC:2.4.1.12] [COG:COG1215] [GO:0016760] [CAZy:GT2]							CESA4_ARATH	Cellwall;Cellulosebiosynthesis;Coiledcoil;Glycoprotein;Glycosyltransferase;Membrane;Metal-binding;Transferase;Transmembrane;Zinc;Zinc-finger,Cellulose synthase A catalytic subunit 4 [UDP-forming] (EC 2.4.1.12) (AtCesA-4) (Irregular xylem protein 5) (AtIRX5).	1.00E-88	GO_ID:30685	TAIR|gene:2156788 SPTR:Q9FHK6 symbol:AT5G05170.1 [GO:0016759 "cellulose synthase activity" evidence=ISS;IMP] [GO:0005886 "plasma membrane" evidence=TAS] [GO:0009833 "primary cell wall biosynthesis (sensu Magnoliophyta)" evidence=TAS] [GO:0030244 "cellulose biosynthesis" evidence=IMP] [GO:0016757 "transferase activity, transferring glycosyl groups" evidence=ISS] InterPro:IPR001841 InterPro:IPR0051…	1.00E-82
Ljwgs_077442.1	99.1.3.1.129	EC 1.13.11.12							LOX3_PEA	Dioxygenase;Fattyacidbiosynthesis;Iron;Lipidsynthesis;Metal-binding;Multigenefamily;Oxidoreductase;Oxylipinbiosynthesis,Seed lipoxygenase-3 (EC 1.13.11.12).	8.00E-18
Ljwgs_054944.1	99.1.4.5974	GO_ID:2787										GO_ID:2787	TAIR|gene:2049846 SPTR:Q9ZUS1 symbol:AT2G37460.1 [GO:0016020 "membrane" evidence=ISS] InterPro:IPR000620 Pfam:PF00892 GO:GO:0016020 EMBL:AC005896 EMBL:AY035102 EMBL:AY044320 EMBL:AY063035 PIR:A84793 SPTR:Q9ZUS1	8.00E-28
Ljwgs_023888.1	99.1.3.2.391	CIGR2_ORYSA							CIGR2_ORYSA	Nuclearprotein;Transcription;Transcriptionregulation,Chitin-inducible gibberellin-responsive protein 2.	1.00E-28	GO_ID:5855	TAIR|gene:2006746 SPTR:Q9LQT8 symbol:AT1G14920.1 [GO:0003700 "transcription factor activity" evidence=ISS;TAS] [GO:0005634 "nucleus" evidence=TAS] [GO:0009740 "gibberellic acid mediated signaling" evidence=TAS] Pfam:PF03514 GO:GO:0005634 InterPro:IPR005202 PROSITE:PS50985 EMBL:AC006917 EMBL:AY058194 EMBL:AY142002 PIR:H86282 SPTR:Q9LQT8	5.00E-29
Ljwgs_023888.1	99.1.4.4061	GO_ID:5855							CIGR2_ORYSA	Nuclearprotein;Transcription;Transcriptionregulation,Chitin-inducible gibberellin-responsive protein 2.	1.00E-28	GO_ID:5855	TAIR|gene:2006746 SPTR:Q9LQT8 symbol:AT1G14920.1 [GO:0003700 "transcription factor activity" evidence=ISS;TAS] [GO:0005634 "nucleus" evidence=TAS] [GO:0009740 "gibberellic acid mediated signaling" evidence=TAS] Pfam:PF03514 GO:GO:0005634 InterPro:IPR005202 PROSITE:PS50985 EMBL:AC006917 EMBL:AY058194 EMBL:AY142002 PIR:H86282 SPTR:Q9LQT8	5.00E-29
gi45624670	99.2	Unclassified without homolog
Ljwgs_129120.1	99.1.4.3933	GO_ID:6696										GO_ID:6696	TAIR|gene:3437358 SPTR:P93758 symbol:AT2G41870 [GO:0000004 "biological process unknown" evidence=ND] [GO:0008372 "cellular component unknown" evidence=ND] [GO:0003677 "DNA binding" evidence=ISS] Pfam:PF03763 InterPro:IPR005516 EMBL:AC002339 EMBL:U90439 EMBL:AF326883 EMBL:AF339703 PIR:B84847 SPTR:P93758	5.00E-21
chr4.CM0061.18	99.1.4.3448	GO_ID:27261	cal:orf19.3966	CRH2; congo red hypersensitive, Cell wall protein [EC:3.2.1.73] [KO:K01216]	3.00E-11	YLR213c	COG2273	8.00E-15	XTH23_ARATH	Apoplast;Cellwall;Glycoprotein;Glycosidase;Hydrolase;Multigenefamily;Signal;Transferase,Probable xyloglucan endotransglucosylase/hydrolase protein 23 precursor (EC 2.4.1.207) (At-XTH23) (XTH-23).	3.00E-112	GO_ID:27261	TAIR|gene:2117566 SPTR:Q38910 symbol:AT4G25810.1 [GO:0016798 "hydrolase activity, acting on glycosyl bonds" evidence=ISS] InterPro:IPR000757 InterPro:IPR008985 InterPro:IPR008263 InterPro:IPR008264 InterPro:IPR010713 Pfam:PF00722 HSSP:P23904 PRINTS:PR00737 PROSITE:PS01034 Pfam:PF06955 EMBL:AL049480 EMBL:AL161564 EMBL:U43488 EMBL:AY062472 EMBL:AY093252 PIR:S71225 GeneFarm:2642 SPTR:Q38910	1.00E-112
chr4.CM0061.18	99.1.1.54	KO:K01216	cal:orf19.3966	CRH2; congo red hypersensitive, Cell wall protein [EC:3.2.1.73] [KO:K01216]	3.00E-11	YLR213c	COG2273	8.00E-15	XTH23_ARATH	Apoplast;Cellwall;Glycoprotein;Glycosidase;Hydrolase;Multigenefamily;Signal;Transferase,Probable xyloglucan endotransglucosylase/hydrolase protein 23 precursor (EC 2.4.1.207) (At-XTH23) (XTH-23).	3.00E-112	GO_ID:27261	TAIR|gene:2117566 SPTR:Q38910 symbol:AT4G25810.1 [GO:0016798 "hydrolase activity, acting on glycosyl bonds" evidence=ISS] InterPro:IPR000757 InterPro:IPR008985 InterPro:IPR008263 InterPro:IPR008264 InterPro:IPR010713 Pfam:PF00722 HSSP:P23904 PRINTS:PR00737 PROSITE:PS01034 Pfam:PF06955 EMBL:AL049480 EMBL:AL161564 EMBL:U43488 EMBL:AY062472 EMBL:AY093252 PIR:S71225 GeneFarm:2642 SPTR:Q38910	1.00E-112
chr4.CM0061.18	99.1.2.185	COG2273	cal:orf19.3966	CRH2; congo red hypersensitive, Cell wall protein [EC:3.2.1.73] [KO:K01216]	3.00E-11	YLR213c	COG2273	8.00E-15	XTH23_ARATH	Apoplast;Cellwall;Glycoprotein;Glycosidase;Hydrolase;Multigenefamily;Signal;Transferase,Probable xyloglucan endotransglucosylase/hydrolase protein 23 precursor (EC 2.4.1.207) (At-XTH23) (XTH-23).	3.00E-112	GO_ID:27261	TAIR|gene:2117566 SPTR:Q38910 symbol:AT4G25810.1 [GO:0016798 "hydrolase activity, acting on glycosyl bonds" evidence=ISS] InterPro:IPR000757 InterPro:IPR008985 InterPro:IPR008263 InterPro:IPR008264 InterPro:IPR010713 Pfam:PF00722 HSSP:P23904 PRINTS:PR00737 PROSITE:PS01034 Pfam:PF06955 EMBL:AL049480 EMBL:AL161564 EMBL:U43488 EMBL:AY062472 EMBL:AY093252 PIR:S71225 GeneFarm:2642 SPTR:Q38910	1.00E-112
chr4.CM0061.18	99.1.3.1.33	EC 2.4.1.207	cal:orf19.3966	CRH2; congo red hypersensitive, Cell wall protein [EC:3.2.1.73] [KO:K01216]	3.00E-11	YLR213c	COG2273	8.00E-15	XTH23_ARATH	Apoplast;Cellwall;Glycoprotein;Glycosidase;Hydrolase;Multigenefamily;Signal;Transferase,Probable xyloglucan endotransglucosylase/hydrolase protein 23 precursor (EC 2.4.1.207) (At-XTH23) (XTH-23).	3.00E-112	GO_ID:27261	TAIR|gene:2117566 SPTR:Q38910 symbol:AT4G25810.1 [GO:0016798 "hydrolase activity, acting on glycosyl bonds" evidence=ISS] InterPro:IPR000757 InterPro:IPR008985 InterPro:IPR008263 InterPro:IPR008264 InterPro:IPR010713 Pfam:PF00722 HSSP:P23904 PRINTS:PR00737 PROSITE:PS01034 Pfam:PF06955 EMBL:AL049480 EMBL:AL161564 EMBL:U43488 EMBL:AY062472 EMBL:AY093252 PIR:S71225 GeneFarm:2642 SPTR:Q38910	1.00E-112
chr2.CM0323.55	1.9.4.15	E2.7.1.- [EC:2.7.1.-] [COG:COG0515 COG1493]	ath:At5g02290	T1E22.50; protein kinase, putative [EC:2.7.1.37] [KO:K00870]	3.00E-28	YPL203w	COG0515	3.00E-10	EXS_ARATH	ATP-binding;Kinase;Leucine-richrepeat;Meiosis;Membrane;Nucleotide-binding;Phosphorylation;Receptor;Repeat;Serine/threonine-proteinkinase;Signal;Transferase;Transmembrane,Leucine-rich repeat receptor protein kinase EXS precursor (EC 2.7.1.37) (Extra sporogenous cells protein) (EXCESS MICROSPOROCYTES1 protein).	1.00E-31	GO_ID:53934	TAIR|gene:2050986 SPTR:O22808 symbol:AT2G33580.1 [GO:0016301 "kinase activity" evidence=ISS] InterPro:IPR000719 Pfam:PF00069 InterPro:IPR002482 Pfam:PF01476 ProDom:PD000001 PROSITE:PS50011 EMBL:AC002332 EMBL:AF370600 PIR:C84747 SPTR:O22808	3.00E-65
chr2.CM0323.55	1.7.8.19	WAAY, rfaY lipopolysaccharide core biosynthesis protein RFAY [EC:2.7.-.-] [COG:COG0515]	ath:At5g02290	T1E22.50; protein kinase, putative [EC:2.7.1.37] [KO:K00870]	3.00E-28	YPL203w	COG0515	3.00E-10	EXS_ARATH	ATP-binding;Kinase;Leucine-richrepeat;Meiosis;Membrane;Nucleotide-binding;Phosphorylation;Receptor;Repeat;Serine/threonine-proteinkinase;Signal;Transferase;Transmembrane,Leucine-rich repeat receptor protein kinase EXS precursor (EC 2.7.1.37) (Extra sporogenous cells protein) (EXCESS MICROSPOROCYTES1 protein).	1.00E-31	GO_ID:53934	TAIR|gene:2050986 SPTR:O22808 symbol:AT2G33580.1 [GO:0016301 "kinase activity" evidence=ISS] InterPro:IPR000719 Pfam:PF00069 InterPro:IPR002482 Pfam:PF01476 ProDom:PD000001 PROSITE:PS50011 EMBL:AC002332 EMBL:AF370600 PIR:C84747 SPTR:O22808	3.00E-65
chr2.CM0323.55	1.1.17.19	E2.7.1.- [EC:2.7.1.-] [COG:COG0515 COG1493]	ath:At5g02290	T1E22.50; protein kinase, putative [EC:2.7.1.37] [KO:K00870]	3.00E-28	YPL203w	COG0515	3.00E-10	EXS_ARATH	ATP-binding;Kinase;Leucine-richrepeat;Meiosis;Membrane;Nucleotide-binding;Phosphorylation;Receptor;Repeat;Serine/threonine-proteinkinase;Signal;Transferase;Transmembrane,Leucine-rich repeat receptor protein kinase EXS precursor (EC 2.7.1.37) (Extra sporogenous cells protein) (EXCESS MICROSPOROCYTES1 protein).	1.00E-31	GO_ID:53934	TAIR|gene:2050986 SPTR:O22808 symbol:AT2G33580.1 [GO:0016301 "kinase activity" evidence=ISS] InterPro:IPR000719 Pfam:PF00069 InterPro:IPR002482 Pfam:PF01476 ProDom:PD000001 PROSITE:PS50011 EMBL:AC002332 EMBL:AF370600 PIR:C84747 SPTR:O22808	3.00E-65
chr2.CM0323.55	3.3.10.117	BMPR1 bone morphogenetic protein receptor, type I [EC:2.7.1.37]	ath:At5g02290	T1E22.50; protein kinase, putative [EC:2.7.1.37] [KO:K00870]	3.00E-28	YPL203w	COG0515	3.00E-10	EXS_ARATH	ATP-binding;Kinase;Leucine-richrepeat;Meiosis;Membrane;Nucleotide-binding;Phosphorylation;Receptor;Repeat;Serine/threonine-proteinkinase;Signal;Transferase;Transmembrane,Leucine-rich repeat receptor protein kinase EXS precursor (EC 2.7.1.37) (Extra sporogenous cells protein) (EXCESS MICROSPOROCYTES1 protein).	1.00E-31	GO_ID:53934	TAIR|gene:2050986 SPTR:O22808 symbol:AT2G33580.1 [GO:0016301 "kinase activity" evidence=ISS] InterPro:IPR000719 Pfam:PF00069 InterPro:IPR002482 Pfam:PF01476 ProDom:PD000001 PROSITE:PS50011 EMBL:AC002332 EMBL:AF370600 PIR:C84747 SPTR:O22808	3.00E-65
chr2.CM0323.55	1.11.16.8	E2.7.1.- [EC:2.7.1.-] [COG:COG0515 COG1493]	ath:At5g02290	T1E22.50; protein kinase, putative [EC:2.7.1.37] [KO:K00870]	3.00E-28	YPL203w	COG0515	3.00E-10	EXS_ARATH	ATP-binding;Kinase;Leucine-richrepeat;Meiosis;Membrane;Nucleotide-binding;Phosphorylation;Receptor;Repeat;Serine/threonine-proteinkinase;Signal;Transferase;Transmembrane,Leucine-rich repeat receptor protein kinase EXS precursor (EC 2.7.1.37) (Extra sporogenous cells protein) (EXCESS MICROSPOROCYTES1 protein).	1.00E-31	GO_ID:53934	TAIR|gene:2050986 SPTR:O22808 symbol:AT2G33580.1 [GO:0016301 "kinase activity" evidence=ISS] InterPro:IPR000719 Pfam:PF00069 InterPro:IPR002482 Pfam:PF01476 ProDom:PD000001 PROSITE:PS50011 EMBL:AC002332 EMBL:AF370600 PIR:C84747 SPTR:O22808	3.00E-65
chr2.CM0323.55	4.2.4	Cell cycle [CLASS:04110] [PATH:hsa04110] [COG:COG0515]	ath:At5g02290	T1E22.50; protein kinase, putative [EC:2.7.1.37] [KO:K00870]	3.00E-28	YPL203w	COG0515	3.00E-10	EXS_ARATH	ATP-binding;Kinase;Leucine-richrepeat;Meiosis;Membrane;Nucleotide-binding;Phosphorylation;Receptor;Repeat;Serine/threonine-proteinkinase;Signal;Transferase;Transmembrane,Leucine-rich repeat receptor protein kinase EXS precursor (EC 2.7.1.37) (Extra sporogenous cells protein) (EXCESS MICROSPOROCYTES1 protein).	1.00E-31	GO_ID:53934	TAIR|gene:2050986 SPTR:O22808 symbol:AT2G33580.1 [GO:0016301 "kinase activity" evidence=ISS] InterPro:IPR000719 Pfam:PF00069 InterPro:IPR002482 Pfam:PF01476 ProDom:PD000001 PROSITE:PS50011 EMBL:AC002332 EMBL:AF370600 PIR:C84747 SPTR:O22808	3.00E-65
chr2.CM0323.55	3.2.2.1	Protein kinase [EC:2.7.1.37]	ath:At5g02290	T1E22.50; protein kinase, putative [EC:2.7.1.37] [KO:K00870]	3.00E-28	YPL203w	COG0515	3.00E-10	EXS_ARATH	ATP-binding;Kinase;Leucine-richrepeat;Meiosis;Membrane;Nucleotide-binding;Phosphorylation;Receptor;Repeat;Serine/threonine-proteinkinase;Signal;Transferase;Transmembrane,Leucine-rich repeat receptor protein kinase EXS precursor (EC 2.7.1.37) (Extra sporogenous cells protein) (EXCESS MICROSPOROCYTES1 protein).	1.00E-31	GO_ID:53934	TAIR|gene:2050986 SPTR:O22808 symbol:AT2G33580.1 [GO:0016301 "kinase activity" evidence=ISS] InterPro:IPR000719 Pfam:PF00069 InterPro:IPR002482 Pfam:PF01476 ProDom:PD000001 PROSITE:PS50011 EMBL:AC002332 EMBL:AF370600 PIR:C84747 SPTR:O22808	3.00E-65
Ljwgs_033662.1	99.1.3.2.1580	EXPB3_ARATH							EXPB3_ARATH	Cellwall;Multigenefamily;Signal,Beta-expansin 3 precursor (AtEXPB3) (At-EXPB3) (Ath-ExpBeta-1.6).	9.00E-24
chr5.CM0200.10	4.2.2.4.1	COTA spore coat protein A [COG:COG2132]	bsu:BG10490	cotA, pig; spore coat protein (outer) [KO:K06324]	3.00E-91	BS_cotA	COG2132	5.00E-92	COTA_BACSU	3D-structure;Completeproteome;Sporulation,Spore coat protein A.	2.00E-91
Ljwgs_008244.1	99.1.4.2226	GO_ID:16515							IAA7_ARATH	Auxinsignalingpathway;Multigenefamily;Nuclearprotein;Repressor;Transcription;Transcriptionregulation,Auxin-responsive protein IAA7 (Indoleacetic acid-induced protein 7) (Auxin resistant 2).	5.00E-75	GO_ID:16515	TAIR|gene:2129899 SPTR:Q38832 symbol:AT4G14550.1 [GO:0003700 "transcription factor activity" evidence=ISS] InterPro:IPR003311 Pfam:PF02309 PROSITE:PS50962 EMBL:Z97336 EMBL:AL161539 EMBL:AF334718 EMBL:U18416 PIR:C85159 PIR:H71407 PIR:S58501 GeneFarm:3165 SPTR:Q38832	3.00E-74
Ljwgs_008244.1	99.1.3.2.2767	IAA7_ARATH							IAA7_ARATH	Auxinsignalingpathway;Multigenefamily;Nuclearprotein;Repressor;Transcription;Transcriptionregulation,Auxin-responsive protein IAA7 (Indoleacetic acid-induced protein 7) (Auxin resistant 2).	5.00E-75	GO_ID:16515	TAIR|gene:2129899 SPTR:Q38832 symbol:AT4G14550.1 [GO:0003700 "transcription factor activity" evidence=ISS] InterPro:IPR003311 Pfam:PF02309 PROSITE:PS50962 EMBL:Z97336 EMBL:AL161539 EMBL:AF334718 EMBL:U18416 PIR:C85159 PIR:H71407 PIR:S58501 GeneFarm:3165 SPTR:Q38832	3.00E-74
chr1.CM0113.31	99.1.4.4250	GO_ID:28047	cal:orf19.941	SEC14; phosphatidylinositol transfer protein [EC:3.1.3.48] [KO:K01104]	6.00E-51				SEC14_SCHPO	Completeproteome;Golgistack;Nuclearprotein;Proteintransport;Transport,Sec14 cytosolic factor (Phosphatidylinositol/phosphatidyl-choline transfer protein) (PI/PC TP) (Sporulation-specific protein 20).	3.00E-53	GO_ID:28047	TAIR|gene:3695300 SPTR:Q93ZE9 symbol:AT2G21540.1 [GO:0006810 "transport" evidence=ISS] [GO:0008526 "phosphatidylinositol transporter activity" evidence=ISS] PFAM:PF03765 InterPro:IPR001071 GO:GO:0005622 GO:GO:0006810 InterPro:IPR001251 SMART:SM00516 PROSITE:PS50191 InterPro:IPR008273 Pfam:PF00650 PRINTS:PR00180 HSSP:P24280 EMBL:AC006841 EMBL:AY057587 EMBL:AK176420 SPTR:Q93ZE9	0
chr1.CM0113.31	99.1.1.154	KO:K01104	cal:orf19.941	SEC14; phosphatidylinositol transfer protein [EC:3.1.3.48] [KO:K01104]	6.00E-51				SEC14_SCHPO	Completeproteome;Golgistack;Nuclearprotein;Proteintransport;Transport,Sec14 cytosolic factor (Phosphatidylinositol/phosphatidyl-choline transfer protein) (PI/PC TP) (Sporulation-specific protein 20).	3.00E-53	GO_ID:28047	TAIR|gene:3695300 SPTR:Q93ZE9 symbol:AT2G21540.1 [GO:0006810 "transport" evidence=ISS] [GO:0008526 "phosphatidylinositol transporter activity" evidence=ISS] PFAM:PF03765 InterPro:IPR001071 GO:GO:0005622 GO:GO:0006810 InterPro:IPR001251 SMART:SM00516 PROSITE:PS50191 InterPro:IPR008273 Pfam:PF00650 PRINTS:PR00180 HSSP:P24280 EMBL:AC006841 EMBL:AY057587 EMBL:AK176420 SPTR:Q93ZE9	0
chr1.CM0113.31	99.1.3.2.1954	SEC14_SCHPO	cal:orf19.941	SEC14; phosphatidylinositol transfer protein [EC:3.1.3.48] [KO:K01104]	6.00E-51				SEC14_SCHPO	Completeproteome;Golgistack;Nuclearprotein;Proteintransport;Transport,Sec14 cytosolic factor (Phosphatidylinositol/phosphatidyl-choline transfer protein) (PI/PC TP) (Sporulation-specific protein 20).	3.00E-53	GO_ID:28047	TAIR|gene:3695300 SPTR:Q93ZE9 symbol:AT2G21540.1 [GO:0006810 "transport" evidence=ISS] [GO:0008526 "phosphatidylinositol transporter activity" evidence=ISS] PFAM:PF03765 InterPro:IPR001071 GO:GO:0005622 GO:GO:0006810 InterPro:IPR001251 SMART:SM00516 PROSITE:PS50191 InterPro:IPR008273 Pfam:PF00650 PRINTS:PR00180 HSSP:P24280 EMBL:AC006841 EMBL:AY057587 EMBL:AK176420 SPTR:Q93ZE9	0
Ljwgs_063787.1	99.1.4.935	GO_ID:46250										GO_ID:46250	TAIR|gene:2034070 SPTR:Q9ZU12 symbol:AT1G52140.1 [GO:0005554 "molecular function unknown" evidence=ND] [GO:0000004 "biological process unknown" evidence=ND] [GO:0008372 "cellular component unknown" evidence=ND] EMBL:AC006216 EMBL:BT004108 EMBL:BT005465 PIR:D96561 SPTR:Q9ZU12	2.00E-19
chr1.TM0430.17.1	1.2.3.22	PECE bilin biosynthesis PecE protein [EC:4.-.-.-] [GO:0016829]	ath:At4g13210	F17N18.100; pectate lyase family protein [EC:4.2.2.2] [KO:K01728]	3.00E-126				PEL20_ARATH	Calcium;Glycoprotein;Lyase;Metal-binding;Multigenefamily;Signal,Probable pectate lyase 20 precursor (EC 4.2.2.2).	6.00E-132	GO_ID:1969	TAIR|gene:3708444 SPTR:Q93WF1 symbol:AT5G48900.1 [GO:0016829 "lyase activity" evidence=ISS] [GO:0030570 "pectate lyase activity" evidence=ISS] EMBL:AB017061 EMBL:AY050795 EMBL:AY050404 EMBL:AY086099 InterPro:IPR002022 InterPro:IPR011050 Pfam:PF00544 PRINTS:PR00807 SPTR:Q93WF1	2.00E-132
chr1.TM0430.17.1	1.2.3.10	CPCE phycocyanobilin lyase alpha subunit [EC:4.-.-.-] [COG:COG1413] [GO:0016829]	ath:At4g13210	F17N18.100; pectate lyase family protein [EC:4.2.2.2] [KO:K01728]	3.00E-126				PEL20_ARATH	Calcium;Glycoprotein;Lyase;Metal-binding;Multigenefamily;Signal,Probable pectate lyase 20 precursor (EC 4.2.2.2).	6.00E-132	GO_ID:1969	TAIR|gene:3708444 SPTR:Q93WF1 symbol:AT5G48900.1 [GO:0016829 "lyase activity" evidence=ISS] [GO:0030570 "pectate lyase activity" evidence=ISS] EMBL:AB017061 EMBL:AY050795 EMBL:AY050404 EMBL:AY086099 InterPro:IPR002022 InterPro:IPR011050 Pfam:PF00544 PRINTS:PR00807 SPTR:Q93WF1	2.00E-132
chr1.TM0430.17.1	1.1.4.2	E4.2.2.2, pel pectate lyase [EC:4.2.2.2] [GO:0030570]	ath:At4g13210	F17N18.100; pectate lyase family protein [EC:4.2.2.2] [KO:K01728]	3.00E-126				PEL20_ARATH	Calcium;Glycoprotein;Lyase;Metal-binding;Multigenefamily;Signal,Probable pectate lyase 20 precursor (EC 4.2.2.2).	6.00E-132	GO_ID:1969	TAIR|gene:3708444 SPTR:Q93WF1 symbol:AT5G48900.1 [GO:0016829 "lyase activity" evidence=ISS] [GO:0030570 "pectate lyase activity" evidence=ISS] EMBL:AB017061 EMBL:AY050795 EMBL:AY050404 EMBL:AY086099 InterPro:IPR002022 InterPro:IPR011050 Pfam:PF00544 PRINTS:PR00807 SPTR:Q93WF1	2.00E-132
chr1.TM0430.17.1	1.9.7.15	PABC 4-amino-4-deoxychorismate lyase [EC:4.1.3.38] [COG:COG0115] [GO:0016829]	ath:At4g13210	F17N18.100; pectate lyase family protein [EC:4.2.2.2] [KO:K01728]	3.00E-126				PEL20_ARATH	Calcium;Glycoprotein;Lyase;Metal-binding;Multigenefamily;Signal,Probable pectate lyase 20 precursor (EC 4.2.2.2).	6.00E-132	GO_ID:1969	TAIR|gene:3708444 SPTR:Q93WF1 symbol:AT5G48900.1 [GO:0016829 "lyase activity" evidence=ISS] [GO:0030570 "pectate lyase activity" evidence=ISS] EMBL:AB017061 EMBL:AY050795 EMBL:AY050404 EMBL:AY086099 InterPro:IPR002022 InterPro:IPR011050 Pfam:PF00544 PRINTS:PR00807 SPTR:Q93WF1	2.00E-132
gi22790725	99.2	Unclassified without homolog
gi45604336	99.2	Unclassified without homolog
chr4.CM0131.57	1.11.14.4	E1.14.-.- [EC:1.14.-.-] [COG:COG2124]	ath:At2g32440	T32F6.4; ent-kaurenoic acid hydroxylase, putative / cytochrome P450, putative [EC:1.14.13.79] [KO:K04123]	2.00E-26	slr0574	COG2124	7.00E-28	C90A1_ARATH	Heme;Iron;Membrane;Metal-binding;Monooxygenase;Multigenefamily;Oxidoreductase;Transmembrane,Cytochrome P450 90A1 (EC 1.14.-.-).	5.00E-34	GO_ID:45735	TAIR|gene:2134780 SPTR:Q949P1 symbol:AT4G19230.1 [GO:0019825 "oxygen binding" evidence=ISS] InterPro:IPR001128 Pfam:PF00067 InterPro:IPR002403 InterPro:IPR002401 PRINTS:PR00463 PRINTS:PR00385 PROSITE:PS00086 PRINTS:PR00465 EMBL:AY050980 EMBL:AB122149 EMBL:AY091446 SPTR:Q949P1	3.00E-38
chr4.CM0131.57	1.10.3.12	E1.14.-.- [EC:1.14.-.-] [COG:COG2124]	ath:At2g32440	T32F6.4; ent-kaurenoic acid hydroxylase, putative / cytochrome P450, putative [EC:1.14.13.79] [KO:K04123]	2.00E-26	slr0574	COG2124	7.00E-28	C90A1_ARATH	Heme;Iron;Membrane;Metal-binding;Monooxygenase;Multigenefamily;Oxidoreductase;Transmembrane,Cytochrome P450 90A1 (EC 1.14.-.-).	5.00E-34	GO_ID:45735	TAIR|gene:2134780 SPTR:Q949P1 symbol:AT4G19230.1 [GO:0019825 "oxygen binding" evidence=ISS] InterPro:IPR001128 Pfam:PF00067 InterPro:IPR002403 InterPro:IPR002401 PRINTS:PR00463 PRINTS:PR00385 PROSITE:PS00086 PRINTS:PR00465 EMBL:AY050980 EMBL:AB122149 EMBL:AY091446 SPTR:Q949P1	3.00E-38
chr4.CM0131.57	1.10.6.12	E1.14.-.- [EC:1.14.-.-] [COG:COG2124]	ath:At2g32440	T32F6.4; ent-kaurenoic acid hydroxylase, putative / cytochrome P450, putative [EC:1.14.13.79] [KO:K04123]	2.00E-26	slr0574	COG2124	7.00E-28	C90A1_ARATH	Heme;Iron;Membrane;Metal-binding;Monooxygenase;Multigenefamily;Oxidoreductase;Transmembrane,Cytochrome P450 90A1 (EC 1.14.-.-).	5.00E-34	GO_ID:45735	TAIR|gene:2134780 SPTR:Q949P1 symbol:AT4G19230.1 [GO:0019825 "oxygen binding" evidence=ISS] InterPro:IPR001128 Pfam:PF00067 InterPro:IPR002403 InterPro:IPR002401 PRINTS:PR00463 PRINTS:PR00385 PROSITE:PS00086 PRINTS:PR00465 EMBL:AY050980 EMBL:AB122149 EMBL:AY091446 SPTR:Q949P1	3.00E-38
chr4.CM0131.57	1.3.3.23	E1.14.14.1 unspecific monooxygenase [EC:1.14.14.1] [COG:COG2124] [GO:0050381]	ath:At2g32440	T32F6.4; ent-kaurenoic acid hydroxylase, putative / cytochrome P450, putative [EC:1.14.13.79] [KO:K04123]	2.00E-26	slr0574	COG2124	7.00E-28	C90A1_ARATH	Heme;Iron;Membrane;Metal-binding;Monooxygenase;Multigenefamily;Oxidoreductase;Transmembrane,Cytochrome P450 90A1 (EC 1.14.-.-).	5.00E-34	GO_ID:45735	TAIR|gene:2134780 SPTR:Q949P1 symbol:AT4G19230.1 [GO:0019825 "oxygen binding" evidence=ISS] InterPro:IPR001128 Pfam:PF00067 InterPro:IPR002403 InterPro:IPR002401 PRINTS:PR00463 PRINTS:PR00385 PROSITE:PS00086 PRINTS:PR00465 EMBL:AY050980 EMBL:AB122149 EMBL:AY091446 SPTR:Q949P1	3.00E-38
chr4.CM0131.57	1.5.14.29	E1.14.14.1 unspecific monooxygenase [EC:1.14.14.1] [COG:COG2124] [GO:0050381]	ath:At2g32440	T32F6.4; ent-kaurenoic acid hydroxylase, putative / cytochrome P450, putative [EC:1.14.13.79] [KO:K04123]	2.00E-26	slr0574	COG2124	7.00E-28	C90A1_ARATH	Heme;Iron;Membrane;Metal-binding;Monooxygenase;Multigenefamily;Oxidoreductase;Transmembrane,Cytochrome P450 90A1 (EC 1.14.-.-).	5.00E-34	GO_ID:45735	TAIR|gene:2134780 SPTR:Q949P1 symbol:AT4G19230.1 [GO:0019825 "oxygen binding" evidence=ISS] InterPro:IPR001128 Pfam:PF00067 InterPro:IPR002403 InterPro:IPR002401 PRINTS:PR00463 PRINTS:PR00385 PROSITE:PS00086 PRINTS:PR00465 EMBL:AY050980 EMBL:AB122149 EMBL:AY091446 SPTR:Q949P1	3.00E-38
chr4.CM0131.57	1.1.7.13	E1.14.-.- [EC:1.14.-.-] [COG:COG2124]	ath:At2g32440	T32F6.4; ent-kaurenoic acid hydroxylase, putative / cytochrome P450, putative [EC:1.14.13.79] [KO:K04123]	2.00E-26	slr0574	COG2124	7.00E-28	C90A1_ARATH	Heme;Iron;Membrane;Metal-binding;Monooxygenase;Multigenefamily;Oxidoreductase;Transmembrane,Cytochrome P450 90A1 (EC 1.14.-.-).	5.00E-34	GO_ID:45735	TAIR|gene:2134780 SPTR:Q949P1 symbol:AT4G19230.1 [GO:0019825 "oxygen binding" evidence=ISS] InterPro:IPR001128 Pfam:PF00067 InterPro:IPR002403 InterPro:IPR002401 PRINTS:PR00463 PRINTS:PR00385 PROSITE:PS00086 PRINTS:PR00465 EMBL:AY050980 EMBL:AB122149 EMBL:AY091446 SPTR:Q949P1	3.00E-38
chr4.CM0131.57	1.10.4.4	E1.14.13.79 ent-kaurenoic acid hydroxylase [EC:1.14.13.79]	ath:At2g32440	T32F6.4; ent-kaurenoic acid hydroxylase, putative / cytochrome P450, putative [EC:1.14.13.79] [KO:K04123]	2.00E-26	slr0574	COG2124	7.00E-28	C90A1_ARATH	Heme;Iron;Membrane;Metal-binding;Monooxygenase;Multigenefamily;Oxidoreductase;Transmembrane,Cytochrome P450 90A1 (EC 1.14.-.-).	5.00E-34	GO_ID:45735	TAIR|gene:2134780 SPTR:Q949P1 symbol:AT4G19230.1 [GO:0019825 "oxygen binding" evidence=ISS] InterPro:IPR001128 Pfam:PF00067 InterPro:IPR002403 InterPro:IPR002401 PRINTS:PR00463 PRINTS:PR00385 PROSITE:PS00086 PRINTS:PR00465 EMBL:AY050980 EMBL:AB122149 EMBL:AY091446 SPTR:Q949P1	3.00E-38
chr4.CM0131.57	1.11.4.6	E1.14.-.- [EC:1.14.-.-] [COG:COG2124]	ath:At2g32440	T32F6.4; ent-kaurenoic acid hydroxylase, putative / cytochrome P450, putative [EC:1.14.13.79] [KO:K04123]	2.00E-26	slr0574	COG2124	7.00E-28	C90A1_ARATH	Heme;Iron;Membrane;Metal-binding;Monooxygenase;Multigenefamily;Oxidoreductase;Transmembrane,Cytochrome P450 90A1 (EC 1.14.-.-).	5.00E-34	GO_ID:45735	TAIR|gene:2134780 SPTR:Q949P1 symbol:AT4G19230.1 [GO:0019825 "oxygen binding" evidence=ISS] InterPro:IPR001128 Pfam:PF00067 InterPro:IPR002403 InterPro:IPR002401 PRINTS:PR00463 PRINTS:PR00385 PROSITE:PS00086 PRINTS:PR00465 EMBL:AY050980 EMBL:AB122149 EMBL:AY091446 SPTR:Q949P1	3.00E-38
chr4.CM0131.57	1.11.4.2	E1.14.14.1 unspecific monooxygenase [EC:1.14.14.1] [COG:COG2124] [GO:0050381]	ath:At2g32440	T32F6.4; ent-kaurenoic acid hydroxylase, putative / cytochrome P450, putative [EC:1.14.13.79] [KO:K04123]	2.00E-26	slr0574	COG2124	7.00E-28	C90A1_ARATH	Heme;Iron;Membrane;Metal-binding;Monooxygenase;Multigenefamily;Oxidoreductase;Transmembrane,Cytochrome P450 90A1 (EC 1.14.-.-).	5.00E-34	GO_ID:45735	TAIR|gene:2134780 SPTR:Q949P1 symbol:AT4G19230.1 [GO:0019825 "oxygen binding" evidence=ISS] InterPro:IPR001128 Pfam:PF00067 InterPro:IPR002403 InterPro:IPR002401 PRINTS:PR00463 PRINTS:PR00385 PROSITE:PS00086 PRINTS:PR00465 EMBL:AY050980 EMBL:AB122149 EMBL:AY091446 SPTR:Q949P1	3.00E-38
Ljwgs_009253.0.1	99.1.4.7074	GO_ID:31845										GO_ID:31845	TAIR|gene:3441349 SPTR:Q9FLN3 symbol:AT5G40960.1 [GO:0005554 "molecular function unknown" evidence=ND] [GO:0000004 "biological process unknown" evidence=ND] [GO:0031225 "anchored to membrane" evidence=TAS] EMBL:AB010072 EMBL:AY085889 SPTR:Q9FLN3	3.00E-24
Ljwgs_010377.1	99.1.4.1093	GO_ID:51880										GO_ID:51880	TAIR|gene:2084157 SPTR:Q9SS87 symbol:AT3G01680.1 [GO:0005554 "molecular function unknown" evidence=ND] [GO:0000004 "biological process unknown" evidence=ND] [GO:0008372 "cellular component unknown" evidence=ND] EMBL:AC009325 EMBL:BT008325 SPTR:Q9SS87	3.00E-12
Ljwgs_058692.0.1	99.2	Unclassified without homolog
Ljwgs_140134.1	99.1.4.1093	GO_ID:51880										GO_ID:51880	TAIR|gene:2084157 SPTR:Q9SS87 symbol:AT3G01680.1 [GO:0005554 "molecular function unknown" evidence=ND] [GO:0000004 "biological process unknown" evidence=ND] [GO:0008372 "cellular component unknown" evidence=ND] EMBL:AC009325 EMBL:BT008325 SPTR:Q9SS87	1.00E-19
TM0791.21	99.1.4.3795	GO_ID:52561										GO_ID:52561	TAIR|gene:2103453 SPTR:Q9C6U2 symbol:AT3G08490.1 [GO:0005554 "molecular function unknown" evidence=ND] [GO:0000004 "biological process unknown" evidence=ND] [GO:0008372 "cellular component unknown" evidence=ND] EMBL:AC074395 EMBL:AY600564 EMBL:AY649300 SPTR:Q9C6U2	4.00E-48
chr2.CM0803.115	3.1.1.29.3	CCMA heme exporter ATP-binding protein CcmA [EC:3.6.3.41] [COG:COG1131] [GO:0015439]	hsa:9429	ABCG2; ATP-binding cassette, sub-family G (WHITE), member 2 [KO:K05681]	4.00E-72	YCR011c_2	COG1131	2.00E-49	ABCG2_RAT	ATP-binding;Glycoprotein;Membrane;Nucleotide-binding;Transmembrane;Transport,ATP-binding cassette sub-family G member 2 (Breast cancer resistance protein 1 homolog).	1.00E-72	GO_ID:14235	TAIR|gene:3434272 SPTR:Q9C6W5 symbol:AT1G31770.1 [GO:0042626 "ATPase activity, coupled to transmembrane movement of substances" evidence=ISS] InterPro:IPR003593 InterPro:IPR003439 Pfam:PF00005 InterPro:IPR000412 Pfam:PF01061 Prosite:PS00211 SMART:SM00382 ProDom:PD000006 PROSITE:PS50893 EMBL:AC074360 EMBL:AY088793 EMBL:AK117530 SPTR:Q9C6W5	0
chr2.CM0803.115	3.1.1.35.3	ABCG2 ATP-binding cassette, subfamily G (WHITE), member 2	hsa:9429	ABCG2; ATP-binding cassette, sub-family G (WHITE), member 2 [KO:K05681]	4.00E-72	YCR011c_2	COG1131	2.00E-49	ABCG2_RAT	ATP-binding;Glycoprotein;Membrane;Nucleotide-binding;Transmembrane;Transport,ATP-binding cassette sub-family G member 2 (Breast cancer resistance protein 1 homolog).	1.00E-72	GO_ID:14235	TAIR|gene:3434272 SPTR:Q9C6W5 symbol:AT1G31770.1 [GO:0042626 "ATPase activity, coupled to transmembrane movement of substances" evidence=ISS] InterPro:IPR003593 InterPro:IPR003439 Pfam:PF00005 InterPro:IPR000412 Pfam:PF01061 Prosite:PS00211 SMART:SM00382 ProDom:PD000006 PROSITE:PS50893 EMBL:AC074360 EMBL:AY088793 EMBL:AK117530 SPTR:Q9C6W5	0
chr2.CM0803.115	1.2.7.51.3	CCMA heme exporter ATP-binding protein CcmA [EC:3.6.3.41] [COG:COG1131] [GO:0015439]	hsa:9429	ABCG2; ATP-binding cassette, sub-family G (WHITE), member 2 [KO:K05681]	4.00E-72	YCR011c_2	COG1131	2.00E-49	ABCG2_RAT	ATP-binding;Glycoprotein;Membrane;Nucleotide-binding;Transmembrane;Transport,ATP-binding cassette sub-family G member 2 (Breast cancer resistance protein 1 homolog).	1.00E-72	GO_ID:14235	TAIR|gene:3434272 SPTR:Q9C6W5 symbol:AT1G31770.1 [GO:0042626 "ATPase activity, coupled to transmembrane movement of substances" evidence=ISS] InterPro:IPR003593 InterPro:IPR003439 Pfam:PF00005 InterPro:IPR000412 Pfam:PF01061 Prosite:PS00211 SMART:SM00382 ProDom:PD000006 PROSITE:PS50893 EMBL:AC074360 EMBL:AY088793 EMBL:AK117530 SPTR:Q9C6W5	0
chr2.CM0803.115	3.3.10.140	ABCG2 ATP-binding cassette, subfamily G (WHITE), member 2 [TC:3.A.1.204]	hsa:9429	ABCG2; ATP-binding cassette, sub-family G (WHITE), member 2 [KO:K05681]	4.00E-72	YCR011c_2	COG1131	2.00E-49	ABCG2_RAT	ATP-binding;Glycoprotein;Membrane;Nucleotide-binding;Transmembrane;Transport,ATP-binding cassette sub-family G member 2 (Breast cancer resistance protein 1 homolog).	1.00E-72	GO_ID:14235	TAIR|gene:3434272 SPTR:Q9C6W5 symbol:AT1G31770.1 [GO:0042626 "ATPase activity, coupled to transmembrane movement of substances" evidence=ISS] InterPro:IPR003593 InterPro:IPR003439 Pfam:PF00005 InterPro:IPR000412 Pfam:PF01061 Prosite:PS00211 SMART:SM00382 ProDom:PD000006 PROSITE:PS50893 EMBL:AC074360 EMBL:AY088793 EMBL:AK117530 SPTR:Q9C6W5	0
chr2.CM0803.115	3.1.1.23	ABC-2.A ABC-2 type transport system ATP-binding protein [COG:COG1131 COG1134]	hsa:9429	ABCG2; ATP-binding cassette, sub-family G (WHITE), member 2 [KO:K05681]	4.00E-72	YCR011c_2	COG1131	2.00E-49	ABCG2_RAT	ATP-binding;Glycoprotein;Membrane;Nucleotide-binding;Transmembrane;Transport,ATP-binding cassette sub-family G member 2 (Breast cancer resistance protein 1 homolog).	1.00E-72	GO_ID:14235	TAIR|gene:3434272 SPTR:Q9C6W5 symbol:AT1G31770.1 [GO:0042626 "ATPase activity, coupled to transmembrane movement of substances" evidence=ISS] InterPro:IPR003593 InterPro:IPR003439 Pfam:PF00005 InterPro:IPR000412 Pfam:PF01061 Prosite:PS00211 SMART:SM00382 ProDom:PD000006 PROSITE:PS50893 EMBL:AC074360 EMBL:AY088793 EMBL:AK117530 SPTR:Q9C6W5	0
chr4.CM0617.28	1.1.9.27	E2.7.1.1 hexokinase [EC:2.7.1.1] [GO:0004396]	ath:At2g19860	F6F22.11; hexokinase 2 (HXK2) [EC:2.7.1.1] [KO:K00844]	0				HXK1_SPIOL	ATP-binding;Chloroplast;Glycolysis;Kinase;Membrane;Nucleotide-binding;Plastid;Transferase;Transmembrane,Hexokinase-1 (EC 2.7.1.1).	0	GO_ID:39148	TAIR|gene:2119930 SPTR:Q42525 symbol:AT4G29130.1 [GO:0005739 "mitochondrion" evidence=IDA] [GO:0010182 "sugar mediated signaling" evidence=TAS] [GO:0004396 "hexokinase activity" evidence=ISS] [GO:0005524 "ATP binding" evidence=ISS] InterPro:IPR001312 HSSP:Q26609 Pfam:PF00349 Pfam:PF03727 PRINTS:PR00475 ProDom:PD001109 PROSITE:PS00378 EMBL:AL161574 EMBL:AL078470 EMBL:U18754 EMBL:U28214 EMBL:AY0756…	0
chr4.CM0617.28	1.1.8.34	E2.7.1.1 hexokinase [EC:2.7.1.1] [GO:0004396]	ath:At2g19860	F6F22.11; hexokinase 2 (HXK2) [EC:2.7.1.1] [KO:K00844]	0				HXK1_SPIOL	ATP-binding;Chloroplast;Glycolysis;Kinase;Membrane;Nucleotide-binding;Plastid;Transferase;Transmembrane,Hexokinase-1 (EC 2.7.1.1).	0	GO_ID:39148	TAIR|gene:2119930 SPTR:Q42525 symbol:AT4G29130.1 [GO:0005739 "mitochondrion" evidence=IDA] [GO:0010182 "sugar mediated signaling" evidence=TAS] [GO:0004396 "hexokinase activity" evidence=ISS] [GO:0005524 "ATP binding" evidence=ISS] InterPro:IPR001312 HSSP:Q26609 Pfam:PF00349 Pfam:PF03727 PRINTS:PR00475 ProDom:PD001109 PROSITE:PS00378 EMBL:AL161574 EMBL:AL078470 EMBL:U18754 EMBL:U28214 EMBL:AY0756…	0
chr4.CM0617.28	1.10.12.1	E2.7.1.1 hexokinase [EC:2.7.1.1] [GO:0004396]	ath:At2g19860	F6F22.11; hexokinase 2 (HXK2) [EC:2.7.1.1] [KO:K00844]	0				HXK1_SPIOL	ATP-binding;Chloroplast;Glycolysis;Kinase;Membrane;Nucleotide-binding;Plastid;Transferase;Transmembrane,Hexokinase-1 (EC 2.7.1.1).	0	GO_ID:39148	TAIR|gene:2119930 SPTR:Q42525 symbol:AT4G29130.1 [GO:0005739 "mitochondrion" evidence=IDA] [GO:0010182 "sugar mediated signaling" evidence=TAS] [GO:0004396 "hexokinase activity" evidence=ISS] [GO:0005524 "ATP binding" evidence=ISS] InterPro:IPR001312 HSSP:Q26609 Pfam:PF00349 Pfam:PF03727 PRINTS:PR00475 ProDom:PD001109 PROSITE:PS00378 EMBL:AL161574 EMBL:AL078470 EMBL:U18754 EMBL:U28214 EMBL:AY0756…	0
chr4.CM0617.28	1.1.6.6	E2.7.1.1 hexokinase [EC:2.7.1.1] [GO:0004396]	ath:At2g19860	F6F22.11; hexokinase 2 (HXK2) [EC:2.7.1.1] [KO:K00844]	0				HXK1_SPIOL	ATP-binding;Chloroplast;Glycolysis;Kinase;Membrane;Nucleotide-binding;Plastid;Transferase;Transmembrane,Hexokinase-1 (EC 2.7.1.1).	0	GO_ID:39148	TAIR|gene:2119930 SPTR:Q42525 symbol:AT4G29130.1 [GO:0005739 "mitochondrion" evidence=IDA] [GO:0010182 "sugar mediated signaling" evidence=TAS] [GO:0004396 "hexokinase activity" evidence=ISS] [GO:0005524 "ATP binding" evidence=ISS] InterPro:IPR001312 HSSP:Q26609 Pfam:PF00349 Pfam:PF03727 PRINTS:PR00475 ProDom:PD001109 PROSITE:PS00378 EMBL:AL161574 EMBL:AL078470 EMBL:U18754 EMBL:U28214 EMBL:AY0756…	0
chr4.CM0617.28	1.1.5.19	E2.7.1.1 hexokinase [EC:2.7.1.1] [GO:0004396]	ath:At2g19860	F6F22.11; hexokinase 2 (HXK2) [EC:2.7.1.1] [KO:K00844]	0				HXK1_SPIOL	ATP-binding;Chloroplast;Glycolysis;Kinase;Membrane;Nucleotide-binding;Plastid;Transferase;Transmembrane,Hexokinase-1 (EC 2.7.1.1).	0	GO_ID:39148	TAIR|gene:2119930 SPTR:Q42525 symbol:AT4G29130.1 [GO:0005739 "mitochondrion" evidence=IDA] [GO:0010182 "sugar mediated signaling" evidence=TAS] [GO:0004396 "hexokinase activity" evidence=ISS] [GO:0005524 "ATP binding" evidence=ISS] InterPro:IPR001312 HSSP:Q26609 Pfam:PF00349 Pfam:PF03727 PRINTS:PR00475 ProDom:PD001109 PROSITE:PS00378 EMBL:AL161574 EMBL:AL078470 EMBL:U18754 EMBL:U28214 EMBL:AY0756…	0
chr4.CM0617.28	3.2.11.35	E2.7.1.1 hexokinase [EC:2.7.1.1] [GO:0004396]	ath:At2g19860	F6F22.11; hexokinase 2 (HXK2) [EC:2.7.1.1] [KO:K00844]	0				HXK1_SPIOL	ATP-binding;Chloroplast;Glycolysis;Kinase;Membrane;Nucleotide-binding;Plastid;Transferase;Transmembrane,Hexokinase-1 (EC 2.7.1.1).	0	GO_ID:39148	TAIR|gene:2119930 SPTR:Q42525 symbol:AT4G29130.1 [GO:0005739 "mitochondrion" evidence=IDA] [GO:0010182 "sugar mediated signaling" evidence=TAS] [GO:0004396 "hexokinase activity" evidence=ISS] [GO:0005524 "ATP binding" evidence=ISS] InterPro:IPR001312 HSSP:Q26609 Pfam:PF00349 Pfam:PF03727 PRINTS:PR00475 ProDom:PD001109 PROSITE:PS00378 EMBL:AL161574 EMBL:AL078470 EMBL:U18754 EMBL:U28214 EMBL:AY0756…	0
chr4.CM0617.28	1.1.1.2	E2.7.1.1 hexokinase [EC:2.7.1.1] [GO:0004396]	ath:At2g19860	F6F22.11; hexokinase 2 (HXK2) [EC:2.7.1.1] [KO:K00844]	0				HXK1_SPIOL	ATP-binding;Chloroplast;Glycolysis;Kinase;Membrane;Nucleotide-binding;Plastid;Transferase;Transmembrane,Hexokinase-1 (EC 2.7.1.1).	0	GO_ID:39148	TAIR|gene:2119930 SPTR:Q42525 symbol:AT4G29130.1 [GO:0005739 "mitochondrion" evidence=IDA] [GO:0010182 "sugar mediated signaling" evidence=TAS] [GO:0004396 "hexokinase activity" evidence=ISS] [GO:0005524 "ATP binding" evidence=ISS] InterPro:IPR001312 HSSP:Q26609 Pfam:PF00349 Pfam:PF03727 PRINTS:PR00475 ProDom:PD001109 PROSITE:PS00378 EMBL:AL161574 EMBL:AL078470 EMBL:U18754 EMBL:U28214 EMBL:AY0756…	0
Ljwgs_018845.1	1.3.5.35	E1.6.5.2 NAD(P)H dehydrogenase (quinone) [EC:1.6.5.2] [COG:COG2249] [GO:0003955]	cvi:CV0530	probable NADPH:quinone oxidoreductase [EC:1.6.5.2 1.8.1.6] [KO:K00355 K05395]	1.00E-13	PA1204	COG0431	8.00E-14				GO_ID:39932	TAIR|gene:2086444 SPTR:Q9LK88 symbol:AT3G27890.1 [GO:0008752 "FMN reductase activity" evidence=ISS] Pfam:PF03358 InterPro:IPR005025 EMBL:AP000371 SPTR:Q9LK88	1.00E-37
Ljwgs_018845.1	1.5.5.6	E1.8.1.6 cystine reductase [EC:1.8.1.6] [GO:0050456]	cvi:CV0530	probable NADPH:quinone oxidoreductase [EC:1.6.5.2 1.8.1.6] [KO:K00355 K05395]	1.00E-13	PA1204	COG0431	8.00E-14				GO_ID:39932	TAIR|gene:2086444 SPTR:Q9LK88 symbol:AT3G27890.1 [GO:0008752 "FMN reductase activity" evidence=ISS] Pfam:PF03358 InterPro:IPR005025 EMBL:AP000371 SPTR:Q9LK88	1.00E-37
Ljwgs_025441.1	2.3.1.55	E3.4.21.62, aprE subtilisin [EC:3.4.21.62] [COG:COG1404] [GO:0004291]				BS_vpr	COG1404	1.00E-21	XSP1_ARATH	Autocatalyticcleavage;Glycoprotein;Hydrolase;Protease;Serineprotease;Signal;Zymogen,Xylem serine proteinase 1 precursor (EC 3.4.21.-) (AtXSP1) (Cucumisin- like protein).	4.00E-80	GO_ID:599	TAIR|gene:2153295 SPTR:Q9FGU3 symbol:AT5G59100.1 [GO:0004289 "subtilase activity" evidence=ISS] [GO:0006508 "proteolysis" evidence=ISS] InterPro:IPR000209 InterPro:IPR010259 InterPro:IPR003137 Pfam:PF02225 Prosite:PS00138 Pfam:PF00082 PRINTS:PR00723 Pfam:PF05922 HSSP:Q45670 MEROPS:S08.092 EMBL:AB016890 EMBL:AB024027 EMBL:AY099705 EMBL:BT000313 SPTR:Q9FGU3	1.00E-83
Ljwgs_025441.1	2.3.1.54	E3.4.21.48 cerevisin [EC:3.4.21.48] [COG:COG1404] [GO:0004262]				BS_vpr	COG1404	1.00E-21	XSP1_ARATH	Autocatalyticcleavage;Glycoprotein;Hydrolase;Protease;Serineprotease;Signal;Zymogen,Xylem serine proteinase 1 precursor (EC 3.4.21.-) (AtXSP1) (Cucumisin- like protein).	4.00E-80	GO_ID:599	TAIR|gene:2153295 SPTR:Q9FGU3 symbol:AT5G59100.1 [GO:0004289 "subtilase activity" evidence=ISS] [GO:0006508 "proteolysis" evidence=ISS] InterPro:IPR000209 InterPro:IPR010259 InterPro:IPR003137 Pfam:PF02225 Prosite:PS00138 Pfam:PF00082 PRINTS:PR00723 Pfam:PF05922 HSSP:Q45670 MEROPS:S08.092 EMBL:AB016890 EMBL:AB024027 EMBL:AY099705 EMBL:BT000313 SPTR:Q9FGU3	1.00E-83
Ljwgs_058583.1	99.1.4.223	GO_ID:45125							COBL4_ARATH	Glycoprotein;GPI-anchor;Lipoprotein;Membrane;Signal,COBRA-like protein 4 precursor.	5.00E-92	GO_ID:45125	TAIR|gene:2173531 SPTR:Q94KT8 symbol:AT5G60920.1 [GO:0005554 "molecular function unknown" evidence=ND] [GO:0031225 "anchored to membrane" evidence=TAS] InterPro:IPR008965 InterPro:IPR006918 Pfam:PF04833 EMBL:AB008269 EMBL:AF319663 EMBL:AY094402 EMBL:BT001119 EMBL:AY085712 EMBL:AJ006787 PIR:T52038 GeneFarm:1678 SPTR:Q94KT8	9.00E-83
Ljwgs_058583.1	99.1.3.2.1095	COBL4_ARATH							COBL4_ARATH	Glycoprotein;GPI-anchor;Lipoprotein;Membrane;Signal,COBRA-like protein 4 precursor.	5.00E-92	GO_ID:45125	TAIR|gene:2173531 SPTR:Q94KT8 symbol:AT5G60920.1 [GO:0005554 "molecular function unknown" evidence=ND] [GO:0031225 "anchored to membrane" evidence=TAS] InterPro:IPR008965 InterPro:IPR006918 Pfam:PF04833 EMBL:AB008269 EMBL:AF319663 EMBL:AY094402 EMBL:BT001119 EMBL:AY085712 EMBL:AJ006787 PIR:T52038 GeneFarm:1678 SPTR:Q94KT8	9.00E-83
Ljwgs_042853.1	99.2	Unclassified without homolog
chr3.CM0110.19	99.1.3.2.653	MLP43_ARATH							MLP43_ARATH	Multigenefamily,MLP-like protein 43.	5.00E-25	GO_ID:27487	TAIR|gene:2013949 SPTR:Q9SSK5 symbol:AT1G70890.1 [GO:0008372 "cellular component unknown" evidence=ND] [GO:0005554 "molecular function unknown" evidence=ND] [GO:0000004 "biological process unknown" evidence=ND] InterPro:IPR000916 Pfam:PF00407 ProDom:PD000531 EMBL:AC008148 EMBL:AJ306140 EMBL:AY065135 EMBL:BT008441 PIR:E96733 SPTR:Q9SSK5	2.00E-25
chr3.CM0110.19	99.1.4.3136	GO_ID:27487							MLP43_ARATH	Multigenefamily,MLP-like protein 43.	5.00E-25	GO_ID:27487	TAIR|gene:2013949 SPTR:Q9SSK5 symbol:AT1G70890.1 [GO:0008372 "cellular component unknown" evidence=ND] [GO:0005554 "molecular function unknown" evidence=ND] [GO:0000004 "biological process unknown" evidence=ND] InterPro:IPR000916 Pfam:PF00407 ProDom:PD000531 EMBL:AC008148 EMBL:AJ306140 EMBL:AY065135 EMBL:BT008441 PIR:E96733 SPTR:Q9SSK5	2.00E-25
chr1.TM0356.19	99.1.4.5983	GO_ID:4801										GO_ID:4801	TAIR|gene:2206844 SPTR:Q9FX34 symbol:AT1G73390.1 [GO:0005554 "molecular function unknown" evidence=ND] [GO:0008372 "cellular component unknown" evidence=ND] EMBL:AC012396 EMBL:AY072312 EMBL:BT015943 PIR:E96760 SPTR:Q9FX34	4.00E-11
chr4.CM0558.41	99.1.4.538	GO_ID:23057										GO_ID:23057	TAIR|gene:2016298 SPTR:Q9SSC7 symbol:AT1G80120.1 [GO:0005554 "molecular function unknown" evidence=ND] [GO:0008372 "cellular component unknown" evidence=ND] InterPro:IPR007612 Pfam:PF04525 EMBL:AC009322 EMBL:BT004042 EMBL:BT005160 PIR:G96832 SPTR:Q9SSC7	4.00E-13
TM0548.5	1.11.20.6	E1.1.1.1, adh alcohol dehydrogenase [EC:1.1.1.1] [COG:COG1012 COG1062 COG1064 COG1454] [GO:0004022 0004023 0004024 0004025]	ath:At1g64710	F13O11.3; alcohol dehydrogenase, putative [EC:1.1.1.1] [KO:K00001]	5.00E-19	YDL168w	COG1062	8.00E-09	ADHX_ARATH	Metal-binding;NAD;Oxidoreductase;Zinc,Alcohol dehydrogenase class III (EC 1.1.1.1) (S- (hydroxymethyl)glutathione dehydrogenase) (EC 1.1.1.284) (Glutathione- dependent formaldehyde dehydrogenase) (FDH) (FALDH) (GSH-FDH).	8.00E-15	GO_ID:21341	TAIR|gene:2172451 SPTR:Q96533 symbol:AT5G43940.1 [GO:0004327 "formaldehyde dehydrogenase (glutathione) activity" evidence=IDA] InterPro:IPR002085 Pfam:PF00107 InterPro:IPR000205 InterPro:IPR002328 Prosite:PS00059 HSSP:P11766 EMBL:AB006703 EMBL:U63931 EMBL:X82647 EMBL:AY039601 EMBL:BT010169 EMBL:AY087250 PIR:S71244 SPTR:Q96533	3.00E-15
TM0548.5	1.5.12.24	E1.1.1.1, adh alcohol dehydrogenase [EC:1.1.1.1] [COG:COG1012 COG1062 COG1064 COG1454] [GO:0004022 0004023 0004024 0004025]	ath:At1g64710	F13O11.3; alcohol dehydrogenase, putative [EC:1.1.1.1] [KO:K00001]	5.00E-19	YDL168w	COG1062	8.00E-09	ADHX_ARATH	Metal-binding;NAD;Oxidoreductase;Zinc,Alcohol dehydrogenase class III (EC 1.1.1.1) (S- (hydroxymethyl)glutathione dehydrogenase) (EC 1.1.1.284) (Glutathione- dependent formaldehyde dehydrogenase) (FDH) (FALDH) (GSH-FDH).	8.00E-15	GO_ID:21341	TAIR|gene:2172451 SPTR:Q96533 symbol:AT5G43940.1 [GO:0004327 "formaldehyde dehydrogenase (glutathione) activity" evidence=IDA] InterPro:IPR002085 Pfam:PF00107 InterPro:IPR000205 InterPro:IPR002328 Prosite:PS00059 HSSP:P11766 EMBL:AB006703 EMBL:U63931 EMBL:X82647 EMBL:AY039601 EMBL:BT010169 EMBL:AY087250 PIR:S71244 SPTR:Q96533	3.00E-15
TM0548.5	1.3.6.11	E1.1.1.1, adh alcohol dehydrogenase [EC:1.1.1.1] [COG:COG1012 COG1062 COG1064 COG1454] [GO:0004022 0004023 0004024 0004025]	ath:At1g64710	F13O11.3; alcohol dehydrogenase, putative [EC:1.1.1.1] [KO:K00001]	5.00E-19	YDL168w	COG1062	8.00E-09	ADHX_ARATH	Metal-binding;NAD;Oxidoreductase;Zinc,Alcohol dehydrogenase class III (EC 1.1.1.1) (S- (hydroxymethyl)glutathione dehydrogenase) (EC 1.1.1.284) (Glutathione- dependent formaldehyde dehydrogenase) (FDH) (FALDH) (GSH-FDH).	8.00E-15	GO_ID:21341	TAIR|gene:2172451 SPTR:Q96533 symbol:AT5G43940.1 [GO:0004327 "formaldehyde dehydrogenase (glutathione) activity" evidence=IDA] InterPro:IPR002085 Pfam:PF00107 InterPro:IPR000205 InterPro:IPR002328 Prosite:PS00059 HSSP:P11766 EMBL:AB006703 EMBL:U63931 EMBL:X82647 EMBL:AY039601 EMBL:BT010169 EMBL:AY087250 PIR:S71244 SPTR:Q96533	3.00E-15
TM0548.5	1.3.9.4	E1.1.1.1, adh alcohol dehydrogenase [EC:1.1.1.1] [COG:COG1012 COG1062 COG1064 COG1454] [GO:0004022 0004023 0004024 0004025]	ath:At1g64710	F13O11.3; alcohol dehydrogenase, putative [EC:1.1.1.1] [KO:K00001]	5.00E-19	YDL168w	COG1062	8.00E-09	ADHX_ARATH	Metal-binding;NAD;Oxidoreductase;Zinc,Alcohol dehydrogenase class III (EC 1.1.1.1) (S- (hydroxymethyl)glutathione dehydrogenase) (EC 1.1.1.284) (Glutathione- dependent formaldehyde dehydrogenase) (FDH) (FALDH) (GSH-FDH).	8.00E-15	GO_ID:21341	TAIR|gene:2172451 SPTR:Q96533 symbol:AT5G43940.1 [GO:0004327 "formaldehyde dehydrogenase (glutathione) activity" evidence=IDA] InterPro:IPR002085 Pfam:PF00107 InterPro:IPR000205 InterPro:IPR002328 Prosite:PS00059 HSSP:P11766 EMBL:AB006703 EMBL:U63931 EMBL:X82647 EMBL:AY039601 EMBL:BT010169 EMBL:AY087250 PIR:S71244 SPTR:Q96533	3.00E-15
TM0548.5	1.3.3.21	E1.1.1.1, adh alcohol dehydrogenase [EC:1.1.1.1] [COG:COG1012 COG1062 COG1064 COG1454] [GO:0004022 0004023 0004024 0004025]	ath:At1g64710	F13O11.3; alcohol dehydrogenase, putative [EC:1.1.1.1] [KO:K00001]	5.00E-19	YDL168w	COG1062	8.00E-09	ADHX_ARATH	Metal-binding;NAD;Oxidoreductase;Zinc,Alcohol dehydrogenase class III (EC 1.1.1.1) (S- (hydroxymethyl)glutathione dehydrogenase) (EC 1.1.1.284) (Glutathione- dependent formaldehyde dehydrogenase) (FDH) (FALDH) (GSH-FDH).	8.00E-15	GO_ID:21341	TAIR|gene:2172451 SPTR:Q96533 symbol:AT5G43940.1 [GO:0004327 "formaldehyde dehydrogenase (glutathione) activity" evidence=IDA] InterPro:IPR002085 Pfam:PF00107 InterPro:IPR000205 InterPro:IPR002328 Prosite:PS00059 HSSP:P11766 EMBL:AB006703 EMBL:U63931 EMBL:X82647 EMBL:AY039601 EMBL:BT010169 EMBL:AY087250 PIR:S71244 SPTR:Q96533	3.00E-15
TM0548.5	1.1.1.18	E1.1.1.1, adh alcohol dehydrogenase [EC:1.1.1.1] [COG:COG1012 COG1062 COG1064 COG1454] [GO:0004022 0004023 0004024 0004025]	ath:At1g64710	F13O11.3; alcohol dehydrogenase, putative [EC:1.1.1.1] [KO:K00001]	5.00E-19	YDL168w	COG1062	8.00E-09	ADHX_ARATH	Metal-binding;NAD;Oxidoreductase;Zinc,Alcohol dehydrogenase class III (EC 1.1.1.1) (S- (hydroxymethyl)glutathione dehydrogenase) (EC 1.1.1.284) (Glutathione- dependent formaldehyde dehydrogenase) (FDH) (FALDH) (GSH-FDH).	8.00E-15	GO_ID:21341	TAIR|gene:2172451 SPTR:Q96533 symbol:AT5G43940.1 [GO:0004327 "formaldehyde dehydrogenase (glutathione) activity" evidence=IDA] InterPro:IPR002085 Pfam:PF00107 InterPro:IPR000205 InterPro:IPR002328 Prosite:PS00059 HSSP:P11766 EMBL:AB006703 EMBL:U63931 EMBL:X82647 EMBL:AY039601 EMBL:BT010169 EMBL:AY087250 PIR:S71244 SPTR:Q96533	3.00E-15
TM0548.5	1.2.6.11	E1.1.1.284 S-(hydroxymethyl)glutathione dehydrogenase [EC:1.1.1.284] [COG:COG1062] [GO:0004327]	ath:At1g64710	F13O11.3; alcohol dehydrogenase, putative [EC:1.1.1.1] [KO:K00001]	5.00E-19	YDL168w	COG1062	8.00E-09	ADHX_ARATH	Metal-binding;NAD;Oxidoreductase;Zinc,Alcohol dehydrogenase class III (EC 1.1.1.1) (S- (hydroxymethyl)glutathione dehydrogenase) (EC 1.1.1.284) (Glutathione- dependent formaldehyde dehydrogenase) (FDH) (FALDH) (GSH-FDH).	8.00E-15	GO_ID:21341	TAIR|gene:2172451 SPTR:Q96533 symbol:AT5G43940.1 [GO:0004327 "formaldehyde dehydrogenase (glutathione) activity" evidence=IDA] InterPro:IPR002085 Pfam:PF00107 InterPro:IPR000205 InterPro:IPR002328 Prosite:PS00059 HSSP:P11766 EMBL:AB006703 EMBL:U63931 EMBL:X82647 EMBL:AY039601 EMBL:BT010169 EMBL:AY087250 PIR:S71244 SPTR:Q96533	3.00E-15
Ljwgs_012158.1	99.1.3.2.1885	DR100_ARATH	ath:At4g28490	F20O9.180; leucine-rich repeat transmembrane protein kinase, putative [EC:2.7.1.37] [KO:K00870]	1.00E-29				DR100_ARATH	DNAdamage;DNArepair;Leucine-richrepeat;Repeat;Signal,DNA-damage-repair/toleration protein DRT100 precursor.	2.00E-90	GO_ID:6778	TAIR|gene:2091870 SPTR:Q9LT39 symbol:AT3G20820.1 [GO:0005515 "protein binding" evidence=ISS;NAS] [GO:0007165 "signal transduction" evidence=IC] [GO:0006952 "defense response" evidence=ISS] Pfam:PF00560 InterPro:IPR001611 InterPro:IPR007090 PRINTS:PR00019 EMBL:AB025629 EMBL:AY063922 EMBL:AY117334 SPTR:Q9LT39	5.00E-108
Ljwgs_012158.1	99.1.4.1493	GO_ID:6778	ath:At4g28490	F20O9.180; leucine-rich repeat transmembrane protein kinase, putative [EC:2.7.1.37] [KO:K00870]	1.00E-29				DR100_ARATH	DNAdamage;DNArepair;Leucine-richrepeat;Repeat;Signal,DNA-damage-repair/toleration protein DRT100 precursor.	2.00E-90	GO_ID:6778	TAIR|gene:2091870 SPTR:Q9LT39 symbol:AT3G20820.1 [GO:0005515 "protein binding" evidence=ISS;NAS] [GO:0007165 "signal transduction" evidence=IC] [GO:0006952 "defense response" evidence=ISS] Pfam:PF00560 InterPro:IPR001611 InterPro:IPR007090 PRINTS:PR00019 EMBL:AB025629 EMBL:AY063922 EMBL:AY117334 SPTR:Q9LT39	5.00E-108
Ljwgs_012158.1	99.1.1.97	KO:K00870	ath:At4g28490	F20O9.180; leucine-rich repeat transmembrane protein kinase, putative [EC:2.7.1.37] [KO:K00870]	1.00E-29				DR100_ARATH	DNAdamage;DNArepair;Leucine-richrepeat;Repeat;Signal,DNA-damage-repair/toleration protein DRT100 precursor.	2.00E-90	GO_ID:6778	TAIR|gene:2091870 SPTR:Q9LT39 symbol:AT3G20820.1 [GO:0005515 "protein binding" evidence=ISS;NAS] [GO:0007165 "signal transduction" evidence=IC] [GO:0006952 "defense response" evidence=ISS] Pfam:PF00560 InterPro:IPR001611 InterPro:IPR007090 PRINTS:PR00019 EMBL:AB025629 EMBL:AY063922 EMBL:AY117334 SPTR:Q9LT39	5.00E-108
chr6.CM0140.28	3.1.2.1.2	ARAE arabinose-proton symporter	sec:SC2955	araE; MFS family, L-arabinose: proton symport protein (low-affinity transporter) [KO:K02100]	1.00E-17	BS_yxcC	COG0477	5.00E-21	MYCT_RAT	Glycoprotein;Membrane;Sugartransport;Transmembrane;Transport,Proton myo-inositol cotransporter (H(+)-myo-inositol cotransporter) (Hmit).	3.00E-51	GO_ID:23819	TAIR|gene:2009831 SPTR:Q9C757 symbol:AT1G30220.1 [GO:0015144 "carbohydrate transporter activity" evidence=ISS] [GO:0005351 "sugar porter activity" evidence=ISS] [GO:0016020 "membrane" evidence=ISS] Interpro:IPR005829 InterPro:IPR007114 InterPro:IPR005828 InterPro:IPR002345 InterPro:IPR003663 Pfam:PF00083 GO:GO:0016020 PRINTS:PR00171 PROSITE:PS50850 PROSITE:PS00216 PROSITE:PS00217 PROSITE:PS00213 …	4.00E-132
Ljwgs_059142.1	99.1.4.3945	GO_ID:17953				mlr6622	COG1814	7.00E-17	NO21_SOYBN	Nitrogenfixation;Nodulation,Nodulin 21 (N-21).	6.00E-41	GO_ID:17953	TAIR|gene:2199571 SPTR:Q9LPU9 symbol:AT1G21140.1 [GO:0000004 "biological process unknown" evidence=ND] Pfam:PF01988 InterPro:IPR008217 EMBL:AC012190 EMBL:BT003829 EMBL:BT005130 PIR:F86344 SPTR:Q9LPU9	5.00E-45
Ljwgs_059142.1	99.1.2.88	COG1814				mlr6622	COG1814	7.00E-17	NO21_SOYBN	Nitrogenfixation;Nodulation,Nodulin 21 (N-21).	6.00E-41	GO_ID:17953	TAIR|gene:2199571 SPTR:Q9LPU9 symbol:AT1G21140.1 [GO:0000004 "biological process unknown" evidence=ND] Pfam:PF01988 InterPro:IPR008217 EMBL:AC012190 EMBL:BT003829 EMBL:BT005130 PIR:F86344 SPTR:Q9LPU9	5.00E-45
Ljwgs_059142.1	99.1.3.2.1598	NO21_SOYBN				mlr6622	COG1814	7.00E-17	NO21_SOYBN	Nitrogenfixation;Nodulation,Nodulin 21 (N-21).	6.00E-41	GO_ID:17953	TAIR|gene:2199571 SPTR:Q9LPU9 symbol:AT1G21140.1 [GO:0000004 "biological process unknown" evidence=ND] Pfam:PF01988 InterPro:IPR008217 EMBL:AC012190 EMBL:BT003829 EMBL:BT005130 PIR:F86344 SPTR:Q9LPU9	5.00E-45
chr5.CM0048.50	99.1.4.892	GO_ID:42434							MYB86_ARATH	Activator;DNA-binding;Nuclearprotein;Repeat;Transcription;Transcriptionregulation,Transcription factor MYB86 (Myb-related protein 86) (AtMYB86) (Myb homolog 4) (AtMyb4).	6.00E-71	GO_ID:42434	TAIR|gene:2133381 SPTR:Q9M118 symbol:AT4G01680.1 [GO:0003700 "transcription factor activity" evidence=ISS] [GO:0045449 "regulation of transcription" evidence=TAS] [GO:0003677 "DNA binding" evidence=ISS] InterPro:IPR001005 Pfam:PF00249 InterPro:IPR012287 PROSITE:PS50090 SMART:SM00717 PROSITE:PS00037 PROSITE:PS00334 HSSP:Q03237 EMBL:AL161492 EMBL:AY054575 EMBL:AF176000 EMBL:BT000352 PIR:F85021 SPTR…	2.00E-71
chr5.CM0048.50	99.1.3.2.1534	MYB86_ARATH							MYB86_ARATH	Activator;DNA-binding;Nuclearprotein;Repeat;Transcription;Transcriptionregulation,Transcription factor MYB86 (Myb-related protein 86) (AtMYB86) (Myb homolog 4) (AtMyb4).	6.00E-71	GO_ID:42434	TAIR|gene:2133381 SPTR:Q9M118 symbol:AT4G01680.1 [GO:0003700 "transcription factor activity" evidence=ISS] [GO:0045449 "regulation of transcription" evidence=TAS] [GO:0003677 "DNA binding" evidence=ISS] InterPro:IPR001005 Pfam:PF00249 InterPro:IPR012287 PROSITE:PS50090 SMART:SM00717 PROSITE:PS00037 PROSITE:PS00334 HSSP:Q03237 EMBL:AL161492 EMBL:AY054575 EMBL:AF176000 EMBL:BT000352 PIR:F85021 SPTR…	2.00E-71
chr1.CM0105.91	99.1.2.136	COG3752				L176238	COG3752	3.00E-22
TM0864.36	99.1.4.3254	GO_ID:5565										GO_ID:5565	TAIR|gene:2138752 SPTR:Q9ZPE7 symbol:AT4G08950.1 [GO:0005554 "molecular function unknown" evidence=ND] [GO:0000004 "biological process unknown" evidence=ND] InterPro:IPR006766 Pfam:PF04674 EMBL:AL161513 EMBL:AF128396 EMBL:AY054486 EMBL:AY093295 EMBL:AF496655 PIR:C85090 SPTR:Q9ZPE7	3.00E-111
TM0864.27	99.1.4.3254	GO_ID:5565										GO_ID:5565	TAIR|gene:2138752 SPTR:Q9ZPE7 symbol:AT4G08950.1 [GO:0005554 "molecular function unknown" evidence=ND] [GO:0000004 "biological process unknown" evidence=ND] InterPro:IPR006766 Pfam:PF04674 EMBL:AL161513 EMBL:AF128396 EMBL:AY054486 EMBL:AY093295 EMBL:AF496655 PIR:C85090 SPTR:Q9ZPE7	9.00E-50
gi7614030	99.2	Unclassified without homolog
Ljwgs_018929.1	99.1.4.3154	GO_ID:27565										GO_ID:27565	TAIR|gene:2194863 SPTR:Q9LPF1 symbol:AT1G44800.1 [GO:0005554 "molecular function unknown" evidence=ND] [GO:0016020 "membrane" evidence=ISS] InterPro:IPR000620 Pfam:PF00892 GO:GO:0016020 EMBL:AC020576 EMBL:AY049306 EMBL:AY149964 PIR:A96507 SPTR:Q9LPF1	2.00E-70
Ljwgs_049490.1	99.1.4.8705	GO_ID:27803										GO_ID:27803	TAIR|gene:2157741 SPTR:Q9FGR6 symbol:AT5G50290.1 [GO:0005554 "molecular function unknown" evidence=ND] [GO:0000004 "biological process unknown" evidence=ND] EMBL:AB024031 SPTR:Q9FGR6	6.00E-15
Ljwgs_079723.1	1.2.3.22	PECE bilin biosynthesis PecE protein [EC:4.-.-.-] [GO:0016829]	ath:At4g22090	F1N20.190; pectate lyase family protein [EC:4.2.2.2] [KO:K01728]	3.00E-92				PEL2_ARATH	Calcium;Hypotheticalprotein;Lyase;Metal-binding;Multigenefamily;Signal,Putative pectate lyase 2 precursor (EC 4.2.2.2).	3.00E-95	GO_ID:30373	TAIR|gene:2120632 SPTR:O65456 symbol:AT4G22080.1 [GO:0016829 "lyase activity" evidence=ISS] [GO:0000004 "biological process unknown" evidence=ND] [GO:0030570 "pectate lyase activity" evidence=ISS] InterPro:IPR002022 InterPro:IPR011050 InterPro:IPR006626 SMART:SM00710 Pfam:PF00544 PRINTS:PR00807 SMART:SM00656 EMBL:AL161556 EMBL:AL022140 PIR:T49115 SPTR:O65456	2.00E-93
Ljwgs_079723.1	1.2.3.10	CPCE phycocyanobilin lyase alpha subunit [EC:4.-.-.-] [COG:COG1413] [GO:0016829]	ath:At4g22090	F1N20.190; pectate lyase family protein [EC:4.2.2.2] [KO:K01728]	3.00E-92				PEL2_ARATH	Calcium;Hypotheticalprotein;Lyase;Metal-binding;Multigenefamily;Signal,Putative pectate lyase 2 precursor (EC 4.2.2.2).	3.00E-95	GO_ID:30373	TAIR|gene:2120632 SPTR:O65456 symbol:AT4G22080.1 [GO:0016829 "lyase activity" evidence=ISS] [GO:0000004 "biological process unknown" evidence=ND] [GO:0030570 "pectate lyase activity" evidence=ISS] InterPro:IPR002022 InterPro:IPR011050 InterPro:IPR006626 SMART:SM00710 Pfam:PF00544 PRINTS:PR00807 SMART:SM00656 EMBL:AL161556 EMBL:AL022140 PIR:T49115 SPTR:O65456	2.00E-93
Ljwgs_079723.1	1.1.4.2	E4.2.2.2, pel pectate lyase [EC:4.2.2.2] [GO:0030570]	ath:At4g22090	F1N20.190; pectate lyase family protein [EC:4.2.2.2] [KO:K01728]	3.00E-92				PEL2_ARATH	Calcium;Hypotheticalprotein;Lyase;Metal-binding;Multigenefamily;Signal,Putative pectate lyase 2 precursor (EC 4.2.2.2).	3.00E-95	GO_ID:30373	TAIR|gene:2120632 SPTR:O65456 symbol:AT4G22080.1 [GO:0016829 "lyase activity" evidence=ISS] [GO:0000004 "biological process unknown" evidence=ND] [GO:0030570 "pectate lyase activity" evidence=ISS] InterPro:IPR002022 InterPro:IPR011050 InterPro:IPR006626 SMART:SM00710 Pfam:PF00544 PRINTS:PR00807 SMART:SM00656 EMBL:AL161556 EMBL:AL022140 PIR:T49115 SPTR:O65456	2.00E-93
Ljwgs_079723.1	1.9.7.15	PABC 4-amino-4-deoxychorismate lyase [EC:4.1.3.38] [COG:COG0115] [GO:0016829]	ath:At4g22090	F1N20.190; pectate lyase family protein [EC:4.2.2.2] [KO:K01728]	3.00E-92				PEL2_ARATH	Calcium;Hypotheticalprotein;Lyase;Metal-binding;Multigenefamily;Signal,Putative pectate lyase 2 precursor (EC 4.2.2.2).	3.00E-95	GO_ID:30373	TAIR|gene:2120632 SPTR:O65456 symbol:AT4G22080.1 [GO:0016829 "lyase activity" evidence=ISS] [GO:0000004 "biological process unknown" evidence=ND] [GO:0030570 "pectate lyase activity" evidence=ISS] InterPro:IPR002022 InterPro:IPR011050 InterPro:IPR006626 SMART:SM00710 Pfam:PF00544 PRINTS:PR00807 SMART:SM00656 EMBL:AL161556 EMBL:AL022140 PIR:T49115 SPTR:O65456	2.00E-93
Ljwgs_029100.2	99.1.4.539	GO_ID:3479							AUX22_SOYBN	Auxinsignalingpathway;Multigenefamily;Nuclearprotein;Repressor;Transcription;Transcriptionregulation,Auxin-induced protein AUX22.	9.00E-33	GO_ID:3479	TAIR|gene:2196572 SPTR:P33078 symbol:AT1G15580.1 [GO:0003700 "transcription factor activity" evidence=ISS] InterPro:IPR003311 Pfam:PF02309 PROSITE:PS50962 EMBL:AC013453 EMBL:X53436 EMBL:AY150496 EMBL:U18407 PIR:G86289 TRANSFAC:T04535 GeneFarm:3151 SPTR:P33078	3.00E-17
Ljwgs_029100.2	99.1.3.2.3032	AUX22_SOYBN							AUX22_SOYBN	Auxinsignalingpathway;Multigenefamily;Nuclearprotein;Repressor;Transcription;Transcriptionregulation,Auxin-induced protein AUX22.	9.00E-33	GO_ID:3479	TAIR|gene:2196572 SPTR:P33078 symbol:AT1G15580.1 [GO:0003700 "transcription factor activity" evidence=ISS] InterPro:IPR003311 Pfam:PF02309 PROSITE:PS50962 EMBL:AC013453 EMBL:X53436 EMBL:AY150496 EMBL:U18407 PIR:G86289 TRANSFAC:T04535 GeneFarm:3151 SPTR:P33078	3.00E-17
TM0648.9	99.1.4.5668	GO_ID:10412										GO_ID:10412	TAIR|gene:3695130 SPTR:Q94JV8 symbol:AT2G04795.1 [GO:0005554 "molecular function unknown" evidence=ND] [GO:0000004 "biological process unknown" evidence=ND] EMBL:AC006955 EMBL:AF372895 EMBL:AY091672 SPTR:Q94JV8	6.00E-18
Ljwgs_010278.3	99.1.4.8273	GO_ID:39932				PA1204	COG0431	2.00E-16	YIEF_ECOLI	Completeproteome;Hypotheticalprotein;Oxidoreductase,Hypothetical protein yieF.	2.00E-11	GO_ID:39932	TAIR|gene:2086444 SPTR:Q9LK88 symbol:AT3G27890.1 [GO:0008752 "FMN reductase activity" evidence=ISS] Pfam:PF03358 InterPro:IPR005025 EMBL:AP000371 SPTR:Q9LK88	8.00E-30
Ljwgs_010278.3	99.1.2.276	COG0431				PA1204	COG0431	2.00E-16	YIEF_ECOLI	Completeproteome;Hypotheticalprotein;Oxidoreductase,Hypothetical protein yieF.	2.00E-11	GO_ID:39932	TAIR|gene:2086444 SPTR:Q9LK88 symbol:AT3G27890.1 [GO:0008752 "FMN reductase activity" evidence=ISS] Pfam:PF03358 InterPro:IPR005025 EMBL:AP000371 SPTR:Q9LK88	8.00E-30
Ljwgs_010278.3	99.1.3.2.3519	YIEF_ECOLI				PA1204	COG0431	2.00E-16	YIEF_ECOLI	Completeproteome;Hypotheticalprotein;Oxidoreductase,Hypothetical protein yieF.	2.00E-11	GO_ID:39932	TAIR|gene:2086444 SPTR:Q9LK88 symbol:AT3G27890.1 [GO:0008752 "FMN reductase activity" evidence=ISS] Pfam:PF03358 InterPro:IPR005025 EMBL:AP000371 SPTR:Q9LK88	8.00E-30
gi29970356	99.2	Unclassified without homolog
Ljwgs_050066.2	1.1.8.58	E3.2.1.91 cellulose 1,4-beta-cellobiosidase [EC:3.2.1.91] [GO:0016162]	tfu:Tfu_2176	cellulase., cellulose 1,4-beta-cellobiosidase [EC:3.2.1.4 3.2.1.91] [KO:K01179 K01225]	3.00E-11				GUNZ_CLOSR	Carbohydratemetabolism;Cellulosedegradation;Directproteinsequencing;Glycosidase;Hydrolase;Polysaccharidedegradation;Repeat;Signal,Endoglucanase Z precursor (EC 3.2.1.4) (Endo-1,4-beta-glucanase) (Thermoactive cellulase) (Avicelase I).	4.00E-12	GO_ID:21091	TAIR|gene:3433734 SPTR:Q9M995 symbol:AT1G48930.1 [GO:0004553 "hydrolase activity, hydrolyzing O-glycosyl compounds" evidence=ISS] InterPro:IPR001701 Pfam:PF00759 PROSITE:PS00592 EMBL:AC016041 EMBL:BT002935 EMBL:BT005638 PIR:B96527 HSSP:O77044 SPTR:Q9M995	1.00E-14
Ljwgs_050066.2	1.1.8.57	E3.2.1.4 endoglucanase [EC:3.2.1.4] [COG:COG3405] [GO:0008810]	tfu:Tfu_2176	cellulase., cellulose 1,4-beta-cellobiosidase [EC:3.2.1.4 3.2.1.91] [KO:K01179 K01225]	3.00E-11				GUNZ_CLOSR	Carbohydratemetabolism;Cellulosedegradation;Directproteinsequencing;Glycosidase;Hydrolase;Polysaccharidedegradation;Repeat;Signal,Endoglucanase Z precursor (EC 3.2.1.4) (Endo-1,4-beta-glucanase) (Thermoactive cellulase) (Avicelase I).	4.00E-12	GO_ID:21091	TAIR|gene:3433734 SPTR:Q9M995 symbol:AT1G48930.1 [GO:0004553 "hydrolase activity, hydrolyzing O-glycosyl compounds" evidence=ISS] InterPro:IPR001701 Pfam:PF00759 PROSITE:PS00592 EMBL:AC016041 EMBL:BT002935 EMBL:BT005638 PIR:B96527 HSSP:O77044 SPTR:Q9M995	1.00E-14
Ljwgs_025279.1	1.10.2.4	E4.2.3.14 pinene synthase [EC:4.2.3.14] [GO:0050550]	ath:At4g16730	FCAALL.15; terpene synthase/cyclase family protein [EC:4.2.3.14] [KO:K07384]	2.00E-11				DCS3_GOSAR	Lyase;Magnesium;Metal-binding;Multigenefamily,(+)-delta-cadinene synthase isozyme A (EC 4.2.3.13) (D-cadinene synthase).	2.00E-34	GO_ID:45029	TAIR|gene:2142044 SPTR:Q9T0J9 symbol:AT4G13280.1 [GO:0008372 "cellular component unknown" evidence=ND] InterPro:IPR001906 GO:GO:0008152 InterPro:IPR005630 Pfam:PF01397 Pfam:PF03936 HSSP:O81192 EMBL:AL161536 EMBL:AL049608 PIR:T06285 SPTR:Q9T0J9	2.00E-15
Ljwgs_026683.1	99.1.3.2.768	ZN363_HUMAN							ZN363_HUMAN	Metal-binding;Zinc;Zinc-finger,RING finger and CHY zinc finger domain containing protein 1 (Zinc finger protein 363) (CH-rich interacting match with PLAG1) (Androgen receptor N-terminal-interacting protein).	3.00E-44	GO_ID:33995	TAIR|gene:2089677 SPTR:Q8LPQ5 symbol:EMB2454 "EMBRYO DEFECTIVE 2454" [GO:0005515 "protein binding" evidence=ISS] [GO:0008270 "zinc ion binding" evidence=ISS] InterPro:IPR001841 Pfam:PF00097 InterPro:IPR000194 InterPro:IPR008913 Pfam:PF05495 PROSITE:PS50089 SMART:SM00184 PROSITE:PS00152 EMBL:AY094471 EMBL:BT005819 SPTR:Q8LPQ5	9.00E-172
Ljwgs_026683.1	99.1.4.3194	GO_ID:33995							ZN363_HUMAN	Metal-binding;Zinc;Zinc-finger,RING finger and CHY zinc finger domain containing protein 1 (Zinc finger protein 363) (CH-rich interacting match with PLAG1) (Androgen receptor N-terminal-interacting protein).	3.00E-44	GO_ID:33995	TAIR|gene:2089677 SPTR:Q8LPQ5 symbol:EMB2454 "EMBRYO DEFECTIVE 2454" [GO:0005515 "protein binding" evidence=ISS] [GO:0008270 "zinc ion binding" evidence=ISS] InterPro:IPR001841 Pfam:PF00097 InterPro:IPR000194 InterPro:IPR008913 Pfam:PF05495 PROSITE:PS50089 SMART:SM00184 PROSITE:PS00152 EMBL:AY094471 EMBL:BT005819 SPTR:Q8LPQ5	9.00E-172
chr2.CM0304.13	99.1.4.4369	GO_ID:29871							KATAM_ARATH	Glycosyltransferase;Golgistack;Membrane;Signal-anchor;Transferase;Transmembrane,Xyloglucan galactosyltransferase KATAMARI 1 (EC 2.4.1.-) (MURUS3 protein).	2.00E-93	GO_ID:29871	TAIR|gene:2066090 SPTR:O81072 symbol:AT2G29040.1 [GO:0003824 "catalytic activity" evidence=ISS] [GO:0016020 "membrane" evidence=ISS] [GO:0000004 "biological process unknown" evidence=ND] InterPro:IPR004263 Pfam:PF03016 GO:GO:0016020 EMBL:AC005315 PIR:T02734 SPTR:O81072	1.00E-89
chr2.CM0304.13	99.1.3.1.21	EC 2.4.1.-							KATAM_ARATH	Glycosyltransferase;Golgistack;Membrane;Signal-anchor;Transferase;Transmembrane,Xyloglucan galactosyltransferase KATAMARI 1 (EC 2.4.1.-) (MURUS3 protein).	2.00E-93	GO_ID:29871	TAIR|gene:2066090 SPTR:O81072 symbol:AT2G29040.1 [GO:0003824 "catalytic activity" evidence=ISS] [GO:0016020 "membrane" evidence=ISS] [GO:0000004 "biological process unknown" evidence=ND] InterPro:IPR004263 Pfam:PF03016 GO:GO:0016020 EMBL:AC005315 PIR:T02734 SPTR:O81072	1.00E-89
Ljwgs_064998.1	99.1.4.8209	GO_ID:31373										GO_ID:31373	TAIR|gene:2120406 SPTR:O65433 symbol:AT4G20190.1 [GO:0005554 "molecular function unknown" evidence=ND] [GO:0000004 "biological process unknown" evidence=ND] [GO:0008372 "cellular component unknown" evidence=ND] EMBL:AL161552 EMBL:AL022224 PIR:T05327 SPTR:O65433	5.00E-30
gi45579069	99.2	Unclassified without homolog
Ljwgs_047409.1	99.1.4.6098	GO_ID:17989							COGT2_ARATH	Glycosyltransferase;Transferase,Cytokinin-O-glucosyltransferase 2 (EC 2.4.1.-) (Zeatin O- glucosyltransferase 2).	5.00E-20	GO_ID:17989	TAIR|gene:2196500 SPTR:Q9ZWJ3 symbol:AT1G22360.1 [GO:0008372 "cellular component unknown" evidence=ND] [GO:0016757 "transferase activity, transferring glycosyl groups" evidence=ISS] [GO:0008194 "UDP-glycosyltransferase activity" evidence=ISS] InterPro:IPR002213 Pfam:PF00201 GO:GO:0008152 PROSITE:PS00375 EMBL:AC068562 EMBL:AB016819 EMBL:AF332418 PIR:E86356 SPTR:Q9ZWJ3	8.00E-23
Ljwgs_047409.1	99.1.3.1.21	EC 2.4.1.-							COGT2_ARATH	Glycosyltransferase;Transferase,Cytokinin-O-glucosyltransferase 2 (EC 2.4.1.-) (Zeatin O- glucosyltransferase 2).	5.00E-20	GO_ID:17989	TAIR|gene:2196500 SPTR:Q9ZWJ3 symbol:AT1G22360.1 [GO:0008372 "cellular component unknown" evidence=ND] [GO:0016757 "transferase activity, transferring glycosyl groups" evidence=ISS] [GO:0008194 "UDP-glycosyltransferase activity" evidence=ISS] InterPro:IPR002213 Pfam:PF00201 GO:GO:0008152 PROSITE:PS00375 EMBL:AC068562 EMBL:AB016819 EMBL:AF332418 PIR:E86356 SPTR:Q9ZWJ3	8.00E-23
chr5.CM0052.7.1	99.1.4.442	GO_ID:44412										GO_ID:44412	TAIR|gene:3440024 SPTR:Q9T0E8 symbol:AT4G09890.1 [GO:0005554 "molecular function unknown" evidence=ND] [GO:0000004 "biological process unknown" evidence=ND] [GO:0008372 "cellular component unknown" evidence=ND] EMBL:AL161516 EMBL:AL049481 EMBL:BT010814 EMBL:BT011288 PIR:T03993 SPTR:Q9T0E8	5.00E-20
chr6.CM0037.22	1.1.8.56	E2.4.1.12 cellulose synthase (UDP-forming) [EC:2.4.1.12] [COG:COG1215] [GO:0016760] [CAZy:GT2]	ava:Ava_1568	cellulose synthase catalytic subunit [EC:2.4.1.12] [KO:K00694]	1.00E-14				CESA7_ARATH	3D-structure;Cellwall;Cellulosebiosynthesis;Coiledcoil;Glycoprotein;Glycosyltransferase;Membrane;Metal-binding;Transferase;Transmembrane;Zinc;Zinc-finger,Cellulose synthase A catalytic subunit 7 [UDP-forming] (EC 2.4.1.12) (AtCesA-7) (Irregular xylem protein 3) (AtIRX3).	0	GO_ID:21079	TAIR|gene:2178934 SPTR:Q9SWW6 symbol:AT5G17420.1 [GO:0005886 "plasma membrane" evidence=TAS] [GO:0009834 "secondary cell wall biosynthesis (sensu Magnoliophyta)" evidence=IMP] [GO:0016759 "cellulose synthase activity" evidence=IMP] [GO:0030244 "cellulose biosynthesis" evidence=IMP] InterPro:IPR001841 InterPro:IPR005150 Pfam:PF03552 PROSITE:PS50089 SMART:SM00184 GO:GO:0016020 EMBL:AL391142 EMBL:AF…	0
Ljwgs_091755.2	1.10.7.6	E2.4.1.91 flavonol 3-O-glucosyltransferase [EC:2.4.1.91] [GO:0047893] [CAZy:GT1]	ath:At1g30530	F26G16.15; UDP-glucoronosyl/UDP-glucosyl transferase family protein [EC:2.4.1.91] [KO:K00724]	5.00E-35				COGT2_ARATH	Glycosyltransferase;Transferase,Cytokinin-O-glucosyltransferase 2 (EC 2.4.1.-) (Zeatin O- glucosyltransferase 2).	6.00E-73	GO_ID:25424	TAIR|gene:2196495 SPTR:Q94BU0 symbol:AT1G22370.1 [GO:0016757 "transferase activity, transferring glycosyl groups" evidence=ISS] InterPro:IPR002213 Pfam:PF00201 GO:GO:0008152 PROSITE:PS00375 EMBL:AY039897 EMBL:AY077671 SPTR:Q94BU0	8.00E-76
Ljwgs_098083.1	99.1.4.3154	GO_ID:27565										GO_ID:27565	TAIR|gene:2194863 SPTR:Q9LPF1 symbol:AT1G44800.1 [GO:0005554 "molecular function unknown" evidence=ND] [GO:0016020 "membrane" evidence=ISS] InterPro:IPR000620 Pfam:PF00892 GO:GO:0016020 EMBL:AC020576 EMBL:AY049306 EMBL:AY149964 PIR:A96507 SPTR:Q9LPF1	9.00E-22
gi45348411	99.2	Unclassified without homolog
Ljwgs_039243.1	99.1.4.717	GO_ID:41957										GO_ID:41957	TAIR|gene:2041573 SPTR:Q9SIN2 symbol:AT2G42570.1 [GO:0000004 "biological process unknown" evidence=ND] InterPro:IPR004253 Pfam:PF03005 EMBL:AC007087 EMBL:AY034968 EMBL:AY062974 PIR:E84855 SPTR:Q9SIN2	2.00E-85
chr3.BM1543.18	99.1.3.2.1372	ENL1_ARATH							ENL1_ARATH	Glycoprotein;GPI-anchor;Lipoprotein;Membrane;Signal,Early nodulin-like protein 1 precursor (Phytocyanin-like protein).	8.00E-27	GO_ID:54881	TAIR|gene:2085774 SPTR:Q9LJU1 symbol:AT3G20570.1 [GO:0031225 "anchored to membrane" evidence=TAS] [GO:0005489 "electron transporter activity" evidence=ISS] [GO:0005507 "copper ion binding" evidence=ISS] [GO:0006118 "electron transport" evidence=ISS] InterPro:IPR003245 Pfam:PF02298 ProDom:PD003122 HSSP:P29602 EMBL:AP000410 EMBL:BT009716 SPTR:Q9LJU1	3.00E-36
chr3.BM1543.18	99.1.4.5620	GO_ID:54881							ENL1_ARATH	Glycoprotein;GPI-anchor;Lipoprotein;Membrane;Signal,Early nodulin-like protein 1 precursor (Phytocyanin-like protein).	8.00E-27	GO_ID:54881	TAIR|gene:2085774 SPTR:Q9LJU1 symbol:AT3G20570.1 [GO:0031225 "anchored to membrane" evidence=TAS] [GO:0005489 "electron transporter activity" evidence=ISS] [GO:0005507 "copper ion binding" evidence=ISS] [GO:0006118 "electron transport" evidence=ISS] InterPro:IPR003245 Pfam:PF02298 ProDom:PD003122 HSSP:P29602 EMBL:AP000410 EMBL:BT009716 SPTR:Q9LJU1	3.00E-36
Ljwgs_023736.1	1.9.9.1	E1.14.99.36, BCDO beta-carotene 15,15-monooxygenase [EC:1.14.99.36]	ava:Ava_3710	retinal pigment epithelial membrane protein [EC:1.14.99.36] [KO:K00515]	4.00E-36	Rv0913c	COG3670	1.00E-24
gi45351327	99.2	Unclassified without homolog
Ljwgs_048750.1	1.1.10.11	E1.1.1.22, ugd UDPglucose 6-dehydrogenase [EC:1.1.1.22] [COG:COG1004] [GO:0003979]	ath:At3g29360	MUO10.18; UDP-glucose 6-dehydrogenase, putative [EC:1.1.1.22] [KO:K00012]	8.00E-121	PA2022	COG1004	3.00E-34	UGDH_SOYBN	NAD;Oxidoreductase,UDP-glucose 6-dehydrogenase (EC 1.1.1.22) (UDP-Glc dehydrogenase) (UDP-GlcDH) (UDPGDH).	3.00E-126	GO_ID:33779	TAIR|gene:2157274 SPTR:Q9FM01 symbol:AT5G39320.1 [GO:0003979 "UDP-glucose 6-dehydrogenase activity" evidence=ISS] [GO:0006118 "electron transport" evidence=ISS] InterPro:IPR001732 Pfam:PF00984 Pfam:PF03721 Pfam:PF03720 EMBL:AB010694 EMBL:AB009054 SPTR:Q9FM01	2.00E-120
Ljwgs_048750.1	1.1.4.16	E1.1.1.22, ugd UDPglucose 6-dehydrogenase [EC:1.1.1.22] [COG:COG1004] [GO:0003979]	ath:At3g29360	MUO10.18; UDP-glucose 6-dehydrogenase, putative [EC:1.1.1.22] [KO:K00012]	8.00E-121	PA2022	COG1004	3.00E-34	UGDH_SOYBN	NAD;Oxidoreductase,UDP-glucose 6-dehydrogenase (EC 1.1.1.22) (UDP-Glc dehydrogenase) (UDP-GlcDH) (UDPGDH).	3.00E-126	GO_ID:33779	TAIR|gene:2157274 SPTR:Q9FM01 symbol:AT5G39320.1 [GO:0003979 "UDP-glucose 6-dehydrogenase activity" evidence=ISS] [GO:0006118 "electron transport" evidence=ISS] InterPro:IPR001732 Pfam:PF00984 Pfam:PF03721 Pfam:PF03720 EMBL:AB010694 EMBL:AB009054 SPTR:Q9FM01	2.00E-120
Ljwgs_048750.1	1.1.8.24	E1.1.1.22, ugd UDPglucose 6-dehydrogenase [EC:1.1.1.22] [COG:COG1004] [GO:0003979]	ath:At3g29360	MUO10.18; UDP-glucose 6-dehydrogenase, putative [EC:1.1.1.22] [KO:K00012]	8.00E-121	PA2022	COG1004	3.00E-34	UGDH_SOYBN	NAD;Oxidoreductase,UDP-glucose 6-dehydrogenase (EC 1.1.1.22) (UDP-Glc dehydrogenase) (UDP-GlcDH) (UDPGDH).	3.00E-126	GO_ID:33779	TAIR|gene:2157274 SPTR:Q9FM01 symbol:AT5G39320.1 [GO:0003979 "UDP-glucose 6-dehydrogenase activity" evidence=ISS] [GO:0006118 "electron transport" evidence=ISS] InterPro:IPR001732 Pfam:PF00984 Pfam:PF03721 Pfam:PF03720 EMBL:AB010694 EMBL:AB009054 SPTR:Q9FM01	2.00E-120
Ljwgs_011669.1	99.1.4.2462	GO_ID:24721										GO_ID:24721	TAIR|gene:2172680 SPTR:Q9FFC1 symbol:AT5G22870.1 [GO:0005554 "molecular function unknown" evidence=ND] InterPro:IPR010847 Pfam:PF07320 EMBL:AB005243 SPTR:Q9FFC1	1.00E-38
chr4.TM0296.11	99.1.4.777	GO_ID:45102										GO_ID:45102	TAIR|gene:3434576 SPTR:Q9SHG8 symbol:AT1G17100.1 [GO:0000004 "biological process unknown" evidence=ND] [GO:0005488 "binding" evidence=ISS] Pfam:PF04832 EMBL:AC007651 EMBL:AY086962 PIR:G86306 InterPro:IPR006917 SPTR:Q9SHG8	8.00E-27
gi45348414	99.2	Unclassified without homolog
chr2.CM0008.60.1	99.1.3.1.151	EC 4.4.1.4							ALLN_ALLAS	Chloride;EGF-likedomain;Glycoprotein;Lyase;Pyridoxalphosphate;Vacuole,Alliin lyase precursor (EC 4.4.1.4) (Alliinase) (Cysteine sulphoxide lyase) (Fragment).	4.00E-41	GO_ID:11553	TAIR|gene:3690779 SPTR:Q9S7N2 symbol:AT1G70560.1 [GO:0008372 "cellular component unknown" evidence=ND] [GO:0016846 "carbon-sulfur lyase activity" evidence=ISS] InterPro:IPR006948 HSSP:Q01594 Pfam:PF04864 EMBL:AC010796 EMBL:AC011663 EMBL:AK117208 EMBL:BT005339 PIR:F96729 SPTR:Q9S7N2	2.00E-68
chr2.CM0008.60.1	99.1.4.809	GO_ID:11553							ALLN_ALLAS	Chloride;EGF-likedomain;Glycoprotein;Lyase;Pyridoxalphosphate;Vacuole,Alliin lyase precursor (EC 4.4.1.4) (Alliinase) (Cysteine sulphoxide lyase) (Fragment).	4.00E-41	GO_ID:11553	TAIR|gene:3690779 SPTR:Q9S7N2 symbol:AT1G70560.1 [GO:0008372 "cellular component unknown" evidence=ND] [GO:0016846 "carbon-sulfur lyase activity" evidence=ISS] InterPro:IPR006948 HSSP:Q01594 Pfam:PF04864 EMBL:AC010796 EMBL:AC011663 EMBL:AK117208 EMBL:BT005339 PIR:F96729 SPTR:Q9S7N2	2.00E-68
Ljwgs_101813.1	1.9.4.15	E2.7.1.- [EC:2.7.1.-] [COG:COG0515 COG1493]	ath:At5g02290	T1E22.50; protein kinase, putative [EC:2.7.1.37] [KO:K00870]	1.00E-16	PA0074	COG0515	2.00E-09	TMKL1_ARATH	Glycoprotein;Leucine-richrepeat;Membrane;Receptor;Repeat;Signal;Transmembrane,Putative kinase-like protein TMKL1 precursor.	7.00E-20	GO_ID:53217	TAIR|gene:2044912 SPTR:Q9SJQ1 symbol:AT2G36570.1 [GO:0016301 "kinase activity" evidence=ISS] [GO:0004674 "protein serine/threonine kinase activity" evidence=ISS] [GO:0005524 "ATP binding" evidence=ISS] [GO:0006468 "protein amino acid phosphorylation" evidence=ISS] [GO:0007169 "transmembrane receptor protein tyrosine kinase signaling pathway" evidence=ISS] Pfam:PF00560 InterPro:IPR000719 Pfam:PF00…	3.00E-53
Ljwgs_101813.1	1.7.8.19	WAAY, rfaY lipopolysaccharide core biosynthesis protein RFAY [EC:2.7.-.-] [COG:COG0515]	ath:At5g02290	T1E22.50; protein kinase, putative [EC:2.7.1.37] [KO:K00870]	1.00E-16	PA0074	COG0515	2.00E-09	TMKL1_ARATH	Glycoprotein;Leucine-richrepeat;Membrane;Receptor;Repeat;Signal;Transmembrane,Putative kinase-like protein TMKL1 precursor.	7.00E-20	GO_ID:53217	TAIR|gene:2044912 SPTR:Q9SJQ1 symbol:AT2G36570.1 [GO:0016301 "kinase activity" evidence=ISS] [GO:0004674 "protein serine/threonine kinase activity" evidence=ISS] [GO:0005524 "ATP binding" evidence=ISS] [GO:0006468 "protein amino acid phosphorylation" evidence=ISS] [GO:0007169 "transmembrane receptor protein tyrosine kinase signaling pathway" evidence=ISS] Pfam:PF00560 InterPro:IPR000719 Pfam:PF00…	3.00E-53
Ljwgs_101813.1	1.1.17.19	E2.7.1.- [EC:2.7.1.-] [COG:COG0515 COG1493]	ath:At5g02290	T1E22.50; protein kinase, putative [EC:2.7.1.37] [KO:K00870]	1.00E-16	PA0074	COG0515	2.00E-09	TMKL1_ARATH	Glycoprotein;Leucine-richrepeat;Membrane;Receptor;Repeat;Signal;Transmembrane,Putative kinase-like protein TMKL1 precursor.	7.00E-20	GO_ID:53217	TAIR|gene:2044912 SPTR:Q9SJQ1 symbol:AT2G36570.1 [GO:0016301 "kinase activity" evidence=ISS] [GO:0004674 "protein serine/threonine kinase activity" evidence=ISS] [GO:0005524 "ATP binding" evidence=ISS] [GO:0006468 "protein amino acid phosphorylation" evidence=ISS] [GO:0007169 "transmembrane receptor protein tyrosine kinase signaling pathway" evidence=ISS] Pfam:PF00560 InterPro:IPR000719 Pfam:PF00…	3.00E-53
Ljwgs_101813.1	1.11.16.8	E2.7.1.- [EC:2.7.1.-] [COG:COG0515 COG1493]	ath:At5g02290	T1E22.50; protein kinase, putative [EC:2.7.1.37] [KO:K00870]	1.00E-16	PA0074	COG0515	2.00E-09	TMKL1_ARATH	Glycoprotein;Leucine-richrepeat;Membrane;Receptor;Repeat;Signal;Transmembrane,Putative kinase-like protein TMKL1 precursor.	7.00E-20	GO_ID:53217	TAIR|gene:2044912 SPTR:Q9SJQ1 symbol:AT2G36570.1 [GO:0016301 "kinase activity" evidence=ISS] [GO:0004674 "protein serine/threonine kinase activity" evidence=ISS] [GO:0005524 "ATP binding" evidence=ISS] [GO:0006468 "protein amino acid phosphorylation" evidence=ISS] [GO:0007169 "transmembrane receptor protein tyrosine kinase signaling pathway" evidence=ISS] Pfam:PF00560 InterPro:IPR000719 Pfam:PF00…	3.00E-53
Ljwgs_101813.1	4.2.4	Cell cycle [CLASS:04110] [PATH:hsa04110] [COG:COG0515]	ath:At5g02290	T1E22.50; protein kinase, putative [EC:2.7.1.37] [KO:K00870]	1.00E-16	PA0074	COG0515	2.00E-09	TMKL1_ARATH	Glycoprotein;Leucine-richrepeat;Membrane;Receptor;Repeat;Signal;Transmembrane,Putative kinase-like protein TMKL1 precursor.	7.00E-20	GO_ID:53217	TAIR|gene:2044912 SPTR:Q9SJQ1 symbol:AT2G36570.1 [GO:0016301 "kinase activity" evidence=ISS] [GO:0004674 "protein serine/threonine kinase activity" evidence=ISS] [GO:0005524 "ATP binding" evidence=ISS] [GO:0006468 "protein amino acid phosphorylation" evidence=ISS] [GO:0007169 "transmembrane receptor protein tyrosine kinase signaling pathway" evidence=ISS] Pfam:PF00560 InterPro:IPR000719 Pfam:PF00…	3.00E-53
chr4.CM0288.77	1.10.7.9	E1.14.13.21 flavonoid 3-monooxygenase [EC:1.14.13.21] [GO:0016711]	ath:At5g07990	F13G24.190; cytochrome P450 75A5 / flavonoid 3-monooxygenase / flavonoid 3-hydroxylase (F3H) (F35H) (TT7) [EC:1.14.13.21] [KO:K05280]	1.00E-90	BH0579	COG2124	4.00E-26	C71D8_SOYBN	Heme;Iron;Metal-binding;Monooxygenase;Oxidoreductase,Cytochrome P450 71D8 (EC 1.14.-.-) (P450 CP7).	3.00E-176	GO_ID:16992	TAIR|gene:2054511 SPTR:Q8LPP9 symbol:AT2G30750.1 [GO:0019825 "oxygen binding" evidence=ISS] InterPro:IPR001128 Pfam:PF00067 InterPro:IPR002403 InterPro:IPR002401 PRINTS:PR00463 PRINTS:PR00385 PROSITE:PS00086 PRINTS:PR00465 EMBL:AY094484 EMBL:BT001046 SPTR:Q8LPP9	2.00E-99
chr4.CM0288.77	1.11.14.4	E1.14.-.- [EC:1.14.-.-] [COG:COG2124]	ath:At5g07990	F13G24.190; cytochrome P450 75A5 / flavonoid 3-monooxygenase / flavonoid 3-hydroxylase (F3H) (F35H) (TT7) [EC:1.14.13.21] [KO:K05280]	1.00E-90	BH0579	COG2124	4.00E-26	C71D8_SOYBN	Heme;Iron;Metal-binding;Monooxygenase;Oxidoreductase,Cytochrome P450 71D8 (EC 1.14.-.-) (P450 CP7).	3.00E-176	GO_ID:16992	TAIR|gene:2054511 SPTR:Q8LPP9 symbol:AT2G30750.1 [GO:0019825 "oxygen binding" evidence=ISS] InterPro:IPR001128 Pfam:PF00067 InterPro:IPR002403 InterPro:IPR002401 PRINTS:PR00463 PRINTS:PR00385 PROSITE:PS00086 PRINTS:PR00465 EMBL:AY094484 EMBL:BT001046 SPTR:Q8LPP9	2.00E-99
chr4.CM0288.77	1.10.3.12	E1.14.-.- [EC:1.14.-.-] [COG:COG2124]	ath:At5g07990	F13G24.190; cytochrome P450 75A5 / flavonoid 3-monooxygenase / flavonoid 3-hydroxylase (F3H) (F35H) (TT7) [EC:1.14.13.21] [KO:K05280]	1.00E-90	BH0579	COG2124	4.00E-26	C71D8_SOYBN	Heme;Iron;Metal-binding;Monooxygenase;Oxidoreductase,Cytochrome P450 71D8 (EC 1.14.-.-) (P450 CP7).	3.00E-176	GO_ID:16992	TAIR|gene:2054511 SPTR:Q8LPP9 symbol:AT2G30750.1 [GO:0019825 "oxygen binding" evidence=ISS] InterPro:IPR001128 Pfam:PF00067 InterPro:IPR002403 InterPro:IPR002401 PRINTS:PR00463 PRINTS:PR00385 PROSITE:PS00086 PRINTS:PR00465 EMBL:AY094484 EMBL:BT001046 SPTR:Q8LPP9	2.00E-99
chr4.CM0288.77	1.10.6.12	E1.14.-.- [EC:1.14.-.-] [COG:COG2124]	ath:At5g07990	F13G24.190; cytochrome P450 75A5 / flavonoid 3-monooxygenase / flavonoid 3-hydroxylase (F3H) (F35H) (TT7) [EC:1.14.13.21] [KO:K05280]	1.00E-90	BH0579	COG2124	4.00E-26	C71D8_SOYBN	Heme;Iron;Metal-binding;Monooxygenase;Oxidoreductase,Cytochrome P450 71D8 (EC 1.14.-.-) (P450 CP7).	3.00E-176	GO_ID:16992	TAIR|gene:2054511 SPTR:Q8LPP9 symbol:AT2G30750.1 [GO:0019825 "oxygen binding" evidence=ISS] InterPro:IPR001128 Pfam:PF00067 InterPro:IPR002403 InterPro:IPR002401 PRINTS:PR00463 PRINTS:PR00385 PROSITE:PS00086 PRINTS:PR00465 EMBL:AY094484 EMBL:BT001046 SPTR:Q8LPP9	2.00E-99
chr4.CM0288.77	1.3.3.23	E1.14.14.1 unspecific monooxygenase [EC:1.14.14.1] [COG:COG2124] [GO:0050381]	ath:At5g07990	F13G24.190; cytochrome P450 75A5 / flavonoid 3-monooxygenase / flavonoid 3-hydroxylase (F3H) (F35H) (TT7) [EC:1.14.13.21] [KO:K05280]	1.00E-90	BH0579	COG2124	4.00E-26	C71D8_SOYBN	Heme;Iron;Metal-binding;Monooxygenase;Oxidoreductase,Cytochrome P450 71D8 (EC 1.14.-.-) (P450 CP7).	3.00E-176	GO_ID:16992	TAIR|gene:2054511 SPTR:Q8LPP9 symbol:AT2G30750.1 [GO:0019825 "oxygen binding" evidence=ISS] InterPro:IPR001128 Pfam:PF00067 InterPro:IPR002403 InterPro:IPR002401 PRINTS:PR00463 PRINTS:PR00385 PROSITE:PS00086 PRINTS:PR00465 EMBL:AY094484 EMBL:BT001046 SPTR:Q8LPP9	2.00E-99
chr4.CM0288.77	1.5.14.29	E1.14.14.1 unspecific monooxygenase [EC:1.14.14.1] [COG:COG2124] [GO:0050381]	ath:At5g07990	F13G24.190; cytochrome P450 75A5 / flavonoid 3-monooxygenase / flavonoid 3-hydroxylase (F3H) (F35H) (TT7) [EC:1.14.13.21] [KO:K05280]	1.00E-90	BH0579	COG2124	4.00E-26	C71D8_SOYBN	Heme;Iron;Metal-binding;Monooxygenase;Oxidoreductase,Cytochrome P450 71D8 (EC 1.14.-.-) (P450 CP7).	3.00E-176	GO_ID:16992	TAIR|gene:2054511 SPTR:Q8LPP9 symbol:AT2G30750.1 [GO:0019825 "oxygen binding" evidence=ISS] InterPro:IPR001128 Pfam:PF00067 InterPro:IPR002403 InterPro:IPR002401 PRINTS:PR00463 PRINTS:PR00385 PROSITE:PS00086 PRINTS:PR00465 EMBL:AY094484 EMBL:BT001046 SPTR:Q8LPP9	2.00E-99
chr4.CM0288.77	1.1.7.13	E1.14.-.- [EC:1.14.-.-] [COG:COG2124]	ath:At5g07990	F13G24.190; cytochrome P450 75A5 / flavonoid 3-monooxygenase / flavonoid 3-hydroxylase (F3H) (F35H) (TT7) [EC:1.14.13.21] [KO:K05280]	1.00E-90	BH0579	COG2124	4.00E-26	C71D8_SOYBN	Heme;Iron;Metal-binding;Monooxygenase;Oxidoreductase,Cytochrome P450 71D8 (EC 1.14.-.-) (P450 CP7).	3.00E-176	GO_ID:16992	TAIR|gene:2054511 SPTR:Q8LPP9 symbol:AT2G30750.1 [GO:0019825 "oxygen binding" evidence=ISS] InterPro:IPR001128 Pfam:PF00067 InterPro:IPR002403 InterPro:IPR002401 PRINTS:PR00463 PRINTS:PR00385 PROSITE:PS00086 PRINTS:PR00465 EMBL:AY094484 EMBL:BT001046 SPTR:Q8LPP9	2.00E-99
chr4.CM0288.77	1.11.4.6	E1.14.-.- [EC:1.14.-.-] [COG:COG2124]	ath:At5g07990	F13G24.190; cytochrome P450 75A5 / flavonoid 3-monooxygenase / flavonoid 3-hydroxylase (F3H) (F35H) (TT7) [EC:1.14.13.21] [KO:K05280]	1.00E-90	BH0579	COG2124	4.00E-26	C71D8_SOYBN	Heme;Iron;Metal-binding;Monooxygenase;Oxidoreductase,Cytochrome P450 71D8 (EC 1.14.-.-) (P450 CP7).	3.00E-176	GO_ID:16992	TAIR|gene:2054511 SPTR:Q8LPP9 symbol:AT2G30750.1 [GO:0019825 "oxygen binding" evidence=ISS] InterPro:IPR001128 Pfam:PF00067 InterPro:IPR002403 InterPro:IPR002401 PRINTS:PR00463 PRINTS:PR00385 PROSITE:PS00086 PRINTS:PR00465 EMBL:AY094484 EMBL:BT001046 SPTR:Q8LPP9	2.00E-99
chr4.CM0288.77	1.11.4.2	E1.14.14.1 unspecific monooxygenase [EC:1.14.14.1] [COG:COG2124] [GO:0050381]	ath:At5g07990	F13G24.190; cytochrome P450 75A5 / flavonoid 3-monooxygenase / flavonoid 3-hydroxylase (F3H) (F35H) (TT7) [EC:1.14.13.21] [KO:K05280]	1.00E-90	BH0579	COG2124	4.00E-26	C71D8_SOYBN	Heme;Iron;Metal-binding;Monooxygenase;Oxidoreductase,Cytochrome P450 71D8 (EC 1.14.-.-) (P450 CP7).	3.00E-176	GO_ID:16992	TAIR|gene:2054511 SPTR:Q8LPP9 symbol:AT2G30750.1 [GO:0019825 "oxygen binding" evidence=ISS] InterPro:IPR001128 Pfam:PF00067 InterPro:IPR002403 InterPro:IPR002401 PRINTS:PR00463 PRINTS:PR00385 PROSITE:PS00086 PRINTS:PR00465 EMBL:AY094484 EMBL:BT001046 SPTR:Q8LPP9	2.00E-99
Ljwgs_014230.1	1.1.4.8	E3.2.1.15 polygalacturonase [EC:3.2.1.15] [GO:0004650]							JP630_ARATH	Cellwall;Glycoprotein;Signal,Probable polygalacturonase non-catalytic subunit JP630 precursor (Aromatic-rich glycoprotein JP630).	0	GO_ID:39494	TAIR|gene:2034822 SPTR:Q9S9K5 symbol:AT1G23760.1 [GO:0000004 "biological process unknown" evidence=ND] [GO:0004650 "polygalacturonase activity" evidence=ISS] EMBL:AC005990 PIR:G86371 InterPro:IPR004873 Pfam:PF03181 SPTR:Q9S9K5	0
Ljwgs_014230.1	1.1.8.30	E3.2.1.15 polygalacturonase [EC:3.2.1.15] [GO:0004650]							JP630_ARATH	Cellwall;Glycoprotein;Signal,Probable polygalacturonase non-catalytic subunit JP630 precursor (Aromatic-rich glycoprotein JP630).	0	GO_ID:39494	TAIR|gene:2034822 SPTR:Q9S9K5 symbol:AT1G23760.1 [GO:0000004 "biological process unknown" evidence=ND] [GO:0004650 "polygalacturonase activity" evidence=ISS] EMBL:AC005990 PIR:G86371 InterPro:IPR004873 Pfam:PF03181 SPTR:Q9S9K5	0
Ljwgs_128280.1	99.1.4.4851	GO_ID:55224										GO_ID:55224	TAIR|gene:2056087 SPTR:O80959 symbol:AT2G39220.1 [GO:0045735 "nutrient reservoir activity" evidence=ISS] InterPro:IPR002641 Pfam:PF01734 HSSP:Q8LPW4 EMBL:AC004697 EMBL:AY062648 EMBL:BT000763 EMBL:BT008869 PIR:T02580 SPTR:O80959	3.00E-53
gi6325825	99.2	Unclassified without homolog
chr2.CM0373.51	3.1.3.42.1	TRKH trk system potassium uptake protein TrkH [COG:COG0168]				YJL129c_2	COG0168	2.00E-14	TRK1_YEAST	Completeproteome;Glycoprotein;Iontransport;Membrane;Potassium;Potassiumtransport;Transmembrane;Transport,High-affinity potassium transport protein.	5.00E-14	GO_ID:22240	SGD|S000003665 SPTR:P12685 symbol:TRK1 "180 kDa high affinity potassium transporter" [GO:0005886 "plasma membrane" evidence=TAS] [GO:0015079 "potassium ion transporter activity" evidence=IDA] [GO:0030007 "potassium ion homeostasis" evidence=IDA] SGD:S000003665 InterPro:IPR003445 InterPro:IPR004773 Pfam:PF02386 PIRSF:PIRSF002450 TIGRFAMs:TIGR00934 EMBL:M21328 EMBL:Z49404 PIR:S05849 GermOnline:1417…	2.00E-14
Ljwgs_066041.1	99.1.4.2629	GO_ID:33905										GO_ID:33905	TAIR|gene:2177012 SPTR:Q9FMN8 symbol:AT5G12260.1 [GO:0005554 "molecular function unknown" evidence=ND] [GO:0000004 "biological process unknown" evidence=ND] EMBL:AB007727 EMBL:AY123994 EMBL:BT010470 SPTR:Q9FMN8	8.00E-24
Ljwgs_028184.1	3.1.4.2.3	AQPZ aquaporin Z	bta:282653	Aqp1; aquaporin 1 [KO:K06188]	1.00E-31	YPR192w	COG0580	4.00E-22	PIP11_ORYSA	Membrane;Multigenefamily;Repeat;Transmembrane;Transport,Aquaporin PIP1.1 (Plasma membrane intrinsic protein 1a) (PIP1a) (OsPIP1.1) (Water channel protein RWC1) (RWC-1).	7.00E-127	GO_ID:11332	TAIR|gene:2126025 SPTR:Q39196 symbol:AT4G00430.1 [GO:0015250 "water channel activity" evidence=ISS] [GO:0006810 "transport" evidence=ISS] [GO:0016020 "membrane" evidence=ISS] InterPro:IPR000425 HSSP:P29972 Pfam:PF00230 PRINTS:PR00783 ProDom:PD000295 PROSITE:PS00221 EMBL:AL161471 EMBL:AF013293 EMBL:AF195115 EMBL:D26609 EMBL:D85192 EMBL:AY099825 EMBL:AY120785 EMBL:BT000330 EMBL:BT006313 GeneFarm:22…	6.00E-126
chr5.CM0048.17.1	99.1.4.216	GO_ID:41684										GO_ID:41684	TAIR|gene:3699549 SPTR:Q9SFF6 symbol:AT3G05910.1 [GO:0000004 "biological process unknown" evidence=ND] [GO:0016789 "carboxylic ester hydrolase activity" evidence=ISS] Pfam:PF03283 InterPro:IPR004963 EMBL:AC013454 EMBL:AY050847 EMBL:AY096751 EMBL:AF428303 SPTR:Q9SFF6	5.00E-86
Ljwgs_147904.1.1	99.1.4.8179	GO_ID:14672							NOX1_HUMAN	Alternativesplicing;Electrontransport;FAD;Glycoprotein;Heme;Iontransport;Ionicchannel;Iron;Membrane;Metal-binding;NADP;Oxidoreductase;Transmembrane;Transport;Voltage-gatedchannel,NADPH oxidase homolog 1 (NOX-1) (NOH-1) (NADH/NADPH mitogenic oxidase subunit P65-MOX) (Mitogenic oxidase 1) (MOX1).	6.00E-15	GO_ID:14672	TAIR|gene:2025365 SPTR:Q9LMM2 symbol:AT1G01590.1 [GO:0000293 "ferric-chelate reductase activity" evidence=ISS] [GO:0006118 "electron transport" evidence=ISS] [GO:0016020 "membrane" evidence=ISS] InterPro:IPR002916 InterPro:IPR001834 GO:GO:0016020 Pfam:PF01794 PRINTS:PR00406 EMBL:AC061957 PIR:F86146 SPTR:Q9LMM2	2.00E-57
Ljwgs_147904.1.1	99.1.3.2.1657	NOX1_HUMAN							NOX1_HUMAN	Alternativesplicing;Electrontransport;FAD;Glycoprotein;Heme;Iontransport;Ionicchannel;Iron;Membrane;Metal-binding;NADP;Oxidoreductase;Transmembrane;Transport;Voltage-gatedchannel,NADPH oxidase homolog 1 (NOX-1) (NOH-1) (NADH/NADPH mitogenic oxidase subunit P65-MOX) (Mitogenic oxidase 1) (MOX1).	6.00E-15	GO_ID:14672	TAIR|gene:2025365 SPTR:Q9LMM2 symbol:AT1G01590.1 [GO:0000293 "ferric-chelate reductase activity" evidence=ISS] [GO:0006118 "electron transport" evidence=ISS] [GO:0016020 "membrane" evidence=ISS] InterPro:IPR002916 InterPro:IPR001834 GO:GO:0016020 Pfam:PF01794 PRINTS:PR00406 EMBL:AC061957 PIR:F86146 SPTR:Q9LMM2	2.00E-57
TM1227.11	99.1.3.2.2311	ST14_SOLTU				YJL078c_1	COG2340	2.00E-12	ST14_SOLTU	Repeat;Signal,STS14 protein precursor.	1.00E-49	GO_ID:15344	TAIR|gene:2154834 SPTR:Q9FJY1 symbol:AT5G66590.1 [GO:0005554 "molecular function unknown" evidence=ND] [GO:0000004 "biological process unknown" evidence=ND] [GO:0005576 "extracellular region" evidence=ISS] InterPro:IPR001283 Pfam:PF00188 PRINTS:PR00837 ProDom:PD000542 SMART:SM00198 HSSP:P04284 EMBL:AB013389 EMBL:AY093248 EMBL:AF386987 SPTR:Q9FJY1	8.00E-46
TM1227.11	99.1.2.138	COG2340				YJL078c_1	COG2340	2.00E-12	ST14_SOLTU	Repeat;Signal,STS14 protein precursor.	1.00E-49	GO_ID:15344	TAIR|gene:2154834 SPTR:Q9FJY1 symbol:AT5G66590.1 [GO:0005554 "molecular function unknown" evidence=ND] [GO:0000004 "biological process unknown" evidence=ND] [GO:0005576 "extracellular region" evidence=ISS] InterPro:IPR001283 Pfam:PF00188 PRINTS:PR00837 ProDom:PD000542 SMART:SM00198 HSSP:P04284 EMBL:AB013389 EMBL:AY093248 EMBL:AF386987 SPTR:Q9FJY1	8.00E-46
TM1227.11	99.1.4.6005	GO_ID:15344				YJL078c_1	COG2340	2.00E-12	ST14_SOLTU	Repeat;Signal,STS14 protein precursor.	1.00E-49	GO_ID:15344	TAIR|gene:2154834 SPTR:Q9FJY1 symbol:AT5G66590.1 [GO:0005554 "molecular function unknown" evidence=ND] [GO:0000004 "biological process unknown" evidence=ND] [GO:0005576 "extracellular region" evidence=ISS] InterPro:IPR001283 Pfam:PF00188 PRINTS:PR00837 ProDom:PD000542 SMART:SM00198 HSSP:P04284 EMBL:AB013389 EMBL:AY093248 EMBL:AF386987 SPTR:Q9FJY1	8.00E-46
TM0864.12	99.1.4.3254	GO_ID:5565										GO_ID:5565	TAIR|gene:2138752 SPTR:Q9ZPE7 symbol:AT4G08950.1 [GO:0005554 "molecular function unknown" evidence=ND] [GO:0000004 "biological process unknown" evidence=ND] InterPro:IPR006766 Pfam:PF04674 EMBL:AL161513 EMBL:AF128396 EMBL:AY054486 EMBL:AY093295 EMBL:AF496655 PIR:C85090 SPTR:Q9ZPE7	5.00E-117
Ljwgs_027410.1	99.1.4.7286	GO_ID:15261										GO_ID:15261	TAIR|gene:2152129 SPTR:Q9LTZ9 symbol:AT5G44670.1 [GO:0000004 "biological process unknown" evidence=ND] [GO:0005737 "cytoplasm" evidence=IDA] [GO:0005773 "vacuole" evidence=IDA] InterPro:IPR008166 Pfam:PF01697 EMBL:AB024024 EMBL:AF361577 EMBL:BT002232 SPTR:Q9LTZ9	3.00E-43
chr5.CM0773.15	1.1.8.57	E3.2.1.4 endoglucanase [EC:3.2.1.4] [COG:COG3405] [GO:0008810]	ath:At4g39010	F19H22.110; glycosyl hydrolase family 9 protein [EC:3.2.1.4] [KO:K01179]	1.00E-35				GUN2_PERAE	Carbohydratemetabolism;Cellulosedegradation;Fruitripening;Glycosidase;Hydrolase;Multigenefamily;Polysaccharidedegradation,Endoglucanase 2 (EC 3.2.1.4) (Endo-1,4-beta-glucanase) (Abscission cellulase 2) (Fragment).	7.00E-40	GO_ID:8296	TAIR|gene:2137823 SPTR:O81416 symbol:AT4G02290.1 [GO:0004553 "hydrolase activity, hydrolyzing O-glycosyl compounds" evidence=ISS] InterPro:IPR001701 Pfam:PF00759 PROSITE:PS00592 PROSITE:PS00698 HSSP:P26221 EMBL:AL161494 EMBL:AF075597 EMBL:AY079162 EMBL:AY101518 PIR:T01419 SPTR:O81416	9.00E-53
chr5.CM0494.27	1.10.7.7	E1.14.11.23, FLS flavonol synthase [EC:1.14.11.23] [GO:0045431]	ath:At5g08640	MAH20.20; flavonol synthase 1 (FLS1) [EC:1.14.11.23] [KO:K05278]	9.00E-38	Cj1199	COG3491	5.00E-16	HY6H_HYONI	Dioxygenase;Directproteinsequencing;Iron;Metal-binding;Oxidoreductase;VitaminC,Hyoscyamine 6-dioxygenase (EC 1.14.11.11) (Hyoscyamine 6-beta- hydroxylase).	6.00E-55	GO_ID:23327	TAIR|gene:2153923 SPTR:Q9FLV0 symbol:AT5G24530.1 [GO:0008372 "cellular component unknown" evidence=ND] [GO:0009813 "flavonoid biosynthesis" evidence=ISS] [GO:0016706 "oxidoreductase activity, acting on paired donors, with incorporation or reduction of molecular oxygen, 2-oxoglutarate as one donor, and incorporation of one atom each of oxygen into both donors" evidence=ISS] Pfam:PF03171 InterPro:I…	3.00E-52
chr4.TM1713.2	1.10.7.9	E1.14.13.21 flavonoid 3-monooxygenase [EC:1.14.13.21] [GO:0016711]	ath:At5g07990	F13G24.190; cytochrome P450 75A5 / flavonoid 3-monooxygenase / flavonoid 3-hydroxylase (F3H) (F35H) (TT7) [EC:1.14.13.21] [KO:K05280]	8.00E-92	BH0579	COG2124	1.00E-24	C71DB_LOTJA	Heme;Iron;Metal-binding;Monooxygenase;Oxidoreductase,Cytochrome P450 71D11 (EC 1.14.-.-) (Fragment).	0	GO_ID:16992	TAIR|gene:2054511 SPTR:Q8LPP9 symbol:AT2G30750.1 [GO:0019825 "oxygen binding" evidence=ISS] InterPro:IPR001128 Pfam:PF00067 InterPro:IPR002403 InterPro:IPR002401 PRINTS:PR00463 PRINTS:PR00385 PROSITE:PS00086 PRINTS:PR00465 EMBL:AY094484 EMBL:BT001046 SPTR:Q8LPP9	5.00E-105
chr4.TM1713.2	1.11.14.4	E1.14.-.- [EC:1.14.-.-] [COG:COG2124]	ath:At5g07990	F13G24.190; cytochrome P450 75A5 / flavonoid 3-monooxygenase / flavonoid 3-hydroxylase (F3H) (F35H) (TT7) [EC:1.14.13.21] [KO:K05280]	8.00E-92	BH0579	COG2124	1.00E-24	C71DB_LOTJA	Heme;Iron;Metal-binding;Monooxygenase;Oxidoreductase,Cytochrome P450 71D11 (EC 1.14.-.-) (Fragment).	0	GO_ID:16992	TAIR|gene:2054511 SPTR:Q8LPP9 symbol:AT2G30750.1 [GO:0019825 "oxygen binding" evidence=ISS] InterPro:IPR001128 Pfam:PF00067 InterPro:IPR002403 InterPro:IPR002401 PRINTS:PR00463 PRINTS:PR00385 PROSITE:PS00086 PRINTS:PR00465 EMBL:AY094484 EMBL:BT001046 SPTR:Q8LPP9	5.00E-105
chr4.TM1713.2	1.10.3.12	E1.14.-.- [EC:1.14.-.-] [COG:COG2124]	ath:At5g07990	F13G24.190; cytochrome P450 75A5 / flavonoid 3-monooxygenase / flavonoid 3-hydroxylase (F3H) (F35H) (TT7) [EC:1.14.13.21] [KO:K05280]	8.00E-92	BH0579	COG2124	1.00E-24	C71DB_LOTJA	Heme;Iron;Metal-binding;Monooxygenase;Oxidoreductase,Cytochrome P450 71D11 (EC 1.14.-.-) (Fragment).	0	GO_ID:16992	TAIR|gene:2054511 SPTR:Q8LPP9 symbol:AT2G30750.1 [GO:0019825 "oxygen binding" evidence=ISS] InterPro:IPR001128 Pfam:PF00067 InterPro:IPR002403 InterPro:IPR002401 PRINTS:PR00463 PRINTS:PR00385 PROSITE:PS00086 PRINTS:PR00465 EMBL:AY094484 EMBL:BT001046 SPTR:Q8LPP9	5.00E-105
chr4.TM1713.2	1.10.6.12	E1.14.-.- [EC:1.14.-.-] [COG:COG2124]	ath:At5g07990	F13G24.190; cytochrome P450 75A5 / flavonoid 3-monooxygenase / flavonoid 3-hydroxylase (F3H) (F35H) (TT7) [EC:1.14.13.21] [KO:K05280]	8.00E-92	BH0579	COG2124	1.00E-24	C71DB_LOTJA	Heme;Iron;Metal-binding;Monooxygenase;Oxidoreductase,Cytochrome P450 71D11 (EC 1.14.-.-) (Fragment).	0	GO_ID:16992	TAIR|gene:2054511 SPTR:Q8LPP9 symbol:AT2G30750.1 [GO:0019825 "oxygen binding" evidence=ISS] InterPro:IPR001128 Pfam:PF00067 InterPro:IPR002403 InterPro:IPR002401 PRINTS:PR00463 PRINTS:PR00385 PROSITE:PS00086 PRINTS:PR00465 EMBL:AY094484 EMBL:BT001046 SPTR:Q8LPP9	5.00E-105
chr4.TM1713.2	1.3.3.23	E1.14.14.1 unspecific monooxygenase [EC:1.14.14.1] [COG:COG2124] [GO:0050381]	ath:At5g07990	F13G24.190; cytochrome P450 75A5 / flavonoid 3-monooxygenase / flavonoid 3-hydroxylase (F3H) (F35H) (TT7) [EC:1.14.13.21] [KO:K05280]	8.00E-92	BH0579	COG2124	1.00E-24	C71DB_LOTJA	Heme;Iron;Metal-binding;Monooxygenase;Oxidoreductase,Cytochrome P450 71D11 (EC 1.14.-.-) (Fragment).	0	GO_ID:16992	TAIR|gene:2054511 SPTR:Q8LPP9 symbol:AT2G30750.1 [GO:0019825 "oxygen binding" evidence=ISS] InterPro:IPR001128 Pfam:PF00067 InterPro:IPR002403 InterPro:IPR002401 PRINTS:PR00463 PRINTS:PR00385 PROSITE:PS00086 PRINTS:PR00465 EMBL:AY094484 EMBL:BT001046 SPTR:Q8LPP9	5.00E-105
chr4.TM1713.2	1.5.14.29	E1.14.14.1 unspecific monooxygenase [EC:1.14.14.1] [COG:COG2124] [GO:0050381]	ath:At5g07990	F13G24.190; cytochrome P450 75A5 / flavonoid 3-monooxygenase / flavonoid 3-hydroxylase (F3H) (F35H) (TT7) [EC:1.14.13.21] [KO:K05280]	8.00E-92	BH0579	COG2124	1.00E-24	C71DB_LOTJA	Heme;Iron;Metal-binding;Monooxygenase;Oxidoreductase,Cytochrome P450 71D11 (EC 1.14.-.-) (Fragment).	0	GO_ID:16992	TAIR|gene:2054511 SPTR:Q8LPP9 symbol:AT2G30750.1 [GO:0019825 "oxygen binding" evidence=ISS] InterPro:IPR001128 Pfam:PF00067 InterPro:IPR002403 InterPro:IPR002401 PRINTS:PR00463 PRINTS:PR00385 PROSITE:PS00086 PRINTS:PR00465 EMBL:AY094484 EMBL:BT001046 SPTR:Q8LPP9	5.00E-105
chr4.TM1713.2	1.1.7.13	E1.14.-.- [EC:1.14.-.-] [COG:COG2124]	ath:At5g07990	F13G24.190; cytochrome P450 75A5 / flavonoid 3-monooxygenase / flavonoid 3-hydroxylase (F3H) (F35H) (TT7) [EC:1.14.13.21] [KO:K05280]	8.00E-92	BH0579	COG2124	1.00E-24	C71DB_LOTJA	Heme;Iron;Metal-binding;Monooxygenase;Oxidoreductase,Cytochrome P450 71D11 (EC 1.14.-.-) (Fragment).	0	GO_ID:16992	TAIR|gene:2054511 SPTR:Q8LPP9 symbol:AT2G30750.1 [GO:0019825 "oxygen binding" evidence=ISS] InterPro:IPR001128 Pfam:PF00067 InterPro:IPR002403 InterPro:IPR002401 PRINTS:PR00463 PRINTS:PR00385 PROSITE:PS00086 PRINTS:PR00465 EMBL:AY094484 EMBL:BT001046 SPTR:Q8LPP9	5.00E-105
chr4.TM1713.2	1.11.4.6	E1.14.-.- [EC:1.14.-.-] [COG:COG2124]	ath:At5g07990	F13G24.190; cytochrome P450 75A5 / flavonoid 3-monooxygenase / flavonoid 3-hydroxylase (F3H) (F35H) (TT7) [EC:1.14.13.21] [KO:K05280]	8.00E-92	BH0579	COG2124	1.00E-24	C71DB_LOTJA	Heme;Iron;Metal-binding;Monooxygenase;Oxidoreductase,Cytochrome P450 71D11 (EC 1.14.-.-) (Fragment).	0	GO_ID:16992	TAIR|gene:2054511 SPTR:Q8LPP9 symbol:AT2G30750.1 [GO:0019825 "oxygen binding" evidence=ISS] InterPro:IPR001128 Pfam:PF00067 InterPro:IPR002403 InterPro:IPR002401 PRINTS:PR00463 PRINTS:PR00385 PROSITE:PS00086 PRINTS:PR00465 EMBL:AY094484 EMBL:BT001046 SPTR:Q8LPP9	5.00E-105
chr4.TM1713.2	1.11.4.2	E1.14.14.1 unspecific monooxygenase [EC:1.14.14.1] [COG:COG2124] [GO:0050381]	ath:At5g07990	F13G24.190; cytochrome P450 75A5 / flavonoid 3-monooxygenase / flavonoid 3-hydroxylase (F3H) (F35H) (TT7) [EC:1.14.13.21] [KO:K05280]	8.00E-92	BH0579	COG2124	1.00E-24	C71DB_LOTJA	Heme;Iron;Metal-binding;Monooxygenase;Oxidoreductase,Cytochrome P450 71D11 (EC 1.14.-.-) (Fragment).	0	GO_ID:16992	TAIR|gene:2054511 SPTR:Q8LPP9 symbol:AT2G30750.1 [GO:0019825 "oxygen binding" evidence=ISS] InterPro:IPR001128 Pfam:PF00067 InterPro:IPR002403 InterPro:IPR002401 PRINTS:PR00463 PRINTS:PR00385 PROSITE:PS00086 PRINTS:PR00465 EMBL:AY094484 EMBL:BT001046 SPTR:Q8LPP9	5.00E-105
Ljwgs_036669.1	3.3.10.117	BMPR1 bone morphogenetic protein receptor, type I [EC:2.7.1.37]							EXS_ARATH	ATP-binding;Kinase;Leucine-richrepeat;Meiosis;Membrane;Nucleotide-binding;Phosphorylation;Receptor;Repeat;Serine/threonine-proteinkinase;Signal;Transferase;Transmembrane,Leucine-rich repeat receptor protein kinase EXS precursor (EC 2.7.1.37) (Extra sporogenous cells protein) (EXCESS MICROSPOROCYTES1 protein).	5.00E-09	GO_ID:15607	TAIR|gene:2170482 SPTR:Q9FL28 symbol:AT5G46330.1 [GO:0016301 "kinase activity" evidence=ISS] [GO:0004674 "protein serine/threonine kinase activity" evidence=ISS] [GO:0005524 "ATP binding" evidence=ISS] [GO:0006468 "protein amino acid phosphorylation" evidence=ISS] [GO:0007169 "transmembrane receptor protein tyrosine kinase signaling pathway" evidence=ISS] Pfam:PF00560 InterPro:IPR000719 InterPro:…	5.00E-25
Ljwgs_036669.1	3.2.2.1	Protein kinase [EC:2.7.1.37]							EXS_ARATH	ATP-binding;Kinase;Leucine-richrepeat;Meiosis;Membrane;Nucleotide-binding;Phosphorylation;Receptor;Repeat;Serine/threonine-proteinkinase;Signal;Transferase;Transmembrane,Leucine-rich repeat receptor protein kinase EXS precursor (EC 2.7.1.37) (Extra sporogenous cells protein) (EXCESS MICROSPOROCYTES1 protein).	5.00E-09	GO_ID:15607	TAIR|gene:2170482 SPTR:Q9FL28 symbol:AT5G46330.1 [GO:0016301 "kinase activity" evidence=ISS] [GO:0004674 "protein serine/threonine kinase activity" evidence=ISS] [GO:0005524 "ATP binding" evidence=ISS] [GO:0006468 "protein amino acid phosphorylation" evidence=ISS] [GO:0007169 "transmembrane receptor protein tyrosine kinase signaling pathway" evidence=ISS] Pfam:PF00560 InterPro:IPR000719 InterPro:…	5.00E-25
chr3.CM0216.32	99.1.4.5991	GO_ID:32319										GO_ID:32319	TAIR|gene:2132825 SPTR:Q9T007 symbol:AT4G35200.1 [GO:0000004 "biological process unknown" evidence=ND] [GO:0005554 "molecular function unknown" evidence=ND] Interpro:IPR000264 GO:GO:0006810 InterPro:IPR004320 Pfam:PF03087 EMBL:AL035522 EMBL:AL161587 PIR:T04967 SPTR:Q9T007	1.00E-22
TC11404	99.2	Unclassified without homolog
Ljwgs_027665.0.1	99.2	Unclassified without homolog
chr6.CM0041.55	3.1.3.5	TC.CDF cation efflux system protein, CDF family [COG:COG1230 COG0053] [TC:2.A.4]				PAB0462	COG0053	5.00E-26	MTPC3_ARATH	Hypotheticalprotein;Membrane;Metal-binding;Multigenefamily;Transmembrane;Transport;Vacuole,Putative metal tolerance protein C3 (AtMTPc3).	2.00E-81	GO_ID:18395	TAIR|gene:2039696 SPTR:O80632 symbol:AT2G39450.1 [GO:0006812 "cation transport" evidence=ISS] [GO:0008324 "cation transporter activity" evidence=ISS] [GO:0016020 "membrane" evidence=ISS] InterPro:IPR002524 Pfam:PF01545 GO:GO:0016020 TIGRFAMs:TIGR01297 EMBL:AC004218 EMBL:AY136449 EMBL:BT008477 PIR:T00555 SPTR:O80632	3.00E-117
Ljwgs_005511.1	3.1.4.2.3	AQPZ aquaporin Z	bta:282653	Aqp1; aquaporin 1 [KO:K06188]	3.00E-30	YPR192w	COG0580	1.00E-20	PIP15_ARATH	Membrane;Multigenefamily;Repeat;Transmembrane;Transport,Probable aquaporin PIP1.5 (Plasma membrane intrinsic protein 1d) (PIP1d).	1.00E-104	GO_ID:26763	TAIR|gene:2117938 SPTR:Q8LAA6 symbol:PIP1D [GO:0015250 "water channel activity" evidence=ISS] [GO:0006810 "transport" evidence=ISS] [GO:0016020 "membrane" evidence=ISS] InterPro:IPR000425 HSSP:P29972 Pfam:PF00230 PRINTS:PR00783 ProDom:PD000295 PROSITE:PS00221 EMBL:AL161559 EMBL:AL031326 EMBL:AY059948 EMBL:AY081593 EMBL:AY087945 GeneFarm:4865 SPTR:Q8LAA6	4.00E-105
chr6.CM0140.6	99.1.4.3583	GO_ID:30438										GO_ID:30438	TAIR|gene:2013707 SPTR:Q9C7P9 symbol:AT1G29520.1 [GO:0005554 "molecular function unknown" evidence=ND] [GO:0000004 "biological process unknown" evidence=ND] [GO:0016020 "membrane" evidence=ISS] Pfam:PF05512 InterPro:IPR008390 EMBL:AC068667 EMBL:AY074324 EMBL:AY096597 PIR:B86418 SPTR:Q9C7P9	2.00E-63
Ljwgs_048750.1	1.1.10.11	E1.1.1.22, ugd UDPglucose 6-dehydrogenase [EC:1.1.1.22] [COG:COG1004] [GO:0003979]	ath:At3g29360	MUO10.18; UDP-glucose 6-dehydrogenase, putative [EC:1.1.1.22] [KO:K00012]	8.00E-121	PA2022	COG1004	3.00E-34	UGDH_SOYBN	NAD;Oxidoreductase,UDP-glucose 6-dehydrogenase (EC 1.1.1.22) (UDP-Glc dehydrogenase) (UDP-GlcDH) (UDPGDH).	3.00E-126	GO_ID:33779	TAIR|gene:2157274 SPTR:Q9FM01 symbol:AT5G39320.1 [GO:0003979 "UDP-glucose 6-dehydrogenase activity" evidence=ISS] [GO:0006118 "electron transport" evidence=ISS] InterPro:IPR001732 Pfam:PF00984 Pfam:PF03721 Pfam:PF03720 EMBL:AB010694 EMBL:AB009054 SPTR:Q9FM01	2.00E-120
Ljwgs_048750.1	1.1.4.16	E1.1.1.22, ugd UDPglucose 6-dehydrogenase [EC:1.1.1.22] [COG:COG1004] [GO:0003979]	ath:At3g29360	MUO10.18; UDP-glucose 6-dehydrogenase, putative [EC:1.1.1.22] [KO:K00012]	8.00E-121	PA2022	COG1004	3.00E-34	UGDH_SOYBN	NAD;Oxidoreductase,UDP-glucose 6-dehydrogenase (EC 1.1.1.22) (UDP-Glc dehydrogenase) (UDP-GlcDH) (UDPGDH).	3.00E-126	GO_ID:33779	TAIR|gene:2157274 SPTR:Q9FM01 symbol:AT5G39320.1 [GO:0003979 "UDP-glucose 6-dehydrogenase activity" evidence=ISS] [GO:0006118 "electron transport" evidence=ISS] InterPro:IPR001732 Pfam:PF00984 Pfam:PF03721 Pfam:PF03720 EMBL:AB010694 EMBL:AB009054 SPTR:Q9FM01	2.00E-120
Ljwgs_048750.1	1.1.8.24	E1.1.1.22, ugd UDPglucose 6-dehydrogenase [EC:1.1.1.22] [COG:COG1004] [GO:0003979]	ath:At3g29360	MUO10.18; UDP-glucose 6-dehydrogenase, putative [EC:1.1.1.22] [KO:K00012]	8.00E-121	PA2022	COG1004	3.00E-34	UGDH_SOYBN	NAD;Oxidoreductase,UDP-glucose 6-dehydrogenase (EC 1.1.1.22) (UDP-Glc dehydrogenase) (UDP-GlcDH) (UDPGDH).	3.00E-126	GO_ID:33779	TAIR|gene:2157274 SPTR:Q9FM01 symbol:AT5G39320.1 [GO:0003979 "UDP-glucose 6-dehydrogenase activity" evidence=ISS] [GO:0006118 "electron transport" evidence=ISS] InterPro:IPR001732 Pfam:PF00984 Pfam:PF03721 Pfam:PF03720 EMBL:AB010694 EMBL:AB009054 SPTR:Q9FM01	2.00E-120
chr1.CM0145.40	1.10.7.5	E1.14.11.19 leucoanthocyanidin dioxygenase [EC:1.14.11.19] [GO:0045432]	ath:At4g22880	F7H19.60; leucoanthocyanidin dioxygenase, putative / anthocyanidin synthase, putative [EC:1.14.11.19] [KO:K05277]	2.00E-43	PA4191	COG3491	3.00E-30	LDOX_MALDO	Dioxygenase;Flavonoidbiosynthesis;Iron;Metal-binding;Oxidoreductase;VitaminC,Leucoanthocyanidin dioxygenase (EC 1.14.11.19) (LDOX) (Leucocyanidin oxygenase) (Leucoanthocyanidin hydroxylase) (Anthocyanidin synthase).	7.00E-50	GO_ID:54677	TAIR|gene:2040574 SPTR:Q9ZQA5 symbol:AT2G36690.1 [GO:0008372 "cellular component unknown" evidence=ND] [GO:0009058 "biosynthesis" evidence=ISS] [GO:0016706 "oxidoreductase activity, acting on paired donors, with incorporation or reduction of molecular oxygen, 2-oxoglutarate as one donor, and incorporation of one atom each of oxygen into both donors" evidence=ISS] Pfam:PF03171 InterPro:IPR002283 I…	7.00E-62
Ljwgs_030055.1	1.1.10.11	E1.1.1.22, ugd UDPglucose 6-dehydrogenase [EC:1.1.1.22] [COG:COG1004] [GO:0003979]	ath:At3g29360	MUO10.18; UDP-glucose 6-dehydrogenase, putative [EC:1.1.1.22] [KO:K00012]	0	BS_tuaD	COG1004	7.00E-59	UGDH_SOYBN	NAD;Oxidoreductase,UDP-glucose 6-dehydrogenase (EC 1.1.1.22) (UDP-Glc dehydrogenase) (UDP-GlcDH) (UDPGDH).	0	GO_ID:873	TAIR|gene:2180871 SPTR:Q9LF33 symbol:AT5G15490.1 [GO:0003979 "UDP-glucose 6-dehydrogenase activity" evidence=ISS] [GO:0006118 "electron transport" evidence=ISS] InterPro:IPR001732 Pfam:PF00984 Pfam:PF03721 Pfam:PF03720 EMBL:AL391143 EMBL:AY056200 EMBL:BT015794 PIR:T51527 HSSP:P11759 SPTR:Q9LF33	0
Ljwgs_030055.1	1.1.4.16	E1.1.1.22, ugd UDPglucose 6-dehydrogenase [EC:1.1.1.22] [COG:COG1004] [GO:0003979]	ath:At3g29360	MUO10.18; UDP-glucose 6-dehydrogenase, putative [EC:1.1.1.22] [KO:K00012]	0	BS_tuaD	COG1004	7.00E-59	UGDH_SOYBN	NAD;Oxidoreductase,UDP-glucose 6-dehydrogenase (EC 1.1.1.22) (UDP-Glc dehydrogenase) (UDP-GlcDH) (UDPGDH).	0	GO_ID:873	TAIR|gene:2180871 SPTR:Q9LF33 symbol:AT5G15490.1 [GO:0003979 "UDP-glucose 6-dehydrogenase activity" evidence=ISS] [GO:0006118 "electron transport" evidence=ISS] InterPro:IPR001732 Pfam:PF00984 Pfam:PF03721 Pfam:PF03720 EMBL:AL391143 EMBL:AY056200 EMBL:BT015794 PIR:T51527 HSSP:P11759 SPTR:Q9LF33	0
Ljwgs_030055.1	1.1.8.24	E1.1.1.22, ugd UDPglucose 6-dehydrogenase [EC:1.1.1.22] [COG:COG1004] [GO:0003979]	ath:At3g29360	MUO10.18; UDP-glucose 6-dehydrogenase, putative [EC:1.1.1.22] [KO:K00012]	0	BS_tuaD	COG1004	7.00E-59	UGDH_SOYBN	NAD;Oxidoreductase,UDP-glucose 6-dehydrogenase (EC 1.1.1.22) (UDP-Glc dehydrogenase) (UDP-GlcDH) (UDPGDH).	0	GO_ID:873	TAIR|gene:2180871 SPTR:Q9LF33 symbol:AT5G15490.1 [GO:0003979 "UDP-glucose 6-dehydrogenase activity" evidence=ISS] [GO:0006118 "electron transport" evidence=ISS] InterPro:IPR001732 Pfam:PF00984 Pfam:PF03721 Pfam:PF03720 EMBL:AL391143 EMBL:AY056200 EMBL:BT015794 PIR:T51527 HSSP:P11759 SPTR:Q9LF33	0
chr2.CM0504.9.1	99.1.4.2606	GO_ID:11515										GO_ID:11515	TAIR|gene:2155744 SPTR:Q9LSK9 symbol:AT5G65660.1 [GO:0000004 "biological process unknown" evidence=ND] [GO:0005554 "molecular function unknown" evidence=ND] [GO:0008372 "cellular component unknown" evidence=ND] EMBL:AB026639 EMBL:AY086493 EMBL:BT006394 SPTR:Q9LSK9	1.00E-11
chr5.CM0052.40	99.2	Unclassified without homolog
Ljwgs_147107.1	99.1.4.3671	GO_ID:21861	ath:At1g55020	F14C21.54; lipoxygenase (LOX1) [EC:1.13.11.12] [KO:K00454]	3.00E-46				LOX4_SOYBN	Dioxygenase;Directproteinsequencing;Fattyacidbiosynthesis;Iron;Lipidsynthesis;Metal-binding;Multigenefamily;Oxidoreductase;Oxylipinbiosynthesis,Lipoxygenase-4 (EC 1.13.11.12) (L-4) (VSP94).	4.00E-61	GO_ID:21861	TAIR|gene:2011029 SPTR:Q06327 symbol:AT1G55020 [GO:0006952 "defense response" evidence=TAS] [GO:0009611 "response to wounding" evidence=TAS] [GO:0009695 "jasmonic acid biosynthesis" evidence=TAS] [GO:0009737 "response to abscisic acid stimulus" evidence=IEP] [GO:0009753 "response to jasmonic acid stimulus" evidence=IEP] [GO:0009816 "defense response to pathogenic bacteria, incompatible interactio…	6.00E-47
Ljwgs_147107.1	99.1.3.1.129	EC 1.13.11.12	ath:At1g55020	F14C21.54; lipoxygenase (LOX1) [EC:1.13.11.12] [KO:K00454]	3.00E-46				LOX4_SOYBN	Dioxygenase;Directproteinsequencing;Fattyacidbiosynthesis;Iron;Lipidsynthesis;Metal-binding;Multigenefamily;Oxidoreductase;Oxylipinbiosynthesis,Lipoxygenase-4 (EC 1.13.11.12) (L-4) (VSP94).	4.00E-61	GO_ID:21861	TAIR|gene:2011029 SPTR:Q06327 symbol:AT1G55020 [GO:0006952 "defense response" evidence=TAS] [GO:0009611 "response to wounding" evidence=TAS] [GO:0009695 "jasmonic acid biosynthesis" evidence=TAS] [GO:0009737 "response to abscisic acid stimulus" evidence=IEP] [GO:0009753 "response to jasmonic acid stimulus" evidence=IEP] [GO:0009816 "defense response to pathogenic bacteria, incompatible interactio…	6.00E-47
Ljwgs_147107.1	99.1.1.35	KO:K00454	ath:At1g55020	F14C21.54; lipoxygenase (LOX1) [EC:1.13.11.12] [KO:K00454]	3.00E-46				LOX4_SOYBN	Dioxygenase;Directproteinsequencing;Fattyacidbiosynthesis;Iron;Lipidsynthesis;Metal-binding;Multigenefamily;Oxidoreductase;Oxylipinbiosynthesis,Lipoxygenase-4 (EC 1.13.11.12) (L-4) (VSP94).	4.00E-61	GO_ID:21861	TAIR|gene:2011029 SPTR:Q06327 symbol:AT1G55020 [GO:0006952 "defense response" evidence=TAS] [GO:0009611 "response to wounding" evidence=TAS] [GO:0009695 "jasmonic acid biosynthesis" evidence=TAS] [GO:0009737 "response to abscisic acid stimulus" evidence=IEP] [GO:0009753 "response to jasmonic acid stimulus" evidence=IEP] [GO:0009816 "defense response to pathogenic bacteria, incompatible interactio…	6.00E-47
Ljwgs_018296.1	99.1.4.8247	GO_ID:32189										GO_ID:32189	TAIR|gene:2033244 SPTR:Q9LQB2 symbol:AT1G69080.1 [GO:0005554 "molecular function unknown" evidence=ND] InterPro:IPR006016 Pfam:PF00582 EMBL:AC008262 SPTR:Q9LQB2	4.00E-48
chr5.CM0048.16.1	99.1.4.216	GO_ID:41684										GO_ID:41684	TAIR|gene:3699549 SPTR:Q9SFF6 symbol:AT3G05910.1 [GO:0000004 "biological process unknown" evidence=ND] [GO:0016789 "carboxylic ester hydrolase activity" evidence=ISS] Pfam:PF03283 InterPro:IPR004963 EMBL:AC013454 EMBL:AY050847 EMBL:AY096751 EMBL:AF428303 SPTR:Q9SFF6	5.00E-59
Ljwgs_077854.1	1.1.8.56	E2.4.1.12 cellulose synthase (UDP-forming) [EC:2.4.1.12] [COG:COG1215] [GO:0016760] [CAZy:GT2]							CESA7_ARATH	3D-structure;Cellwall;Cellulosebiosynthesis;Coiledcoil;Glycoprotein;Glycosyltransferase;Membrane;Metal-binding;Transferase;Transmembrane;Zinc;Zinc-finger,Cellulose synthase A catalytic subunit 7 [UDP-forming] (EC 2.4.1.12) (AtCesA-7) (Irregular xylem protein 3) (AtIRX3).	8.00E-69	GO_ID:21079	TAIR|gene:2178934 SPTR:Q9SWW6 symbol:AT5G17420.1 [GO:0005886 "plasma membrane" evidence=TAS] [GO:0009834 "secondary cell wall biosynthesis (sensu Magnoliophyta)" evidence=IMP] [GO:0016759 "cellulose synthase activity" evidence=IMP] [GO:0030244 "cellulose biosynthesis" evidence=IMP] InterPro:IPR001841 InterPro:IPR005150 Pfam:PF03552 PROSITE:PS50089 SMART:SM00184 GO:GO:0016020 EMBL:AL391142 EMBL:AF…	3.00E-69
Ljwgs_021122.2	1.2.7.2	E4.2.1.1 carbonic anhydrase [EC:4.2.1.1] [GO:0004089]	ath:At3g01500	F4P13.5; carbonic anhydrase 1, chloroplast / carbonate dehydratase 1 (CA1) [EC:4.2.1.1] [KO:K01672]	2.00E-29				CAHC_PEA	3D-structure;Chloroplast;Directproteinsequencing;Lyase;Plastid;Transitpeptide;Zinc,Carbonic anhydrase, chloroplast precursor (EC 4.2.1.1) (Carbonate dehydratase) [Contains: Carbonic anhydrase, 27 kDa isoform; Carbonic anhydrase, 25 kDa isoform].	2.00E-41	GO_ID:8047	TAIR|gene:2084197 SPTR:P27140 symbol:AT3G01500.1 [GO:0004089 "carbonate dehydratase activity" evidence=ISS] [GO:0008270 "zinc ion binding" evidence=ISS] [GO:0015976 "carbon utilization" evidence=ISS] InterPro:IPR001765 Pfam:PF00484 PROSITE:PS00704 PROSITE:PS00705 HSSP:P17067 EMBL:AC009325 EMBL:X65541 EMBL:AF428284 EMBL:AF428459 EMBL:AY056175 EMBL:AY062785 EMBL:AY081658 EMBL:AY091066 PIR:S28412 SM…	4.00E-30
Ljwgs_092537.1	99.1.4.1499	GO_ID:50110										GO_ID:50110	TAIR|gene:2086517 SPTR:Q8VY59 symbol:AT3G27200.1 [GO:0031225 "anchored to membrane" evidence=TAS] [GO:0005489 "electron transporter activity" evidence=ISS] [GO:0005507 "copper ion binding" evidence=ISS] [GO:0006118 "electron transport" evidence=ISS] InterPro:IPR003245 Pfam:PF02298 ProDom:PD003122 HSSP:O82080 EMBL:AY072426 EMBL:BT006562 SPTR:Q8VY59	2.00E-11
chr6.BM1714.7	3.1.2.1.4	IOLF inositol transporter and related sugar transporters	pto:PTO0797	sugar transporter [KO:K06610]	4.00E-15	YML123c	COG0477	3.00E-71	PHO84_YEAST	Completeproteome;Membrane;Phosphatetransport;Transmembrane;Transport,Inorganic phosphate transporter PHO84.	8.00E-71	GO_ID:10649	TAIR|gene:2102449 SPTR:Q9M1T0 symbol:AT3G54700.1 [GO:0015114 "phosphate transporter activity" evidence=ISS] [GO:0005351 "sugar porter activity" evidence=ISS] [GO:0015144 "carbohydrate transporter activity" evidence=ISS] [GO:0016020 "membrane" evidence=ISS] InterPro:IPR007114 InterPro:IPR005828 InterPro:IPR004738 Pfam:PF00083 GO:GO:0006810 PROSITE:PS50850 TIGRFAMs:TIGR00887 EMBL:AL138650 PIR:T4762…	0
chr2.CM0373.59	99.2	Unclassified without homolog
Ljwgs_079707.1	1.1.6.27	E3.2.1.26, sacA beta-fructofuranosidase [EC:3.2.1.26] [COG:COG1621] [GO:0004564]	ath:At1g12240	T28K15.3; beta-fructosidase (BFRUCT4) / beta-fructofuranosidase / invertase, vacuolar [EC:3.2.1.26] [KO:K01193]	3.00E-71				INVA_VICFA	Glycoprotein;Glycosidase;Hydrolase;Signal;Vacuole;Zymogen,Acid beta-fructofuranosidase precursor (EC 3.2.1.26) (Acid sucrose hydrolase) (Acid invertase) (AI) (Vacuolar invertase).	1.00E-96	GO_ID:53838	TAIR|gene:2201965 SPTR:Q39041 symbol:ATBETAFRUCT4 [GO:0004553 "hydrolase activity, hydrolyzing O-glycosyl compounds" evidence=ISS] [GO:0005773 "vacuole" evidence=ISS] [GO:0004564 "beta-fructofuranosidase activity" evidence=ISS] InterPro:IPR001362 Pfam:PF00251 SMART:SM00640 PROSITE:PS00609 EMBL:AC022522 EMBL:Y11559 EMBL:AY046009 EMBL:AY142666 PIR:E86257 PIR:S71276 SPTR:Q39041	8.00E-72
Ljwgs_079707.1	1.1.8.4	E3.2.1.26, sacA beta-fructofuranosidase [EC:3.2.1.26] [COG:COG1621] [GO:0004564]	ath:At1g12240	T28K15.3; beta-fructosidase (BFRUCT4) / beta-fructofuranosidase / invertase, vacuolar [EC:3.2.1.26] [KO:K01193]	3.00E-71				INVA_VICFA	Glycoprotein;Glycosidase;Hydrolase;Signal;Vacuole;Zymogen,Acid beta-fructofuranosidase precursor (EC 3.2.1.26) (Acid sucrose hydrolase) (Acid invertase) (AI) (Vacuolar invertase).	1.00E-96	GO_ID:53838	TAIR|gene:2201965 SPTR:Q39041 symbol:ATBETAFRUCT4 [GO:0004553 "hydrolase activity, hydrolyzing O-glycosyl compounds" evidence=ISS] [GO:0005773 "vacuole" evidence=ISS] [GO:0004564 "beta-fructofuranosidase activity" evidence=ISS] InterPro:IPR001362 Pfam:PF00251 SMART:SM00640 PROSITE:PS00609 EMBL:AC022522 EMBL:Y11559 EMBL:AY046009 EMBL:AY142666 PIR:E86257 PIR:S71276 SPTR:Q39041	8.00E-72
Ljwgs_020925.1	99.2	Unclassified without homolog
Ljwgs_033782.1	99.1.4.2619	GO_ID:10497										GO_ID:10497	TAIR|gene:2013662 SPTR:Q9C7N4 symbol:AT1G29670.1 [GO:0016789 "carboxylic ester hydrolase activity" evidence=ISS] INTERPRO:IPR001087 Pfam:PF00657 EMBL:AC068667 EMBL:AY065046 PIR:A86420 SPTR:Q9C7N4	7.00E-34
chr3.CM0091.70	99.1.3.2.1747	OSS2_PEA							OSS2_PEA	Repeat,Organ-specific protein S2.	1.00E-22
chr5.CM0311.20	3.1.1.29.3	CCMA heme exporter ATP-binding protein CcmA [EC:3.6.3.41] [COG:COG1131] [GO:0015439]	hsa:9429	ABCG2; ATP-binding cassette, sub-family G (WHITE), member 2 [KO:K05681]	2.00E-47	YCR011c_2	COG1131	4.00E-40	ABCG2_MACMU	ATP-binding;Glycoprotein;Membrane;Nucleotide-binding;Transmembrane;Transport,ATP-binding cassette sub-family G member 2.	7.00E-48	GO_ID:14235	TAIR|gene:3434272 SPTR:Q9C6W5 symbol:AT1G31770.1 [GO:0042626 "ATPase activity, coupled to transmembrane movement of substances" evidence=ISS] InterPro:IPR003593 InterPro:IPR003439 Pfam:PF00005 InterPro:IPR000412 Pfam:PF01061 Prosite:PS00211 SMART:SM00382 ProDom:PD000006 PROSITE:PS50893 EMBL:AC074360 EMBL:AY088793 EMBL:AK117530 SPTR:Q9C6W5	7.00E-81
chr5.CM0311.20	3.1.1.35.3	ABCG2 ATP-binding cassette, subfamily G (WHITE), member 2	hsa:9429	ABCG2; ATP-binding cassette, sub-family G (WHITE), member 2 [KO:K05681]	2.00E-47	YCR011c_2	COG1131	4.00E-40	ABCG2_MACMU	ATP-binding;Glycoprotein;Membrane;Nucleotide-binding;Transmembrane;Transport,ATP-binding cassette sub-family G member 2.	7.00E-48	GO_ID:14235	TAIR|gene:3434272 SPTR:Q9C6W5 symbol:AT1G31770.1 [GO:0042626 "ATPase activity, coupled to transmembrane movement of substances" evidence=ISS] InterPro:IPR003593 InterPro:IPR003439 Pfam:PF00005 InterPro:IPR000412 Pfam:PF01061 Prosite:PS00211 SMART:SM00382 ProDom:PD000006 PROSITE:PS50893 EMBL:AC074360 EMBL:AY088793 EMBL:AK117530 SPTR:Q9C6W5	7.00E-81
chr5.CM0311.20	1.2.7.51.3	CCMA heme exporter ATP-binding protein CcmA [EC:3.6.3.41] [COG:COG1131] [GO:0015439]	hsa:9429	ABCG2; ATP-binding cassette, sub-family G (WHITE), member 2 [KO:K05681]	2.00E-47	YCR011c_2	COG1131	4.00E-40	ABCG2_MACMU	ATP-binding;Glycoprotein;Membrane;Nucleotide-binding;Transmembrane;Transport,ATP-binding cassette sub-family G member 2.	7.00E-48	GO_ID:14235	TAIR|gene:3434272 SPTR:Q9C6W5 symbol:AT1G31770.1 [GO:0042626 "ATPase activity, coupled to transmembrane movement of substances" evidence=ISS] InterPro:IPR003593 InterPro:IPR003439 Pfam:PF00005 InterPro:IPR000412 Pfam:PF01061 Prosite:PS00211 SMART:SM00382 ProDom:PD000006 PROSITE:PS50893 EMBL:AC074360 EMBL:AY088793 EMBL:AK117530 SPTR:Q9C6W5	7.00E-81
chr5.CM0311.20	3.3.10.140	ABCG2 ATP-binding cassette, subfamily G (WHITE), member 2 [TC:3.A.1.204]	hsa:9429	ABCG2; ATP-binding cassette, sub-family G (WHITE), member 2 [KO:K05681]	2.00E-47	YCR011c_2	COG1131	4.00E-40	ABCG2_MACMU	ATP-binding;Glycoprotein;Membrane;Nucleotide-binding;Transmembrane;Transport,ATP-binding cassette sub-family G member 2.	7.00E-48	GO_ID:14235	TAIR|gene:3434272 SPTR:Q9C6W5 symbol:AT1G31770.1 [GO:0042626 "ATPase activity, coupled to transmembrane movement of substances" evidence=ISS] InterPro:IPR003593 InterPro:IPR003439 Pfam:PF00005 InterPro:IPR000412 Pfam:PF01061 Prosite:PS00211 SMART:SM00382 ProDom:PD000006 PROSITE:PS50893 EMBL:AC074360 EMBL:AY088793 EMBL:AK117530 SPTR:Q9C6W5	7.00E-81
chr5.CM0311.20	3.1.1.23	ABC-2.A ABC-2 type transport system ATP-binding protein [COG:COG1131 COG1134]	hsa:9429	ABCG2; ATP-binding cassette, sub-family G (WHITE), member 2 [KO:K05681]	2.00E-47	YCR011c_2	COG1131	4.00E-40	ABCG2_MACMU	ATP-binding;Glycoprotein;Membrane;Nucleotide-binding;Transmembrane;Transport,ATP-binding cassette sub-family G member 2.	7.00E-48	GO_ID:14235	TAIR|gene:3434272 SPTR:Q9C6W5 symbol:AT1G31770.1 [GO:0042626 "ATPase activity, coupled to transmembrane movement of substances" evidence=ISS] InterPro:IPR003593 InterPro:IPR003439 Pfam:PF00005 InterPro:IPR000412 Pfam:PF01061 Prosite:PS00211 SMART:SM00382 ProDom:PD000006 PROSITE:PS50893 EMBL:AC074360 EMBL:AY088793 EMBL:AK117530 SPTR:Q9C6W5	7.00E-81
Ljwgs_028059.1	1.1.8.29	E3.1.1.11 pectinesterase [EC:3.1.1.11] [GO:0030599]	ath:At1g53830	T18A20.6; pectinesterase family protein [EC:3.1.1.11] [KO:K01051]	1.00E-09				21KD_DAUCA	Signal,21 kDa protein precursor (1.2 protein).	6.00E-20	GO_ID:29402	TAIR|gene:2153146 SPTR:Q9FHN2 symbol:AT5G51520.1 [GO:0000004 "biological process unknown" evidence=ND] [GO:0046910 "pectinesterase inhibitor activity" evidence=ISS] InterPro:IPR006501 Pfam:PF04043 InterPro:IPR007186 TIGRFAMs:TIGR01614 EMBL:AB018109 SPTR:Q9FHN2	9.00E-20
Ljwgs_028059.1	1.1.4.1	E3.1.1.11 pectinesterase [EC:3.1.1.11] [GO:0030599]	ath:At1g53830	T18A20.6; pectinesterase family protein [EC:3.1.1.11] [KO:K01051]	1.00E-09				21KD_DAUCA	Signal,21 kDa protein precursor (1.2 protein).	6.00E-20	GO_ID:29402	TAIR|gene:2153146 SPTR:Q9FHN2 symbol:AT5G51520.1 [GO:0000004 "biological process unknown" evidence=ND] [GO:0046910 "pectinesterase inhibitor activity" evidence=ISS] InterPro:IPR006501 Pfam:PF04043 InterPro:IPR007186 TIGRFAMs:TIGR01614 EMBL:AB018109 SPTR:Q9FHN2	9.00E-20
Ljwgs_034083.1	1.10.8.10	E1.21.3.3 reticuline oxidase [EC:1.21.3.3]							RETO_ESCCA	Alkaloidmetabolism;Directproteinsequencing;FAD;Flavoprotein;Glycoprotein;Oxidoreductase;Signal,Reticuline oxidase precursor (EC 1.21.3.3) (Berberine-bridge-forming enzyme) (BBE) (Tetrahydroprotoberberine synthase).	9.00E-50	GO_ID:53319	TAIR|gene:3435730 SPTR:Q93ZA3 symbol:AT1G30760.1 [GO:0009055 "electron carrier activity" evidence=ISS] Pfam:PF01565 InterPro:IPR006094 EMBL:AY057687 EMBL:BT004513 SPTR:Q93ZA3	2.00E-118
chr5.CM0909.45	3.2.2.120	E2.5.1.18, gst glutathione S-transferase [EC:2.5.1.18] [COG:COG0625] [GO:0004364]	ath:At2g29460	F16P2.16; glutathione S-transferase, putative [EC:2.5.1.18] [KO:K00799]	3.00E-47	mlr1410	COG0625	3.00E-12	GSTX3_TOBAC	Auxinsignalingpathway;Multigenefamily;Transferase,Probable glutathione S-transferase (EC 2.5.1.18) (Auxin-induced protein PCNT103).	3.00E-48	GO_ID:6989	TAIR|gene:2043016 SPTR:Q9ZW27 symbol:AT2G29460.1 [GO:0004364 "glutathione transferase activity" evidence=ISS] InterPro:IPR004045 Pfam:PF02798 HSSP:O65032 EMBL:AC004561 EMBL:AF288186 PIR:F84696 SPTR:Q9ZW27	7.00E-48
chr5.CM0909.45	1.11.10.4	E5.2.1.2, maiA maleylacetoacetate isomerase [EC:5.2.1.2] [COG:COG0625] [GO:0016034]	ath:At2g29460	F16P2.16; glutathione S-transferase, putative [EC:2.5.1.18] [KO:K00799]	3.00E-47	mlr1410	COG0625	3.00E-12	GSTX3_TOBAC	Auxinsignalingpathway;Multigenefamily;Transferase,Probable glutathione S-transferase (EC 2.5.1.18) (Auxin-induced protein PCNT103).	3.00E-48	GO_ID:6989	TAIR|gene:2043016 SPTR:Q9ZW27 symbol:AT2G29460.1 [GO:0004364 "glutathione transferase activity" evidence=ISS] InterPro:IPR004045 Pfam:PF02798 HSSP:O65032 EMBL:AC004561 EMBL:AF288186 PIR:F84696 SPTR:Q9ZW27	7.00E-48
chr5.CM0909.45	2.3.1.70	SSPA stringent starvation protein A [COG:COG0625]	ath:At2g29460	F16P2.16; glutathione S-transferase, putative [EC:2.5.1.18] [KO:K00799]	3.00E-47	mlr1410	COG0625	3.00E-12	GSTX3_TOBAC	Auxinsignalingpathway;Multigenefamily;Transferase,Probable glutathione S-transferase (EC 2.5.1.18) (Auxin-induced protein PCNT103).	3.00E-48	GO_ID:6989	TAIR|gene:2043016 SPTR:Q9ZW27 symbol:AT2G29460.1 [GO:0004364 "glutathione transferase activity" evidence=ISS] InterPro:IPR004045 Pfam:PF02798 HSSP:O65032 EMBL:AC004561 EMBL:AF288186 PIR:F84696 SPTR:Q9ZW27	7.00E-48
chr5.CM0909.45	1.5.12.8	E5.2.1.2, maiA maleylacetoacetate isomerase [EC:5.2.1.2] [COG:COG0625] [GO:0016034]	ath:At2g29460	F16P2.16; glutathione S-transferase, putative [EC:2.5.1.18] [KO:K00799]	3.00E-47	mlr1410	COG0625	3.00E-12	GSTX3_TOBAC	Auxinsignalingpathway;Multigenefamily;Transferase,Probable glutathione S-transferase (EC 2.5.1.18) (Auxin-induced protein PCNT103).	3.00E-48	GO_ID:6989	TAIR|gene:2043016 SPTR:Q9ZW27 symbol:AT2G29460.1 [GO:0004364 "glutathione transferase activity" evidence=ISS] InterPro:IPR004045 Pfam:PF02798 HSSP:O65032 EMBL:AC004561 EMBL:AF288186 PIR:F84696 SPTR:Q9ZW27	7.00E-48
chr5.CM0909.45	1.6.9.16.1	GST glutathione S-transferase [COG:COG0625]	ath:At2g29460	F16P2.16; glutathione S-transferase, putative [EC:2.5.1.18] [KO:K00799]	3.00E-47	mlr1410	COG0625	3.00E-12	GSTX3_TOBAC	Auxinsignalingpathway;Multigenefamily;Transferase,Probable glutathione S-transferase (EC 2.5.1.18) (Auxin-induced protein PCNT103).	3.00E-48	GO_ID:6989	TAIR|gene:2043016 SPTR:Q9ZW27 symbol:AT2G29460.1 [GO:0004364 "glutathione transferase activity" evidence=ISS] InterPro:IPR004045 Pfam:PF02798 HSSP:O65032 EMBL:AC004561 EMBL:AF288186 PIR:F84696 SPTR:Q9ZW27	7.00E-48
Ljwgs_042781.1	3.3.10.117	BMPR1 bone morphogenetic protein receptor, type I [EC:2.7.1.37]	ath:At4g28490	F20O9.180; leucine-rich repeat transmembrane protein kinase, putative [EC:2.7.1.37] [KO:K00870]	2.00E-14				EXS_ARATH	ATP-binding;Kinase;Leucine-richrepeat;Meiosis;Membrane;Nucleotide-binding;Phosphorylation;Receptor;Repeat;Serine/threonine-proteinkinase;Signal;Transferase;Transmembrane,Leucine-rich repeat receptor protein kinase EXS precursor (EC 2.7.1.37) (Extra sporogenous cells protein) (EXCESS MICROSPOROCYTES1 protein).	6.00E-26	GO_ID:34125	TAIR|gene:2161307 SPTR:Q9LVM0 symbol:AT5G58300.1 [GO:0016301 "kinase activity" evidence=ISS] [GO:0004674 "protein serine/threonine kinase activity" evidence=ISS] [GO:0005524 "ATP binding" evidence=ISS] [GO:0006468 "protein amino acid phosphorylation" evidence=ISS] [GO:0007169 "transmembrane receptor protein tyrosine kinase signaling pathway" evidence=ISS] Pfam:PF00560 InterPro:IPR000719 Pfam:PF00…	6.00E-112
Ljwgs_042781.1	3.2.2.1	Protein kinase [EC:2.7.1.37]	ath:At4g28490	F20O9.180; leucine-rich repeat transmembrane protein kinase, putative [EC:2.7.1.37] [KO:K00870]	2.00E-14				EXS_ARATH	ATP-binding;Kinase;Leucine-richrepeat;Meiosis;Membrane;Nucleotide-binding;Phosphorylation;Receptor;Repeat;Serine/threonine-proteinkinase;Signal;Transferase;Transmembrane,Leucine-rich repeat receptor protein kinase EXS precursor (EC 2.7.1.37) (Extra sporogenous cells protein) (EXCESS MICROSPOROCYTES1 protein).	6.00E-26	GO_ID:34125	TAIR|gene:2161307 SPTR:Q9LVM0 symbol:AT5G58300.1 [GO:0016301 "kinase activity" evidence=ISS] [GO:0004674 "protein serine/threonine kinase activity" evidence=ISS] [GO:0005524 "ATP binding" evidence=ISS] [GO:0006468 "protein amino acid phosphorylation" evidence=ISS] [GO:0007169 "transmembrane receptor protein tyrosine kinase signaling pathway" evidence=ISS] Pfam:PF00560 InterPro:IPR000719 Pfam:PF00…	6.00E-112
chr3.CM0164.11	1.5.14.41	E3.5.5.1 nitrilase [EC:3.5.5.1] [COG:COG0388] [GO:0000257]	ath:At5g22300	MWD9.8; Nitrilase 4 (sp P46011) [EC:3.5.5.1] [KO:K01501]	2.00E-36	YIL164c	COG0388	7.00E-11	NRL4_TOBAC	Hydrolase;Multigenefamily,Nitrilase 4 (EC 3.5.5.1).	7.00E-45	GO_ID:13900	SGD|S000001426 SPTR:P40447 symbol:NIT1 "nitrilase" [GO:0008372 "cellular component unknown" evidence=ND] [GO:0000257 "nitrilase activity" evidence=ISS] [GO:0000004 "biological process unknown" evidence=ND] Pfam:PF00795 InterPro:IPR003010 InterPro:IPR000132 SGD:S000001426 PROSITE:PS50263 EMBL:Z46921 PIR:S50363 GermOnline:139699 PROSITE:PS00920 PROSITE:PS00921 SPTR:P40447	7.00E-11
chr3.CM0164.11	1.11.10.9	E3.5.5.7 aliphatic nitrilase [EC:3.5.5.7] [COG:COG0388] [GO:0018762]	ath:At5g22300	MWD9.8; Nitrilase 4 (sp P46011) [EC:3.5.5.1] [KO:K01501]	2.00E-36	YIL164c	COG0388	7.00E-11	NRL4_TOBAC	Hydrolase;Multigenefamily,Nitrilase 4 (EC 3.5.5.1).	7.00E-45	GO_ID:13900	SGD|S000001426 SPTR:P40447 symbol:NIT1 "nitrilase" [GO:0008372 "cellular component unknown" evidence=ND] [GO:0000257 "nitrilase activity" evidence=ISS] [GO:0000004 "biological process unknown" evidence=ND] Pfam:PF00795 InterPro:IPR003010 InterPro:IPR000132 SGD:S000001426 PROSITE:PS50263 EMBL:Z46921 PIR:S50363 GermOnline:139699 PROSITE:PS00920 PROSITE:PS00921 SPTR:P40447	7.00E-11
chr3.CM0164.11	1.2.7.35	E3.5.5.1 nitrilase [EC:3.5.5.1] [COG:COG0388] [GO:0000257]	ath:At5g22300	MWD9.8; Nitrilase 4 (sp P46011) [EC:3.5.5.1] [KO:K01501]	2.00E-36	YIL164c	COG0388	7.00E-11	NRL4_TOBAC	Hydrolase;Multigenefamily,Nitrilase 4 (EC 3.5.5.1).	7.00E-45	GO_ID:13900	SGD|S000001426 SPTR:P40447 symbol:NIT1 "nitrilase" [GO:0008372 "cellular component unknown" evidence=ND] [GO:0000257 "nitrilase activity" evidence=ISS] [GO:0000004 "biological process unknown" evidence=ND] Pfam:PF00795 InterPro:IPR003010 InterPro:IPR000132 SGD:S000001426 PROSITE:PS50263 EMBL:Z46921 PIR:S50363 GermOnline:139699 PROSITE:PS00920 PROSITE:PS00921 SPTR:P40447	7.00E-11
chr3.CM0164.11	1.6.5.1	E3.5.5.1 nitrilase [EC:3.5.5.1] [COG:COG0388] [GO:0000257]	ath:At5g22300	MWD9.8; Nitrilase 4 (sp P46011) [EC:3.5.5.1] [KO:K01501]	2.00E-36	YIL164c	COG0388	7.00E-11	NRL4_TOBAC	Hydrolase;Multigenefamily,Nitrilase 4 (EC 3.5.5.1).	7.00E-45	GO_ID:13900	SGD|S000001426 SPTR:P40447 symbol:NIT1 "nitrilase" [GO:0008372 "cellular component unknown" evidence=ND] [GO:0000257 "nitrilase activity" evidence=ISS] [GO:0000004 "biological process unknown" evidence=ND] Pfam:PF00795 InterPro:IPR003010 InterPro:IPR000132 SGD:S000001426 PROSITE:PS50263 EMBL:Z46921 PIR:S50363 GermOnline:139699 PROSITE:PS00920 PROSITE:PS00921 SPTR:P40447	7.00E-11
chr3.CM0164.11	1.11.16.3	E3.5.5.1 nitrilase [EC:3.5.5.1] [COG:COG0388] [GO:0000257]	ath:At5g22300	MWD9.8; Nitrilase 4 (sp P46011) [EC:3.5.5.1] [KO:K01501]	2.00E-36	YIL164c	COG0388	7.00E-11	NRL4_TOBAC	Hydrolase;Multigenefamily,Nitrilase 4 (EC 3.5.5.1).	7.00E-45	GO_ID:13900	SGD|S000001426 SPTR:P40447 symbol:NIT1 "nitrilase" [GO:0008372 "cellular component unknown" evidence=ND] [GO:0000257 "nitrilase activity" evidence=ISS] [GO:0000004 "biological process unknown" evidence=ND] Pfam:PF00795 InterPro:IPR003010 InterPro:IPR000132 SGD:S000001426 PROSITE:PS50263 EMBL:Z46921 PIR:S50363 GermOnline:139699 PROSITE:PS00920 PROSITE:PS00921 SPTR:P40447	7.00E-11
chr3.CM0164.11	1.5.1.30	E6.3.5.1, nadE NAD+ synthase (glutamine-hydrolysing) [EC:6.3.5.1] [COG:COG0171 COG0388] [GO:0003952]	ath:At5g22300	MWD9.8; Nitrilase 4 (sp P46011) [EC:3.5.5.1] [KO:K01501]	2.00E-36	YIL164c	COG0388	7.00E-11	NRL4_TOBAC	Hydrolase;Multigenefamily,Nitrilase 4 (EC 3.5.5.1).	7.00E-45	GO_ID:13900	SGD|S000001426 SPTR:P40447 symbol:NIT1 "nitrilase" [GO:0008372 "cellular component unknown" evidence=ND] [GO:0000257 "nitrilase activity" evidence=ISS] [GO:0000004 "biological process unknown" evidence=ND] Pfam:PF00795 InterPro:IPR003010 InterPro:IPR000132 SGD:S000001426 PROSITE:PS50263 EMBL:Z46921 PIR:S50363 GermOnline:139699 PROSITE:PS00920 PROSITE:PS00921 SPTR:P40447	7.00E-11
chr3.CM0164.11	1.9.4.11	E6.3.5.1, nadE NAD+ synthase (glutamine-hydrolysing) [EC:6.3.5.1] [COG:COG0171 COG0388] [GO:0003952]	ath:At5g22300	MWD9.8; Nitrilase 4 (sp P46011) [EC:3.5.5.1] [KO:K01501]	2.00E-36	YIL164c	COG0388	7.00E-11	NRL4_TOBAC	Hydrolase;Multigenefamily,Nitrilase 4 (EC 3.5.5.1).	7.00E-45	GO_ID:13900	SGD|S000001426 SPTR:P40447 symbol:NIT1 "nitrilase" [GO:0008372 "cellular component unknown" evidence=ND] [GO:0000257 "nitrilase activity" evidence=ISS] [GO:0000004 "biological process unknown" evidence=ND] Pfam:PF00795 InterPro:IPR003010 InterPro:IPR000132 SGD:S000001426 PROSITE:PS50263 EMBL:Z46921 PIR:S50363 GermOnline:139699 PROSITE:PS00920 PROSITE:PS00921 SPTR:P40447	7.00E-11
Ljwgs_103338.1	99.1.3.1.193	EC 4.2.3.8							CASS_RICCO	Chloroplast;Lyase;Magnesium;Metal-binding;Plantdefense;Plastid;Transitpeptide,Casbene synthase, chloroplast precursor (EC 4.2.3.8).	3.00E-15	GO_ID:45029	TAIR|gene:2142044 SPTR:Q9T0J9 symbol:AT4G13280.1 [GO:0008372 "cellular component unknown" evidence=ND] InterPro:IPR001906 GO:GO:0008152 InterPro:IPR005630 Pfam:PF01397 Pfam:PF03936 HSSP:O81192 EMBL:AL161536 EMBL:AL049608 PIR:T06285 SPTR:Q9T0J9	7.00E-10
Ljwgs_103338.1	99.1.4.5996	GO_ID:45029							CASS_RICCO	Chloroplast;Lyase;Magnesium;Metal-binding;Plantdefense;Plastid;Transitpeptide,Casbene synthase, chloroplast precursor (EC 4.2.3.8).	3.00E-15	GO_ID:45029	TAIR|gene:2142044 SPTR:Q9T0J9 symbol:AT4G13280.1 [GO:0008372 "cellular component unknown" evidence=ND] InterPro:IPR001906 GO:GO:0008152 InterPro:IPR005630 Pfam:PF01397 Pfam:PF03936 HSSP:O81192 EMBL:AL161536 EMBL:AL049608 PIR:T06285 SPTR:Q9T0J9	7.00E-10
TM0445.31.1	99.1.4.3449	GO_ID:33888							NFX1_HUMAN	DNA-binding;Ligase;Metal-binding;mRNAtransport;Nuclearprotein;Repeat;Repressor;Transcription;Transcriptionregulation;Transport;Ublconjugationpathway;Zinc;Zinc-finger,Transcriptional repressor NF-X1 (EC 6.3.2.-) (Nuclear transcription factor, X box-binding, 1).	3.00E-84	GO_ID:33888	UNIPROT|Q12986 SPTR:Q12986 symbol:NFX1_HUMAN "Transcriptional repressor NF-X1" [GO:0003700 "transcription factor activity" evidence=TAS] [GO:0000122 "negative regulation of transcription from RNA polymerase II promoter" evidence=TAS] [GO:0006366 "transcription from RNA polymerase II promoter" evidence=TAS] [GO:0006954 "inflammatory response" evidence=TAS] InterPro:IPR001841 InterPro:IPR001374 Pfa…	1.00E-84
TM0445.31.1	99.1.3.1.25	EC 6.3.2.-							NFX1_HUMAN	DNA-binding;Ligase;Metal-binding;mRNAtransport;Nuclearprotein;Repeat;Repressor;Transcription;Transcriptionregulation;Transport;Ublconjugationpathway;Zinc;Zinc-finger,Transcriptional repressor NF-X1 (EC 6.3.2.-) (Nuclear transcription factor, X box-binding, 1).	3.00E-84	GO_ID:33888	UNIPROT|Q12986 SPTR:Q12986 symbol:NFX1_HUMAN "Transcriptional repressor NF-X1" [GO:0003700 "transcription factor activity" evidence=TAS] [GO:0000122 "negative regulation of transcription from RNA polymerase II promoter" evidence=TAS] [GO:0006366 "transcription from RNA polymerase II promoter" evidence=TAS] [GO:0006954 "inflammatory response" evidence=TAS] InterPro:IPR001841 InterPro:IPR001374 Pfa…	1.00E-84
Ljwgs_089742.1.1	99.1.4.2204	GO_ID:54639							NLTP2_PRUAR	Directproteinsequencing;Lipid-binding;Transport,Nonspecific lipid-transfer protein 2 (LTP 2).	5.00E-22	GO_ID:54639	TAIR|gene:2089672 SPTR:Q9LJQ3 symbol:AT3G18280.1 [GO:0006869 "lipid transport" evidence=ISS] [GO:0008289 "lipid binding" evidence=ISS] InterPro:IPR003612 Pfam:PF00234 SMART:SM00499 HSSP:Q9FEK9 EMBL:AP000414 EMBL:AY039903 EMBL:AY077680 SPTR:Q9LJQ3	2.00E-27
Ljwgs_089742.1.1	99.1.3.2.448	NLTP2_PRUAR							NLTP2_PRUAR	Directproteinsequencing;Lipid-binding;Transport,Nonspecific lipid-transfer protein 2 (LTP 2).	5.00E-22	GO_ID:54639	TAIR|gene:2089672 SPTR:Q9LJQ3 symbol:AT3G18280.1 [GO:0006869 "lipid transport" evidence=ISS] [GO:0008289 "lipid binding" evidence=ISS] InterPro:IPR003612 Pfam:PF00234 SMART:SM00499 HSSP:Q9FEK9 EMBL:AP000414 EMBL:AY039903 EMBL:AY077680 SPTR:Q9LJQ3	2.00E-27
chr2.CM0803.61	99.1.4.3892	GO_ID:15627										GO_ID:15627	TAIR|gene:2140430 SPTR:Q940J8 symbol:AT4G19410.1 [GO:0000004 "biological process unknown" evidence=ND] [GO:0016789 "carboxylic ester hydrolase activity" evidence=ISS] Pfam:PF03283 InterPro:IPR004963 EMBL:AY054531 EMBL:AY064626 EMBL:AY087371 SPTR:Q940J8	3.00E-138
Ljwgs_079607.1	99.1.4.4251	GO_ID:41846										GO_ID:41846	TAIR|gene:2084474 SPTR:Q9M324 symbol:AT3G54030.1 [GO:0016301 "kinase activity" evidence=ISS] InterPro:IPR000719 InterPro:IPR011990 ProDom:PD000001 PROSITE:PS50011 GO:GO:0005488 EMBL:AL132960 EMBL:AY054503 EMBL:BT002089 SPTR:Q9M324	6.00E-41
Ljwgs_030253.1	1.5.4.3	E2.5.1.6, metK S-adenosylmethionine synthetase [EC:2.5.1.6] [COG:COG0192] [GO:0004478]	ath:At2g36880	T1J8.6; S-adenosylmethionine synthetase, putative [EC:2.5.1.6] [KO:K00789]	2.00E-165	BH3300	COG0192	1.00E-90	METM_LYCES	ATP-binding;Magnesium;Metal-binding;Multigenefamily;Nucleotide-binding;One-carbonmetabolism;Potassium;Transferase,S-adenosylmethionine synthetase 3 (EC 2.5.1.6) (Methionine adenosyltransferase 3) (AdoMet synthetase 3).	1.00E-169	GO_ID:13579	TAIR|gene:2058010 SPTR:Q9SJL8 symbol:AT2G36880.1 [GO:0008372 "cellular component unknown" evidence=ND] [GO:0004478 "methionine adenosyltransferase activity" evidence=ISS] [GO:0006556 "S-adenosylmethionine biosynthesis" evidence=ISS] InterPro:IPR002133 Pfam:PF00438 Pfam:PF02772 Pfam:PF02773 HSSP:P13444 PIRSF:PIRSF000497 TIGRFAMs:TIGR01034 PROSITE:PS00376 PROSITE:PS00377 EMBL:AC006922 EMBL:AF367310…	5.00E-166
Ljwgs_030253.1	1.6.4.8	E2.5.1.6, metK S-adenosylmethionine synthetase [EC:2.5.1.6] [COG:COG0192] [GO:0004478]	ath:At2g36880	T1J8.6; S-adenosylmethionine synthetase, putative [EC:2.5.1.6] [KO:K00789]	2.00E-165	BH3300	COG0192	1.00E-90	METM_LYCES	ATP-binding;Magnesium;Metal-binding;Multigenefamily;Nucleotide-binding;One-carbonmetabolism;Potassium;Transferase,S-adenosylmethionine synthetase 3 (EC 2.5.1.6) (Methionine adenosyltransferase 3) (AdoMet synthetase 3).	1.00E-169	GO_ID:13579	TAIR|gene:2058010 SPTR:Q9SJL8 symbol:AT2G36880.1 [GO:0008372 "cellular component unknown" evidence=ND] [GO:0004478 "methionine adenosyltransferase activity" evidence=ISS] [GO:0006556 "S-adenosylmethionine biosynthesis" evidence=ISS] InterPro:IPR002133 Pfam:PF00438 Pfam:PF02772 Pfam:PF02773 HSSP:P13444 PIRSF:PIRSF000497 TIGRFAMs:TIGR01034 PROSITE:PS00376 PROSITE:PS00377 EMBL:AC006922 EMBL:AF367310…	5.00E-166
Ljwgs_016401.1	99.1.4.1401	GO_ID:8904										GO_ID:8904	TAIR|gene:2144557 SPTR:Q9LZS7 symbol:AT5G03610.1 [GO:0016789 "carboxylic ester hydrolase activity" evidence=ISS] INTERPRO:IPR001087 Pfam:PF00657 EMBL:AL162506 EMBL:AY085113 EMBL:AF360329 PIR:T48388 SPTR:Q9LZS7	3.00E-12
chr4.CM0006.91	99.1.3.2.2320	AX15A_SOYBN							AX15A_SOYBN	Auxinsignalingpathway;Multigenefamily,Auxin-induced protein 15A.	2.00E-16	GO_ID:50559	TAIR|gene:2180463 SPTR:Q8GWV6 symbol:AT5G20810.1 [GO:0005516 "calmodulin binding" evidence=ISS] [GO:0008372 "cellular component unknown" evidence=ND] [GO:0009733 "response to auxin stimulus" evidence=ISS] Pfam:PF02519 InterPro:IPR003676 EMBL:AK118610 EMBL:BT003702 SPTR:Q8GWV6	2.00E-41
chr4.CM0006.91	99.1.4.581	GO_ID:50559							AX15A_SOYBN	Auxinsignalingpathway;Multigenefamily,Auxin-induced protein 15A.	2.00E-16	GO_ID:50559	TAIR|gene:2180463 SPTR:Q8GWV6 symbol:AT5G20810.1 [GO:0005516 "calmodulin binding" evidence=ISS] [GO:0008372 "cellular component unknown" evidence=ND] [GO:0009733 "response to auxin stimulus" evidence=ISS] Pfam:PF02519 InterPro:IPR003676 EMBL:AK118610 EMBL:BT003702 SPTR:Q8GWV6	2.00E-41
chr6.BM1714.2	3.1.2.12.1	BENK benzoate transport protein	aci:ACIAD1434	benK; benzoate transport protein (MFS superfamily) [KO:K05548]	3.00E-13	YML123c	COG0477	8.00E-46	PHO84_YEAST	Completeproteome;Membrane;Phosphatetransport;Transmembrane;Transport,Inorganic phosphate transporter PHO84.	2.00E-45	GO_ID:5343	TAIR|gene:2064894 SPTR:Q96303 symbol:AT2G38940.1 [GO:0015114 "phosphate transporter activity" evidence=ISS] [GO:0005351 "sugar porter activity" evidence=ISS] [GO:0015144 "carbohydrate transporter activity" evidence=ISS] [GO:0016020 "membrane" evidence=ISS] InterPro:IPR007114 InterPro:IPR005828 InterPro:IPR004738 Pfam:PF00083 GO:GO:0006810 PROSITE:PS50850 TIGRFAMs:TIGR00887 EMBL:AC005770 EMBL:U623…	3.00E-173
Ljwgs_014954.1	99.1.3.2.1770	EXP11_ARATH							EXP11_ARATH	Cellwall;Multigenefamily;Signal,Alpha-expansin 11 precursor (AtEXPA11) (At-EXP11) (AtEx11) (Ath- ExpAlpha-1.14).	6.00E-120	GO_ID:16295	TAIR|gene:2056669 SPTR:Q8VYD1 symbol:AT2G03090.1 [GO:0005554 "molecular function unknown" evidence=ISS;TAS] [GO:0009826 "unidimensional cell growth" evidence=ISS;NAS] [GO:0009828 "cell wall loosening (sensu Magnoliophyta)" evidence=ISS;NAS] [GO:0009831 "cell wall modification during multidimensional cell growth (sensu Magnoliophyta)" evidence=ISS] InterPro:IPR007112 InterPro:IPR005132 InterPro:IP…	2.00E-91
Ljwgs_014954.1	99.1.4.695	GO_ID:16295							EXP11_ARATH	Cellwall;Multigenefamily;Signal,Alpha-expansin 11 precursor (AtEXPA11) (At-EXP11) (AtEx11) (Ath- ExpAlpha-1.14).	6.00E-120	GO_ID:16295	TAIR|gene:2056669 SPTR:Q8VYD1 symbol:AT2G03090.1 [GO:0005554 "molecular function unknown" evidence=ISS;TAS] [GO:0009826 "unidimensional cell growth" evidence=ISS;NAS] [GO:0009828 "cell wall loosening (sensu Magnoliophyta)" evidence=ISS;NAS] [GO:0009831 "cell wall modification during multidimensional cell growth (sensu Magnoliophyta)" evidence=ISS] InterPro:IPR007112 InterPro:IPR005132 InterPro:IP…	2.00E-91
Ljwgs_077750.1.1	99.1.4.4867	GO_ID:25223										GO_ID:25223	TAIR|gene:2082077 SPTR:Q9LY46 symbol:AT3G55990.1 [GO:0000004 "biological process unknown" evidence=ND] InterPro:IPR004253 Pfam:PF03005 EMBL:AL163832 PIR:T49211 SPTR:Q9LY46	4.00E-34
chr4.TM1334.11	99.1.4.1146	GO_ID:48860										GO_ID:48860	TAIR|gene:2119082 SPTR:Q9SVR9 symbol:AT4G21780.1 [GO:0005554 "molecular function unknown" evidence=ND] EMBL:AL161555 EMBL:AL035527 EMBL:AY085817 EMBL:AK117576 EMBL:BT005170 PIR:T05853 SPTR:Q9SVR9	1.00E-18
Ljwgs_012011.1	99.1.3.2.1290	MLP34_ARATH							MLP34_ARATH	Alternativesplicing;Multigenefamily,MLP-like protein 34.	5.00E-23	GO_ID:5123	TAIR|gene:2013929 SPTR:Q9SSK7 symbol:AT1G70850.1 [GO:0000004 "biological process unknown" evidence=ND] [GO:0005554 "molecular function unknown" evidence=ND] [GO:0008372 "cellular component unknown" evidence=ND] InterPro:IPR000916 Pfam:PF00407 ProDom:PD000531 EMBL:AC008148 EMBL:AJ306141 EMBL:AF372899 EMBL:AY057726 PIR:C96733 SPTR:Q9SSK7	2.00E-23
Ljwgs_012011.1	99.1.4.1016	GO_ID:5123							MLP34_ARATH	Alternativesplicing;Multigenefamily,MLP-like protein 34.	5.00E-23	GO_ID:5123	TAIR|gene:2013929 SPTR:Q9SSK7 symbol:AT1G70850.1 [GO:0000004 "biological process unknown" evidence=ND] [GO:0005554 "molecular function unknown" evidence=ND] [GO:0008372 "cellular component unknown" evidence=ND] InterPro:IPR000916 Pfam:PF00407 ProDom:PD000531 EMBL:AC008148 EMBL:AJ306141 EMBL:AF372899 EMBL:AY057726 PIR:C96733 SPTR:Q9SSK7	2.00E-23
chr2.TM1491.12	99.1.4.2794	GO_ID:51587										GO_ID:51587	TAIR|gene:2157456 SPTR:Q9LF57 symbol:AT5G17450.1 [GO:0030001 "metal ion transport" evidence=IGI] [GO:0046872 "metal ion binding" evidence=ISS] InterPro:IPR006121 Pfam:PF00403 PROSITE:PS50846 EMBL:AL391150 PIR:T51471 SPTR:Q9LF57	1.00E-53
Ljwgs_011654.2	99.1.4.2267	GO_ID:40141										GO_ID:40141	TAIR|gene:3704462 SPTR:Q8L928 symbol:AT4G18425.1 [GO:0008372 "cellular component unknown" evidence=ND] [GO:0005554 "molecular function unknown" evidence=ND] [GO:0000004 "biological process unknown" evidence=ND] InterPro:IPR007770 Pfam:PF05078 EMBL:AY088669 SPTR:Q8L928	1.00E-69
Ljwgs_019069.1	99.1.4.5973	GO_ID:3677										GO_ID:3677	TAIR|gene:2173427 SPTR:Q9FE06 symbol:AT5G64260.1 [GO:0005554 "molecular function unknown" evidence=ND] [GO:0000004 "biological process unknown" evidence=ND] InterPro:IPR006766 Pfam:PF04674 EMBL:AB008268 EMBL:AF326891 EMBL:AY057739 EMBL:AF339708 EMBL:AF380638 EMBL:AY087652 SPTR:Q9FE06	4.00E-107
Ljwgs_071601.1	99.1.4.4250	GO_ID:28047	cal:orf19.941	SEC14; phosphatidylinositol transfer protein [EC:3.1.3.48] [KO:K01104]	2.00E-30				SEC14_KLULA	Completeproteome;Golgistack;Proteintransport;Transport,SEC14 cytosolic factor (Phosphatidylinositol/phosphatidylcholine transfer protein) (PI/PC TP).	5.00E-33	GO_ID:28047	TAIR|gene:3695300 SPTR:Q93ZE9 symbol:AT2G21540.1 [GO:0006810 "transport" evidence=ISS] [GO:0008526 "phosphatidylinositol transporter activity" evidence=ISS] PFAM:PF03765 InterPro:IPR001071 GO:GO:0005622 GO:GO:0006810 InterPro:IPR001251 SMART:SM00516 PROSITE:PS50191 InterPro:IPR008273 Pfam:PF00650 PRINTS:PR00180 HSSP:P24280 EMBL:AC006841 EMBL:AY057587 EMBL:AK176420 SPTR:Q93ZE9	9.00E-98
Ljwgs_071601.1	99.1.1.154	KO:K01104	cal:orf19.941	SEC14; phosphatidylinositol transfer protein [EC:3.1.3.48] [KO:K01104]	2.00E-30				SEC14_KLULA	Completeproteome;Golgistack;Proteintransport;Transport,SEC14 cytosolic factor (Phosphatidylinositol/phosphatidylcholine transfer protein) (PI/PC TP).	5.00E-33	GO_ID:28047	TAIR|gene:3695300 SPTR:Q93ZE9 symbol:AT2G21540.1 [GO:0006810 "transport" evidence=ISS] [GO:0008526 "phosphatidylinositol transporter activity" evidence=ISS] PFAM:PF03765 InterPro:IPR001071 GO:GO:0005622 GO:GO:0006810 InterPro:IPR001251 SMART:SM00516 PROSITE:PS50191 InterPro:IPR008273 Pfam:PF00650 PRINTS:PR00180 HSSP:P24280 EMBL:AC006841 EMBL:AY057587 EMBL:AK176420 SPTR:Q93ZE9	9.00E-98
Ljwgs_071601.1	99.1.3.2.3807	SEC14_KLULA	cal:orf19.941	SEC14; phosphatidylinositol transfer protein [EC:3.1.3.48] [KO:K01104]	2.00E-30				SEC14_KLULA	Completeproteome;Golgistack;Proteintransport;Transport,SEC14 cytosolic factor (Phosphatidylinositol/phosphatidylcholine transfer protein) (PI/PC TP).	5.00E-33	GO_ID:28047	TAIR|gene:3695300 SPTR:Q93ZE9 symbol:AT2G21540.1 [GO:0006810 "transport" evidence=ISS] [GO:0008526 "phosphatidylinositol transporter activity" evidence=ISS] PFAM:PF03765 InterPro:IPR001071 GO:GO:0005622 GO:GO:0006810 InterPro:IPR001251 SMART:SM00516 PROSITE:PS50191 InterPro:IPR008273 Pfam:PF00650 PRINTS:PR00180 HSSP:P24280 EMBL:AC006841 EMBL:AY057587 EMBL:AK176420 SPTR:Q93ZE9	9.00E-98
Ljwgs_029495.1	4.2.4.64	CAK1 serine/threonine-protein kinase CAK1 [GO:0004693]							PREG_NEUCR	Cyclin;Repressor;Transcription;Transcriptionregulation,Nuc-1 negative regulatory protein preg.	1.00E-11	GO_ID:15542	TAIR|gene:2183393 SPTR:Q9LY16 symbol:AT5G07450.1 [GO:0008372 "cellular component unknown" evidence=ND] [GO:0000074 "regulation of progression through cell cycle" evidence=ISS] [GO:0004693 "cyclin-dependent protein kinase activity" evidence=ISS] InterPro:IPR006671 GO:GO:0000910 Pfam:PF00134 InterPro:IPR006670 SMART:SM00385 EMBL:AL163912 EMBL:AK119113 EMBL:BT005235 PIR:T49884 SPTR:Q9LY16	1.00E-35
Ljwgs_029495.1	4.5.2.34	CDK5 cyclin-dependent kinase 5 [GO:0004693]							PREG_NEUCR	Cyclin;Repressor;Transcription;Transcriptionregulation,Nuc-1 negative regulatory protein preg.	1.00E-11	GO_ID:15542	TAIR|gene:2183393 SPTR:Q9LY16 symbol:AT5G07450.1 [GO:0008372 "cellular component unknown" evidence=ND] [GO:0000074 "regulation of progression through cell cycle" evidence=ISS] [GO:0004693 "cyclin-dependent protein kinase activity" evidence=ISS] InterPro:IPR006671 GO:GO:0000910 Pfam:PF00134 InterPro:IPR006670 SMART:SM00385 EMBL:AL163912 EMBL:AK119113 EMBL:BT005235 PIR:T49884 SPTR:Q9LY16	1.00E-35
Ljwgs_029495.1	4.3.4.18	CDK1, CDC2 cyclin-dependent kinase 1 [GO:0004693]							PREG_NEUCR	Cyclin;Repressor;Transcription;Transcriptionregulation,Nuc-1 negative regulatory protein preg.	1.00E-11	GO_ID:15542	TAIR|gene:2183393 SPTR:Q9LY16 symbol:AT5G07450.1 [GO:0008372 "cellular component unknown" evidence=ND] [GO:0000074 "regulation of progression through cell cycle" evidence=ISS] [GO:0004693 "cyclin-dependent protein kinase activity" evidence=ISS] InterPro:IPR006671 GO:GO:0000910 Pfam:PF00134 InterPro:IPR006670 SMART:SM00385 EMBL:AL163912 EMBL:AK119113 EMBL:BT005235 PIR:T49884 SPTR:Q9LY16	1.00E-35
Ljwgs_029495.1	3.2.9.97	CDK1, CDC2 cyclin-dependent kinase 1 [GO:0004693]							PREG_NEUCR	Cyclin;Repressor;Transcription;Transcriptionregulation,Nuc-1 negative regulatory protein preg.	1.00E-11	GO_ID:15542	TAIR|gene:2183393 SPTR:Q9LY16 symbol:AT5G07450.1 [GO:0008372 "cellular component unknown" evidence=ND] [GO:0000074 "regulation of progression through cell cycle" evidence=ISS] [GO:0004693 "cyclin-dependent protein kinase activity" evidence=ISS] InterPro:IPR006671 GO:GO:0000910 Pfam:PF00134 InterPro:IPR006670 SMART:SM00385 EMBL:AL163912 EMBL:AK119113 EMBL:BT005235 PIR:T49884 SPTR:Q9LY16	1.00E-35
Ljwgs_029495.1	4.3.3.24	CDK4 cyclin-dependent kinase 4 [GO:0004693]							PREG_NEUCR	Cyclin;Repressor;Transcription;Transcriptionregulation,Nuc-1 negative regulatory protein preg.	1.00E-11	GO_ID:15542	TAIR|gene:2183393 SPTR:Q9LY16 symbol:AT5G07450.1 [GO:0008372 "cellular component unknown" evidence=ND] [GO:0000074 "regulation of progression through cell cycle" evidence=ISS] [GO:0004693 "cyclin-dependent protein kinase activity" evidence=ISS] InterPro:IPR006671 GO:GO:0000910 Pfam:PF00134 InterPro:IPR006670 SMART:SM00385 EMBL:AL163912 EMBL:AK119113 EMBL:BT005235 PIR:T49884 SPTR:Q9LY16	1.00E-35
Ljwgs_029495.1	3.2.13.67	CDK4 cyclin-dependent kinase 4 [GO:0004693]							PREG_NEUCR	Cyclin;Repressor;Transcription;Transcriptionregulation,Nuc-1 negative regulatory protein preg.	1.00E-11	GO_ID:15542	TAIR|gene:2183393 SPTR:Q9LY16 symbol:AT5G07450.1 [GO:0008372 "cellular component unknown" evidence=ND] [GO:0000074 "regulation of progression through cell cycle" evidence=ISS] [GO:0004693 "cyclin-dependent protein kinase activity" evidence=ISS] InterPro:IPR006671 GO:GO:0000910 Pfam:PF00134 InterPro:IPR006670 SMART:SM00385 EMBL:AL163912 EMBL:AK119113 EMBL:BT005235 PIR:T49884 SPTR:Q9LY16	1.00E-35
Ljwgs_029495.1	4.2.4.2	cyclin-dependent kinase [GO:0004693]							PREG_NEUCR	Cyclin;Repressor;Transcription;Transcriptionregulation,Nuc-1 negative regulatory protein preg.	1.00E-11	GO_ID:15542	TAIR|gene:2183393 SPTR:Q9LY16 symbol:AT5G07450.1 [GO:0008372 "cellular component unknown" evidence=ND] [GO:0000074 "regulation of progression through cell cycle" evidence=ISS] [GO:0004693 "cyclin-dependent protein kinase activity" evidence=ISS] InterPro:IPR006671 GO:GO:0000910 Pfam:PF00134 InterPro:IPR006670 SMART:SM00385 EMBL:AL163912 EMBL:AK119113 EMBL:BT005235 PIR:T49884 SPTR:Q9LY16	1.00E-35
Ljwgs_052400.1	1.10.7.9	E1.14.13.21 flavonoid 3-monooxygenase [EC:1.14.13.21] [GO:0016711]	ath:At5g07990	F13G24.190; cytochrome P450 75A5 / flavonoid 3-monooxygenase / flavonoid 3-hydroxylase (F3H) (F35H) (TT7) [EC:1.14.13.21] [KO:K05280]	2.00E-30				C82A1_PEA	Heme;Iron;Membrane;Metal-binding;Monooxygenase;Oxidoreductase,Cytochrome P450 82A1 (EC 1.14.-.-) (CYPLXXXII) (Fragment).	2.00E-98	GO_ID:19778	TAIR|gene:3438565 SPTR:Q9SZ46 symbol:AT4G31940.1 [GO:0019825 "oxygen binding" evidence=ISS] InterPro:IPR001128 Pfam:PF00067 InterPro:IPR002403 InterPro:IPR002401 PRINTS:PR00463 PRINTS:PR00385 PROSITE:PS00086 PRINTS:PR00465 EMBL:AL161580 EMBL:AL021636 PIR:T04651 SPTR:Q9SZ46	2.00E-58
Ljwgs_061228.1	3.2.2.120	E2.5.1.18, gst glutathione S-transferase [EC:2.5.1.18] [COG:COG0625] [GO:0004364]	ath:At3g43800	T28A8.90; glutathione S-transferase, putative [EC:2.5.1.18] [KO:K00799]	2.00E-22				GSTXA_TOBAC	Auxinsignalingpathway;Multigenefamily;Transferase,Probable glutathione S-transferase parA (EC 2.5.1.18) (Auxin-regulated protein parA) (STR246C protein).	1.00E-39	GO_ID:39738	TAIR|gene:2032019 SPTR:Q8L7C9 symbol:AT1G78370.1 [GO:0004364 "glutathione transferase activity" evidence=ISS] InterPro:IPR004045 InterPro:IPR004046 Pfam:PF00043 Pfam:PF02798 HSSP:O65032 EMBL:AY136338 EMBL:BT000168 SPTR:Q8L7C9	2.00E-30
Ljwgs_061228.1	1.6.9.16	E2.5.1.18, gst glutathione S-transferase [EC:2.5.1.18] [COG:COG0625] [GO:0004364]	ath:At3g43800	T28A8.90; glutathione S-transferase, putative [EC:2.5.1.18] [KO:K00799]	2.00E-22				GSTXA_TOBAC	Auxinsignalingpathway;Multigenefamily;Transferase,Probable glutathione S-transferase parA (EC 2.5.1.18) (Auxin-regulated protein parA) (STR246C protein).	1.00E-39	GO_ID:39738	TAIR|gene:2032019 SPTR:Q8L7C9 symbol:AT1G78370.1 [GO:0004364 "glutathione transferase activity" evidence=ISS] InterPro:IPR004045 InterPro:IPR004046 Pfam:PF00043 Pfam:PF02798 HSSP:O65032 EMBL:AY136338 EMBL:BT000168 SPTR:Q8L7C9	2.00E-30
chr5.CM0239.26	1.7.14.4	E3.2.1.52, nagZ beta-N-acetylhexosaminidase [EC:3.2.1.52] [COG:COG1472] [GO:0004563]	ath:At1g02640	T14P4.8; glycosyl hydrolase family 3 protein [EC:3.2.1.21] [KO:K05349]	0	XF0845	COG1472	4.00E-79	XYNB_PRUPE	Glycosidase;Hydrolase,Putative beta-D-xylosidase (EC 3.2.1.-) (PpAz152) (Fragment).	0	GO_ID:19747	TAIR|gene:2196059 SPTR:Q94KD8 symbol:AT1G02640.1 [GO:0004553 "hydrolase activity, hydrolyzing O-glycosyl compounds" evidence=ISS] Pfam:PF00933 InterPro:IPR002772 InterPro:IPR001764 EMBL:AF367266 EMBL:AY143952 Pfam:PF01915 PRINTS:PR00133 SPTR:Q94KD8	0
chr5.CM0239.26	1.10.6.11.1	BGLX beta-glucosidase [COG:COG1472]	ath:At1g02640	T14P4.8; glycosyl hydrolase family 3 protein [EC:3.2.1.21] [KO:K05349]	0	XF0845	COG1472	4.00E-79	XYNB_PRUPE	Glycosidase;Hydrolase,Putative beta-D-xylosidase (EC 3.2.1.-) (PpAz152) (Fragment).	0	GO_ID:19747	TAIR|gene:2196059 SPTR:Q94KD8 symbol:AT1G02640.1 [GO:0004553 "hydrolase activity, hydrolyzing O-glycosyl compounds" evidence=ISS] Pfam:PF00933 InterPro:IPR002772 InterPro:IPR001764 EMBL:AF367266 EMBL:AY143952 Pfam:PF01915 PRINTS:PR00133 SPTR:Q94KD8	0
chr5.CM0239.26	1.1.9.29	E3.2.1.52, nagZ beta-N-acetylhexosaminidase [EC:3.2.1.52] [COG:COG1472] [GO:0004563]	ath:At1g02640	T14P4.8; glycosyl hydrolase family 3 protein [EC:3.2.1.21] [KO:K05349]	0	XF0845	COG1472	4.00E-79	XYNB_PRUPE	Glycosidase;Hydrolase,Putative beta-D-xylosidase (EC 3.2.1.-) (PpAz152) (Fragment).	0	GO_ID:19747	TAIR|gene:2196059 SPTR:Q94KD8 symbol:AT1G02640.1 [GO:0004553 "hydrolase activity, hydrolyzing O-glycosyl compounds" evidence=ISS] Pfam:PF00933 InterPro:IPR002772 InterPro:IPR001764 EMBL:AF367266 EMBL:AY143952 Pfam:PF01915 PRINTS:PR00133 SPTR:Q94KD8	0
chr5.CM0239.26	1.1.8.14.1	BGLX beta-glucosidase [COG:COG1472]	ath:At1g02640	T14P4.8; glycosyl hydrolase family 3 protein [EC:3.2.1.21] [KO:K05349]	0	XF0845	COG1472	4.00E-79	XYNB_PRUPE	Glycosidase;Hydrolase,Putative beta-D-xylosidase (EC 3.2.1.-) (PpAz152) (Fragment).	0	GO_ID:19747	TAIR|gene:2196059 SPTR:Q94KD8 symbol:AT1G02640.1 [GO:0004553 "hydrolase activity, hydrolyzing O-glycosyl compounds" evidence=ISS] Pfam:PF00933 InterPro:IPR002772 InterPro:IPR001764 EMBL:AF367266 EMBL:AY143952 Pfam:PF01915 PRINTS:PR00133 SPTR:Q94KD8	0
chr5.CM0239.26	1.7.7.4	E3.2.1.52, nagZ beta-N-acetylhexosaminidase [EC:3.2.1.52] [COG:COG1472] [GO:0004563]	ath:At1g02640	T14P4.8; glycosyl hydrolase family 3 protein [EC:3.2.1.21] [KO:K05349]	0	XF0845	COG1472	4.00E-79	XYNB_PRUPE	Glycosidase;Hydrolase,Putative beta-D-xylosidase (EC 3.2.1.-) (PpAz152) (Fragment).	0	GO_ID:19747	TAIR|gene:2196059 SPTR:Q94KD8 symbol:AT1G02640.1 [GO:0004553 "hydrolase activity, hydrolyzing O-glycosyl compounds" evidence=ISS] Pfam:PF00933 InterPro:IPR002772 InterPro:IPR001764 EMBL:AF367266 EMBL:AY143952 Pfam:PF01915 PRINTS:PR00133 SPTR:Q94KD8	0
chr5.CM0239.26	1.6.5.4.1	BGLX beta-glucosidase [COG:COG1472]	ath:At1g02640	T14P4.8; glycosyl hydrolase family 3 protein [EC:3.2.1.21] [KO:K05349]	0	XF0845	COG1472	4.00E-79	XYNB_PRUPE	Glycosidase;Hydrolase,Putative beta-D-xylosidase (EC 3.2.1.-) (PpAz152) (Fragment).	0	GO_ID:19747	TAIR|gene:2196059 SPTR:Q94KD8 symbol:AT1G02640.1 [GO:0004553 "hydrolase activity, hydrolyzing O-glycosyl compounds" evidence=ISS] Pfam:PF00933 InterPro:IPR002772 InterPro:IPR001764 EMBL:AF367266 EMBL:AY143952 Pfam:PF01915 PRINTS:PR00133 SPTR:Q94KD8	0
chr5.CM0239.26	1.7.3.3	E3.2.1.52, nagZ beta-N-acetylhexosaminidase [EC:3.2.1.52] [COG:COG1472] [GO:0004563]	ath:At1g02640	T14P4.8; glycosyl hydrolase family 3 protein [EC:3.2.1.21] [KO:K05349]	0	XF0845	COG1472	4.00E-79	XYNB_PRUPE	Glycosidase;Hydrolase,Putative beta-D-xylosidase (EC 3.2.1.-) (PpAz152) (Fragment).	0	GO_ID:19747	TAIR|gene:2196059 SPTR:Q94KD8 symbol:AT1G02640.1 [GO:0004553 "hydrolase activity, hydrolyzing O-glycosyl compounds" evidence=ISS] Pfam:PF00933 InterPro:IPR002772 InterPro:IPR001764 EMBL:AF367266 EMBL:AY143952 Pfam:PF01915 PRINTS:PR00133 SPTR:Q94KD8	0
chr5.CM0077.22	1.7.8.16	RFAD ADP-L-glycero-D-manno-heptose 6-epimerase [EC:5.1.3.20] [COG:COG0451] [GO:0008712]	ath:At5g42800	MJB21.18; dihydroflavonol 4-reductase (dihydrokaempferol 4-reductase) (DFR) [EC:1.1.1.219] [KO:K00091]	2.00E-132	L161121	COG0451	2.00E-22	DFRA_VITVI	Flavonoidbiosynthesis;NADP;Oxidoreductase,Dihydroflavonol-4-reductase (EC 1.1.1.219) (DFR) (Dihydrokaempferol 4- reductase).	9.00E-144	GO_ID:18382	TAIR|gene:2165426 SPTR:P51102 symbol:AT5G42800.1 [GO:0009718 "anthocyanin biosynthesis" evidence=IMP] [GO:0045552 "dihydrokaempferol 4-reductase activity" evidence=IMP] InterPro:IPR001509 EMBL:AB007647 EMBL:M86359 EMBL:AB033294 EMBL:AJ251982 PIR:JQ1688 SPTR:P51102	3.00E-133
chr5.CM0077.22	1.1.5.8	E1.1.1.271, fcl GDP-L-fucose synthase [EC:1.1.1.271] [COG:COG0451]	ath:At5g42800	MJB21.18; dihydroflavonol 4-reductase (dihydrokaempferol 4-reductase) (DFR) [EC:1.1.1.219] [KO:K00091]	2.00E-132	L161121	COG0451	2.00E-22	DFRA_VITVI	Flavonoidbiosynthesis;NADP;Oxidoreductase,Dihydroflavonol-4-reductase (EC 1.1.1.219) (DFR) (Dihydrokaempferol 4- reductase).	9.00E-144	GO_ID:18382	TAIR|gene:2165426 SPTR:P51102 symbol:AT5G42800.1 [GO:0009718 "anthocyanin biosynthesis" evidence=IMP] [GO:0045552 "dihydrokaempferol 4-reductase activity" evidence=IMP] InterPro:IPR001509 EMBL:AB007647 EMBL:M86359 EMBL:AB033294 EMBL:AJ251982 PIR:JQ1688 SPTR:P51102	3.00E-133
chr5.CM0077.22	1.1.8.55	E4.2.1.45, rfbG CDP-glucose 4,6-dehydratase [EC:4.2.1.45] [COG:COG0451]	ath:At5g42800	MJB21.18; dihydroflavonol 4-reductase (dihydrokaempferol 4-reductase) (DFR) [EC:1.1.1.219] [KO:K00091]	2.00E-132	L161121	COG0451	2.00E-22	DFRA_VITVI	Flavonoidbiosynthesis;NADP;Oxidoreductase,Dihydroflavonol-4-reductase (EC 1.1.1.219) (DFR) (Dihydrokaempferol 4- reductase).	9.00E-144	GO_ID:18382	TAIR|gene:2165426 SPTR:P51102 symbol:AT5G42800.1 [GO:0009718 "anthocyanin biosynthesis" evidence=IMP] [GO:0045552 "dihydrokaempferol 4-reductase activity" evidence=IMP] InterPro:IPR001509 EMBL:AB007647 EMBL:M86359 EMBL:AB033294 EMBL:AJ251982 PIR:JQ1688 SPTR:P51102	3.00E-133
chr5.CM0077.22	1.3.9.25	E3.13.1.1, sqd1, sqdb UDP-sulfoquinovose synthase [EC:3.13.1.1] [COG:COG0451] [GO:0046507]	ath:At5g42800	MJB21.18; dihydroflavonol 4-reductase (dihydrokaempferol 4-reductase) (DFR) [EC:1.1.1.219] [KO:K00091]	2.00E-132	L161121	COG0451	2.00E-22	DFRA_VITVI	Flavonoidbiosynthesis;NADP;Oxidoreductase,Dihydroflavonol-4-reductase (EC 1.1.1.219) (DFR) (Dihydrokaempferol 4- reductase).	9.00E-144	GO_ID:18382	TAIR|gene:2165426 SPTR:P51102 symbol:AT5G42800.1 [GO:0009718 "anthocyanin biosynthesis" evidence=IMP] [GO:0045552 "dihydrokaempferol 4-reductase activity" evidence=IMP] InterPro:IPR001509 EMBL:AB007647 EMBL:M86359 EMBL:AB033294 EMBL:AJ251982 PIR:JQ1688 SPTR:P51102	3.00E-133
chr5.CM0077.22	1.10.7.4	E1.1.1.219 dihydroflavonol-4-reductase [EC:1.1.1.219] [COG:COG0451] [GO:0045552]	ath:At5g42800	MJB21.18; dihydroflavonol 4-reductase (dihydrokaempferol 4-reductase) (DFR) [EC:1.1.1.219] [KO:K00091]	2.00E-132	L161121	COG0451	2.00E-22	DFRA_VITVI	Flavonoidbiosynthesis;NADP;Oxidoreductase,Dihydroflavonol-4-reductase (EC 1.1.1.219) (DFR) (Dihydrokaempferol 4- reductase).	9.00E-144	GO_ID:18382	TAIR|gene:2165426 SPTR:P51102 symbol:AT5G42800.1 [GO:0009718 "anthocyanin biosynthesis" evidence=IMP] [GO:0045552 "dihydrokaempferol 4-reductase activity" evidence=IMP] InterPro:IPR001509 EMBL:AB007647 EMBL:M86359 EMBL:AB033294 EMBL:AJ251982 PIR:JQ1688 SPTR:P51102	3.00E-133
chr5.CM0077.22	1.1.10.16	E5.1.3.12, lpsL UDP-glucuronic acid epimerase [EC:5.1.3.12] [COG:COG0451]	ath:At5g42800	MJB21.18; dihydroflavonol 4-reductase (dihydrokaempferol 4-reductase) (DFR) [EC:1.1.1.219] [KO:K00091]	2.00E-132	L161121	COG0451	2.00E-22	DFRA_VITVI	Flavonoidbiosynthesis;NADP;Oxidoreductase,Dihydroflavonol-4-reductase (EC 1.1.1.219) (DFR) (Dihydrokaempferol 4- reductase).	9.00E-144	GO_ID:18382	TAIR|gene:2165426 SPTR:P51102 symbol:AT5G42800.1 [GO:0009718 "anthocyanin biosynthesis" evidence=IMP] [GO:0045552 "dihydrokaempferol 4-reductase activity" evidence=IMP] InterPro:IPR001509 EMBL:AB007647 EMBL:M86359 EMBL:AB033294 EMBL:AJ251982 PIR:JQ1688 SPTR:P51102	3.00E-133
Ljwgs_120785.1	99.1.4.6460	GO_ID:329										GO_ID:329	TAIR|gene:2046078 SPTR:Q8H0U2 symbol:AT2G12400.1 [GO:0005554 "molecular function unknown" evidence=ND] [GO:0000004 "biological process unknown" evidence=ND] EMBL:BT002043 SPTR:Q8H0U2	4.00E-12
chr1.CM0105.32	99.1.4.7851	GO_ID:25431										GO_ID:25431	TAIR|gene:2025171 SPTR:Q9FRL7 symbol:AT1G75260.1 [GO:0016651 "oxidoreductase activity, acting on NADH or NADPH" evidence=ISS] InterPro:IPR008030 Pfam:PF05368 EMBL:AC025814 PIR:A96783 SPTR:Q9FRL7	9.00E-09
Ljwgs_121661.1	1.6.5.4.2	BGLB beta-glucosidase [COG:COG2723]	ath:At1g26560	T1K7.7; glycosyl hydrolase family 1 protein [EC:3.2.1.21] [KO:K01188]	3.00E-34	BH1923	COG2723	2.00E-14	LCTL_HUMAN	Endoplasmicreticulum;Glycoprotein;Membrane;Polymorphism;Signal;Transmembrane,Lactase-like protein precursor (Klotho/lactase-phlorizin hydrolase- related protein).	7.00E-18	GO_ID:39011	TAIR|gene:2197959 SPTR:Q9FZE0 symbol:AT1G26560.1 [GO:0004553 "hydrolase activity, hydrolyzing O-glycosyl compounds" evidence=ISS] InterPro:IPR001360 Pfam:PF00232 PRINTS:PR00131 PROSITE:PS00653 EMBL:AC013427 EMBL:AY045927 EMBL:AY142610 PIR:F86392 HSSP:P26205 SPTR:Q9FZE0	6.00E-35
Ljwgs_121661.1	1.1.6.26	E3.2.1.85, lacG 6-phospho-beta-galactosidase [EC:3.2.1.85] [COG:COG2723]	ath:At1g26560	T1K7.7; glycosyl hydrolase family 1 protein [EC:3.2.1.21] [KO:K01188]	3.00E-34	BH1923	COG2723	2.00E-14	LCTL_HUMAN	Endoplasmicreticulum;Glycoprotein;Membrane;Polymorphism;Signal;Transmembrane,Lactase-like protein precursor (Klotho/lactase-phlorizin hydrolase- related protein).	7.00E-18	GO_ID:39011	TAIR|gene:2197959 SPTR:Q9FZE0 symbol:AT1G26560.1 [GO:0004553 "hydrolase activity, hydrolyzing O-glycosyl compounds" evidence=ISS] InterPro:IPR001360 Pfam:PF00232 PRINTS:PR00131 PROSITE:PS00653 EMBL:AC013427 EMBL:AY045927 EMBL:AY142610 PIR:F86392 HSSP:P26205 SPTR:Q9FZE0	6.00E-35
Ljwgs_121661.1	1.10.6.11.2	BGLB beta-glucosidase [COG:COG2723]	ath:At1g26560	T1K7.7; glycosyl hydrolase family 1 protein [EC:3.2.1.21] [KO:K01188]	3.00E-34	BH1923	COG2723	2.00E-14	LCTL_HUMAN	Endoplasmicreticulum;Glycoprotein;Membrane;Polymorphism;Signal;Transmembrane,Lactase-like protein precursor (Klotho/lactase-phlorizin hydrolase- related protein).	7.00E-18	GO_ID:39011	TAIR|gene:2197959 SPTR:Q9FZE0 symbol:AT1G26560.1 [GO:0004553 "hydrolase activity, hydrolyzing O-glycosyl compounds" evidence=ISS] InterPro:IPR001360 Pfam:PF00232 PRINTS:PR00131 PROSITE:PS00653 EMBL:AC013427 EMBL:AY045927 EMBL:AY142610 PIR:F86392 HSSP:P26205 SPTR:Q9FZE0	6.00E-35
Ljwgs_121661.1	1.1.1.36.2	E3.2.1.86B, bglA 6-phospho-beta-glucosidase [COG:COG2723]	ath:At1g26560	T1K7.7; glycosyl hydrolase family 1 protein [EC:3.2.1.21] [KO:K01188]	3.00E-34	BH1923	COG2723	2.00E-14	LCTL_HUMAN	Endoplasmicreticulum;Glycoprotein;Membrane;Polymorphism;Signal;Transmembrane,Lactase-like protein precursor (Klotho/lactase-phlorizin hydrolase- related protein).	7.00E-18	GO_ID:39011	TAIR|gene:2197959 SPTR:Q9FZE0 symbol:AT1G26560.1 [GO:0004553 "hydrolase activity, hydrolyzing O-glycosyl compounds" evidence=ISS] InterPro:IPR001360 Pfam:PF00232 PRINTS:PR00131 PROSITE:PS00653 EMBL:AC013427 EMBL:AY045927 EMBL:AY142610 PIR:F86392 HSSP:P26205 SPTR:Q9FZE0	6.00E-35
Ljwgs_121661.1	1.1.8.14.2	BGLB beta-glucosidase [COG:COG2723]	ath:At1g26560	T1K7.7; glycosyl hydrolase family 1 protein [EC:3.2.1.21] [KO:K01188]	3.00E-34	BH1923	COG2723	2.00E-14	LCTL_HUMAN	Endoplasmicreticulum;Glycoprotein;Membrane;Polymorphism;Signal;Transmembrane,Lactase-like protein precursor (Klotho/lactase-phlorizin hydrolase- related protein).	7.00E-18	GO_ID:39011	TAIR|gene:2197959 SPTR:Q9FZE0 symbol:AT1G26560.1 [GO:0004553 "hydrolase activity, hydrolyzing O-glycosyl compounds" evidence=ISS] InterPro:IPR001360 Pfam:PF00232 PRINTS:PR00131 PROSITE:PS00653 EMBL:AC013427 EMBL:AY045927 EMBL:AY142610 PIR:F86392 HSSP:P26205 SPTR:Q9FZE0	6.00E-35
Ljwgs_033976.1	99.1.3.2.2128	GL32_ARATH							GL32_ARATH	Apoplast;Cellwall;Glycoprotein;Manganese;Metal-binding;Multigenefamily;Signal,Germin-like protein subfamily 3 member 2 precursor.	4.00E-78	GO_ID:38453	TAIR|gene:2100132 SPTR:Q9SR72 symbol:AT3G10080.1 [GO:0000004 "biological process unknown" evidence=ND] InterPro:IPR001929 InterPro:IPR006045 Pfam:PF00190 InterPro:IPR011051 InterPro:IPR007113 HSSP:P45850 PRINTS:PR00325 PROSITE:PS00725 EMBL:AC010927 EMBL:AY085880 SPTR:Q9SR72	2.00E-78
Ljwgs_033976.1	99.1.4.1640	GO_ID:38453							GL32_ARATH	Apoplast;Cellwall;Glycoprotein;Manganese;Metal-binding;Multigenefamily;Signal,Germin-like protein subfamily 3 member 2 precursor.	4.00E-78	GO_ID:38453	TAIR|gene:2100132 SPTR:Q9SR72 symbol:AT3G10080.1 [GO:0000004 "biological process unknown" evidence=ND] InterPro:IPR001929 InterPro:IPR006045 Pfam:PF00190 InterPro:IPR011051 InterPro:IPR007113 HSSP:P45850 PRINTS:PR00325 PROSITE:PS00725 EMBL:AC010927 EMBL:AY085880 SPTR:Q9SR72	2.00E-78
Ljwgs_020793.0.1	99.2	Unclassified without homolog
Ljwgs_076923.1	99.1.4.3411	GO_ID:48813										GO_ID:48813	TAIR|gene:2061912 SPTR:O22887 symbol:AT2G40480.1 [GO:0008372 "cellular component unknown" evidence=ND] [GO:0005554 "molecular function unknown" evidence=ND] InterPro:IPR008545 Pfam:PF05701 EMBL:AC002336 PIR:A84830 SPTR:O22887	3.00E-36
gi45639739	99.2	Unclassified without homolog
[truncated: 18,225 more rows]
