# Supplementary material for: Dissection of Symbiosis and Organ Development by Integrated Transcriptome Analysis of Lotus japonicus Mutant and Wild-Type Plants
Source: PLoS One. 2009 Aug 7;4(8):e6556. doi: 10.1371/journal.pone.0006556 (PMC2717213; doi:10.1371/journal.pone.0006556)
Supplement: Folder S5 — Fix-minus mutants (9.19 MB ZIP) [file pone.0006556.s013.zip › S5.FIX-MINUS MUTANTS copy/5.1.Fix_minus_Nodule_vs_Uninoclated_Root/5.1.1.Total transcript analysis/5.1.1.3/-5.1.1.3.ID list.txt]

	M		FDR	
	T29 - T26	T30 - T27	T29 - T26	T30 - T27
chr3.TM0136.17_at	-9.628749584	-9.478474357	1.71E-12	1.01E-11
Ljwgs_022629.1_at	-8.824822686	-9.190776875	7.11E-12	2.00E-11
chr3.TM0136.16_at	-8.801460494	-8.413562173	9.98E-11	8.29E-10
TM0879.16_at	-8.407745719	-10.167474	6.59E-08	2.93E-08
Ljwgs_099433.1_s_at	-8.358017087	-8.063509855	9.34E-11	7.00E-10
Ljwgs_026400.1_s_at	-8.334069849	-8.272975109	1.50E-13	8.15E-13
chr6.CM0118.31_at	-8.210324883	-9.691725198	3.80E-08	2.22E-08
Ljwgs_031972.1_at	-7.91652071	-7.660476865	1.71E-11	1.26E-10
Ljwgs_034052.2_s_at	-7.814554038	-8.174890841	1.60E-13	4.36E-13
Ljwgs_041882.1_at	-7.788190095	-7.2616846	5.01E-10	5.45E-09
chr3.CM0070.51_at	-7.71847222	-8.600046729	7.15E-10	8.50E-10
Ljwgs_132972.1_s_at	-7.634645188	-7.937232819	1.59E-13	4.72E-13
gi45577883_at	-7.443630954	-7.289395186	3.72E-11	2.34E-10
Ljwgs_041546.1_at	-7.436391166	-6.630842757	1.53E-10	2.97E-09
chr3.TM0136.2_at	-7.354081639	-7.284451862	1.95E-10	1.02E-09
chr3.CM0160.5_at	-7.336010065	-7.405045096	9.98E-11	4.33E-10
Ljwgs_056821.1_at	-7.335981382	-7.273346309	2.63E-10	1.38E-09
Ljwgs_021543.2_at	-7.32559807	-9.062375969	7.96E-09	2.61E-09
TM0879.14_at	-7.312215568	-9.702574142	1.62E-07	2.41E-08
Ljwgs_028144.1_at	-7.262076012	-8.119324417	5.36E-11	6.08E-11
chr3.CM0106.74_at	-7.235661727	-7.508701008	6.07E-13	1.78E-12
chr6.CM0118.99_at	-7.227331225	-7.515978247	1.63E-11	4.64E-11
TM0451.27_at	-7.221724582	-7.869944524	1.76E-11	2.72E-11
chr5.CM0148.44_at	-7.21432324	-7.306032899	3.00E-10	1.21E-09
CM0385.20_at	-7.190200842	-7.587862617	1.93E-09	4.50E-09
CM1488.11_at	-7.15499345	-7.041969623	1.29E-12	7.80E-12
Ljwgs_010689.2_at	-7.154909651	-6.855883159	6.87E-13	5.91E-12
CM0680.20.1_at	-7.140480065	-8.742036449	1.30E-08	4.81E-09
Ljwgs_034643.2_at	-7.12669699	-6.90261846	8.54E-11	6.12E-10
chr3.TM0426.3_at	-7.097718267	-7.092376212	2.36E-09	1.08E-08
chr4.CM0046.11_at	-7.046149867	-6.129661395	2.24E-13	6.82E-12
chr2.CM0201.51_at	-7.026072002	-6.25422948	4.90E-11	1.00E-09
Ljwgs_079184.1_s_at	-7.00055338	-6.982325378	1.69E-10	8.12E-10
Ljwgs_067089.2_at	-6.967837918	-5.939969165	5.63E-11	1.98E-09
chr5.TM0698.4_at	-6.959332122	-6.726464635	9.20E-10	6.32E-09
chr4.TM0387.14_at	-6.910388763	-6.985387884	7.82E-12	3.23E-11
chr1.CM0398.5_s_at	-6.877835051	-7.434746464	3.38E-12	5.86E-12
Ljwgs_015897.1_s_at	-6.87152314	-10.15388374	7.47E-06	3.50E-07
chr1.CM0195.50_at	-6.84984601	-6.542840256	7.77E-11	6.61E-10
TM1571.20_at	-6.82033231	-9.034831061	1.11E-10	1.39E-11
Ljwgs_136707.2_at	-6.810169236	-6.461360487	2.74E-11	2.57E-10
chr3.CM0226.42_at	-6.783206236	-7.729241096	2.28E-09	2.06E-09
chr3.TM0136.15_at	-6.779884864	-7.557844872	3.35E-13	3.81E-13
chr1.CM0109.32_at	-6.714188492	-6.413422766	3.31E-07	2.27E-06
Ljwgs_063208.1_at	-6.699758841	-6.550085753	1.39E-08	7.79E-08
Ljwgs_016778.1_s_at	-6.679887115	-6.238306018	1.12E-09	1.17E-08
TM1571.3_at	-6.678552214	-6.773225379	2.55E-11	1.02E-10
chr6.TM0880.31.1_at	-6.676152174	-6.559402888	2.03E-10	1.19E-09
chr1.CM0109.10.1_at	-6.667166087	-6.100753938	1.35E-09	1.83E-08
CM1257.14_at	-6.651570591	-7.904235433	9.25E-10	5.08E-10
Ljwgs_047349.1_at	-6.641665941	-6.690761035	1.12E-12	4.97E-12
Ljwgs_048049.1_at	-6.635496859	-6.603428813	2.42E-13	1.27E-12
chr3.TM0365.12_at	-6.616979244	-7.579892285	7.97E-14	6.06E-14
Ljwgs_012682.1_s_at	-6.545922497	-6.798521549	1.75E-10	5.20E-10
chr2.TM0377.1_at	-6.533449206	-6.550666415	1.41E-11	6.53E-11
chr1.CM0122.11_at	-6.514175197	-7.215404264	1.20E-08	1.52E-08
chr2.CM0008.60.1_s_at	-6.512158042	-5.207404181	3.55E-10	2.57E-08
Ljwgs_045903.1_at	-6.506277731	-8.625106248	4.04E-06	6.51E-07
Ljwgs_028770.1_at	-6.504542534	-7.887934043	1.50E-07	6.46E-08
Ljwgs_074697.1_at	-6.462394558	-6.476503685	2.04E-10	9.39E-10
Ljwgs_016921.2_at	-6.400342047	-6.622748279	1.68E-08	4.80E-08
gi45631043_at	-6.378757666	-7.474294248	3.82E-07	2.48E-07
Ljwgs_021471.1_at	-6.337646485	-5.981786958	1.73E-09	1.58E-08
Ljwgs_009163.1_at	-6.335967973	-6.11253762	4.96E-09	3.43E-08
Ljwgs_107149.1_s_at	-6.325334701	-6.125818844	2.44E-12	1.80E-11
chr4.CM0046.46_at	-6.324617897	-6.532041283	8.63E-11	2.74E-10
Ljwgs_127661.1_at	-6.297527931	-6.071536656	1.90E-11	1.46E-10
gi51534945_at	-6.289576066	-10.24952595	0.000106308	2.10E-06
chr5.CM0200.10_at	-6.287363987	-5.648998801	1.69E-10	2.97E-09
Ljwgs_014230.1_at	-6.281750522	-5.182998004	9.76E-08	3.65E-06
gi22790725_at	-6.270211646	-5.631433099	7.63E-10	1.29E-08
TM1571.22_s_at	-6.262133664	-8.638483294	5.37E-07	5.07E-08
TM0791.21_at	-6.233690704	-5.565276495	6.65E-12	1.40E-10
Ljwgs_087674.1_at	-6.219893555	-6.214916416	1.52E-08	6.55E-08
chr2.CM1032.21_at	-6.212666015	-5.750939948	8.20E-13	1.11E-11
gi51534947_s_at	-6.197783766	-9.022517055	2.48E-05	1.50E-06
chr4.TM0555.16_at	-6.193421451	-6.525587013	1.92E-11	4.64E-11
Ljwgs_058583.1_s_at	-6.190762766	-5.526504273	1.21E-13	2.60E-12
Ljwgs_013849.1_at	-6.182909878	-6.119443557	3.39E-08	1.62E-07
chr2.CM0545.40_s_at	-6.170657556	-6.773994022	1.05E-13	1.48E-13
chr1.TM0523.19_at	-6.159890575	-7.402741664	1.95E-06	9.56E-07
Ljwgs_043841.1_at	-6.156038337	-8.587902533	7.74E-07	6.48E-08
Ljwgs_118249.1_at	-6.148954814	-7.255154491	3.60E-11	2.00E-11
Ljwgs_054944.1_at	-6.142453886	-5.698284088	3.99E-10	4.69E-09
Ljwgs_075875.2_at	-6.139947713	-5.797842386	2.94E-11	2.96E-10
chr1.TM1767.21_at	-6.130848409	-5.855128759	1.85E-09	1.47E-08
Ljwgs_039372.1_at	-6.102996026	-6.747153657	6.72E-09	8.74E-09
Ljwgs_041643.1_at	-6.088309694	-6.00750074	4.42E-12	2.54E-11
Ljwgs_019272.1_at	-6.034907073	-6.121800534	2.64E-10	1.04E-09
chr5.CM0773.3_at	-6.029144758	-9.990690684	8.47E-05	1.35E-06
gi45638974_at	-6.013311284	-3.874584409	9.68E-10	8.26E-07
Ljwgs_036708.1_at	-6.010913966	-7.711028403	1.39E-06	3.15E-07
chr2.CM0310.10_at	-6.005174189	-6.128424168	2.03E-10	7.42E-10
chr4.CM0244.51_at	-5.994311656	-6.408839491	4.77E-10	9.63E-10
chr1.CM0122.41.2_at	-5.979221847	-5.902529292	3.52E-12	2.00E-11
chr2.TM1491.12_at	-5.977379688	-4.817073777	9.52E-09	5.26E-07
chr2.CM0031.4_at	-5.964993558	-6.547999835	8.77E-13	1.27E-12
gi37575146_at	-5.96098481	-3.811274658	1.18E-06	0.000430502
Ljwgs_025567.1_at	-5.958479969	-6.205109903	2.85E-07	7.30E-07
Ljwgs_090338.1_s_at	-5.931221833	-6.056455367	1.93E-07	6.25E-07
gi45604336_at	-5.920123848	-5.607802936	1.13E-08	9.23E-08
CM1257.15_at	-5.917044414	-5.763816352	2.47E-08	1.42E-07
chr5.CM0357.44.1_at	-5.910865304	-6.605623876	1.98E-07	2.24E-07
chr6.CM0539.8_at	-5.904263125	-7.84878447	1.16E-07	1.65E-08
Ljwgs_023024.3_at	-5.884016746	-7.952277317	5.41E-08	6.10E-09
Ljwgs_092050.1_at	-5.876924303	-6.456844566	1.77E-06	2.39E-06
chr1.CM0375.58_at	-5.876155055	-5.870261619	7.57E-10	3.49E-09
Ljwgs_067744.1_at	-5.855890834	-5.895327919	1.69E-08	6.66E-08
Ljwgs_034570.1_at	-5.848610438	-5.968345647	2.87E-09	1.02E-08
Ljwgs_012709.1_at	-5.846210384	-6.450632418	1.69E-10	2.31E-10
Ljwgs_015202.1_at	-5.843888425	-6.1959912	2.47E-09	5.43E-09
chr6.TM0778.6_at	-5.828952457	-6.075239248	3.37E-09	9.29E-09
Ljwgs_140134.1_at	-5.828852084	-5.571053504	4.53E-11	3.93E-10
Ljwgs_025441.1_at	-5.825865422	-5.53277368	3.76E-09	3.19E-08
gi22790368_at	-5.789546776	-6.179617042	5.73E-11	1.21E-10
Ljwgs_019370.1_at	-5.787443582	-6.80340444	3.54E-08	2.17E-08
Ljwgs_007118.2_at	-5.775682326	-7.408166638	2.32E-06	5.38E-07
TM1390.4_at	-5.735034477	-6.490107641	3.77E-08	3.65E-08
chr6.CM0055.84_at	-5.719136841	-4.393289955	2.86E-09	2.97E-07
chr2.TM0660.8_at	-5.694834822	-8.561261315	1.02E-05	4.02E-07
chr3.CM0634.18_at	-5.689948341	-6.000390244	1.30E-07	2.90E-07
Ljwgs_149324.1_at	-5.687918393	-6.035439459	5.44E-08	1.13E-07
Ljwgs_037981.1_at	-5.681184009	-4.623024786	8.56E-08	3.77E-06
chr2.CM0803.115_at	-5.663920773	-5.562667902	2.17E-09	1.21E-08
chr6.CM0037.22_at	-5.633291976	-5.269927601	1.64E-12	1.90E-11
Ljwgs_039807.2_at	-5.590485165	-6.065021576	7.73E-11	1.31E-10
Ljwgs_125440.1_at	-5.590126838	-6.096701925	6.36E-10	9.90E-10
chr6.CM0140.28_at	-5.58498182	-5.453454402	2.66E-08	1.49E-07
chr5.CM0260.24.1_at	-5.581936124	-6.630300834	6.03E-09	3.30E-09
Ljwgs_023888.1_at	-5.574685835	-5.689922861	6.27E-07	1.99E-06
Ljwgs_129120.1_at	-5.562017465	-5.683659231	1.59E-07	5.16E-07
TC11404_at	-5.551410937	-5.073044444	1.55E-12	2.44E-11
Ljwgs_009253.0.1_at	-5.532458768	-5.593261808	1.71E-10	7.03E-10
Ljwgs_036170.1_at	-5.532363437	-5.923886166	9.98E-11	2.02E-10
CM0680.8.1_at	-5.520363081	-7.306931202	5.03E-07	7.73E-08
Ljwgs_077750.1.1_at	-5.51779052	-4.823587094	2.54E-11	6.72E-10
chr4.CM0288.77_at	-5.515034248	-5.20199788	2.62E-07	2.08E-06
Ljwgs_034083.1_s_at	-5.509844855	-4.88092968	5.46E-12	1.29E-10
Ljwgs_102273.0.1_at	-5.504628709	-6.680818225	3.87E-09	1.64E-09
gi45579069_at	-5.502176209	-5.301377557	2.60E-12	2.02E-11
chr1.CM0122.11_s_at	-5.498062771	-5.965135526	4.87E-09	8.06E-09
chr5.CM0048.16.1_at	-5.485838024	-4.964187143	1.29E-10	2.08E-09
Ljwgs_075596.1_at	-5.484833807	-6.186873717	1.93E-07	1.97E-07
gi45351327_at	-5.46576389	-5.252125419	1.86E-11	1.48E-10
chr6.TM0880.31_at	-5.464168196	-5.70211192	1.22E-08	3.18E-08
chr5.CM0311.20_at	-5.443150309	-4.89780214	3.54E-09	5.73E-08
chr3.CM0216.32_at	-5.441324986	-5.090152337	5.53E-11	6.16E-10
Ljwgs_050272.1_at	-5.438775392	-7.510216118	2.68E-06	2.67E-07
chr5.TM0913.21.1_at	-5.430499896	-7.810094454	3.32E-06	2.07E-07
gi45348414_at	-5.412925513	-5.210361809	8.39E-10	6.09E-09
Ljwgs_063983.1_at	-5.406058713	-4.370099623	5.71E-09	3.14E-07
Ljwgs_023731.1_at	-5.405725034	-6.978428712	3.57E-07	7.33E-08
Ljwgs_043588.1_at	-5.40029092	-5.887326276	1.47E-10	2.34E-10
Ljwgs_077854.1_s_at	-5.381730178	-4.950625031	1.14E-13	1.68E-12
chr6.CM0041.45_at	-5.377897755	-4.266178626	1.58E-08	1.02E-06
Ljwgs_033782.1_at	-5.370716317	-4.917682634	4.46E-10	6.10E-09
Ljwgs_049490.1_at	-5.36238348	-5.410059771	2.16E-11	9.32E-11
Ljwgs_076923.1_at	-5.349799608	-4.771702204	3.32E-12	7.09E-11
Ljwgs_008244.1_s_at	-5.343183643	-5.646925668	1.24E-08	2.79E-08
chr4.CM0256.35_at	-5.339961342	-7.6203407	6.17E-06	4.32E-07
Ljwgs_047777.1_s_at	-5.337300529	-6.954949033	4.39E-08	7.68E-09
Ljwgs_038139.1_at	-5.33148218	-5.930727362	3.95E-09	4.85E-09
Ljwgs_039635.2_at	-5.324715336	-4.211338318	9.21E-10	7.13E-08
gi45405533_at	-5.318079032	-5.789236556	1.29E-07	2.00E-07
chr5.TM1125.10_at	-5.300355149	-7.102024452	3.05E-07	4.04E-08
Ljwgs_007195.3_at	-5.288891117	-4.426295923	1.04E-07	3.32E-06
chr1.CM0105.91_at	-5.287035388	-5.442125121	2.06E-12	6.78E-12
Ljwgs_092537.1_at	-5.282126514	-4.938998376	1.37E-09	1.42E-08
chr1.TM0523.20.2_at	-5.277390401	-6.376919145	4.86E-07	2.20E-07
chr2.TM0435.2_at	-5.275862003	-4.466787143	3.85E-10	1.39E-08
Ljwgs_059008.1.1_at	-5.275788572	-5.998184521	3.34E-09	3.17E-09
Ljwgs_021122.2_s_at	-5.275045511	-4.944508399	1.11E-06	8.82E-06
chr4.CM0026.10_at	-5.272864713	-7.076993208	3.44E-06	4.82E-07
Ljwgs_007097.2_at	-5.257841045	-5.906223992	1.25E-09	1.35E-09
Ljwgs_060964.1_at	-5.257824811	-3.854103113	5.81E-08	8.22E-06
Ljwgs_118886.1_at	-5.254830321	-4.598230986	4.19E-09	9.32E-08
Ljwgs_020793.0.1_at	-5.243373628	-4.77251082	2.47E-09	3.48E-08
Ljwgs_012011.1_at	-5.230061071	-4.820079062	4.80E-08	5.23E-07
chr2.CM0504.9.1_at	-5.229128537	-5.011059874	5.92E-08	4.08E-07
Ljwgs_027888.1_at	-5.225804644	-6.79694829	2.49E-08	4.42E-09
Ljwgs_044226.1_at	-5.222676134	-3.977078771	1.32E-10	1.77E-08
TM0648.9_at	-5.2210271	-5.369148487	6.40E-08	1.95E-07
Ljwgs_067661.1_at	-5.205835323	-4.238920696	6.33E-10	3.52E-08
Ljwgs_042853.1_at	-5.203280095	-5.51867662	5.58E-11	1.27E-10
TM0858.39_at	-5.198343909	-6.875784936	4.39E-09	6.44E-10
chr3.BM1543.18_at	-5.196898015	-5.260398986	2.58E-09	1.00E-08
gi45348635_at	-5.19363337	-4.676833834	5.94E-06	6.43E-05
chr1.TM0430.17.1_at	-5.19308778	-5.63492871	3.44E-07	5.47E-07
Ljwgs_089742.1.1_at	-5.180938839	-4.860644462	5.77E-11	6.25E-10
Ljwgs_027952.1_at	-5.175975486	-7.209810641	1.78E-05	1.73E-06
chr5.CM0048.50_s_at	-5.17066618	-5.446783424	2.17E-10	5.48E-10
chr2.TM0660.8.1_at	-5.166057374	-8.072547884	1.07E-05	2.70E-07
Ljwgs_091755.2_at	-5.155551513	-5.266133098	4.21E-09	1.48E-08
gi37651075_at	-5.14652706	-6.289724386	3.13E-09	1.21E-09
chr2.CM0028.17_s_at	-5.140851545	-5.844354892	2.61E-12	2.30E-12
chr4.CM0337.32.7_at	-5.12213455	-3.957969542	5.80E-05	0.001804299
chr5.CM0052.40_at	-5.119491717	-4.98758908	7.16E-07	3.80E-06
Ljwgs_007448.1_at	-5.100239478	-5.819781652	8.44E-09	7.42E-09
Ljwgs_059142.1_at	-5.09922693	-5.451684041	1.74E-06	3.20E-06
Ljwgs_063787.1_at	-5.090568281	-5.635130332	2.15E-08	2.73E-08
chr4.TM0296.11_at	-5.088045941	-5.211474457	8.01E-08	2.54E-07
Ljwgs_100981.1_at	-5.086075095	-4.659250979	1.28E-11	1.90E-10
Ljwgs_042781.1_at	-5.076084697	-4.872964599	2.32E-09	1.72E-08
gi7614030_at	-5.073499457	-5.426732266	3.68E-06	6.65E-06
Ljwgs_029100.2_s_at	-5.054607507	-5.393661648	2.04E-10	4.41E-10
chr6.CM0118.29.1_at	-5.050172615	-5.796096656	8.73E-10	7.27E-10
Ljwgs_102681.1.1_at	-5.025501937	-5.728614717	7.88E-10	7.14E-10
TC20140_at	-5.019932888	-4.527566395	4.85E-10	7.94E-09
chr1.CM0150.7.1_s_at	-5.016042761	-4.496574316	2.41E-11	4.70E-10
Ljwgs_078537.1_at	-5.010926839	-3.905799539	8.64E-05	0.002305931
chr1.CM0591.23.1_at	-5.008915366	-4.456912527	1.41E-05	0.000156019
Ljwgs_027780.2_at	-5.007908856	-4.699730636	1.86E-08	1.70E-07
Ljwgs_010377.1_at	-5.003619896	-5.58859591	2.19E-08	2.49E-08
chr5.CM0239.26_at	-4.988619036	-4.792102421	1.59E-09	1.18E-08
Ljwgs_076508.1_at	-4.987932888	-5.867795753	7.79E-08	4.81E-08
CM1257.15_x_at	-4.985110036	-4.723612304	7.76E-08	6.11E-07
Ljwgs_011527.1_at	-4.984305069	-3.641097767	3.85E-08	5.87E-06
Ljwgs_008245.1_s_at	-4.977587909	-4.756306244	7.96E-10	6.32E-09
gi6325825_at	-4.973907684	-5.164061392	1.21E-11	3.47E-11
Ljwgs_018296.1_at	-4.973700731	-4.972936143	2.69E-10	1.27E-09
Ljwgs_057933.1_at	-4.962912785	-3.281326559	1.03E-05	0.001691603
Ljwgs_120785.1_at	-4.957829667	-4.785226963	2.70E-10	2.00E-09
chr5.CM0052.7.1_at	-4.95155536	-5.283426541	8.65E-10	1.77E-09
chr1.TM0356.19_s_at	-4.936040202	-5.517239506	1.13E-10	1.32E-10
Ljwgs_066244.1_at	-4.931330066	-6.888162395	1.00E-05	9.21E-07
Ljwgs_002758.2_at	-4.927712853	-6.089450998	1.96E-10	6.23E-11
Ljwgs_061228.1_at	-4.923122882	-4.79385765	6.25E-08	3.56E-07
Ljwgs_046737.1_at	-4.897796007	-4.675809344	1.09E-07	7.75E-07
chr1.CM0109.24_at	-4.896082387	-4.242986069	1.86E-09	4.75E-08
Ljwgs_033976.1_at	-4.89377929	-4.773327682	1.60E-10	1.02E-09
Ljwgs_023736.1_at	-4.891190597	-5.26029611	1.15E-09	2.12E-09
chr6.TM0957.24_at	-4.881873318	-4.197412139	1.63E-08	4.12E-07
Ljwgs_133997.1_at	-4.878371563	-3.897542371	7.10E-10	4.91E-08
chr1.CM0105.32_at	-4.877170578	-4.780484432	6.36E-07	3.19E-06
chr1.CM0398.19_at	-4.877063784	-6.598294185	8.91E-08	1.02E-08
Ljwgs_010471.1_s_at	-4.870727919	-6.503522206	1.10E-06	1.57E-07
Ljwgs_052400.1_at	-4.848833394	-4.802015198	8.62E-09	4.23E-08
chr1.TM0092.26_at	-4.840929749	-4.050990443	1.48E-10	6.23E-09
Ljwgs_047409.1_s_at	-4.838807076	-5.291680302	1.74E-08	2.56E-08
chr6.CM0140.6_at	-4.838121507	-5.054687313	5.29E-08	1.32E-07
chr4.TM0555.15_at	-4.822584228	-4.62765756	1.03E-10	8.13E-10
Ljwgs_027120.1_at	-4.817035077	-4.576714805	7.66E-07	5.36E-06
Ljwgs_101813.1_at	-4.809250632	-5.204227901	3.20E-11	5.53E-11
Ljwgs_033662.1_at	-4.80896044	-5.650570773	3.24E-09	2.06E-09
chr5.CM0494.27_at	-4.795774096	-5.117340848	4.77E-10	9.87E-10
CM0680.20_at	-4.792689971	-6.508118196	1.53E-06	1.80E-07
Ljwgs_030055.1_at	-4.791066902	-5.024641041	1.22E-11	3.12E-11
chr3.CM0452.1_at	-4.789526379	-4.205068733	1.36E-11	3.52E-10
Ljwgs_043629.1_at	-4.777987319	-4.320311497	2.51E-12	4.55E-11
Ljwgs_098083.1_at	-4.775288186	-5.263981331	4.85E-07	6.40E-07
chr1.CM0150.30_at	-4.772811181	-4.675650484	9.51E-10	5.56E-09
chr4.CM0500.45_at	-4.758387087	-4.561522004	1.00E-07	6.83E-07
chr4.CM0126.67_at	-4.757672216	-7.822290434	4.82E-05	7.70E-07
Ljwgs_096922.1_at	-4.755110875	-4.373279271	2.83E-08	3.17E-07
Ljwgs_079607.1_at	-4.74090889	-4.855112058	7.26E-14	2.55E-13
chr2.CM0056.28_at	-4.727530375	-3.196077219	1.41E-06	0.000298105
chr5.CM0048.17.1_at	-4.722969902	-5.14163753	5.10E-09	8.12E-09
Ljwgs_071032.1_s_at	-4.719357021	-6.297920565	1.63E-05	2.55E-06
Ljwgs_018929.1_at	-4.717479459	-5.425712739	6.31E-08	5.07E-08
chr6.CM0041.55_at	-4.709832085	-5.067690591	1.57E-08	2.81E-08
Ljwgs_089940.1_at	-4.697644546	-3.657802171	2.72E-07	1.76E-05
chr2.CM0323.55_s_at	-4.692207598	-5.666592345	1.19E-08	5.16E-09
Ljwgs_048750.1_s_at	-4.689868675	-5.052087554	2.88E-08	5.01E-08
chr4.CM0617.28_at	-4.685335988	-5.551864694	3.66E-08	2.04E-08
Ljwgs_102554.1_at	-4.684269738	-4.246925776	4.40E-08	5.80E-07
chr4.CM0006.91_at	-4.67994441	-4.838832969	1.76E-12	5.47E-12
Ljwgs_071225.0.1_at	-4.670597548	-5.941804071	3.33E-07	8.15E-08
chr4.CM0046.66_at	-4.657353663	-4.497438693	1.12E-11	8.36E-11
gi45639739_at	-4.656392327	-4.770262767	4.98E-08	1.57E-07
Ljwgs_005709.1_at	-4.647481985	-4.672155669	1.24E-08	5.03E-08
chr3.CM0282.25_at	-4.625836818	-3.477027606	2.56E-07	2.42E-05
BM1625.18_at	-4.615614559	-4.083341315	1.72E-08	3.10E-07
Ljwgs_070389.1_s_at	-4.611040817	-4.217680149	2.30E-10	3.29E-09
Ljwgs_027665.0.1_at	-4.603225882	-5.07139746	3.69E-10	5.27E-10
chr2.CM0373.51_at	-4.594015029	-5.157432192	6.50E-09	7.02E-09
Ljwgs_058692.0.1_s_at	-4.593513904	-5.579927172	3.13E-09	1.30E-09
Ljwgs_121513.1_at	-4.58663639	-4.359619022	1.81E-09	1.52E-08
Ljwgs_015206.1_at	-4.586349431	-4.050162325	3.90E-10	8.35E-09
chr2.CM0201.34_at	-4.584759969	-3.97143736	1.20E-05	0.000174385
Ljwgs_045015.1_at	-4.570544614	-4.361335384	1.25E-11	1.10E-10
Ljwgs_014694.1_at	-4.567482636	-3.346930265	4.85E-08	6.98E-06
Ljwgs_015273.2_at	-4.563864765	-3.829659309	3.67E-09	1.36E-07
chr2.CM0008.58_at	-4.553892228	-6.021306001	5.61E-07	8.75E-08
Ljwgs_009217.1_at	-4.552779305	-4.762233954	4.02E-05	8.49E-05
Ljwgs_029197.1_at	-4.550337898	-3.59229128	1.83E-10	1.55E-08
Ljwgs_011654.2_at	-4.540796789	-4.813870019	1.74E-08	3.72E-08
chr4.CM0558.41_at	-4.537750344	-5.502800359	5.35E-05	2.50E-05
chr5.CM0953.40_at	-4.534086338	-4.215710604	9.84E-10	1.10E-08
Ljwgs_103604.1_at	-4.533665191	-5.826724129	3.50E-09	7.29E-10
Ljwgs_087736.1_at	-4.526425326	-7.278729209	8.13E-06	1.43E-07
Ljwgs_121661.1_s_at	-4.516572542	-4.775199805	5.91E-08	1.29E-07
chr5.CM0773.1.1_at	-4.516188293	-4.41488539	4.35E-10	2.67E-09
chr2.CM0803.61_at	-4.494702132	-4.858788846	2.30E-09	4.00E-09
chr6.CM0437.24_at	-4.494234919	-3.863202985	1.40E-08	3.55E-07
chr2.CM0249.67_at	-4.487085296	-3.910806262	6.92E-09	1.57E-07
Ljwgs_078534.1_at	-4.484375747	-4.28009037	9.07E-06	5.26E-05
TM0809.12_at	-4.482122595	-3.972571757	5.93E-11	1.28E-09
Ljwgs_025034.1_at	-4.481234505	-4.434573024	3.63E-07	1.65E-06
chr1.CM0147.26_s_at	-4.481188543	-4.511569343	5.39E-10	2.27E-09
chr1.CM0145.40_at	-4.47997613	-5.028349997	1.72E-08	1.85E-08
Ljwgs_034590.1_at	-4.479655924	-4.609384083	4.51E-09	1.44E-08
chr5.CM0200.104.1_at	-4.466345011	-4.60396164	5.76E-09	1.78E-08
Ljwgs_142942.1_s_at	-4.462666916	-4.503115138	4.01E-11	1.73E-10
Ljwgs_011669.1_at	-4.454180202	-5.235655688	3.04E-08	1.85E-08
Ljwgs_103338.1_s_at	-4.432654718	-4.872102345	1.30E-07	1.79E-07
gi45624670_at	-4.430945437	-5.685622156	1.11E-07	2.44E-08
chr4.TM1713.2_at	-4.422608242	-5.107665677	1.51E-08	1.14E-08
Ljwgs_146393.1_at	-4.422315552	-4.709086284	7.57E-13	1.62E-12
Ljwgs_039858.2_at	-4.417663114	-3.548874125	4.77E-07	2.11E-05
Ljwgs_055081.1_s_at	-4.415404244	-3.287833285	6.35E-09	9.04E-07
Ljwgs_011330.1_at	-4.410939508	-3.639124184	1.21E-10	6.10E-09
gi45636475_at	-4.39825253	-4.745070912	1.42E-07	2.43E-07
chr4.CM0007.28_at	-4.396646044	-3.714876779	1.99E-10	7.42E-09
TM0445.31.1_at	-4.39050369	-4.865270143	1.03E-10	1.34E-10
TM1031.44_at	-4.389565646	-4.101332538	1.52E-08	1.47E-07
chr2.CM0608.69_at	-4.383183531	-4.626107964	1.54E-09	3.59E-09
Ljwgs_090902.1_at	-4.372480115	-4.525861223	1.86E-10	5.74E-10
chr3.CM0110.19_at	-4.369060345	-5.518668114	1.02E-06	2.76E-07
CM0300.20_at	-4.363870798	-4.700040765	1.12E-07	1.98E-07
gi7787778_at	-4.363343807	-3.730596905	7.13E-06	0.000125991
Ljwgs_048750.1_at	-4.356754429	-5.24777908	2.81E-07	1.32E-07
Ljwgs_022816.1_at	-4.349940456	-3.97549878	9.65E-08	1.14E-06
TM0791.6_at	-4.347312192	-4.720182729	5.23E-06	7.94E-06
gi45634173_at	-4.34400562	-3.305891144	2.52E-10	3.36E-08
chr5.CM0773.15_at	-4.33612896	-5.118149836	6.12E-07	3.65E-07
BM1271.4_at	-4.336116646	-4.743693863	1.09E-10	1.68E-10
chr2.CM0249.51.1_at	-4.332264977	-4.071249759	2.04E-10	2.07E-09
Ljwgs_046955.1_at	-4.329529542	-4.652041062	1.76E-05	2.90E-05
Ljwgs_026683.1_at	-4.328922745	-5.326425621	7.16E-08	2.58E-08
chr6.TM0553.15_at	-4.324354328	-4.697969729	1.05E-06	1.62E-06
gi45350229_at	-4.31797156	-4.648064068	7.49E-06	1.25E-05
Ljwgs_021059.2_at	-4.317858047	-4.010418089	1.41E-09	1.57E-08
Ljwgs_066041.1_at	-4.317011423	-5.149410058	3.21E-09	1.68E-09
Ljwgs_070244.1_at	-4.311904673	-3.81376553	5.98E-11	1.32E-09
chr1.CM0375.5_at	-4.304616691	-3.974106756	2.43E-08	2.64E-07
Ljwgs_012625.1.1_at	-4.302103856	-4.0004413	2.90E-09	3.17E-08
chr3.CM0160.35_at	-4.300769952	-4.292825254	1.12E-06	4.46E-06
Ljwgs_082964.1_at	-4.298419073	-3.972125639	2.45E-08	2.63E-07
chr1.CM0206.26_at	-4.294762046	-3.762766899	6.27E-08	1.22E-06
Ljwgs_036669.1_at	-4.286992166	-5.094842028	6.68E-10	3.65E-10
chr4.CM0046.14_at	-4.28641743	-2.771928393	1.05E-06	0.000353328
Ljwgs_028259.1_at	-4.285362149	-3.877554094	2.01E-06	2.25E-05
Ljwgs_091501.1_s_at	-4.281885471	-3.412645404	7.51E-11	5.89E-09
chr5.CM0040.66_at	-4.280811143	-3.7918963	1.23E-09	2.45E-08
chr2.CM0373.59_at	-4.279459469	-4.927797297	7.13E-08	5.68E-08
Ljwgs_020925.1_at	-4.278308329	-4.918087301	8.30E-07	6.76E-07
TM0581.1_at	-4.277753611	-4.039287501	8.24E-10	7.56E-09
chr5.CM0773.2_at	-4.271893288	-6.177820643	6.43E-06	3.85E-07
chr5.CM0494.14_at	-4.270667744	-4.254978886	2.61E-07	1.11E-06
Ljwgs_062700.1_at	-4.269503235	-4.045980303	1.55E-08	1.26E-07
chr4.TM1334.11_at	-4.268754615	-4.822266877	4.85E-07	4.82E-07
Ljwgs_029495.1_at	-4.24334475	-4.803639078	2.12E-09	2.07E-09
Ljwgs_106878.1_at	-4.237352202	-3.976827137	6.20E-09	5.87E-08
Ljwgs_052243.1_s_at	-4.236041838	-4.295576965	2.26E-10	9.04E-10
gi45351964_at	-4.233363321	-3.889693237	3.75E-08	4.26E-07
TC11332_at	-4.231945648	-4.591881187	9.23E-10	1.54E-09
chr2.CM0749.36_at	-4.225617631	-3.775539723	1.21E-07	1.83E-06
Ljwgs_079707.1_at	-4.224865264	-4.926145084	2.25E-09	1.53E-09
Ljwgs_052482.1_at	-4.221331449	-4.475949696	1.15E-07	2.43E-07
Ljwgs_022837.0.2_at	-4.209305885	-2.425561199	5.39E-11	2.13E-07
TC19632_at	-4.207878713	-3.933127344	3.43E-10	3.70E-09
Ljwgs_051816.1_at	-4.204149053	-4.340905321	9.59E-10	2.95E-09
chr1.TM1284.10_at	-4.1929686	-3.70424014	9.23E-06	0.000115317
Ljwgs_016949.2_at	-4.190943866	-4.11097496	6.31E-10	3.62E-09
Ljwgs_070946.1_at	-4.18241557	-4.725929936	2.44E-07	2.42E-07
chr2.CM0124.58_s_at	-4.182179473	-4.452085265	4.31E-05	7.63E-05
gi45350499_at	-4.180063758	-4.156624258	3.43E-10	1.73E-09
chr3.CM0116.34_at	-4.172006785	-6.55745985	1.53E-07	2.84E-09
chr1.TM0952.16_at	-4.166057166	-3.980040844	1.00E-08	7.42E-08
chr4.CM0026.28.1_s_at	-4.162889596	-4.440139884	3.83E-08	7.50E-08
Ljwgs_014954.1_at	-4.161466749	-4.825714254	5.53E-05	4.12E-05
chr4.CM0288.54_s_at	-4.15670058	-1.652861821	5.88E-08	0.002690186
chr2.CM0695.25_at	-4.155148696	-3.958294821	6.40E-06	3.90E-05
Ljwgs_030253.1_at	-4.154500972	-4.851685679	7.43E-08	5.01E-08
chr2.CM0249.104_s_at	-4.152546745	-3.849265221	1.74E-08	1.84E-07
Ljwgs_137016.1_at	-4.139146923	-4.295824468	6.61E-08	1.80E-07
Ljwgs_018845.1_at	-4.125004634	-5.541882963	4.31E-08	5.17E-09
gi45615942_at	-4.12390425	-4.229459037	4.44E-07	1.35E-06
chr5.CM0260.24.2_at	-4.123489696	-3.976323423	1.08E-06	6.31E-06
Ljwgs_063002.1_at	-4.123469427	-4.016793201	8.27E-09	4.94E-08
Ljwgs_068407.1_s_at	-4.116672061	-4.468444872	4.53E-13	7.50E-13
Ljwgs_077292.1_at	-4.113903743	-4.547066827	6.92E-08	8.90E-08
Ljwgs_040773.1_at	-4.104427511	-4.64774473	2.87E-06	2.78E-06
Ljwgs_012445.1_at	-4.101997006	-3.372885527	8.57E-06	0.00021423
Ljwgs_014865.1_at	-4.100362339	-3.429355065	7.07E-07	1.97E-05
chr4.CM0131.57_at	-4.099694774	-5.606117951	2.34E-09	2.20E-10
TC11191_at	-4.09882455	-3.432517058	1.02E-09	4.01E-08
Ljwgs_026378.1_at	-4.086164376	-4.599390818	1.89E-11	1.92E-11
Ljwgs_077052.1_at	-4.082735488	-4.657375099	1.34E-06	1.20E-06
Ljwgs_012158.1_at	-4.081357376	-5.492068441	8.80E-07	1.13E-07
chr1.CM0113.31_at	-4.081030269	-5.646417635	0.000145814	1.81E-05
Ljwgs_022785.1_at	-4.08089847	-3.530221283	2.56E-09	6.59E-08
chr1.CM0113.47_at	-4.079625636	-3.256192247	4.86E-10	3.52E-08
Ljwgs_104176.1_at	-4.07597304	-3.416015767	1.13E-06	2.95E-05
Ljwgs_023474.1_at	-4.075355322	-4.691917063	9.54E-07	7.58E-07
Ljwgs_141043.1_at	-4.073635353	-3.359865045	5.63E-05	0.001030631
chr6.CM0738.33_at	-4.070326367	-4.136243721	1.29E-07	4.46E-07
Ljwgs_020681.1.1_at	-4.064820726	-3.445163768	0.001067096	0.009018624
gi7613821_at	-4.064520467	-4.424741485	4.63E-06	6.87E-06
gi45614135_at	-4.061090757	-4.734747681	1.67E-06	1.16E-06
chr4.TM0844.5_at	-4.059107258	-3.914626256	5.98E-09	4.10E-08
CM1488.47_at	-4.048054617	-3.824615887	3.56E-09	3.21E-08
Ljwgs_128280.1_at	-4.047165137	-5.178406043	7.59E-07	1.78E-07
Ljwgs_099365.1_s_at	-4.046213349	-2.757872784	8.49E-09	3.20E-06
chr2.CM0695.43.1_at	-4.044990516	-3.054697942	8.77E-05	0.002977425
Ljwgs_044050.1_at	-4.044504477	-4.005338277	2.28E-08	1.08E-07
Ljwgs_131670.1_at	-4.042178083	-4.173121927	1.78E-07	5.10E-07
chr1.CM0122.56_at	-4.036270248	-4.601869962	2.57E-10	2.36E-10
chr5.CM0200.104_at	-4.035861972	-4.173455534	3.22E-06	8.46E-06
Ljwgs_005511.1_at	-4.035524616	-5.066022848	2.10E-09	5.80E-10
chr5.CM0095.33_at	-4.034631067	-3.696370848	1.03E-05	8.88E-05
Ljwgs_024745.1_at	-4.027646582	-4.042209983	6.22E-10	2.70E-09
chr1.CM0010.20_at	-4.026469103	-3.666238423	5.08E-09	7.00E-08
Ljwgs_016975.1_at	-4.022171204	-2.630588143	1.58E-06	0.000441457
Ljwgs_004719.2_at	-4.021706319	-4.386902677	4.33E-10	6.90E-10
Ljwgs_044016.1_s_at	-4.013852212	-6.202896192	4.50E-07	1.08E-08
chr1.CM0591.17_at	-4.012773051	-4.278508402	8.47E-07	1.63E-06
Ljwgs_010278.3_at	-4.002559967	-5.356302033	8.40E-08	1.10E-08
Ljwgs_016401.1_at	-4.002141081	-4.8426494	5.31E-08	2.31E-08
chr3.TM1089.7_at	-3.998807455	-3.970778415	7.11E-10	3.52E-09
chr1.TM1078.2.2_at	-3.994628972	-3.63067503	2.60E-08	3.35E-07
Ljwgs_019937.1_at	-3.984503541	-3.178116302	2.71E-09	1.84E-07
Ljwgs_097410.1_at	-3.984453103	-4.504035177	2.68E-06	2.66E-06
chr3.TM0782.20_at	-3.984169076	-3.026531603	6.29E-06	0.000346918
chr2.TM0889.12_at	-3.978086721	-3.989824957	3.26E-09	1.43E-08
chr2.CM0249.105_at	-3.97711978	-2.962311111	5.43E-07	5.19E-05
Ljwgs_089550.1_at	-3.97325664	-4.059669227	1.69E-08	5.63E-08
chr2.CM0008.58.1_at	-3.971815879	-4.141995046	1.77E-06	4.24E-06
gi45348931_at	-3.967190595	-3.385923037	1.33E-10	4.42E-09
chr3.CM0216.97_at	-3.959297255	-3.180623481	6.51E-07	2.80E-05
Ljwgs_019582.3_at	-3.957448595	-4.216379899	2.01E-05	3.60E-05
chr3.CM0690.11_at	-3.955182928	-3.793155119	2.74E-13	2.27E-12
chr6.CM0437.19_at	-3.955099717	-4.372314527	5.70E-07	7.28E-07
Ljwgs_020880.1_at	-3.950355834	-4.186651808	1.81E-07	3.80E-07
chr1.TM0989.10_at	-3.94161773	-3.76549268	4.97E-09	3.87E-08
Ljwgs_081645.1_at	-3.940698431	-4.253801327	4.97E-08	8.39E-08
Ljwgs_027410.1_at	-3.93489599	-5.122111437	3.42E-08	6.06E-09
chr5.CM0953.8_at	-3.932521683	-3.011303568	3.14E-08	2.88E-06
chr5.TM1392.8_at	-3.932387569	-3.356257568	3.91E-09	1.18E-07
Ljwgs_012005.2_at	-3.930596971	-3.306546153	1.27E-09	4.69E-08
chr1.TM0507.12_at	-3.930587973	-4.475337579	2.97E-07	2.71E-07
Ljwgs_031182.1_at	-3.927134628	-4.664125541	9.63E-10	5.30E-10
Ljwgs_010110.1_at	-3.925972749	-3.849019369	3.08E-07	1.58E-06
Ljwgs_032481.1_at	-3.919011438	-3.690535804	3.12E-08	2.67E-07
Ljwgs_056923.1_at	-3.918733507	-4.420172161	2.89E-11	2.90E-11
gi45349447_at	-3.918191732	-2.810827174	0.002153569	0.03900173
chr3.CM0176.28_at	-3.915975967	-3.930408281	2.28E-06	8.33E-06
chr4.CM0025.32_at	-3.915321013	-4.714669033	1.60E-09	7.39E-10
Ljwgs_119221.2_at	-3.915158803	-4.601512644	6.96E-08	4.34E-08
chr1.CM0147.10_at	-3.909291811	-3.770266708	5.39E-11	4.18E-10
chr1.CM0105.51_at	-3.907686676	-4.007583332	4.14E-08	1.29E-07
chr3.CM0724.24_at	-3.906658023	-4.234647526	3.95E-09	6.69E-09
chr3.CM0216.33.1_at	-3.90387215	-3.513974982	2.81E-09	4.52E-08
chr1.CM0206.61_at	-3.901353478	-3.678583538	9.31E-08	7.66E-07
Ljwgs_056053.1_s_at	-3.898673965	-4.636361131	2.04E-07	1.11E-07
chr4.CM0126.139_at	-3.898423622	-3.704750793	1.22E-08	9.61E-08
Ljwgs_022902.1.1_s_at	-3.894204609	-3.332960199	6.88E-10	2.09E-08
Ljwgs_020805.2_at	-3.892629472	-3.688359993	4.18E-07	3.10E-06
Ljwgs_050547.2_at	-3.892358341	-3.671461114	8.91E-08	7.35E-07
Ljwgs_025279.1_at	-3.8900055	-5.32932571	4.78E-05	5.96E-06
Ljwgs_053689.1_at	-3.889096417	-4.04548728	7.24E-05	0.000157137
chr4.CM0234.33.1_at	-3.888169656	-4.308013235	2.22E-08	2.78E-08
TM1221.15_at	-3.887930678	-3.169209416	7.27E-10	3.97E-08
gi45404437_at	-3.883459219	-3.785254463	1.35E-06	6.94E-06
TM0906.1.1_at	-3.882246023	-3.811264968	2.99E-06	1.39E-05
Ljwgs_055175.1_at	-3.879860598	-4.708486067	6.64E-06	2.97E-06
Ljwgs_089735.1_at	-3.879436846	-2.554574062	3.03E-06	0.000697915
chr5.CM0239.15_at	-3.87563083	-3.844693513	1.68E-08	7.88E-08
TM0843.27_at	-3.875199771	-3.864903835	8.59E-06	3.18E-05
Ljwgs_048995.1_s_at	-3.874071335	-4.689875368	6.55E-06	3.01E-06
chr2.CM0168.12_at	-3.871429156	-2.497574915	1.95E-10	1.84E-07
chr4.CM0025.38_at	-3.871048695	-2.761901871	3.38E-08	6.71E-06
chr6.BM1714.7_at	-3.865972119	-4.930298062	9.19E-05	2.59E-05
Ljwgs_109425.1.1_at	-3.864556616	-4.410981974	4.39E-08	3.84E-08
Ljwgs_039243.1_at	-3.860799259	-5.260922908	1.04E-05	1.28E-06
BM1625.16_at	-3.858180242	-4.049762586	3.11E-08	7.35E-08
chr3.CM0005.21.1_s_at	-3.853578278	-3.818570573	7.10E-10	3.59E-09
chr5.CM0200.88_at	-3.852753748	-5.994432144	0.000518319	2.16E-05
Ljwgs_101390.1_s_at	-3.847131452	-4.628432366	5.20E-08	2.42E-08
Ljwgs_058334.1_at	-3.846633919	-4.393217194	7.58E-06	6.61E-06
Ljwgs_063269.1_at	-3.846182501	-4.133613616	9.05E-12	1.68E-11
TM1227.11_at	-3.842593456	-5.133222774	1.03E-08	1.29E-09
Ljwgs_028184.1_at	-3.842141495	-5.148988886	2.36E-05	3.59E-06
chr5.CM0909.45_at	-3.841605513	-4.874110818	3.30E-05	9.32E-06
chr4.CM0617.66_at	-3.839979422	-3.431424239	1.30E-07	1.96E-06
chr2.CM0008.62_at	-3.839450929	-4.13434884	2.87E-08	5.01E-08
Ljwgs_010025.1_at	-3.839077634	-3.227556834	1.15E-10	4.67E-09
Ljwgs_069843.1_at	-3.838266004	-3.825771583	3.24E-09	1.53E-08
chr2.CM0168.11_at	-3.837467061	-2.723395396	4.49E-07	7.16E-05
gi45352245_at	-3.83710854	-4.333428675	1.22E-05	1.20E-05
chr6.BM1714.2.1_s_at	-3.834479848	-4.600726947	7.41E-05	3.93E-05
Ljwgs_112262.1_at	-3.834149805	-3.326379147	1.20E-10	3.30E-09
chr3.CM0106.54_at	-3.832838058	-3.653848097	1.31E-08	9.95E-08
gi45400467_at	-3.831759062	-1.795767187	2.23E-07	0.001789223
Ljwgs_023727.1_at	-3.831514378	-2.780723929	1.19E-12	3.83E-10
chr6.TM0306.11_at	-3.830070498	-3.783255076	1.15E-06	5.11E-06
Ljwgs_124120.1_s_at	-3.82869888	-3.360548309	6.59E-07	1.11E-05
TM1226.7_at	-3.824541911	-3.794640245	1.81E-06	7.54E-06
Ljwgs_118984.2_s_at	-3.82053096	-4.287795535	1.78E-05	1.86E-05
chr2.CM0608.37_at	-3.819995169	-3.770889412	1.60E-07	7.67E-07
chr2.CM0008.53_at	-3.818405907	-4.585606001	2.18E-10	1.03E-10
Ljwgs_024646.1_at	-3.817403841	-3.829699764	2.38E-09	1.04E-08
gi45352425_at	-3.81147037	-3.952032396	1.62E-09	4.73E-09
Ljwgs_007226.2.1_s_at	-3.808608173	-3.0506348	8.68E-11	6.40E-09
TM0548.5_at	-3.80736456	-5.50265527	0.00027666	2.30E-05
gi45617738_at	-3.801260114	-2.899137016	6.54E-10	7.89E-08
Ljwgs_083784.1_at	-3.799094889	-4.120359497	9.27E-07	1.47E-06
Ljwgs_048530.1_at	-3.797388211	-3.243712784	1.64E-06	3.40E-05
Ljwgs_038880.1_at	-3.795357662	-3.412636654	3.60E-09	5.89E-08
Ljwgs_032901.1_s_at	-3.794315396	-4.16870847	3.15E-09	4.53E-09
chr2.CM0191.30_at	-3.784536623	-3.173767895	1.08E-07	3.36E-06
Ljwgs_062110.1_at	-3.780859598	-3.831924786	1.35E-06	4.52E-06
Ljwgs_026920.1_at	-3.778281802	-3.992622602	6.86E-09	1.55E-08
chr5.CM0096.105_at	-3.776743835	-3.171230787	1.38E-08	4.65E-07
Ljwgs_006063.2.1_at	-3.77626877	-3.298260084	9.37E-09	2.03E-07
Ljwgs_046321.1_at	-3.775754775	-3.490633749	9.90E-07	9.20E-06
chr4.CM0026.6_at	-3.771698473	-3.838422532	4.25E-07	1.41E-06
Ljwgs_145417.1_at	-3.770954695	-4.033185138	5.01E-09	9.96E-09
chr1.CM0088.36.2_at	-3.766158898	-3.645067854	3.36E-06	1.81E-05
gi45635212_at	-3.759308139	-3.506888238	5.23E-08	4.93E-07
Ljwgs_016325.1_at	-3.758622381	-3.635763797	7.98E-08	4.94E-07
Ljwgs_018781.1_at	-3.751354571	-4.026138275	3.84E-08	7.00E-08
TC12863_at	-3.748084197	-3.656746612	1.83E-09	1.12E-08
chr1.TM1635.22_at	-3.746660182	-2.863597166	5.66E-09	6.02E-07
chr5.CM0239.31_at	-3.744113017	-2.091417503	0.000169571	0.032200383
chr5.CM0311.6_at	-3.742026656	-3.890944246	5.50E-09	1.53E-08
chr2.CM0695.46_at	-3.730229085	-2.943097815	2.43E-08	1.62E-06
Ljwgs_037348.0.1_at	-3.729827138	-4.171072628	2.83E-11	3.15E-11
chr4.CM0026.51_at	-3.716645862	-3.270387919	2.14E-09	4.50E-08
chr4.CM0247.21_at	-3.716252589	-3.193719123	0.000275342	0.002736817
Ljwgs_050733.1_at	-3.715572241	-3.977156825	6.85E-09	1.33E-08
chr3.CM0047.27_at	-3.710835025	-3.134337645	3.60E-09	1.24E-07
Ljwgs_011435.1_at	-3.705199284	-3.847696772	6.85E-07	1.79E-06
Ljwgs_147689.1_at	-3.696120087	-4.669053269	6.24E-09	1.59E-09
chr3.CM0091.70_at	-3.695824724	-4.902214142	4.55E-05	8.04E-06
Ljwgs_017486.1_at	-3.693560959	-3.964799038	3.52E-10	6.91E-10
Ljwgs_075204.1.1_s_at	-3.690998488	-4.374343099	8.68E-08	4.90E-08
chr2.CM0608.50_x_at	-3.688962815	-3.445401215	8.61E-08	7.93E-07
Ljwgs_037030.1_at	-3.687333249	-2.764270499	8.66E-10	1.27E-07
chr1.TM1573.5_at	-3.687053943	-3.997154156	2.57E-10	4.55E-10
Ljwgs_009191.1_at	-3.686400899	-3.323689001	1.69E-09	2.73E-08
Ljwgs_064998.1_at	-3.685426695	-5.305057285	7.96E-06	5.11E-07
chr5.CM0077.22_s_at	-3.682502438	-4.790747156	3.12E-06	6.23E-07
chr1.TM1305.1_at	-3.682443238	-4.748853851	0.001529888	0.000469934
chr3.CM0690.6_at	-3.679791832	-3.758840216	4.55E-08	1.49E-07
gi29970356_at	-3.677867235	-5.346174452	0.000161634	1.20E-05
Ljwgs_029070.1_at	-3.676655002	-2.796969911	3.88E-07	3.10E-05
chr2.CM0608.50_at	-3.674369394	-3.130359229	5.81E-06	0.000109252
Ljwgs_007566.1_at	-3.673266144	-4.027149561	5.43E-08	7.62E-08
chr1.CM0378.15_at	-3.6730856	-3.241930035	6.34E-10	1.33E-08
chr4.CM0087.47_at	-3.668674799	-2.552673844	2.81E-07	5.83E-05
Ljwgs_090327.1_at	-3.668092519	-3.951898787	1.43E-05	2.31E-05
chr6.CM0041.8_at	-3.667631364	-3.675048095	2.36E-10	1.09E-09
Ljwgs_015478.3_at	-3.665222118	-4.332499398	4.41E-10	2.56E-10
gi45348411_at	-3.663675074	-5.261951452	0.000792963	8.05E-05
Ljwgs_067001.1_at	-3.659945932	-3.301666438	4.47E-11	7.76E-10
gi13884220_at	-3.657284376	-4.209388474	7.29E-08	5.86E-08
chr3.CM0216.23_at	-3.65228129	-2.421719388	5.83E-12	5.05E-09
Ljwgs_048332.1_at	-3.6489124	-2.433594753	1.10E-06	0.000274454
Ljwgs_011022.2_at	-3.647900737	-2.640127018	6.11E-06	0.000527956
Ljwgs_041205.1_s_at	-3.643725322	-2.723460276	3.11E-07	3.07E-05
chr3.CM0279.34_at	-3.641654127	-3.096201294	0.001189581	0.009605876
Ljwgs_130410.1_at	-3.639989832	-3.92072398	9.52E-09	1.69E-08
Ljwgs_005760.1_at	-3.639934837	-2.441053207	1.09E-07	3.75E-05
Ljwgs_047458.1_at	-3.636849573	-4.26438685	4.54E-07	2.91E-07
Ljwgs_015311.2_s_at	-3.634571131	-3.96181882	2.46E-08	3.72E-08
gi45354873_at	-3.634107623	-3.534731155	1.26E-11	8.61E-11
Ljwgs_049882.1_at	-3.633201681	-4.149278834	1.98E-05	1.71E-05
Ljwgs_107144.1_at	-3.63159669	-3.910325926	1.41E-06	2.42E-06
chr4.CM0061.18_at	-3.628747893	-6.32024128	0.001968213	3.46E-05
chr4.CM0247.21.1_s_at	-3.626393124	-2.70474487	2.76E-08	3.41E-06
Ljwgs_124834.1_s_at	-3.624652909	-2.988811346	1.64E-08	6.76E-07
Ljwgs_016401.1_x_at	-3.624256716	-4.115869217	6.92E-09	6.48E-09
Ljwgs_078537.1_x_at	-3.618378473	-3.674996562	0.000163353	0.000428358
chr1.CM0105.15_at	-3.617423655	-2.363554032	5.36E-08	2.62E-05
Ljwgs_007579.2_at	-3.615367834	-4.01863082	1.07E-06	1.28E-06
Ljwgs_095173.1_at	-3.61133889	-2.997743771	6.90E-08	2.47E-06
chr4.CM0739.26_at	-3.611220909	-4.466650026	1.46E-07	4.96E-08
chr1.CM0063.42_s_at	-3.607527335	-3.469846996	3.30E-05	0.000158699
TM1223.10_at	-3.607524005	-2.512986249	3.05E-10	1.15E-07
chr3.CM0253.25.2_at	-3.605098112	-3.066603048	5.27E-05	0.000746709
chr2.CM0056.26_at	-3.603359896	-3.549887765	4.79E-07	2.28E-06
chr3.TM1465.12_at	-3.60244787	-3.847706321	0.00643039	0.009114212
chr5.CM0200.1.3_s_at	-3.597485139	-2.899404779	8.22E-09	4.60E-07
Ljwgs_072567.1_at	-3.595539851	-3.96446797	4.43E-09	6.09E-09
chr5.CM0311.11_at	-3.591947512	-2.746085484	1.54E-08	1.52E-06
Ljwgs_023876.1_s_at	-3.584735557	-5.821454296	2.05E-07	2.58E-09
chr1.CM0361.22_at	-3.583619817	-3.207142408	2.84E-10	5.24E-09
Ljwgs_006355.3_at	-3.580914626	-3.395040434	2.06E-07	1.57E-06
chr5.CM0071.60_s_at	-3.578018267	-3.528352795	2.74E-10	1.55E-09
chr2.CM0304.14_at	-3.577000144	-2.775394471	8.96E-08	6.64E-06
Ljwgs_063195.1_at	-3.575305645	-4.521263272	1.75E-07	4.59E-08
chr3.CM0208.50_at	-3.573646579	-2.677320174	7.98E-10	1.19E-07
Ljwgs_010594.1_at	-3.571221516	-3.990345843	4.29E-09	4.99E-09
chr1.CM0009.20_at	-3.570923958	-3.236474446	9.62E-07	1.11E-05
Ljwgs_028478.1_at	-3.5706481	-3.22454686	2.33E-07	3.04E-06
Ljwgs_039126.1_at	-3.567242623	-2.060942833	3.93E-07	0.000455821
Ljwgs_028059.1_at	-3.566965308	-4.891584077	7.05E-06	7.83E-07
TM0843.31.1_at	-3.565936885	-3.039985849	1.23E-07	3.17E-06
TM0906.1.2_at	-3.564994171	-3.392073095	3.44E-05	0.000183322
chr1.TM0507.14_at	-3.558937294	-4.336426814	5.48E-06	2.33E-06
Ljwgs_078419.1_at	-3.5588443	-3.136490769	5.43E-06	7.36E-05
chr4.CM0061.18_x_at	-3.557875713	-6.95229674	0.00953249	9.67E-05
Ljwgs_008747.1_at	-3.553398758	-3.004168359	6.16E-05	0.000898832
chr1.TM0811.11_at	-3.552984634	-3.320215755	2.82E-07	2.49E-06
chr1.CM0591.45.1_at	-3.547125742	-3.611830793	3.24E-06	1.01E-05
chr6.TM0821.12.1_s_at	-3.539193562	-3.879367754	9.04E-07	1.27E-06
Ljwgs_028605.1_at	-3.535817638	-3.731043913	1.16E-05	2.35E-05
chr5.CM0089.64_at	-3.533660954	-3.333617834	7.24E-09	6.37E-08
Ljwgs_051873.1_s_at	-3.530809754	-2.649055054	2.38E-06	0.000171325
Ljwgs_056889.2_s_at	-3.530207438	-2.680396065	1.25E-05	0.000611433
Ljwgs_053543.1_at	-3.5282905	-3.596593021	2.03E-06	6.28E-06
Ljwgs_013129.1_at	-3.527718114	-3.43444127	4.69E-05	0.000196283
chr6.CM0066.5_at	-3.521408161	-3.43101815	3.42E-07	1.87E-06
Ljwgs_085768.1_at	-3.519709427	-4.307753069	1.99E-08	7.42E-09
chr3.CM0282.65_at	-3.518565609	-3.544626928	0.000269912	0.000731096
Ljwgs_048280.1_s_at	-3.518189282	-3.341301672	1.47E-09	1.25E-08
chr3.CM0155.27_at	-3.514230231	-2.839317581	1.63E-10	1.06E-08
chr6.TM1613.20_at	-3.512290575	-3.957381866	3.26E-10	3.57E-10
Ljwgs_109230.1.1_at	-3.512211494	-3.55988816	1.23E-07	4.41E-07
chr1.CM1409.4_at	-3.507910805	-2.701305672	7.22E-08	5.92E-06
TM1622.16.1_at	-3.506619845	-3.263933156	1.01E-07	9.67E-07
chr2.CM0360.11_at	-3.505734612	-4.700797783	0.000187882	3.31E-05
gi45355818_at	-3.505635018	-2.677873319	0.000468597	0.009621311
Ljwgs_013579.1_s_at	-3.505217608	-2.944626189	4.77E-06	0.000105257
Ljwgs_003602.1_at	-3.504935859	-2.783028293	5.37E-07	2.65E-05
Ljwgs_032961.1_s_at	-3.503485662	-3.030871096	7.57E-09	1.86E-07
chr5.CM0909.3_at	-3.498520713	-3.414364499	2.34E-06	1.16E-05
Ljwgs_025342.1_at	-3.495916559	-3.718109766	5.74E-05	0.000101592
TM1476.21.1_s_at	-3.490171484	-4.407431874	2.70E-10	6.64E-11
chr4.TM0597.25_at	-3.488003811	-3.200780775	9.10E-09	1.10E-07
Ljwgs_138483.1_s_at	-3.486882004	-3.067260171	3.84E-05	0.000422316
gi45414283_at	-3.47881392	-3.329305645	5.54E-07	3.63E-06
Ljwgs_021850.2_at	-3.476289279	-2.727300024	2.08E-09	1.71E-07
chr6.CM0037.47_at	-3.474833563	-4.144413146	2.39E-10	1.25E-10
chr4.CM0126.97_at	-3.473894293	-3.900627091	5.52E-10	6.11E-10
Ljwgs_046962.1_at	-3.469813906	-3.758443009	2.13E-10	3.82E-10
Ljwgs_101390.1_x_at	-3.467101747	-2.897623223	3.18E-06	7.76E-05
Ljwgs_040109.1_at	-3.466920686	-2.770512247	2.28E-09	1.51E-07
TM1644.13_at	-3.465218459	-4.337879274	1.01E-07	2.98E-08
Ljwgs_027830.1_at	-3.462281056	-2.413760278	2.84E-08	7.37E-06
Ljwgs_016211.1_at	-3.461793611	-3.531953465	1.37E-05	3.93E-05
Ljwgs_120222.2_at	-3.457530258	-3.934742531	2.64E-10	2.50E-10
Ljwgs_048413.1_s_at	-3.456724552	-2.431926995	1.22E-05	0.001153198
Ljwgs_029677.1_at	-3.455902011	-3.718541599	8.82E-11	1.68E-10
Ljwgs_012461.1_at	-3.454319927	-4.123900007	5.06E-09	2.61E-09
chr4.CM0128.52_at	-3.452242019	-3.610638989	2.47E-08	6.10E-08
Ljwgs_094944.1_s_at	-3.450129739	-4.61011099	3.04E-07	4.15E-08
chr5.CM0299.45_at	-3.449704186	-3.66368327	2.80E-08	5.78E-08
TM1226.7_s_at	-3.445682778	-3.535709008	2.44E-06	6.99E-06
chr5.CM0200.79.1_at	-3.442809905	-3.254984766	1.35E-07	1.07E-06
Ljwgs_030699.1_at	-3.43707508	-3.676837314	1.23E-07	2.34E-07
Ljwgs_086126.1_at	-3.434948568	-3.503269319	7.08E-07	2.27E-06
chr5.CM0052.9.1_at	-3.431359367	-3.181471065	9.98E-11	1.21E-09
chr5.CM0200.88_s_at	-3.429156325	-5.96376154	0.00050129	6.24E-06
chr5.CM0956.33_at	-3.42685837	-3.872035909	5.91E-10	6.04E-10
chr4.CM0073.30.1_at	-3.425025886	-2.98689824	1.05E-07	2.11E-06
chr1.TM0671.14_at	-3.424615801	-3.90344359	2.78E-06	2.51E-06
Ljwgs_019635.0.1_at	-3.420293151	-2.713616006	1.97E-11	1.75E-09
Ljwgs_079860.1_at	-3.418806265	-3.264499359	2.39E-07	1.66E-06
TM0485.26_at	-3.418495226	-2.746552801	3.35E-07	1.53E-05
chr3.CM0216.61_s_at	-3.417057274	-1.976401458	2.94E-06	0.00200134
chr1.CM0010.35_s_at	-3.416603876	-3.237682516	3.03E-06	2.05E-05
Ljwgs_031423.1.1_at	-3.416133862	-3.05304126	2.90E-07	4.16E-06
Ljwgs_149305.1_s_at	-3.414778435	-3.959132553	2.52E-06	1.87E-06
Ljwgs_064894.1_at	-3.412290218	-3.933003605	1.06E-07	8.31E-08
Ljwgs_046403.1_at	-3.398859694	-4.341327494	2.45E-06	6.00E-07
gi45396605_at	-3.396677233	-3.365815481	3.69E-07	1.65E-06
Ljwgs_038483.2_at	-3.39428151	-3.807123371	1.95E-06	2.09E-06
Ljwgs_015975.1_at	-3.393539219	-3.187081173	1.50E-08	1.35E-07
CM0680.11.1_at	-3.392061522	-4.534481848	1.18E-05	1.81E-06
chr4.CM0087.59_at	-3.391115657	-3.5329917	2.28E-06	5.53E-06
chr3.CM0129.30_at	-3.390356827	-3.476641905	3.95E-09	1.32E-08
Ljwgs_061979.1_at	-3.389534037	-3.417706603	4.13E-06	1.42E-05
Ljwgs_089549.1_at	-3.38912187	-3.981262162	8.70E-07	5.50E-07
chr2.CM0304.60_at	-3.388819703	-4.726392507	9.11E-06	8.41E-07
Ljwgs_114941.1_at	-3.388642249	-4.366159196	2.33E-07	4.89E-08
Ljwgs_028766.1_at	-3.387978387	-2.953198091	8.88E-08	1.81E-06
Ljwgs_121516.1_at	-3.386015285	-3.081958835	7.83E-05	0.000585586
gi45350311_at	-3.380110924	-2.570244545	6.16E-07	4.70E-05
Ljwgs_013806.1_at	-3.37873374	-3.603792526	1.87E-07	3.66E-07
Ljwgs_011511.1_at	-3.37827908	-3.451506333	2.63E-07	8.35E-07
chr6.BM1714.2_at	-3.376105562	-4.832293731	0.001050536	0.00011508
Ljwgs_056281.1_at	-3.37601444	-4.328112312	3.96E-07	8.82E-08
chr1.CM0017.36_at	-3.3720768	-3.707313716	8.85E-10	1.25E-09
Ljwgs_040147.2_at	-3.370419482	-3.480503282	1.83E-06	4.92E-06
Ljwgs_013484.1_at	-3.369412996	-3.374903263	2.56E-09	1.13E-08
Ljwgs_019532.1_at	-3.367928729	-3.148650119	3.84E-07	3.31E-06
Ljwgs_047625.2_at	-3.365624038	-2.371115766	1.47E-08	3.63E-06
TM1476.21_at	-3.362512751	-4.606331208	4.11E-12	3.17E-13
chr4.TM0570.7_at	-3.360786516	-3.533141965	4.94E-08	1.14E-07
chr3.CM0590.32_at	-3.358493042	-3.516214855	3.13E-09	8.08E-09
chr4.CM0061.34_at	-3.355450031	-3.29765382	5.58E-08	2.85E-07
CM0601.40_at	-3.353022235	-3.388899725	5.63E-08	2.09E-07
Ljwgs_061523.2_at	-3.350082715	-4.185576071	2.44E-07	7.35E-08
Ljwgs_019299.1_at	-3.344625591	-2.867323752	2.28E-08	5.87E-07
Ljwgs_031708.2_at	-3.344343411	-2.935996107	1.10E-07	2.04E-06
Ljwgs_032063.1_at	-3.343486109	-3.346094458	1.47E-05	5.08E-05
Ljwgs_004679.2_at	-3.340122317	-3.347582249	5.08E-08	2.08E-07
gi45604121_at	-3.340040729	-3.251887164	1.26E-06	6.61E-06
chr2.CM0308.6_at	-3.339426324	-3.690106047	1.05E-07	1.36E-07
chr6.CM0055.48_at	-3.338311143	-2.470752526	3.58E-09	5.78E-07
Ljwgs_094520.1_at	-3.336540634	-3.5206991	1.15E-07	2.58E-07
Ljwgs_040572.1_at	-3.335764142	-2.775883617	1.19E-09	5.01E-08
Ljwgs_031425.1_at	-3.335655573	-4.151564357	1.35E-05	4.56E-06
chr3.TM0649.1_at	-3.330562257	-3.592328466	1.02E-06	1.71E-06
chr2.CM0304.13_at	-3.330228536	-5.318400462	0.000171998	4.54E-06
chr3.CM0196.45_at	-3.326322873	-2.686780561	3.05E-06	0.000105067
chr4.CM0061.18_s_at	-3.326223402	-5.666884225	0.00248436	5.87E-05
TM1445.10.1_at	-3.325338841	-4.028499737	2.54E-08	1.08E-08
Ljwgs_029762.2_at	-3.324798206	-3.204795763	4.00E-06	2.21E-05
chr6.CM0139.78_at	-3.323571895	-3.795216115	2.48E-07	2.17E-07
chr3.CM0396.23_at	-3.316376303	-3.236170269	3.74E-10	2.37E-09
Ljwgs_005761.1_s_at	-3.312555681	-2.273127364	3.71E-09	1.43E-06
Ljwgs_013903.1_at	-3.311413527	-2.10124157	6.37E-09	5.47E-06
Ljwgs_088220.1_at	-3.309168615	-2.919425206	0.002563024	0.013963744
Ljwgs_050041.1_at	-3.307472636	-2.841428845	4.65E-06	8.25E-05
gi897770_s_at	-3.307431889	-3.184069132	4.58E-11	3.64E-10
chr4.TM0555.5_at	-3.305883399	-2.778198839	4.00E-05	0.000658621
Ljwgs_043699.0.1_at	-3.303607988	-3.019446018	1.53E-06	1.58E-05
Ljwgs_073942.1_at	-3.299372059	-3.491484367	3.08E-09	6.99E-09
Ljwgs_008832.1_at	-3.299171986	-3.563870598	9.36E-11	1.69E-10
Lj-MIR398_at	-3.295040396	-2.153892081	5.27E-05	0.005941186
Ljwgs_035318.1_s_at	-3.294850374	-3.849708782	1.18E-06	7.95E-07
chr6.TM0630.8_at	-3.288591977	-3.018158866	1.25E-07	1.40E-06
TC9387_at	-3.288356627	-3.541517072	9.60E-06	1.58E-05
chr4.CM0007.19_at	-3.286669015	-2.639507335	2.80E-07	1.30E-05
chr3.CM0106.13_at	-3.286222259	-2.608103683	1.30E-09	9.60E-08
Ljwgs_059487.1_at	-3.284522662	-4.030437856	2.30E-07	8.59E-08
Ljwgs_003482.1_at	-3.281409983	-3.517500845	2.47E-09	4.76E-09
Ljwgs_015906.1_at	-3.280735028	-3.047974933	1.12E-08	1.16E-07
chr1.CM0760.36.3_at	-3.27825302	-3.881511484	3.05E-07	1.75E-07
Ljwgs_121613.1_x_at	-3.277325848	-4.032625015	0.00061421	0.000269211
gi45408439_at	-3.273814922	-3.635907758	1.09E-08	1.33E-08
TC16896_at	-3.269728634	-3.698995587	4.57E-07	4.47E-07
Ljwgs_128312.1.1_at	-3.266788635	-3.017974761	7.88E-10	9.46E-09
Ljwgs_023266.1_at	-3.261902925	-3.128561693	1.18E-07	7.92E-07
Ljwgs_070619.1_at	-3.261543813	-2.966261596	2.35E-10	3.59E-09
Ljwgs_044963.2_x_at	-3.260561361	-2.771551194	9.25E-10	3.04E-08
chr5.CM0148.28_at	-3.2600053	-2.876126248	1.50E-08	2.82E-07
Ljwgs_108567.1_at	-3.257591198	-2.705781358	0.001515045	0.013465374
Ljwgs_059318.1_at	-3.256892375	-2.639450658	5.37E-07	2.15E-05
chr1.CM0248.71_x_at	-3.255417148	-3.203842759	0.002245978	0.006041874
Ljwgs_016132.2_at	-3.254868423	-3.952695904	4.01E-07	1.71E-07
chr4.CM0333.26_at	-3.252292561	-4.090191851	3.94E-07	1.11E-07
Ljwgs_014540.3_at	-3.251875418	-2.775113987	2.94E-06	5.88E-05
chr4.CM0044.41_at	-3.251043331	-1.812316503	1.54E-07	0.000304654
chr2.CM0177.35.1_at	-3.250676243	-3.830193192	5.34E-07	3.23E-07
Ljwgs_071601.1_s_at	-3.248681942	-4.806165558	0.000479613	3.35E-05
chr1.CM0318.2.2_at	-3.247436512	-1.721777514	6.99E-05	0.026352261
Ljwgs_091320.1_at	-3.244866483	-2.581125727	9.16E-08	5.14E-06
chr1.TM0811.3_at	-3.244828003	-1.75752114	2.34E-07	0.000547566
chr4.CM0288.2_at	-3.244270493	-3.511539368	4.50E-08	7.36E-08
Ljwgs_026092.2_at	-3.241885846	-2.65079666	1.08E-06	3.67E-05
Ljwgs_030830.1_at	-3.237065282	-3.428531096	1.30E-08	2.84E-08
Ljwgs_009619.1_at	-3.234312621	-2.993080253	1.55E-06	1.39E-05
Ljwgs_051219.1_at	-3.23253261	-3.224595615	1.17E-06	4.67E-06
Ljwgs_017710.1_at	-3.230057973	-3.371356504	1.39E-05	3.12E-05
chr5.CM0335.9_at	-3.230007707	-2.824124899	1.91E-06	3.07E-05
chr2.CM0304.98_at	-3.227554518	-3.539445949	9.52E-07	1.33E-06
chr1.BM1697.11_at	-3.22496084	-3.264962786	4.63E-07	1.63E-06
Ljwgs_030049.2_at	-3.220133758	-2.727668364	6.86E-09	2.17E-07
TC18324_at	-3.216930565	-2.511840311	7.11E-10	6.46E-08
chr2.CM0177.17_at	-3.214266424	-4.331767755	0.000346752	6.03E-05
TM1226.2_at	-3.208344377	-3.382740149	0.000188571	0.000348021
Ljwgs_108081.1_at	-3.208275629	-3.29027283	2.93E-09	9.76E-09
Ljwgs_068635.1_at	-3.20736899	-1.789504534	1.94E-05	0.009114212
Ljwgs_020116.2_at	-3.205715854	-3.671005306	1.87E-07	1.59E-07
Ljwgs_021621.1_at	-3.202225717	-4.093204105	0.000399428	0.000118821
Ljwgs_031971.1_at	-3.201955976	-4.114390475	4.12E-06	9.56E-07
chr4.CM0234.32_at	-3.200261539	-3.577787436	1.16E-06	1.31E-06
Ljwgs_010615.1_at	-3.199870971	-2.447965299	6.25E-08	5.53E-06
Ljwgs_098315.1_s_at	-3.199578993	-2.474590606	0.000118479	0.00312678
chr1.CM0222.11_at	-3.190870344	-4.30543738	0.002902995	0.000647333
chr3.CM0164.11_at	-3.189160324	-4.07028132	1.33E-05	3.41E-06
chr6.TM0317.4_at	-3.189108091	-2.774885083	2.08E-05	0.000271298
Ljwgs_037727.1_at	-3.185741365	-3.707687883	5.63E-05	4.05E-05
Ljwgs_018632.2_at	-3.185503196	-3.825926533	1.78E-06	8.72E-07
gi897770_at	-3.181097988	-2.934410601	3.14E-10	4.01E-09
chr3.TM0730.6_at	-3.178066025	-3.714544018	4.02E-07	2.69E-07
Ljwgs_016691.1_at	-3.176607616	-1.966062211	1.48E-07	0.00010911
chr3.CM0634.44_at	-3.171451719	-3.627158761	2.45E-06	2.11E-06
Ljwgs_072738.1_s_at	-3.16766463	-4.723216472	0.000203899	1.18E-05
chr5.CM0200.1.1_at	-3.164360985	-3.502642418	2.29E-07	2.88E-07
chr4.CM0244.43_at	-3.164283571	-3.459881	3.79E-06	5.37E-06
Ljwgs_051409.1_s_at	-3.162768233	-3.336409694	7.44E-10	1.76E-09
chr5.CM0077.65_at	-3.162471869	-2.64158852	6.04E-07	1.74E-05
chr1.CM0171.71_s_at	-3.161668293	-3.831551574	5.47E-07	2.41E-07
Ljwgs_083468.1_s_at	-3.159318364	-3.72431444	6.22E-11	3.56E-11
Ljwgs_027173.1_at	-3.158883869	-2.502714731	3.34E-08	2.08E-06
chr1.CM0147.77_at	-3.158842939	-3.274590083	5.98E-08	1.65E-07
chr2.CM0124.73_at	-3.158604514	-3.590141489	6.52E-06	6.00E-06
TM1535.7_at	-3.156292096	-1.200456299	4.23E-07	0.012053525
Ljwgs_019032.1_at	-3.15616952	-2.585669002	3.53E-05	0.000737443
gi45577656_at	-3.155353332	-3.070135326	3.41E-09	2.17E-08
chr2.CM0323.7_at	-3.152618789	-2.649025301	6.35E-06	0.000134169
chr5.CM0148.46.1_at	-3.152071237	-3.688576282	6.40E-06	4.25E-06
chr1.CM0147.26_at	-3.150664629	-3.004496111	3.98E-08	2.91E-07
Ljwgs_017585.1_at	-3.14996197	-2.659747946	4.76E-06	9.98E-05
Ljwgs_002128.2_at	-3.149287304	-1.860758357	9.27E-07	0.000718579
chr1.TM0252.3_at	-3.149196493	-2.040508989	4.61E-07	0.000176987
Ljwgs_054834.1_s_at	-3.146097756	-2.982829154	1.84E-07	1.40E-06
chr2.CM0008.10.1_s_at	-3.145294001	-3.418781754	1.15E-09	1.90E-09
Ljwgs_048784.1_at	-3.145071328	-2.81747039	5.37E-07	7.29E-06
Ljwgs_142098.1_at	-3.144345664	-3.216264723	2.15E-10	7.67E-10
chr2.TM0621.10_at	-3.142232784	-4.231444451	5.96E-07	7.50E-08
Ljwgs_037924.1_at	-3.141774524	-3.232436	2.92E-09	9.38E-09
Ljwgs_074187.1_at	-3.139858928	-3.192651481	5.74E-06	1.77E-05
chr3.CM0226.67_at	-3.13952671	-2.597182221	1.12E-06	3.37E-05
chr4.CM0172.46.3_at	-3.137493168	-4.445386202	6.88E-06	5.27E-07
TM1008.10_at	-3.136523343	-3.951916716	4.63E-06	1.35E-06
Ljwgs_073234.1_at	-3.13292919	-4.151203884	9.12E-06	1.53E-06
chr6.CM0055.51_at	-3.130773069	-2.583375131	2.12E-06	6.09E-05
chr1.CM0318.18_at	-3.128193048	-1.646189422	1.01E-05	0.009065903
Ljwgs_137597.1_at	-3.128084594	-3.908183052	1.40E-06	4.36E-07
Ljwgs_016806.2_at	-3.126382646	-2.617145385	1.70E-08	5.88E-07
TM0548.18_at	-3.125594751	-3.937105277	5.92E-05	1.86E-05
Ljwgs_043708.1_s_at	-3.12435033	-3.00710565	7.79E-07	4.72E-06
gi45354242_at	-3.123737629	-2.800072193	1.29E-06	1.66E-05
Ljwgs_023691.1_at	-3.123134538	-2.954747486	5.03E-06	3.33E-05
chr6.CM0139.84_at	-3.122551171	-3.606109134	9.70E-07	7.46E-07
chr2.CM0065.24_at	-3.122437827	-2.706785698	4.64E-07	9.12E-06
chr4.CM0004.42_at	-3.120743031	-3.555156361	2.00E-07	1.81E-07
Ljwgs_041543.1_at	-3.116642634	-2.121520912	5.20E-08	1.66E-05
chr3.TM0793.11_at	-3.116574959	-4.012899369	4.53E-05	1.11E-05
Ljwgs_024072.1_at	-3.11581742	-3.221983016	5.55E-06	1.44E-05
Ljwgs_023096.1_at	-3.111974673	-2.615809581	1.96E-08	6.42E-07
chr6.CM0118.60.1_at	-3.111433928	-3.93487711	0.000101957	3.16E-05
Ljwgs_017968.3_at	-3.10977695	-2.782299765	6.32E-08	9.69E-07
chr4.CM0170.33_at	-3.10927839	-2.246260418	4.16E-06	0.000391969
Ljwgs_139391.1.1_at	-3.103795812	-1.780598154	9.30E-06	0.004701832
BM1386.15_at	-3.103388515	-3.377144414	1.27E-07	1.98E-07
Ljwgs_028123.1_at	-3.095742519	-3.549659656	5.38E-05	4.48E-05
Ljwgs_066882.1_at	-3.091654051	-3.210766156	1.68E-10	4.98E-10
Ljwgs_054236.1_s_at	-3.090074404	-3.490206272	5.07E-06	4.98E-06
chr6.CM0885.35_at	-3.087849161	-2.789025265	1.81E-06	2.07E-05
chr2.CM0803.56_at	-3.087840121	-3.141448115	4.36E-06	1.36E-05
chr1.CM0322.18_at	-3.087432327	-3.285904323	4.40E-05	7.80E-05
Ljwgs_128714.1_s_at	-3.08733995	-3.392802398	9.46E-08	1.31E-07
chr1.CM0231.14_at	-3.087081681	-4.04720453	8.62E-06	1.62E-06
Ljwgs_031947.1_at	-3.086926353	-2.439669478	0.000184085	0.003751925
Ljwgs_019006.1_at	-3.085781391	-2.961878031	1.22E-05	6.51E-05
Ljwgs_076799.1_at	-3.084895569	-2.500038521	9.72E-09	5.02E-07
Ljwgs_041784.1_s_at	-3.081493387	-3.636825227	0.000950907	0.000622847
Ljwgs_043946.1_at	-3.079718509	-3.554484902	2.47E-05	1.91E-05
gi45578069_at	-3.079351901	-2.172236917	7.67E-07	0.000120104
Ljwgs_034400.1_at	-3.073281382	-2.349200337	0.000406196	0.008631907
Ljwgs_066882.1_x_at	-3.069177229	-2.663081122	7.92E-07	1.49E-05
Ljwgs_016295.1_at	-3.069086407	-4.182315344	1.14E-06	1.27E-07
Ljwgs_029993.1_at	-3.06640082	-3.521544963	0.001038273	0.000862466
Ljwgs_147194.1_at	-3.062089497	-3.416410578	5.75E-05	6.33E-05
Ljwgs_096711.2_s_at	-3.061205555	-3.6274744	1.28E-09	7.23E-10
Ljwgs_073609.2_at	-3.059336623	-3.253922094	4.66E-05	8.29E-05
chr3.CM0142.58_at	-3.058228074	-3.808723384	2.68E-06	8.80E-07
chr3.CM0396.34_at	-3.058032273	-3.522703922	9.68E-08	7.62E-08
chr1.CM0375.6_at	-3.05686387	-2.688153007	1.85E-07	3.29E-06
Ljwgs_105740.1_at	-3.054606356	-2.957187044	3.79E-06	2.00E-05
Ljwgs_023898.1_at	-3.051552595	-4.65640468	8.53E-09	2.07E-10
TC18953_at	-3.048618689	-4.08619941	9.03E-06	1.33E-06
gi13884395_at	-3.043686329	-2.000346885	0.000112235	0.009615121
TC12366_at	-3.043146417	-2.574724589	4.63E-06	9.55E-05
Ljwgs_086310.1_at	-3.040802185	-3.63378662	4.10E-07	2.12E-07
Ljwgs_024744.2_at	-3.040549385	-3.697460678	5.23E-08	2.15E-08
Ljwgs_038312.2_at	-3.037663199	-3.083957885	1.13E-08	4.07E-08
Ljwgs_044648.1.1_at	-3.037354366	-3.398315759	4.09E-10	4.81E-10
CM0355.3_at	-3.034865448	-2.286538246	2.28E-09	2.98E-07
chr5.CM0048.47_at	-3.033328624	-4.415673703	2.37E-09	1.00E-10
Ljwgs_004678.1_at	-3.033243655	-2.584315775	1.99E-07	4.98E-06
Ljwgs_044448.2_at	-3.032046733	-3.23511227	2.52E-09	5.13E-09
gi45349514_at	-3.030599976	-3.65372295	2.67E-07	1.23E-07
Ljwgs_137598.1_at	-3.030374978	-3.061033136	8.38E-08	3.10E-07
gi7783979_at	-3.030346984	-2.505272287	1.10E-06	3.35E-05
Ljwgs_053171.1_at	-3.029842728	-2.542849002	4.14E-06	9.37E-05
chr5.CM0788.44_at	-3.027323504	-2.547541262	2.99E-07	8.33E-06
chr1.TM0523.14_at	-3.023056957	-2.523426835	3.39E-08	1.17E-06
Ljwgs_126405.1_at	-3.019943833	-2.719803277	1.52E-06	1.83E-05
chr2.TM0230.1_at	-3.016645355	-3.014802283	4.04E-05	0.000132612
chr5.CM0077.78_at	-3.013355101	-4.196468848	2.22E-07	1.83E-08
Ljwgs_048638.1_s_at	-3.010443791	-3.592542892	1.37E-06	7.29E-07
Ljwgs_016823.1_s_at	-3.008975805	-3.499853063	3.52E-05	2.52E-05
chr6.CM0055.105.1_s_at	-3.008818033	-2.666921684	1.32E-10	2.76E-09
Ljwgs_130658.1_at	-3.0085295	-2.368044526	0.001041376	0.014213679
Ljwgs_048749.1_at	-3.007302719	-2.305696432	0.000173853	0.004501773
Ljwgs_050615.1_at	-3.006187513	-2.397455531	2.41E-05	0.000679121
chr2.CM0304.28_at	-3.005648479	-4.305103381	7.15E-05	5.66E-06
TM1535.6_at	-3.004679442	-2.77593471	6.66E-07	6.37E-06
Ljwgs_124247.1_at	-3.004477621	-2.701351994	6.08E-10	1.02E-08
chr4.CM0659.47_at	-3.004068383	-2.811423956	0.00129324	0.005304868
Ljwgs_047099.1_at	-3.003986367	-2.771717919	2.97E-06	2.65E-05
chr3.TM0407.12_at	-3.00393823	-3.186217244	1.46E-05	2.78E-05
Ljwgs_110794.1_x_at	-2.999149245	-3.897600669	3.30E-05	7.15E-06
Ljwgs_106317.1_at	-2.99822798	-3.297285902	2.69E-07	3.64E-07
Ljwgs_038585.1.1_at	-2.997443586	-3.408462597	0.000219916	0.00019841
chr2.TM0641.2.1_at	-2.994868815	-3.272581715	1.96E-06	2.82E-06
Ljwgs_009761.3_at	-2.994601694	-2.56277948	9.81E-10	2.98E-08
chr4.CM0073.42_at	-2.993332074	-2.082777121	5.05E-07	9.63E-05
LjU51b_at	-2.991037748	-3.037182697	3.62E-08	1.27E-07
Ljwgs_055159.2_at	-2.986493969	-3.295099204	0.000607399	0.000713534
Ljwgs_015486.1_at	-2.986387292	-2.372173178	1.01E-06	4.66E-05
TM0623.19.1_s_at	-2.986299824	-3.314288311	3.44E-05	4.03E-05
Ljwgs_021310.1_at	-2.985356219	-3.626356164	1.08E-05	4.78E-06
Ljwgs_021795.1_at	-2.984677928	-3.007911115	1.90E-06	6.66E-06
Ljwgs_015249.1_at	-2.984191881	-3.189686691	1.45E-07	2.76E-07
chr1.TM0671.17_at	-2.982979662	-2.627356902	3.30E-06	4.72E-05
TM0727.2_at	-2.982779788	-2.804647565	6.45E-06	4.48E-05
TC11995_at	-2.981120499	-2.112674616	1.13E-07	2.17E-05
Ljwgs_077442.1_s_at	-2.980208085	-5.699255812	0.021446846	0.000416816
chr3.CM1468.18_at	-2.980102263	-2.870468376	4.56E-07	2.81E-06
TC17058_at	-2.979356184	-3.010347423	6.20E-07	2.21E-06
Ljwgs_065857.1_at	-2.977901091	-3.272369526	2.81E-07	3.85E-07
TM1202.15_x_at	-2.975846585	-3.129426706	0.0003575	0.000653424
chr6.CM0139.69_at	-2.974585016	-1.561481468	1.94E-08	0.000102293
Ljwgs_073109.1_at	-2.974053393	-2.785343731	2.50E-06	1.93E-05
chr1.TM0862.21_at	-2.973545502	-2.977458539	1.95E-06	7.37E-06
chr1.CM0600.13_at	-2.973266804	-3.010143002	6.15E-08	2.23E-07
Ljwgs_005424.1_at	-2.970343279	-2.504494808	6.56E-07	1.70E-05
chr5.CM0200.58.1_x_at	-2.968961247	-3.615843536	0.000259242	0.000121564
Ljwgs_035144.1_at	-2.968839207	-3.71307395	0.000105069	3.66E-05
chr2.CM0608.18.1_at	-2.968716692	-3.137959456	1.30E-06	2.75E-06
chr3.TM1089.2_at	-2.966386568	-3.612937165	0.000629582	0.000303931
chr3.CM0142.60_at	-2.965458754	-3.334882235	2.04E-07	2.16E-07
chr1.CM0178.28_at	-2.960093536	-3.650317532	4.20E-07	1.50E-07
chr3.CM0226.61_s_at	-2.958663487	-2.246543671	4.10E-06	0.000242636
Ljwgs_055530.1_at	-2.958554925	-2.586002311	6.23E-05	0.000683032
Ljwgs_018430.1_s_at	-2.957662956	-3.168221942	1.38E-10	2.74E-10
chr5.CM0180.17_at	-2.956749062	-2.472012473	2.58E-07	7.77E-06
TM0548.30_at	-2.954930541	-3.894033382	4.11E-06	7.12E-07
chr4.CM0739.4_at	-2.954792373	-3.973371099	6.52E-06	9.10E-07
TM0694.11_at	-2.954746911	-3.722324922	1.63E-08	4.27E-09
Ljwgs_133863.1_at	-2.953763419	-3.224528197	0.012619302	0.015205136
TM1353.2_at	-2.950232842	-2.379035009	2.57E-06	9.13E-05
Ljwgs_022012.1_at	-2.947491498	-2.958466276	8.12E-06	2.82E-05
chr1.CM0001.70.2_at	-2.944215124	-3.747417115	1.85E-07	4.50E-08
chr6.TM0722.14.1_at	-2.941493516	-3.3915473	2.18E-05	1.71E-05
chr2.CM0008.60_s_at	-2.941033818	-3.756147934	9.26E-06	2.34E-06
chr2.CM0008.10_at	-2.939521016	-3.074610152	1.46E-11	3.86E-11
TM0791.11.1_at	-2.93790033	-2.580330174	4.25E-06	6.10E-05
chr1.CM0178.85_at	-2.932815838	-2.901870698	3.65E-07	1.67E-06
Ljwgs_148177.1_s_at	-2.932448425	-3.381855814	9.62E-07	7.50E-07
chr2.CM0803.69_at	-2.93074942	-2.575397291	8.59E-06	0.000113738
chr1.CM0113.44.1_at	-2.930279722	-2.481780304	1.54E-07	4.17E-06
Ljwgs_040939.1_at	-2.929416073	-1.629519951	8.47E-06	0.005509412
chr2.CM1032.27_at	-2.928398254	-2.99304062	3.24E-05	8.66E-05
chr3.CM0241.7_at	-2.928052331	-3.225159206	0.010368229	0.011891283
Ljwgs_035826.1_at	-2.927735938	-3.247169353	7.91E-05	9.21E-05
chr1.CM0231.17_at	-2.927598832	-2.903115122	8.35E-08	3.85E-07
Ljwgs_073106.1_at	-2.924962215	-2.125725571	6.55E-05	0.003197338
Ljwgs_081859.1_s_at	-2.924452467	-2.449673832	5.74E-06	0.000127219
TM1624.23_at	-2.924045882	-2.543360983	0.001341063	0.009083785
Ljwgs_067522.1_at	-2.922776693	-3.18360213	7.15E-08	1.10E-07
chr2.CM0008.11.1_at	-2.920423355	-3.192871747	5.74E-10	8.70E-10
chr3.CM0152.19_at	-2.918694856	-2.325938898	4.61E-08	2.64E-06
gi45638380_at	-2.918275482	-1.92977577	3.67E-09	2.14E-06
gi45413784_at	-2.917365522	-2.211513917	6.43E-08	6.29E-06
Ljwgs_087682.1_at	-2.914812351	-3.594087191	7.70E-07	2.77E-07
Ljwgs_019526.1_s_at	-2.911102582	-2.021238798	1.85E-08	5.25E-06
Ljwgs_140142.1_at	-2.910416435	-2.816994093	6.20E-07	3.57E-06
Ljwgs_079723.1_at	-2.908132246	-5.408074939	0.001473118	1.18E-05
TM1354.2_at	-2.906841649	-2.296687164	7.13E-08	4.37E-06
chr3.CM0216.80.1_at	-2.906480406	-2.540305647	2.18E-09	4.97E-08
chr1.CM0398.20_at	-2.905326882	-2.705847672	2.80E-08	2.72E-07
Ljwgs_070828.1_at	-2.903197958	-4.387475652	0.001979513	0.000143232
Ljwgs_056302.1_at	-2.903074102	-2.71039306	2.08E-05	0.000138113
chr4.CM0044.12_at	-2.901013613	-3.539079562	0.000334692	0.000154448
chr3.CM0634.87_at	-2.89962454	-3.148871814	7.77E-09	1.25E-08
chr1.TM1573.8_at	-2.899611828	-3.292163312	5.37E-06	4.98E-06
gi45637621_at	-2.899486203	-2.865459893	1.20E-08	5.93E-08
TC10921_at	-2.897397549	-2.565724765	1.58E-08	2.84E-07
Ljwgs_102267.1_at	-2.897343264	-3.045496508	2.28E-09	5.56E-09
Ljwgs_076810.1_at	-2.896217423	-2.546365528	4.37E-08	8.17E-07
Ljwgs_019666.1_at	-2.89271901	-3.148279589	2.73E-07	4.18E-07
Ljwgs_011044.2_at	-2.892391944	-2.797435264	6.92E-07	3.98E-06
Ljwgs_032463.1_at	-2.891362535	-3.367791463	5.54E-05	3.95E-05
chr2.CM0008.3_at	-2.890951189	-3.308828836	1.15E-06	9.84E-07
CM0345.13_at	-2.889818611	-4.18178457	0.001867417	0.00020309
Ljwgs_138685.1_at	-2.889026874	-3.704765586	9.34E-08	2.05E-08
chr2.CM0695.47_at	-2.889011583	-2.618972754	1.71E-06	1.90E-05
CM0385.43_at	-2.887911245	-2.534771991	7.34E-08	1.40E-06
chr4.CM0399.52.1_at	-2.884124621	-3.772448567	7.71E-05	1.65E-05
Ljwgs_013813.2_at	-2.880712329	-3.432644549	4.14E-08	2.16E-08
Ljwgs_025706.1_at	-2.88043559	-3.312854316	1.43E-05	1.15E-05
Ljwgs_045582.1_at	-2.878461519	-2.741967575	2.66E-07	1.89E-06
Ljwgs_079557.0.1_at	-2.877683418	-3.305632929	5.80E-06	4.73E-06
chr5.CM0200.1.3_at	-2.876437529	-2.42582503	7.98E-08	2.36E-06
Ljwgs_049772.1_at	-2.876305875	-3.764934841	1.49E-07	2.59E-08
Ljwgs_027010.1_at	-2.875680492	-3.792643209	1.03E-05	1.82E-06
Ljwgs_141699.1_at	-2.874859476	-2.771343143	3.26E-05	0.000153821
Ljwgs_047916.1_at	-2.873949759	-2.962678009	1.37E-06	3.80E-06
Ljwgs_022523.1_at	-2.873707061	-3.176197299	5.50E-06	6.88E-06
chr3.CM0261.24_at	-2.87155781	-2.928182513	6.20E-07	1.99E-06
chr3.TM1144.4_at	-2.871054241	-1.747175563	2.63E-07	0.000203591
Ljwgs_085477.1_at	-2.869931641	-2.581582076	5.54E-06	6.09E-05
Ljwgs_023976.1_at	-2.868807624	-3.577508705	3.01E-07	9.31E-08
Ljwgs_022882.1.1_at	-2.867347656	-3.376490658	4.23E-07	2.60E-07
gi24940157_at	-2.86694272	-1.817271904	3.25E-08	2.32E-05
TM0451.11.1_s_at	-2.864996694	-2.578220901	4.24E-05	0.00037463
TM1571.4_at	-2.864567057	-3.437061536	8.96E-09	4.26E-09
Ljwgs_116701.1_at	-2.864092554	-3.497701451	1.78E-07	7.07E-08
chr1.CM0001.71_s_at	-2.861842601	-3.232544577	6.86E-07	6.83E-07
Ljwgs_057809.1_at	-2.86181059	-2.823969521	4.86E-10	2.65E-09
chr5.TM0698.5_at	-2.861598021	-3.887917247	7.20E-07	8.21E-08
Ljwgs_092926.1_at	-2.859417706	-2.015165656	5.40E-10	1.70E-07
Ljwgs_096053.1_at	-2.859361385	-3.016316301	1.03E-05	2.11E-05
Ljwgs_010588.1_at	-2.859232295	-3.265188545	3.06E-09	2.73E-09
chr1.CM0147.120_at	-2.858613959	-2.50999947	1.44E-06	2.27E-05
Ljwgs_051523.2_s_at	-2.857498259	-2.962852936	0.004908717	0.008631541
Ljwgs_109728.1_at	-2.857044446	-2.940234427	1.73E-06	4.84E-06
chr1.CM0001.63_at	-2.856839206	-2.983217333	1.85E-05	4.09E-05
chr2.CM0249.130_at	-2.85529968	-3.267540245	1.07E-05	9.13E-06
Ljwgs_091863.1_at	-2.854733887	-2.829283511	3.89E-06	1.61E-05
Ljwgs_147904.1.1_at	-2.854601905	-5.136838085	0.000212066	1.53E-06
chr5.CM0357.7_at	-2.853281315	-2.903048373	2.21E-09	7.99E-09
chr5.CM0034.7.1_at	-2.852763609	-2.573348917	7.84E-10	1.25E-08
Ljwgs_048454.1_at	-2.852612284	-2.197953549	9.74E-07	6.12E-05
TC12170_at	-2.849853282	-3.080366418	1.30E-07	2.19E-07
Ljwgs_142964.1_at	-2.846686259	-1.672422099	5.29E-07	0.000493937
chr3.CM0261.26_at	-2.846032124	-2.707661282	6.87E-10	5.73E-09
chr2.TM1766.3_at	-2.844810344	-3.498007242	0.000239675	0.000102133
Ljwgs_095183.1_at	-2.844774569	-2.120048329	1.35E-06	0.000113401
chr2.CM0749.37_at	-2.842165835	-3.262091631	7.75E-07	6.44E-07
Ljwgs_057483.1_s_at	-2.841353692	-1.785914537	4.39E-06	0.001364082
Ljwgs_023873.1_at	-2.83811494	-4.064692803	0.001140135	0.000125472
Ljwgs_146083.1_at	-2.837820317	-2.145720894	4.72E-08	4.82E-06
chr2.CM0304.102_at	-2.837722491	-3.312387378	0.000108327	7.59E-05
Ljwgs_015570.2_at	-2.837480159	-3.547762585	5.22E-06	1.66E-06
chr4.CM0175.74_at	-2.835039094	-1.979619579	2.82E-07	5.66E-05
chr1.TM1305.1.1_at	-2.832054856	-2.722795612	7.97E-07	4.89E-06
Ljwgs_048883.1_at	-2.831650121	-2.769856853	2.50E-09	1.48E-08
chr3.CM0282.112_s_at	-2.831567498	-3.297702737	9.30E-07	6.50E-07
Ljwgs_081991.1.1_s_at	-2.830104476	-3.261307508	1.81E-08	1.41E-08
chr1.TM0221.17_at	-2.827664825	-3.473645428	4.11E-07	1.53E-07
Ljwgs_133158.1_at	-2.827311495	-2.812703595	5.44E-06	2.12E-05
Ljwgs_022541.1_at	-2.819257595	-2.157343172	1.47E-05	0.000651999
Ljwgs_043568.1_at	-2.817580175	-3.334422569	5.04E-06	2.96E-06
Ljwgs_064476.1_at	-2.815841118	-2.578171948	2.71E-06	2.65E-05
Ljwgs_011870.2_at	-2.811317549	-2.786075584	6.66E-07	2.94E-06
Ljwgs_023870.1_at	-2.808736163	-2.695976011	1.81E-07	1.20E-06
chr5.TM0731.13_at	-2.807891355	-2.998093392	0.000347125	0.000554776
TM0770.13_at	-2.806935491	-3.329270325	3.92E-08	2.17E-08
Ljwgs_100683.2.1_at	-2.804878602	-2.32209229	0.000110951	0.001743457
Ljwgs_012590.1_at	-2.803804735	-1.751035049	4.16E-07	0.00023132
Ljwgs_132897.1_at	-2.802379707	-1.216064805	1.04E-09	6.46E-05
Ljwgs_129258.1_at	-2.802152688	-3.393342724	2.06E-07	8.98E-08
chr1.TM1305.12_at	-2.801538234	-4.121925284	0.001100249	9.25E-05
Ljwgs_138952.1_at	-2.799641718	-2.917658337	0.000623038	0.00119038
Ljwgs_043887.1_at	-2.79920042	-3.106749623	0.000126442	0.000144305
TM1554.4_at	-2.798100517	-2.480055233	8.40E-08	1.42E-06
Ljwgs_054730.1_at	-2.795696606	-2.507128606	2.92E-05	0.000276027
Ljwgs_145149.1_at	-2.792484659	-1.376129172	2.15E-07	0.001161348
chr5.CM0260.27_s_at	-2.792336241	-2.502840283	6.45E-06	7.27E-05
chr4.CM0343.7_at	-2.791774955	-2.687633071	3.39E-06	1.93E-05
Ljwgs_011638.2_at	-2.791670456	-2.71424252	3.09E-10	2.07E-09
chr1.CM0591.50_at	-2.790837583	-2.816995182	3.39E-10	1.42E-09
chr6.CM0139.40_at	-2.790715621	-3.757773576	6.02E-05	9.23E-06
chr2.CM0056.15.1_at	-2.788386756	-3.129663369	5.11E-05	5.28E-05
chr1.TM1305.7.1_at	-2.787691526	-2.866898026	1.36E-06	3.86E-06
Ljwgs_050424.1_at	-2.786777426	-3.373342803	7.79E-05	3.76E-05
TM1006.2_at	-2.78339123	-3.030956376	1.38E-07	2.13E-07
gi7778671_at	-2.781642324	-3.026782572	3.04E-09	4.86E-09
chr4.TM1309.11.1_at	-2.772077941	-2.633797619	5.45E-09	4.50E-08
chr5.CM0062.17_at	-2.771932854	-2.183804168	3.89E-06	0.000163874
Ljwgs_020134.1_at	-2.771537242	-2.418920987	1.22E-06	2.09E-05
Ljwgs_030306.1_at	-2.771055517	-3.011238336	4.59E-08	7.17E-08
Ljwgs_032957.1_at	-2.768720803	-1.878161198	1.07E-06	0.000230154
chr1.CM0206.60_at	-2.768633607	-2.958548733	7.09E-10	1.41E-09
Ljwgs_089205.1_s_at	-2.768280335	-3.415521341	4.54E-07	1.61E-07
TM0906.17.1_at	-2.768124967	-2.108842309	2.31E-05	0.000972006
chr6.CM0314.52_at	-2.766398784	-3.874451887	6.91E-06	6.04E-07
chr1.CM0147.48_at	-2.764941644	-3.437599581	8.55E-06	2.92E-06
Ljwgs_063776.1_s_at	-2.764518345	-2.240996101	4.33E-06	0.000136188
chr3.TM0782.20.1_at	-2.764317587	-1.904110733	7.55E-06	0.000956454
Ljwgs_064457.1_at	-2.763671443	-3.451072061	4.44E-05	1.51E-05
Ljwgs_134343.1.1_at	-2.7625356	-3.008627394	2.39E-07	3.64E-07
chr4.TM0692.19_at	-2.762342143	-3.644029945	2.23E-06	3.69E-07
chr3.TM0745.32_at	-2.762338574	-2.712643119	3.05E-06	1.41E-05
chr3.CM0690.6.1_at	-2.760192897	-3.044389242	4.42E-07	5.80E-07
gi45636875_at	-2.757873199	-2.348268295	2.70E-09	8.38E-08
chr1.CM0284.8_at	-2.75668337	-3.348475003	6.27E-07	2.69E-07
Ljwgs_013645.1_at	-2.752822991	-2.737094181	1.12E-06	4.64E-06
Ljwgs_016221.1_at	-2.752742464	-2.723178548	1.26E-05	4.95E-05
TC9702_at	-2.752694746	-2.568089095	1.01E-09	1.08E-08
chr1.CM0063.42_at	-2.749237752	-2.459211715	5.23E-06	6.10E-05
chr2.CM0099.20_at	-2.749124358	-3.062493265	2.22E-05	2.49E-05
chr2.CM0099.48_at	-2.74908844	-2.255378776	4.92E-07	1.74E-05
chr2.CM0056.30_at	-2.746119901	-3.011108282	3.17E-07	4.47E-07
Ljwgs_063965.1_at	-2.74551506	-2.472052759	2.18E-06	2.55E-05
Ljwgs_087337.1_s_at	-2.74513763	-1.88981961	2.69E-05	0.002491397
chr1.CM0318.12_at	-2.745086199	-3.022553899	2.01E-08	2.72E-08
Ljwgs_090897.2_s_at	-2.74286623	-3.266139795	8.70E-05	4.97E-05
chr1.CM0150.63_at	-2.738807194	-3.288082463	1.68E-07	8.15E-08
chr5.CM0773.25_at	-2.737668918	-3.438727017	1.63E-09	4.54E-10
gi45400458_at	-2.735251863	-2.006812364	3.82E-07	4.43E-05
Ljwgs_146651.1_x_at	-2.731303904	-1.930379742	8.51E-07	0.000128269
Ljwgs_071404.1_at	-2.72934865	-2.398311589	8.89E-05	0.000884158
TM0651.28_at	-2.728875371	-3.058006992	8.25E-10	9.23E-10
chr4.TM1335.13_at	-2.725753831	-2.240302122	6.19E-05	0.001149203
chr1.TM0805.10.1_at	-2.725286817	-3.520847184	2.12E-07	4.30E-08
chr5.TM1574.9_at	-2.724902119	-3.331564642	3.67E-08	1.40E-08
chr5.CM0773.4_at	-2.724571849	-2.508497201	2.92E-08	3.23E-07
Ljwgs_047779.1_at	-2.72365064	-2.541520888	1.27E-06	1.06E-05
Ljwgs_092483.1_at	-2.722717987	-2.554702663	2.93E-06	2.20E-05
chr4.CM0617.39_at	-2.715548824	-3.016579492	2.30E-11	2.80E-11
chr2.CM0695.48.1_at	-2.715436401	-1.956260839	0.000744617	0.019134564
Ljwgs_109213.1.1_at	-2.714229128	-2.25456544	2.26E-06	6.05E-05
Ljwgs_011294.1_at	-2.713956649	-3.841904899	1.03E-06	7.29E-08
chr3.CM0216.37_at	-2.711763071	-3.027735948	0.000115343	0.000124793
chr2.CM0081.24.1_s_at	-2.7082077	-2.227034136	9.73E-08	3.77E-06
chr3.TM0506.6_at	-2.706608706	-1.564006343	2.21E-05	0.007829747
chr5.CM0357.22.5_at	-2.705861547	-3.077162144	6.95E-05	6.31E-05
TM0651.23_at	-2.704927966	-3.753530808	3.56E-05	3.77E-06
chr3.CM0216.31_x_at	-2.703144257	-1.803579824	4.48E-06	0.000840404
Ljwgs_013237.1_at	-2.702293983	-3.072737577	1.95E-06	1.79E-06
chr1.CM0123.27_at	-2.69979077	-2.955807696	2.70E-05	3.63E-05
Ljwgs_034014.1_at	-2.699067352	-1.836995327	0.000438245	0.018835358
chr3.CM0253.25_at	-2.698681647	-2.681269533	8.43E-06	3.25E-05
Ljwgs_055792.1_at	-2.696561757	-2.238895427	7.58E-06	0.000175848
chr5.CM0180.38_at	-2.696150607	-3.254790491	0.000158523	8.02E-05
Ljwgs_073606.1_at	-2.695889963	-2.915469277	1.64E-09	2.86E-09
chr2.CM0191.83_at	-2.694201371	-2.963507202	0.000163473	0.000203102
chr1.CM0050.12_at	-2.692370685	-3.6355413	0.000180535	2.94E-05
chr5.TM0698.22_at	-2.690719426	-2.658653741	2.70E-09	1.41E-08
chr2.TM0641.2_at	-2.68801162	-3.613911437	4.44E-07	5.68E-08
chr5.CM0344.29_at	-2.687310968	-1.402274653	6.61E-08	0.000289558
Ljwgs_120228.1_at	-2.686694687	-3.840566215	0.038069149	0.009523795
Ljwgs_021839.1_at	-2.686502418	-3.301987027	0.014025483	0.007915925
chr4.TM0832.4_at	-2.686187149	-2.652107979	4.97E-08	2.42E-07
chr4.CM0007.20_at	-2.685950039	-2.505521312	2.50E-06	2.00E-05
TM1554.19_at	-2.685744196	-2.553971397	1.71E-05	9.73E-05
gi45622758_at	-2.684684039	-1.83715367	1.10E-08	3.83E-06
TM0651.19_s_at	-2.68272533	-3.616914152	1.95E-07	2.40E-08
Ljwgs_016759.2_at	-2.682223958	-3.155313899	3.13E-05	1.98E-05
chr6.CM0139.70.1_at	-2.680604863	-2.531712976	2.15E-10	2.06E-09
Ljwgs_069580.1_at	-2.679191466	-3.709768056	8.96E-07	8.19E-08
chr6.TM0957.5_at	-2.67787611	-2.793048959	6.12E-07	1.53E-06
chr3.CM0160.49_at	-2.67749046	-1.112881429	3.10E-07	0.005530226
Ljwgs_037119.1_at	-2.67717979	-2.404144051	2.29E-07	3.19E-06
chr3.CM0724.29_at	-2.676854913	-2.729689804	1.50E-09	5.36E-09
chr1.CM0206.150_at	-2.676575832	-3.067468828	6.03E-10	5.17E-10
chr1.CM0349.12_at	-2.674648566	-3.357683147	5.55E-07	1.61E-07
Ljwgs_012675.2_at	-2.671412964	-2.476638666	5.29E-05	0.000346743
chr5.CM0148.20_at	-2.66948482	-3.692277934	0.000148316	1.85E-05
TM1472.20_at	-2.668170018	-2.813270423	1.26E-06	2.74E-06
chr1.TM0671.18.1_at	-2.666702093	-2.669874163	1.38E-10	6.44E-10
chr5.CM0519.25_at	-2.666201596	-3.035025905	8.77E-06	7.90E-06
Ljwgs_054942.1_at	-2.665042554	-2.325840867	0.00015795	0.001528487
chr4.CM0087.37_at	-2.662198732	-2.808067174	2.47E-08	5.54E-08
chr5.CM0200.73_at	-2.66130602	-2.353337464	7.87E-05	0.000755676
chr4.CM0042.31_at	-2.660940408	-2.906790747	3.66E-08	5.39E-08
Ljwgs_019294.2_at	-2.660804483	-3.247373146	4.08E-08	1.58E-08
chr2.TM0667.16.1_at	-2.660137494	-2.848320418	7.23E-07	1.34E-06
TC19079_at	-2.659910428	-4.360073116	0.000169571	3.36E-06
Ljwgs_071848.1_at	-2.658495523	-2.3558546	2.43E-06	3.34E-05
chr4.CM0558.39_at	-2.655934548	-3.37839709	2.57E-06	6.61E-07
chr3.CM0047.7_at	-2.654538165	-2.818038614	3.28E-09	7.19E-09
Ljwgs_024334.1_at	-2.65443175	-2.480319727	4.93E-07	4.20E-06
Ljwgs_081998.1_at	-2.651916429	-3.435801615	4.80E-05	1.11E-05
Ljwgs_065748.1_at	-2.648479093	-1.966538767	4.85E-07	4.84E-05
gi45629141_at	-2.648466335	-3.175846958	1.97E-07	9.66E-08
chr4.CM0046.9_at	-2.648010226	-3.475483336	2.14E-07	3.59E-08
Ljwgs_039449.1_at	-2.64733758	-3.885071319	3.79E-05	2.16E-06
Ljwgs_148423.1_at	-2.646280453	-1.989074506	6.25E-05	0.0023836
chr3.TM1419.20_at	-2.645851739	-2.04933492	1.95E-05	0.000732907
Ljwgs_010098.2_at	-2.645160303	-1.858183354	3.33E-07	6.14E-05
chr1.CM0800.31_at	-2.642783536	-3.112542859	1.81E-07	1.10E-07
chr3.CM0216.94_at	-2.641404909	-2.549313946	6.50E-07	3.83E-06
Ljwgs_011647.1_at	-2.640712188	-2.668283283	3.53E-05	0.000105217
chr4.CM0061.2_at	-2.638912542	-3.701099655	0.008326349	0.001606792
Lj-MIR398a_at	-2.636470316	-2.01522835	0.002548136	0.031530757
chr1.CM1413.11.1_at	-2.632094972	-2.593074949	2.10E-05	8.29E-05
TC13405_at	-2.632026891	-1.185041214	3.36E-08	0.00065652
chr6.CM0836.24_at	-2.630892314	-2.78227063	5.68E-08	1.23E-07
chr5.CM0909.43_at	-2.629310157	-2.42590901	1.65E-06	1.52E-05
Ljwgs_086800.1_at	-2.626731838	-1.873396284	1.95E-08	4.08E-06
Ljwgs_078568.1_s_at	-2.62492909	-2.983628664	0.000186267	0.000169218
chr2.CM0210.39_at	-2.621381891	-2.769997987	3.46E-07	7.47E-07
chr1.TM0236.12_at	-2.621324159	-2.614613113	5.62E-08	2.43E-07
Ljwgs_035872.1_at	-2.619980241	-3.994549459	0.00817056	0.000779358
Ljwgs_040615.1.1_at	-2.619343244	-2.612168794	1.86E-09	8.65E-09
chr2.CM0210.20_s_at	-2.618838311	-1.894934225	4.17E-07	5.52E-05
Ljwgs_010588.1_s_at	-2.61470083	-3.172037422	4.88E-09	2.06E-09
chr6.CM0314.48_at	-2.613603503	-2.842581483	2.30E-08	3.57E-08
chr3.CM0127.83_at	-2.61147627	-3.814550748	0.000681061	5.70E-05
chr6.CM0066.29_at	-2.610958841	-2.653677218	7.96E-08	2.76E-07
chr5.CM0357.59_s_at	-2.610163984	-2.944260087	2.05E-06	2.06E-06
chr1.CM0579.32_at	-2.609505234	-2.508972145	0.000123069	0.000539588
chr2.CM0020.20_at	-2.607465906	-3.873961081	0.003605673	0.000351867
Ljwgs_025743.1_s_at	-2.606085176	-3.990883461	0.000466112	2.26E-05
Ljwgs_025820.2_at	-2.60249933	-2.308929247	6.57E-05	0.000628326
Ljwgs_133158.1_x_at	-2.601445028	-2.672387039	5.48E-06	1.52E-05
chr5.CM0239.52_at	-2.59691948	-3.651542757	9.40E-06	7.93E-07
Ljwgs_028426.1_at	-2.595561085	-2.530590325	2.17E-09	1.33E-08
chr6.CM0014.11_at	-2.593735473	-3.198396601	4.28E-06	1.59E-06
Ljwgs_019293.2_at	-2.59317697	-4.63713406	7.95E-05	5.21E-07
gi45636775_at	-2.588209892	-2.814027709	9.30E-05	0.000130701
Ljwgs_017707.1_at	-2.584896169	-2.764181198	3.78E-05	6.42E-05
Ljwgs_006845.1_at	-2.582899004	-2.678372889	1.10E-08	3.06E-08
chr1.CM0036.11_at	-2.582350113	-2.502875474	9.72E-09	6.10E-08
Ljwgs_105843.1.1_s_at	-2.581676442	-2.659704063	1.52E-06	4.22E-06
Ljwgs_018513.1_at	-2.580432599	-1.920411446	0.000218869	0.006607882
chr2.CM0177.18_at	-2.579776934	-3.423939443	1.13E-06	1.72E-07
Ljwgs_076555.1_at	-2.57885458	-3.999437185	2.17E-05	6.23E-07
chr4.TM1309.11_at	-2.57762402	-3.082090634	0.001837236	0.001107431
TM0856.11_at	-2.577289692	-2.230333392	3.93E-07	7.90E-06
Ljwgs_026439.1_at	-2.576192704	-2.189582927	0.000995955	0.008376578
Ljwgs_096323.1_s_at	-2.574111178	-2.630722712	0.00819039	0.01515664
TC12970_at	-2.572885602	-2.185190614	1.25E-06	2.83E-05
Ljwgs_020029.1_s_at	-2.572790695	-3.132005449	4.58E-05	2.04E-05
gi45634465_at	-2.572632766	-2.082962714	3.98E-05	0.000901445
chr3.CM0116.35_at	-2.569028737	-2.969891424	0.00230382	0.001836335
Ljwgs_107973.1_at	-2.568510494	-3.679531687	0.000147649	1.26E-05
Ljwgs_011671.1_at	-2.568489135	-2.540781361	2.58E-06	1.11E-05
chr2.TM1761.2.3_s_at	-2.561877974	-2.622980566	1.50E-08	4.88E-08
Ljwgs_086698.1_at	-2.561733898	-2.54844889	1.99E-10	9.89E-10
TM0445.10_at	-2.560599236	-4.115309316	4.23E-07	6.23E-09
Ljwgs_016126.1_at	-2.559747361	-2.854939972	2.54E-07	2.91E-07
chr1.CM0029.45_at	-2.559187909	-3.358267	5.37E-08	8.65E-09
Ljwgs_147107.1_s_at	-2.558331129	-4.982332914	0.013627772	0.0001711
chr6.CM0140.3_at	-2.555399578	-3.035135569	0.000672694	0.000411042
TM0451.1_at	-2.554948036	-2.392614899	6.39E-12	7.25E-11
TM1571.33_x_at	-2.554184591	-3.527503826	1.08E-05	1.14E-06
gi45618764_at	-2.553751019	-1.745314291	2.19E-07	5.66E-05
chr3.TM0649.14_s_at	-2.553663921	-2.475322209	0.002690855	0.007897285
chr5.CM0344.27_s_at	-2.553019771	-1.233762538	3.23E-08	0.000335221
Ljwgs_042036.1_at	-2.551498955	-2.611897283	3.01E-08	9.55E-08
chr4.TM0844.11_at	-2.549559046	-2.591009847	1.71E-06	5.49E-06
gi45350250_at	-2.54529209	-2.327311725	0.000482667	0.002706889
chr1.CM0105.58_at	-2.544717203	-1.88299464	1.56E-09	2.61E-07
chr1.CM0591.42_x_at	-2.541597318	-2.322942694	5.75E-05	0.000427863
Ljwgs_018630.2.1_at	-2.541574536	-2.122149762	0.000126198	0.001810724
gi11065296_at	-2.540429892	-3.086228302	2.67E-07	1.13E-07
Ljwgs_041442.1_at	-2.536998858	-2.570975589	3.43E-05	9.95E-05
chr3.CM0590.36.1_at	-2.535368402	-3.055337438	2.06E-05	9.97E-06
Ljwgs_035868.1_at	-2.534833108	-2.087185409	1.32E-05	0.000305883
Ljwgs_018029.2_at	-2.53456991	-3.111653678	2.65E-08	9.51E-09
Ljwgs_084170.1_at	-2.533748911	-2.835913972	3.32E-06	3.65E-06
Ljwgs_005884.1.1_at	-2.533729758	-2.029888139	3.75E-07	1.75E-05
chr4.CM0500.41_at	-2.532325708	-3.568957192	4.34E-07	3.16E-08
chr2.CM0608.68_at	-2.530458519	-2.190838282	5.87E-05	0.00070365
Ljwgs_048197.1_at	-2.52940146	-1.591800802	2.26E-05	0.004341697
chr4.TM0555.14.1_at	-2.529098212	-2.381690736	8.15E-06	5.46E-05
gi7781743_at	-2.527676198	-2.960580295	5.18E-05	3.46E-05
Ljwgs_047927.1_at	-2.52749594	-2.856103195	6.71E-07	6.67E-07
chr4.CM0087.62_at	-2.5268955	-2.860271187	1.85E-08	1.79E-08
Ljwgs_069154.1_at	-2.526708322	-1.345811322	1.99E-07	0.000564008
gi7776238_at	-2.526101165	-1.207714432	2.59E-06	0.007580035
Ljwgs_021964.1_s_at	-2.524913595	-2.896073524	0.001263766	0.001062968
Ljwgs_073004.1_at	-2.523342098	-2.890834422	0.00010771	9.08E-05
Ljwgs_057311.1_at	-2.521943688	-2.109408384	0.007740709	0.043075063
chr4.CM0182.43_at	-2.521906802	-3.564687991	1.03E-07	6.88E-09
Ljwgs_014724.2_at	-2.521443212	-2.711315783	2.26E-08	4.04E-08
Ljwgs_011669.2_at	-2.520985463	-2.285401261	8.77E-06	8.52E-05
chr2.CM0304.24_at	-2.520409482	-1.866396136	5.72E-06	0.000406173
Ljwgs_025251.1_at	-2.51968476	-4.290233092	0.00016491	2.13E-06
Ljwgs_145360.1_at	-2.519618674	-2.424528005	8.83E-08	5.80E-07
Ljwgs_044509.1_at	-2.51830409	-1.629134448	0.000525123	0.028019521
Ljwgs_014004.2_at	-2.516633338	-2.980759373	0.002540555	0.001673507
chr4.TM1616.18_at	-2.516175833	-2.699919181	5.25E-05	8.50E-05
Ljwgs_019059.1_at	-2.515442794	-2.073026836	0.000179816	0.002683535
chr2.CM0056.4_at	-2.515089898	-2.069448222	8.94E-07	2.90E-05
chr3.CM0152.44_at	-2.514793771	-2.708326478	1.38E-08	2.45E-08
Ljwgs_048461.1_at	-2.513447669	-2.957893902	5.29E-06	3.31E-06
TC12676_at	-2.508995149	-2.997183838	1.18E-09	6.09E-10
Ljwgs_085406.1_at	-2.506851933	-1.305322046	8.11E-07	0.001876365
Ljwgs_122957.1_at	-2.502515173	-4.110312976	0.000136754	2.57E-06
Ljwgs_018721.1_at	-2.502302234	-2.044356086	6.45E-05	0.001250019
chr3.CM0590.47_at	-2.502222653	-3.520651209	1.75E-05	1.52E-06
Ljwgs_050066.2_at	-2.500976947	-5.346019932	0.002482146	5.27E-06
chr2.CM0074.20_at	-2.500750022	-2.731150619	3.29E-05	4.52E-05
CM0584.19_at	-2.499890487	-2.061172342	2.80E-07	9.81E-06
TM0763.2_at	-2.499501507	-2.495159676	6.96E-06	2.58E-05
chr4.CM0003.12_at	-2.498052473	-2.791801438	1.91E-07	2.17E-07
Ljwgs_068782.1_at	-2.497909004	-3.098696206	4.24E-08	1.35E-08
Ljwgs_016442.1_at	-2.497449971	-2.610410965	1.88E-05	4.11E-05
Ljwgs_122888.2_at	-2.494657915	-3.444836713	0.00010314	1.26E-05
chr6.CM0140.27.1_at	-2.493025445	-2.182242998	0.004259724	0.021840116
TM0674.3.1_at	-2.491593163	-2.408989259	1.18E-05	5.87E-05
TC18682_at	-2.490465073	-1.445797869	1.06E-07	0.000154034
chr1.CM0181.13_at	-2.490389783	-1.634786236	2.58E-05	0.003478423
chr4.CM0172.19_at	-2.490300715	-3.264946711	4.02E-06	7.36E-07
gi45350537_at	-2.489630448	-3.303127884	6.91E-05	1.26E-05
TM1489.10.1_at	-2.485764617	-2.627301615	6.27E-07	1.35E-06
Ljwgs_062219.1_at	-2.484898991	-1.551997213	2.25E-08	1.96E-05
gi45408204_at	-2.484740391	-1.064293307	4.62E-07	0.005685271
TM1647.12_at	-2.484384487	-3.259659234	1.85E-06	3.25E-07
Ljwgs_008492.1_at	-2.48362051	-2.036160963	5.04E-08	2.09E-06
Ljwgs_039618.1_at	-2.481390591	-2.803433209	7.58E-08	7.53E-08
TM1544.14.1_at	-2.478921214	-2.944304525	7.25E-06	4.09E-06
Ljwgs_118781.1_at	-2.474927208	-2.443924354	0.000158518	0.000537289
Ljwgs_019714.1_at	-2.47484327	-2.654958967	3.42E-07	6.21E-07
Ljwgs_137301.1.1_at	-2.474346703	-2.619765486	0.006692871	0.010054022
Ljwgs_048269.1_at	-2.473999009	-1.934991589	9.55E-06	0.000376465
gi6325692_at	-2.472946771	-1.462128563	1.78E-07	0.000196062
chr1.CM0122.46_at	-2.472166178	-2.774333164	2.23E-10	2.51E-10
chr2.CM0018.90_at	-2.471149557	-2.195448635	1.48E-06	2.06E-05
Ljwgs_064491.1_at	-2.470296469	-3.293920929	1.37E-05	2.16E-06
chr4.CM0244.29_at	-2.470192533	-2.849468634	3.64E-06	2.86E-06
chr1.CM0233.35_at	-2.46815908	-2.957052921	3.80E-06	1.95E-06
chr4.CM0182.40_at	-2.466398591	-2.029923303	2.96E-05	0.000611977
Ljwgs_042820.1_at	-2.465540846	-2.233716083	1.47E-06	1.66E-05
chr3.CM0590.5_at	-2.464039373	-3.775970719	2.85E-05	9.68E-07
gi45607359_at	-2.463651107	-1.851496464	9.47E-08	9.91E-06
Ljwgs_019882.2_at	-2.462923543	-2.942417722	5.37E-07	2.78E-07
chr4.CM0265.43.2_s_at	-2.462720471	-2.375107513	1.10E-08	7.29E-08
Ljwgs_035562.1_s_at	-2.462187546	-2.308777788	1.24E-08	1.15E-07
Ljwgs_075631.1_at	-2.462145693	-2.25440221	1.85E-07	2.09E-06
Ljwgs_019421.1_at	-2.459403801	-1.823667688	0.000979554	0.019474521
Ljwgs_020755.1_at	-2.456544313	-3.171287283	0.010087281	0.003834899
chr4.TM0844.5.1_at	-2.456512463	-3.283623678	0.001432024	0.000312534
chr4.CM0429.35_s_at	-2.454992523	-1.536269724	0.000114785	0.013361503
chr5.CM0089.126_at	-2.454309345	-2.555353628	6.25E-05	0.000134934
Ljwgs_030437.1_at	-2.453039832	-2.813935056	0.000467359	0.000389144
Ljwgs_003483.1_at	-2.45159106	-2.418712706	2.56E-06	1.13E-05
chr1.TM1666.6_at	-2.450914484	-3.032080577	0.007867407	0.003983998
chr2.CM0304.16_s_at	-2.450551328	-3.81116897	7.53E-06	1.96E-07
Ljwgs_060796.1_s_at	-2.449883575	-1.875045463	4.98E-06	0.000265651
Ljwgs_106993.1_at	-2.449522338	-2.46415753	6.29E-06	2.16E-05
TM0990.26_at	-2.449194448	-2.813737274	1.23E-06	1.01E-06
Ljwgs_009380.1_at	-2.446943509	-2.478435551	1.90E-06	6.31E-06
chr6.TM1763.9_at	-2.446917077	-2.801005124	5.46E-07	4.67E-07
Ljwgs_090769.1_s_at	-2.44664606	-2.537301135	0.003177108	0.005738321
Ljwgs_042911.1_at	-2.44597031	-3.61509058	7.33E-05	4.10E-06
chr2.TM0383.4_at	-2.445780893	-3.222226205	1.90E-05	3.44E-06
Ljwgs_042925.1_at	-2.444699645	-3.54258434	2.65E-08	1.23E-09
Ljwgs_034464.1_at	-2.444561919	-1.591309496	7.33E-06	0.001494909
TM1765.1_at	-2.444163772	-2.286004381	0.000109294	0.000618034
chr3.CM0590.67_at	-2.443373581	-2.584876085	0.02881005	0.039536879
Ljwgs_069018.1_s_at	-2.440030045	-2.633940309	5.05E-07	8.45E-07
Ljwgs_077946.1_at	-2.438448907	-3.432484319	5.14E-07	3.83E-08
TM0684.40_at	-2.436194332	-2.482820341	1.61E-05	4.59E-05
Ljwgs_107689.1_at	-2.435648766	-1.547760984	1.53E-05	0.003076866
TM0674.3.3_s_at	-2.434794424	-2.274143165	3.80E-06	2.93E-05
chr1.TM1767.15_at	-2.43422621	-1.902880117	1.48E-07	9.78E-06
chr4.CM0003.9.1_at	-2.434136117	-1.841818867	6.06E-07	4.87E-05
Ljwgs_095001.1_at	-2.434001439	-2.651951158	8.26E-08	1.26E-07
chr4.TM0555.8.2_at	-2.433161567	-2.825003885	7.04E-07	5.11E-07
chr5.CM0096.39_at	-2.431277185	-1.776148404	2.18E-06	0.000204268
Ljwgs_083741.1_at	-2.426398171	-1.900688864	4.44E-07	2.57E-05
Ljwgs_056374.1_at	-2.423779442	-3.51050691	4.36E-08	2.07E-09
chr2.CM0191.90_at	-2.422235236	-1.979133026	1.34E-05	0.00033312
Ljwgs_143894.1_at	-2.421595284	-2.753792864	0.000106304	9.63E-05
Ljwgs_018461.0.1_at	-2.421261826	-1.720668553	2.27E-06	0.000275628
Ljwgs_015682.2_at	-2.419787525	-4.511635123	0.000866973	5.77E-06
chr2.CM0304.5_at	-2.419615609	-3.700628306	6.69E-06	2.10E-07
chr6.CM0045.15.1_at	-2.41659978	-2.680073293	0.000171789	0.000197216
gi45619016_x_at	-2.41659657	-2.191484922	0.000378076	0.002344429
Ljwgs_135830.1_at	-2.416536341	-3.370247802	1.63E-05	1.55E-06
Ljwgs_059200.1_at	-2.4134751	-3.012881467	7.68E-05	2.68E-05
Ljwgs_013444.2_at	-2.412756651	-3.717778677	0.000307044	1.31E-05
TC13083_at	-2.410825584	-2.688281649	3.75E-07	4.32E-07
Ljwgs_073152.1_s_at	-2.410380933	-3.157638858	0.001871624	0.000513434
chr2.CM0304.5_s_at	-2.409153154	-3.299001994	6.64E-08	6.46E-09
chr3.CM0112.22_at	-2.407589038	-2.653275053	2.87E-05	3.61E-05
Ljwgs_010369.1_at	-2.406309185	-3.049910441	0.000264399	8.39E-05
Ljwgs_030233.1_at	-2.406233669	-2.726689261	4.57E-06	4.34E-06
chr1.CM0544.62_at	-2.404901341	-2.701117552	0.000442111	0.000446295
TM0651.26_at	-2.404106615	-3.249490899	4.48E-07	5.36E-08
Ljwgs_019184.2_at	-2.404018135	-1.542481007	0.000168803	0.014619977
chr2.CM0081.24.2_at	-2.403432688	-1.934805743	1.78E-06	6.71E-05
chr6.CM0055.95_s_at	-2.403036048	-2.971214807	1.29E-06	4.54E-07
Ljwgs_034536.1_at	-2.401422834	-2.97144592	0.000130425	5.11E-05
Ljwgs_008055.0.1_at	-2.401359619	-3.978825492	0.014063973	0.00078829
Ljwgs_010002.2_at	-2.399839976	-3.177739369	7.33E-07	1.14E-07
chr3.TM1465.1_at	-2.399441152	-3.407480763	2.41E-06	1.71E-07
gi45632810_at	-2.398945612	-3.590216462	9.40E-07	3.43E-08
chr4.TM0555.11_at	-2.397192366	-2.171700116	2.17E-10	3.49E-09
chr1.CM0318.5.2_at	-2.395767543	-2.799242546	2.02E-08	1.33E-08
chr2.TM0383.14.1_at	-2.394267755	-2.447756042	7.02E-09	2.39E-08
Ljwgs_078710.1_at	-2.394180148	-2.361722477	0.00115194	0.00324492
Ljwgs_042035.1_at	-2.392755169	-2.2031828	6.02E-09	7.15E-08
Ljwgs_017917.2_at	-2.392602323	-1.891318988	3.20E-09	2.41E-07
Ljwgs_033752.2_s_at	-2.392407278	-2.097948626	1.53E-05	0.000192478
gi13539544_at	-2.392086173	-2.83959918	0.006650623	0.004505731
Ljwgs_014385.1_at	-2.391826175	-1.864048244	0.002933843	0.031365638
gi45414652_at	-2.389867179	-1.740836126	0.00046048	0.012892925
Ljwgs_050730.0.1_at	-2.388329303	-2.436306753	5.20E-08	1.73E-07
Ljwgs_033999.1.1_at	-2.384373131	-2.375929074	2.95E-07	1.26E-06
Ljwgs_024026.1_at	-2.383878595	-2.105234119	0.001393951	0.008471579
Ljwgs_010451.2_at	-2.383637464	-3.045589705	9.66E-05	2.67E-05
Ljwgs_055730.1_at	-2.381525626	-1.590180006	0.000154115	0.010754602
gi45349053_at	-2.381255987	-2.392365645	2.55E-07	9.88E-07
Ljwgs_072776.1_at	-2.381009809	-1.80629024	0.000172976	0.004846924
Ljwgs_029025.1_at	-2.380319811	-2.169034003	2.60E-06	2.66E-05
Ljwgs_129250.1_at	-2.380043366	-2.448068444	1.36E-07	4.07E-07
chr4.CM0044.11_at	-2.379934326	-2.719906296	4.29E-09	3.80E-09
Ljwgs_053868.1.1_x_at	-2.379233352	-1.322291206	2.41E-05	0.010720594
chr3.CM0111.2_at	-2.377961529	-1.979461772	1.60E-07	5.28E-06
Ljwgs_091106.1_at	-2.375214811	-1.64722751	0.000651546	0.021793396
chr5.CM0953.43_at	-2.374893675	-2.288766033	1.30E-05	6.65E-05
Ljwgs_011340.0.1_x_at	-2.373399796	-3.522619205	0.016637503	0.002444095
Ljwgs_044216.1_at	-2.3733868	-2.92099903	1.39E-05	5.30E-06
chr3.CM0216.28_at	-2.371800919	-1.628899913	9.26E-06	0.001146989
TM0548.14.1_x_at	-2.369079559	-3.202280511	7.13E-08	8.12E-09
Ljwgs_132897.1_s_at	-2.367933878	-1.238695975	3.24E-07	0.000942914
chr2.TM0667.29_at	-2.365730263	-1.936386611	2.05E-06	6.43E-05
chr3.CM0135.30_s_at	-2.365525947	-3.170915921	2.21E-06	3.03E-07
chr6.CM0037.41_at	-2.364516388	-2.042802652	1.47E-07	3.22E-06
Ljwgs_088447.2_at	-2.362761485	-2.414912808	0.008438607	0.015598806
Ljwgs_010910.1_at	-2.362748981	-2.477916921	3.05E-05	6.33E-05
TM0717.19_at	-2.362507551	-3.033699209	1.40E-05	3.36E-06
chr2.CM0074.3_at	-2.362474506	-2.623530158	2.74E-06	3.30E-06
TC19066_at	-2.36219847	-2.597005647	0.000805631	0.000972315
Ljwgs_031541.1_s_at	-2.360652895	-3.284006946	4.20E-06	3.88E-07
Ljwgs_046039.1_s_at	-2.357483792	-3.376129968	1.41E-07	8.12E-09
Ljwgs_057813.1.1_at	-2.357163369	-1.29545525	0.000305076	0.047233345
Ljwgs_015370.1.1_at	-2.357163044	-2.479894791	0.000347267	0.000631682
Ljwgs_047902.1_at	-2.356415356	-1.720784665	1.05E-05	0.000748846
Ljwgs_044963.2_at	-2.35500452	-2.103108864	4.22E-06	5.13E-05
Ljwgs_085103.1.1_at	-2.351557864	-1.819607512	6.99E-07	4.40E-05
Ljwgs_074454.1_at	-2.350374338	-3.506579109	0.000506462	3.26E-05
chr1.CM0010.5_at	-2.348849844	-3.197797714	2.05E-06	2.37E-07
chr6.TM0756.3_at	-2.348701166	-2.679926162	1.11E-06	9.82E-07
chr2.CM0018.94_x_at	-2.348272948	-2.335482017	0.000712397	0.001966557
Ljwgs_037820.1_at	-2.347913377	-1.783867743	1.93E-07	1.69E-05
chr3.CM0127.59_at	-2.347749085	-2.7347379	7.92E-07	5.54E-07
chr6.CM0066.39.1_at	-2.346557443	-1.810030126	0.000104429	0.002898385
Ljwgs_043048.1_at	-2.346457853	-2.736339977	0.001623132	0.001198428
chr4.CM0337.30_at	-2.343581452	-3.48043354	4.63E-05	2.35E-06
chr3.CM0111.37_at	-2.343146307	-2.380178604	0.003711994	0.00767031
gi45404919_s_at	-2.340106746	-1.842006892	1.17E-09	9.50E-08
Ljwgs_012859.2_at	-2.338760773	-2.283469939	1.55E-05	6.87E-05
Ljwgs_038109.1_at	-2.335170102	-2.588981857	2.19E-07	2.72E-07
Ljwgs_011423.2_at	-2.333081871	-2.391141823	2.55E-06	7.40E-06
Ljwgs_003166.2_at	-2.333005559	-2.04315102	0.000268822	0.002317003
chr1.CM0010.18_at	-2.329257647	-2.673048355	6.73E-05	5.59E-05
gi45632904_at	-2.328453609	-2.443671717	0.000565471	0.001023515
Ljwgs_082970.1_at	-2.328043121	-1.836827509	6.15E-05	0.001595771
chr5.TM0913.18_at	-2.327547828	-2.239166169	2.34E-05	0.000115861
Ljwgs_045083.2_at	-2.327420957	-2.564069603	0.000887469	0.001050492
chr4.CM0042.119_s_at	-2.326723869	-1.942858287	0.000127434	0.001823203
TM1520.27_at	-2.326408787	-2.407293446	1.44E-06	3.80E-06
Ljwgs_064370.1_s_at	-2.325225107	-1.396394608	2.83E-08	3.61E-05
Ljwgs_014325.1_s_at	-2.324902214	-1.464553133	6.15E-05	0.008548109
Ljwgs_023292.1_at	-2.323586368	-2.28816573	0.004120955	0.010381599
TM0572.19_at	-2.3221961	-2.427174816	1.19E-08	3.02E-08
Ljwgs_065813.1_at	-2.320112046	-2.933185411	9.64E-06	2.75E-06
chr3.CM0164.11_x_at	-2.31884371	-4.872399866	0.000100454	1.03E-07
Ljwgs_089716.2_at	-2.318063537	-1.848587971	1.58E-05	0.000479986
chr1.CM0109.31_at	-2.316932588	-2.531724912	0.009709536	0.01173575
Ljwgs_077163.1_s_at	-2.316914234	-2.428053259	5.30E-05	0.00010862
chr1.CM0109.35_s_at	-2.316848476	-2.986341656	2.86E-07	6.00E-08
chr4.CM0061.12_x_at	-2.31495263	-2.87969891	0.008244413	0.004030348
Ljwgs_047588.0.1_s_at	-2.312209093	-2.475057081	5.04E-08	9.39E-08
Ljwgs_028339.1_at	-2.311716094	-1.278472863	3.60E-07	0.000629089
Ljwgs_091565.1_at	-2.311333179	-1.705647107	4.25E-06	0.00032713
chr3.TM0576.21_s_at	-2.310966295	-3.322189794	6.86E-06	4.44E-07
chr1.CM0320.57_at	-2.307952612	-2.13257643	2.42E-05	0.000174943
TC14814_at	-2.306666362	-2.368845933	2.36E-08	7.26E-08
Ljwgs_071481.1_at	-2.306001605	-3.057043899	1.16E-06	1.80E-07
TC20155_at	-2.304761129	-1.433942562	7.24E-07	0.000376065
Ljwgs_016640.1_at	-2.304387445	-2.470174474	3.35E-09	6.50E-09
chr5.CM0773.4_s_at	-2.30363825	-2.38994909	0.000596123	0.001185756
chr3.TM0859.14_s_at	-2.303590955	-1.855189572	6.53E-05	0.001419726
chr4.CM0182.44_at	-2.302872594	-3.067571642	3.73E-05	6.22E-06
gi45406519_at	-2.302526695	-2.37107292	3.44E-07	1.00E-06
Ljwgs_043096.1_at	-2.301081804	-2.027216018	1.32E-09	2.83E-08
chr2.TM1171.20_at	-2.300395069	-2.11113485	4.10E-10	5.48E-09
Ljwgs_026989.1_at	-2.299814143	-2.198653983	7.07E-07	4.62E-06
Ljwgs_054664.1_s_at	-2.299170061	-1.658399384	5.16E-07	6.87E-05
chr2.CM0018.90_x_at	-2.299154529	-2.213648128	1.08E-05	5.69E-05
chr6.CM0118.25_at	-2.29835373	-2.933120612	2.24E-05	5.83E-06
gi45570052_at	-2.297017264	-2.323288146	1.60E-09	6.33E-09
TC19746_at	-2.296070262	-1.575343571	8.90E-06	0.001120077
Ljwgs_042741.1_at	-2.296060435	-2.890396552	0.000862173	0.000312223
chr2.CM0081.5.1_at	-2.296039497	-2.486439496	1.53E-07	2.52E-07
Ljwgs_054664.1_at	-2.295977379	-2.001263744	1.07E-07	2.15E-06
chr2.CM0903.39_at	-2.295011668	-1.468851793	3.12E-07	0.000144607
Ljwgs_055409.2_s_at	-2.292657278	-2.572814592	6.27E-05	6.51E-05
Ljwgs_021451.2_at	-2.29244487	-2.442102184	7.22E-09	1.48E-08
chr2.CM0081.38_at	-2.291853241	-2.427659978	0.000538686	0.000902075
Ljwgs_045466.1_at	-2.291400246	-2.225037563	1.20E-08	7.33E-08
Ljwgs_022345.2_at	-2.291340703	-1.968879871	2.35E-05	0.000339373
Ljwgs_080980.1_at	-2.291238083	-1.687392775	0.002365934	0.036324072
chr6.CM0055.22_at	-2.289034777	-2.627940968	1.22E-07	1.00E-07
chr6.TM0778.10_at	-2.28833535	-2.972739022	0.008138825	0.002859207
chr6.CM0118.27_at	-2.28831476	-2.519007109	0.001199784	0.001418435
chr2.CM0132.21_at	-2.287802398	-3.416343483	7.23E-05	3.62E-06
chr1.CM0579.50_at	-2.285713993	-1.809379165	2.59E-06	0.000110725
gi45351719_at	-2.285445748	-2.743201345	0.000252295	0.000135464
Ljwgs_012173.1_at	-2.282142204	-2.077487087	8.07E-05	0.000600841
chr1.CM0593.48.1_at	-2.279850866	-1.462481562	1.68E-08	1.15E-05
chr3.CM0216.31_at	-2.278117254	-2.016845685	6.30E-06	8.03E-05
chr3.CM0282.27_s_at	-2.277528455	-2.049163203	1.36E-07	1.90E-06
Ljwgs_065410.1_s_at	-2.277503694	-2.574384384	0.014048627	0.013666244
Ljwgs_020896.1_at	-2.274653078	-2.844446516	1.03E-07	3.05E-08
Ljwgs_010785.1_at	-2.273665129	-1.695163784	3.58E-08	4.35E-06
Ljwgs_111580.1_at	-2.273285459	-2.733010548	1.87E-06	9.10E-07
chr3.CM0070.56_s_at	-2.272679181	-3.466014533	6.17E-05	2.40E-06
chr6.BM1377.9_at	-2.271217024	-2.642904198	3.20E-05	2.27E-05
chr1.CM0579.45_at	-2.268985982	-1.410875529	6.05E-05	0.009207104
Ljwgs_146651.1_at	-2.267136144	-2.171506845	1.35E-06	8.44E-06
TC15788_at	-2.266827007	-2.508167016	4.42E-08	5.61E-08
chr4.CM0227.55_at	-2.263655714	-2.579894309	5.22E-07	4.69E-07
Ljwgs_088977.1_at	-2.263105248	-1.66588583	0.000186267	0.006346628
Ljwgs_060952.1_at	-2.26277732	-2.295556815	0.000169327	0.000446857
chr1.CM0248.26_at	-2.261929714	-1.855063661	2.39E-05	0.000528392
chr5.CM0062.24.1_at	-2.261830018	-1.83847259	9.05E-07	3.33E-05
Ljwgs_138291.1.1_at	-2.260924176	-2.791897019	0.000246215	0.000100686
Ljwgs_046909.1_at	-2.260653603	-3.547010763	4.10E-08	7.30E-10
chr1.CM0098.41_at	-2.260198445	-1.85331542	2.57E-06	7.75E-05
chr5.CM1439.22.1_at	-2.260061827	-1.918903209	7.26E-08	2.01E-06
Ljwgs_146843.1_at	-2.259557413	-1.687530588	2.69E-05	0.001293947
gi45412644_at	-2.259139524	-2.119258852	0.00027446	0.001354645
chr5.CM0077.65.1_at	-2.258812849	-1.944381114	7.04E-05	0.000863844
chr2.CM0018.66_at	-2.257217197	-2.550520817	0.000249429	0.00023875
gi45629796_at	-2.25713931	-2.825821939	8.14E-05	2.77E-05
Ljwgs_127037.1_at	-2.256488675	-4.00939368	0.000841775	9.40E-06
Ljwgs_029048.1_at	-2.256351539	-2.799940066	4.46E-06	1.54E-06
Ljwgs_050494.1_s_at	-2.255275345	-2.778502722	1.60E-06	5.87E-07
chr4.CM0061.12_at	-2.255195674	-2.797754342	0.003973141	0.00185193
chr1.CM0105.96_at	-2.254562198	-1.937384821	0.00012065	0.001380577
TC19835_at	-2.254368733	-2.156988091	1.10E-08	7.96E-08
Ljwgs_059336.1_at	-2.253639526	-3.639003019	0.00013672	3.12E-06
chr1.CM0591.40_x_at	-2.252567416	-1.634338369	0.00070769	0.017729091
chr4.TM0238.9_at	-2.252407491	-2.224772005	0.002700841	0.0069603
chr2.TM0712.15_x_at	-2.251310872	-2.287265004	0.000782218	0.001811218
chr1.CM0593.46_at	-2.251121394	-1.930260595	5.04E-07	1.11E-05
Ljwgs_044296.1_at	-2.250880983	-1.964762242	0.000229435	0.002085285
TM0439.5.1_at	-2.250646839	-2.173174555	5.82E-08	3.65E-07
chr1.CM0760.1_at	-2.25027698	-2.470076198	1.21E-07	1.71E-07
Ljwgs_025637.1_at	-2.248787226	-1.568979374	0.002071758	0.043590529
Ljwgs_019377.1_at	-2.247574763	-2.011497645	1.34E-07	1.99E-06
Ljwgs_126552.1_at	-2.245702814	-1.91568057	0.000141783	0.001678921
chr5.CM0040.50_s_at	-2.245548097	-3.006721808	2.13E-07	2.83E-08
TM0451.11.1_at	-2.24520447	-2.192910884	0.001251203	0.003762643
Ljwgs_060155.1_at	-2.243772359	-2.166356232	0.00074821	0.002603682
Ljwgs_023249.1_at	-2.243465814	-2.45441602	0.003483056	0.004254808
chr4.TM0597.10_at	-2.242850642	-1.145996641	7.94E-07	0.002154664
chr3.CM0216.36_at	-2.242613403	-1.769970329	1.46E-06	6.87E-05
Ljwgs_060413.1_at	-2.24073909	-1.98921322	0.000313942	0.002363566
Ljwgs_020627.1_at	-2.239208923	-1.918884989	0.000727622	0.006141537
chr6.CM0885.25.1_at	-2.239159954	-2.872173024	0.001163028	0.000364166
Ljwgs_013012.1_at	-2.238113875	-2.133654705	1.95E-05	0.000107078
Ljwgs_024280.2_at	-2.238085351	-2.990540208	9.10E-06	1.38E-06
chr2.CM0373.85_s_at	-2.236002431	-1.538820588	0.001087097	0.03146245
gi45625790_at	-2.235617826	-2.488533403	0.000254721	0.000281425
Ljwgs_017536.1_s_at	-2.235580728	-1.643559153	8.81E-08	1.18E-05
chr5.CM0519.58_at	-2.235578905	-1.946800414	5.72E-06	8.67E-05
chr1.CM0050.1_s_at	-2.234601974	-1.607376969	3.08E-06	0.000318545
chr3.TM1367.14_at	-2.234404439	-2.145691062	4.66E-07	2.96E-06
Ljwgs_045931.2_at	-2.234254272	-3.102543942	7.02E-07	6.17E-08
Ljwgs_037698.1_at	-2.234176077	-1.799639725	3.02E-05	0.000748998
chr3.TM0576.22_at	-2.233754313	-2.719910949	2.65E-06	1.13E-06
Ljwgs_057716.1_at	-2.231860571	-2.96644365	1.02E-05	1.66E-06
chr1.CM0113.66_at	-2.231717269	-1.86377095	0.00012519	0.001796334
TC9157_at	-2.231553502	-1.899527298	2.71E-09	8.43E-08
chr1.CM0361.42_at	-2.231015076	-2.677026929	2.99E-05	1.54E-05
TC15931_at	-2.229832238	-2.043748237	7.77E-11	1.09E-09
Ljwgs_096249.0.1_at	-2.229523704	-3.103495221	3.67E-05	3.77E-06
chr3.TM0730.6_s_at	-2.227314554	-2.033742913	1.12E-07	1.34E-06
TM1700.10_at	-2.226893627	-4.140677456	0.000354237	1.95E-06
Ljwgs_022462.1_at	-2.226653605	-1.764603484	1.73E-05	0.000547894
Ljwgs_121107.2_s_at	-2.226613456	-1.749794111	5.60E-05	0.00152964
Ljwgs_010230.1_at	-2.225212289	-2.847034783	6.51E-07	1.52E-07
chr4.CM0165.2_at	-2.225167955	-4.403793239	0.004247822	2.61E-05
chr3.CM0216.27_at	-2.224807998	-1.563640999	3.30E-06	0.000417754
Ljwgs_006172.2_at	-2.222049441	-1.993048419	0.003460908	0.016107978
gi45632748_at	-2.219930289	-2.357506516	2.88E-08	5.92E-08
TM0547.3.1_at	-2.219522287	-2.291244547	1.39E-05	3.50E-05
chr2.CM0177.70_at	-2.219402963	-2.066370609	5.54E-08	5.34E-07
Ljwgs_093094.1_s_at	-2.218257034	-1.943525985	2.97E-05	0.000348043
Ljwgs_079986.1_s_at	-2.217540541	-1.579440095	0.00129332	0.029271766
Ljwgs_098483.1_s_at	-2.217362872	-2.01422581	9.32E-08	1.18E-06
Ljwgs_021666.1_at	-2.216567162	-3.995923777	0.000328502	2.52E-06
Ljwgs_016734.2_at	-2.215548116	-1.439773832	9.43E-06	0.001823267
chr4.CM0073.105_at	-2.213735803	-2.58934539	9.52E-10	6.31E-10
chr3.CM0452.11_at	-2.213268743	-2.087384436	0.00010663	0.000562275
Ljwgs_025778.1_at	-2.211950955	-1.678598996	6.11E-06	0.000341905
TC18018_at	-2.211594956	-2.640024364	0.000124473	6.99E-05
Ljwgs_017454.2_at	-2.209921634	-1.753237875	4.74E-08	2.85E-06
chr4.CM0025.29_at	-2.205970517	-1.308809729	6.15E-07	0.000508627
Ljwgs_007589.1_at	-2.205672654	-2.686575848	4.53E-09	1.84E-09
Ljwgs_084215.1_at	-2.205220472	-3.18678243	0.008058502	0.001205602
Ljwgs_017740.1_at	-2.204784226	-2.791236742	0.000348896	0.000112986
chr2.CM0191.69_at	-2.204295527	-1.908773301	8.29E-07	1.59E-05
Ljwgs_051238.1_at	-2.204047644	-2.347282089	2.56E-06	4.88E-06
Ljwgs_110331.2_at	-2.203724704	-2.485542964	5.13E-06	5.12E-06
chr4.CM0429.2_at	-2.202480777	-1.787947251	1.22E-06	4.43E-05
chr2.CM0210.20.4_s_at	-2.202277648	-1.338734593	0.000246404	0.025245145
Ljwgs_052124.1_at	-2.201937496	-2.796284376	1.83E-05	4.98E-06
Ljwgs_018057.1_at	-2.201377322	1.450458949	0.000249814	0.016007337
chr2.CM0323.74_at	-2.199521912	-2.168862295	0.000255825	0.000838754
Ljwgs_030394.1.1_at	-2.199326505	-1.420028794	0.000133414	0.012100311
gi45400498_x_at	-2.199249302	-2.038848905	2.26E-06	1.94E-05
TC11316_at	-2.198779383	-4.320552528	0.000191835	4.96E-07
Ljwgs_008656.2_at	-2.19706093	-2.759587351	0.000143598	4.85E-05
chr5.TM1323.7_at	-2.196683004	-2.267334114	8.78E-08	2.54E-07
Ljwgs_011950.1_at	-2.196481165	-2.677125338	0.003749507	0.002001495
chr4.CM0173.31_s_at	-2.196145714	-2.493347463	3.79E-06	3.54E-06
Ljwgs_079584.1_at	-2.195206739	-2.368830355	0.0037485	0.005054257
Ljwgs_073504.1_at	-2.194820016	-2.454782564	0.00084211	0.000876528
Ljwgs_018247.1_at	-2.194281961	-2.060386817	2.67E-06	1.99E-05
Ljwgs_003481.1_at	-2.193930539	-1.984563812	1.02E-06	1.21E-05
chr6.TM1763.5.2_at	-2.193891257	-2.937825574	1.04E-05	1.55E-06
gi45625346_at	-2.18954292	-2.27259331	6.01E-08	1.63E-07
Ljwgs_096799.1_at	-2.18746721	-3.424262782	0.010200237	0.000830506
chr1.CM0023.41_at	-2.186229118	-1.991546429	4.09E-05	0.000323318
Ljwgs_046844.2_at	-2.185794535	-2.146811972	2.63E-08	1.37E-07
chr6.CM0539.6_at	-2.184187895	-1.128287999	4.93E-07	0.001411231
Ljwgs_015518.1_at	-2.184133535	-3.393627734	1.27E-06	3.01E-08
gi45572323_at	-2.181973102	-2.965082741	5.80E-06	7.13E-07
gi7788408_at	-2.181862987	-2.553809887	0.01902127	0.015051215
chr5.CM0200.92_at	-2.177356739	-1.452948758	6.90E-05	0.006210149
Ljwgs_040039.1_at	-2.177220474	-2.744759021	7.28E-08	1.96E-08
chr3.TM1367.12_at	-2.175401893	-1.658531723	0.000423232	0.009052754
chr3.CM0135.31_at	-2.17308637	-3.238621241	2.83E-05	1.32E-06
Ljwgs_044439.1_at	-2.172585621	-2.753052802	1.87E-07	4.79E-08
Ljwgs_039016.1_s_at	-2.16837098	-2.010956422	4.19E-07	3.91E-06
chr4.CM0165.30_at	-2.162178514	-1.12779625	0.00020018	0.049060222
Ljwgs_013837.0.1_at	-2.161636722	-1.848608522	2.67E-07	6.27E-06
gi7678557_at	-2.160596496	-2.074636581	1.01E-06	6.19E-06
Ljwgs_049973.1_at	-2.16051223	-2.497072776	1.07E-06	8.12E-07
Ljwgs_072121.1_at	-2.158217594	-2.58850409	1.08E-05	5.52E-06
chr1.CM0105.49_at	-2.157745138	-2.716099046	1.17E-06	3.29E-07
Ljwgs_045180.1_at	-2.157255803	-2.277934123	2.12E-08	4.73E-08
Ljwgs_006391.1_at	-2.155679342	-3.472204152	0.002483101	0.000102369
chr4.CM0256.18_at	-2.155625245	-2.073443457	1.27E-05	6.63E-05
chr3.TM0426.8_at	-2.154888074	-1.722942554	4.20E-07	1.97E-05
chr2.CM0304.65_at	-2.153809437	-2.219610566	5.36E-08	1.58E-07
Ljwgs_021113.1_at	-2.152590383	-2.180599651	2.89E-05	8.47E-05
chr3.TM1367.12.1_at	-2.152088986	-2.672106698	0.000378172	0.000148395
Ljwgs_065932.1_s_at	-2.151803756	-2.099070909	1.64E-06	8.25E-06
chr3.CM0127.38_at	-2.151277839	-2.249185361	3.59E-06	8.32E-06
Ljwgs_108969.1_at	-2.15075618	-2.141329267	1.08E-05	4.03E-05
Ljwgs_047449.1_at	-2.149614077	-2.681712302	1.19E-07	3.65E-08
Ljwgs_005979.3_at	-2.148782547	-1.925965669	0.000145976	0.001149661
chr3.TM0745.25_at	-2.148736658	-1.91236847	1.22E-09	2.30E-08
chr4.CM0073.105.1_at	-2.148333379	-2.954508829	5.80E-08	5.29E-09
gi45614698_at	-2.146900912	-2.049442304	1.79E-06	1.14E-05
gi45410243_at	-2.146847107	-2.229132305	6.66E-08	1.81E-07
Ljwgs_026935.1_s_at	-2.1458856	-1.361094518	1.66E-06	0.000604277
Ljwgs_042686.1_s_at	-2.145849343	-1.713035742	2.18E-06	8.71E-05
Ljwgs_017665.0.1_at	-2.145705956	-3.144804184	0.000172189	1.17E-05
chr6.TM1374.5_at	-2.145109787	-1.502036379	8.14E-06	0.000878918
gi45633901_at	-2.143218503	-1.917923112	6.68E-05	0.000592512
chr4.CM0026.31.1_x_at	-2.142906806	-2.450685628	1.20E-06	1.04E-06
chr1.CM0544.52.2_at	-2.141871879	-2.602441267	0.000155135	7.37E-05
Ljwgs_119351.2.1_s_at	-2.141794339	-2.242901746	0.001651559	0.002879704
Ljwgs_034603.2_at	-2.14141739	-2.710860117	0.000694384	0.000234229
Ljwgs_148727.1_at	-2.141265566	-1.723124031	8.45E-05	0.001758208
gi45349770_x_at	-2.140182371	-1.178766846	4.08E-06	0.003657353
TM0651.12.2_at	-2.138830847	-2.031812263	1.37E-06	9.34E-06
Ljwgs_068528.1_at	-2.137984782	-1.84606369	2.30E-06	4.16E-05
Ljwgs_055661.1_s_at	-2.136583603	-1.762581852	0.000255534	0.003520576
Ljwgs_009447.1_at	-2.136214243	-1.281869837	2.40E-06	0.001279643
chr4.CM0042.16_at	-2.135973639	-2.512405598	3.89E-05	2.48E-05
Ljwgs_064183.1_at	-2.135864654	-2.416998581	1.80E-06	1.75E-06
Ljwgs_030969.0.1_at	-2.135834451	-2.129380403	3.60E-11	1.81E-10
TM0674.3_at	-2.134984647	-2.148797087	5.37E-05	0.00016193
TM0451.11_at	-2.133711768	-2.077700932	4.15E-09	2.60E-08
Ljwgs_102083.1_at	-2.133535053	-2.151127578	4.04E-08	1.55E-07
chr3.CM0160.43.1_at	-2.132431866	-3.36350798	0.000174603	5.32E-06
chr4.TM0555.12_at	-2.129352676	-1.849564146	0.000160083	0.001608286
Ljwgs_042730.1_s_at	-2.129344411	-1.857145572	1.06E-06	1.84E-05
chr2.CM0749.26_at	-2.129051345	-2.439302173	3.74E-06	3.18E-06
chr1.CM0088.14_at	-2.128541217	-2.332006174	1.45E-06	2.04E-06
Ljwgs_033110.1_at	-2.128419808	-1.640325871	7.16E-08	5.82E-06
chr3.CM0115.59_at	-2.128380841	-4.540363259	0.025074248	0.00019317
chr1.TM0812.28_at	-2.127904351	-1.710145964	4.66E-06	0.000157875
gi45412948_at	-2.126664611	-1.490747222	2.97E-05	0.002327459
chr4.CM0170.19_at	-2.126617404	-2.034381634	1.05E-05	5.90E-05
TM1709.12_at	-2.12617363	-1.667775743	0.004104467	0.038121634
Ljwgs_047986.1_at	-2.126021673	-1.753804172	0.003840488	0.028046573
chr4.CM0100.4_at	-2.12510824	-1.964142916	0.01761271	0.049699141
chr5.CM0086.4_at	-2.12504085	-2.433421479	2.27E-07	1.94E-07
Ljwgs_013318.1_at	-2.123506996	-4.079923536	0.011553797	0.000151328
chr5.CM0773.24_at	-2.12276098	-2.196390537	1.03E-09	3.09E-09
chr6.CM0118.62_s_at	-2.122239833	-2.770668983	2.08E-05	4.15E-06
Ljwgs_104694.1_s_at	-2.121767812	-3.584454713	0.000722933	1.35E-05
Ljwgs_027949.1_at	-2.12115487	-1.479410926	9.06E-07	0.000153048
Ljwgs_024678.1_at	-2.120470791	-2.40905383	2.86E-06	2.68E-06
chr5.CM0096.34_at	-2.119374216	-2.641547505	0.000528556	0.000202927
Ljwgs_054325.1_at	-2.118633232	-3.427742087	0.003467371	0.000149411
chr5.CM0260.25_at	-2.118190411	-2.791427587	2.03E-11	2.57E-12
gi45634141_at	-2.118184867	-2.665357921	5.96E-07	1.69E-07
Ljwgs_103120.1_at	-2.117084993	-1.743828988	1.60E-06	4.84E-05
TM0556.5_at	-2.115957355	-2.563713166	4.06E-05	1.90E-05
Ljwgs_073037.1_at	-2.115823712	-2.420496031	2.21E-05	1.88E-05
chr2.CM0250.2_at	-2.115797365	-2.493929412	6.04E-06	3.72E-06
TM1149.18.2_s_at	-2.115206986	-2.852751496	1.97E-05	2.76E-06
Ljwgs_056227.1_at	-2.115022891	-2.024021462	0.000595262	0.002276814
chr3.TM0426.4_at	-2.114933927	-2.684607772	3.28E-05	9.21E-06
Ljwgs_031325.1_s_at	-2.112489898	-1.893245259	1.46E-06	1.85E-05
chr2.CM0060.18_at	-2.112466236	-2.119406887	3.95E-08	1.61E-07
Ljwgs_020559.2_at	-2.112071763	-1.560825846	0.000662188	0.015146318
Ljwgs_024370.1_at	-2.111840824	-2.509174898	5.80E-06	3.27E-06
TC9426_at	-2.111797056	-2.228409825	3.89E-09	9.18E-09
chr2.CM0346.18_at	-2.110328159	-3.258453338	5.60E-07	1.36E-08
Ljwgs_009760.1_at	-2.109986482	-1.576982122	0.000106404	0.003732224
Ljwgs_042203.1_at	-2.109093812	-3.294913141	5.78E-07	1.22E-08
chr5.CM0048.37_at	-2.108925598	-1.603052105	3.44E-12	5.75E-10
gi45405222_at	-2.108906288	-1.810805548	0.000242685	0.002487546
Ljwgs_045511.1_s_at	-2.106432423	-2.143927113	0.024138576	0.040706969
chr4.CM0659.40_at	-2.106088517	-3.236551548	4.08E-07	1.04E-08
Ljwgs_125405.1_s_at	-2.105809562	-2.053649644	1.23E-09	7.56E-09
Ljwgs_017911.1_at	-2.105297259	-2.201505494	5.47E-05	0.00011441
Ljwgs_068415.1_s_at	-2.104416666	-1.827966398	2.07E-05	0.000274148
Ljwgs_125911.1_s_at	-2.104376101	-1.978017473	5.79E-07	4.60E-06
chr2.CM0018.81_at	-2.102634785	-2.337574517	1.00E-06	1.20E-06
Ljwgs_066351.1_at	-2.102250683	-3.661139017	4.55E-06	2.97E-08
chr4.CM0100.38.3_s_at	-2.102187468	-2.799987798	0.000374237	7.42E-05
chr4.CM0265.18_at	-2.101731306	-2.130708304	2.49E-08	8.89E-08
chr2.CM0210.47_x_at	-2.099612322	-2.323978321	0.000249429	0.000289861
Ljwgs_055505.1_at	-2.099522798	-2.469186833	3.87E-10	2.40E-10
Ljwgs_021886.2_at	-2.099309652	-3.295395295	0.000748995	3.05E-05
TM1624.5_at	-2.099256411	-2.652597822	0.000815708	0.000284552
Ljwgs_130169.1.1_s_at	-2.098756425	-4.018167669	0.02559801	0.000547456
Ljwgs_007437.1_at	-2.098526932	-2.382283543	0.00153473	0.001409334
Ljwgs_020762.1_at	-2.097530833	-3.567513031	0.00027245	3.85E-06
Ljwgs_013562.2_at	-2.097460776	-2.237814306	0.005656372	0.008119209
Ljwgs_030909.1_at	-2.096765487	-1.522017641	0.000200829	0.007386757
chr1.CM0125.3_at	-2.096573674	-1.373900149	3.93E-05	0.004760388
Ljwgs_017261.1_at	-2.095816889	-2.86349351	0.000293079	4.39E-05
Ljwgs_072640.1_at	-2.095595637	-2.53211074	2.50E-06	1.16E-06
Ljwgs_059672.1_at	-2.094761081	-2.093631008	9.63E-08	4.05E-07
chr3.CM0155.7_at	-2.094401329	-2.694606415	6.55E-06	1.52E-06
chr2.TM1659.12_at	-2.093918818	-3.207988288	0.00026575	1.19E-05
Ljwgs_130071.1_at	-2.09374504	-2.22969363	2.72E-07	5.37E-07
chr5.CM0095.15_at	-2.09307436	-1.609898834	3.58E-05	0.00127489
Ljwgs_013510.2_at	-2.092707642	-3.000546159	5.31E-05	4.02E-06
Ljwgs_049915.1_at	-2.09066106	-2.144807374	2.18E-06	6.25E-06
Ljwgs_018515.2_at	-2.089981205	-2.594284158	0.029709498	0.017137966
chr5.TM1323.19.1_at	-2.089855163	-2.915879138	3.44E-05	3.42E-06
TM1443.6_at	-2.089622431	-1.974618038	1.15E-08	9.61E-08
gi45625192_at	-2.088638754	-1.502338214	4.56E-05	0.002637077
Ljwgs_019741.2_at	-2.088596459	-2.352766388	0.000167476	0.000165482
chr4.CM0119.36_at	-2.088327128	-1.900175538	3.79E-05	0.0003055
chr1.CM0600.5_at	-2.086806076	-1.99565119	6.29E-08	4.46E-07
chr2.CM0373.81_at	-2.086083191	-2.453577944	0.003044242	0.002136598
chr4.CM0525.12_at	-2.086049086	-1.941785212	1.28E-05	9.21E-05
Ljwgs_043399.2_at	-2.08349	-2.541367595	0.000553839	0.000261869
Ljwgs_047698.1_at	-2.083347444	-2.039856435	3.56E-06	1.68E-05
chr5.CM0299.26_at	-2.082144945	-1.457580017	1.72E-08	4.48E-06
gi45637659_at	-2.0774978	-2.290594016	9.12E-05	0.00011206
chr2.CM0177.53_at	-2.077350428	-2.136343218	1.20E-06	3.43E-06
Ljwgs_084939.1_at	-2.075533696	-1.86727175	7.79E-09	1.20E-07
chr2.CM0272.27_at	-2.07455354	-2.676691516	9.29E-06	2.10E-06
TM0763.9_at	-2.073735015	-2.674721563	1.37E-06	2.93E-07
TM0780.9_at	-2.071527427	-2.119240192	5.57E-06	1.62E-05
Ljwgs_083754.1_s_at	-2.071286152	-1.148962146	5.97E-08	0.000148737
Ljwgs_056505.1_at	-2.070175751	-1.965649868	3.67E-05	0.00019819
Ljwgs_104117.1.1_at	-2.070172383	-4.007103622	0.00034042	1.18E-06
TC12313_at	-2.069716074	-1.838765277	8.49E-08	1.40E-06
chr1.CM0206.152_at	-2.069705553	-1.801704564	0.001110922	0.007781273
chr1.TM1635.18_at	-2.069643569	-1.954967538	6.65E-05	0.000360972
chr1.CM1255.32_at	-2.0694702	-1.787616642	0.000171161	0.001774549
Ljwgs_025174.1_s_at	-2.068889693	-2.362149319	0.002597203	0.00229199
chr4.CM0073.39_at	-2.06883309	-3.314528824	2.79E-07	4.19E-09
Ljwgs_024479.1_s_at	-2.06868839	-1.73677553	0.001024466	0.009293829
TC11558_at	-2.064823915	-2.795857209	0.001707461	0.000341484
chr4.TM0387.21_at	-2.063865858	-1.929935995	1.79E-06	1.43E-05
Ljwgs_040903.1_at	-2.063069139	-2.629261422	1.46E-05	3.80E-06
Ljwgs_146045.1_at	-2.061846714	-1.562939463	9.34E-06	0.000491727
chr1.CM0215.42_at	-2.060186405	-1.986740686	1.30E-05	6.59E-05
TC17371_at	-2.059774765	-2.235017358	6.10E-05	8.84E-05
TC13409_at	-2.05928573	-2.473100465	0.019043269	0.012862902
chr1.CM0105.33.1_at	-2.058898959	-1.976558795	0.000259242	0.001065888
Ljwgs_144365.1_at	-2.058109431	-3.107438563	3.15E-05	1.28E-06
TM0326.13_s_at	-2.057634432	-1.407567128	0.000509881	0.020167472
Ljwgs_030365.1_at	-2.057433675	-2.613081779	1.17E-06	2.97E-07
Ljwgs_061651.1_at	-2.057322669	-2.116018262	1.47E-06	4.15E-06
Ljwgs_081569.1_x_at	-2.056611106	-2.058516918	1.57E-06	6.00E-06
Ljwgs_106290.1_at	-2.054817163	-3.280677397	0.000682468	2.28E-05
chr1.TM0240.20_at	-2.054273767	-2.443927572	3.60E-08	1.91E-08
Ljwgs_008568.2_at	-2.054033993	-2.617568887	0.000195172	5.79E-05
chr2.CM1150.35_at	-2.053554142	-3.209813568	0.015965845	0.001530208
Ljwgs_035378.1_at	-2.053511005	-1.809914268	2.49E-09	5.13E-08
Ljwgs_087885.1_s_at	-2.052734057	-2.021787415	1.02E-06	4.71E-06
chr6.TM0830.9_at	-2.05272832	-3.713085966	0.045939959	0.002285751
Ljwgs_030376.1_at	-2.052298582	-2.508272804	0.002130336	0.001075586
Ljwgs_060223.1_at	-2.049980208	-2.320997368	2.92E-08	2.82E-08
Ljwgs_047529.1_at	-2.04818586	-2.642194395	0.000364429	9.85E-05
chr5.TM0872.11_at	-2.047040152	-1.395780405	3.17E-05	0.003016622
Ljwgs_033347.1_at	-2.046564685	-2.552943069	0.000131458	4.74E-05
Ljwgs_077860.1_at	-2.046017383	-1.449891247	0.000520806	0.016629292
Ljwgs_023990.1_at	-2.044383958	-1.910911237	1.31E-07	1.19E-06
CM0385.25.1_at	-2.043792189	-1.619984984	7.56E-05	0.00181667
Ljwgs_026810.1_at	-2.043199386	-2.577598942	0.000981026	0.000352804
Ljwgs_035769.1_at	-2.042993465	-2.099839763	1.10E-06	3.19E-06
Ljwgs_129730.1_at	-2.042654222	-2.198822355	1.05E-05	1.74E-05
CM1488.38_at	-2.042091045	-2.14023811	2.78E-06	6.34E-06
chr2.CM0168.48_at	-2.042037336	-1.186061168	2.34E-06	0.001643818
TC18621_at	-2.041968158	-1.267359021	0.000291315	0.02480616
chr4.CM0333.26.1_at	-2.041138392	-1.073511304	1.08E-05	0.00944781
TC18527_at	-2.040831057	-1.842097281	1.21E-09	1.91E-08
BM1386.36.2_at	-2.040531276	-1.24424182	0.00048491	0.03639072
chr4.CM0046.12_at	-2.039473993	-2.742646128	0.00011766	1.93E-05
chr2.CM0783.28_at	-2.039154936	-2.123027959	4.95E-06	1.20E-05
Ljwgs_021753.1_at	-2.038337783	-1.473696609	1.51E-05	0.00108263
Ljwgs_117595.1_at	-2.037663554	-1.525657661	8.91E-07	7.58E-05
chr4.CM0042.87_at	-2.037286738	-1.777159366	6.76E-06	9.90E-05
gi45349748_at	-2.037255941	-2.426772123	0.000101375	5.79E-05
Ljwgs_133708.1_at	-2.037018228	-1.770389674	3.00E-05	0.000378384
chr6.TM0830.20_at	-2.036686202	-3.29186009	3.22E-07	4.38E-09
chr5.TM0872.5.1_at	-2.036204135	-1.89533791	0.00015224	0.00086429
Ljwgs_027806.2_at	-2.03575549	-2.434514074	0.000409	0.000230297
chr4.CM0042.2_at	-2.034784431	-3.01646132	5.47E-06	2.44E-07
Ljwgs_098535.1_at	-2.033062194	-2.131595748	0.001341063	0.00233305
TM1634.2_s_at	-2.032160534	-2.564321081	0.000224339	7.40E-05
Ljwgs_022459.1_at	-2.032146857	-2.954540259	1.61E-05	9.56E-07
chr4.CM0265.18.1_at	-2.031969176	-2.226247987	3.85E-07	5.45E-07
Ljwgs_046729.1_at	-2.031146506	-3.355627465	0.023641138	0.001685422
Ljwgs_041627.1_at	-2.030884008	-2.92353196	0.000105129	8.17E-06
Ljwgs_005410.1_at	-2.030697885	-1.762490912	4.16E-07	8.06E-06
chr4.CM0337.33_at	-2.030141606	-1.781327965	0.000121462	0.001170631
Ljwgs_066052.1_at	-2.028892844	-3.222785966	0.000161467	4.49E-06
gi45617885_at	-2.027513657	-2.455305992	2.24E-05	1.03E-05
chr3.TM0649.4_at	-2.027413583	-1.823994844	1.17E-05	0.000119322
Ljwgs_092245.1_s_at	-2.027258496	-1.665544215	0.006420774	0.041158906
Ljwgs_021207.1_s_at	-2.027010621	-3.440494678	0.000187477	2.57E-06
Ljwgs_055107.1_s_at	-2.026419057	-1.261224021	3.27E-09	3.78E-06
gi45350940_at	-2.024596892	-2.010158708	7.78E-05	0.00026207
Ljwgs_011080.0.1_at	-2.022746639	-1.620992712	1.97E-07	9.68E-06
Ljwgs_046862.1_at	-2.021559604	-2.533452734	4.16E-05	1.36E-05
Ljwgs_040898.1_at	-2.021552915	-2.056521847	1.20E-08	4.23E-08
chr5.CM0956.11_s_at	-2.021310331	-2.919220428	0.007089678	0.001036585
Ljwgs_079566.1_at	-2.021299164	-2.243536614	1.51E-05	1.78E-05
Ljwgs_015304.1_at	-2.020706608	-2.196114556	6.39E-05	9.14E-05
TM0548.14.1_at	-2.02022025	-2.765094974	4.40E-06	4.93E-07
chr3.TM1570.11_at	-2.019690489	-2.021967694	1.24E-08	5.27E-08
Ljwgs_017261.1_x_at	-2.01944063	-2.857163737	0.000450152	4.93E-05
chr1.CM0078.29.1_at	-2.019422616	-1.275353921	1.57E-06	0.000601026
chr3.TM1222.3_at	-2.01939985	-1.524913973	1.85E-08	2.06E-06
gi45638596_at	-2.01888865	-1.336557624	2.48E-07	8.61E-05
chr2.TM0871.19.2_x_at	-2.018408346	-2.289400794	0.015085255	0.014385001
chr5.CM0494.22_s_at	-2.017800532	-3.446451394	0.002228467	4.96E-05
Ljwgs_100584.1_s_at	-2.016406099	-1.778211427	1.28E-06	1.95E-05
Ljwgs_035433.1_s_at	-2.016363276	-1.318712205	6.71E-06	0.001348066
Ljwgs_009731.1_at	-2.015636096	-2.115751953	1.32E-06	3.01E-06
Ljwgs_016286.1_at	-2.015204824	-2.033271932	4.69E-09	1.89E-08
Ljwgs_014332.1_at	-2.012061312	-2.519965464	0.000595938	0.000220393
Ljwgs_053535.1_at	-2.011582543	-2.837709777	1.09E-08	6.98E-10
Ljwgs_009813.3_at	-2.010633909	-2.531014448	1.76E-05	5.26E-06
Ljwgs_062906.1_at	-2.009956108	-2.32510111	0.00010273	7.87E-05
gi13879480_at	-2.008318858	-1.822505157	9.76E-08	1.26E-06
Ljwgs_011370.1_at	-2.008304258	-1.719899044	0.000121373	0.001428226
chr2.TM1517.14_at	-2.008277483	-1.307681005	0.000446217	0.02451769
Ljwgs_010474.1_at	-2.00763112	-3.054992329	0.002238404	0.000155784
chr2.TM0889.4_at	-2.006650259	-1.638639392	0.006011607	0.040472996
Ljwgs_145788.1_at	-2.005944646	-3.006635541	7.51E-05	3.63E-06
chr1.TM0240.23_at	-2.005683989	-1.951851691	1.03E-08	6.10E-08
chr1.CM0269.30_at	-2.005550207	-2.578454927	3.12E-07	6.76E-08
Ljwgs_024622.1_at	-2.005099756	-2.522186277	0.000341183	0.000117328
chr1.CM0105.25_at	-2.005096255	-2.175735792	9.81E-05	0.000139764
Ljwgs_054388.1_at	-2.004788139	-2.353201485	8.00E-05	5.29E-05
Ljwgs_074952.1_at	-2.002698278	-3.439488537	0.002374435	5.10E-05
chr4.TM0597.25.1_at	-2.002526672	-1.939075855	1.97E-05	9.23E-05
gi45400285_at	-2.002297881	-1.530541357	3.70E-07	2.82E-05
Ljwgs_075339.1_at	-2.002201418	-1.101306709	0.000171998	0.035089363
chr6.TM0317.15_at	-2.001751208	-2.14223331	9.32E-05	0.000152556
Ljwgs_029717.1_at	-2.000866984	-1.696843087	0.006219137	0.034369737
Ljwgs_018143.1_s_at	-2.000521161	-2.186383494	2.13E-05	2.92E-05
Ljwgs_009422.4_at	-2.000016164	-1.65521385	2.45E-06	6.76E-05
gi45401371_at	-1.999632956	-2.207582952	2.64E-05	3.25E-05
TM1471.33_at	-1.999476117	-1.800919731	1.32E-06	1.61E-05
Ljwgs_073038.1_at	-1.999301622	-2.080745373	0.00032705	0.000657249
Ljwgs_018201.2_at	-1.994998164	-2.814329331	7.03E-06	5.66E-07
Ljwgs_030895.1_at	-1.994576691	-1.401823408	1.66E-05	0.001466339
Ljwgs_047700.1_s_at	-1.99454073	-1.845088881	1.01E-07	1.04E-06
Ljwgs_061475.1_at	-1.993560307	-1.169442975	0.00017121	0.024910254
Ljwgs_054485.1_at	-1.99254698	-1.252812073	4.98E-05	0.007507849
TM1445.10_at	-1.992357143	-2.192006103	1.35E-07	1.84E-07
chr6.TM0085.11_at	-1.99149534	-1.852827255	6.29E-05	0.000395042
chr4.TM0238.8_at	-1.991371988	-1.8118491	2.33E-07	2.79E-06
chr6.TM0367.14_at	-1.990011753	-1.816023936	0.00158042	0.007545135
Ljwgs_060874.1_at	-1.988706	-1.582530479	6.55E-06	0.000232852
chr5.CM0096.34.1_at	-1.987812122	-2.725940035	0.000464122	6.99E-05
chr1.CM0248.10_at	-1.987651477	-3.362633556	0.000523264	8.91E-06
chr5.CM0299.29_s_at	-1.987386822	-2.116922485	1.88E-05	3.38E-05
Ljwgs_019630.1_at	-1.987379088	-3.031972886	7.48E-06	2.43E-07
CM0385.25_at	-1.986804915	-1.537662344	3.04E-05	0.001061269
Ljwgs_007441.1_at	-1.985310047	-1.67791488	8.77E-08	2.53E-06
chr5.CM0200.117_at	-1.984790001	-3.689133509	0.01698042	0.000373907
chr4.CM0399.43_at	-1.982099367	-1.726382061	2.60E-09	6.17E-08
TM1611.15_at	-1.98202386	-1.666737715	1.92E-06	4.61E-05
Ljwgs_011803.1_at	-1.981464151	-2.304869736	2.27E-05	1.62E-05
chr2.CM0249.11_at	-1.981316986	-2.592345933	6.40E-06	1.23E-06
Ljwgs_003514.1_at	-1.980987404	-2.974789239	0.000177858	9.33E-06
Ljwgs_064173.1_at	-1.980705314	-1.938025705	9.21E-06	4.16E-05
Ljwgs_118132.1_at	-1.98041651	-2.361473178	2.12E-07	1.12E-07
TM1571.10_at	-1.980376963	-2.242682871	0.02737348	0.026452204
gi45626277_at	-1.980310992	-1.597403114	5.45E-09	3.10E-07
gi45629188_at	-1.98023318	-1.634256588	7.24E-08	2.76E-06
chr5.CM0096.33_at	-1.980228922	-2.179490839	5.72E-09	7.93E-09
Ljwgs_059224.1_at	-1.978279237	-1.694686737	0.000479385	0.004394809
chr1.CM0544.8_at	-1.976729225	-2.027557257	6.94E-08	2.17E-07
chr3.TM1089.3_s_at	-1.976687847	-2.061884562	0.000204944	0.000416274
chr4.CM0182.27_at	-1.976444779	-1.579636699	5.53E-06	0.000192827
chr6.CM0055.37.1_at	-1.976320679	-1.946129699	0.001271514	0.003592776
Ljwgs_042635.1_s_at	-1.974687421	-1.234059773	3.98E-05	0.006740524
chr3.CM0396.42_s_at	-1.974258514	-1.681335218	5.10E-06	9.73E-05
Ljwgs_066236.1_at	-1.968127549	-1.584439546	2.18E-05	0.000575805
chr6.CM0057.19_at	-1.967416517	-1.59594441	3.66E-07	1.49E-05
Ljwgs_010942.1.1_at	-1.966894168	-2.148792468	0.00014329	0.000190188
Ljwgs_090598.1_at	-1.966424003	-1.989279683	0.000127207	0.0003497
chr4.TM0844.21_at	-1.965650097	-2.230398969	1.21E-06	1.14E-06
chr2.TM0490.19_at	-1.964312358	-3.780686738	0.025740176	0.000527244
gi6006794_at	-1.963892491	-1.574272262	0.000221638	0.003892783
chr4.CM0119.29_at	-1.962467079	-3.220762549	0.000194581	3.88E-06
Ljwgs_012520.2_at	-1.96200058	-2.815741142	2.71E-05	1.93E-06
chr4.CM0234.9_at	-1.959121839	-1.964517224	1.27E-05	4.34E-05
TM1408.2_at	-1.958604515	-3.237638042	0.000221144	4.14E-06
Ljwgs_125987.1_s_at	-1.95856364	-1.7289388	6.41E-05	0.000642979
Ljwgs_047708.1_s_at	-1.958055931	-2.385977179	0.007674766	0.004340969
Ljwgs_020875.1_at	-1.958007781	-1.691326983	0.003050717	0.018227648
chr1.CM0410.32_at	-1.957949152	-1.926128931	1.40E-05	5.80E-05
Ljwgs_098399.1_s_at	-1.957515768	-2.638811028	9.82E-05	1.55E-05
gi8514596_at	-1.956143315	-4.028110138	0.008836447	5.12E-05
chr5.CM0071.31.1_at	-1.954275694	-2.672832129	0.002245978	0.000427431
chr3.TM0407.17_at	-1.95425236	-1.984197614	2.54E-05	7.37E-05
chr5.CM0200.51_at	-1.953814258	-2.447306768	2.15E-08	6.06E-09
chr5.CM0200.64_at	-1.951795878	-1.990063107	2.71E-09	9.65E-09
Ljwgs_063286.1_at	-1.951268346	-1.703772316	8.65E-06	0.000121678
Ljwgs_094281.1_at	-1.950978049	-2.083225511	2.63E-07	5.05E-07
gi45634997_at	-1.950493053	-2.487656375	0.002122973	0.00074295
chr2.CM0373.3_at	-1.95036722	-2.293848184	2.07E-06	1.30E-06
gi45400498_at	-1.949193276	-2.113530091	5.65E-05	8.27E-05
chr2.CM0249.63.3_s_at	-1.948618623	-2.258151958	2.37E-05	1.76E-05
Ljwgs_030337.1_at	-1.94844613	-3.642641641	2.27E-06	5.84E-09
Ljwgs_078413.1_at	-1.947850531	-2.364343059	3.38E-09	1.42E-09
TM1623.18_at	-1.947595738	-2.997977569	0.00021256	8.70E-06
chr3.TM0506.24_s_at	-1.946884242	-2.317255827	0.000214235	0.000124857
chr1.TM0487.2_at	-1.946298884	-1.43667672	0.000125192	0.004635184
Ljwgs_128958.1_at	-1.945655038	-1.911893337	0.000699299	0.002131187
chr2.TM1659.13_at	-1.945382399	-2.466164674	3.12E-08	7.55E-09
Ljwgs_043599.1_s_at	-1.945357204	-1.895327558	3.17E-05	0.000134874
Ljwgs_029527.1_at	-1.9453386	-3.968941682	0.000926343	2.31E-06
Ljwgs_133315.1_s_at	-1.945195703	-1.905939914	9.92E-05	0.000372141
chr2.CM0304.4_at	-1.94409369	-1.805967049	1.28E-05	9.41E-05
chr5.CM0077.83_at	-1.94326624	-3.503729383	0.001893077	2.30E-05
chr3.CM0070.57_at	-1.943070418	-3.22427095	0.020012034	0.001283462
chr5.CM0909.52_at	-1.942706189	-2.711642579	0.000173776	1.99E-05
chr2.CM0168.31_at	-1.942183831	-2.505324988	0.012767985	0.005057961
Ljwgs_137198.1_at	-1.941612739	-1.695792882	8.21E-06	0.000116051
chr5.CM0519.6_at	-1.941441787	-1.594623764	1.01E-05	0.000250844
chr2.CM0099.5_s_at	-1.939557078	-1.963705285	4.00E-05	0.000116158
chr3.CM0127.31_at	-1.936789878	-1.393787461	1.81E-05	0.001291139
Ljwgs_037968.1_s_at	-1.936690827	-2.617718316	1.00E-05	1.35E-06
Ljwgs_052523.1_at	-1.934787815	-1.318533727	0.000531073	0.021138472
chr4.CM0194.46_at	-1.932917041	-2.768114555	0.014136084	0.002620943
Ljwgs_053236.1_at	-1.932642966	-2.149168632	1.18E-08	1.41E-08
Ljwgs_007123.1_at	-1.930986341	-1.454549079	2.32E-06	0.000161491
chr4.CM0170.37_at	-1.930775925	-2.022443957	1.03E-07	2.52E-07
chr4.TM0555.4.2_at	-1.930432133	-1.85135842	3.74E-08	2.58E-07
Ljwgs_003272.0.1_at	-1.930147087	-1.728680199	0.000130182	0.001045712
gi45349503_at	-1.93005091	-2.179259435	1.95E-07	1.97E-07
Ljwgs_040276.2_at	-1.929781832	-2.982911098	2.13E-05	6.37E-07
TM1224.4_at	-1.929072565	-7.283548099	0.029645193	6.15E-07
Ljwgs_017574.2_at	-1.928298181	-2.261710823	0.001944871	0.001374227
Ljwgs_033912.1_at	-1.926908389	-1.619891138	0.000115074	0.001587457
Ljwgs_030504.2_at	-1.926393896	-1.950243954	3.00E-09	1.17E-08
Ljwgs_064272.1_at	-1.924944626	-2.128214165	7.07E-06	8.82E-06
chr4.CM0256.7_at	-1.924588464	-1.037570748	0.000106177	0.030155493
chr3.TM0416.16_at	-1.924286621	-2.12404043	0.010098413	0.011434599
chr4.CM0075.6_at	-1.923018255	-2.08623345	3.81E-08	6.10E-08
Ljwgs_049564.1_at	-1.922956796	-3.62718622	0.016195985	0.000302964
Ljwgs_120876.1_s_at	-1.92265756	-2.326627755	0.008271423	0.004955781
Ljwgs_019097.1_s_at	-1.9224163	-2.003317344	0.000253723	0.000513912
Ljwgs_016351.1_at	-1.919841591	-1.436617523	2.02E-06	0.000152505
Ljwgs_046937.1_at	-1.919633205	-2.348539446	5.61E-06	2.29E-06
chr5.CM0089.45_s_at	-1.918972195	-1.516362451	4.26E-05	0.001172881
TM0581.12_s_at	-1.918729469	-3.728795461	0.003158625	2.08E-05
Ljwgs_084051.1.1_at	-1.917488185	-2.554159243	0.000383928	7.61E-05
Ljwgs_013135.2_at	-1.917282612	-3.031153224	0.00086821	3.38E-05
chr4.CM0654.25_at	-1.917193368	-2.838198154	0.006613584	0.000767679
gi45352508_at	-1.916809584	-1.498306146	0.000481998	0.008425539
Ljwgs_084705.1_at	-1.916280714	-2.724032962	0.000652534	7.14E-05
gi45637466_at	-1.916229975	-1.142826425	2.92E-06	0.001559404
Ljwgs_064373.1_at	-1.915428868	-1.864673181	0.000727522	0.002379032
Ljwgs_011755.1_at	-1.91392614	-1.724048983	0.001052243	0.0058497
Ljwgs_052774.1_at	-1.913670564	-2.739144242	3.09E-05	2.29E-06
chr3.CM0241.78_at	-1.913452847	-1.344225392	0.001511629	0.034710673
Ljwgs_133042.1_at	-1.913206511	-1.317359726	1.28E-05	0.00142785
Ljwgs_096088.1_x_at	-1.912973446	-2.167107755	1.49E-06	1.43E-06
chr5.CM0909.51_at	-1.912564227	-2.264407407	2.52E-05	1.49E-05
Ljwgs_014847.1_at	-1.912535402	-2.014292387	9.56E-06	1.99E-05
TM1490.12_at	-1.91195903	-3.073908868	0.000134394	3.20E-06
chr1.CM0017.48_at	-1.909709479	-1.039754488	1.16E-05	0.00784305
gi45348968_at	-1.909564807	-1.57337433	3.05E-05	0.000620447
Ljwgs_048536.1_at	-1.908121058	-1.327068316	1.72E-08	4.82E-06
Ljwgs_054015.2_at	-1.907332979	-1.421217451	6.93E-05	0.002760442
gi1370171_at	-1.907141039	-1.767240248	5.05E-08	5.16E-07
gi45411354_at	-1.906628362	-1.971234635	1.31E-06	3.53E-06
Ljwgs_090372.1_s_at	-1.906397345	-2.533992731	2.73E-06	4.23E-07
TC17256_at	-1.906247544	-2.201917129	0.000557054	0.000436389
TM1489.5_at	-1.905429523	-2.986295827	0.042812421	0.005967892
Ljwgs_062702.1_at	-1.905352523	-2.129014731	1.09E-07	1.24E-07
Ljwgs_015765.1_at	-1.903801887	-3.072798615	6.96E-05	1.45E-06
Ljwgs_010904.2_at	-1.903456547	-2.02166476	3.40E-08	7.01E-08
Ljwgs_017819.1_s_at	-1.903342268	-2.085983816	0.004538753	0.005443608
Ljwgs_007705.1_at	-1.903112911	-1.948438432	0.000316595	0.000734231
TC19670_at	-1.901550616	-1.906834019	7.57E-08	3.06E-07
chr3.CM0059.39_at	-1.901272852	-2.701618165	0.000225762	2.20E-05
Ljwgs_017879.1_s_at	-1.898838082	-2.365578924	0.002609449	0.001137731
chr4.CM0244.78_at	-1.898081624	-1.753399406	3.92E-07	3.83E-06
chr4.CM0079.39_at	-1.897050775	-2.284383319	4.10E-05	2.04E-05
Ljwgs_005382.2_at	-1.896794841	-1.656809533	0.002995383	0.016839473
Ljwgs_118123.1_at	-1.896097166	-1.74376998	0.000216811	0.001300051
chr3.CM0208.12_at	-1.895561531	-2.852266272	0.017607121	0.002364262
TM1490.15.1_at	-1.895460314	-2.499023186	8.58E-05	1.70E-05
chr4.CM0128.55_at	-1.894397769	-2.947558315	2.76E-05	7.78E-07
chr4.TM0555.4.1_at	-1.892068066	-2.174610784	8.21E-06	6.66E-06
Ljwgs_012959.1.1_at	-1.890294149	-2.219913655	0.010341586	0.00777687
TC9081_at	-1.890122167	-1.959397086	0.010783502	0.017907275
Ljwgs_121793.1_at	-1.889716034	-2.778631585	1.43E-05	7.41E-07
chr1.CM0361.63_s_at	-1.888726417	-2.419264509	0.000719834	0.000218103
chr5.CM0077.27_s_at	-1.888043988	-2.045517441	0.000845576	0.001152628
Ljwgs_125561.1_at	-1.887948876	-2.482293349	9.53E-05	1.95E-05
chr6.CM0055.92_at	-1.887500767	-1.628590832	1.39E-05	0.000205705
chr4.TM1309.11_s_at	-1.887485756	-2.211157996	0.001469371	0.00103684
gi45350312_at	-1.887141712	-1.407078855	7.07E-06	0.000454005
Ljwgs_052588.1_s_at	-1.886260048	-1.99489152	7.86E-09	1.76E-08
TC13718_at	-1.885390048	-2.460838382	0.000112284	2.51E-05
gi45355162_at	-1.885338485	-2.072000439	2.80E-06	3.77E-06
chr1.CM0032.25_at	-1.885150851	-1.648585658	1.08E-06	1.83E-05
chr5.CM1439.22_at	-1.883484598	-1.783829943	2.33E-05	0.000133329
Ljwgs_074529.1_at	-1.883197708	-1.856666033	0.013540048	0.029081238
chr3.CM0460.26.1_at	-1.88297971	-2.520835786	0.000229371	4.17E-05
chr1.TM0671.21.1_at	-1.882139719	-1.251442235	1.69E-07	5.98E-05
chr2.TM0053.11_at	-1.881788464	-2.276309321	3.51E-08	1.52E-08
gi3695058_at	-1.881730423	-2.304018209	1.29E-08	4.79E-09
chr1.CM0113.8_at	-1.87864801	-3.518978015	1.81E-05	5.57E-08
chr6.TM1374.19_at	-1.877204643	-2.217796795	0.00093442	0.000606983
Ljwgs_024996.2_s_at	-1.875250218	-1.778409739	2.20E-06	1.49E-05
chr5.TM0852.4.1_at	-1.874822822	-1.507195399	0.000218813	0.003772251
chr4.CM0170.23_at	-1.874175652	-1.909994143	2.57E-10	9.56E-10
Ljwgs_044546.1_at	-1.873177408	-1.271739898	0.0001358	0.00882687
Ljwgs_071948.2_at	-1.872256491	-2.231040891	1.10E-07	5.82E-08
Ljwgs_029176.1_at	-1.871979378	-2.314466678	1.47E-07	5.02E-08
TM0706.17_at	-1.871891719	-2.102014539	9.62E-05	9.89E-05
Ljwgs_136836.1_at	-1.871171787	-1.505319556	1.52E-05	0.00042837
Ljwgs_114457.1_at	-1.870942076	-3.290921674	0.005486645	0.000121992
chr1.CM0105.115_s_at	-1.870592061	-1.671926997	0.000944237	0.005640616
TM0780.15_at	-1.870462206	-1.663653693	0.000752568	0.004848474
Ljwgs_065727.1_at	-1.869880335	-2.590657147	3.74E-06	3.60E-07
Ljwgs_014729.1_at	-1.867611432	-2.671780907	0.000337204	3.18E-05
Ljwgs_023536.1_at	-1.866569822	-2.057558323	5.04E-06	6.49E-06
TM0755.20_at	-1.86651358	-3.419220305	0.013758522	0.000309775
Ljwgs_106299.1_at	-1.86470326	-2.132279334	2.93E-05	2.50E-05
Ljwgs_147549.1_at	-1.864332361	-2.085312293	0.005449167	0.0056285
chr1.CM0591.13.2_s_at	-1.864201211	-1.828829604	4.67E-08	2.45E-07
Ljwgs_085650.1_at	-1.863831115	-2.865020208	0.000557832	2.67E-05
chr4.CM0079.23_at	-1.863095793	-1.166656486	0.000150449	0.015844938
Ljwgs_038237.1_at	-1.862824543	-1.813010278	3.69E-08	2.14E-07
Ljwgs_010170.1_s_at	-1.86211157	-1.895595206	0.00013922	0.000360021
chr4.CM0128.7_at	-1.862000321	-1.641339431	5.57E-06	7.54E-05
Ljwgs_074013.2_s_at	-1.861888374	-2.301579468	1.03E-06	3.59E-07
Ljwgs_080169.1_at	-1.861778802	-1.731784938	0.00114863	0.005011503
chr1.CM0980.23_at	-1.859689653	-2.316967188	2.56E-09	7.70E-10
Ljwgs_036585.1_at	-1.857004024	-1.524626746	2.85E-06	8.39E-05
Ljwgs_038981.2_s_at	-1.856783071	-1.916282319	7.43E-06	1.94E-05
Ljwgs_066127.1_s_at	-1.856425177	-1.913167412	3.58E-09	1.13E-08
chr5.CM0909.50_at	-1.856356648	-2.474152445	0.0020829	0.000494929
Ljwgs_095026.1_at	-1.855579836	-1.723450895	0.000991004	0.004462781
Ljwgs_059129.1_at	-1.85454028	-1.112155083	8.35E-05	0.014268391
chr5.CM0077.19_s_at	-1.85424081	-2.057336731	0.002840884	0.003121765
TM0694.29_at	-1.852010435	-2.113915307	0.000778332	0.000681689
chr3.TM0859.12_x_at	-1.851904098	-1.797911934	0.000410937	0.001458689
gi45406428_at	-1.851883166	-1.687365841	4.20E-05	0.0003304
Ljwgs_081003.1_s_at	-1.851094057	-2.988225751	0.000135257	3.08E-06
Ljwgs_106880.1_at	-1.850325402	-2.52595309	0.018628721	0.005287255
Ljwgs_051075.1_at	-1.850248494	-2.136470988	0.000123057	9.60E-05
chr4.CM0007.21_at	-1.849303448	-2.391734587	1.95E-05	4.33E-06
LjsnoR17_s_at	-1.849117463	-2.328213209	0.000209783	7.04E-05
chr5.CM0200.71_at	-1.849072886	-1.953471424	9.07E-06	1.83E-05
Ljwgs_035105.1_at	-1.848522423	-2.059980178	0.001375266	0.001466229
chr1.TM0816.9_at	-1.84810167	-1.680749613	4.74E-08	6.02E-07
Ljwgs_014223.1_at	-1.847346604	-1.880983187	1.18E-06	3.79E-06
gi45575892_at	-1.846722971	-2.17054151	1.52E-06	9.59E-07
Ljwgs_021639.1_at	-1.846020742	-2.324470062	0.000271801	9.21E-05
Ljwgs_026841.1_at	-1.845850858	-1.904937545	4.59E-06	1.22E-05
chr3.CM0282.129_at	-1.845134597	-2.638990962	0.00041403	4.04E-05
Ljwgs_007556.3_at	-1.843577823	-1.221812186	0.000910859	0.034313486
Ljwgs_078889.1_s_at	-1.843115808	-2.748703329	1.64E-05	7.26E-07
Ljwgs_017478.1_at	-1.842955467	-2.014633308	1.47E-07	2.16E-07
chr3.CM0423.10_at	-1.842515476	-1.986038452	3.50E-05	5.50E-05
Ljwgs_063721.1_at	-1.841229558	-2.386183108	8.69E-05	2.06E-05
Ljwgs_059310.1_at	-1.840347203	-3.015435154	0.000398565	9.13E-06
Ljwgs_126316.1_s_at	-1.839507267	-1.328534718	1.13E-06	0.000131864
Ljwgs_033265.1_s_at	-1.838900358	-2.470996398	0.001370096	0.000283852
gi45409802_at	-1.837205768	-2.39999122	0.001091391	0.00028679
gi45405910_at	-1.835605043	-1.320288029	5.53E-07	7.51E-05
gi45633462_at	-1.835479439	-1.769433492	2.06E-05	0.000100749
Ljwgs_053445.1_s_at	-1.835445277	-1.426983838	1.02E-07	7.31E-06
TM0631.26.1_at	-1.835384127	-2.410873493	5.52E-05	1.11E-05
gi45629829_at	-1.835141393	-1.385220151	0.000356346	0.008542626
Ljwgs_030015.1_at	-1.835132509	-2.378449685	0.000176157	4.38E-05
gi45397477_at	-1.83508159	-1.94619014	0.014062898	0.020071475
Ljwgs_019948.1_at	-1.835040375	-3.59735127	0.000497373	1.63E-06
Ljwgs_051003.1_at	-1.834065062	-2.496302632	1.50E-07	1.61E-08
Ljwgs_001709.1_at	-1.83402201	-1.985106547	2.65E-06	4.22E-06
chr4.CM0219.44.4_at	-1.833680109	-2.748420805	0.000337332	1.95E-05
chr6.TM1597.28_at	-1.830393515	-2.373439756	8.86E-07	1.77E-07
chr5.CM0909.21_at	-1.829982662	-2.46730996	0.003000335	0.000677256
gi45348283_at	-1.827178696	-1.330575411	6.84E-07	7.95E-05
chr1.CM1413.31_at	-1.827010566	-1.626298302	3.21E-07	4.80E-06
Ljwgs_123578.1_at	-1.826950535	-2.586605998	8.78E-08	5.74E-09
chr3.CM0423.12_s_at	-1.826358649	-2.023965975	4.94E-08	6.10E-08
chr5.CM0494.28_at	-1.826264458	-1.520028632	7.59E-07	2.22E-05
Ljwgs_097600.1_x_at	-1.825952952	-2.029371126	0.000373182	0.000416274
chr2.CM0249.88_s_at	-1.824591736	-1.481319108	0.00524226	0.037908122
chr2.CM0373.75_at	-1.823553722	-2.036922716	0.000148732	0.000160013
TM1519.38_at	-1.821599261	-1.669232775	2.27E-09	2.94E-08
Ljwgs_025124.1.1_s_at	-1.821508217	-1.935122541	1.47E-06	2.92E-06
TM1647.14_at	-1.820458027	-2.355461687	3.68E-06	7.79E-07
TM1070.21_s_at	-1.820122391	-1.708998895	3.07E-07	2.56E-06
Ljwgs_036742.2_at	-1.819417301	-1.303700805	7.59E-08	1.36E-05
Ljwgs_011145.1_at	-1.81858242	-2.085794758	4.91E-06	4.07E-06
chr3.TM0035.4_at	-1.818329816	-1.018370632	1.89E-06	0.001885766
Ljwgs_141141.1_s_at	-1.817936132	-1.815710673	0.000838415	0.002211657
chr6.CM0437.7_at	-1.817825239	-1.564020233	0.004285641	0.024180095
CM0385.23_at	-1.817639868	-1.567563675	0.000736704	0.005929055
Ljwgs_032500.1_at	-1.817482168	-1.13550656	8.54E-05	0.011188884
chr4.CM0265.17_at	-1.816034456	-2.288273853	0.01571583	0.007591227
chr3.CM0160.56_at	-1.815927876	-2.151412674	0.000222172	0.000134981
chr5.CM0072.14_at	-1.814730314	-1.917587892	0.000466112	0.000803582
Ljwgs_037422.1_at	-1.814578439	-2.481367706	6.21E-07	6.54E-08
Ljwgs_042183.1_at	-1.813461822	-2.377436049	0.000170353	3.76E-05
chr4.CM0042.88_at	-1.813113626	-2.348462868	5.77E-06	1.24E-06
Ljwgs_061915.1_at	-1.811600857	-2.398034058	0.000391927	8.27E-05
Ljwgs_023047.1_s_at	-1.811465789	-1.745815747	0.014596672	0.034866641
Ljwgs_112713.1_at	-1.811358922	-2.353981671	0.00068247	0.000179129
Ljwgs_137396.1_at	-1.811180802	-1.126067988	8.95E-05	0.011898715
gi45400825_at	-1.80985496	-1.999037636	7.74E-07	1.00E-06
chr4.CM0119.26.1_at	-1.809683791	-3.689764588	0.033732558	0.000495272
Ljwgs_043460.1.1_at	-1.809607562	-1.932277025	0.004102344	0.005941426
chr4.CM0558.24_at	-1.807686588	-2.806064235	4.18E-06	1.07E-07
TM0556.17_s_at	-1.80752076	-1.116530927	2.27E-05	0.00498907
Ljwgs_010512.1_at	-1.807132969	-1.879286598	0.000592831	0.001155922
chr5.CM0909.65_s_at	-1.807038703	-2.376254006	0.000584462	0.000134996
Ljwgs_079559.1_s_at	-1.806336698	-2.815964369	0.024362895	0.002781055
Ljwgs_148411.1_at	-1.806276167	-2.192266833	3.78E-06	1.68E-06
chr2.CM0056.26.1_at	-1.806162775	-1.462205651	3.21E-05	0.000753811
TM0717.14.1_s_at	-1.806152941	-1.807671409	6.97E-07	2.75E-06
TM0684.2_at	-1.805668107	-1.664791439	0.000174557	0.00105901
Ljwgs_098483.1_at	-1.805344299	-2.163700112	6.16E-05	3.26E-05
Ljwgs_078274.1_s_at	-1.80506431	-1.198721927	0.000264379	0.015833991
chr5.CM0909.56_at	-1.805022541	-1.775958467	1.66E-07	8.26E-07
chr1.CM0010.6_at	-1.8029429	-2.645140175	6.10E-05	3.65E-06
chr4.CM0004.43_at	-1.802883974	-2.436906878	8.77E-05	1.33E-05
chr1.CM0123.35.1_at	-1.802131326	-2.315433602	0.008025773	0.003058475
Ljwgs_070137.1_at	-1.801262775	-2.570936555	1.42E-05	1.04E-06
gi46402893_at	-1.800817771	-2.308203329	8.30E-05	2.21E-05
Ljwgs_114175.1_s_at	-1.800152853	-1.91392355	0.00153166	0.002379404
gi60476413_at	-1.799815678	-1.463346479	0.000336838	0.004855343
chr1.TM1284.1_at	-1.799253613	-1.500673366	0.000119414	0.001746068
chr1.CM0269.20_at	-1.79909449	-2.845816687	0.003462875	0.00018509
gi45604866_at	-1.798892415	-1.698432635	1.04E-09	9.55E-09
Ljwgs_126986.1_at	-1.798815997	-2.034676073	0.000100454	9.61E-05
Ljwgs_028957.1_at	-1.797558424	-1.694899917	9.70E-08	7.98E-07
gi45624952_at	-1.797141415	-1.675938203	2.05E-08	2.00E-07
chr1.CM0231.62_s_at	-1.79709695	-2.587386177	0.006810914	0.001013919
chr5.CM0148.46_at	-1.796987801	-2.586123915	1.88E-05	1.27E-06
chr1.CM0579.45.1_at	-1.79534542	-1.450482343	4.18E-06	0.000136476
TM0573.6.1_at	-1.793557651	-1.867458524	0.006632675	0.011104697
chr4.CM0333.3_at	-1.791729006	-1.344126539	5.95E-06	0.000372445
Ljwgs_045352.1_at	-1.791720863	-1.148660055	2.68E-06	0.00080033
Ljwgs_041927.1_at	-1.791554356	-1.662129332	0.000163785	0.000948339
gi45351554_at	-1.791324427	-1.336284315	5.35E-07	5.05E-05
Ljwgs_040710.1_at	-1.790996215	-2.546794564	0.000321243	3.21E-05
Ljwgs_051998.1_at	-1.78984357	-2.257353347	1.07E-06	2.95E-07
Ljwgs_046103.1_at	-1.789289514	-1.718723578	1.69E-06	1.01E-05
chr6.CM0118.9_at	-1.789122735	-1.515521628	4.07E-08	1.18E-06
chr2.TM0808.13_at	-1.788876939	-1.548403341	5.58E-06	9.01E-05
Ljwgs_025931.2_s_at	-1.787843095	-1.69753528	0.000642968	0.002589819
Ljwgs_071860.1_at	-1.786939331	-1.384737193	0.00021878	0.004953669
Ljwgs_024504.1_at	-1.786482579	-2.71712826	6.52E-05	2.64E-06
chr3.CM0460.26_at	-1.785841372	-3.369244664	0.009461186	0.000133989
Ljwgs_027414.2_s_at	-1.78371289	-1.746876012	0.000104876	0.0003936
gi45612695_at	-1.782837308	-1.565774877	5.85E-06	8.14E-05
chr1.CM0163.17.1_at	-1.781128187	-1.836123174	7.27E-05	0.000171769
chr2.CM0545.24_at	-1.78104451	-2.003837054	0.000576382	0.000572531
chr4.TM1536.22_at	-1.780855065	-2.116382232	0.000801978	0.000491727
Ljwgs_017445.1_at	-1.780820149	-1.622366225	0.001447848	0.007064297
gi45620905_at	-1.780466661	-1.414099318	0.000148808	0.00306219
Ljwgs_060248.1_at	-1.778023256	-2.106777252	2.94E-06	1.71E-06
Ljwgs_125461.1_s_at	-1.777800461	-1.152844815	1.07E-06	0.000350296
Ljwgs_029843.1_at	-1.775916717	-1.554760002	0.000715286	0.005203603
Ljwgs_133807.1_at	-1.774328785	-2.607837892	0.004798152	0.000551827
chr5.CM0956.25_at	-1.774174851	-2.208338347	2.72E-05	9.34E-06
Ljwgs_034602.1_at	-1.773537441	-2.470418767	5.79E-05	6.11E-06
Ljwgs_098089.0.1_at	-1.772945545	-1.946962866	1.24E-08	1.75E-08
chr1.CM0206.2_at	-1.772657824	-2.306707256	0.004544798	0.001457302
chr1.CM0315.39_s_at	-1.771073945	-1.497715362	6.55E-06	0.000130058
TM0684.49_at	-1.768739278	-1.289456616	1.77E-07	2.41E-05
Ljwgs_033236.1_at	-1.768041041	-1.765773598	5.80E-07	2.36E-06
Ljwgs_145401.1_at	-1.767919466	-1.470681216	1.47E-06	4.07E-05
Ljwgs_134073.1_at	-1.767914222	-2.963027742	0.001191626	2.71E-05
chr2.CM0249.70_at	-1.767906065	-2.252126586	3.42E-06	8.71E-07
chr2.CM0608.10_at	-1.767674508	-1.489535533	0.004299328	0.027141049
Ljwgs_030650.1_at	-1.767625777	-2.054161313	1.09E-05	7.89E-06
Ljwgs_080550.1_at	-1.767350577	-1.479076743	0.000309014	0.003663652
chr1.CM0579.48_at	-1.765342998	-2.820215153	0.000172428	4.54E-06
gi7720883_at	-1.765226452	-2.403094368	2.50E-06	2.90E-07
gi45604783_at	-1.764913846	-1.712941513	8.74E-05	0.000360995
gi47953351_at	-1.764023751	-3.391038732	0.000718853	3.24E-06
gi45637799_at	-1.76358291	-2.353906607	0.000292712	5.57E-05
gi45639635_at	-1.763541057	-1.783035954	2.94E-05	8.77E-05
Ljwgs_008862.1_at	-1.762923617	-2.340466654	0.000687919	0.000147281
Ljwgs_018892.2_at	-1.762754039	-1.228230058	0.000192562	0.009449437
TM0856.20_at	-1.761139045	-1.447719442	0.006646897	0.042059283
Ljwgs_075104.1_at	-1.760654611	-1.310210657	6.35E-09	9.11E-07
Ljwgs_037521.1_s_at	-1.759143318	-1.916007303	0.000464926	0.000617368
Ljwgs_025480.3_at	-1.758760865	-2.605310481	2.00E-05	9.69E-07
chr3.CM0216.43_at	-1.757757981	-3.152672341	0.000159888	1.14E-06
chr2.CM0021.30_at	-1.756214431	-2.205719086	9.42E-06	2.88E-06
chr2.CM0018.32_at	-1.756040971	-1.467014967	1.15E-05	0.000238021
chr6.TM1261.18_at	-1.755421527	-2.251400063	4.10E-06	9.71E-07
chr1.CM0088.60_at	-1.75428739	-3.535634378	0.020192715	0.00023141
gi45641986_at	-1.753697441	-1.236894989	0.000111855	0.005903682
Ljwgs_022810.1_at	-1.753550887	-2.035584392	4.32E-05	3.16E-05
TM1489.2.1_at	-1.752872759	-1.29881621	1.21E-07	1.45E-05
TM1670.19_at	-1.752514081	-1.956803778	5.91E-06	6.61E-06
chr2.CM0749.46_at	-1.751456182	-1.994802462	0.000279322	0.000247753
gi45629004_at	-1.750850398	-2.940573172	0.000199353	3.10E-06
chr5.CM0569.16_at	-1.750225717	-1.212536946	1.61E-06	0.000263916
TC11429_at	-1.749399146	-1.380098946	2.94E-06	0.000127488
TC11065_at	-1.748994934	-1.834691274	4.89E-06	1.09E-05
Ljwgs_147747.1_at	-1.7488603	-2.764724241	5.75E-05	1.48E-06
chr2.CM0002.36_at	-1.748414379	-2.281072922	0.00499183	0.001587207
Ljwgs_035043.1_at	-1.74773941	-1.759618763	0.000388438	0.001025851
chr4.CM0087.23_at	-1.747039189	-2.051857338	2.92E-05	1.88E-05
Ljwgs_014676.2_at	-1.74624772	-2.575092349	0.000445827	3.18E-05
chr4.CM0182.42_at	-1.746030714	-1.704039892	0.000116913	0.000449563
Ljwgs_010001.2_at	-1.744283772	-1.432414105	1.30E-05	0.000309913
chr2.TM0889.13_at	-1.743579558	-2.036492044	0.000174317	0.000122088
TM0706.16_at	-1.742796259	-2.168440115	3.35E-06	1.12E-06
Ljwgs_067023.1_at	-1.742357272	-2.200379163	3.61E-05	1.08E-05
chr1.CM0010.9_at	-1.742061701	-1.471469083	0.000182538	0.002240782
chr1.TM1078.14_at	-1.741822633	-1.440798432	0.006393886	0.039698169
Ljwgs_021748.1.1_at	-1.741222951	-1.979108623	0.000159644	0.000144851
Ljwgs_045163.1_at	-1.740288276	-1.873351497	0.00021648	0.000327034
Ljwgs_107972.1_at	-1.740152636	-2.293991944	5.53E-08	8.43E-09
chr6.CM0055.32_s_at	-1.739573886	-1.746643943	0.000182385	0.000526815
chr6.TM0085.11_x_at	-1.739540428	-1.819883894	4.52E-06	1.04E-05
Ljwgs_068954.1_at	-1.73933259	-2.104601873	0.001350192	0.000718368
Ljwgs_036724.2_at	-1.739283092	-1.268631038	9.65E-06	0.000708357
Ljwgs_035440.1_at	-1.736173275	-1.148576729	0.001618265	0.048470301
chr4.CM0297.20_at	-1.73606957	-1.978541159	0.001108779	0.000984924
chr1.TM0811.17_at	-1.734962706	-2.152578793	0.00075411	0.000309775
Ljwgs_060323.1_s_at	-1.734252673	-1.415106242	0.000192212	0.003048551
TM0439.5.2_at	-1.734075291	-1.96182112	0.000111785	0.000106491
Ljwgs_047260.1_at	-1.733950176	-1.680263552	0.011257685	0.02719372
Ljwgs_019593.1_s_at	-1.732505998	-1.754502225	8.00E-09	3.02E-08
Ljwgs_051933.1_at	-1.732069569	-1.520918906	3.49E-08	6.72E-07
TC19037_at	-1.729630902	-1.985948646	0.001065562	0.000886483
chr1.CM0476.9_at	-1.729355037	-2.008430327	2.59E-06	1.89E-06
Ljwgs_015057.1_at	-1.728148648	-1.40101534	0.000618468	0.007946302
chr2.CM0056.11_at	-1.727373235	-1.778536268	0.00017607	0.000406412
chr4.CM0219.24_at	-1.727337817	-2.153429153	2.46E-06	7.90E-07
chr4.CM0170.9_at	-1.727085859	-1.710924838	2.14E-06	9.05E-06
Ljwgs_063194.1_s_at	-1.726434677	-2.622288378	0.000565888	3.08E-05
gi45629882_at	-1.726056723	-1.455237676	5.77E-08	1.73E-06
TC18449_at	-1.723667587	-1.653010669	2.15E-06	1.29E-05
Ljwgs_031493.1_at	-1.723623937	-2.116182058	2.28E-06	8.72E-07
CM0300.21_at	-1.723451042	-1.55009688	0.012186167	0.042393839
chr6.CM0055.29_at	-1.723336671	-1.357511397	5.05E-07	2.73E-05
Ljwgs_147980.1_at	-1.722631337	-1.853968882	3.12E-06	5.29E-06
Ljwgs_046265.1_at	-1.721099101	-1.656497011	3.79E-07	2.36E-06
chr4.CM0288.18_at	-1.720197389	-1.723691962	0.0001569	0.000466108
chr6.CM0014.46_at	-1.720118636	-2.27338389	0.000673681	0.000150359
Ljwgs_021183.1_at	-1.719028716	-2.301532632	0.016251356	0.00514342
chr6.TM0821.17.1_at	-1.718340309	-1.433322771	4.23E-07	1.27E-05
Ljwgs_018541.1_at	-1.718164396	-1.958043825	0.009357528	0.008593103
Ljwgs_074949.1_at	-1.717167726	-3.132520562	0.000673681	5.30E-06
chr3.TM0035.4_s_at	-1.716676083	-1.405987652	1.86E-05	0.000430417
TM1670.19_s_at	-1.7162203	-2.106985573	0.0015091	0.000713882
TM1647.5_at	-1.716142782	-2.324689466	0.000211806	3.38E-05
Ljwgs_027923.2_at	-1.715786467	-2.06851712	4.40E-07	2.04E-07
Ljwgs_054875.1_at	-1.715287459	-1.970296015	4.52E-08	3.65E-08
Ljwgs_067107.1_at	-1.715097909	-2.766646396	0.001754528	6.54E-05
chr6.CM0314.24_at	-1.714976422	-2.039448873	0.000727622	0.000441428
chr5.CM0299.44.1_s_at	-1.714947745	-1.177255711	0.000228663	0.011710894
Ljwgs_018438.2_at	-1.714904955	-2.181648471	2.99E-05	8.10E-06
gi45623125_at	-1.714241526	-1.937569581	1.48E-05	1.44E-05
chr5.CM0569.32.1_s_at	-1.714227797	-1.712292069	0.001391502	0.003501887
chr1.CM0150.34.1_at	-1.714009622	-2.10956113	0.001967765	0.000930118
TM0581.7_at	-1.713459103	-3.661940183	0.001230556	2.00E-06
Ljwgs_029629.0.1_s_at	-1.71337571	-1.377762484	0.001359716	0.015142456
chr4.TM1616.2_at	-1.713364615	-1.624339988	0.000102795	0.000519655
Ljwgs_003425.2_at	-1.713278923	-2.048157583	2.97E-05	1.59E-05
Ljwgs_044873.1_at	-1.713265542	-1.816998846	6.52E-07	1.35E-06
Ljwgs_136141.1_at	-1.712267446	-1.741115945	0.000107541	0.000284317
TM0720.3_at	-1.708038734	-1.933908557	1.78E-06	1.71E-06
Ljwgs_035191.1_at	-1.708014785	-1.097546048	3.26E-06	0.000908797
Ljwgs_057662.2_at	-1.707314898	-1.961107994	1.84E-07	1.51E-07
CM0385.23.1_at	-1.706985249	-2.102972494	8.17E-07	2.96E-07
Ljwgs_003017.2_at	-1.706720369	-2.207869046	0.000356036	9.35E-05
chr6.CM0679.25_at	-1.704104613	-2.579226436	7.91E-07	2.52E-08
Ljwgs_039197.1_at	-1.703521808	-1.682686954	0.00453702	0.011050704
Ljwgs_015569.1_at	-1.703037587	-1.641404847	5.30E-07	3.22E-06
Ljwgs_003103.2_at	-1.702578562	-1.491067555	5.57E-06	8.02E-05
Ljwgs_030203.2.1_at	-1.702371725	-1.341513063	2.76E-07	1.58E-05
TM0485.2_at	-1.70227384	-2.19225341	0.00132883	0.000406708
Ljwgs_061851.1_at	-1.701757064	-1.602413162	0.000132649	0.000692088
Ljwgs_104960.1_at	-1.701522695	-1.751462583	1.74E-05	4.48E-05
Ljwgs_035870.1_at	-1.700967304	-2.477915045	0.014966544	0.002468124
Ljwgs_044797.1_at	-1.700918065	-3.703050675	0.021609832	0.000124003
CM0300.28.1_at	-1.70059019	-1.597271616	6.16E-05	0.000353851
Ljwgs_024132.1_at	-1.699980002	-2.21498679	6.01E-06	1.20E-06
Ljwgs_093636.1_at	-1.697641117	-2.818611432	0.007145591	0.000303592
Ljwgs_074545.1_at	-1.697344745	-1.797530612	0.011063666	0.016147294
Ljwgs_038753.2_at	-1.696943063	-1.443595379	0.000120162	0.001494564
Ljwgs_008031.1_at	-1.696435372	-1.64040689	4.11E-05	0.000185107
Ljwgs_056030.1_s_at	-1.696021991	-1.907021128	0.001421461	0.001409378
Ljwgs_072550.1_at	-1.695415355	-1.760269406	0.000280351	0.000583119
Ljwgs_052811.1_at	-1.695414991	-1.711215531	1.47E-06	5.14E-06
chr1.CM0378.1_at	-1.695404326	-3.137236079	0.000372191	2.19E-06
Ljwgs_046783.1_at	-1.695265287	-2.408585673	1.08E-06	7.35E-08
Ljwgs_067421.1_at	-1.695091262	-1.622761259	6.22E-05	0.000299082
TM1518.15_at	-1.693214202	-1.3689548	5.63E-07	2.30E-05
chr4.CM0061.48_at	-1.692636848	-2.708600866	0.000484152	1.49E-05
chr3.CM0574.16_at	-1.692451434	-2.029648795	0.003274763	0.001976369
Ljwgs_036067.1_at	-1.692392446	-1.621537789	5.49E-06	3.17E-05
Ljwgs_087155.1_s_at	-1.691936797	-1.269053016	9.73E-05	0.003401091
TM0536.23_at	-1.691554427	-2.003423984	5.85E-05	3.51E-05
CM0300.18_at	-1.691407915	-1.8450716	0.000174936	0.000235135
chr1.CM0410.45_at	-1.690506607	-1.585566008	2.22E-06	1.69E-05
Ljwgs_009028.1_at	-1.690323988	-1.796176818	5.08E-07	1.03E-06
chr1.CM0117.33_at	-1.690233355	-1.440006287	0.003415937	0.021543574
chr5.CM0335.21_at	-1.689440064	-2.235818122	0.000135747	2.66E-05
Ljwgs_018050.1_at	-1.687742278	-3.038990198	0.000335288	2.62E-06
chr1.CM0315.14_at	-1.686566257	-2.130352255	1.01E-06	2.75E-07
chr1.CM0544.28_at	-1.685884078	-2.462770071	0.001347544	0.000125491
Ljwgs_014333.2_at	-1.685805078	-2.175086583	0.019318412	0.0081905
Ljwgs_145871.1_at	-1.685691136	-1.894140252	0.000527191	0.000530135
Ljwgs_090340.1_s_at	-1.685589001	-1.234638017	1.31E-06	0.000130373
Ljwgs_067196.1_at	-1.68473423	-1.184803665	1.38E-07	2.81E-05
chr5.TM0138.3_s_at	-1.68438159	-2.512328824	0.001083193	7.95E-05
chr1.CM0206.149_at	-1.68356147	-1.878202937	3.23E-08	3.69E-08
chr5.CM0328.51_at	-1.682828935	-2.661812854	0.001528783	6.68E-05
chr2.CM0249.17.1_at	-1.682561217	-1.434687956	0.001879297	0.013542137
TC18862_at	-1.680212117	-3.112111296	0.049359836	0.002136598
TC18229_at	-1.68004771	-2.228204379	0.002347931	0.000592512
Ljwgs_015715.1_at	-1.679493534	-2.163119575	6.90E-05	1.73E-05
gi45613709_at	-1.678315066	-1.864983553	2.10E-06	2.49E-06
chr4.CM0283.38_at	-1.678001625	-1.091346217	2.00E-05	0.003101472
chr2.TM0564.12.1_at	-1.677997132	-1.969775857	0.005238814	0.003799471
TM0684.42_at	-1.677589636	-2.079720912	0.002435152	0.00109966
Ljwgs_011949.1_at	-1.677545062	-1.232002343	1.64E-06	0.000153793
Ljwgs_101282.1_at	-1.677324796	-1.648063226	0.000118559	0.000428366
chr1.TM1671.17_at	-1.677110084	-2.119914162	6.72E-08	1.75E-08
Ljwgs_024170.1_at	-1.676427914	-1.821133696	5.73E-08	8.96E-08
chr3.CM0634.43_at	-1.676353258	-1.904358225	2.42E-05	2.21E-05
Ljwgs_093835.1_at	-1.675416832	-2.039565726	0.003102219	0.001655532
chr3.CM0164.15_at	-1.675231167	-1.663931366	8.60E-06	3.32E-05
chr5.CM0494.13.2_at	-1.672905808	-1.762520144	9.49E-05	0.000180091
gi7749917_at	-1.672844122	-1.951271062	0.000855241	0.000619786
chr2.CM0608.66_at	-1.672752654	-2.748092255	8.77E-05	1.54E-06
CM0457.19_at	-1.672425655	-1.221361983	0.003513752	0.048591981
Ljwgs_042963.1_at	-1.671242782	-2.206410352	0.00070758	0.000160399
gi45627735_at	-1.671238762	-1.100888618	0.000409248	0.021789741
chr2.CM0249.94_at	-1.669475259	-2.387813569	7.15E-07	4.45E-08
Ljwgs_067639.2_at	-1.669398431	-2.721280668	5.56E-05	1.00E-06
TM1535.29_s_at	-1.668858419	-1.824588082	0.015953576	0.018958429
TM1224.12.1_at	-1.668276755	-1.747070196	6.94E-07	1.65E-06
chr5.CM0096.65_at	-1.668009189	-1.48560066	2.09E-06	2.75E-05
chr3.CM0452.23_at	-1.66714913	-1.732859124	1.01E-07	2.70E-07
Ljwgs_049743.0.1_at	-1.666459932	-1.936153392	1.02E-05	7.40E-06
chr5.CM0077.77_at	-1.666378857	-1.88814013	0.000517996	0.000482759
TM1408.25_at	-1.666329034	-2.481766036	0.000351363	2.19E-05
TC18735_at	-1.665855717	-1.742136082	6.71E-07	1.62E-06
chr6.CM0055.83_at	-1.665435617	-2.935071354	0.000467517	4.95E-06
Ljwgs_030670.1_at	-1.664461057	-2.326845206	4.99E-07	4.02E-08
chr3.CM0070.4_at	-1.663942568	-2.009915894	2.01E-08	8.80E-09
chr5.CM0357.6_at	-1.663239797	-1.496334526	0.013034592	0.044600609
Ljwgs_080010.1_at	-1.663116727	-1.706967495	0.00422436	0.00805084
chr2.CM0132.17_s_at	-1.662328135	-1.992217579	1.37E-06	6.92E-07
chr2.CM0021.55.5_at	-1.662200139	-2.71390563	0.013702551	0.000861817
Ljwgs_090726.1_at	-1.659900349	-1.967958451	6.76E-05	4.04E-05
Ljwgs_045783.1_at	-1.659771382	-2.086666921	0.004260374	0.001797481
Ljwgs_008306.1_at	-1.658848344	-1.520693902	8.79E-05	0.000608576
Ljwgs_049582.1_s_at	-1.658052733	-2.574264989	0.000220733	8.25E-06
gi45640662_at	-1.657924084	-1.958918739	6.67E-06	3.99E-06
gi45624518_at	-1.657754138	-1.812746741	1.55E-05	2.14E-05
chr1.CM0269.21_at	-1.657055156	-1.997756154	5.76E-05	2.86E-05
Ljwgs_044287.1_at	-1.656108119	-1.829981472	2.22E-06	2.82E-06
gi1370181_at	-1.655309158	-2.11882251	0.00052078	0.00015494
gi40241244_at	-1.654562411	-1.404977887	0.000290527	0.003122812
chr3.CM0423.3_at	-1.654311075	-1.901219852	0.000155081	0.00012682
Ljwgs_016508.1_at	-1.653626018	-1.307949802	1.15E-07	6.75E-06
Ljwgs_084768.1_at	-1.653596056	-2.507120573	1.91E-05	7.06E-07
gi45615050_at	-1.653216638	-1.616750711	0.001541082	0.004508297
Ljwgs_111083.1_at	-1.653167743	-1.978080358	6.30E-06	3.28E-06
Ljwgs_033127.2_at	-1.652734378	-2.091428843	0.042132464	0.022768869
gi45640449_at	-1.652493028	-2.503809156	0.001061075	6.63E-05
TM1746.16.1_at	-1.652343057	-1.444197317	4.90E-06	7.30E-05
chr5.TM0696.19_at	-1.652042232	-2.501037748	1.05E-07	3.06E-09
Ljwgs_138951.1_at	-1.651284647	-1.68775054	2.81E-05	7.59E-05
Ljwgs_043690.1_at	-1.651203924	-2.9056397	0.001603976	2.38E-05
Ljwgs_011321.1_at	-1.650724341	-2.976341335	0.000592951	5.15E-06
Ljwgs_033122.2_at	-1.65072077	-1.704091053	0.007115019	0.012537155
TC13679_at	-1.650592769	-1.279650322	1.58E-07	1.13E-05
chr1.CM0318.23_at	-1.649820825	-1.609055999	7.30E-09	4.34E-08
chr2.CM0018.63.2_at	-1.648073008	-1.457131047	0.001297042	0.007920241
Ljwgs_012029.1_at	-1.647881712	-2.174412372	0.003254896	0.000893449
Ljwgs_028582.2_s_at	-1.64763561	-2.988158751	0.01184555	0.000272133
chr6.CM0037.24_at	-1.647289231	-2.930815938	0.002764444	4.34E-05
Ljwgs_015431.1_at	-1.646920804	-1.936754507	2.53E-06	1.60E-06
Ljwgs_112602.1_at	-1.644386466	-1.170495331	4.09E-05	0.002630992
chr1.CM0117.22.1_s_at	-1.643922687	-1.253186211	3.31E-05	0.001287632
Ljwgs_143911.1.1_at	-1.64356114	-1.114823076	0.001608287	0.04286309
Ljwgs_023672.1_at	-1.643197353	-1.192163437	6.97E-07	8.39E-05
Ljwgs_122328.1_x_at	-1.642748583	-1.009242912	2.30E-06	0.001019876
chr4.CM0288.5_at	-1.642283109	-1.661338161	5.93E-06	1.93E-05
chr5.CM0040.49_at	-1.641960003	-1.401510644	0.001611267	0.011917066
Ljwgs_108581.1_s_at	-1.641949161	-1.604862127	0.000371087	0.001259675
Ljwgs_041742.1_at	-1.641018061	-1.057252071	8.91E-06	0.001871327
TC11645_at	-1.640878926	-1.594854303	9.45E-09	5.75E-08
chr3.TM1089.9_at	-1.640612192	-1.209885213	2.35E-08	3.34E-06
TM0716.12.1_at	-1.63999366	-2.075399784	2.65E-06	7.22E-07
chr1.CM0012.57_s_at	-1.63994479	-1.830136499	1.59E-06	1.81E-06
Ljwgs_013253.1_at	-1.639677472	-1.316951876	1.94E-05	0.000532891
Ljwgs_039015.1_at	-1.639472332	-1.645828173	9.90E-05	0.000295982
chr4.CM0399.11_at	-1.63842455	-1.429825372	2.79E-05	0.00034187
CM1324.8_at	-1.638115465	-1.434955297	5.35E-08	1.04E-06
Ljwgs_032952.1_x_at	-1.63780618	-2.126312576	0.000242775	6.03E-05
Ljwgs_007568.1_at	-1.637756066	-1.685735909	1.27E-09	4.05E-09
chr6.CM0738.20_at	-1.637090686	-1.473992604	5.88E-08	8.31E-07
Ljwgs_119233.1_at	-1.636486522	-1.869971105	0.000345149	0.000296052
Ljwgs_034566.1_at	-1.636453263	-1.32244064	0.000683305	0.00875732
Ljwgs_024849.1_at	-1.636268893	-2.280582093	2.91E-07	2.41E-08
chr5.CM0200.91_at	-1.635996718	-1.476892577	0.000125142	0.000944138
chr5.CM0260.53.2_at	-1.63569142	-1.163880567	1.25E-06	0.000165551
Ljwgs_021545.1_s_at	-1.634949703	-2.666661151	0.001369334	4.28E-05
gi45618243_at	-1.634222615	-1.127426497	0.000221712	0.01109844
Ljwgs_130568.1_at	-1.633621406	-2.36318109	0.000229181	1.85E-05
Ljwgs_096126.1_at	-1.633014642	-1.027762663	0.000446051	0.029499157
Ljwgs_022665.1_at	-1.632458688	-1.671761889	0.000815528	0.001765264
Ljwgs_070948.1_at	-1.631729987	-1.760247645	6.47E-07	1.10E-06
TC19766_at	-1.631164408	-1.552951224	1.92E-05	0.000107033
chr2.CM0272.54_at	-1.630689388	-1.131418088	8.70E-07	0.000155894
Ljwgs_034324.1_x_at	-1.630153512	-2.995407079	0.001665894	1.59E-05
chr2.TM0435.1_at	-1.62942921	-1.112602853	2.71E-07	6.81E-05
Ljwgs_046284.1_at	-1.629345012	-2.53438026	0.002101567	0.000117005
Ljwgs_024534.1_at	-1.62925569	-2.218331243	3.94E-06	4.67E-07
chr2.CM0018.35_at	-1.629253229	-1.137236004	0.001303351	0.03269409
Ljwgs_061086.1.1_at	-1.629238713	-2.39920976	0.001847852	0.000169715
Ljwgs_056728.1_at	-1.629152013	-1.839092537	2.54E-08	2.53E-08
Ljwgs_057329.1_at	-1.629068969	-2.744551416	0.020426019	0.001165516
Ljwgs_042473.1_at	-1.62805622	-1.802716125	2.18E-06	2.70E-06
Ljwgs_118373.1_at	-1.627885904	-1.26973283	9.43E-08	6.56E-06
chr2.CM1032.52_at	-1.627373195	-1.54473592	0.011521668	0.030982743
Ljwgs_016019.1_at	-1.626205615	-2.187628906	0.000351017	6.23E-05
chr4.CM0429.35_at	-1.625807606	-1.252202815	0.000187757	0.004619991
chr4.CM0128.73_at	-1.625219701	-1.583355715	7.33E-05	0.000296052
gi23503557_at	-1.625107455	-1.360418034	3.32E-05	0.000581243
Ljwgs_048007.1_at	-1.624496669	-1.674894844	0.013658867	0.022897979
chr2.CM0373.80_at	-1.623617507	-1.316200035	2.40E-05	0.000586052
chr2.CM0191.87_at	-1.623440378	-1.590003551	1.84E-05	7.79E-05
chr5.CM0062.24.2_at	-1.621769491	-1.575912654	2.58E-05	0.000114841
chr5.CM0052.19_at	-1.619891613	-3.734743974	0.028993428	0.000119113
chr6.CM0314.45_at	-1.619713359	-2.101402073	3.02E-07	5.87E-08
chr2.CM0783.32_at	-1.619337744	-2.441562396	0.024098706	0.003533649
Ljwgs_024251.1_at	-1.619326171	-2.361568373	0.002278311	0.00023875
Ljwgs_074314.1_s_at	-1.619270258	-1.947480146	4.70E-07	2.25E-07
Ljwgs_014393.1_at	-1.619201384	-1.524583542	3.37E-06	2.41E-05
chr1.CM0105.6_s_at	-1.619128252	-2.023826054	0.003761768	0.001644759
Ljwgs_133702.1_at	-1.616988316	-1.836804744	5.72E-07	5.34E-07
chr5.TM0138.3_at	-1.616332022	-2.574193772	0.004126256	0.000217477
Ljwgs_032247.1_at	-1.615757829	-2.210596843	0.002975222	0.000590534
Ljwgs_077983.1_at	-1.615408621	-2.353555673	0.001542424	0.000151187
Ljwgs_025595.1_at	-1.614241881	-1.583372991	0.004998972	0.012593462
chr3.TM0585.28.1_at	-1.613570598	-1.674435095	0.000641634	0.001265879
chr5.CM0260.42_at	-1.612107994	-1.694956412	6.98E-05	0.000136469
gi11065446_at	-1.611631997	-1.787221759	2.78E-07	3.41E-07
Ljwgs_032291.1_at	-1.611431077	-2.165881756	0.004176151	0.001015651
chr1.TM0812.9_at	-1.61116646	-3.2291187	0.002855063	1.30E-05
Ljwgs_126552.1_x_at	-1.610934793	-1.26088655	0.000264456	0.005327055
Ljwgs_089133.0.1_s_at	-1.610474859	-1.487982419	1.32E-06	1.22E-05
TM0770.8_x_at	-1.610364961	-1.885866453	8.42E-07	5.53E-07
LjsnoR22-3b_x_at	-1.609440691	-2.084597004	0.002282695	0.000704578
chr1.CM0088.49_at	-1.609303733	-1.65751828	5.60E-07	1.61E-06
chr4.TM1309.13_at	-1.609107641	-1.73482145	5.76E-09	1.03E-08
gi45632189_at	-1.608558964	-1.31724584	8.52E-08	3.49E-06
Ljwgs_013837.0.1_s_at	-1.607317156	-1.58112296	8.40E-08	4.27E-07
Ljwgs_040178.1_at	-1.606717825	-2.454855291	0.018055682	0.002168607
Ljwgs_031278.1_at	-1.606689014	-1.184100044	4.08E-08	5.60E-06
chr1.CM0122.1_at	-1.605561454	-1.333216381	0.005571822	0.035317639
Ljwgs_036411.1_at	-1.604609269	-2.811003232	0.007278775	0.000187465
gi45632830_at	-1.603891854	-1.690367811	1.30E-05	2.65E-05
Ljwgs_059492.1_at	-1.602514485	-1.807140572	0.000879402	0.000853094
chr2.CM0124.18_at	-1.602476793	-1.099462805	0.001489669	0.038713957
TM0697.6_at	-1.600970143	-2.116691002	0.001110922	0.000261326
gi45609494_at	-1.60062443	-2.297766773	0.014316143	0.002613686
Ljwgs_015170.1_at	-1.600406526	-2.35793853	8.54E-06	4.18E-07
Ljwgs_069568.1_s_at	-1.600314955	-1.543929147	0.002719837	0.008229775
Ljwgs_028503.1_at	-1.599297432	-1.880162665	0.000839014	0.000567373
chr5.CM0048.39_at	-1.599135945	-2.505879694	7.96E-09	1.36E-10
Ljwgs_067767.1_at	-1.598667441	-2.876364634	0.016540524	0.000483788
Ljwgs_006857.1_at	-1.598411247	-1.802401454	2.51E-05	2.48E-05
Ljwgs_147620.1_s_at	-1.598013052	-2.149424192	3.30E-05	4.89E-06
chr6.CM0066.2_at	-1.597998817	-2.389999869	0.003212608	0.000286757
gi45350493_at	-1.597283556	-1.43328958	1.08E-07	1.57E-06
chr1.CM0593.36_at	-1.597254418	-2.164050489	0.003771934	0.000843052
TM0651.15_at	-1.594499861	-1.720407165	2.48E-06	4.07E-06
chr6.TM0440.2.1_at	-1.594345039	-1.175229348	3.27E-05	0.001676822
TC19417_at	-1.594062562	-2.920450109	0.000934471	7.69E-06
chr2.CM0304.93.1_at	-1.593673596	-1.57995483	5.22E-06	2.11E-05
Ljwgs_028307.1_at	-1.593653561	-1.506257027	0.000769962	0.003135726
TC18803_at	-1.593214265	-1.270136766	0.000780506	0.010618803
TM1571.10.1_at	-1.593120451	-1.898792912	0.000324418	0.000186732
Ljwgs_121786.1_at	-1.592366247	-1.688951288	1.61E-09	3.57E-09
Ljwgs_107382.2_at	-1.592131935	-1.637219268	6.37E-05	0.000155549
gi45642352_at	-1.591339304	-1.577323518	0.002471854	0.006266207
Ljwgs_058477.2_at	-1.591073383	-1.350355951	0.000134067	0.001670422
gi45404902_at	-1.590898309	-1.504259318	3.37E-06	2.31E-05
chr6.CM0679.7_at	-1.590526301	-1.952279103	1.91E-06	7.32E-07
chr1.CM0147.101_at	-1.590145379	-1.772630933	2.57E-08	2.98E-08
Ljwgs_134387.1_at	-1.590103714	-1.580902768	0.002386062	0.005939221
Ljwgs_019651.1_at	-1.589808777	-1.777329721	0.000319785	0.00033685
TC18714_at	-1.589068593	-1.108707536	2.27E-07	4.71E-05
chr2.TM0230.3_at	-1.58763679	-2.272244608	4.91E-06	3.26E-07
chr2.CM0124.52.2_at	-1.587251498	-1.883140748	1.58E-07	8.82E-08
chr5.TM1323.16_at	-1.587165407	-2.307390851	5.29E-07	2.68E-08
chr1.CM0600.27_at	-1.585715356	-2.487159046	0.000441508	1.65E-05
Ljwgs_040320.1_at	-1.584122449	-1.99288769	0.000872465	0.000318255
gi7744514_at	-1.58408325	-1.92868593	0.000408452	0.000193576
Ljwgs_024585.1_at	-1.583825057	-2.458398684	0.001447295	7.56E-05
chr2.CM0168.53_at	-1.582935118	-1.188977897	0.000503156	0.011295432
Ljwgs_088967.1_at	-1.58290961	-1.446486518	4.75E-05	0.000360073
Ljwgs_075846.2_at	-1.581832066	-2.509874651	0.016322729	0.001394526
chr2.CM0210.4.1_at	-1.581521501	-2.148125802	2.44E-05	3.20E-06
Ljwgs_040309.1_at	-1.580364791	-1.711109688	1.63E-05	2.48E-05
gi45642176_at	-1.579749885	-1.592362985	6.08E-08	2.33E-07
Ljwgs_036208.1_at	-1.57890003	-1.160513212	8.06E-08	1.09E-05
Ljwgs_066135.1_at	-1.577648308	-1.544685579	7.09E-06	3.22E-05
TM1611.6_at	-1.576811	-2.028085074	0.000681061	0.000197295
chr5.CM0911.3_at	-1.576489796	-1.49929245	0.000939061	0.003565567
Ljwgs_028050.1_at	-1.575808853	-1.694147561	3.28E-07	5.81E-07
Ljwgs_015137.1_at	-1.575143279	-1.058450337	1.76E-05	0.002199088
Ljwgs_090121.1_at	-1.574233402	-3.215652404	0.016275461	0.000142977
chr1.CM0010.8_s_at	-1.573736466	-2.724493182	4.46E-09	2.02E-11
chr1.CM0233.30_at	-1.573111137	-2.145555387	0.000811873	0.000136332
Ljwgs_099736.2_at	-1.572515305	-1.727503591	3.36E-07	4.65E-07
Ljwgs_026562.1_at	-1.572298328	-1.867678661	1.08E-06	6.02E-07
chr4.CM1170.54.1_at	-1.569720628	-1.89592931	6.53E-08	2.94E-08
TM1544.13_s_at	-1.569334078	-1.722772836	0.000697687	0.00085331
Ljwgs_046195.1_at	-1.56884638	-1.2640309	1.21E-05	0.000348021
TC12190_at	-1.568222308	-1.493503544	6.69E-06	4.07E-05
chr2.TM0383.10_at	-1.568176109	-1.55321792	9.03E-05	0.000307991
TM0770.15.2_at	-1.567321662	-2.434053051	5.27E-06	1.35E-07
Ljwgs_083948.1_at	-1.566903301	-3.006292777	0.000129472	4.06E-07
Ljwgs_029714.2_at	-1.566521066	-2.165115913	0.000149616	1.88E-05
chr1.TM1643.22_at	-1.566194266	-1.730312966	2.97E-07	3.82E-07
Ljwgs_052816.1_at	-1.565111164	-2.308790455	0.00355071	0.000368881
Ljwgs_139048.1_s_at	-1.564769281	-1.736984206	7.66E-08	9.38E-08
chr3.BM1720.10_at	-1.564703809	-1.936047011	0.000189907	7.58E-05
Ljwgs_063508.1_at	-1.56225735	-1.764023523	1.09E-07	1.10E-07
chr2.CM0132.26_at	-1.561923991	-1.798181523	0.000695881	0.000564139
Ljwgs_077707.1_at	-1.560732478	-1.891920024	9.54E-06	4.30E-06
chr4.CM0558.19_at	-1.560362913	-1.614493143	0.000227601	0.000494671
Ljwgs_009042.3_at	-1.560217044	-1.550066469	0.005332053	0.012280608
Ljwgs_046835.1_at	-1.559355764	-2.079299498	0.000109474	1.95E-05
Ljwgs_044802.1_at	-1.559292016	-1.859739588	2.97E-06	1.61E-06
chr3.CM0574.6_at	-1.559066284	-2.301608712	0.001142323	9.35E-05
chr5.CM0494.48_at	-1.557922885	-1.487991863	0.000317803	0.00132589
chr1.CM0145.20_at	-1.557159448	-1.398947794	5.84E-06	6.48E-05
TM0599.25_at	-1.556931642	-2.361310025	8.60E-06	2.98E-07
Ljwgs_042857.0.1_at	-1.555187304	-1.72994971	0.002017283	0.002188016
TM0466.19_at	-1.554804405	-2.16906212	0.000302174	3.67E-05
Ljwgs_016340.1_at	-1.554244396	-1.454779214	2.83E-06	2.18E-05
Ljwgs_147895.1_at	-1.554015715	-1.001480661	0.000811888	0.0369356
chr3.CM0091.12_at	-1.553778882	-1.887489042	0.000132782	6.26E-05
chr4.CM0042.16_s_at	-1.553757166	-1.542443991	1.51E-05	5.67E-05
chr1.CM0113.26_at	-1.553215508	-1.388684784	1.93E-06	2.46E-05
Ljwgs_020547.1_at	-1.553097561	-1.109385945	0.000613696	0.017674236
chr4.CM0025.45_at	-1.552329012	-2.04013915	5.69E-07	9.53E-08
chr6.CM0679.33_at	-1.552026351	-1.931347694	6.33E-06	2.13E-06
Ljwgs_005409.1_at	-1.551637599	-2.498714668	0.000390299	1.08E-05
Ljwgs_044100.0.1_at	-1.550995112	-1.240837957	0.0003437	0.005531576
Ljwgs_135541.1_at	-1.55060174	-1.474167323	0.007981298	0.022642284
Ljwgs_012680.2_at	-1.549871827	-1.79894151	1.09E-07	7.87E-08
Ljwgs_057241.1_s_at	-1.549011018	-2.057084521	0.000324559	6.52E-05
Ljwgs_040811.1_s_at	-1.548505762	-1.810698592	0.001322352	0.000944178
chr1.TM1438.1_at	-1.5482998	-1.630095594	4.61E-07	1.03E-06
chr3.CM0292.35_s_at	-1.547422908	-2.03192737	5.32E-05	1.07E-05
CM0319.4.1_at	-1.546819267	-1.01146765	6.94E-06	0.001383438
gi45409258_at	-1.545921364	-1.029983048	1.14E-06	0.000286099
Ljwgs_039123.2_at	-1.545683919	-1.504098657	0.004394177	0.011832678
chr3.CM0226.66_at	-1.545477644	-1.46156727	1.67E-05	0.000100508
Ljwgs_029842.1_s_at	-1.545082395	-1.463011795	0.000253302	0.001171521
chr4.CM1170.31_at	-1.544935764	-1.938838393	3.42E-07	9.81E-08
Ljwgs_027382.1_at	-1.544855214	-1.66568249	2.66E-08	4.58E-08
chr3.CM0049.3_at	-1.544635264	-1.564138091	7.43E-08	2.71E-07
Ljwgs_025917.1_s_at	-1.544485061	-2.000403073	0.001397179	0.000408187
chr2.CM0346.17_at	-1.543529849	-1.643923854	7.73E-05	0.000133057
chr2.CM0304.84_at	-1.541521521	-1.749706288	1.13E-07	1.06E-07
chr1.TM1671.2_at	-1.54148521	-1.643261053	5.94E-07	1.16E-06
Ljwgs_045866.1_at	-1.541396811	-1.135776423	8.85E-06	0.000605483
Ljwgs_016098.1_at	-1.540293625	-1.898607313	8.35E-05	3.34E-05
chr2.CM0210.47_s_at	-1.540268019	-1.950466407	0.007192669	0.003023507
Ljwgs_010358.2_at	-1.53990493	-2.163036128	0.022348906	0.005392025
gi45638268_at	-1.539752644	-1.044221283	8.78E-06	0.001220223
BM1386.8_at	-1.539648656	-1.739523591	6.93E-05	6.71E-05
chr6.BM1377.10_at	-1.539499271	-1.604710149	0.000188525	0.000386884
Ljwgs_141303.1_s_at	-1.537349022	-2.234156291	0.004720189	0.000597937
chr1.CM0544.32.1_at	-1.536725658	-2.184837542	2.99E-06	2.13E-07
TM1441.32_at	-1.535725358	-1.548334405	0.005920288	0.012281798
TM1571.9_at	-1.535325231	-1.946117305	0.005045014	0.002020712
chr3.CM0091.22_at	-1.535311765	-2.171513917	5.05E-07	3.54E-08
Ljwgs_082630.1_at	-1.534667628	-1.343845492	0.000905742	0.006302218
chr4.CM0219.47_at	-1.534445313	-2.61465417	0.002444239	5.73E-05
Ljwgs_131428.1_at	-1.533894414	-1.79243212	1.65E-05	1.12E-05
chr1.CM0122.43_at	-1.533778731	-1.758908733	1.25E-09	1.05E-09
LjsnoR23_at	-1.532869548	-2.024458298	0.009363707	0.002965645
gi15799271_at	-1.531204541	-1.530215294	7.55E-06	2.76E-05
Ljwgs_022008.1_at	-1.530944731	-1.322299758	7.41E-06	0.000118146
Ljwgs_079986.1_x_at	-1.529850746	-1.251956673	0.006646357	0.042965136
gi45612151_at	-1.529792913	-1.299014974	1.37E-05	0.000237501
chr3.CM0080.46.1_at	-1.529552581	-1.357081492	0.000173115	0.00144339
chr6.CM0055.103_at	-1.529549047	-2.364816925	4.85E-05	1.58E-06
Ljwgs_029612.1_at	-1.529482866	-1.810325767	0.007252694	0.005053359
chr1.TM1643.1_at	-1.528470322	-1.823177885	0.00023204	0.000132422
chr4.CM0046.61_at	-1.527453848	-3.964098764	0.001066168	1.75E-07
Ljwgs_054872.2_at	-1.527125567	-1.121811024	0.000522709	0.013350512
Ljwgs_037037.1.1_at	-1.527072971	-1.549438804	0.008435669	0.016313721
chr5.CM0048.15_at	-1.526457202	-1.734420285	0.001345872	0.001223017
Ljwgs_017175.2_at	-1.526072332	-1.811448657	1.29E-05	7.38E-06
TM0933.8_at	-1.525485893	-3.647116732	0.02068169	4.52E-05
TM0697.12_at	-1.525113293	-1.763094871	4.49E-08	3.37E-08
chr1.CM0150.65.2_at	-1.524815928	-2.763541718	0.012660254	0.000301914
Ljwgs_021413.2_at	-1.52454237	-1.82331835	0.012174373	0.008151008
Ljwgs_005224.2_at	-1.523924758	-1.459719998	4.28E-10	3.39E-09
Ljwgs_060113.1_at	-1.523851795	-1.171796412	0.000645715	0.011628981
Ljwgs_077472.1_s_at	-1.52287429	-2.435171358	0.001516902	5.94E-05
chr3.CM0070.44_at	-1.522216046	-1.907414387	0.000147059	5.11E-05
Ljwgs_090123.1_at	-1.522025635	-1.929064921	0.006563315	0.002709846
chr1.CM0029.44_at	-1.521568867	-2.818425568	0.000531702	3.35E-06
Ljwgs_012613.2_at	-1.519797323	-3.02857948	0.013239522	0.000131085
Ljwgs_036582.1_at	-1.519792721	-1.950318333	0.001451773	0.000463084
Ljwgs_060347.1_at	-1.51898606	-1.663218623	0.000617292	0.000775236
Ljwgs_044929.1_at	-1.51836898	-1.851807887	1.51E-05	6.38E-06
Ljwgs_048938.1_at	-1.518270268	-1.36692645	0.000980931	0.005534066
chr1.CM0544.34_s_at	-1.517721455	-1.751959552	5.45E-09	4.24E-09
chr6.CM0118.89_at	-1.517555834	-2.279982482	0.00022587	1.22E-05
Ljwgs_074827.1_at	-1.516992631	-1.774825977	0.00224925	0.001630659
Ljwgs_023080.1_at	-1.516594474	-1.548202562	2.57E-08	8.43E-08
chr1.TM1635.10_at	-1.515942788	-2.569985496	0.000435678	6.97E-06
chr4.CM0265.23_s_at	-1.51557584	-2.220418146	3.19E-05	1.82E-06
Ljwgs_081701.1_at	-1.515396376	-2.000473575	0.00019262	4.00E-05
Ljwgs_099007.1_at	-1.514189779	-1.258560736	0.001444574	0.012908807
chr3.CM0711.3_at	-1.513851013	-2.613677993	0.003283019	7.42E-05
Ljwgs_028309.1_at	-1.513374185	-1.468459457	7.18E-07	3.98E-06
Ljwgs_026835.1_at	-1.511896401	-1.651207072	0.000466113	0.000604798
TC14592_at	-1.511697447	-1.374692132	6.52E-07	7.43E-06
Ljwgs_031781.1_at	-1.510770829	-1.17613668	1.14E-05	0.000454898
Ljwgs_042504.2_at	-1.510639304	-1.797711859	0.000343988	0.000201037
chr2.CM0102.19_at	-1.509942322	-1.991641525	2.71E-07	4.30E-08
Ljwgs_121926.1_s_at	-1.509664808	-1.729181342	0.000980302	0.000832271
chr4.CM0128.2_at	-1.509242252	-1.078795803	1.42E-07	2.44E-05
chr3.CM0091.18_at	-1.509007297	-2.025286899	0.000283845	5.09E-05
chr6.CM0055.93_at	-1.508772544	-1.004123486	0.000369883	0.019282561
chr2.CM0177.79_at	-1.508342605	-2.457661551	3.19E-05	5.38E-07
Ljwgs_077570.2_at	-1.507400054	-3.192800334	0.029419246	0.000274454
chr4.CM0073.87_at	-1.506985017	-1.780645788	1.20E-06	7.13E-07
Ljwgs_038251.2_at	-1.506390112	-2.146077582	0.016993692	0.003435862
Ljwgs_020740.1_at	-1.506302848	-1.934466335	1.26E-05	3.02E-06
TM1535.26_at	-1.506187527	-1.64739302	2.70E-06	3.84E-06
chr2.TM0134.37_at	-1.50558914	-1.145386198	7.65E-06	0.000403795
Ljwgs_042082.1_at	-1.505158372	-1.442545312	6.27E-06	3.58E-05
Ljwgs_007675.1_at	-1.504979829	-1.177226385	6.26E-08	4.33E-06
TM0706.1_at	-1.504384068	-2.150423116	1.33E-06	8.46E-08
chr5.CM0148.22_at	-1.504309504	-2.094937546	6.22E-05	6.61E-06
Ljwgs_023792.1_at	-1.50419455	-1.765485589	9.91E-05	6.55E-05
Ljwgs_061908.1_at	-1.503725714	-1.379602164	0.000131491	0.000858566
TM0846.20_at	-1.503641885	-1.959918166	0.001000011	0.00026563
Ljwgs_032903.1_at	-1.503226263	-1.240677052	0.00012117	0.001920381
chr2.TM1659.13.1_x_at	-1.503105733	-1.878969771	0.004675892	0.002075755
Ljwgs_132968.1_s_at	-1.503003125	-1.440206039	4.04E-05	0.000198711
chr5.CM0357.21.1_at	-1.502769947	-1.712915292	0.000698528	0.000618402
chr4.CM0297.40_at	-1.502389939	-1.331974274	1.45E-08	2.59E-07
gi45642416_at	-1.501889672	-1.527562666	0.000740171	0.001705573
chr4.CM0087.41_at	-1.501537536	-1.212674586	0.00673925	0.046268837
Ljwgs_021446.1_at	-1.501160816	-2.382828378	7.44E-05	1.89E-06
gi45579203_at	-1.500483864	-1.161590399	3.92E-05	0.001298432
Ljwgs_040238.1_at	-1.50043746	-1.409407258	0.000112934	0.000612755
Ljwgs_034095.1_s_at	-1.500221536	-1.88828208	0.000300021	0.000102266
Ljwgs_016878.1_at	-1.499956907	-1.231118397	1.19E-06	3.87E-05
Ljwgs_029567.1_s_at	-1.498921156	-2.175861738	0.045174772	0.010847121
chr3.CM0574.11_at	-1.498457947	-1.848352125	0.002855871	0.001357851
chr6.TM0517.9_at	-1.497790449	-1.971500244	1.81E-07	2.94E-08
Ljwgs_015365.1_at	-1.497557265	-1.185865857	3.96E-09	2.88E-07
TM1422.3_at	-1.497365508	-2.102752623	0.000329898	3.77E-05
Ljwgs_082687.1_at	-1.49673139	-2.606544821	0.000422979	5.00E-06
CM1257.40_at	-1.496208517	-1.222251921	9.08E-06	0.000239621
chr4.CM0175.75_at	-1.495994099	-1.673013206	3.63E-06	4.00E-06
chr6.TM0317.13_at	-1.49595694	-2.758509058	0.000149868	7.65E-07
Ljwgs_014416.1_at	-1.494950822	-1.258645748	0.003782691	0.024824985
Ljwgs_047215.1_s_at	-1.494661497	-1.804423019	0.003940607	0.002282216
Ljwgs_018726.1_at	-1.494380586	-1.950637767	0.004713818	0.001478587
Ljwgs_029886.1_at	-1.494206516	-1.760798511	0.00048215	0.000312368
Ljwgs_045519.1_at	-1.494184719	-1.899280228	0.001074231	0.000363731
Ljwgs_028533.1_at	-1.493969656	-2.191450788	0.011570745	0.001676923
Ljwgs_004747.1_at	-1.493513584	-1.431397632	9.39E-06	5.21E-05
chr5.CM0062.26_at	-1.4925332	-1.560882765	4.30E-08	1.06E-07
TM1624.16_at	-1.492502644	-2.872166871	0.008619693	9.67E-05
Ljwgs_060407.2_s_at	-1.49190894	-2.591928889	0.004260363	9.83E-05
chr5.CM0052.23_at	-1.491847521	-1.851753024	1.81E-07	5.92E-08
chr3.TM0916.21.1_at	-1.491550943	-1.382754865	1.77E-06	1.55E-05
chr2.CM0177.16_at	-1.491488434	-1.896163327	0.001359348	0.000468749
Ljwgs_044983.1_at	-1.490434933	-1.616991126	0.00032408	0.000450075
chr6.TM1514.17.1_at	-1.490239327	-2.164575681	0.000328468	2.63E-05
Ljwgs_017054.1_at	-1.490166699	-1.48319058	3.27E-05	0.00011333
Ljwgs_019729.1_at	-1.489613995	-1.318012297	0.001076997	0.006780887
chr3.CM0261.8_at	-1.489480535	-1.665768444	0.000937707	0.000976192
chr6.TM0517.19_at	-1.489332716	-2.303389172	0.000833186	4.05E-05
chr4.CM0073.100_at	-1.489255085	-4.091221085	0.048041072	5.70E-05
chr3.CM0112.13_at	-1.488887851	-1.422986414	5.98E-06	3.53E-05
chr4.CM0288.61_at	-1.487791526	-1.550427946	0.015404989	0.024122565
chr2.CM0008.1_at	-1.487680776	-2.384187191	0.004515001	0.000229631
chr3.CM0701.24_at	-1.487276392	-1.771185726	0.000670165	0.000399528
Ljwgs_022811.1_s_at	-1.486693903	-1.368588756	6.89E-08	7.55E-07
Ljwgs_103618.1_x_at	-1.485634893	-1.93804553	0.005681668	0.001832824
TM0651.12.1_at	-1.485319823	-1.673767351	8.20E-05	8.16E-05
chr1.CM0318.15_at	-1.48514834	-1.595563725	5.56E-05	8.92E-05
gi45400307_at	-1.484793553	-1.412383492	0.000290186	0.001268608
gi45634388_at	-1.484652843	-1.909033771	1.09E-06	2.42E-07
TC17923_at	-1.482088092	-2.00995351	4.54E-07	5.23E-08
chr2.CM0249.109_at	-1.481843176	-1.555144844	0.00157411	0.002708476
TC15205_at	-1.481338715	-1.456153634	1.74E-08	9.11E-08
chr5.CM0071.54.1_at	-1.481242509	-2.1358431	0.001789559	0.000199364
chr2.CM0191.49.2_s_at	-1.481203178	-1.898207194	0.00684686	0.002616602
chr1.CM0442.22_at	-1.481193138	-1.56135974	0.003288858	0.00528971
chr1.TM1305.2_at	-1.480777171	-1.757703771	0.008765391	0.006050901
Ljwgs_051583.1_s_at	-1.480227296	-1.237203939	9.19E-06	0.000195003
Ljwgs_084076.1_at	-1.478879668	-1.764996893	0.006637471	0.004320455
Ljwgs_014773.1_at	-1.478330069	-2.458815677	3.95E-05	5.40E-07
Ljwgs_008932.1_at	-1.477752645	-1.82838915	0.000177876	7.08E-05
Ljwgs_053589.1_at	-1.477659834	-1.875499796	0.014954573	0.00682259
chr4.CM0283.21_at	-1.477578371	-1.518873887	6.24E-09	1.98E-08
Ljwgs_031662.1_at	-1.477418299	-1.156626073	0.001212968	0.01643432
TM0845.5_at	-1.476007119	-1.463001636	0.000558475	0.00162348
chr4.CM0558.28.1_at	-1.475762633	-1.572984089	2.55E-07	4.98E-07
Ljwgs_108549.1_at	-1.474840161	-1.995166783	0.000365923	6.17E-05
chr2.TM0667.16_at	-1.474064145	-2.817070315	0.004450818	4.01E-05
Ljwgs_069256.1_at	-1.473096481	-1.520324866	2.36E-08	6.85E-08
Ljwgs_028041.1_at	-1.472399669	-1.306302662	0.001088777	0.006712952
gi7783871_at	-1.471829332	-3.736350449	0.00626385	3.15E-06
chr1.CM0166.41_at	-1.471804058	-1.525564683	2.41E-05	5.69E-05
TM0770.8_at	-1.470651138	-1.771519739	9.32E-07	4.41E-07
chr4.CM0234.9_s_at	-1.470528501	-1.421088705	1.10E-08	7.07E-08
TM0890.19.1_at	-1.470431655	-1.247774686	0.000132585	0.001656691
Ljwgs_021983.1_at	-1.470324346	-1.531234745	1.54E-08	4.06E-08
gi45633591_at	-1.469288955	-1.094864483	0.002400864	0.034576197
Ljwgs_130313.1_at	-1.469211511	-1.341648219	0.000557155	0.003079419
Ljwgs_101581.1_s_at	-1.468490145	-2.347862678	0.023638264	0.002190898
chr6.CM0114.23_at	-1.468461698	-1.308332432	4.77E-08	7.65E-07
TC19843_at	-1.468421963	-2.349339321	0.003590359	0.000173888
Ljwgs_113861.1_at	-1.467899516	-1.586509618	4.87E-06	7.81E-06
Ljwgs_020367.1_at	-1.467360509	-1.641142722	3.82E-09	4.42E-09
Ljwgs_053088.1_at	-1.467271331	-1.914910457	9.14E-06	1.81E-06
chr3.CM0091.41_at	-1.466903909	-1.291293754	6.62E-06	8.89E-05
Ljwgs_067745.1_s_at	-1.466417472	-1.579142281	9.28E-05	0.000142651
chr3.TM0745.2_at	-1.466010518	-1.795686487	2.43E-06	9.62E-07
chr5.CM0909.46_at	-1.465582563	-2.327704237	0.001060633	4.12E-05
chr4.CM0501.12_at	-1.465434333	-1.962826222	2.84E-05	4.36E-06
TM0855.6.1_s_at	-1.465415529	-1.663858419	0.010883858	0.010254987
Ljwgs_038084.2_at	-1.464825778	-2.60676163	0.012340989	0.000344488
chr1.CM0001.33.1_at	-1.464415785	-2.540606831	0.006613584	0.000179665
TC17810_at	-1.463621543	-1.996702485	3.08E-05	3.88E-06
TM1006.6.3_at	-1.463152063	-1.136983713	3.60E-06	0.000174544
chr3.CM0196.23_at	-1.463046388	-1.967049479	7.11E-05	1.13E-05
gi34495198_at	-1.462732614	-2.153327187	0.000579096	4.37E-05
Ljwgs_055415.1_at	-1.462471952	-1.294440263	0.000219706	0.001797337
Ljwgs_037464.1_at	-1.461667611	-1.43520949	1.20E-05	5.10E-05
Ljwgs_026492.1_at	-1.461620032	-1.761408909	6.28E-06	3.03E-06
Ljwgs_127369.1_at	-1.461437465	-2.599221864	0.001030256	1.21E-05
Ljwgs_012825.2_at	-1.460912924	-1.261784712	9.22E-07	1.79E-05
chr5.CM0359.21_at	-1.46075215	-1.796033522	0.000210188	8.92E-05
chr2.CM0120.25_at	-1.460054761	-2.125165756	6.29E-06	3.48E-07
Ljwgs_070603.1_at	-1.459673348	-1.607464083	1.81E-06	2.38E-06
Ljwgs_048523.1_at	-1.459458812	-2.447042822	0.017536841	0.000973675
gi40241244_s_at	-1.45856419	-1.294967377	0.001652218	0.009419103
chr1.CM0012.58_at	-1.458189152	-1.238417256	0.001283167	0.010266698
Ljwgs_021212.1_at	-1.457884955	-2.331484282	0.001066426	3.87E-05
Ljwgs_025093.1_s_at	-1.457785504	-1.861066523	0.018284475	0.008255188
chr6.CM0118.66_at	-1.457330902	-1.428056787	0.012447269	0.027889638
Ljwgs_051953.2.1_s_at	-1.456989315	-1.108614543	0.001459529	0.022052882
Ljwgs_032337.1_at	-1.456226865	-1.161191653	4.02E-07	1.95E-05
Ljwgs_017489.1_at	-1.455384363	-1.938866703	3.58E-05	5.95E-06
chr4.CM0042.69.1_at	-1.454856981	-2.074680916	0.002912908	0.000395842
Ljwgs_098322.1_at	-1.454002171	-1.863253377	2.23E-06	5.23E-07
Ljwgs_072403.1_at	-1.453936366	-1.760847783	9.89E-07	4.39E-07
chr1.TM1124.6_s_at	-1.453835817	-2.027985389	0.004697481	0.000845403
Ljwgs_132154.1_x_at	-1.452492528	-2.021253108	2.17E-05	2.15E-06
chr2.CM0608.64_at	-1.452445349	-2.161631857	0.011263935	0.001439901
Ljwgs_015253.2_at	-1.452189746	-1.595982303	3.31E-05	4.28E-05
chr2.CM0308.18_at	-1.451988603	-1.561674109	1.02E-05	1.70E-05
Ljwgs_025698.1.1_at	-1.451809371	-1.474327358	5.38E-05	0.000149204
Ljwgs_053445.1_at	-1.451700924	-1.623734429	4.47E-05	4.81E-05
TM0990.13_at	-1.451524384	-1.813104919	4.56E-07	1.40E-07
Ljwgs_019535.1_at	-1.451370681	-1.278237961	0.000209193	0.001796112
chr2.CM0056.15_at	-1.451137536	-1.134869175	0.00040379	0.007360703
Ljwgs_015587.1_at	-1.450503002	-1.636135533	0.008361769	0.008204398
TM1490.15_at	-1.44912442	-2.036902943	9.29E-07	7.13E-08
Ljwgs_058137.1_at	-1.448744514	-1.362265034	1.41E-05	9.15E-05
Ljwgs_001709.2_x_at	-1.448679023	-1.476862159	1.03E-05	3.00E-05
TM1757.14.2_at	-1.448079232	-1.175346246	0.006509644	0.044028949
Ljwgs_019489.1_at	-1.447751985	-3.078715376	0.02741653	0.00023312
chr2.TM0667.5_at	-1.447369444	-1.287419813	1.18E-05	0.000133222
TC20278_at	-1.447030972	-1.209752462	0.000314996	0.003746269
chr2.TM0652.12.1_at	-1.446625857	-2.701720388	0.005419172	6.64E-05
TM1664.3_at	-1.446462145	-1.560342999	9.72E-06	1.58E-05
chr5.CM0328.26_at	-1.44597882	-1.283865403	1.57E-06	2.19E-05
Ljwgs_043147.1_at	-1.445976041	-2.060611202	4.36E-05	3.49E-06
chr4.CM0654.28_at	-1.445825825	-1.628772825	0.010031425	0.009937908
gi45623835_at	-1.445720927	-1.747582028	1.06E-06	4.82E-07
chr1.CM0591.6_at	-1.44499977	-1.729435981	1.43E-08	7.02E-09
chr1.CM0982.39_at	-1.444812238	-1.520979674	0.001808628	0.003014345
chr3.CM0115.46_at	-1.444249641	-2.309788013	0.024268821	0.002269992
Ljwgs_017442.2_x_at	-1.441831402	-1.790075925	0.005351845	0.002542884
Ljwgs_009340.1_at	-1.441394722	-1.143329615	0.00024934	0.00461815
chr2.CM0249.25_at	-1.439869651	-2.457714658	0.003988575	0.00010722
Ljwgs_010170.1_at	-1.439847478	-1.796999319	0.006974706	0.003264401
Ljwgs_018758.1_at	-1.438651247	-2.125293059	3.91E-05	2.08E-06
chr6.TM1657.16_at	-1.437405058	-1.883956554	1.52E-05	2.92E-06
Ljwgs_018126.1_at	-1.43704182	-1.766021885	3.46E-06	1.34E-06
chr5.CM0569.33_at	-1.436575906	-1.53489307	0.000863846	0.001319121
chr5.CM0089.90.2_at	-1.435674249	-1.991946877	1.67E-05	1.70E-06
Ljwgs_026772.2_x_at	-1.435658755	-1.897831277	0.000739201	0.000166166
Ljwgs_060603.2_at	-1.435584945	-2.126008367	3.89E-05	2.00E-06
chr6.CM0055.16_at	-1.435229345	-2.511644878	2.31E-06	1.33E-08
chr3.TM0576.19_s_at	-1.434938269	-1.353108234	1.45E-05	9.12E-05
gi45402657_at	-1.434753312	-1.109906679	1.24E-06	7.30E-05
gi28301673_at	-1.434642698	-2.267740092	0.014278952	0.001200704
Ljwgs_032952.1_at	-1.434492327	-1.967846349	4.55E-05	5.55E-06
gi45578434_at	-1.434359264	-2.066481199	0.003580431	0.000462769
Ljwgs_114489.1_at	-1.434336207	-1.255519632	1.02E-06	1.70E-05
Ljwgs_093140.1_at	-1.43413143	-1.833882723	9.25E-07	2.17E-07
Ljwgs_016709.1_at	-1.43269363	-1.307299925	0.000729717	0.003900323
Ljwgs_027909.1_at	-1.432375236	-1.63365254	7.84E-08	6.99E-08
Ljwgs_033749.1.1_at	-1.431958605	-1.577028919	1.15E-06	1.53E-06
Ljwgs_012477.2_at	-1.431950606	-1.722398787	0.002976802	0.001746089
TM0599.9_at	-1.431441387	-2.053466046	2.64E-05	1.89E-06
Ljwgs_014349.2_at	-1.430669617	-2.157823114	1.22E-05	4.65E-07
Ljwgs_007448.2_at	-1.430266529	-1.677112557	0.000277254	0.000186576
chr1.CM0544.39_at	-1.42979084	-1.352252824	0.002899903	0.009931865
Ljwgs_057664.1_at	-1.429246436	-2.316970349	0.001276139	4.18E-05
chr3.CM0282.98_at	-1.42861149	-1.483637943	2.73E-05	6.28E-05
Ljwgs_137608.1_s_at	-1.428499607	-2.984210738	0.02061397	0.000170017
gi45638713_at	-1.428232858	-2.077432785	0.037127015	0.00820377
Ljwgs_006961.1_at	-1.427941886	-1.00058449	1.66E-07	3.45E-05
chr1.TM0688.20_at	-1.427856871	-1.783111484	1.95E-06	6.12E-07
Ljwgs_041234.1_at	-1.427126915	-2.596459107	0.001943393	2.16E-05
Ljwgs_021762.1_at	-1.426813027	-1.319327596	6.51E-08	6.81E-07
Ljwgs_076243.1_at	-1.426270558	-1.225754767	6.01E-05	0.000764957
Ljwgs_070260.1_at	-1.426225437	-1.017967768	0.001619371	0.03345597
chr2.CM0249.3_at	-1.425949918	-1.578170628	0.004466456	0.004993688
Ljwgs_007953.1_at	-1.425606242	-1.834709422	6.74E-08	1.41E-08
chr2.TM1766.10_at	-1.425424893	-1.765395803	0.001971079	0.000883135
Ljwgs_040068.1_at	-1.424956377	-2.422218495	6.11E-05	6.89E-07
TM1729.13_at	-1.424311535	-1.994977857	4.14E-06	3.53E-07
chr5.CM0148.30_at	-1.424058137	-1.227563389	6.96E-05	0.000845702
gi45638240_at	-1.423057233	-2.558918591	0.012168993	0.000305996
Ljwgs_023908.1_at	-1.422811273	-1.832160952	4.75E-06	1.08E-06
chr5.CM0357.61_at	-1.422104067	-1.334388086	0.000398027	0.001865339
gi45576816_at	-1.421369247	-1.233347269	1.42E-08	3.23E-07
Ljwgs_132154.1_at	-1.42030255	-1.923159189	5.56E-06	7.13E-07
gi45352738_at	-1.420118465	-1.500911317	9.17E-08	2.01E-07
Ljwgs_024011.1_at	-1.419687047	-1.673822532	0.028179327	0.021788053
TC12540_at	-1.419558703	-1.842286054	6.29E-05	1.45E-05
Ljwgs_104182.1_s_at	-1.418623757	-2.380395804	0.000947215	2.01E-05
Ljwgs_015095.1_s_at	-1.418283702	-2.008773708	9.95E-06	7.75E-07
gi45411112_at	-1.418034756	-1.385674425	0.00014464	0.000542289
Ljwgs_061978.2_at	-1.41794631	-1.70542908	6.54E-06	3.23E-06
TM0561.13_at	-1.417334304	-1.615385002	0.000543871	0.000480905
chr5.CM0019.47_s_at	-1.416847543	-1.389829261	0.000725187	0.00223439
TC18023_at	-1.416607735	-1.389673898	0.000108169	0.000399156
Ljwgs_012585.2_at	-1.416122221	-1.87526089	0.002173462	0.000549861
Ljwgs_062725.1_at	-1.416112351	-1.36811947	9.32E-05	0.000400182
chr2.CM0237.3_at	-1.415733714	-1.729805612	0.009811424	0.005558841
chr2.CM0060.1_at	-1.41561108	-1.429177697	0.000531354	0.001332093
Ljwgs_019136.1_at	-1.415342173	-1.475668835	6.64E-05	0.000141362
Ljwgs_096258.1_at	-1.414997719	-1.805357464	0.001755032	0.000604311
Ljwgs_044058.1_at	-1.414470834	-2.292695645	0.031327349	0.002949774
Ljwgs_040022.1_at	-1.414375461	-3.003220914	0.01348418	7.28E-05
gi45619091_at	-1.414320104	-1.145044595	4.34E-05	0.000971165
Ljwgs_075559.1_at	-1.414153725	-1.591839531	6.36E-05	6.41E-05
chr4.CM0297.14.1_at	-1.414112203	-2.288722743	0.000115503	2.49E-06
Ljwgs_034324.1_at	-1.413908233	-1.932791216	0.00254115	0.000494671
Ljwgs_088617.1_at	-1.412890002	-1.611928655	0.001104093	0.000972006
CM0680.12_s_at	-1.411919504	-1.691499683	3.66E-07	1.83E-07
chr6.TM0957.10.1_at	-1.411540302	-1.075875378	0.002671923	0.033004553
Ljwgs_023473.2_at	-1.41141562	-1.253162943	0.0007323	0.004798963
Ljwgs_018496.1_at	-1.411255442	-1.587446199	0.001217439	0.001205117
Ljwgs_020916.1_at	-1.408989591	-2.079969153	0.033146274	0.006347479
Ljwgs_014946.1_at	-1.407997426	-1.956805409	0.001284501	0.000191173
TC13741_at	-1.40795855	-2.361553469	0.007415359	0.000290596
chr6.CM0420.43_at	-1.407827599	-1.401398885	0.000115707	0.000371125
Ljwgs_053092.1_at	-1.407627818	-2.022390412	0.000409333	3.80E-05
chr1.CM0098.15_at	-1.406952681	-1.33045329	0.004205858	0.013654541
gi45610653_at	-1.406685683	-1.913698697	1.52E-05	1.92E-06
chr3.CM0080.46_at	-1.405203381	-1.229713538	3.31E-06	5.06E-05
chr1.CM0141.21_at	-1.404943354	-1.303603375	0.002643174	0.010409831
Ljwgs_072098.1_at	-1.404928499	-2.029238605	0.000202142	1.64E-05
chr5.CM0456.16_at	-1.404419731	-2.317264873	4.89E-05	7.50E-07
Ljwgs_003505.2_at	-1.404300304	-1.866371513	4.51E-07	6.59E-08
chr4.CM0307.39_at	-1.403752444	-1.883432691	6.52E-06	9.33E-07
Ljwgs_013138.2_at	-1.403118487	-1.141908826	3.30E-08	1.52E-06
chr2.CM0191.91_at	-1.402936091	-2.084430642	0.00021589	1.30E-05
Ljwgs_023290.1_at	-1.401317077	-1.255650689	0.003614271	0.016777933
Ljwgs_126126.1_at	-1.400964894	-1.091347308	2.27E-05	0.000790585
gi45402860_at	-1.400597438	-1.198430799	9.11E-06	0.000154684
Ljwgs_082453.1_at	-1.400405199	-1.771924924	2.88E-06	7.87E-07
Ljwgs_024432.1_at	-1.400248015	-2.521503968	0.000587287	5.15E-06
chr4.CM0073.85_at	-1.400193298	-1.705460054	0.004860025	0.002661057
Ljwgs_047219.2_at	-1.40018172	-1.862601619	0.002233609	0.00054491
gi45633819_at	-1.399229375	-1.240762162	0.001286837	0.007718827
chr6.CM0738.20.1_at	-1.399020006	-1.784158058	4.98E-05	1.36E-05
Ljwgs_075466.1_at	-1.397297644	-1.020146694	2.14E-05	0.001304937
chr1.CM0410.16_at	-1.396733745	-1.276974979	0.000276232	0.001681414
Ljwgs_030246.1_at	-1.39642807	-2.386801771	0.002511857	5.76E-05
gi45639254_at	-1.395607686	-1.60776877	0.001255417	0.001017791
Ljwgs_034470.1.1_at	-1.394379988	-1.122179033	1.93E-06	7.22E-05
Ljwgs_120711.1.2_at	-1.394194322	-1.349202903	0.001197868	0.003876451
TM0497.12.4_at	-1.393982076	-1.396300016	0.001021822	0.002594763
Ljwgs_016178.1_at	-1.393098002	-1.337076113	1.05E-05	5.70E-05
TM1224.6_at	-1.392615877	-1.860514867	0.010234163	0.00301122
Ljwgs_027138.1_at	-1.392399386	-1.959956453	0.000115494	1.16E-05
Ljwgs_018137.2_s_at	-1.391912375	-1.422160912	0.0018424	0.003845397
chr3.CM0091.84.1_at	-1.390322919	-2.151778368	0.000679491	3.14E-05
chr3.CM0701.25.2_at	-1.389637894	-2.720383595	0.01474598	0.000184469
Ljwgs_013766.1.1_at	-1.388826648	-1.68336765	0.001927196	0.001038111
Ljwgs_092630.1_at	-1.388725628	-2.005543532	2.10E-06	1.21E-07
Ljwgs_084931.1_at	-1.388477221	-1.618629456	0.005986702	0.004602522
chr4.CM0307.21_s_at	-1.388332979	-1.791453944	0.000136291	3.49E-05
Ljwgs_087137.1_at	-1.388244173	-1.491556564	2.67E-05	4.35E-05
chr4.TM0692.14_at	-1.3882314	-1.806963468	0.023610497	0.009741814
gi7775243_at	-1.388123642	-1.618138388	6.15E-05	4.34E-05
gi31322043_at	-1.387611638	-1.162386691	5.25E-06	0.000117444
Ljwgs_084059.1_at	-1.38707468	-1.323857416	0.016882332	0.041211102
Ljwgs_026352.1_at	-1.387021475	-2.101851874	0.009564222	0.001008736
Ljwgs_087349.1_at	-1.38701551	-1.630144051	0.000483774	0.000321662
Ljwgs_099509.2.1_s_at	-1.386815296	-1.777082315	1.94E-07	4.35E-08
Ljwgs_080154.1.1_x_at	-1.386796194	-1.657628052	1.33E-05	7.04E-06
TM1647.16_at	-1.386228245	-1.091951948	7.82E-08	4.95E-06
TC11429_s_at	-1.386100742	-1.303953133	2.90E-06	2.11E-05
chr3.CM0160.21_at	-1.385831275	-1.156737613	3.14E-08	1.09E-06
Ljwgs_084061.1_at	-1.3855955	-2.274971959	0.001248792	3.57E-05
Ljwgs_055236.1_at	-1.38517902	-1.193439751	5.37E-05	0.000681456
Ljwgs_146948.1_at	-1.385111191	-1.707696717	3.89E-05	1.51E-05
chr5.CM0095.34_at	-1.385006305	-1.924530628	0.016872038	0.00410002
Ljwgs_024001.1_at	-1.384631834	-2.432482548	0.004840481	0.000104489
chr3.CM0282.132_at	-1.383760774	-1.495516905	0.012923246	0.0165684
chr3.CM0070.15_s_at	-1.383743377	-1.479622729	3.85E-07	7.22E-07
chr3.CM0711.21_x_at	-1.383541962	-1.390948964	1.43E-07	5.61E-07
TM0725.14.2_s_at	-1.383347265	-2.388692442	0.011295706	0.000400587
TM0556.22_at	-1.383292216	-1.828372691	6.03E-05	1.13E-05
chr4.TM0555.14_at	-1.381981964	-3.446743405	5.10E-05	5.76E-09
chr6.CM0013.58.2_s_at	-1.381788576	-1.623626998	2.24E-07	1.40E-07
Ljwgs_125991.1_at	-1.381617165	-2.14835721	5.27E-06	1.33E-07
Ljwgs_048941.1_at	-1.381086657	-1.96855492	0.024095129	0.005343929
chr4.CM0087.78.2_at	-1.378913033	-2.045863613	0.011008994	0.001433592
gi1370141_at	-1.378024308	-1.641753684	9.70E-08	5.13E-08
Ljwgs_036211.1_at	-1.37778163	-1.131367366	0.004186057	0.030605809
Ljwgs_034439.1_at	-1.377364447	-1.072555967	0.002323928	0.026812563
Ljwgs_011361.1_at	-1.37735194	-2.284295559	0.000401626	8.04E-06
Ljwgs_016923.2_s_at	-1.377163797	-2.596410531	0.002852561	2.48E-05
Ljwgs_114621.1_s_at	-1.376317231	-1.169177841	0.00252272	0.017391628
chr2.CM0803.110.1_at	-1.375982427	-1.363751892	1.12E-05	4.35E-05
Ljwgs_145399.1_at	-1.373691764	-1.069703795	0.000431667	0.007956558
gi45412271_at	-1.373611373	-2.391996934	0.002928157	5.83E-05
Ljwgs_094930.1_at	-1.37350649	-1.407107711	5.24E-05	0.000133164
Ljwgs_069672.1_at	-1.372793794	-1.705466489	5.17E-06	1.77E-06
Ljwgs_146892.1_at	-1.372793136	-1.76765985	0.006637966	0.002432055
chr2.TM0655.2_at	-1.372234851	-1.333957946	5.35E-05	0.000224913
Ljwgs_095624.1.1_at	-1.372022897	-1.495355623	1.01E-08	1.54E-08
chr2.CM0803.123_at	-1.370936915	-1.785155914	0.000662188	0.000170017
Ljwgs_066356.1_at	-1.370925434	-1.229090899	6.26E-08	9.33E-07
TC11826_at	-1.369496506	-1.279393966	0.000669076	0.003026835
Ljwgs_072068.1_at	-1.368152875	-2.225591724	0.004877949	0.000220465
Ljwgs_104325.1_at	-1.367976457	3.044788429	0.010107282	2.82E-05
TM1226.1_at	-1.367315424	-1.604951487	0.000900196	0.000618039
Ljwgs_015519.2_s_at	-1.366428304	-1.151628242	0.00084692	0.007802369
Ljwgs_052815.1_at	-1.36566093	-1.261097782	2.33E-06	2.08E-05
Ljwgs_054452.1_at	-1.365219876	-1.287860455	0.008470214	0.024894916
Ljwgs_037224.1_at	-1.364813564	-1.339066976	3.85E-06	1.77E-05
Ljwgs_070606.1_at	-1.364400639	-1.150961632	0.000736761	0.006936266
TM0791.7_at	-1.364115461	-1.733892448	2.97E-05	8.13E-06
chr3.CM0135.9.2_at	-1.362346595	-1.392413209	1.18E-06	3.63E-06
Ljwgs_021665.1_at	-1.361703632	-1.463690246	8.43E-05	0.000132417
chr6.TM0821.9_at	-1.361520959	-1.252757843	8.69E-05	0.000582573
Ljwgs_063891.1_at	-1.361350944	-1.77891376	0.002710065	0.00078891
Ljwgs_086090.1_at	-1.360976262	-1.625320787	0.028141857	0.020232257
chr4.CM0432.11_at	-1.359639569	-1.651478863	2.09E-06	9.03E-07
Ljwgs_077746.1_at	-1.358676576	-1.621500521	0.001600851	0.000971582
Ljwgs_063085.1_x_at	-1.358657504	-1.569081422	1.38E-07	1.06E-07
Ljwgs_027954.1_at	-1.358589207	-3.168774098	0.011220057	2.04E-05
Ljwgs_040673.1_x_at	-1.358460222	-1.495403363	4.65E-08	6.22E-08
Ljwgs_073119.1_at	-1.358197166	-2.036349695	0.016298129	0.002196451
Ljwgs_101098.1_s_at	-1.357511136	-1.158506097	0.000815313	0.006939502
Ljwgs_039399.1_at	-1.357494246	-1.489481542	2.30E-06	3.16E-06
Ljwgs_047841.1_s_at	-1.356574597	-1.161909592	0.005655815	0.030453366
chr2.CM0021.5_at	-1.355493992	-2.127590436	0.001234864	5.58E-05
chr2.TM0621.23_at	-1.354928512	-1.375345667	0.000251599	0.000642979
chr4.CM0073.35_at	-1.354814354	-1.024864843	4.74E-06	0.000284552
Ljwgs_048869.1_at	-1.354391079	-1.252903991	0.00096444	0.004487143
Ljwgs_130111.1_s_at	-1.353605572	-1.780724399	0.000267671	5.86E-05
chr4.CM0073.48_at	-1.353477792	-1.425800496	2.44E-05	4.88E-05
Ljwgs_090105.1_at	-1.353389232	-1.5997911	1.51E-07	8.77E-08
Ljwgs_069474.1_at	-1.35273902	-1.561614963	9.01E-05	7.05E-05
Ljwgs_004480.1_at	-1.351829462	-1.208847868	0.006899167	0.028221549
Ljwgs_066357.1_at	-1.350815533	-1.700371486	0.000107791	3.51E-05
Ljwgs_017845.1_at	-1.35079956	-2.077111435	2.12E-05	6.72E-07
TC18910_at	-1.350680866	-1.558989903	0.000489255	0.000385118
gi45634065_at	-1.35057659	-1.320314729	2.22E-06	1.08E-05
LjU14d_x_at	-1.349691216	-1.535141394	0.000260038	0.000234064
CM0601.34_at	-1.349173371	-1.653293645	0.010381	0.005793535
gi45578277_at	-1.348217905	-1.601811453	0.001480971	0.000927535
chr4.CM0333.13.1_at	-1.346965422	-1.700421607	8.15E-06	2.34E-06
gi45612861_at	-1.345565577	-1.677371777	0.007005907	0.00331244
Ljwgs_035795.1_at	-1.345113401	-1.840738363	0.011207391	0.002786924
Ljwgs_144463.1_at	-1.3446884	-2.507258771	0.026131539	0.00071255
chr4.BM1698.2_at	-1.344418178	-1.885559594	7.07E-06	6.09E-07
Ljwgs_134309.1_at	-1.343152078	-1.354859126	4.23E-06	1.44E-05
gi45642209_at	-1.342925194	-1.654766622	0.000699684	0.000304654
TC12164_at	-1.342456324	-1.501092708	6.45E-06	7.11E-06
Ljwgs_008932.2_at	-1.341778856	-2.154654783	0.000447283	1.30E-05
Ljwgs_026379.1_at	-1.3415736	-1.341080471	2.57E-06	9.83E-06
gi45352776_at	-1.340320535	-1.25496248	3.58E-08	3.23E-07
Ljwgs_015328.2_at	-1.338684283	-1.342986285	0.001531015	0.003702589
Ljwgs_067389.1_at	-1.337830107	-1.11176627	0.000132605	0.001956933
Ljwgs_041349.1_at	-1.3373781	-1.106150301	0.00041093	0.00502231
Ljwgs_118014.1_at	-1.33635575	-2.312238775	0.002101339	4.05E-05
chr1.CM0206.14_at	-1.335650166	-1.220060963	1.25E-06	1.31E-05
Ljwgs_147844.1_x_at	-1.33542652	-2.703265667	0.043809883	0.000835995
chr6.CM0420.43.1_at	-1.335288897	-1.25098073	1.02E-07	9.10E-07
Ljwgs_118888.1_at	-1.335108225	-2.272822877	2.68E-05	2.67E-07
TM0451.13_at	-1.334381767	-1.631723569	0.005704535	0.003055315
Ljwgs_027431.1_at	-1.333896579	-1.175889831	8.76E-06	0.00011206
Ljwgs_010102.1_at	-1.332406977	-1.70535381	0.010798922	0.004422307
chr4.TM0597.14_at	-1.331758808	-1.458409445	0.00726962	0.008712052
Ljwgs_057377.1_at	-1.330890935	-1.436389298	0.001203468	0.001671839
TC16047_at	-1.330324899	-1.531462704	1.08E-05	8.63E-06
Ljwgs_014605.1_at	-1.330319639	-1.250166932	2.28E-05	0.000141425
gi45621223_at	-1.330067492	-1.838013843	0.001055401	0.000161882
chr3.CM0216.5_at	-1.328791521	-1.352232964	0.007613657	0.014555296
chr1.CM0361.53_at	-1.328623876	-1.92689064	0.029653469	0.006200336
Ljwgs_048101.1.1_s_at	-1.328368634	-1.544046187	0.015136958	0.012406465
Ljwgs_062417.1_at	-1.327644328	-1.19765484	0.000107279	0.000830796
chr3.TM1570.6.1_at	-1.32694915	-1.443978358	0.000306457	0.00041567
Ljwgs_057224.1_at	-1.326944974	-2.407656742	0.044343233	0.002101069
Ljwgs_082628.1_at	-1.326890889	-1.541394764	1.49E-05	1.08E-05
Ljwgs_080546.1_at	-1.32672123	-1.132667855	0.001393619	0.010598626
Ljwgs_121661.1_at	-1.326648395	-1.549018686	0.015605355	0.012431315
Ljwgs_041197.1.1_at	-1.325777532	-1.177390326	0.000379415	0.002765999
TC9003_at	-1.325137114	-1.490132263	7.89E-07	8.26E-07
Ljwgs_025651.1.1_at	-1.324997983	-2.095769344	0.001684534	7.59E-05
TM0485.11_at	-1.324980526	-1.576343061	3.56E-06	1.98E-06
Ljwgs_040318.2_at	-1.324480266	-2.129868171	0.00147158	5.40E-05
Ljwgs_067382.1_at	-1.324198982	-1.222749634	1.68E-06	1.54E-05
gi7782267_at	-1.324169836	-2.075743228	0.000226911	7.69E-06
chr3.TM0136.3_s_at	-1.323803315	-1.505619795	1.17E-05	1.06E-05
gi47953590_at	-1.323596876	-1.45352731	0.00148576	0.001784698
Ljwgs_131435.1_at	-1.323552041	-1.094350315	2.27E-06	6.36E-05
Ljwgs_072403.1_s_at	-1.323017	-1.573360159	2.65E-08	1.41E-08
Ljwgs_041159.1_s_at	-1.321811715	-1.546927421	0.026725232	0.021500116
chr1.CM0318.25_at	-1.320302344	-1.079887636	3.43E-05	0.000729594
TM0615.6_at	-1.318994405	-1.92382522	5.62E-08	2.50E-09
Ljwgs_051582.1_at	-1.318681904	-1.735216636	2.45E-06	4.24E-07
Ljwgs_048629.1_at	-1.31843975	-1.389796624	0.01846368	0.026760086
Ljwgs_022220.1_at	-1.318072108	-1.265581335	1.15E-06	7.01E-06
chr6.TM0440.14_at	-1.3178443	-1.338927651	6.51E-09	2.39E-08
gi37499743_at	-1.3178369	-1.476064465	4.08E-07	4.47E-07
Ljwgs_016835.1_s_at	-1.317315326	-1.811578807	0.003482788	0.000676572
TM0763.8_at	-1.316627527	-1.486402279	0.000447894	0.000431606
chr3.CM0106.58_at	-1.316338794	-1.156034559	5.07E-05	0.000547456
Ljwgs_035981.1_at	-1.315417061	-1.154432082	0.004357357	0.021877307
Ljwgs_093673.1_at	-1.315008652	-1.442505639	4.07E-06	5.54E-06
TM0683.12_at	-1.314807643	-1.234109099	3.39E-06	2.51E-05
chr2.CM0191.65_at	-1.314718464	-1.802636664	3.17E-05	3.79E-06
Ljwgs_017799.2_at	-1.31464971	-2.230584518	0.001064899	2.07E-05
gi7719323_at	-1.31362428	-1.724048883	0.003113366	0.00088819
Ljwgs_050802.1_at	-1.313601762	-1.225595167	9.81E-05	0.000573798
Ljwgs_034269.2_at	-1.313321349	-1.64489051	0.018372402	0.009426924
Ljwgs_055592.1_at	-1.313167533	-1.414234065	1.74E-05	2.80E-05
Ljwgs_062513.1_at	-1.312421768	-1.156634276	1.28E-06	1.96E-05
chr4.CM0617.38_at	-1.312340548	-1.793260484	0.006571066	0.001490276
Ljwgs_058572.1_at	-1.312087818	-1.407148091	0.001762074	0.002554745
Ljwgs_044273.1_at	-1.312073814	-1.34580945	2.47E-05	6.45E-05
Ljwgs_018803.2_at	-1.311982972	-1.119334288	3.91E-05	0.000566508
chr5.CM0071.31_at	-1.311866971	-1.911271742	0.006153174	0.000804661
chr1.CM0017.39_at	-1.311443257	-1.42218796	3.96E-06	6.14E-06
Ljwgs_127964.1_x_at	-1.310939684	-1.295880741	5.56E-05	0.000198987
chr4.CM0501.43_at	-1.3103044	-1.714621163	0.027693299	0.01138497
chr2.CM0177.1_at	-1.310302249	-1.362660966	0.001398835	0.002590133
Ljwgs_039917.1_at	-1.309481789	-1.459327885	0.002666583	0.002840693
Ljwgs_013099.2_at	-1.309067152	-1.064084729	0.002847832	0.024475652
Ljwgs_075572.1_at	-1.308939315	-1.232767148	0.000300459	0.001418435
chr3.TM0984.3_at	-1.308737125	-1.814852346	0.011646339	0.002640865
Ljwgs_018013.1_at	-1.308366499	-1.974136069	0.004151013	0.000363731
Ljwgs_058507.2_s_at	-1.307575532	-1.675651105	0.003752933	0.001336364
Ljwgs_051021.1_s_at	-1.307399723	-1.146353634	0.000219916	0.001938992
gi45627733_at	-1.307210744	-1.550142908	7.37E-06	4.22E-06
Ljwgs_061146.1_at	-1.30526054	-1.962160131	0.000134938	6.72E-06
chr1.CM0600.3_at	-1.305241447	-1.18373622	0.008536121	0.030969486
chr5.CM0048.55.3_at	-1.304890775	-3.032730362	0.001174358	7.20E-07
chr1.CM0375.50_at	-1.303673655	-1.765465962	5.40E-06	6.87E-07
chr4.CM0265.43_at	-1.303616932	-1.687636208	6.34E-06	1.37E-06
chr5.CM0956.1_at	-1.303169937	-1.128205928	7.82E-05	0.000900139
gi7746511_at	-1.303146401	-2.107585791	0.017777462	0.001339251
Ljwgs_086315.1_at	-1.302094655	-1.589354343	0.000437249	0.000202806
Ljwgs_028202.1_s_at	-1.301880487	-1.415165821	0.001206584	0.001581567
chr4.CM0025.37_at	-1.301210364	-1.598877814	0.000471583	0.000206103
Ljwgs_022153.2_x_at	-1.300575409	-1.564303916	0.005868097	0.003572014
chr1.CM0442.20_at	-1.299590278	-1.445812703	0.003900668	0.004202092
chr2.CM0903.26_at	-1.29921138	-2.349093776	0.020306239	0.000631447
chr2.CM0201.12_x_at	-1.298287344	-1.408891764	0.008219615	0.010436699
chr1.CM0361.28_at	-1.298101561	-1.551714772	1.31E-06	6.83E-07
CM1257.12.2_s_at	-1.297535355	-1.367618302	0.000116878	0.000219227
Ljwgs_029380.1_at	-1.297519461	-2.026061676	0.02388499	0.002674911
Ljwgs_019165.2_at	-1.297324602	-1.436934384	4.95E-07	6.19E-07
TC9573_at	-1.296579266	-1.635700287	6.70E-08	1.78E-08
gi45348273_at	-1.296459831	-1.197157062	2.10E-05	0.000155318
chr1.TM0507.17_at	-1.296433911	-2.51695324	0.001003704	4.44E-06
Ljwgs_016450.1_at	-1.293345151	-1.616622	3.39E-05	1.13E-05
Ljwgs_011343.2_at	-1.292891026	-2.069905201	0.002179139	9.21E-05
Ljwgs_060112.1_at	-1.29163048	-1.708493477	0.000771272	0.000173193
Ljwgs_064078.0.1_at	-1.291212403	-1.749494235	0.001368083	0.000261911
chr2.CM0132.17_at	-1.29092671	-1.365073603	0.000358862	0.000624795
gi50657593_at	-1.290881762	-2.132610893	0.012138168	0.000658122
Ljwgs_034280.1_at	-1.290865088	-1.184139406	3.03E-08	3.49E-07
chr5.TM0698.7_at	-1.290809099	-1.68963266	1.41E-05	2.74E-06
chr6.TM0317.2_at	-1.290717688	-1.4126573	6.10E-06	8.49E-06
Ljwgs_007242.2_at	-1.290434452	-1.621951447	0.003153238	0.001295963
chr6.CM0118.56_at	-1.290430732	-1.314802221	0.002370335	0.004959803
Ljwgs_119630.1_s_at	-1.289885006	-1.512451173	0.001347694	0.000940216
Ljwgs_138232.1_s_at	-1.28971095	-1.220391939	0.0121703	0.032910452
Ljwgs_037172.1.1_at	-1.28922476	-1.543181033	0.000147068	8.09E-05
Ljwgs_007458.1_at	-1.288274278	-1.770672714	0.001400001	0.0002346
Ljwgs_024364.1_at	-1.288134378	-1.979460866	0.011304222	0.001111174
chr6.CM0013.58.1_at	-1.287833188	-1.619424791	1.14E-06	3.26E-07
Ljwgs_118373.1_x_at	-1.287623021	-1.151645036	1.95E-06	2.48E-05
Ljwgs_024159.1_at	-1.287547219	-1.004662584	0.000225434	0.004828902
Ljwgs_022777.1.1_at	-1.287531356	-1.23896407	0.000259245	0.001045147
Ljwgs_140655.1_at	-1.287178224	-1.261872619	1.87E-05	7.81E-05
Ljwgs_048252.1_at	-1.286965338	-1.544742897	0.000141468	7.56E-05
Ljwgs_085157.1_at	-1.286603848	-1.630432038	2.10E-05	5.86E-06
chr3.CM0164.2_at	-1.286413658	-1.493958838	0.02364392	0.019766268
chr5.TM0913.17_at	-1.286120114	-1.68727205	2.02E-07	3.43E-08
chr3.CM0634.22_at	-1.285650909	-1.348143628	0.016880433	0.025343879
Ljwgs_056207.1_x_at	-1.285594507	-1.305327017	0.004467854	0.009099161
Ljwgs_051488.1_s_at	-1.285178641	-1.665305298	0.007090732	0.002497353
gi45632546_at	-1.284585676	-1.102966438	2.26E-06	4.33E-05
CM0601.35_at	-1.283297623	-2.264596306	0.001182123	1.56E-05
Ljwgs_083412.1_at	-1.282567195	-1.43966608	4.36E-07	4.67E-07
chr3.TM0436.20_at	-1.28223309	-1.764814056	0.000942821	0.00014798
chr4.CM0194.31_at	-1.281678385	-1.611480912	5.61E-05	1.79E-05
Ljwgs_004719.1_at	-1.281567324	-1.707059063	0.002305486	0.000558486
chr1.CM0133.84_at	-1.281081389	-1.644628022	1.15E-07	2.51E-08
Ljwgs_013357.2_at	-1.2810758	-1.359774856	0.000483976	0.000801551
TM0379.10_at	-1.280417979	-1.358372358	3.37E-07	6.96E-07
TC15422_at	-1.280206555	-2.718333856	0.023477138	0.000180466
Ljwgs_050722.1_at	-1.279579194	-1.45168676	0.000174005	0.000160946
chr3.CM0711.21_at	-1.279070535	-1.455380936	2.00E-05	1.80E-05
chr5.CM0052.12_at	-1.278982352	-1.064523227	2.43E-06	6.32E-05
TM1471.31_at	-1.278659115	-1.568418652	7.43E-07	2.84E-07
chr3.CM1468.19_at	-1.278419954	-1.978841759	0.00051465	2.26E-05
chr3.CM0196.28_at	-1.278067088	-2.337045817	0.044155693	0.001961877
Ljwgs_037966.0.1_s_at	-1.27751601	-1.349527715	1.35E-07	2.95E-07
chr4.CM0831.31_at	-1.277296195	-1.751265699	9.68E-07	9.95E-08
Ljwgs_011084.1_at	-1.277157768	-1.175400693	1.96E-08	2.22E-07
chr6.CM0314.44_at	-1.277133215	-1.876444885	4.24E-05	2.41E-06
chr1.CM0147.33_at	-1.276951385	-1.92527826	0.001403849	9.69E-05
Ljwgs_034011.2_at	-1.27644489	-1.180412692	1.64E-08	1.78E-07
Ljwgs_018315.2_s_at	-1.276120696	-1.021677207	0.000193158	0.003539377
TC9952_at	-1.275820066	-1.288011674	8.67E-09	3.38E-08
gi45350476_at	-1.275013309	-2.258446445	0.000164938	1.36E-06
Ljwgs_021570.1_at	-1.274863913	-1.560553602	0.00012358	5.39E-05
chr4.CM0026.21_at	-1.274852869	-1.227117329	6.20E-07	3.78E-06
Ljwgs_021005.1_s_at	-1.273877763	-1.459436893	0.013409659	0.011968687
Ljwgs_069018.1_x_at	-1.273329578	-1.917677457	0.005615407	0.000539458
chr1.CM0101.28_at	-1.272756903	-1.09220088	8.98E-05	0.001092668
Ljwgs_045901.2_s_at	-1.272435344	-1.075073688	0.005733453	0.033004086
chr3.CM0111.13_at	-1.271979612	-1.194285828	5.03E-05	0.000294252
chr5.CM0211.2_at	-1.271378062	-1.961472195	6.96E-06	1.98E-07
chr1.CM0496.21_at	-1.271288292	-1.413630636	0.000526782	0.000581243
chr1.CM0088.82_at	-1.271146492	-1.194387379	0.000208806	0.001054449
Ljwgs_139121.1_at	-1.271107793	-1.018945193	7.94E-07	3.44E-05
Ljwgs_100696.1_at	-1.270711854	-1.269904851	4.71E-07	1.91E-06
Ljwgs_027386.1_at	-1.270583441	-1.018185342	0.005986092	0.044202283
Ljwgs_075099.1_at	-1.270535802	-1.805204705	0.017118519	0.003538733
gi45409874_at	-1.269904483	-1.053490365	0.00526032	0.034088654
chr2.TM0053.28_s_at	-1.269819345	-2.147014079	2.15E-05	2.26E-07
gi50657593_s_at	-1.269693873	-1.967117573	0.002313365	0.00013617
chr1.CM0012.53_s_at	-1.269493565	-1.529731923	2.04E-09	9.23E-10
gi45618643_at	-1.269057722	-1.07764064	0.006304574	0.034490855
Ljwgs_128749.1_at	-1.268930702	-1.007784419	2.74E-05	0.000782046
Ljwgs_085632.1_s_at	-1.268633301	-1.096328735	0.000117349	0.001287641
chr6.CM0055.47_at	-1.268225627	-1.090624558	0.000139668	0.001553731
Ljwgs_039013.1_at	-1.267626795	-1.37926877	0.002111472	0.002719169
Ljwgs_070054.1_s_at	-1.267572671	-1.280347367	6.60E-07	2.36E-06
Ljwgs_054626.1_at	-1.267551055	-1.589607992	0.001570237	0.000621205
Ljwgs_028965.1_at	-1.267388418	-1.691349201	0.00018513	3.42E-05
TC19132_at	-1.267098814	-2.050162757	0.008550365	0.000492626
chr4.CM0659.48_at	-1.267052348	-1.515594056	0.001683351	0.001007962
Ljwgs_027999.1_at	-1.266858535	-1.553293867	2.98E-09	1.10E-09
Ljwgs_025889.2.1_at	-1.264680505	-1.01784562	2.95E-05	0.000739947
Ljwgs_033113.1_at	-1.263843157	-1.317583532	6.62E-07	1.65E-06
chr1.CM0375.38_at	-1.263754438	-1.352438977	6.83E-05	0.000113183
chr6.CM0055.80_at	-1.263458713	-1.40993371	4.79E-05	5.27E-05
gi45400299_at	-1.263276822	-1.182764618	6.31E-06	4.57E-05
chr5.TM1493.2_at	-1.262473397	-1.751023473	0.00147682	0.00022957
Ljwgs_083919.1_at	-1.262334427	-1.423150777	2.65E-05	2.62E-05
Ljwgs_004643.1_at	-1.26229195	-1.04259175	1.29E-08	5.27E-07
Ljwgs_012660.1_at	-1.262096431	-1.365439843	0.018099718	0.022727913
Ljwgs_007386.2_at	-1.262004173	-1.199445413	0.000449114	0.001869677
Ljwgs_059856.2_x_at	-1.26198105	-1.4394763	5.44E-06	4.80E-06
Ljwgs_024918.1_at	-1.261794033	-1.201042266	4.21E-05	0.000219811
chr1.CM0147.70.1_at	-1.261540972	-1.296325564	5.21E-05	0.000128921
Ljwgs_014708.3_at	-1.2604252	-1.206948796	0.00828772	0.022476859
chr2.TM0053.28_at	-1.260367092	-2.038677929	1.53E-06	2.25E-08
gi45610861_at	-1.259525803	-1.015476972	4.05E-05	0.000948688
chr3.CM0196.18_at	-1.259258982	-1.27060393	0.003663483	0.007928955
Ljwgs_086526.1_at	-1.257958977	-1.097052151	3.18E-05	0.000386187
chr6.CM0140.11_at	-1.257920631	-1.107719209	0.008705929	0.03653993
BM1551.4_at	-1.256479331	-1.220888335	3.28E-07	1.86E-06
gi7744568_at	-1.255235844	-1.332035297	0.001053291	0.001687228
Ljwgs_037557.1_at	-1.254583387	-1.49114122	9.03E-05	5.27E-05
Ljwgs_018709.1_at	-1.254416028	-2.251682068	0.001887283	2.40E-05
chr5.CM0200.61.1_at	-1.254394711	-1.596994779	9.19E-05	2.63E-05
Ljwgs_046339.1_at	-1.253451178	-1.503853148	0.020732379	0.0141726
Ljwgs_044978.1_s_at	-1.253376118	-1.337415906	0.004859042	0.007023389
Ljwgs_033059.1_at	-1.252809801	-2.270059271	7.51E-05	4.18E-07
gi45350731_at	-1.252427179	-1.240956552	0.000237124	0.000750375
Ljwgs_051439.1_at	-1.252416257	-1.362495556	7.07E-05	9.97E-05
chr2.CM0021.9_at	-1.252262846	-1.094776845	0.000249952	0.002211657
Ljwgs_092086.1.1_s_at	-1.251475841	-1.215747201	1.47E-05	6.86E-05
Ljwgs_013173.2_at	-1.250709116	-1.164743047	0.006123567	0.020437174
Ljwgs_131343.1_x_at	-1.250647574	-1.514926642	8.55E-06	3.87E-06
chr4.CM0265.50_at	-1.25043149	-1.112721787	0.001493947	0.008532594
Ljwgs_062617.1_at	-1.250239996	-1.09069923	2.66E-06	4.29E-05
gi45606003_at	-1.250076457	-1.307377473	0.000368567	0.0007042
Ljwgs_000187.1_at	-1.249991085	-1.113668477	2.66E-07	3.95E-06
chr3.CM0216.45_at	-1.249902959	-1.120412343	2.51E-06	3.06E-05
chr5.CM0052.22_at	-1.249607955	-1.615892631	1.66E-07	3.34E-08
chr1.CM0295.31_at	-1.2495957	-1.442466383	0.000476058	0.000374324
Ljwgs_124988.1_at	-1.249459601	-1.623111202	0.002326321	0.000701284
gi28194505_at	-1.248837626	-1.563758617	0.000276446	9.89E-05
Ljwgs_104182.1_at	-1.248269059	-2.55235287	0.000995027	2.48E-06
Ljwgs_081029.1_at	-1.24809859	-1.978237122	0.001175399	4.75E-05
Ljwgs_003142.4_at	-1.247704887	-1.71301628	7.88E-05	1.00E-05
chr3.CM0602.65_at	-1.247385627	-1.184848011	0.001210298	0.004499209
chr6.TM0440.2_at	-1.247236807	-1.013983822	0.001120017	0.012267647
chr1.BM1697.16_s_at	-1.246095937	-1.219219594	0.000182558	0.000661914
chr2.TM1646.10.1_at	-1.245250246	-1.68577545	0.0050206	0.001179977
chr4.CM0297.14_at	-1.244541622	-2.289598151	0.011080883	0.00021495
Ljwgs_017999.1_at	-1.244061548	-1.675784802	0.002582802	0.000574595
Ljwgs_103618.1_at	-1.243980451	-2.264655104	0.013747728	0.000327969
Ljwgs_047028.1_at	-1.243752556	-1.587355052	0.040626523	0.020790767
chr4.CM0073.98.3_at	-1.24369337	-1.398740909	0.005890716	0.00585671
chr2.TM0621.21_at	-1.243276583	-1.102976715	0.000546011	0.003763462
chr1.CM0800.7.1_at	-1.242738891	-1.114356772	5.91E-08	8.77E-07
Ljwgs_090900.1_at	-1.242625911	-1.622711843	4.29E-06	8.23E-07
Ljwgs_051202.2_at	-1.242562278	-1.426054766	2.28E-05	1.88E-05
chr5.CM0328.67.2_at	-1.242550224	-1.894198961	1.06E-06	3.12E-08
gi45612399_at	-1.242401201	-1.82572119	2.64E-05	1.43E-06
Ljwgs_027843.1_at	-1.241659778	-1.103795965	0.000112393	0.000979829
chr5.CM0344.52_at	-1.241647531	-2.048907236	0.005314326	0.000215203
chr6.CM0045.13_at	-1.241645592	-1.216799074	5.62E-06	2.56E-05
CM0584.39.1_s_at	-1.241197734	-1.006483022	2.27E-06	7.73E-05
Ljwgs_054634.1_at	-1.240337747	-1.337018209	5.07E-05	7.86E-05
chr1.CM0231.49.1_s_at	-1.240038014	-2.207637993	0.000461813	4.35E-06
chr5.CM0071.14_at	-1.239604786	-1.540255828	7.64E-06	2.63E-06
Ljwgs_015067.1_at	-1.238956528	-1.054872727	0.001707853	0.012695548
chr1.CM0318.62.1_at	-1.238062357	-2.094787197	0.000725962	1.33E-05
chr2.CM0308.34_at	-1.237952437	-2.220697621	0.000105837	6.98E-07
Ljwgs_031101.0.1_x_at	-1.237487805	-1.185314836	0.008382139	0.022651752
Ljwgs_039468.1_at	-1.237049611	-1.153766904	9.64E-05	0.000567373
chr3.CM0701.8_at	-1.236447224	-1.60164115	5.67E-05	1.32E-05
Ljwgs_026901.2_at	-1.236205908	-1.030503219	0.001621403	0.01389256
chr3.CM0142.49_at	-1.235930441	-1.135929596	0.0085829	0.029008375
chr1.TM1265.20_at	-1.235611659	-2.288467844	0.043966648	0.001759714
Ljwgs_054039.1_at	-1.235414146	-1.675810094	0.000361697	5.94E-05
Ljwgs_093467.1_at	-1.234774061	-1.350345507	6.99E-07	1.01E-06
TC16913_at	-1.234478471	-1.463985127	0.00027158	0.000164249
TC8471_at	-1.234433975	-1.360237074	0.001467176	0.0017126
Ljwgs_056724.1_s_at	-1.234416198	-1.503506672	7.31E-07	3.02E-07
gi45633006_at	-1.233779087	-1.020250309	1.94E-05	0.000409061
TM0638.5.2_at	-1.23367706	-1.521113662	0.000218219	9.01E-05
Ljwgs_083114.1.1_at	-1.232923064	-1.442930493	0.000634186	0.000442714
Ljwgs_015270.1_at	-1.232897912	-1.070784166	0.009844822	0.042827547
Ljwgs_101871.1_at	-1.231969579	-1.170241338	0.000123017	0.000600304
Ljwgs_013997.1_at	-1.230732989	-2.266595163	0.00124721	1.06E-05
gi45639971_at	-1.230019979	-1.032272677	4.50E-05	0.00073405
Ljwgs_027188.1_at	-1.229793148	-1.224590329	2.24E-06	8.93E-06
Ljwgs_124586.1_at	-1.22954434	-1.407982038	8.84E-06	7.46E-06
Ljwgs_015693.1_at	-1.229266653	-1.338330256	0.00144302	0.001853819
Ljwgs_051322.1_at	-1.228785492	-1.284013259	2.76E-07	6.78E-07
chr1.CM0122.38_at	-1.228756413	-1.652188282	1.63E-08	1.92E-09
CM0680.11.2_at	-1.227634929	-1.336658253	1.55E-08	2.41E-08
Ljwgs_089926.0.1_at	-1.227401257	-1.630229796	0.001495932	0.000349642
chr2.CM0120.10_at	-1.226502214	-1.444168487	3.39E-05	2.13E-05
CM0355.1_at	-1.22648604	-1.61317469	0.024098706	0.009306416
Ljwgs_029830.1_at	-1.226384436	-1.116857126	1.99E-05	0.000168535
chr4.TM0832.2.1_at	-1.225775321	-1.389005844	0.019536684	0.018813608
Ljwgs_017330.2_at	-1.225749193	-1.365521729	0.020938015	0.022213628
chr6.CM0314.43_at	-1.225546438	-1.576704649	3.30E-06	7.47E-07
chr5.CM0494.13_at	-1.225380894	-1.363739845	0.000388834	0.000428127
gi7750027_at	-1.225099244	-1.488562654	0.008095639	0.004696393
chr1.CM0050.40_at	-1.224564408	-1.604549876	0.003554893	0.001047711
Ljwgs_138474.1_s_at	-1.223832949	-1.162730511	0.000105626	0.000522029
chr4.TM1169.2.1_at	-1.223210569	-1.38310916	3.90E-06	3.81E-06
TM0845.15_at	-1.223055126	-1.802096778	4.64E-07	1.98E-08
chr4.CM0042.98_at	-1.222731554	-1.38123031	2.27E-05	2.21E-05
chr4.CM0079.30_at	-1.222664933	-1.261271601	1.07E-05	2.76E-05
chr4.CM0307.38_at	-1.221791158	-1.954607448	3.35E-06	5.90E-08
chr2.CM0210.26.1_at	-1.22167771	-1.331743283	0.00011666	0.000158781
chr6.CM0539.14_at	-1.221552489	-1.670843007	0.001808656	0.000331882
Ljwgs_080131.1_at	-1.221012471	-1.954974819	3.24E-07	4.92E-09
Ljwgs_107146.1_s_at	-1.219189917	-1.138629545	5.93E-07	5.05E-06
chr2.CM0018.78_at	-1.219019232	-1.450158979	0.000315184	0.000184849
TC8038-5_at	-1.2180124	-1.330361899	0.029407326	0.03436287
chr4.CM0073.87_x_at	-1.217852181	-1.602141655	3.89E-06	6.86E-07
chr1.CM0982.29.1_at	-1.217744026	-1.372291713	3.23E-08	3.28E-08
Ljwgs_126616.1_at	-1.217380483	-1.459353154	4.25E-06	2.17E-06
Ljwgs_056543.1_x_at	-1.217114054	-1.100398067	0.000115851	0.000870697
chr1.TM0812.10_at	-1.216642577	-2.896582457	0.019782648	4.37E-05
gi45635466_at	-1.215164104	-1.246320167	0.000762386	0.001641102
gi45574673_at	-1.215146047	-1.428883882	0.001159965	0.000787763
Ljwgs_062720.2_at	-1.215106207	-1.61947314	0.007960139	0.002285751
chr3.CM0091.67_at	-1.214978173	-2.582496534	0.000272233	3.01E-07
chr5.CM0299.41_at	-1.214173475	-1.436227771	0.001504614	0.000980255
Ljwgs_130427.1_s_at	-1.213978613	-1.121138387	2.26E-07	2.29E-06
Ljwgs_044441.1_at	-1.213974403	-1.415225159	0.01133532	0.008981874
gi29966981_at	-1.212880331	-1.203459274	0.000768115	0.002150269
gi28208267_at	-1.212477434	-1.479116039	2.60E-07	1.04E-07
Ljwgs_027744.1_at	-1.21212103	-1.45169806	7.37E-05	3.97E-05
Ljwgs_086857.1_at	-1.211983863	-3.352065264	0.007597362	1.65E-06
Ljwgs_017918.1_at	-1.211776036	-1.437305016	1.25E-05	7.18E-06
chr5.CM0048.5.1_s_at	-1.211655703	-1.033489496	0.000515336	0.004812516
Ljwgs_031631.1_at	-1.211333616	-1.883088498	0.000584232	2.51E-05
Ljwgs_027521.1_at	-1.211174553	-1.845599516	0.000805438	4.52E-05
chr1.TM0862.11.1_at	-1.211173882	-1.180642926	0.001489669	0.004475494
Ljwgs_016589.1.1_at	-1.21090447	-1.089008807	9.16E-05	0.00074295
chr1.CM0982.18.1_x_at	-1.210814948	-1.251191023	0.004013803	0.007334825
Ljwgs_124169.1_at	-1.210020949	-1.040163034	0.000107676	0.00125191
Ljwgs_055314.1.1_at	-1.209836274	-1.141208055	1.61E-05	9.97E-05
Ljwgs_042870.1.1_at	-1.209637499	-1.513677319	0.003024072	0.001285631
Ljwgs_001820.1_at	-1.209024693	-1.502387344	1.81E-08	5.62E-09
chr1.CM0122.12_at	-1.208848509	-1.646647173	0.001860568	0.000357068
chr5.CM0359.18_at	-1.208705548	-1.387272315	3.97E-05	3.27E-05
Ljwgs_027380.1_at	-1.207872844	-1.122543559	0.001956677	0.007984892
chr5.TM1466.2_at	-1.207181746	-1.174460979	0.009156253	0.022378838
chr5.CM0158.41_at	-1.205285154	-2.126941011	0.004655829	9.46E-05
Ljwgs_041275.1_at	-1.205196767	-1.329959546	0.026578071	0.02954028
Ljwgs_040687.1_s_at	-1.204898475	-1.48491222	4.40E-06	1.65E-06
chr3.CM0111.38_at	-1.204216505	-1.584455879	6.95E-05	1.39E-05
chr5.CM0200.89_at	-1.203553511	-2.772965242	0.020853796	6.67E-05
Ljwgs_017663.1_at	-1.203276809	-1.530827668	0.009721309	0.004101324
TC15345_at	-1.203151149	-1.11787575	8.69E-05	0.000534525
Ljwgs_035285.1_at	-1.202903395	-1.188133292	0.004720189	0.011451518
Ljwgs_040290.1_at	-1.201265144	-1.381402075	0.001069177	0.000878765
Ljwgs_045783.1_x_at	-1.201254991	-1.624019646	0.035226915	0.012372051
chr1.CM0231.75_at	-1.200385468	-1.223914231	2.18E-06	6.71E-06
chr1.CM0361.34_at	-1.200184445	-1.436257106	1.92E-05	1.01E-05
chr1.CM0318.72.1_at	-1.199596815	-2.384208083	0.000564122	1.64E-06
chr3.CM0216.60_at	-1.199364609	-1.679030199	1.44E-06	1.18E-07
gi45355175_at	-1.199298524	-1.267014076	5.39E-05	0.000102056
TM1226.3_at	-1.199159018	-1.426771528	0.000835672	0.000507323
Ljwgs_014261.1_at	-1.197976546	-1.503657222	0.000105281	3.53E-05
TC18405_at	-1.197019861	-1.387908835	0.004358935	0.003455324
Ljwgs_035120.1_at	-1.195406551	-1.339815325	0.013927482	0.014268391
Ljwgs_144412.1_s_at	-1.195367168	-1.464681185	7.29E-05	3.09E-05
chr3.CM0106.30_s_at	-1.195322587	-2.359727045	0.046555069	0.001152415
chr2.TM0417.1_at	-1.195037715	-1.189894005	0.010326826	0.021753773
TM0843.35.1_x_at	-1.194949221	-2.142047309	0.022427305	0.000788254
Ljwgs_029442.1_at	-1.194870192	-1.167331822	0.000138621	0.000522168
Ljwgs_051413.1_at	-1.194573201	-1.409952325	0.000438781	0.000280015
chr1.TM0454.15_at	-1.194347976	-1.738104129	2.58E-06	1.37E-07
Ljwgs_044855.1_at	-1.190260038	-1.175898742	0.001173984	0.003261973
chr2.TM1646.10.1_x_at	-1.189941331	-1.927809222	0.03055501	0.002856557
CM0345.66.2_at	-1.189838778	-1.526839713	0.000839309	0.000253283
chr3.CM0701.15_at	-1.189407292	-1.300080569	0.000151382	0.000200123
chr1.CM0123.6_at	-1.188839585	-1.241365526	0.000402932	0.000776852
CM0680.31_s_at	-1.188810462	-1.519737899	2.68E-06	6.53E-07
Ljwgs_037567.1_at	-1.188761922	-1.584670433	0.00077471	0.000161828
chr5.CM0773.1_at	-1.188210509	-1.19250879	0.014794511	0.02858719
Ljwgs_059954.2_at	-1.187884521	-1.955563271	0.00195094	6.08E-05
TC13182_at	-1.187793791	-1.433697318	0.0013509	0.000734578
chr2.CM0056.17_at	-1.187754887	-2.104850998	0.001909116	2.78E-05
chr3.TM1144.11_at	-1.187467538	-1.845224931	0.00070783	3.16E-05
chr1.TM0688.6_at	-1.187174618	-1.66072409	0.000358575	4.31E-05
Ljwgs_092676.1_at	-1.187109809	-1.525922099	5.61E-07	1.23E-07
chr2.CM0120.20_at	-1.186680899	-1.228000245	1.47E-06	3.88E-06
chr1.CM1409.12_at	-1.18666892	-1.140307898	0.016322729	0.03878173
TC11337_at	-1.186320159	-1.275670079	2.97E-05	4.77E-05
Ljwgs_012435.3_at	-1.185910231	-1.357666886	0.000548278	0.000465564
Ljwgs_122481.1_at	-1.185353862	-1.657543275	6.33E-05	6.46E-06
Ljwgs_044337.1_at	-1.184692195	-1.804840049	0.028432028	0.004099051
Ljwgs_035185.1_at	-1.184396486	-1.14906441	3.54E-05	0.000156019
Ljwgs_141917.1_at	-1.184186925	-1.057572973	0.004662581	0.020854808
chr4.CM0004.5.1_at	-1.183575601	-1.075941969	0.010759947	0.036587384
chr1.TM1542.5_at	-1.182920263	-1.035274963	3.39E-06	5.17E-05
chr3.CM0468.2.1_at	-1.182817836	-1.03025627	1.37E-06	2.37E-05
Ljwgs_023575.1_at	-1.182696575	-1.116048145	0.000361196	0.001641258
Ljwgs_077452.1_at	-1.182592354	-1.8678919	0.008897764	0.000643337
Ljwgs_017188.1_at	-1.181796372	-1.381062273	2.45E-06	1.66E-06
chr1.CM0284.12_at	-1.18153598	-1.164626155	0.002700841	0.007061434
TC17516_at	-1.181145469	-1.027158501	1.81E-05	0.00024059
TC12463_at	-1.181096614	-1.651500294	0.003675589	0.000622821
chr1.TM0356.18.1_at	-1.180746691	-1.057376383	0.003612278	0.016827815
chr6.CM0013.58.2_x_at	-1.180259755	-1.612231808	1.88E-07	1.96E-08
chr5.CM0328.33_at	-1.180047216	-1.051360006	6.74E-06	8.03E-05
Ljwgs_107966.1_at	-1.179627487	-1.511404236	0.004849222	0.001777034
Ljwgs_092060.1_at	-1.179600318	-1.713254783	0.000149316	1.11E-05
chr3.CM0106.19_at	-1.179538767	-1.524922427	6.37E-07	1.31E-07
chr5.CM0062.28_at	-1.179338762	-1.413398702	7.50E-05	4.02E-05
chr4.CM0046.27_at	-1.179094128	-2.103264853	0.000224272	1.81E-06
Ljwgs_114657.1_s_at	-1.178632683	-1.511642596	0.007802126	0.003003811
chr1.CM0001.70_at	-1.178076055	-2.054758716	0.002926093	5.73E-05
chr4.TM0597.32_at	-1.178058073	-2.44597874	0.000258254	3.72E-07
chr5.CM0953.35_at	-1.177725016	-1.311754655	0.003596493	0.00384089
Ljwgs_083539.1_at	-1.176998588	-1.639080721	0.012529483	0.002788696
Ljwgs_063098.1_at	-1.176653893	-1.406448559	0.000505226	0.000287424
Ljwgs_123452.1_at	-1.17646537	-1.003711942	1.09E-05	0.000185604
Ljwgs_015291.1_at	-1.17599918	-1.199355583	0.00140798	0.003020479
Ljwgs_068911.1_at	-1.175856432	-1.439160861	0.039031868	0.025153556
Ljwgs_041422.1_at	-1.17543718	-1.096381766	2.28E-05	0.000151857
Ljwgs_064371.1_at	-1.175079165	-1.062533837	2.01E-07	2.61E-06
TM1471.17_at	-1.174950697	-1.629696108	0.000187428	2.31E-05
TM0801.5_at	-1.174591172	-1.347566393	5.95E-06	4.94E-06
Ljwgs_089924.1_s_at	-1.173711784	-1.884665472	0.008703584	0.000540493
chr4.CM0079.23_s_at	-1.173438404	-1.271789537	0.011677048	0.014727519
TM0762.17_at	-1.172507959	-1.70679123	0.00616305	0.000812688
chr1.CM0105.53_at	-1.172372696	-1.205261226	8.50E-07	2.47E-06
chr1.CM0105.92_at	-1.172314122	-1.751437577	0.003907537	0.000369353
TC13678_at	-1.17204182	-1.93600647	0.0421674	0.003988422
chr3.CM0574.28.1_x_at	-1.171499113	-1.212403582	2.10E-05	5.06E-05
Ljwgs_042965.1_at	-1.171246115	-1.256529125	5.72E-06	9.93E-06
Ljwgs_030602.1_at	-1.171124372	-1.731893075	8.72E-08	3.36E-09
TC11500_at	-1.170699084	-1.22541177	7.08E-07	1.69E-06
gi45641102_s_at	-1.170157074	-1.321166658	2.49E-05	2.43E-05
Ljwgs_047313.2_s_at	-1.169875952	-2.813862833	0.01066639	1.36E-05
Ljwgs_017653.2_at	-1.169416299	-1.498322623	2.33E-05	5.81E-06
Ljwgs_022183.2_at	-1.168345719	-1.494334296	5.18E-06	1.27E-06
chr4.CM0006.48_at	-1.167464308	-1.542484065	2.26E-05	3.98E-06
Ljwgs_009614.1_at	-1.167092114	-1.282364646	0.000383928	0.000474601
gi10952509_at	-1.167003328	-1.116672476	0.000110502	0.000509567
chr5.CM0328.59_at	-1.165857868	-1.938526096	0.001564074	4.17E-05
TM0548.13_at	-1.165271445	-1.619714122	0.000314447	3.98E-05
Ljwgs_103227.1_at	-1.164676509	-1.041212182	3.51E-05	0.000335459
Ljwgs_007141.1_at	-1.164178452	-1.059503693	0.003535711	0.014962346
Ljwgs_056211.1_at	-1.164161439	-1.394285391	0.000688157	0.000389647
chr2.CM0056.12_s_at	-1.164110583	-1.140227794	0.002397799	0.00663762
Ljwgs_022811.1_at	-1.164090608	-1.006618226	2.25E-07	4.72E-06
Ljwgs_053255.1_at	-1.163711502	-1.350852657	0.002799948	0.002172359
chr2.CM0168.31_s_at	-1.16351457	-1.277843529	0.002607763	0.003101472
Ljwgs_036603.1_at	-1.163258737	-1.657516472	0.000159221	1.45E-05
chr1.CM0033.36_x_at	-1.162696324	-1.405281236	0.040351444	0.027909848
Ljwgs_092895.1_s_at	-1.162008606	-1.354692951	5.81E-06	4.03E-06
TC13662_at	-1.160790378	-2.17107354	0.039038206	0.001330669
Ljwgs_005372.1_at	-1.16074026	-1.79554541	0.000172976	6.52E-06
Ljwgs_098314.1_at	-1.159602029	-1.628012394	0.006304574	0.001137604
Ljwgs_048382.1_s_at	-1.159435094	-1.108138871	2.46E-05	0.000129002
chr3.CM0152.9_at	-1.159424432	-1.593453513	0.019812001	0.005435519
TM0638.35_x_at	-1.158499733	-1.071527579	4.70E-05	0.000318085
chr6.TM1374.27_at	-1.158143017	-2.114330494	0.002568029	3.01E-05
Ljwgs_033793.1_at	-1.15691556	-1.126546364	0.000154602	0.000594248
TM0445.32_at	-1.156852453	-1.061349007	0.001862674	0.008372544
Ljwgs_019851.1_at	-1.1565348	-1.061378482	1.53E-05	0.00012497
chr2.CM0608.65_at	-1.156306033	-2.137190166	0.00095167	7.15E-06
Ljwgs_048198.2_at	-1.155872003	-2.035070248	0.04635771	0.002859552
TM1442.8_at	-1.155385143	-1.43298707	4.58E-07	1.53E-07
Ljwgs_040462.1_at	-1.155355787	-1.46182299	0.002244528	0.000845923
TC13084_at	-1.154991699	-1.863711316	0.000582726	1.69E-05
Ljwgs_019019.1_at	-1.154733305	-1.10620915	9.02E-05	0.000419983
Ljwgs_014259.1_at	-1.154662126	-1.373203763	7.87E-05	4.55E-05
chr1.CM0591.49_at	-1.154503071	-1.140665909	0.000182367	0.000607477
TM1549.9_at	-1.153729349	-1.678218434	0.009304283	0.001367447
Ljwgs_038315.0.1_at	-1.153339163	-1.247792477	0.000725954	0.00100686
Ljwgs_115315.1_at	-1.152584036	-1.194119008	0.014042256	0.022867347
TC12022_at	-1.152572759	-1.395673236	0.001484782	0.000790333
chr5.CM0019.41.1_at	-1.150838699	-1.198705532	0.00641319	0.010735261
TM0684.3_at	-1.150419338	-1.752822749	7.34E-05	2.95E-06
TM0379.17_s_at	-1.149907195	-1.088398649	7.24E-07	5.29E-06
gi45610719_at	-1.149490901	-1.162112487	2.93E-06	9.91E-06
chr2.CM0132.12_at	-1.148200996	-1.354670983	0.000262706	0.000166669
TC19024_at	-1.14786506	-1.206975794	7.43E-08	1.74E-07
chr1.CM0195.22_s_at	-1.147090164	-1.408652389	2.54E-05	1.01E-05
chr2.CM0608.39_at	-1.146860087	-1.081017831	2.65E-06	1.90E-05
Ljwgs_017370.1_at	-1.146836028	-1.143705634	2.50E-06	9.83E-06
chr5.TM1667.24_at	-1.146817222	-1.180873012	0.000719446	0.001500475
Ljwgs_014101.3.1_at	-1.146409739	-1.986083656	0.000171998	1.84E-06
chr1.CM0117.22_s_at	-1.146312157	-1.272581034	0.000553187	0.000618424
TM1441.27.1_s_at	-1.145990927	-1.04356044	4.27E-08	5.35E-07
chr5.CM0072.13.4_at	-1.145208836	-1.104810525	0.000409856	0.001531142
chr1.CM0016.7_at	-1.145032403	-1.542115803	2.10E-06	2.74E-07
chr3.TM0506.25_at	-1.144614594	-1.417639028	0.001608905	0.000709802
Ljwgs_014097.1_at	-1.144577398	-1.752879998	0.004058978	0.000307122
Ljwgs_012532.3_at	-1.144115479	-1.65608163	0.008653908	0.001300051
chr2.CM0201.8.1_at	-1.143725293	-1.496908325	0.005285206	0.001648481
Ljwgs_005373.1_s_at	-1.143495887	-1.156757653	2.55E-05	7.66E-05
gi45629311_at	-1.143399241	-1.384248927	0.000199111	9.83E-05
Ljwgs_022134.1_s_at	-1.143301016	-1.241287553	0.007456486	0.009451265
gi7745733_at	-1.143197806	-1.292649523	0.001917163	0.001823422
gi45625539_at	-1.142305376	-1.321373737	2.02E-05	1.52E-05
chr1.TM0688.17_at	-1.14202548	-1.198601007	8.17E-07	1.89E-06
gi45402823_at	-1.141769746	-1.302599651	3.44E-05	3.01E-05
Ljwgs_016575.2_at	-1.141543823	-1.259214719	0.000429038	0.000510261
chr5.CM0180.11.1_at	-1.141330537	-1.177743386	0.000296955	0.000648524
chr3.CM0711.34_at	-1.140242203	-1.070493861	4.87E-08	4.26E-07
Ljwgs_048975.2_at	-1.139695029	-1.521079734	0.000683279	0.00013869
Ljwgs_083364.1_at	-1.139687382	-1.234603437	0.000866697	0.001182462
Ljwgs_030453.1_at	-1.139593589	-1.301554594	2.23E-06	1.94E-06
Ljwgs_011125.2_at	-1.139294108	-1.899102069	0.000154602	2.51E-06
gi45641750_at	-1.138800338	-1.866639479	0.002598762	9.13E-05
CM1257.35_at	-1.138693876	-1.43561327	2.36E-06	6.68E-07
Ljwgs_012012.1_at	-1.138395272	-1.348406279	0.015968207	0.011636504
Ljwgs_034489.2_s_at	-1.138060857	-1.732958474	0.002953645	0.000218006
Ljwgs_042307.1_at	-1.137952165	-1.139928518	1.01E-05	3.56E-05
chr4.TM0238.4_at	-1.137410341	-2.152520567	0.001783723	1.27E-05
Ljwgs_011217.1_at	-1.136365737	-1.032323971	0.00924696	0.032701616
Ljwgs_034607.1_at	-1.135719012	-1.872856635	0.047419473	0.004845954
gi45621748_at	-1.135531258	-1.163255856	0.000157719	0.000382557
chr5.TM1373.8.1_at	-1.13418274	-1.008104376	0.001147435	0.006911489
Ljwgs_043241.1_at	-1.133883541	-1.390058282	0.002772273	0.001383313
Ljwgs_026333.1_s_at	-1.133852548	-1.907898083	0.020388289	0.001174515
chr6.CM0037.61.1_s_at	-1.133603353	-2.182075768	0.020214736	0.000356588
TM0759.28.2_x_at	-1.133171172	-1.461291848	0.002335329	0.000749769
Ljwgs_033060.1_at	-1.132922923	-1.201448354	0.007446829	0.011024301
Ljwgs_038659.1_at	-1.132433427	-1.045111296	3.06E-06	2.73E-05
Ljwgs_011105.1_at	-1.13243046	-1.32880166	1.25E-05	8.08E-06
chr4.CM0042.60_at	-1.131421317	-1.409386784	2.61E-06	8.50E-07
gi45607248_at	-1.131166606	-2.303367743	0.022787042	0.000255698
chr1.TM0240.17_at	-1.130433265	-1.301396551	0.006275717	0.005292275
Ljwgs_021181.1_s_at	-1.13004125	-1.974929581	4.44E-05	3.45E-07
chr5.CM0180.11_at	-1.129253207	-1.30122797	0.012831334	0.011027977
Ljwgs_142803.1_s_at	-1.128828443	-1.129548315	0.004085646	0.009252953
CM0601.36_at	-1.12828858	-1.378898368	0.032918278	0.020988794
gi45619078_at	-1.128159184	-1.761659626	0.017552082	0.001753344
CM0680.11_s_at	-1.127992039	-1.067060736	1.74E-05	0.000104139
gi45608908_at	-1.127577205	-1.347107678	0.022459939	0.015847253
chr6.CM0041.16_at	-1.12711726	-1.393380672	0.016763196	0.009266863
chr5.CM0239.35_at	-1.126676844	-1.704045244	0.005008636	0.000450002
Ljwgs_004620.2_at	-1.12624086	-1.105191102	1.56E-05	6.56E-05
chr1.CM0192.34_x_at	-1.126184452	-1.689256469	7.58E-06	2.98E-07
chr4.CM0061.49_x_at	-1.124017218	-1.411184032	0.000771272	0.000284576
Ljwgs_118521.1_at	-1.123888769	-1.595840197	0.012200343	0.002323184
chr4.CM0026.18_at	-1.123575948	-1.542697933	3.32E-05	3.92E-06
chr1.CM0064.64.2_at	-1.123174089	-1.557949407	0.004801783	0.000910964
chr5.CM0148.23_at	-1.123141165	-1.439073174	1.33E-05	3.26E-06
Ljwgs_053699.1_at	-1.121961977	-2.100179511	0.002609449	2.37E-05
chr1.CM0029.47_at	-1.12157809	-1.532099515	1.64E-05	1.97E-06
Ljwgs_016679.1_at	-1.120524375	-1.768154335	0.018695368	0.001758611
gi29968572_at	-1.120250351	-2.113632192	0.010241575	0.000150895
Ljwgs_017326.1_at	-1.119040628	-1.429200092	4.48E-05	1.20E-05
gi45640687_at	-1.118084569	-1.696045065	0.049985693	0.00934941
chr5.CM0494.31.2_at	-1.117787611	-1.281760554	3.77E-07	3.12E-07
TC13672_at	-1.117351236	-2.218618163	0.01282119	0.0001293
Ljwgs_015149.2_at	-1.117015637	-2.195218489	0.035519463	0.000748105
chr1.CM0145.23_at	-1.116907361	-1.879669347	0.006610469	0.000239658
Ljwgs_090330.1_at	-1.116007627	-2.213176612	0.006125064	4.32E-05
Ljwgs_105522.1.1_s_at	-1.115860855	-1.434102334	0.000576114	0.000165795
Ljwgs_043167.1_s_at	-1.115529821	-1.334717033	0.004099834	0.002554466
Ljwgs_044934.1.1_s_at	-1.114772142	-1.397979884	0.000443508	0.000159047
Ljwgs_031438.1_at	-1.113950515	-1.832940671	0.000457875	1.03E-05
TC18234_at	-1.113236485	-2.035371851	0.000130786	7.19E-07
Ljwgs_012841.2.1_at	-1.112704212	-1.015891138	0.000218359	0.001389834
chr6.CM0055.71_at	-1.11250781	-1.128759666	0.005362916	0.010790459
gi45609903_at	-1.112430503	-1.66947878	0.000677043	4.30E-05
Ljwgs_063719.1_at	-1.112382567	-1.623397228	0.004715063	0.000574595
Ljwgs_124255.1_s_at	-1.111561565	-1.106408967	0.010149272	0.021494389
chr6.CM0041.29_at	-1.1114337	-2.028197875	0.029552049	0.001043212
Ljwgs_047028.1_s_at	-1.111272845	-1.428574664	0.000639016	0.00018509
Ljwgs_033715.1_s_at	-1.110227564	-1.749895722	0.046379113	0.006464628
Ljwgs_128731.1_s_at	-1.109673419	-1.316595154	4.12E-06	2.36E-06
chr1.CM0029.10_at	-1.107685987	-2.058230903	0.044864509	0.001771535
Ljwgs_050944.1_s_at	-1.107390738	-1.085909036	0.012708848	0.028316051
Ljwgs_040938.1_at	-1.106630431	-1.183129599	0.036740182	0.047052328
TM1544.15_s_at	-1.106424346	-1.03309941	0.004746727	0.016341678
Ljwgs_109420.1_at	-1.106223175	-1.083228724	0.011645075	0.026476311
Ljwgs_016085.1_at	-1.105800852	-1.122746733	0.012536347	0.023070718
Ljwgs_052277.1_at	-1.105412588	-1.169558662	1.39E-07	2.98E-07
chr3.CM0135.20.1_at	-1.105239462	-1.838841074	9.61E-05	1.49E-06
gi45351903_at	-1.105127798	-1.796128552	0.003489588	0.000144071
chr4.CM0087.78.2_x_at	-1.104959346	-1.346569949	0.000369883	0.000173024
gi45617023_at	-1.104424735	-1.056865639	0.000456674	0.001797481
chr3.CM0160.24.1_s_at	-1.10264159	-1.311797005	2.39E-07	1.29E-07
chr5.CM0096.89_at	-1.102258304	-1.178376253	0.011018883	0.015156133
chr1.TM1124.7_s_at	-1.10156795	-1.373645915	0.005509457	0.002535463
Ljwgs_019297.1_at	-1.100043942	-1.668050694	0.006622495	0.000624795
chr2.CM0056.61_at	-1.099991829	-1.235554034	1.36E-05	1.41E-05
Ljwgs_040813.1_s_at	-1.09973396	-1.159022949	0.013063322	0.019392715
chr6.CM0114.2_at	-1.098767086	-1.154438295	6.72E-06	1.46E-05
chr2.CM0060.72_at	-1.098412566	-1.532756373	0.011475248	0.002470139
chr4.CM0079.30_x_at	-1.098034254	-1.375653952	2.44E-05	7.81E-06
Ljwgs_009872.1.1_at	-1.096949732	-1.697089659	0.010656421	0.000972079
Ljwgs_045743.1_at	-1.096505922	-1.525031216	0.014701089	0.003439778
chr3.CM0711.21_s_at	-1.096417851	-1.481262291	2.42E-05	3.36E-06
chr3.CM0091.59_at	-1.096253112	-2.146814521	0.005461732	4.16E-05
chr3.CM1220.35_at	-1.095959197	-1.542500631	2.81E-05	2.50E-06
TC13913_at	-1.095515684	-1.332639796	0.005840013	0.003261547
chr2.CM0060.74.1_at	-1.095411365	-1.189315907	0.012052006	0.015025958
chr3.CM0127.36_at	-1.094763956	-1.335379571	0.014331128	0.008540869
Ljwgs_029540.1_at	-1.094575724	-1.496190051	0.003287046	0.00066765
Ljwgs_025543.1_at	-1.094189022	-1.252221685	0.000917735	0.000783779
chr5.CM0071.101_at	-1.094062774	-1.41170477	4.98E-05	1.20E-05
chr5.CM0494.31.1_at	-1.093912346	-1.202736442	4.03E-09	5.75E-09
Ljwgs_026718.1_at	-1.093844951	-1.19498127	0.03031885	0.03532365
Ljwgs_057815.2_s_at	-1.093620078	-2.008759776	0.026269045	0.000817703
Ljwgs_017861.1_at	-1.093614052	-1.168296016	2.88E-07	5.48E-07
Ljwgs_007507.1_at	-1.093570061	-1.921024801	0.025745507	0.001157413
Ljwgs_136556.1_s_at	-1.092573666	-1.259958269	9.36E-06	7.34E-06
Ljwgs_022744.1_at	-1.092340689	-1.475710837	0.000857155	0.000159106
TM1644.18_at	-1.092293538	-1.370758657	0.02322699	0.012102543
Ljwgs_046368.1.1_at	-1.09212558	-1.358665261	0.000470551	0.000182853
chr3.CM0115.32_at	-1.092117418	-1.572164688	0.0090662	0.00144339
Ljwgs_008735.1_at	-1.090734846	-1.67797779	0.002247994	0.000140796
chr3.TM0388.23_at	-1.09015701	-1.202638294	2.69E-06	3.48E-06
CM0680.11.4_at	-1.089614937	-1.370922836	0.020935398	0.010622641
Ljwgs_041488.1_at	-1.089420453	-1.059394959	7.41E-05	0.000304326
gi11065432_at	-1.088489168	-1.030537025	0.002986662	0.010132679
Ljwgs_136793.1_at	-1.087847449	-1.354218143	0.001067002	0.000437123
BM1271.17_at	-1.087391902	-1.445304723	0.000231618	4.52E-05
Ljwgs_025470.2_s_at	-1.086836227	-1.18494824	0.002477312	0.003119012
chr4.CM0617.24_at	-1.086811773	-1.033706487	0.006768863	0.01969109
Ljwgs_033265.1_at	-1.086740509	-1.438241631	0.000923313	0.000210204
Ljwgs_103336.1_at	-1.085581662	-1.182266663	0.000954944	0.00124141
chr1.CM0122.36_at	-1.084843584	-1.473606366	1.80E-05	2.32E-06
chr3.CM0690.37_at	-1.084791411	-1.08152995	8.52E-06	3.16E-05
Ljwgs_022582.1_at	-1.08381116	-1.089603606	1.47E-05	4.84E-05
Ljwgs_063774.1_at	-1.083781115	-1.350642475	0.000902098	0.00036067
Ljwgs_133190.1_s_at	-1.082063747	-1.272397288	0.033005081	0.026125972
Ljwgs_026735.1_at	-1.081689174	-1.248434412	1.09E-07	8.40E-08
Ljwgs_081514.1_at	-1.081409615	-1.203831712	0.001747153	0.001882805
chr2.TM0254.17_at	-1.081025677	-1.000229723	0.000553839	0.002775861
Ljwgs_044096.1_at	-1.080363761	-1.452094963	3.12E-05	4.64E-06
Ljwgs_029764.1_at	-1.080228514	-1.423599912	0.021046143	0.007846306
chr4.TM0832.40_at	-1.079177013	-1.263327948	0.000313702	0.000214389
Ljwgs_071849.1_at	-1.079047824	-1.141905704	2.74E-05	5.20E-05
Ljwgs_034938.1_at	-1.07896545	-1.0429198	0.000546523	0.001943535
Ljwgs_020928.1_at	-1.078850199	-1.193476753	2.42E-05	2.92E-05
gi7678056_at	-1.077877686	-1.154219337	0.006055809	0.00846802
Ljwgs_025450.1_at	-1.076744539	-1.209098918	0.00781494	0.007897285
Ljwgs_068536.1_at	-1.076426167	-1.161706003	0.004525205	0.00604409
TC14247-3_at	-1.07619593	-1.042794939	1.07E-06	5.90E-06
CM0300.28_at	-1.076162779	-1.264130652	0.002713361	0.001911276
gi45609418_at	-1.075795577	-1.291663533	2.75E-05	1.40E-05
Ljwgs_039510.2_at	-1.075231919	-1.154538926	3.68E-05	5.99E-05
gi45617737_x_at	-1.074996288	-1.02080635	0.0004753	0.001978969
Ljwgs_030573.1_at	-1.074709875	-1.244138673	0.041690871	0.036171361
Ljwgs_070932.1_at	-1.074293501	-1.607847733	0.006952999	0.000744412
Ljwgs_035479.0.1_at	-1.07422374	-1.039916068	0.000319583	0.001193598
Ljwgs_014397.1_at	-1.07385712	-1.349032902	0.000174603	5.95E-05
Ljwgs_044977.1_at	-1.073568853	-1.21080518	0.000241038	0.000235096
gi45409966_at	-1.073304987	-1.557196897	0.000146859	1.10E-05
Ljwgs_097908.0.1_s_at	-1.073176643	-2.261560226	0.002455088	6.08E-06
Ljwgs_036686.1_at	-1.072930754	-1.214947721	0.000350888	0.000327591
Ljwgs_059391.3_s_at	-1.072829244	-1.11649666	2.08E-05	4.73E-05
Ljwgs_085097.2_s_at	-1.072228917	-1.769239951	0.001803265	5.39E-05
TM0439.11_at	-1.071841079	-1.475038424	0.00127005	0.000207508
Ljwgs_075793.1_s_at	-1.070887511	-1.095452763	0.000297097	0.00069894
Ljwgs_140324.1_at	-1.070362438	-1.550830801	0.000142447	1.08E-05
chr5.CM0077.75_at	-1.069609445	-1.886178938	0.007236092	0.000174544
chr4.CM0026.19_at	-1.069188944	-1.197858236	0.001928419	0.001974193
LjU14d_at	-1.069071444	-1.444488497	0.004013059	0.000926605
chr3.TM1437.9_at	-1.068994418	-1.525876396	0.003472555	0.000484724
chr3.TM1768.8_at	-1.068578908	-1.319843132	3.42E-05	1.29E-05
chr4.CM0288.66_at	-1.06834527	-1.660247326	2.93E-05	8.41E-07
chr3.CM0091.72_at	-1.068049238	-1.530879642	0.000596399	5.94E-05
TM1224.12_at	-1.067299341	-1.263240021	0.001352075	0.000870715
Ljwgs_034705.2_at	-1.066786283	-1.14801079	3.90E-05	6.20E-05
Ljwgs_145785.1_s_at	-1.066529629	-1.666391581	0.000224286	7.86E-06
chr1.CM0150.76_at	-1.066217701	-1.214252745	2.90E-06	2.64E-06
chr1.CM0117.7_at	-1.065510867	-1.263070479	0.000172357	0.000104476
TM1622.1_at	-1.065381596	-1.163105301	0.004307252	0.005327055
chr6.CM0057.31_at	-1.064700723	-1.31006932	2.32E-06	8.67E-07
chr5.TM1373.24_at	-1.064311018	-1.193208809	4.64E-06	4.97E-06
chr2.CM0008.5_at	-1.06299102	-1.297192529	3.65E-05	1.58E-05
Ljwgs_079874.1_at	-1.062336248	-1.257991315	4.21E-05	2.50E-05
Ljwgs_059315.1_s_at	-1.062046805	-1.595738409	0.043398859	0.008165284
gi7748356_at	-1.062027735	-1.295306468	9.39E-06	3.95E-06
Ljwgs_024759.1_at	-1.059953944	-1.135856258	0.029143281	0.037499192
chr1.CM0181.2_at	-1.059854987	-1.744499841	2.44E-05	3.55E-07
Ljwgs_092538.1_s_at	-1.059668397	-1.267083746	0.00109003	0.000640797
TM0374.11_at	-1.059490288	-1.162789377	3.65E-05	4.76E-05
TM1304.24_at	-1.059395181	-1.111479479	4.54E-07	1.06E-06
chr4.CM0429.17.1_at	-1.058972737	-1.139756773	0.002560896	0.003556292
Ljwgs_019264.1_at	-1.058444543	-1.693763429	0.009044896	0.000586439
gi29965048_at	-1.058206088	-1.603644064	2.32E-06	7.53E-08
TM0936.20_at	-1.057707165	-1.175254877	0.000851385	0.000937219
gi45350462_at	-1.057612452	-1.297384824	5.44E-07	2.08E-07
Ljwgs_045968.2_at	-1.057232778	-1.587098967	0.037629624	0.006732038
Ljwgs_088368.2_s_at	-1.056952991	-1.182757655	5.14E-06	5.60E-06
Ljwgs_041043.1_at	-1.056719404	-1.343275706	0.007743928	0.003188743
gi1370173_at	-1.056554096	-1.229587369	1.98E-06	1.40E-06
Ljwgs_060341.1_at	-1.054809756	-1.522912383	0.034623452	0.007855889
Ljwgs_029850.1_at	-1.054753772	-1.34794605	0.004952095	0.001854551
Ljwgs_014502.1_at	-1.054161162	-1.099320899	0.001579275	0.002848061
Ljwgs_069022.1_s_at	-1.052089037	-1.10878778	7.46E-05	0.000142455
Ljwgs_049313.1_x_at	-1.051213614	-1.286191566	5.26E-06	2.13E-06
Ljwgs_073332.1_at	-1.05106768	-1.653257198	0.029599284	0.003420538
TM1441.32_s_at	-1.050513002	-1.178079454	3.80E-06	4.06E-06
Ljwgs_143592.1_s_at	-1.050108657	-1.422424146	6.25E-05	9.03E-06
chr1.CM0105.65_at	-1.050045777	-1.158116128	0.000329529	0.000393582
Ljwgs_028276.1_at	-1.049794489	-1.096557579	0.000731055	0.001355216
Ljwgs_105206.1_at	-1.049550231	-1.209874289	0.013812574	0.011874486
chr3.CM0253.19_at	-1.049334631	-1.252328104	0.043156494	0.032135916
Ljwgs_079412.1_s_at	-1.048798885	-1.648553111	0.014288827	0.001258562
TM0379.8_at	-1.048615828	-1.129296576	0.034099988	0.042298386
Ljwgs_132778.1_s_at	-1.047792313	-1.221917781	0.002230834	0.00165736
Ljwgs_109135.1_s_at	-1.047625768	-1.07380887	0.000908155	0.00193599
Ljwgs_015307.1_at	-1.047402227	-1.001822645	0.00011447	0.000528321
TC17558_at	-1.0466253	-1.163430326	0.00012114	0.000136188
chr4.CM0131.35.1_at	-1.046508438	-1.458310992	0.017152454	0.004097675
Ljwgs_119678.1_s_at	-1.046456004	-2.268982703	0.000353532	3.29E-07
chr2.CM0695.36_at	-1.046044446	-1.154892056	4.52E-08	5.87E-08
chr2.TM0383.1_s_at	-1.045483145	-2.355914217	0.045075076	0.000338222
gi7740532_at	-1.045411425	-1.317227297	6.24E-05	1.96E-05
Ljwgs_006239.1_at	-1.045047482	-1.669263637	0.010715569	0.000743931
chr6.TM0722.13_at	-1.044071613	-1.23579372	0.000435574	0.00027056
TM0685.13_at	-1.042272375	-1.278202785	0.000346672	0.00015218
TM0694.18_at	-1.04108003	-1.158916807	2.46E-06	2.88E-06
chr1.CM1413.28_at	-1.03996901	-1.221688032	3.86E-07	2.43E-07
Ljwgs_026392.2_at	-1.038886959	-1.901546566	0.004099124	5.55E-05
Ljwgs_099018.1_at	-1.038684235	-1.199194968	0.039407872	0.03461638
chr6.CM0139.88_at	-1.038664283	-1.081905871	0.000269836	0.000546981
Ljwgs_014499.1_at	-1.038565252	-1.034557279	0.002102072	0.005230567
chr5.CM0095.35_at	-1.037964378	-1.202278645	0.004071746	0.00324492
gi45352676_at	-1.037725009	-1.402188287	1.40E-05	1.90E-06
chr4.CM0042.69.1_s_at	-1.037532911	-1.443076579	0.008157899	0.001675282
Ljwgs_079870.1_at	-1.03706601	-1.35802214	0.002480303	0.000702758
gi45411012_at	-1.035949695	-1.132387303	0.003254824	0.004011175
TM1533.11_at	-1.035599223	-1.306046173	0.006920583	0.002985803
chr5.TM0455.7_at	-1.03475561	-1.616515156	0.010760354	0.000905113
chr5.TM0913.13_at	-1.034315509	-1.264185307	1.16E-06	4.67E-07
Ljwgs_012866.1_at	-1.033519066	-1.033392439	5.85E-05	0.000186971
chr4.CM0042.7_at	-1.032577279	-1.700694528	0.019030862	0.001270939
Ljwgs_093078.1_at	-1.032145785	-1.002280831	9.34E-05	0.000382188
Ljwgs_015994.1_at	-1.032003884	-1.546773418	1.82E-06	6.66E-08
Ljwgs_050343.1_at	-1.031592563	-1.231942764	0.000386051	0.000219811
Ljwgs_039154.1_at	-1.031149146	-1.053408628	0.000179847	0.000444598
chr1.CM0023.42_at	-1.029948056	-1.104196297	8.22E-06	1.43E-05
Ljwgs_011018.1_at	-1.029546955	-1.21344246	0.000895396	0.00059338
chr2.CM0272.51_at	-1.028110946	-1.685874352	3.98E-05	6.42E-07
Ljwgs_031703.1_at	-1.027940418	-1.37598162	0.000533255	0.000103301
TM0492.4.1_at	-1.027741819	-1.344891462	0.003677099	0.001099745
Ljwgs_068522.1_at	-1.027289927	-1.818314531	0.0185968	0.000666822
chr1.CM0113.77_at	-1.026429143	-1.310521998	0.000962602	0.000308401
gi45640667_at	-1.026324148	-1.290490755	4.10E-05	1.29E-05
Ljwgs_010339.1_at	-1.026174008	-1.510082049	6.18E-05	3.58E-06
chr5.CM0357.42_at	-1.025763813	-1.291033085	1.71E-07	4.76E-08
chr4.CM0165.19_at	-1.025003347	-1.214940983	7.94E-10	4.50E-10
Ljwgs_014150.1_at	-1.024467776	-1.107780413	0.000304309	0.00043664
chr4.CM0654.56_at	-1.024337077	-1.331530476	0.00013125	3.09E-05
Ljwgs_081514.1_x_at	-1.024075572	-1.238531852	0.001337	0.000714288
Ljwgs_026941.1_at	-1.022922923	-1.188170359	0.030503305	0.025731291
Ljwgs_047409.1_x_at	-1.022576751	-1.232535654	0.041754606	0.029451968
chr1.CM0442.18_s_at	-1.022431741	-1.386139554	0.000507953	8.64E-05
chr2.CM0168.47_at	-1.021873394	-1.283551853	2.24E-05	6.93E-06
Ljwgs_050477.1_s_at	-1.021398871	-1.246972863	8.08E-05	3.58E-05
chr5.CM0040.29_at	-1.019147755	-1.097897388	3.38E-05	5.34E-05
LjU79-2_at	-1.018941956	-1.688666961	0.002184923	6.55E-05
Ljwgs_043457.1_at	-1.018841932	-1.800523794	0.039041832	0.002105057
Ljwgs_041244.1_at	-1.018028837	-1.310714026	0.003808351	0.001306706
Ljwgs_030359.1_at	-1.017843146	-1.412056995	4.73E-05	5.11E-06
chr5.CM0095.7.1_at	-1.017488077	-1.884799476	0.007568718	0.000116151
chr1.CM0192.63_at	-1.017158527	-1.388847267	2.28E-09	2.18E-10
Ljwgs_025311.1_at	-1.016917551	-1.247612807	0.029738207	0.018372652
chr1.CM0579.51_at	-1.016715807	-1.009288559	1.44E-06	6.04E-06
chr3.TM0506.22_at	-1.016686288	-1.418251668	0.002780936	0.000457536
Ljwgs_063231.1_at	-1.015181531	-1.153281201	0.000408321	0.000371524
Ljwgs_136815.1_s_at	-1.014784262	-1.43756333	0.000134137	1.28E-05
chr1.CM0375.13_at	-1.013815138	-1.446403047	0.004206073	0.000613183
CM0680.21_at	-1.013782699	-1.219852405	0.000251651	0.000132125
chr2.CM0250.26.1_at	-1.01329889	-1.37431267	0.036826335	0.012813629
TM0843.35.1_at	-1.012709308	-1.887935354	0.033427556	0.001061269
Ljwgs_146046.1_at	-1.011470706	-1.126842815	0.046542755	0.048688033
chr1.CM0442.19_at	-1.011259791	-1.216779059	6.20E-07	2.94E-07
Ljwgs_015745.1_at	-1.011243882	-1.731330579	0.009773871	0.000353097
gi45629937_at	-1.011046302	-1.376751157	0.029073988	0.009303475
chr3.CM0070.13_at	-1.008550059	-1.116451234	0.000100154	0.000118206
Ljwgs_020919.1_at	-1.008440074	-1.440089805	0.000331033	3.17E-05
Ljwgs_120840.1_at	-1.007990696	-1.499943272	0.008530259	0.00101632
gi45351834_at	-1.006349471	-1.420252303	0.029963216	0.007605052
chr4.CM0432.14_at	-1.006266137	-1.064079357	0.019600171	0.027827448
TM0485.14_at	-1.005781931	-1.029242716	0.002824841	0.005645335
Ljwgs_020549.1_at	-1.005699925	-1.067253208	0.00011666	0.000205118
chr3.CM0226.64_at	-1.005168134	-1.370228631	1.40E-05	1.71E-06
Ljwgs_041721.2_s_at	-1.003386876	-1.184163697	0.025881984	0.0198001
chr5.TM0696.16_at	-1.001635912	-1.462511461	0.0037485	0.000432669
Ljwgs_081388.1_at	-1.00163032	-1.362858947	3.36E-06	3.99E-07
Ljwgs_013603.1_at	-1.000687174	-1.188287413	1.53E-05	8.72E-06
Ljwgs_128551.1_at	-1.000280517	-1.920892671	0.018667565	0.000320735
chr1.CM0010.17_at	-1.000160913	-1.523122206	3.60E-05	1.35E-06
Ljwgs_141855.1_at	1.000811719	1.759332803	0.018301067	0.000691108
gi7774805_at	1.000975154	1.012092729	0.000131432	0.000362274
Ljwgs_040203.1_at	1.001092765	1.206513344	0.019570922	0.012967457
TC9776_at	1.002453848	1.195392952	0.001093094	0.000658149
gi45611671_at	1.002651237	1.289222249	1.58E-07	3.41E-08
CM0905.34_x_at	1.002737724	1.299341413	0.000736876	0.00020044
Ljwgs_032939.1_x_at	1.003205379	1.338616555	0.004342655	0.001127987
gi7747854_at	1.003479446	1.505044322	0.00775412	0.00084012
chr1.TM1730.17_s_at	1.003588084	1.250909217	0.007098578	0.003365004
CM0584.34_at	1.003633214	-1.203544098	0.042538866	0.030872567
chr2.CM0018.31_at	1.004955476	1.274013617	6.59E-05	1.95E-05
chr4.CM0004.8_at	1.005367187	1.069753093	0.004698434	0.006932369
gi45629173_at	1.008538666	1.459959308	0.039245005	0.009126236
Ljwgs_019608.2_x_at	1.009455253	1.096774597	0.007666189	0.009661306
chr5.TM1077.24_at	1.009789738	1.543778683	0.000123141	5.03E-06
gi45618229_at	1.010928133	2.730424076	4.39E-05	1.83E-09
chr1.CM0275.19_at	1.011382622	1.002266898	0.000112578	0.000376465
chr5.CM0956.29_at	1.012411665	1.543245813	0.025737282	0.003558893
chr2.CM0018.26.1_at	1.012780558	1.919442677	0.001143885	6.88E-06
Ljwgs_011831.2_at	1.012848513	1.387173513	0.000692489	0.000110185
gi45617315_at	1.013989989	1.905546459	0.030793629	0.000866202
chr1.CM0433.23_at	1.014387373	1.566927446	0.000121462	4.42E-06
chr2.CM0310.46_at	1.016882654	1.48519714	8.77E-05	5.71E-06
TC19382_at	1.017084394	1.787925225	0.002649284	4.63E-05
chr1.CM0063.68_at	1.01729219	1.262456753	0.02390781	0.013412968
chr1.CM0320.29_s_at	1.018078361	1.029554299	1.55E-07	5.69E-07
chr1.CM0113.73_at	1.018141026	1.281181312	1.29E-06	3.69E-07
gi45604722_at	1.019420716	1.850344616	8.46E-05	4.70E-07
chr2.CM0018.20.1_s_at	1.01954669	1.254565882	0.000120049	4.96E-05
TC19625_at	1.019650814	1.072170899	0.033493001	0.046696306
Ljwgs_030525.1_s_at	1.020069402	1.147723044	1.88E-06	1.94E-06
chr1.CM0378.33.1_at	1.0202849	1.010356399	0.000551467	0.001615583
Ljwgs_063375.1_at	1.020853121	1.078622208	0.009428386	0.014083882
chr1.TM0835.14_at	1.02179469	1.196286191	1.66E-05	1.11E-05
gi45624886_at	1.022391092	1.15710139	0.000746523	0.000702667
Ljwgs_022079.1_at	1.02490529	1.301254237	4.62E-07	1.16E-07
Ljwgs_022827.1_s_at	1.026085953	1.340478353	0.004303285	0.001328751
Ljwgs_010199.1_at	1.026378795	1.208671208	8.06E-05	5.16E-05
TM0858.48.1_at	1.027283729	1.206917683	2.65E-06	1.70E-06
Ljwgs_010350.1_at	1.031101881	1.415960097	4.19E-07	4.15E-08
Ljwgs_091949.1_s_at	1.031484925	1.358294669	0.002649408	0.000719142
Ljwgs_006315.1_at	1.03182877	1.019233418	0.000129111	0.000441457
Ljwgs_093659.1_at	1.033176942	1.247486383	3.11E-05	1.50E-05
Ljwgs_016727.1_at	1.033786684	1.209077423	3.55E-06	2.39E-06
Ljwgs_021011.1.1_at	1.036073954	1.541652889	0.007315943	0.000836521
Ljwgs_037601.1_at	1.036296108	1.023454782	4.65E-08	2.25E-07
TM1535.17_s_at	1.037724847	1.118648909	0.008140241	0.010783843
chr1.CM0098.27_at	1.038066796	1.119160211	7.55E-07	1.29E-06
chr3.CM0261.23_at	1.039179886	1.677313212	8.52E-07	1.24E-08
gi45638715_at	1.039713899	1.133320431	0.000236511	0.000317612
TC15156_at	1.040745512	1.77942938	0.000712509	1.16E-05
chr6.CM0679.18_x_at	1.041086268	1.477010919	0.000714987	8.07E-05
chr4.CM0244.46_at	1.042301617	1.587839037	7.65E-06	2.54E-07
Ljwgs_030994.1_at	1.043571103	1.249395146	0.028444236	0.020167472
Ljwgs_042679.1_at	1.045194786	1.355307574	0.000670845	0.000179576
TM0374.19_at	1.045273188	2.431137783	0.043379916	0.000233622
chr3.CM0005.59_at	1.046392739	1.690470657	2.88E-06	4.48E-08
Ljwgs_074946.1_s_at	1.046432129	1.680565908	0.002529952	0.000108081
Ljwgs_135682.1_at	1.047413617	1.281528437	0.000735868	0.000343434
TC12969_at	1.047454392	1.42238257	0.000251712	3.99E-05
Ljwgs_142965.1_at	1.050123427	1.247619762	0.005122052	0.003397537
chr1.CM0442.17_at	1.052255358	2.013199191	1.74E-06	3.33E-09
Ljwgs_048732.1_s_at	1.052721406	1.08559293	1.58E-06	4.33E-06
Ljwgs_140057.1_at	1.053887858	1.467924117	0.000201826	2.40E-05
chr4.CM0307.19_s_at	1.053994511	1.348811054	0.005719888	0.00215529
gi45416168_at	1.054758531	1.091012462	1.82E-05	4.43E-05
Ljwgs_012536.1_at	1.055019466	1.371195478	5.99E-05	1.35E-05
Ljwgs_049035.1_at	1.05503527	1.899594929	0.022944415	0.000786476
Ljwgs_019893.1_at	1.05516591	1.122893499	3.86E-05	6.87E-05
chr2.CM0249.21_at	1.055915632	1.081984608	0.013815605	0.023979283
gi45609952_at	1.057738882	1.06093447	0.00501604	0.010961211
TC16772_at	1.057831828	1.383025404	0.024016668	0.009649085
Ljwgs_039975.1_s_at	1.058061716	1.550332405	0.000465019	3.57E-05
chr6.CM0066.12_s_at	1.058918514	1.342709734	1.19E-05	3.28E-06
chr3.CM0047.43_at	1.058925355	1.140934137	0.000624977	0.000900185
chr5.CM0096.63.1_at	1.060224939	1.175914301	0.021966496	0.023855369
Ljwgs_017573.1_at	1.060272061	1.005510393	5.97E-05	0.000313768
chr4.CM0617.20_at	1.060822627	1.465708909	7.64E-05	9.05E-06
gi45353099_at	1.062491826	1.149973793	1.42E-06	2.29E-06
Ljwgs_145848.1_at	1.062513278	1.446226024	9.61E-05	1.36E-05
chr6.TM0756.9_at	1.062637411	1.119858482	6.49E-06	1.36E-05
chr2.CM0803.26_at	1.062915837	1.229453584	0.000487157	0.000376006
Ljwgs_084422.1_at	1.063092514	1.462809829	0.048761274	0.01677628
chr2.CM0124.7_at	1.063390891	1.24847927	0.000475388	0.000318749
Ljwgs_016262.1_at	1.063464918	1.210488544	0.001272059	0.001141241
Ljwgs_005489.1_at	1.065595001	1.353188946	0.04761095	0.025758754
chr1.TM1444.14_at	1.065999739	1.460202303	0.028110495	0.008583359
chr1.TM1666.13_at	1.066343554	1.057729346	0.008949459	0.019632723
Ljwgs_082972.1_at	1.06902333	1.271590187	9.64E-06	5.37E-06
TC19331_at	1.069341282	1.596966422	0.010071812	0.001215763
Ljwgs_032714.1_at	1.069798946	1.355306557	0.017106031	0.008046748
Ljwgs_104190.1_at	1.069838701	1.094182325	0.00026266	0.00062636
Ljwgs_012479.1_at	1.069892426	2.061389853	1.40E-06	2.42E-09
chr6.CM0114.1_at	1.071010518	1.104906346	8.07E-06	2.10E-05
Ljwgs_044148.1_at	1.071335558	1.470793425	0.000145185	1.95E-05
Ljwgs_015553.1_at	1.071375842	1.22907609	0.013141291	0.011628981
chr2.CM0803.70.1_at	1.074128318	1.563266635	0.031842937	0.006658639
Ljwgs_064114.1_at	1.074198013	1.145044729	2.58E-05	4.56E-05
Ljwgs_048575.1_at	1.074354338	1.049839419	0.003214772	0.008765803
chr4.CM1600.11.1_at	1.074829506	1.330393967	1.72E-05	6.20E-06
gi45621904_at	1.075902453	1.421900136	6.34E-06	1.08E-06
chr3.BM1720.16_at	1.075970304	1.090192412	2.66E-08	9.56E-08
CM0680.34_at	1.076086326	1.196615202	8.97E-07	1.07E-06
Ljwgs_022004.1_at	1.076347773	1.065158133	6.09E-05	0.000214551
chr2.TM0377.6_at	1.077440964	1.034300116	0.009657519	0.025223417
Ljwgs_028550.1_at	1.0781063	1.00400405	6.37E-07	5.59E-06
Ljwgs_139846.1_at	1.079117448	1.486477336	6.50E-08	5.89E-09
chr4.CM0007.13.2_at	1.079446473	1.21376616	4.53E-05	4.61E-05
Ljwgs_089607.1_at	1.080132148	1.650266337	0.010860931	0.001107318
chr4.CM0227.27.2_at	1.080306743	1.315359033	0.000157898	7.35E-05
Ljwgs_049958.1.1_at	1.081640125	1.683840039	0.002218828	0.000123929
TM1226.13.1_at	1.08192347	1.341519736	0.008536121	0.004295449
chr1.CM1409.32.2_at	1.083758319	1.040124448	0.00016694	0.000719504
chr1.TM1612.29_at	1.085291795	1.086118203	0.00884638	0.018466234
chr4.CM0500.1.2_at	1.085610756	1.382117185	1.26E-07	3.03E-08
gi45633161_at	1.089292399	1.831200519	4.85E-05	6.02E-07
chr2.CM0783.31.1_at	1.091748133	1.110552646	8.70E-07	2.85E-06
Ljwgs_019682.1.1_at	1.092766352	1.115821614	0.000490039	0.001128604
gi45632239_at	1.093300499	1.116121628	0.000928989	0.002041727
chr3.CM0047.37_at	1.093817555	1.104034456	0.008766003	0.017434606
chr2.CM0310.35.1_at	1.09408812	2.430516346	0.001125987	1.15E-06
gi45627917_at	1.094148766	1.634740239	0.000231787	1.33E-05
Ljwgs_142246.1_at	1.095049969	1.131696138	9.52E-08	2.71E-07
Ljwgs_089767.1_s_at	1.096161209	1.341153999	3.11E-09	1.18E-09
Ljwgs_072432.1_s_at	1.098484616	1.207172732	0.014217043	0.016465669
Ljwgs_016366.1_at	1.099033966	1.129712632	7.77E-07	2.28E-06
Ljwgs_015651.2_at	1.099655376	1.8183452	0.00209943	6.39E-05
Ljwgs_034632.1_at	1.099712485	1.102123605	0.016331654	0.031355636
gi45636200_at	1.100591328	1.681542675	9.98E-05	4.00E-06
Ljwgs_048016.1_at	1.101789991	1.058156144	0.000804908	0.002889061
Ljwgs_014290.1_at	1.102318878	1.158785577	3.21E-08	7.43E-08
Ljwgs_005938.1_at	1.103017998	1.205335249	0.004992936	0.00609569
chr1.CM0009.44_at	1.104608509	1.182186154	1.21E-08	2.33E-08
Ljwgs_072784.1_s_at	1.105781936	1.029521547	0.003164641	0.011856525
TC19624_at	1.106348105	1.494927426	0.000227271	3.75E-05
Ljwgs_044710.1_at	1.107207225	1.076213761	4.98E-05	0.000210348
chr1.CM0361.29_at	1.107354105	1.075164281	0.000143487	0.00056921
chr3.CM0406.44_at	1.108361887	1.233467102	1.02E-07	1.21E-07
BM1684.10_at	1.108382614	1.155001405	4.76E-05	0.000103666
Ljwgs_026565.1_at	1.108727609	1.658686091	0.000185794	1.02E-05
Ljwgs_012074.2_at	1.109025545	1.227444194	0.005715007	0.006362959
chr3.CM0005.69_at	1.109446272	1.051118497	1.01E-06	7.17E-06
Ljwgs_019308.1_at	1.109661939	1.146307746	0.001036552	0.002060809
gi45623315_at	1.110388151	1.981139833	0.005568588	0.000108567
Ljwgs_063779.1_at	1.110426248	1.516606015	6.39E-08	6.41E-09
gi29966267_at	1.11126405	1.082022267	0.014508383	0.032920133
chr2.CM0310.46.1_at	1.111767234	2.257000765	0.036740182	0.000598612
chr1.CM0178.25_at	1.112138762	1.899646211	0.000315344	4.35E-06
Ljwgs_019398.1_at	1.112732513	1.173862972	1.28E-07	2.85E-07
TC10540_at	1.112800864	1.051796765	0.004163734	0.013580404
chr4.TM0692.11_at	1.112969179	1.53772125	0.024970114	0.0069603
chr5.TM0963.12_at	1.115936003	1.115805667	1.42E-07	5.94E-07
chr3.CM0792.2_at	1.116616457	1.041590733	1.22E-05	8.68E-05
Ljwgs_026243.2_at	1.118233532	1.207444033	0.018631706	0.023648355
chr1.CM0982.14_at	1.118718527	1.312999028	0.000993735	0.00068482
gi45623744_at	1.119052177	1.578848265	0.000126975	1.26E-05
chr1.CM0231.80.1_at	1.119577373	1.676557813	4.14E-06	1.61E-07
Ljwgs_116928.1_at	1.120631471	2.155119562	0.02111446	0.000385762
Ljwgs_009275.2_at	1.120637397	2.432478361	0.008934529	3.02E-05
Ljwgs_012111.1.1_at	1.12071156	1.460370245	0.000695187	0.000178038
TC10741_at	1.121246976	1.511246301	0.00346781	0.000799802
chr5.CM0200.128_at	1.121447207	1.661425245	0.001889199	0.000164388
TM1519.1_at	1.121853602	1.646110895	3.81E-08	1.55E-09
Ljwgs_005810.1_at	1.122183376	1.190417558	0.014690064	0.020864997
chr2.CM0803.70_at	1.124869658	1.63765177	3.01E-06	1.62E-07
Ljwgs_014716.2_s_at	1.126657423	1.167739871	0.0224726	0.034898204
gi45629981_at	1.126668133	2.094822715	0.008295173	0.000127769
LjU2.13_x_at	1.127770165	1.749273361	0.009305611	0.000797158
chr2.CM0124.60_at	1.128039674	1.232847023	0.00124129	0.001554516
chr4.CM0061.26_at	1.129138114	1.251028535	5.63E-08	7.01E-08
chr4.CM0501.6_at	1.130501853	1.901100031	0.0361219	0.002754466
chr6.CM0420.40_at	1.132390675	1.246203696	4.34E-05	5.50E-05
Ljwgs_011932.2_at	1.1323954	1.197418949	0.001230373	0.002007261
Ljwgs_033445.1_at	1.135711139	1.107989819	0.000170723	0.000638299
Ljwgs_028649.1_at	1.135739676	1.113729798	0.002873873	0.007744291
Ljwgs_061356.1_s_at	1.136307082	1.410864847	0.000216118	8.33E-05
chr2.TM1491.22_at	1.139629094	1.443763283	0.044153591	0.023907631
gi45627689_at	1.140327856	1.381240199	6.29E-06	2.86E-06
Ljwgs_136789.1_at	1.141311703	1.341955395	0.000118472	7.73E-05
Ljwgs_014143.1_at	1.141365793	1.423390662	4.56E-07	1.42E-07
TC9219_at	1.142753389	1.4333197	1.73E-06	5.15E-07
gi45610122_at	1.143931371	1.075058543	3.67E-05	0.000218593
Ljwgs_048624.1_s_at	1.144078306	1.07246608	8.23E-06	5.77E-05
chr2.CM0008.28_at	1.144281124	1.569416574	6.65E-10	5.63E-11
chr5.CM0328.83_at	1.144962025	1.355324877	1.62E-05	9.51E-06
chr1.CM0800.11_at	1.14526245	1.109984642	3.76E-07	2.16E-06
Ljwgs_022205.1_at	1.14528356	1.845393909	0.008143002	0.000477599
TC10808_at	1.145725432	1.479507968	7.48E-07	1.57E-07
Ljwgs_103965.1_at	1.146281568	1.391078836	0.029712546	0.019556639
Ljwgs_094362.1_at	1.148159848	1.190762573	0.000441972	0.000896113
chr3.CM0111.41_s_at	1.148296529	1.22747724	5.80E-06	1.05E-05
chr6.CM0539.16.1_at	1.148778701	1.417320415	0.009012555	0.004736309
chr1.CM0410.41_at	1.148862623	1.761860119	0.009725958	0.000929781
chr4.CM0128.54_at	1.148903916	1.043831418	0.000137305	0.000971892
gi45612098_at	1.149507704	1.381824167	3.34E-05	1.69E-05
chr4.TM1415.2_at	1.150487395	1.28422241	1.52E-05	1.69E-05
Ljwgs_089741.1_at	1.150607203	1.111501436	2.13E-05	0.000101824
Ljwgs_025826.1_s_at	1.150727305	1.120966578	0.000645715	0.002122974
Ljwgs_110475.1_at	1.151268654	1.271114274	0.029587857	0.032717589
Ljwgs_063365.1_s_at	1.151825001	1.10106613	0.008279512	0.022656679
Ljwgs_008129.1_s_at	1.152406676	1.113592868	0.000284223	0.0010936
gi45352202_at	1.152500736	1.540267164	7.41E-05	1.26E-05
chr4.TM0832.32_at	1.153141499	1.213244102	3.31E-07	7.50E-07
Ljwgs_150365.1_s_at	1.153911727	2.493642616	0.028631505	0.0002161
chr4.TM0597.16_at	1.154258148	1.047966401	2.03E-06	2.19E-05
gi15190868_s_at	1.155720529	1.590759205	4.61E-06	4.85E-07
chr5.CM0200.82_at	1.156099336	1.764906555	7.74E-05	3.06E-06
Ljwgs_136866.1.1_at	1.157091501	1.209368494	6.29E-07	1.53E-06
chr1.CM0600.15_at	1.157135918	1.431405413	6.18E-05	2.36E-05
TM1647.8.1_at	1.157494317	1.045477081	2.60E-05	0.000232541
chr6.CM0118.32_at	1.158123295	1.769153819	0.016985203	0.001996063
chr5.TM1493.7.1_at	1.158706286	1.138165629	2.76E-07	1.38E-06
chr2.CM0177.52_at	1.160564452	1.198245733	0.003786836	0.006983385
chr4.CM0175.38_at	1.162899543	1.55197855	6.04E-06	9.15E-07
Ljwgs_134307.2_s_at	1.163147602	1.135349247	5.00E-07	2.64E-06
chr1.CM0269.33_at	1.163722321	1.596543289	4.35E-05	5.29E-06
TC17315_at	1.166908556	1.324048416	2.76E-05	2.55E-05
gi45406307_at	1.167086031	1.026744061	7.19E-05	0.000729711
Ljwgs_073608.1_s_at	1.167995501	1.323004755	0.026620109	0.02568262
Ljwgs_068416.1_s_at	1.169883182	1.224678768	0.001355772	0.002387855
TM1226.13.1_s_at	1.170961072	2.091880469	0.030248926	0.001290317
Ljwgs_122685.2_at	1.17108142	1.070346121	0.00555487	0.021009018
gi45352288_at	1.171256101	1.423714678	2.56E-06	1.11E-06
Ljwgs_125406.1_s_at	1.171941493	1.330790935	0.002251317	0.00207107
Ljwgs_069820.1_at	1.172444494	1.807795406	0.007255848	0.000608576
gi45576757_at	1.173397394	1.450375222	0.000702036	0.000296986
gi45576228_at	1.17663914	1.521805883	0.001030256	0.00029519
TM0825.2_at	1.177097074	1.140467049	5.74E-05	0.000247683
gi7781869_at	1.177204532	1.029293455	0.011915913	0.047742842
chr2.CM1150.5_at	1.178826503	1.261435242	0.000280453	0.00044476
Ljwgs_119973.1_at	1.181145706	1.580832195	3.29E-06	4.73E-07
Ljwgs_026459.1_at	1.182508251	1.409924068	1.44E-05	7.85E-06
Ljwgs_132646.1_at	1.182644965	2.150247156	0.010054465	0.000208921
chr5.CM0344.25.1_at	1.182888146	1.284732136	1.16E-07	1.84E-07
gi45619380_at	1.184412056	1.454251763	2.13E-06	8.09E-07
chr5.CM0456.17.1_at	1.18448851	1.395711436	6.69E-06	4.12E-06
chr1.CM0393.41_x_at	1.184674839	1.100635278	0.000104538	0.000629934
Ljwgs_145265.1_at	1.185336973	1.163040602	0.010879478	0.024714066
chr1.CM1409.7_at	1.187214373	1.388679249	9.02E-06	6.03E-06
TC9881_at	1.187413496	1.124692883	0.000113907	0.000573798
Ljwgs_029354.2_at	1.188487595	1.221053003	0.001562146	0.003153545
Ljwgs_019938.2_at	1.188800238	1.163855238	1.99E-05	8.38E-05
Ljwgs_082134.1_at	1.191128444	1.610543361	6.36E-05	9.39E-06
TC11512_at	1.191206384	1.062361991	3.51E-07	5.11E-06
chr5.CM0299.44.3_s_at	1.191625603	2.313161302	0.013017318	0.000164397
CM0601.49_at	1.192483779	1.777846926	1.86E-08	6.16E-10
TM0801.9_at	1.193947332	1.777040831	0.022210301	0.003491459
Ljwgs_083908.1_at	1.195313589	1.239237933	0.032384546	0.048402953
Ljwgs_015987.2_at	1.196101105	1.452263692	1.46E-07	6.17E-08
Ljwgs_006933.1_at	1.196585686	1.258825093	0.000372893	0.000677866
Ljwgs_092083.1_s_at	1.196590697	1.653998393	0.000821471	0.000121962
chr1.CM0318.28_at	1.196709942	2.095549258	0.006031177	0.000144522
chr4.CM0087.25.1_at	1.197548195	1.25967923	1.62E-08	3.79E-08
Ljwgs_138202.1_at	1.197554544	1.000052543	5.36E-05	0.000888352
TM0536.34_at	1.19766077	1.206162284	4.34E-05	0.000131774
chr4.CM0654.8_at	1.199561062	1.055120112	1.50E-07	2.70E-06
chr1.CM0393.50_at	1.199677333	1.746220603	0.027760453	0.005536201
chr6.TM1657.10_at	1.199729568	1.569143159	4.28E-07	7.56E-08
Ljwgs_024445.1_at	1.200006713	1.965505149	0.00157391	4.88E-05
Ljwgs_046631.0.1_at	1.200400185	1.88807827	2.11E-05	5.16E-07
TM0720.21_at	1.200480213	1.017688697	0.000457359	0.004568213
Ljwgs_008093.1_x_at	1.200662032	1.357447976	5.21E-05	5.01E-05
gi45573977_at	1.201414585	1.021880336	0.000785517	0.006898912
chr6.CM0055.73_at	1.202933493	1.415396064	9.53E-07	5.93E-07
chr6.CM0114.5_at	1.205231913	1.484543922	1.30E-07	4.67E-08
Ljwgs_087528.1_at	1.206649	1.555463291	0.049397496	0.02476641
TC16240_at	1.206814961	1.206530349	3.30E-06	1.25E-05
chr1.CM0322.13_at	1.20705036	1.102396555	2.10E-05	0.000171947
chr1.CM0192.43.1_at	1.20753763	1.28248655	1.04E-05	1.98E-05
Ljwgs_044424.1_at	1.210118355	1.758791064	0.000128275	9.20E-06
gi45351837_at	1.211817184	1.386700258	4.36E-05	3.72E-05
TM0536.26_s_at	1.212249023	1.275852202	4.96E-05	9.75E-05
gi34495196_at	1.213825508	1.232409333	0.010233307	0.019288612
chr1.TM1124.14.1_at	1.214087396	1.4300554	2.08E-05	1.29E-05
Ljwgs_007350.1_at	1.215237823	1.999226672	8.07E-05	1.38E-06
chr1.TM0750.14_s_at	1.216032506	1.300771511	0.00491521	0.006985135
Ljwgs_014147.2_at	1.216797225	1.354125108	0.004035814	0.004343997
TM0640.7_at	1.217594578	1.913260798	0.000979226	4.17E-05
chr5.TM0698.23_at	1.217801892	1.09988428	3.82E-08	5.31E-07
Ljwgs_106945.1_s_at	1.219879887	1.617669968	3.69E-07	5.54E-08
Ljwgs_019440.1_at	1.220027301	1.50193998	0.000458927	0.0001968
Ljwgs_011057.1_at	1.220576601	1.407006418	9.35E-07	7.35E-07
chr2.CM0405.8.3_at	1.221665538	1.237003958	1.34E-05	4.16E-05
chr1.TM0187.13_at	1.221834413	1.93693669	2.96E-05	6.80E-07
Ljwgs_137823.1_s_at	1.222138237	1.642536958	9.45E-06	1.35E-06
gi45626444_at	1.222201047	1.933385602	0.002476648	0.000121678
chr1.TM0454.18_at	1.222273878	1.288582433	4.72E-05	9.16E-05
Ljwgs_103393.1_x_at	1.222741232	1.616706374	5.30E-05	9.82E-06
chr1.TM0240.15_at	1.22388538	1.471369388	6.35E-07	3.04E-07
TC17199_at	1.22511518	1.01017033	1.75E-05	0.000384482
chr3.TM0786.6_at	1.225193496	1.625684289	0.004427323	0.001205769
Ljwgs_111259.2_at	1.225288254	1.568459837	0.009078827	0.003632514
Ljwgs_102331.0.1_at	1.225920863	1.040629582	0.000373141	0.003834899
Ljwgs_015628.1_at	1.226633894	1.187518043	1.37E-05	6.67E-05
Ljwgs_058591.1_s_at	1.227053675	1.069405191	0.000999171	0.007071827
Ljwgs_009490.3_s_at	1.227165182	1.839479078	0.000216112	1.19E-05
Ljwgs_029550.3_at	1.228816171	1.739246912	0.012767985	0.002523164
Ljwgs_053077.1_at	1.229776257	1.262562653	0.000182926	0.000431844
chr1.CM0141.9_at	1.230855569	1.933109345	0.000441409	1.62E-05
Ljwgs_010216.2_at	1.231350588	2.147346004	3.54E-05	2.75E-07
TM1051.9_at	1.231589021	1.285047695	0.001317974	0.002385687
Ljwgs_007215.2_at	1.231891584	1.422700358	0.002380307	0.001913305
Ljwgs_017644.1_at	1.232193913	1.677321156	2.47E-06	2.87E-07
Ljwgs_009115.2_at	1.232208146	1.107336926	0.000170239	0.001280139
chr6.CM0066.19_at	1.232619323	1.346503203	5.41E-05	7.37E-05
chr4.CM0170.32_at	1.233407066	1.194024688	2.83E-05	0.000129625
chr5.CM0158.60_s_at	1.233472308	1.29061849	2.17E-05	4.66E-05
Ljwgs_047415.1_at	1.234197361	1.469022982	0.00660973	0.004384197
Ljwgs_050760.1_at	1.235491862	1.42970662	1.61E-05	1.21E-05
chr1.CM0113.6_at	1.235806404	1.583999263	0.000398747	0.000115603
chr3.CM0711.33_at	1.236370337	1.04190317	0.001108072	0.009645262
chr5.CM0200.93_at	1.237263811	1.762720337	8.65E-08	5.22E-09
Ljwgs_129394.1_at	1.238472628	1.109457321	0.000877573	0.005230567
chr6.CM0037.49_at	1.239184723	1.300211572	0.000958064	0.001687723
gi18266052_at	1.240261336	1.890305945	0.013890447	0.001558639
Ljwgs_076784.1_at	1.241210332	1.258646459	0.029204671	0.049027981
chr4.TM0851.2.1_at	1.241506506	2.029423325	0.000320557	7.22E-06
TM1576.10_at	1.243850278	1.036624445	3.49E-08	1.23E-06
Ljwgs_048618.1_at	1.244568467	1.145301468	0.000983081	0.004744181
chr3.CM0091.75_at	1.245053583	1.00632923	0.000993735	0.011637746
chr4.CM0500.1_at	1.245588694	1.510124095	1.23E-07	5.32E-08
Ljwgs_071971.1_at	1.24610315	1.913106631	0.002788288	0.000187183
chr5.TM0872.15_at	1.246159537	1.03675323	0.00352214	0.025161631
TC11392_at	1.247552564	1.457888877	0.003846899	0.002861721
Ljwgs_129099.1_at	1.247793046	1.194627789	0.00948704	0.025222611
Ljwgs_001253.2_s_at	1.247793138	1.947642267	0.029651093	0.003633458
chr2.TM1517.10_at	1.248767296	1.158327068	8.84E-05	0.00055169
Ljwgs_018166.1_at	1.249351782	1.71872102	0.001392762	0.00023141
Ljwgs_089725.1_at	1.249360023	1.196003956	0.003239929	0.010112261
chr2.TM0435.22_at	1.249799952	1.039771003	0.000204411	0.002761031
Ljwgs_020500.1_at	1.250495152	1.319889961	1.18E-06	2.53E-06
LjU1.4_x_at	1.250891491	1.314015732	0.011311708	0.017307579
Ljwgs_068216.1_at	1.250956274	1.33777964	0.030776621	0.039818738
Ljwgs_104233.1_at	1.251517905	1.503930119	0.000474316	0.000255971
Ljwgs_128031.1_s_at	1.253906312	1.288036757	0.000301674	0.000684064
Ljwgs_026218.1_x_at	1.253960038	1.013770388	0.00291147	0.025628644
Ljwgs_086690.1_at	1.254552538	1.534112488	1.91E-06	7.63E-07
Ljwgs_099367.1_at	1.256661704	1.144990253	5.44E-07	6.12E-06
Ljwgs_125411.1_at	1.25708195	1.684966344	3.88E-05	6.05E-06
Ljwgs_048257.1_s_at	1.257225361	1.481422111	0.000183838	0.000118182
Ljwgs_040461.1_at	1.257595746	1.589365622	2.90E-07	7.64E-08
Ljwgs_069147.1_s_at	1.2583615	1.161396031	0.000262398	0.001490276
Ljwgs_073869.1_at	1.258976907	1.465260044	0.025058335	0.020720075
chr5.CM0239.4_at	1.259804124	1.324597115	5.37E-06	1.16E-05
Ljwgs_010317.1_at	1.260414053	1.951417165	9.53E-08	2.07E-09
TM0954.16.1_x_at	1.262113365	1.749524726	3.23E-05	3.43E-06
gi7788965_at	1.262428268	1.28330354	0.002785729	0.005846129
TM0914.4_at	1.263027178	1.593855503	0.000578938	0.000198711
Ljwgs_025830.1_at	1.263784708	1.427755396	0.000706981	0.000676234
gi45629126_at	1.263818471	1.276600774	0.00029337	0.000770656
Ljwgs_099264.1_at	1.263993433	1.596279972	0.000809208	0.000283563
CM1488.27_at	1.264252259	1.367255715	7.34E-05	0.000109741
Ljwgs_038930.0.1_at	1.264259657	1.458200551	2.99E-06	2.36E-06
TC19697_at	1.265559763	1.625918897	3.05E-05	7.44E-06
gi45350191_at	1.266591916	1.804718188	0.003079362	0.000427081
TM0950.14.2_at	1.267116995	1.608075643	0.003178387	0.001208971
TC10423_at	1.268496111	1.714754422	1.57E-05	2.13E-06
TM0721.12.1_at	1.269182557	1.16867817	4.67E-05	0.000330035
chr3.CM0112.18_at	1.26931813	1.154669616	2.07E-06	2.19E-05
Ljwgs_018622.1_s_at	1.269557375	1.826896864	7.68E-05	5.82E-06
Ljwgs_042838.1_at	1.26977503	1.341139831	0.001619074	0.002648252
gi6956695_at	1.270042153	1.630764118	0.002610313	0.000879422
Ljwgs_109878.1_s_at	1.271230418	2.003711925	0.002266648	0.000113009
chr5.TM0389.11_at	1.271598187	1.248360575	1.21E-06	5.79E-06
chr1.CM0269.33.1_at	1.272073205	2.227086194	0.000609287	7.37E-06
Ljwgs_041160.1_at	1.272706515	1.198992254	2.68E-06	1.94E-05
chr1.CM0113.75.2_at	1.273029126	1.270370451	0.001621403	0.004072709
Ljwgs_003451.3_at	1.273111204	2.162052832	9.59E-06	8.89E-08
chr5.CM0239.60_at	1.273354973	1.605339262	0.012174373	0.005640616
Ljwgs_049309.1_s_at	1.276183069	1.349812684	0.000191835	0.000343393
TC14859_at	1.276198978	1.075786918	4.55E-06	9.74E-05
Ljwgs_056898.2_at	1.276272954	1.722043685	0.011956057	0.003354743
Ljwgs_040409.1_s_at	1.276412451	1.227035739	0.000262398	0.001065169
chr4.TM0692.7_at	1.277286547	1.190727864	0.000238833	0.001266215
chr4.CM0007.27.2_at	1.277882452	1.122880168	0.000135807	0.001271194
chr1.CM0012.2_s_at	1.278105046	1.462540259	0.004953642	0.004343997
Ljwgs_014428.1_at	1.279306633	1.510590453	3.74E-06	2.26E-06
Ljwgs_023973.1_at	1.279455841	1.077518873	0.000250473	0.00295726
gi29969165_at	1.280382374	1.045552394	0.004717555	0.034221271
TC11047_at	1.280452589	1.807186147	7.62E-05	7.15E-06
TC18920_at	1.282610918	1.586065174	7.11E-05	2.73E-05
TM0645.7_at	1.282825134	1.752734102	0.00774163	0.001814634
chr3.CM0152.18_at	1.283323609	1.290303112	0.000689501	0.001750801
chr2.CM0031.21_at	1.28360962	1.370222007	3.33E-06	6.18E-06
chr1.CM0375.59_at	1.285196087	1.825858655	1.26E-06	8.59E-08
chr1.CM0171.56_at	1.285469158	1.127871419	0.008206384	0.035546249
LjU1.13_x_at	1.286184718	1.244954756	0.001778473	0.005528969
Ljwgs_047487.1_at	1.286636675	1.425497565	0.019019721	0.020841718
gi15191225_at	1.2868916	1.823934417	1.88E-05	1.51E-06
Ljwgs_138751.1_at	1.288511964	1.659897072	0.005790368	0.00207302
chr4.CM0170.13_at	1.288824568	1.808305297	0.035496991	0.009836526
Lj_psbN_at	1.289580255	1.257153064	0.000737696	0.002383481
Ljwgs_084421.0.1_s_at	1.289602775	1.445013927	0.019162627	0.019686444
Ljwgs_037382.1_at	1.292286346	1.740437308	9.96E-07	1.27E-07
Ljwgs_074790.1.1_x_at	1.292367854	1.372820298	3.33E-05	6.06E-05
Ljwgs_019213.1.1_at	1.292814514	1.05633609	0.002383902	0.0208818
chr1.TM0430.16_at	1.29291445	1.711600074	0.003287046	0.000878918
gi45609265_at	1.296212686	1.553398739	0.004104467	0.002525827
chr1.CM0104.51_at	1.296484637	1.146741608	6.01E-06	7.78E-05
gi45573662_at	1.296877613	1.71763224	5.73E-07	8.77E-08
Ljwgs_012098.1_at	1.298291483	1.319922669	0.000610978	0.001431982
chr5.CM0456.8_at	1.299281604	1.227009433	0.002946596	0.010176234
Ljwgs_048196.1_at	1.302726158	1.514488701	0.027005723	0.02255582
TC13969_at	1.303394099	2.00050105	2.86E-05	9.55E-07
gi45406015_at	1.30345679	2.359528884	0.041063067	0.001885829
chr4.CM0073.75.1_at	1.304472438	1.750773935	0.008210884	0.002246891
chr4.TM0421.18_at	1.304619352	1.790189975	0.040850197	0.013578366
Ljwgs_032473.1_at	1.30498935	1.396754867	5.18E-06	9.21E-06
chr1.TM0454.43_at	1.306016156	1.558520404	0.009374937	0.006264142
Ljwgs_067310.1_at	1.306482195	1.805262547	7.86E-05	9.32E-06
Ljwgs_044453.1_at	1.306645133	1.654908424	0.002471928	0.000931984
chr1.CM0010.42_at	1.306837549	-2.506805113	0.040306232	0.001139582
chr3.CM0724.6_at	1.310814672	1.303877909	6.27E-07	2.67E-06
Ljwgs_022201.2_at	1.311474959	1.265811626	0.002080312	0.006484971
chr2.CM0903.27_at	1.311911816	1.241262447	7.65E-06	4.92E-05
Ljwgs_055600.1_at	1.312574031	1.16298926	9.27E-07	1.37E-05
chr3.CM0590.8_at	1.312725148	1.393647049	1.96E-09	4.24E-09
chr1.TM0220.16_at	1.313527074	1.147298056	3.37E-06	5.25E-05
Ljwgs_019436.1_at	1.314277032	1.545905731	2.10E-06	1.32E-06
BM1702.17_at	1.314880075	1.537406439	2.97E-06	2.01E-06
chr2.CM0177.21_x_at	1.315803659	2.222361902	0.048706947	0.004233167
gi45353479_at	1.316698954	1.514052261	0.029103401	0.025914455
chr2.CM1150.6.1_at	1.318140328	1.658249454	0.00312814	0.001276374
Ljwgs_059874.1_at	1.319136673	1.502502939	2.90E-06	2.64E-06
Ljwgs_011240.1_at	1.319248573	1.299938618	2.69E-06	1.21E-05
chr5.TM0455.25_x_at	1.32101451	1.942379435	0.004098532	0.00045345
Ljwgs_033166.1_s_at	1.321257671	1.563334462	5.13E-05	3.09E-05
chr1.CM0206.108_at	1.322000519	1.038867968	4.58E-06	0.00019245
Ljwgs_078569.1_at	1.323109935	1.643131024	0.00511821	0.002417984
TC11639_at	1.324197363	1.750858011	1.50E-07	2.30E-08
Ljwgs_081494.1_at	1.32473235	1.374951543	4.86E-07	1.29E-06
chr1.CM0982.25_at	1.324841942	1.246903956	0.010111224	0.029162735
Ljwgs_058851.1_at	1.324941029	1.061732256	0.000148902	0.002863634
TM1765.9_at	1.325064301	-2.102891026	0.026739012	0.0027648
chr3.BM1720.5_at	1.325332353	2.232589256	5.92E-06	5.86E-08
Ljwgs_016031.1_at	1.325848965	1.618968294	2.81E-05	1.19E-05
chr2.CM0058.13.1_at	1.326327953	1.668243581	9.96E-06	3.01E-06
chr3.CM0406.38_at	1.326907798	1.31615966	8.76E-05	0.00029519
Ljwgs_079713.1_at	1.327734029	1.672382306	2.42E-09	6.44E-10
Ljwgs_120696.1_at	1.329100628	1.152785606	0.000166943	0.001681449
Ljwgs_148487.1_at	1.329632652	1.330709178	0.003939397	0.008952914
Ljwgs_031683.1_at	1.329828007	1.535225388	7.53E-05	5.88E-05
chr3.TM1144.5_at	1.331315068	1.793533938	1.25E-06	1.61E-07
Ljwgs_056722.0.2_at	1.331575564	1.549140816	0.000205004	0.000148737
Ljwgs_012212.1_at	1.333115798	1.352402273	3.68E-07	1.27E-06
Ljwgs_073155.1.1_s_at	1.334156241	1.395392937	1.81E-06	4.21E-06
Ljwgs_054286.2_at	1.334204447	1.188481006	0.004461272	0.020473664
Ljwgs_029350.1_at	1.336354043	1.397217751	6.09E-05	0.000126813
Ljwgs_022566.0.1_at	1.33662035	1.122061172	5.28E-06	0.000115738
TC15108_at	1.337013777	1.834981496	3.07E-05	3.63E-06
chr5.CM0569.26_at	1.340875286	1.052568524	4.10E-08	2.81E-06
Ljwgs_042836.1_at	1.341121962	1.357172773	3.46E-05	0.000101811
chr1.CM0029.33_x_at	1.341366585	1.401076034	0.001817277	0.003215244
chr1.TM0430.15_at	1.341412343	1.861880924	4.71E-08	3.81E-09
Ljwgs_034935.1_at	1.341470583	1.899527562	0.000211001	2.11E-05
Ljwgs_048981.1.1_at	1.341826576	1.285648386	7.43E-06	4.21E-05
chr4.CM0131.51_s_at	1.342280758	2.200731655	4.95E-05	8.16E-07
Ljwgs_050955.1_at	1.344244643	1.495663295	6.97E-08	8.31E-08
TC9598_at	1.346071592	1.106484069	3.97E-05	0.000790653
chr3.CM0152.32_at	1.346715354	1.440003014	9.72E-05	0.000160108
Ljwgs_012006.2_at	1.347006365	1.796935141	2.35E-06	3.43E-07
chr1.CM0192.13_at	1.348067622	1.445559311	3.82E-08	7.02E-08
Ljwgs_048048.1_at	1.348096334	2.189168871	1.53E-06	2.15E-08
chr3.CM0047.62_at	1.349795202	1.006284182	1.43E-08	1.89E-06
Ljwgs_015763.1_at	1.349853266	1.583796147	4.10E-06	2.66E-06
gi45415605_at	1.349872506	1.1037542	8.29E-05	0.001521443
chr5.TM0913.6_at	1.351596101	1.594973558	9.99E-07	6.00E-07
chr2.CM0018.34.1_at	1.35191892	1.433214807	2.75E-08	5.81E-08
TM0694.8_at	1.352001887	2.01266889	0.024994866	0.004076951
chr1.CM0178.74_at	1.353939194	2.670619744	0.0023948	1.21E-05
chr4.CM0501.50_at	1.35453531	1.735682476	0.000679203	0.000203675
gi45609567_at	1.354807209	1.579968877	0.000725794	0.000525266
chr3.CM0590.68_at	1.355006134	2.345950565	3.66E-07	2.12E-09
chr2.CM0249.71_at	1.355346346	1.211778355	2.14E-05	0.00021457
chr2.CM0191.81_at	1.355774553	1.515211882	0.007003789	0.007310826
TM0933.4.1_at	1.356334949	1.754000779	2.40E-06	5.07E-07
Ljwgs_026567.1_at	1.358015396	1.797394573	1.32E-07	1.98E-08
gi45605335_at	1.358086234	2.246165239	1.13E-07	1.10E-09
Ljwgs_037456.1_at	1.35809918	1.254794246	0.002933844	0.011688131
gi66932876_at	1.358325818	1.907816896	7.64E-07	5.91E-08
Ljwgs_019758.1_at	1.358418724	1.885628979	0.000450313	5.98E-05
gi45632188_at	1.35937291	1.586567711	3.06E-05	2.10E-05
Ljwgs_041337.1_s_at	1.359995523	1.736331032	0.02630094	0.012535641
TM0755.16.1_at	1.360991242	1.185550482	3.43E-08	7.25E-07
Ljwgs_018765.1_at	1.361232136	1.322799367	4.75E-08	2.78E-07
Ljwgs_119361.1_at	1.361320232	1.036487314	4.11E-05	0.001546286
Ljwgs_119330.1_s_at	1.361971242	1.633893435	0.026725232	0.018626431
chr3.TM1419.5_at	1.362057284	1.953838871	0.001183886	0.000128878
gi45351676_at	1.362434093	1.290637738	6.55E-06	4.22E-05
chr1.CM0051.6_at	1.3629044	1.524050787	1.22E-06	1.37E-06
Ljwgs_047190.1_s_at	1.363548592	1.998815259	5.53E-05	3.30E-06
gi45637756_at	1.363929358	1.7276436	0.000358319	0.000115845
chr1.CM0122.13_at	1.366040718	1.481407905	1.51E-06	2.37E-06
chr1.CM0105.99.1_at	1.367694509	1.156603217	0.000203534	0.002426022
chr2.CM0903.6.1_at	1.36839477	1.572229586	3.90E-05	3.17E-05
Ljwgs_054473.1_at	1.368894903	1.594934937	0.001131949	0.000831616
Ljwgs_033875.1_at	1.371446659	1.500901862	1.72E-05	2.34E-05
Ljwgs_078421.1_at	1.372555594	1.302702928	0.000435574	0.001839634
chr2.CM0177.80_s_at	1.373170482	1.381542973	0.010457932	0.02073884
gi45632471_at	1.37536238	1.328770183	2.19E-06	1.21E-05
Ljwgs_074834.1_at	1.376476911	1.692619801	0.010020379	0.005441915
chr1.CM0105.22_at	1.377343193	1.131354147	0.000273414	0.003830147
Ljwgs_030823.1_at	1.378564157	1.606173571	1.96E-08	1.33E-08
BM1702.12_at	1.380991077	1.561008961	6.29E-08	6.20E-08
chr1.CM0104.36_s_at	1.382126096	3.321031739	0.004234192	3.18E-06
Ljwgs_070978.1_x_at	1.383757933	1.553852432	0.000237685	0.000241552
Ljwgs_116402.1_at	1.384516784	1.799852126	0.000355837	8.91E-05
chr5.TM0090.3_at	1.385072117	1.945529294	0.009180804	0.001788675
gi45629620_at	1.385316759	1.152933881	0.000387875	0.004587501
chr3.CM0216.80_at	1.385776963	1.31554284	6.46E-06	4.07E-05
Ljwgs_029271.1_x_at	1.386748008	1.427607806	0.00075665	0.001579829
Ljwgs_103393.1_at	1.386755405	1.648735038	8.75E-05	5.08E-05
chr1.CM0593.49_at	1.386920801	1.107211447	0.001315898	0.015456909
gi45578780_at	1.387766961	1.785840603	1.17E-07	2.49E-08
chr4.CM0432.3_at	1.3881599	1.518380337	0.000316595	0.000408937
chr4.CM0234.27.1_s_at	1.388397759	1.032167372	0.000651881	0.014444774
Ljwgs_042529.1_at	1.389083664	1.81658781	0.000359559	8.49E-05
chr4.CM0333.12.1_at	1.389689781	1.717463687	3.54E-11	1.07E-11
chr5.CM0077.62_at	1.389794335	1.623852366	1.68E-08	1.11E-08
TC10449_at	1.390620476	1.359216638	3.95E-05	0.000160835
Ljwgs_044045.1_at	1.392235677	1.505124584	9.08E-06	1.44E-05
Ljwgs_032762.2_at	1.392261167	1.319951637	0.010706161	0.029391922
Ljwgs_024644.1_s_at	1.3922753	1.631722006	1.85E-07	1.20E-07
chr3.TM0916.16_at	1.392318746	1.192920193	0.00014789	0.001680682
Ljwgs_020022.2_at	1.392426148	1.260299211	0.000841538	0.00468684
gi45627787_at	1.392689513	1.781803575	7.28E-07	1.71E-07
chr5.CM0328.24_at	1.393434179	1.034794484	5.85E-08	7.19E-06
Ljwgs_069572.1_s_at	1.393965715	1.619407465	2.80E-06	2.04E-06
Ljwgs_059933.1_at	1.39568481	1.148238565	8.42E-05	0.001465198
Ljwgs_148692.1_s_at	1.396042758	1.120442811	2.27E-05	0.000611754
chr4.CM0654.34_at	1.396882232	1.108846334	3.32E-06	0.000132736
Ljwgs_020628.2_s_at	1.396903035	1.698854248	7.96E-05	3.67E-05
chr2.CM0018.41.2_at	1.398391134	1.670831967	6.96E-09	3.52E-09
chr3.CM0282.11_at	1.398949349	1.226458	1.01E-06	1.67E-05
Ljwgs_093266.1_at	1.399031604	2.740964382	0.020507063	0.000309041
chr6.CM0114.28_x_at	1.399511848	1.602118021	1.00E-06	8.48E-07
chr5.CM0953.28_at	1.400830349	1.727294659	2.30E-09	7.82E-10
TM0651.1.1_at	1.4011585	1.831613439	2.92E-07	5.16E-08
chr4.CM0501.28_at	1.404031696	1.275735644	0.000155281	0.001081078
TC15707_at	1.40458948	1.593275097	1.37E-06	1.31E-06
chr5.CM0328.86_at	1.405095107	1.640777449	6.32E-06	4.30E-06
chr4.CM0073.53_s_at	1.40516493	1.932593813	0.00268594	0.000499126
gi45398800_at	1.405202207	2.080207719	0.011457512	0.001536824
gi45623073_at	1.405651808	1.087516524	0.00010011	0.002745953
Ljwgs_099502.1_s_at	1.40589043	1.454523192	0.000456797	0.000944303
chr1.CM0178.37_at	1.407777394	1.685520804	7.69E-06	3.98E-06
chr2.CM0002.7_at	1.408757053	1.873575949	0.025774	0.009378632
Ljwgs_007640.1_x_at	1.408930896	1.194157537	8.79E-09	2.71E-07
Ljwgs_131818.1_at	1.408981899	1.582883575	7.73E-06	8.06E-06
chr6.CM0437.14.1_at	1.409708592	1.073282285	0.003795826	0.041841963
Ljwgs_035034.1_s_at	1.409812771	1.779025948	0.014989808	0.007125229
TM1304.14.1_at	1.410026671	2.105544089	0.013045983	0.00169384
Ljwgs_054860.1_at	1.410049673	2.000248709	2.68E-05	2.17E-06
chr2.CM0310.18_x_at	1.410127092	1.230721455	0.000444028	0.003589568
gi15188274_at	1.410202037	1.073866207	0.003262361	0.037929715
Ljwgs_052565.1_at	1.411451299	1.602702346	7.89E-06	7.33E-06
Ljwgs_041355.3_at	1.412478317	1.849405322	0.000197375	4.45E-05
chr5.CM0048.54_at	1.413541267	1.319029827	0.000225479	0.001195977
TM0856.6_at	1.415760213	1.167066568	2.05E-05	0.000440546
Ljwgs_045077.1_at	1.417088521	1.86134056	0.00038185	8.68E-05
Ljwgs_035407.1_at	1.418493355	1.677570248	0.000136059	8.40E-05
Ljwgs_011523.1_at	1.418838675	1.916498225	3.55E-06	4.61E-07
TC12206_at	1.419132656	1.645698935	5.17E-06	3.80E-06
chr3.CM0282.18_at	1.420050582	1.665105082	2.08E-05	1.35E-05
chr4.TM0421.26_at	1.420210006	2.151863557	0.014701089	0.001763971
CM0345.64_at	1.420409396	1.51183566	7.27E-08	1.48E-07
chr2.CM0749.21_at	1.421602728	1.133762572	0.000127379	0.002624677
gi45410935_at	1.42270856	1.169932984	2.16E-05	0.000472642
gi45400525_at	1.423407026	1.29890729	4.76E-05	0.000365553
Ljwgs_008505.1_at	1.42526856	1.807797152	0.033665688	0.017354089
Ljwgs_103218.1_at	1.426917029	1.857765472	2.64E-05	5.52E-06
Ljwgs_062216.1_at	1.431677475	1.538748938	0.000746701	0.001093881
chr2.TM0490.6_at	1.431942196	1.62047166	1.04E-08	1.01E-08
chr1.CM0094.88_at	1.432588026	1.049222122	3.32E-06	0.000285967
chr6.CM0137.5_at	1.433114379	1.359514317	1.71E-07	1.30E-06
Ljwgs_027861.1_s_at	1.436087394	1.424490403	6.30E-05	0.000217192
gi7720718_at	1.43668587	2.316016951	0.011025559	0.000712858
Ljwgs_125395.1_at	1.437013094	1.435212328	0.007722947	0.016559039
chr2.TM0368.14_at	1.437482853	1.250861454	0.001522611	0.010040552
chr3.CM0047.29_at	1.439498986	1.499331988	6.47E-08	1.69E-07
Ljwgs_141585.1_at	1.439671322	1.959138677	0.03549455	0.011991911
chr1.TM1003.4_s_at	1.442972753	1.321078848	0.001474822	0.006939502
chr6.CM0055.70.3_at	1.443095162	1.622807103	0.000696284	0.000692569
Ljwgs_019287.1_at	1.443253771	1.078360628	0.000550806	0.012454672
chr4.CM0165.51_at	1.443397559	2.158348689	0.000347881	2.07E-05
chr1.CM0017.41_at	1.444277313	1.5986643	2.04E-07	2.59E-07
chr2.CM0360.20_at	1.444836885	2.416757063	0.003980675	0.000129812
Ljwgs_090720.2_at	1.445473468	1.968617518	0.000425129	6.80E-05
Ljwgs_030883.2_at	1.445938773	1.193614036	0.001690343	0.015240607
Ljwgs_055200.1_at	1.446454966	1.423249804	0.000369873	0.00118864
chr6.CM0082.38_at	1.446555959	1.946701367	7.48E-07	9.56E-08
Ljwgs_014642.2_at	1.44661348	2.774519265	0.000836111	4.01E-06
Ljwgs_065820.1_at	1.447643804	2.082144001	9.04E-11	3.83E-12
Ljwgs_045442.1_s_at	1.447813023	1.605416762	3.40E-06	4.13E-06
Ljwgs_115191.1_at	1.448833488	2.009034245	0.003919898	0.000720486
chr5.CM0519.14_at	1.449119056	1.727373885	1.14E-08	5.83E-09
TM0755.16_at	1.449342822	1.391483517	9.76E-08	6.55E-07
chr2.CM0695.40_at	1.450412108	1.456252168	0.013239522	0.025805732
chr4.CM0501.25_at	1.450425266	1.4664828	1.64E-09	6.50E-09
gi45626315_at	1.452118732	1.018630879	9.61E-06	0.000988017
Ljwgs_045338.1_s_at	1.452451302	1.866112763	4.40E-07	9.57E-08
chr2.CM0545.4.1_at	1.452694124	1.211903598	0.005680086	0.034962233
Ljwgs_016572.1_at	1.454279795	1.358042845	5.31E-05	0.000325321
chr2.CM0783.3_at	1.454641304	1.249108665	3.22E-07	7.17E-06
Ljwgs_064777.1_s_at	1.456138181	1.435785991	3.66E-06	1.60E-05
Ljwgs_065819.1_at	1.457357088	2.010238438	0.021124082	0.005723547
Ljwgs_022305.1_at	1.45871075	1.076987199	0.000120843	0.004502183
TC11235_at	1.460532822	1.260429784	0.007007629	0.034395039
chr3.CM0396.7_at	1.460765207	1.064129064	2.08E-05	0.001299513
Ljwgs_069458.2_at	1.460821386	2.057183417	0.000125991	1.27E-05
Ljwgs_117445.1_at	1.461047157	1.997065445	0.000367227	5.59E-05
gi45577278_at	1.461557654	1.650195366	2.16E-06	2.15E-06
gi45622119_at	1.462381536	2.009149707	0.00050726	7.58E-05
gi7742489_at	1.46290761	2.124518258	0.000858648	7.90E-05
chr4.CM0337.31.9_at	1.463523605	1.743467987	7.22E-07	3.88E-07
gi45617625_at	1.463934841	1.994436944	1.49E-07	1.58E-08
TM0933.9_at	1.466906085	1.040856556	2.92E-08	6.23E-06
gi45615481_at	1.467026878	2.427606716	0.000118741	2.00E-06
Ljwgs_047097.1_at	1.467552019	1.353602738	0.000316162	0.001754346
Ljwgs_046849.1_s_at	1.468906309	1.593844065	4.03E-08	6.43E-08
Ljwgs_050020.1_at	1.470307819	1.475307232	0.017094217	0.032426741
chr5.CM0158.46_at	1.471048787	2.309786109	2.52E-05	6.39E-07
chr2.CM0783.31.2_at	1.471079434	1.337305961	0.002767808	0.012326602
TM0721.12_at	1.471653979	1.119970772	0.001831869	0.025857725
Ljwgs_005125.1_s_at	1.471824471	1.312289483	5.30E-06	6.40E-05
chr1.CM0113.20_at	1.472389415	1.647565116	4.18E-09	4.79E-09
Ljwgs_145493.1_at	1.472651532	1.660631283	0.000841538	0.00081677
Ljwgs_043843.1_at	1.472858733	1.703841766	0.014351268	0.012091269
Ljwgs_086071.2_at	1.473207821	1.381821742	0.001124715	0.004633152
chr1.CM0410.51_at	1.473689008	1.58039153	3.74E-08	6.87E-08
Ljwgs_092299.1_at	1.475129408	1.172511783	0.00149827	0.017475181
Ljwgs_015327.1_at	1.478316097	1.634961379	0.001616083	0.001833855
chr1.CM0289.45.2_at	1.478489308	1.3270137	3.70E-05	0.000339712
Ljwgs_010456.2_at	1.47860658	3.82094697	0.026366366	3.17E-05
chr2.CM0783.35_at	1.478901685	2.253317795	2.32E-07	6.38E-09
chr1.CM0088.27_s_at	1.480664165	1.621941123	6.90E-08	9.87E-08
Ljwgs_008093.1_at	1.480724347	1.545008447	4.54E-07	1.13E-06
chr5.CM0077.79_at	1.481241694	1.171696898	0.003595471	0.03338421
Ljwgs_019707.1_s_at	1.481383915	2.068190672	4.34E-08	3.28E-09
Ljwgs_017882.1_at	1.482271289	1.662283848	6.88E-08	7.46E-08
Ljwgs_132214.1_at	1.482371389	1.203447195	1.84E-05	0.000462695
chr2.CM0018.41.1_at	1.482870451	1.659210515	1.27E-08	1.42E-08
TC17669_at	1.483433557	1.501065643	2.54E-05	7.60E-05
chr5.TM0731.10.2_at	1.48487048	1.397792372	2.11E-05	0.000129812
Ljwgs_083867.1_at	1.485624798	2.136717039	0.0241539	0.005023703
Ljwgs_021811.1_at	1.48578301	1.553280913	6.53E-06	1.50E-05
Ljwgs_068312.1_at	1.485868463	1.738243156	2.43E-05	1.63E-05
Ljwgs_113548.1_at	1.486800411	2.301552284	0.016404249	0.001716595
Ljwgs_033384.1_at	1.486842118	1.182349104	0.004370421	0.037122594
Ljwgs_043905.1_at	1.490739662	1.268457656	5.82E-08	1.58E-06
Ljwgs_063974.1_at	1.492319683	2.093615356	0.008095639	0.001546454
chr4.CM0003.40_s_at	1.492907435	1.328079991	7.27E-08	1.19E-06
Ljwgs_100995.1_at	1.494662559	1.635359367	2.70E-06	3.83E-06
Ljwgs_067973.1.1_at	1.495792918	1.684093242	7.09E-06	7.24E-06
chr6.CM0066.12.1_at	1.495942019	1.22071084	4.03E-05	0.000853094
Ljwgs_009375.1_s_at	1.4970198	1.801142511	0.023533217	0.015969216
chr4.CM0025.15.1_at	1.497460869	1.439899794	4.08E-10	3.09E-09
chr4.CM0170.4_at	1.497497503	2.057369468	5.28E-08	4.84E-09
chr2.CM0021.42_at	1.498184652	1.758470723	1.41E-07	8.89E-08
Ljwgs_009724.2_at	1.498809542	1.418112231	0.002926093	0.009982821
chr6.TM0957.18_at	1.499077815	1.672893879	2.77E-05	3.05E-05
gi45632247_at	1.499192521	1.039249504	0.000136019	0.007686185
Ljwgs_030632.1_at	1.499539478	1.394538195	4.95E-08	4.85E-07
Ljwgs_077082.2_at	1.49975244	1.387037578	1.68E-05	0.000125627
Ljwgs_056395.2_s_at	1.500378824	1.662775351	0.002939146	0.003265314
Ljwgs_058821.1_at	1.501317893	1.82491629	1.90E-06	8.10E-07
chr2.TM0875.4_at	1.502174519	1.243211197	2.77E-07	9.33E-06
gi45636003_at	1.504131352	2.577672859	0.031730062	0.001945178
Ljwgs_054507.1_at	1.504818098	1.415861119	5.92E-08	5.07E-07
Ljwgs_068220.2.1_at	1.505244293	1.724796788	4.47E-07	3.75E-07
Ljwgs_028198.1_at	1.505248035	2.108112147	4.10E-06	3.49E-07
chr2.CM0008.67_at	1.505297195	1.92570011	0.000348433	0.000101824
Ljwgs_004510.1_at	1.505782535	1.027733056	0.00122832	0.035330071
gi45624163_at	1.50639601	2.143082082	1.87E-07	1.18E-08
chr4.CM0617.41.3_s_at	1.506730432	1.523125681	0.012039744	0.022818679
Ljwgs_008166.3_at	1.507479301	1.677732563	6.91E-08	8.21E-08
Ljwgs_019005.1_s_at	1.507739193	1.645147969	2.60E-09	4.05E-09
Ljwgs_007638.2_x_at	1.509743269	1.357394323	1.33E-10	2.35E-09
Ljwgs_035751.3_at	1.51235001	1.933926494	0.001633654	0.000547456
chr3.CM0574.25_at	1.512851731	1.958863672	3.80E-06	7.99E-07
chr4.CM0042.83.1_at	1.51351135	1.210089087	2.36E-06	9.20E-05
chr6.CM0066.12.1_s_at	1.514337599	1.307582817	4.19E-05	0.000539588
Ljwgs_051296.1.1_at	1.514482994	2.073611099	0.001121339	0.000189162
Ljwgs_026675.1_at	1.514792402	1.208924948	0.000174317	0.003345905
TC12001_at	1.51534172	1.835033612	8.41E-06	3.82E-06
Ljwgs_068220.2.1_s_at	1.515929056	1.748311971	3.56E-09	2.82E-09
chr6.CM0738.15_s_at	1.51691644	2.211756649	1.08E-09	4.25E-11
TM0631.5_x_at	1.517522429	1.228940879	0.002391769	0.022026186
chr1.CM0982.45.1_at	1.517811785	1.153970524	6.14E-08	5.83E-06
gi45627682_at	1.518024517	2.081037536	0.005378745	0.00114968
chr5.CM0048.8.3_s_at	1.518062243	1.867144802	0.001802421	0.000852263
Ljwgs_040388.1_at	1.522801032	1.751515846	0.000876064	0.00071624
TM0954.16.1_s_at	1.524422568	1.866912428	0.000184154	8.11E-05
Ljwgs_100435.1_s_at	1.524951595	1.107558958	9.95E-05	0.004399617
chr4.CM0175.45_at	1.525010832	1.3320492	0.001384516	0.009064307
chr2.CM0008.51.1_at	1.525562228	2.072485748	7.95E-05	1.14E-05
Ljwgs_021682.0.1_at	1.526597412	1.449657034	3.96E-06	2.56E-05
chr4.CM0654.46_at	1.526653106	1.721892323	0.026043338	0.025734156
Ljwgs_046174.1_x_at	1.526686687	1.701205905	1.10E-08	1.28E-08
Ljwgs_038316.1_at	1.529471049	1.987389016	1.07E-06	2.11E-07
TM0759.13.1_at	1.529998745	1.321949504	0.003839625	0.021718175
Ljwgs_095834.1_at	1.531517268	2.581054645	0.019264278	0.00107023
TM1519.36.1_at	1.533371704	1.775815613	3.52E-05	2.63E-05
Ljwgs_023530.1_at	1.533437545	1.248400279	3.58E-05	0.000788254
Ljwgs_031888.1.1_at	1.533625304	1.007176412	5.62E-05	0.006012833
Ljwgs_046174.1_at	1.537563302	1.712666946	7.24E-08	8.51E-08
chr5.TM0562.28_at	1.537833502	1.717798476	1.95E-06	2.20E-06
gi45619071_at	1.538554223	2.069834039	0.001031194	0.000203675
Ljwgs_077082.2_x_at	1.538744686	1.362298875	2.24E-05	0.000245806
Ljwgs_033895.1_at	1.539010803	1.997526867	0.001815008	0.000539279
chr1.CM0088.66_at	1.539591596	1.88279532	4.95E-07	1.96E-07
gi45400819_at	1.541424447	2.267275806	0.002692319	0.000269512
Ljwgs_023049.1_at	1.541544225	2.189278324	5.84E-07	3.92E-08
chr2.CM0018.82_at	1.541704193	1.457393304	3.59E-08	2.92E-07
chr1.CM0289.30.1_at	1.543101785	1.994017082	1.63E-06	3.42E-07
chr1.CM0349.17_at	1.543136827	1.800798315	2.29E-06	1.57E-06
chr3.CM1468.29.1_at	1.545093129	2.655688382	2.85E-06	2.11E-08
chr3.CM0711.17.2_at	1.545702254	1.618864719	9.59E-07	2.25E-06
chr2.CM0058.15_at	1.545889443	1.527803888	0.000113159	0.000388025
Ljwgs_047165.0.1_at	1.547371793	1.18918154	2.87E-05	0.001076142
chr4.CM0007.11_at	1.548130492	2.566463816	0.01288934	0.000693703
TC19213_at	1.549704167	1.646643828	3.12E-07	6.34E-07
chr1.CM0393.64_at	1.550074146	1.787579253	0.002255339	0.001832824
TC9885_at	1.551579354	1.835014114	2.55E-07	1.48E-07
chr1.CM0141.5_at	1.551702048	1.629206976	0.001807697	0.003073778
chr2.CM0783.7.1_at	1.551916892	1.027594941	4.62E-05	0.004949018
Ljwgs_052149.1_at	1.552393901	1.648777491	2.27E-07	4.66E-07
Ljwgs_008555.1_at	1.552556704	1.571794029	5.34E-07	1.87E-06
gi45627996_at	1.552870097	1.979511228	3.03E-05	8.04E-06
gi7749727_at	1.553395454	1.176813369	0.00410705	0.045108144
chr6.TM1374.4.1_at	1.554120079	1.004835567	7.82E-06	0.00165783
Ljwgs_017912.1_at	1.554856681	1.972187006	9.20E-07	2.38E-07
Ljwgs_079150.1_at	1.557125732	1.018285487	5.39E-05	0.006023696
Ljwgs_066033.1_s_at	1.557495413	1.069862487	9.49E-06	0.001167146
gi45354911_at	1.56036881	1.911877235	1.74E-08	6.42E-09
chr3.CM0460.11_at	1.561694125	2.118750267	1.05E-07	1.17E-08
gi897772_at	1.562037688	2.663290654	0.048065162	0.00386069
TC12383_at	1.563004838	1.938270907	0.000224272	8.77E-05
chr4.CM0558.49_at	1.563013026	1.222030154	9.41E-05	0.002413805
chr1.CM0275.19.1_at	1.563076748	2.072417033	0.000419443	8.75E-05
chr5.TM0813.23_s_at	1.563633743	1.263050836	0.000353191	0.005284394
chr4.TM1713.3.1_at	1.563718546	2.864141607	0.000807604	6.39E-06
chr4.CM0333.12_at	1.565203843	1.671480254	0.001194864	0.001805607
Ljwgs_048936.1_at	1.565838688	1.851730731	2.00E-08	1.13E-08
Ljwgs_118016.2_at	1.566914147	1.684832446	6.46E-06	1.10E-05
chr1.CM0410.39_at	1.566951359	1.223841835	0.000152837	0.003553641
Ljwgs_128124.1_s_at	1.567003286	1.483643686	7.96E-05	0.000417234
chr5.CM0953.28.1_at	1.568148928	2.093031323	0.000125412	2.24E-05
chr2.TM1491.23_at	1.568470628	1.669767093	0.000717032	0.001138684
Ljwgs_061486.1_at	1.568973644	1.546983902	7.24E-06	3.05E-05
Ljwgs_018625.1_at	1.569520273	1.626223192	0.005278432	0.00926
chr2.CM0803.102_x_at	1.572174286	1.578633447	6.18E-05	0.000189155
Ljwgs_043316.1_at	1.572895102	1.95878321	2.24E-05	7.59E-06
chr3.CM0160.60_s_at	1.573400729	2.135592722	0.001009739	0.000182853
chr1.TM1643.7_at	1.573661947	2.288162513	1.53E-07	7.40E-09
chr1.TM0430.16.1_at	1.574393355	2.424163161	0.010784807	0.001028199
chr1.CM0206.153.1_s_at	1.57476815	1.1414617	2.41E-06	0.000240162
chr2.CM0405.20.4_s_at	1.575552663	2.481856331	0.000163861	5.01E-06
gi7720609_at	1.577103951	1.486544748	0.00020988	0.001031916
gi45349022_at	1.577645788	2.495089682	9.51E-06	2.06E-07
Ljwgs_137440.1_at	1.578021794	1.115231734	2.73E-05	0.002046385
Ljwgs_016056.1_at	1.578666105	2.704659723	0.007033787	0.000221088
chr6.CM0420.47_at	1.579745298	1.506990868	6.04E-08	4.40E-07
Ljwgs_021581.1_at	1.580068561	1.1870835	2.33E-05	0.001100826
Ljwgs_063786.1_at	1.580413644	1.025316844	3.11E-06	0.000809322
Ljwgs_055408.1_at	1.581812838	1.904298938	9.59E-09	4.36E-09
chr5.CM0569.30_at	1.582637136	1.331521475	1.84E-05	0.000333452
Ljwgs_080668.1_at	1.58335055	1.704180738	7.08E-10	1.29E-09
Ljwgs_051679.1_at	1.584078652	1.955884047	8.44E-09	2.83E-09
TM0697.1.2_at	1.584366603	2.127936026	2.02E-08	2.42E-09
gi45397733_at	1.584504514	1.46114203	1.33E-06	1.26E-05
Ljwgs_021045.1_at	1.58797574	1.603176722	0.002980825	0.006547548
Ljwgs_134370.1_at	1.588479307	2.15161638	0.012154439	0.003322613
Ljwgs_067532.1_at	1.591201337	1.167154706	0.00053282	0.013654541
chr4.CM0046.21_at	1.591217121	1.930661051	3.12E-07	1.34E-07
CM0680.10_at	1.592648687	1.731368293	1.90E-09	3.09E-09
TC19001_at	1.59292437	3.319175105	0.001794209	4.44E-06
chr1.CM0105.29.1_s_at	1.593647927	1.271968275	0.004042187	0.034576197
Ljwgs_040273.1_at	1.593659344	1.407836079	1.52E-08	2.82E-07
chr1.CM0800.52_at	1.593800393	1.932277264	0.019259444	0.012278996
chr1.CM0088.27_at	1.59380487	1.441293413	6.04E-08	8.12E-07
chr2.CM0018.41_at	1.594351845	1.78729134	0.000412527	0.000425303
Ljwgs_108604.1_x_at	1.59481856	2.483922381	0.010151659	0.000861817
chr5.CM0048.7_at	1.595072278	1.934161789	0.000588894	0.00029507
chr1.CM0284.25.2_at	1.596918676	1.544124026	3.92E-07	2.31E-06
gi45412815_at	1.599100287	1.937853567	0.005179838	0.002952381
Ljwgs_023972.1_at	1.60085634	1.725635258	4.02E-07	6.88E-07
Ljwgs_021104.1_at	1.601049278	2.121890725	5.15E-06	8.36E-07
gi45628330_at	1.60119577	1.792748336	8.27E-05	8.77E-05
chr1.CM0544.52_at	1.601493358	1.464710771	0.001224041	0.00595672
TC8500_at	1.605172384	1.736383389	3.94E-05	5.94E-05
gi45628263_s_at	1.606516178	1.686788095	2.07E-05	4.30E-05
chr6.CM0314.22_at	1.60668536	2.313352342	0.000114899	9.02E-06
gi45629423_at	1.609620047	2.203509605	8.40E-08	8.26E-09
chr1.CM0318.30_at	1.610246523	2.087888337	1.99E-07	3.88E-08
chr5.CM0299.42_at	1.610580383	3.84900575	2.78E-05	4.73E-09
TM0427.30.1_at	1.611001986	2.082073834	0.027714943	0.012336336
chr1.CM0275.19.1_x_at	1.611084155	2.445922479	0.000209603	9.96E-06
TM1031.52.1_at	1.61127624	1.753059962	1.95E-05	2.80E-05
Ljwgs_093896.1_s_at	1.613243005	2.498024947	0.01216128	0.001147728
Ljwgs_070382.2_at	1.613897536	1.538852045	0.000685933	0.002653137
Ljwgs_104647.1_x_at	1.615783175	1.968989562	0.019031743	0.011728191
Ljwgs_117720.1_at	1.616341635	1.28759877	0.002655935	0.026020892
TM1519.1.1_at	1.617842473	1.872864642	0.037066457	0.032073282
Ljwgs_030122.2_at	1.617940309	1.247327868	2.81E-09	2.82E-07
Ljwgs_049767.1_at	1.619042316	2.267890414	1.75E-05	1.60E-06
chr1.TM0371.20_s_at	1.620176002	1.458255751	2.91E-09	4.70E-08
TC17099_at	1.620347361	1.636717856	0.000109118	0.000305996
gi45635128_at	1.621047023	2.078420359	0.001563285	0.000508238
TM0727.5.1_at	1.622233249	1.117779559	2.52E-05	0.002360021
chr4.CM0229.8_at	1.623730023	1.378097571	1.25E-05	0.000220341
Ljwgs_022440.1_at	1.623765811	1.854960555	1.12E-08	9.65E-09
chr5.TM0731.10.1_at	1.623993187	1.663091308	3.80E-06	1.11E-05
TC17315_s_at	1.625116909	1.219899057	0.000155613	0.004835426
chr5.CM0200.76_at	1.625332127	2.079252019	7.65E-07	1.79E-07
Ljwgs_101791.1_at	1.625351384	1.388123569	0.001537343	0.011434599
Ljwgs_012431.2.1_at	1.626642403	1.935650948	1.26E-07	6.78E-08
TC8802_at	1.629406878	1.446855434	1.06E-06	1.52E-05
Ljwgs_022526.1_s_at	1.629846999	2.037807309	9.19E-06	2.95E-06
Ljwgs_076792.1_at	1.631951089	1.410094092	0.005680086	0.02916527
TM0556.18_at	1.632111929	1.30138766	0.000191048	0.003617725
Ljwgs_064366.1_s_at	1.634702757	1.795798107	7.47E-05	9.57E-05
Ljwgs_011047.3_at	1.635518892	1.826007924	0.018239065	0.019134564
Ljwgs_016350.2_at	1.636155901	1.272521436	1.34E-07	9.37E-06
chr1.CM0113.56_at	1.636294441	1.49368439	5.10E-06	4.86E-05
Ljwgs_033313.1_at	1.637805947	1.689573585	7.92E-06	2.07E-05
chr2.CM0304.88_at	1.639603291	2.226703778	8.77E-06	1.11E-06
Ljwgs_033682.1_at	1.639747368	1.113677376	2.64E-06	0.000475245
Ljwgs_017619.1_at	1.640665972	1.759344416	2.24E-07	4.09E-07
chr5.TM0186.26_s_at	1.64082775	1.889735026	4.32E-05	3.44E-05
chr5.CM0239.6_at	1.642044769	1.853450061	1.56E-08	1.56E-08
chr3.CM0216.49_at	1.642431237	1.804045918	1.50E-07	2.09E-07
chr3.CM0282.63_at	1.645468291	1.33429454	2.14E-08	1.05E-06
Ljwgs_058595.1_at	1.646829711	1.152771825	3.52E-05	0.002675514
TM1408.21_at	1.64745969	1.806331876	2.18E-06	3.02E-06
Ljwgs_147476.1.1_x_at	1.647660806	2.115857796	0.006325506	0.002348373
TC18918_at	1.648088034	1.882698753	7.22E-07	6.33E-07
Ljwgs_068074.1_at	1.648240812	2.862469065	0.043131429	0.002831257
chr1.CM0023.10_at	1.649709595	2.340303264	0.00730384	0.001248645
chr4.CM0131.10_at	1.650865592	1.764102736	3.04E-09	6.10E-09
chr5.TM0431.23_at	1.650990001	2.056893276	2.79E-07	8.70E-08
TM1441.37_at	1.652485066	3.867061418	0.000239798	8.31E-08
Ljwgs_078146.1_at	1.65495872	2.182133873	0.027937103	0.010963647
Ljwgs_017693.1_at	1.655578603	1.379712982	2.37E-08	8.41E-07
Ljwgs_030351.2_s_at	1.656119103	2.083041079	3.75E-07	1.05E-07
TC17343_at	1.656725507	1.655296002	2.16E-06	8.29E-06
TM1556.23_at	1.657628795	2.059424822	1.15E-08	3.55E-09
Lj-MIR390a_at	1.658566964	2.274233664	0.003793776	0.000764957
chr1.TM1444.11_at	1.65943533	2.331013562	1.70E-06	1.34E-07
chr1.CM0192.45_x_at	1.659927507	3.189910551	0.000218792	7.47E-07
Ljwgs_060667.2_at	1.661998459	2.13885334	7.40E-09	1.49E-09
Ljwgs_088436.1.1_at	1.663211772	2.335177391	0.001820777	0.000262205
Ljwgs_011141.3_at	1.664074394	1.872644713	0.000824331	0.000814489
chr4.CM0131.86.1_at	1.664637903	2.601823355	0.003094978	0.000180079
gi45400769_at	1.664785308	1.558331581	0.002892473	0.010615984
Ljwgs_039413.1_at	1.66517836	1.815335872	1.24E-08	1.91E-08
chr5.CM0034.43_at	1.665417139	2.702991439	0.003868247	0.000166667
chr1.CM0017.42_at	1.66649245	1.594153905	2.93E-07	1.98E-06
chr4.CM0194.19_at	1.666514689	1.020259751	0.000654852	0.042047975
chr1.CM0141.31_at	1.668721235	1.797038309	0.000698528	0.001008629
Ljwgs_125694.1_s_at	1.669746969	1.854460862	1.24E-06	1.50E-06
Ljwgs_012135.1_at	1.670056004	1.587057164	5.22E-08	3.96E-07
Ljwgs_104189.1_at	1.672526331	1.425006134	2.54E-08	6.98E-07
Ljwgs_077905.1_at	1.673109127	1.793844158	4.87E-05	7.99E-05
chr6.CM0738.15.1_s_at	1.675217471	2.426306882	1.67E-05	1.04E-06
chr1.CM1255.3_at	1.676023104	1.230871802	0.003772852	0.049506344
Ljwgs_016371.1.1_at	1.676504699	1.42928205	2.94E-10	9.88E-09
chr3.CM0282.57_at	1.676581216	1.166145392	1.88E-06	0.000287875
chr4.CM1600.15_at	1.678930541	1.851551913	3.34E-09	4.61E-09
Ljwgs_064686.1_s_at	1.682194405	3.766490871	0.014000649	4.52E-05
chr4.CM0079.35_at	1.682703643	2.060546305	0.000959252	0.000452577
gi45621674_at	1.68294177	1.168029692	1.84E-06	0.000288607
chr3.CM0792.80_at	1.683623129	1.69401079	7.04E-05	0.00021015
chr4.CM0061.24_at	1.687760396	1.044836697	0.000577774	0.037173972
Ljwgs_011190.2_at	1.689161802	1.603567665	0.00095974	0.003683379
Ljwgs_039423.1_at	1.68964069	1.3185816	4.66E-07	2.80E-05
Ljwgs_014820.1_at	1.695108775	1.705941305	4.40E-06	1.54E-05
gi45352782_at	1.695423054	2.165081045	7.31E-06	1.85E-06
Ljwgs_037879.1_at	1.696314093	1.295237579	0.004865493	0.048467881
gi45573686_at	1.700753933	2.172105515	0.026715277	0.012722056
Ljwgs_042305.1_at	1.701653468	1.916752131	0.001653767	0.001624419
chr1.CM0579.4_at	1.703879521	1.393964494	3.14E-07	1.19E-05
Ljwgs_072537.1_at	1.703929877	2.111620434	1.14E-06	3.87E-07
Ljwgs_068657.1_at	1.704963244	1.394387434	0.000536476	0.006698919
chr4.CM0073.68_at	1.705260852	1.584259706	8.21E-10	9.20E-09
Ljwgs_051725.1_at	1.706455453	2.669317643	0.000416616	1.59E-05
chr2.CM0099.54_at	1.707522907	2.103838522	1.10E-07	3.91E-08
TC7888_at	1.70770286	1.643446122	7.15E-06	3.89E-05
Ljwgs_061340.1_at	1.709761095	1.747927879	3.75E-05	9.96E-05
TM1622.5_at	1.710723597	2.208441748	9.39E-08	1.90E-08
TM1031.52_at	1.712439754	1.456372972	4.27E-06	8.46E-05
chr1.CM0433.35_at	1.712591887	1.820776594	1.29E-08	2.69E-08
Ljwgs_039282.2_s_at	1.712902409	1.86735874	1.84E-05	2.60E-05
chr2.CM0304.78_at	1.713168902	1.561148223	2.18E-08	2.76E-07
gi45350479_at	1.713737196	2.279580421	0.012974991	0.004110497
Ljwgs_031318.1_at	1.713796893	1.301911058	8.65E-06	0.000451773
Ljwgs_048994.1_at	1.713920201	2.247833955	0.011207647	0.003839673
Ljwgs_148626.1_at	1.714721763	1.631998607	2.27E-05	0.000124866
Ljwgs_019597.2_at	1.717634409	2.232982183	8.62E-07	1.67E-07
Ljwgs_061044.1_at	1.717946875	1.574926963	8.61E-07	8.86E-06
chr1.CM0361.44_at	1.718900478	1.530142962	0.000509881	0.003472525
Ljwgs_054324.1_s_at	1.719335337	1.79992916	0.001578544	0.002764834
TM1130.28_s_at	1.719363983	1.875124842	2.34E-08	3.52E-08
Ljwgs_037118.1_s_at	1.719612784	1.969359938	3.50E-07	2.95E-07
chr2.CM0191.7_at	1.719700069	2.071500296	1.71E-07	7.96E-08
chr5.CM0239.4.1_at	1.721863207	2.033413694	6.73E-07	4.00E-07
Ljwgs_078086.1_at	1.722658009	1.402480491	1.62E-05	0.000406412
Ljwgs_029560.1_at	1.723391789	1.716889856	3.69E-07	1.56E-06
Ljwgs_037191.1_at	1.724437011	1.363862187	4.63E-05	0.001244389
Ljwgs_104413.1_s_at	1.725731881	1.492507799	0.000314778	0.002897693
gi45608467_at	1.726898707	2.041362372	0.005382288	0.003710754
Ljwgs_015097.2_at	1.727655198	2.372863658	0.012174373	0.002991701
Ljwgs_064678.1_at	1.727768565	1.548564236	3.64E-05	0.000338751
Ljwgs_137752.1_at	1.728592967	1.317724919	3.97E-05	0.001487001
TC10636_at	1.729609233	1.921417912	1.23E-08	1.49E-08
gi7742048_at	1.729694891	1.26415305	0.001105258	0.022937601
CM0680.44_s_at	1.730326544	1.733435408	0.000272233	0.000773747
chr1.TM0221.11.1_x_at	1.73040924	1.587105809	0.000341207	0.001955308
Ljwgs_113866.1_s_at	1.73065083	2.021386686	6.29E-08	4.21E-08
Ljwgs_024867.1_at	1.731237623	2.450051547	0.010439009	0.001967287
chr3.CM0711.55_at	1.731555725	1.528169846	0.000630228	0.004422307
Ljwgs_114821.1_at	1.733599189	1.097884338	5.78E-05	0.007906915
gi7778127_at	1.735108528	1.095546668	5.76E-05	0.00805084
Ljwgs_077472.1_at	1.735748775	1.348156596	0.002159745	0.025853374
CM0345.59.2_at	1.735924054	1.889809146	4.63E-09	7.41E-09
gi45627487_at	1.736101904	2.341910967	0.000366051	6.36E-05
gi45408619_at	1.7378877	2.601317117	1.28E-05	5.35E-07
chr2.CM0249.32_at	1.739292371	2.182560819	2.71E-07	7.76E-08
gi45580380_at	1.740888252	1.911876036	0.000794351	0.000968267
TC18119_at	1.742964848	2.250435705	9.51E-08	1.92E-08
chr2.CM0120.4_at	1.743246222	2.11213049	0.002767187	0.001519232
Ljwgs_081974.1_at	1.743890294	3.864929393	0.000164938	9.96E-08
Ljwgs_131249.1.1_x_at	1.745719428	1.542094228	3.84E-07	6.18E-06
gi45616654_at	1.746037092	1.969677481	0.019083261	0.018855684
BM1551.1_at	1.748091448	2.153250844	4.51E-09	1.59E-09
chr5.TM1077.24.1_at	1.748231669	1.449720684	9.69E-06	0.000220465
chr1.CM0192.24.1_at	1.74993645	1.697775285	1.18E-05	5.68E-05
chr5.TM1323.11.1_x_at	1.7509739	2.460494712	0.003037255	0.00047614
chr6.TM0306.12_at	1.751282039	2.360022257	0.00293278	0.000662159
Ljwgs_035498.1_at	1.752453977	1.890544471	0.000305173	0.000447612
chr4.CM0227.53_at	1.753203881	2.221874475	5.90E-06	1.62E-06
chr6.CM0314.19_at	1.753235086	1.880816999	1.06E-05	1.81E-05
chr3.CM0282.52.1_at	1.755257121	1.329224179	0.000467003	0.010155852
TM0599.10_at	1.756366533	1.924001916	0.001919857	0.002351944
Ljwgs_020043.1_at	1.756996721	2.104121066	6.71E-08	3.35E-08
chr1.CM0133.85_at	1.757941268	1.333313308	2.73E-07	2.34E-05
Ljwgs_081527.1_at	1.758772065	1.525731865	1.39E-07	2.92E-06
Ljwgs_038224.1_at	1.759211037	2.187439156	0.000148369	5.58E-05
chr3.CM0135.25.1_at	1.75985778	1.627967978	3.97E-06	3.38E-05
TM1680.19.1_at	1.761622708	1.716304834	5.54E-11	3.77E-10
Ljwgs_048618.1_s_at	1.76197724	1.480964467	1.52E-05	0.000286032
chr1.CM0231.79.1_at	1.763442332	2.016910071	0.000114785	9.82E-05
chr1.TM0750.11.1_at	1.76487834	1.98666716	1.77E-05	1.79E-05
chr2.CM0056.42_at	1.764931675	1.860974732	6.12E-07	1.35E-06
Ljwgs_140988.1_s_at	1.765961048	1.703930202	0.021633993	0.04795975
CM0584.36_at	1.766167421	1.398707998	1.28E-05	0.00042943
gi45621874_at	1.769346709	1.763805608	7.45E-05	0.000242115
Ljwgs_029953.1_s_at	1.772133498	2.527733957	5.26E-06	3.65E-07
chr1.CM0393.41_at	1.773372586	1.040340379	0.000139668	0.022149613
Ljwgs_094282.1_s_at	1.774434914	1.753765486	7.76E-06	3.18E-05
Ljwgs_135806.1_s_at	1.776565134	1.757781348	9.29E-06	3.73E-05
Ljwgs_051584.1_at	1.776868601	1.738054033	7.12E-07	3.63E-06
gi29970757_at	1.777303867	1.563554049	0.000297986	0.002434252
chr1.CM0029.21_at	1.777505913	1.772973746	4.49E-08	1.95E-07
chr2.CM0405.21_at	1.778669759	1.525041414	5.94E-10	1.78E-08
TM0746.5_at	1.778778325	1.510654741	3.86E-07	9.57E-06
chr1.CM0794.50.1_at	1.779970801	1.279180437	1.82E-06	0.000205705
Ljwgs_088626.1_at	1.780759279	2.433000492	3.56E-09	3.54E-10
Ljwgs_012396.1_at	1.785849016	1.441421224	1.49E-06	5.59E-05
gi29970026_at	1.785966775	2.620684147	3.18E-05	1.79E-06
chr6.CM0314.14_at	1.786141352	1.75966847	6.57E-05	0.00024059
Ljwgs_043734.1_s_at	1.786460664	1.961031117	1.41E-07	1.98E-07
chr5.CM0494.29_at	1.788926083	2.059570037	0.00034171	0.000273618
Ljwgs_123710.1_at	1.789359223	2.004065701	5.78E-06	6.25E-06
chr5.CM0071.8_at	1.790267899	1.689456253	0.000966419	0.003872451
Ljwgs_060581.1_at	1.790378213	1.95217037	1.54E-06	2.28E-06
chr1.CM0496.11_at	1.79060938	1.370439195	0.001163444	0.018227648
TM1765.11_s_at	1.791320821	2.374628439	0.00957762	0.002957865
TM0879.22_at	1.792092306	1.373614293	2.95E-06	0.000168515
Ljwgs_070849.1_at	1.793247635	1.722012285	2.99E-07	1.94E-06
Ljwgs_017694.1_at	1.793581726	2.080391671	4.11E-07	2.97E-07
gi45622851_at	1.79537131	3.756327122	0.046883307	0.000709941
Ljwgs_019632.1_at	1.796633044	1.683887354	3.22E-05	0.000198872
chr1.CM0361.39_at	1.797310564	1.912970922	1.22E-08	2.51E-08
Ljwgs_065639.1_at	1.797311925	2.153574143	6.57E-07	3.27E-07
Ljwgs_061940.1_at	1.798547008	1.575523973	1.61E-06	2.57E-05
Ljwgs_063587.1_at	1.798889555	1.677615818	3.12E-08	2.96E-07
Ljwgs_039194.1_s_at	1.800357946	2.288671629	0.000741963	0.000242163
TC11833_at	1.801687382	1.725674186	0.002480195	0.00797508
chr1.CM0593.41.2_at	1.801921329	2.089799989	0.000864949	0.0006594
TM0933.4_at	1.802106734	1.717809825	2.09E-06	1.34E-05
TC19227_at	1.802966325	1.958554135	1.40E-06	2.16E-06
Ljwgs_012627.1_at	1.804091366	2.153315251	2.61E-05	1.41E-05
TM1553.3_at	1.804461942	2.655832591	5.07E-07	2.21E-08
Ljwgs_079872.1_at	1.805212511	2.345349886	0.020428852	0.008337324
Ljwgs_075584.1_at	1.806402328	2.51227911	0.000581345	7.79E-05
TM0906.15_at	1.807346859	1.028549416	0.000406768	0.046347077
chr1.TM0454.34_at	1.810445179	2.447950978	0.049972798	0.019134564
Ljwgs_053234.1_at	1.811222529	3.413065003	0.00169999	1.25E-05
chr3.CM0047.35.1_at	1.812180643	1.744993167	0.000539902	0.001981132
Ljwgs_018189.1_at	1.813383634	2.309607187	3.37E-07	8.15E-08
Ljwgs_032243.1.1_s_at	1.815154072	2.025054448	2.20E-05	2.43E-05
chr3.CM0711.14_at	1.815346821	2.792677837	0.000613903	2.97E-05
Ljwgs_039604.1_at	1.816221444	2.009954097	7.41E-05	8.83E-05
Ljwgs_036811.1_at	1.816878918	1.597085059	2.65E-06	3.97E-05
chr3.CM0243.1_at	1.817510534	1.609908281	7.12E-06	8.91E-05
Ljwgs_037126.2_at	1.817633605	1.726318453	0.000222966	0.001019997
gi6956622_at	1.821653887	1.695156206	3.22E-05	0.000213064
Ljwgs_079420.1_at	1.821778515	2.994936215	0.023346572	0.001721677
gi6325693_at	1.823197431	2.925006175	8.08E-05	1.84E-06
Ljwgs_123584.1_at	1.823248385	1.981264113	6.22E-05	8.90E-05
Ljwgs_050816.1_at	1.823501546	2.071998704	2.71E-09	2.57E-09
chr4.CM0501.14_at	1.824309644	1.705053242	1.65E-08	1.58E-07
Ljwgs_088165.1_s_at	1.824849563	1.983326147	6.25E-05	8.93E-05
Ljwgs_024760.2_at	1.825486505	1.538575355	0.001818852	0.014186249
CM0601.42_at	1.826702749	1.664630959	3.95E-09	5.48E-08
TM0645.23.1_at	1.827367497	2.269455542	5.50E-05	2.00E-05
Ljwgs_098290.1_at	1.828588756	1.523745804	0.005622007	0.034902317
gi45402783_at	1.828780309	2.164280504	2.70E-08	1.52E-08
chr2.CM0120.8_at	1.829615116	2.505699724	2.41E-08	2.26E-09
BM1702.1_at	1.830903429	2.239279167	3.17E-09	1.22E-09
Ljwgs_070140.1_s_at	1.832304395	1.947694406	0.03423324	0.045233494
chr3.CM0452.19_at	1.833594732	1.928780723	3.26E-09	7.99E-09
Ljwgs_071385.1_at	1.834462169	1.013665521	1.22E-08	4.19E-05
chr1.TM0371.22_at	1.83495261	1.061719207	2.25E-05	0.007840931
TM1521.23.1_x_at	1.836648957	3.462550458	0.03445386	0.001014809
Ljwgs_010694.1_at	1.836948396	2.268321859	1.70E-07	5.91E-08
Ljwgs_149482.2_at	1.837687364	1.688082356	0.000767855	0.003878529
Ljwgs_026546.1_s_at	1.83809352	1.042120338	3.05E-05	0.010890512
chr2.TM0490.6.3_at	1.838533308	1.783269719	5.50E-08	3.27E-07
chr3.CM1468.34_s_at	1.839484261	2.05021072	1.21E-05	1.37E-05
chr2.CM0065.36_at	1.840423502	1.929989187	1.61E-06	3.67E-06
TM0846.6_at	1.842832535	2.000732551	0.00108208	0.001439171
TM0898.6_at	1.84289757	2.614562487	4.17E-07	2.81E-08
Ljwgs_025002.1_s_at	1.843445982	2.21740294	5.12E-05	2.59E-05
Ljwgs_063617.1_at	1.843453166	2.12644153	2.05E-05	1.60E-05
Ljwgs_013535.2_at	1.845792314	1.160833529	4.90E-05	0.007417236
chr1.CM0145.14_at	1.84729142	1.090517358	1.45E-05	0.005130915
Ljwgs_033476.1_at	1.85040222	2.015747403	7.22E-09	1.13E-08
gi45398271_s_at	1.850855225	2.036308624	1.12E-08	1.53E-08
Ljwgs_130799.1_at	1.852114582	2.900139834	2.49E-06	5.55E-08
chr1.CM0051.22_at	1.852243131	2.431180419	7.08E-07	1.22E-07
Ljwgs_128393.0.1_at	1.853486609	1.711654696	0.00018056	0.001075718
chr3.TM1222.6.1_at	1.85602387	1.594943008	1.27E-09	3.64E-08
chr4.CM0175.26_at	1.857932579	1.593678591	0.004723743	0.026444944
chr4.CM0659.20_s_at	1.860039856	1.38689571	1.22E-07	1.36E-05
Ljwgs_133241.1_at	1.86110612	1.980027102	6.44E-05	0.000113361
Ljwgs_082464.1_at	1.861561512	2.766497699	2.88E-08	9.87E-10
chr1.CM0088.27.1_at	1.861632716	1.850641073	1.64E-09	8.03E-09
gi45626652_at	1.864075582	2.060788842	7.62E-07	9.75E-07
Ljwgs_036320.1_at	1.866571409	1.658888676	1.69E-07	2.68E-06
TC12195_at	1.867220498	1.607417476	1.03E-05	0.00016219
Ljwgs_052884.1_at	1.867424942	2.429913772	1.28E-05	2.64E-06
TM0748.9_x_at	1.867714697	2.228813716	0.000289638	0.000164976
chr4.CM0170.15_s_at	1.869933709	2.571598931	1.01E-07	9.47E-09
Ljwgs_027891.1_at	1.870387023	2.158477152	2.13E-05	1.65E-05
Ljwgs_056474.1_s_at	1.870614679	2.084789383	5.94E-08	6.92E-08
Ljwgs_043298.1_at	1.87075511	1.717862112	5.76E-07	5.94E-06
Ljwgs_132504.1_s_at	1.870920211	1.46625065	0.000493979	0.00843368
Ljwgs_054553.2_at	1.872766359	2.044659775	0.028920779	0.033898034
chr3.CM0396.27_at	1.874157761	1.243236109	0.001315876	0.042313266
Ljwgs_117294.1_at	1.875782778	2.228119458	2.00E-08	1.08E-08
TC11891_at	1.876965415	-2.240461325	0.018894909	0.013242818
chr2.TM0254.20_at	1.879571952	1.441540506	0.000118417	0.003338551
gi45615234_at	1.880984065	2.434046471	0.000620355	0.00016848
Ljwgs_065613.1.1_s_at	1.881432587	2.361392122	1.10E-06	3.21E-07
Ljwgs_057595.1_at	1.882742099	1.858614819	7.88E-06	3.26E-05
Ljwgs_018312.0.2_at	1.885794352	1.570094799	1.14E-07	3.80E-06
Ljwgs_021845.1_s_at	1.886158981	1.775661085	2.40E-09	2.26E-08
Ljwgs_007060.2_at	1.886926164	1.139961915	8.32E-08	8.54E-05
gi11065466_at	1.887488509	2.203250018	6.99E-08	4.74E-08
chr2.TM0652.16_at	1.887956865	2.265144083	9.21E-10	4.48E-10
chr2.CM0002.4_at	1.889570622	1.302457644	0.00042084	0.017056685
Ljwgs_138011.1_at	1.895295474	2.007638804	6.09E-05	0.000111857
TM1408.6_s_at	1.898384055	1.188118825	0.000612612	0.03639072
Ljwgs_027021.1_at	1.898386938	1.133491608	9.36E-07	0.000662412
TC15761_at	1.898723472	1.908334418	2.57E-07	9.92E-07
Ljwgs_037517.1_at	1.899003499	2.221785712	1.37E-05	9.19E-06
chr1.TM0952.12_at	1.899362691	2.301053729	3.57E-11	1.40E-11
TM1611.4_at	1.901822197	1.249037124	0.000893875	0.035505135
gi45410050_at	1.902991145	1.879360362	4.22E-07	1.96E-06
Ljwgs_015944.1_at	1.903233746	4.221256792	0.00182688	2.29E-06
Ljwgs_047661.1_at	1.904540418	2.309054402	0.006165483	0.003548563
Ljwgs_145981.1_at	1.90507586	2.295260866	2.33E-06	1.11E-06
chr1.CM0105.50_at	1.905612924	2.191517664	7.75E-07	6.29E-07
chr4.CM0126.93_s_at	1.908467045	2.27369857	3.58E-08	1.86E-08
chr5.CM0494.11_at	1.909762021	1.916274485	2.57E-10	1.16E-09
chr5.TM0562.31_at	1.910209863	2.548743541	8.91E-08	1.20E-08
Ljwgs_035304.1_at	1.914534745	2.159092166	1.05E-06	1.07E-06
Ljwgs_076798.1.1_at	1.914839299	1.729635053	1.84E-07	2.43E-06
chr5.CM0909.23_x_at	1.916522785	1.175299348	4.34E-05	0.008126736
Ljwgs_095386.1_at	1.917549895	1.292915173	2.38E-05	0.002674911
Ljwgs_014023.2_at	1.918947912	2.51864865	0.006133135	0.001903928
Ljwgs_071950.1_at	1.920848076	1.993842849	3.31E-07	8.77E-07
Ljwgs_039530.2_at	1.921595094	1.653536715	3.35E-06	6.06E-05
TC12032_at	1.921910773	1.716253828	4.58E-07	6.49E-06
Ljwgs_062709.1_at	1.922502091	1.414679456	5.92E-10	1.10E-07
TM0651.31_at	1.925059541	1.038185935	2.44E-06	0.003029685
gi45623272_at	1.925981968	2.701049297	5.20E-05	5.01E-06
TM0879.19_s_at	1.926116347	1.104426841	6.71E-06	0.003785045
Ljwgs_007063.1_at	1.928897363	1.927986717	1.54E-07	6.47E-07
Ljwgs_111933.1_s_at	1.929577345	1.517582747	5.00E-07	2.75E-05
Ljwgs_073132.1_at	1.930713501	1.787830651	0.000746233	0.003568772
chr3.CM0142.55_at	1.932338072	2.258938193	6.59E-05	4.53E-05
TC12963_at	1.932704206	2.744847081	0.003372014	0.000490706
Ljwgs_024610.1_at	1.933035356	2.482356019	2.40E-06	5.49E-07
Ljwgs_092680.1_at	1.93573217	1.966236598	2.83E-05	8.11E-05
Ljwgs_030565.1_at	1.935997848	2.146091823	7.09E-11	9.08E-11
Ljwgs_027663.1_at	1.937182678	1.651873431	0.001251689	0.009807317
gi45635689_at	1.937944063	2.530197758	2.87E-05	5.87E-06
Ljwgs_050816.1_x_at	1.939297066	2.092686728	2.69E-09	4.77E-09
Ljwgs_019856.1_at	1.942498754	2.147486217	6.35E-06	7.92E-06
Ljwgs_084749.1_x_at	1.943643757	1.988612887	1.42E-08	4.63E-08
chr3.CM0208.25_at	1.944498308	1.751065728	9.70E-10	1.58E-08
TC8776_at	1.944604454	2.547325031	4.52E-08	7.42E-09
gi45353682_at	1.945073079	2.33879782	3.04E-06	1.50E-06
Ljwgs_136560.1_at	1.946958494	1.559354705	5.81E-05	0.001348128
Ljwgs_059716.2_x_at	1.947601774	2.746901194	7.59E-06	6.15E-07
Ljwgs_112592.1.1_at	1.948097797	2.352886913	3.32E-05	1.60E-05
Ljwgs_061459.1_at	1.948916982	2.17285523	7.27E-09	8.51E-09
Ljwgs_005489.2_at	1.94945751	4.029781887	0.017188545	0.000139273
Ljwgs_121486.1_at	1.949682975	1.185120187	1.74E-06	0.000904136
chr6.CM0539.10.1_at	1.950167262	2.762258254	4.49E-06	3.35E-07
chr2.TM0826.7_at	1.951501769	1.466594172	7.85E-07	6.56E-05
Ljwgs_027803.2_at	1.952160895	1.716925276	0.003372423	0.017728778
Ljwgs_038745.1_s_at	1.952253991	2.17407942	0.000597066	0.000649626
Ljwgs_027419.1_at	1.952483239	1.933427697	0.000205004	0.00066198
chr2.CM0021.54_at	1.95276631	2.207406708	8.27E-06	8.04E-06
gi45612277_at	1.95627288	1.766610917	5.52E-08	7.54E-07
Ljwgs_054723.1_at	1.957460965	1.392205379	0.000852072	0.022528616
TM1149.9_at	1.958667087	2.09264403	0.000158428	0.000259612
chr4.CM0219.28.1_s_at	1.961995654	2.821430535	7.62E-07	4.46E-08
chr4.CM0500.39.1_at	1.964216029	1.161357001	1.55E-07	0.000176216
Ljwgs_026287.1_at	1.964244648	1.565666057	0.00318331	0.029521494
Ljwgs_039797.2_at	1.964279189	1.350513238	6.51E-07	0.00013327
Ljwgs_033383.1_at	1.965436146	2.031696615	2.29E-07	6.42E-07
Ljwgs_039633.1_at	1.965826318	2.202186078	0.001444201	0.001473332
gi45621671_at	1.965861846	2.327019817	0.000596322	0.000374393
chr6.CM0057.25.1_at	1.967321233	2.325139692	0.001600326	0.001054169
gi45634492_at	1.967451848	2.409008962	6.88E-07	2.69E-07
Ljwgs_021851.1_at	1.968427151	1.92769882	2.07E-08	1.13E-07
chr4.TM0421.7_s_at	1.968735893	2.755237358	0.041537589	0.012266047
gi45577167_at	1.969973275	2.345934544	2.18E-07	1.16E-07
Ljwgs_049105.2_at	1.970776232	2.455936691	1.60E-09	4.89E-10
Ljwgs_052321.1_at	1.970890583	1.749703269	2.86E-05	0.000297804
chr4.CM0175.61.1_at	1.972789408	1.315210052	1.15E-06	0.000286074
chr5.CM0953.23.1_at	1.973984901	2.101267436	0.000138776	0.000236091
chr4.CM0501.54_at	1.974205913	2.169762117	2.97E-07	4.08E-07
Ljwgs_028771.1_at	1.974755921	2.318899087	4.46E-10	2.82E-10
TM0548.26_at	1.974773741	2.578934606	1.08E-05	2.14E-06
chr1.CM0195.71_at	1.974778319	2.289876884	0.020224109	0.017018291
Ljwgs_031879.1_s_at	1.975956456	2.163906365	1.40E-10	2.11E-10
gi45630068_at	1.976784053	2.002505975	2.61E-05	7.71E-05
TM0497.17_at	1.977341061	2.039003751	2.46E-06	6.70E-06
chr3.TM1222.5.3_at	1.978147672	1.812347157	7.19E-08	8.32E-07
TM1130.15_s_at	1.978361093	2.233038337	6.11E-08	6.10E-08
gi45622202_at	1.980095072	1.105588969	0.000166002	0.031916481
TC10445_at	1.982550471	2.310416251	0.00352214	0.002674361
gi45628828_at	1.982788008	2.882798482	3.14E-08	1.41E-09
chr1.CM0375.48_at	1.983696736	2.297499187	1.00E-05	7.49E-06
chr6.CM0314.34_at	1.983840641	1.53996052	1.17E-05	0.000479245
chr1.CM0113.4_at	1.98413961	2.019717808	1.99E-07	6.71E-07
Ljwgs_121403.1_x_at	1.985894118	3.382857526	2.88E-07	2.05E-09
Ljwgs_047699.1_at	1.987780657	2.265780298	1.82E-06	1.62E-06
chr4.CM0073.69_at	1.988076619	1.632344401	1.73E-07	6.58E-06
gi45637246_at	1.988843608	3.000951239	4.80E-08	1.39E-09
chr2.CM0177.45_at	1.991637598	1.002817677	9.38E-05	0.040009147
Ljwgs_008327.1_at	1.995489368	1.899189324	2.10E-07	1.53E-06
Ljwgs_012293.0.1_at	1.99551111	1.282958701	2.20E-11	2.54E-08
Ljwgs_038358.1_at	1.997047932	3.275030847	5.94E-07	6.96E-09
Ljwgs_042073.1_at	2.001555334	2.542802766	0.005362065	0.002123263
gi45615394_at	2.001908963	2.896648226	0.000148074	1.14E-05
Ljwgs_118519.1_s_at	2.002269233	2.335490979	0.000551514	0.000395241
Ljwgs_064584.1_at	2.002727369	1.740777648	7.27E-10	1.84E-08
chr5.TM1466.4_at	2.004604901	1.378733811	5.90E-07	0.000122828
Ljwgs_007233.1_at	2.004644669	2.403797953	8.36E-08	4.10E-08
Ljwgs_044265.1_at	2.004729613	3.205133857	0.00010084	2.46E-06
Ljwgs_071728.1_at	2.006082561	1.805426423	5.79E-07	7.44E-06
Ljwgs_026734.1_s_at	2.006455146	1.489809331	4.68E-05	0.002091882
chr3.CM1468.13.1_at	2.00778141	1.753750773	4.58E-06	6.90E-05
chr6.BM1377.7_at	2.010001238	2.091593456	5.25E-10	1.48E-09
chr6.CM0437.13_at	2.011650471	2.795034625	3.45E-05	3.60E-06
chr2.CM0225.21_at	2.011898828	2.290627543	0.003118527	0.002822045
Ljwgs_073600.1.1_at	2.012717432	1.941999163	8.25E-08	5.25E-07
chr1.TM0534.9_at	2.014312439	1.926979854	2.19E-07	1.49E-06
gi45349310_at	2.014491173	2.336292096	2.24E-05	1.65E-05
Ljwgs_015514.1_at	2.015022001	2.080770867	9.93E-05	0.000228045
Ljwgs_065200.1_at	2.015413281	2.094127124	2.31E-10	6.87E-10
chr4.CM0042.8_at	2.015889927	2.253003564	2.01E-07	2.28E-07
Ljwgs_055002.1_at	2.016279221	1.949185921	0.002984459	0.008819178
gi45616136_at	2.016727652	2.19187072	2.27E-06	3.46E-06
chr5.CM0299.42_s_at	2.016987373	3.042051715	0.000991004	6.40E-05
chr2.CM0783.12.1_at	2.017873715	1.419345723	1.24E-07	2.57E-05
chr4.TM1713.3.2_s_at	2.018523614	2.066516101	6.75E-06	1.93E-05
Ljwgs_066590.1_s_at	2.019408542	2.505606085	4.30E-06	1.49E-06
Ljwgs_124686.1_at	2.021190675	1.599142615	2.52E-05	0.00075367
gi45354430_at	2.021337759	1.948119782	3.03E-07	1.88E-06
gi45354665_at	2.022081009	2.165988943	2.46E-12	4.82E-12
chr1.CM0113.70_at	2.023116217	1.955615957	0.001074231	0.003558556
TM1566.6_s_at	2.024121085	2.387593835	0.003596493	0.00248782
chr2.TM0838.14_x_at	2.027217163	2.556294514	5.02E-07	1.37E-07
chr1.CM0215.23_s_at	2.029233381	1.781575292	1.43E-08	2.86E-07
gi14517814_at	2.03085841	3.612361549	4.36E-05	2.76E-07
Ljwgs_051723.1_s_at	2.03140727	2.334417479	0.013411107	0.011741499
chr4.CM0337.4_at	2.031844518	1.943421356	0.000374201	0.00151601
TC17886_at	2.035700464	1.894940185	0.000629184	0.002956717
chr4.CM0247.40_at	2.03662099	2.844443193	2.87E-10	1.90E-11
chr1.CM0398.9_at	2.038437694	1.479818076	1.21E-06	0.000132562
Ljwgs_022227.1_at	2.039916406	1.820790316	0.000456069	0.003091893
Ljwgs_073816.1_at	2.040072353	1.975975117	3.21E-09	2.16E-08
chr3.CM1468.22_at	2.040145058	2.007239769	2.00E-06	9.14E-06
chr2.CM0695.30.1_at	2.040528459	2.403303178	3.10E-08	1.85E-08
chr4.CM0501.25.1_at	2.040811143	1.813772642	6.63E-08	1.10E-06
Ljwgs_064723.1_s_at	2.040963986	2.010170092	1.11E-07	5.54E-07
TM1036.24_at	2.044050919	1.982455054	0.000394128	0.001417661
chr2.CM0783.12_s_at	2.044659831	2.082159979	2.31E-09	8.27E-09
Ljwgs_071628.1.1_at	2.04696586	2.259103976	3.25E-08	4.23E-08
Ljwgs_104697.2_at	2.048106663	2.386704867	1.54E-10	1.04E-10
Ljwgs_036221.1_at	2.048752037	1.882953126	5.98E-09	7.26E-08
chr2.CM0608.12.1_at	2.049189185	1.81578313	1.36E-06	1.96E-05
Ljwgs_061484.1.1_s_at	2.049198586	1.248725884	3.01E-06	0.001338443
Ljwgs_084749.1_at	2.049395993	1.706265099	9.25E-11	4.24E-09
chr2.CM0018.14_at	2.049646322	2.562693266	2.16E-09	6.25E-10
chr3.CM0135.25_at	2.049924351	1.012548636	8.81E-06	0.012580454
Ljwgs_084920.1_at	2.050722969	2.570698568	2.92E-06	8.90E-07
Ljwgs_014953.0.1_at	2.051324086	1.547837703	0.003854964	0.044139848
chr2.CM0695.8_at	2.05157323	1.679821225	9.43E-06	0.000242313
chr3.CM0602.18_at	2.053349151	1.888968199	8.42E-05	0.000567585
chr4.TM1415.9_at	2.055277053	2.434932562	1.93E-09	1.08E-09
chr2.CM0060.76_at	2.056015045	2.610518756	1.49E-05	4.04E-06
Ljwgs_068489.1_at	2.056630388	2.912451039	0.000423104	4.56E-05
Ljwgs_043382.1_at	2.057456454	1.549291954	0.001067002	0.018893682
chr3.CM0216.84_at	2.058010574	2.38437365	2.50E-05	1.86E-05
Ljwgs_141955.1_s_at	2.058321585	2.219343179	0.00141984	0.001972744
gi45629506_at	2.058332963	2.769711255	4.66E-05	7.04E-06
gi45635798_at	2.058808732	2.578646847	0.01329041	0.006534816
chr1.CM0105.44_s_at	2.05915675	1.926549243	1.23E-07	1.11E-06
Ljwgs_019206.3_at	2.061299586	2.454629578	2.09E-09	1.09E-09
Ljwgs_050114.1_at	2.062365368	1.68289788	0.001138999	0.012126915
Ljwgs_048050.1_at	2.06253505	1.911414735	6.60E-07	6.11E-06
chr1.CM0393.42_s_at	2.063069184	2.12205267	6.51E-08	1.98E-07
chr6.TM0169.15_at	2.063223673	1.753008993	0.000142285	0.00173967
Ljwgs_058587.1_at	2.064419461	3.276639289	0.009860804	0.000704884
chr3.TM1222.5.2_at	2.064608356	1.828289953	3.42E-06	4.63E-05
Ljwgs_016948.2_at	2.065159631	2.127462325	1.05E-08	3.17E-08
Ljwgs_021481.1_at	2.065858474	2.184410865	0.000588894	0.000999477
chr1.CM0150.75_at	2.066727673	2.241197592	1.21E-08	1.97E-08
TM1310.7_at	2.069300559	2.115652674	4.99E-12	1.80E-11
TM1149.2_at	2.070284509	1.795708406	6.11E-07	1.17E-05
gi11414897_at	2.071285846	1.834869326	2.28E-11	5.17E-10
chr4.CM0307.12_at	2.071637368	3.11876702	1.94E-05	7.73E-07
Ljwgs_020022.2_x_at	2.074834029	1.954649982	9.03E-07	6.86E-06
Ljwgs_040148.1_s_at	2.075611947	3.338794424	5.86E-08	7.75E-10
Ljwgs_104179.1_at	2.076501647	2.172888345	9.97E-10	2.61E-09
Ljwgs_037732.1_at	2.076567429	2.406732466	9.06E-06	6.70E-06
chr4.CM0219.29_at	2.076711514	2.078694664	4.86E-06	1.79E-05
Ljwgs_105475.1_at	2.077820118	2.191385499	1.29E-05	2.61E-05
chr1.CM0033.1_at	2.07924624	2.608388369	1.93E-11	4.75E-12
Ljwgs_039194.1_at	2.080555006	2.289973156	0.000114879	0.000142155
Ljwgs_028446.1_at	2.080778174	2.155123963	4.58E-08	1.27E-07
chr2.CM0020.29_at	2.082426967	2.035526448	5.58E-10	3.39E-09
chr4.TM0844.22_at	2.084076175	1.685582847	5.24E-05	0.001142379
chr4.CM0128.28_at	2.087552461	2.63715019	1.50E-06	4.11E-07
chr4.CM0006.49_at	2.08761066	2.738010269	1.47E-07	2.50E-08
gi45626047_at	2.09191359	2.553655656	7.83E-07	3.15E-07
Ljwgs_010240.3_at	2.093103219	2.225552835	5.90E-07	1.18E-06
Ljwgs_034621.1_s_at	2.095653049	2.576354054	5.37E-06	2.06E-06
TM1670.15.2_at	2.096381139	3.190190643	7.50E-05	3.07E-06
Ljwgs_086703.1_at	2.097880052	1.98132224	2.91E-07	2.27E-06
chr2.CM0360.3_at	2.09889837	2.454844716	3.39E-08	2.21E-08
Ljwgs_010291.1_at	2.100388684	1.979116797	2.11E-07	1.71E-06
chr4.TM0387.13_at	2.100957475	2.330578866	1.08E-07	1.34E-07
Ljwgs_085595.1_at	2.10130291	2.138482461	3.35E-13	1.28E-12
gi45632301_at	2.102004838	4.93425314	0.00223782	1.60E-06
Ljwgs_071495.1.1_at	2.102771935	2.100076667	7.41E-10	3.43E-09
chr2.CM0018.34_at	2.104716285	1.687752533	4.25E-08	2.28E-06
TC14027_at	2.105156101	2.441036033	1.52E-07	1.12E-07
Ljwgs_011999.1_at	2.106815971	2.771099135	0.003900451	0.001126619
Ljwgs_074310.1_s_at	2.109326663	2.927080165	1.42E-08	1.12E-09
TC12729_at	2.110322651	1.726223071	6.62E-05	0.001262786
Ljwgs_132649.1.1_at	2.112372149	2.57737629	2.67E-07	1.07E-07
gi45354231_at	2.113439681	1.910294219	1.22E-06	1.44E-05
chr1.CM0117.43_at	2.113468419	1.924813298	1.01E-07	1.24E-06
TC13658_at	2.113616413	2.249017464	6.11E-08	1.23E-07
chr2.CM0124.20.1_at	2.114501889	2.937099665	1.44E-05	1.43E-06
Ljwgs_038968.1_at	2.11615338	1.876858628	9.88E-05	0.000893542
Ljwgs_011499.3_at	2.11654709	2.79068723	1.96E-07	3.13E-08
chr5.CM0048.29_at	2.117000057	2.272421904	0.004627792	0.006419911
Ljwgs_006432.2_at	2.118241767	1.366620793	5.77E-05	0.006953829
Ljwgs_038111.1_at	2.12256786	2.171695131	1.62E-08	5.27E-08
Ljwgs_014829.1_at	2.124764187	2.181262429	6.96E-08	2.16E-07
chr4.CM0044.38_at	2.125097476	2.190460007	2.97E-11	9.74E-11
Ljwgs_053703.1_at	2.128740327	2.124880391	3.27E-07	1.36E-06
chr1.CM0192.52.1_x_at	2.129205835	3.527535361	0.009356413	0.000449832
Ljwgs_122335.1_at	2.129625198	2.142429516	3.28E-05	0.000102307
Ljwgs_058956.1_at	2.131737549	1.752823499	3.89E-06	0.000108754
Ljwgs_060753.1_at	2.13267511	2.584109073	0.000809275	0.000416579
chr6.CM0885.29_at	2.133135704	2.666213548	9.04E-08	2.71E-08
Ljwgs_140135.1_at	2.133753155	1.320972057	0.000834206	0.045541156
chr3.CM0590.50_s_at	2.140635064	3.342180988	0.000468041	1.85E-05
Ljwgs_027998.1_at	2.142592736	3.123121754	0.000186267	1.36E-05
chr5.CM0456.4_at	2.14884122	1.46740592	4.20E-07	9.89E-05
Ljwgs_038134.1_s_at	2.148877411	2.462585895	0.000388874	0.000326041
TM1472.25_at	2.150280341	2.189960685	4.68E-08	1.59E-07
Ljwgs_144291.1_s_at	2.156222755	2.225985937	1.57E-09	4.82E-09
Ljwgs_086529.1_at	2.157521455	2.047533038	1.06E-06	7.38E-06
gi51587337_at	2.159720238	1.255227291	7.22E-07	0.000690713
chr1.CM0248.13.1_x_at	2.162054887	1.984470438	2.66E-08	3.05E-07
Ljwgs_064891.1_at	2.16457669	1.8380112	1.60E-06	3.56E-05
Ljwgs_017281.1_at	2.167378362	3.24753658	0.001132978	8.00E-05
Ljwgs_064083.1_at	2.169177278	2.691851791	1.18E-07	3.86E-08
chr4.CM0219.26_at	2.169527469	2.995504213	9.80E-09	8.16E-10
Ljwgs_056906.1.1_at	2.170029088	1.847132781	3.22E-06	6.53E-05
chr1.TM0498.16_at	2.172969219	2.103288714	1.05E-08	6.61E-08
chr2.CM0338.16.1_at	2.17342404	1.810437309	0.000135444	0.001955177
chr1.CM0078.21_x_at	2.17381746	1.67292093	1.59E-06	9.53E-05
chr1.CM0315.10_at	2.174654051	1.827378334	0.00109099	0.009713207
gi7614732_at	2.175047266	2.53699917	2.24E-05	1.55E-05
chr2.CM0304.15_at	2.175119805	3.253947132	1.27E-09	3.61E-11
CM0345.11_at	2.176504485	2.535414952	3.18E-10	2.24E-10
Ljwgs_015358.2_x_at	2.177701408	2.664092387	1.23E-07	4.77E-08
TM1307.9.1_s_at	2.181328675	3.470787882	0.019648125	0.001762592
Ljwgs_059324.0.1_at	2.183700915	2.856265531	5.33E-06	1.01E-06
Ljwgs_065778.1_s_at	2.18370149	1.613385056	5.44E-07	5.66E-05
chr1.CM0231.37_at	2.185001049	1.787294359	7.69E-08	3.22E-06
chr4.CM0044.28_at	2.185641471	2.345243037	7.20E-07	1.30E-06
Ljwgs_007648.1_s_at	2.187904036	2.607052098	6.65E-11	3.27E-11
Ljwgs_017532.1.1_at	2.189211829	1.954737738	3.40E-08	5.40E-07
Ljwgs_041381.0.1_at	2.189465964	2.631141752	1.46E-07	7.00E-08
Ljwgs_014610.1_s_at	2.189634439	4.318235943	1.55E-07	1.72E-10
chr3.CM1468.28_at	2.189797387	3.281383255	5.53E-07	1.94E-08
CM0385.27_at	2.191428516	1.986139377	1.69E-06	1.89E-05
Ljwgs_018317.1_s_at	2.193773448	3.152618963	6.17E-05	4.63E-06
chr2.CM0608.17_at	2.195404882	2.273481356	1.03E-05	2.56E-05
Ljwgs_099499.1_at	2.200996592	2.804642157	4.34E-11	8.86E-12
Ljwgs_144174.1_at	2.201202036	2.787811869	6.64E-08	1.68E-08
TC15959_at	2.203606881	2.554342876	3.15E-09	2.35E-09
TM0837.20_at	2.205072924	1.65055818	7.18E-08	8.02E-06
gi1370143_at	2.205731926	2.073133745	4.03E-09	3.87E-08
Ljwgs_121097.1_at	2.208501554	1.50280309	6.94E-07	0.000155831
Ljwgs_082464.1_s_at	2.208724729	2.741524134	2.52E-09	7.92E-10
chr6.CM0885.28_s_at	2.208871703	2.649211031	1.35E-06	6.76E-07
Ljwgs_082552.1_s_at	2.210328025	2.04284991	7.07E-05	0.000466108
Ljwgs_061484.1.1_at	2.210960664	1.493386771	3.72E-05	0.003655549
chr6.CM0139.66_at	2.211627878	2.669121891	1.04E-09	4.70E-10
gi45416045_at	2.213465866	1.47418948	0.00058289	0.025492052
Ljwgs_140649.2_at	2.214975499	3.17135235	0.000792963	8.30E-05
TC14488_s_at	2.215858295	2.504286371	2.47E-10	2.54E-10
chr1.CM1409.6_at	2.216026578	1.697744141	6.19E-11	7.99E-09
chr4.TM1713.3_x_at	2.216388743	2.207344062	2.02E-12	1.03E-11
chr2.CM0060.44_at	2.217359865	1.329892936	5.99E-05	0.011584686
Ljwgs_036445.1_at	2.217436945	2.198322496	3.25E-08	1.52E-07
chr3.CM0282.137_at	2.217828911	2.697122296	5.29E-08	2.16E-08
TM1622.13_at	2.220479591	1.54400538	9.52E-07	0.000164137
Ljwgs_069806.1_at	2.220675126	1.801845092	0.000980302	0.011225714
Ljwgs_034704.1_at	2.221712111	1.214767406	5.44E-08	0.000158232
Ljwgs_072532.1_at	2.222133556	2.481576163	1.64E-09	1.93E-09
chr2.CM0803.40_at	2.222617932	2.617756488	2.26E-05	1.41E-05
chr2.CM0338.28_at	2.223251896	1.671005907	6.81E-05	0.002550201
chr1.CM0318.17_at	2.225522805	2.022740488	1.09E-11	1.80E-10
Ljwgs_069379.1_s_at	2.226237284	2.135352477	0.000106415	0.00048213
Ljwgs_135074.1_at	2.226594258	1.686969381	1.58E-09	2.01E-07
TM0626.22_at	2.227560104	1.991684205	0.000619792	0.003956531
Ljwgs_028761.2_at	2.228187633	1.907562686	1.11E-10	3.59E-09
Ljwgs_061847.1_at	2.231504985	2.404907709	2.02E-08	3.52E-08
TC10911_at	2.231558917	3.194280384	1.37E-07	7.94E-09
chr2.CM0338.35_at	2.231971572	2.423359567	1.82E-06	2.82E-06
chr3.TM1367.15_at	2.236078471	3.030669927	0.011723341	0.003163795
Ljwgs_033475.1_at	2.236456998	1.876221824	1.88E-07	5.60E-06
Ljwgs_023608.2_at	2.23684899	2.320069648	0.000141321	0.000306192
Ljwgs_036270.1_s_at	2.242056867	2.260859486	2.15E-05	6.70E-05
gi7788372_at	2.243208769	3.316346992	0.000145501	8.82E-06
Ljwgs_011490.1_at	2.243453289	2.440387449	3.86E-08	6.00E-08
Ljwgs_029050.1_at	2.246523712	1.734629371	2.35E-05	0.000878946
gi29966462_at	2.247061211	2.357393618	1.63E-08	3.94E-08
gi45632140_at	2.248169804	2.168438895	1.84E-07	1.15E-06
Ljwgs_021193.1_at	2.2497568	2.38305621	2.03E-07	4.31E-07
Ljwgs_062280.1_at	2.250718905	1.871462821	5.49E-06	0.000131077
chr1.TM1767.16_at	2.250722034	2.719360923	7.20E-10	3.17E-10
Ljwgs_063288.1_at	2.251263543	3.290137502	9.45E-05	6.17E-06
chr1.CM0109.3_at	2.253168981	1.934945137	1.76E-08	4.53E-07
Ljwgs_028427.1_at	2.254822304	2.600869871	7.04E-06	5.50E-06
Ljwgs_018815.1_at	2.258185307	2.223987984	9.72E-06	4.09E-05
chr1.CM0233.3_at	2.260784536	1.454619668	5.16E-06	0.001266311
chr5.CM0299.10_at	2.262451129	1.910320345	1.74E-08	5.46E-07
Ljwgs_025169.2_at	2.262686058	2.562865891	2.68E-13	2.52E-13
Ljwgs_139675.1_at	2.264739615	2.354296678	1.52E-07	4.05E-07
gi45352381_at	2.26681787	2.831013021	6.42E-10	1.84E-10
Ljwgs_026303.1_s_at	2.267035836	2.174671103	1.32E-05	7.05E-05
Ljwgs_084669.1_at	2.267130937	1.444606311	2.66E-06	0.000837087
chr1.CM0192.45.1_s_at	2.26739673	2.278864853	1.15E-10	5.20E-10
chr6.CM0013.62_at	2.267655345	1.670485728	6.62E-05	0.002908725
chr2.CM0153.11_at	2.269663029	3.864544654	0.00019421	2.58E-06
Ljwgs_010544.1_at	2.270223823	2.976062191	9.52E-05	2.01E-05
Ljwgs_142542.1_at	2.270450658	2.06413405	5.91E-05	0.000459991
chr6.CM0686.21_s_at	2.27048993	1.761902683	1.61E-11	1.89E-09
chr2.CM0168.34_at	2.271363059	2.412556131	1.66E-06	3.28E-06
Ljwgs_052818.1_s_at	2.272730516	2.363115511	2.63E-05	5.97E-05
Ljwgs_042311.1_at	2.273074689	3.017418579	2.41E-06	3.73E-07
gi58430448_at	2.274108498	2.633287075	1.50E-08	1.10E-08
chr1.TM0750.20_at	2.277328004	2.292007747	5.67E-08	2.20E-07
gi45618350_at	2.277403598	2.899797637	5.34E-07	1.31E-07
chr1.CM0361.33_at	2.279336361	2.086866954	2.69E-09	3.52E-08
Ljwgs_062217.1_s_at	2.283757322	3.021655281	1.60E-07	2.45E-08
Ljwgs_049068.1_s_at	2.284458534	2.396209785	0.003533011	0.005848735
Ljwgs_118638.1_at	2.285836724	1.639162615	7.84E-07	0.000104342
Ljwgs_051412.1_at	2.28674319	2.97808642	0.000722933	0.000186829
Ljwgs_052210.0.1_at	2.287811851	2.103963729	3.23E-08	3.62E-07
Ljwgs_020312.1_at	2.287948539	1.190073959	0.000135105	0.040920892
TC13479_at	2.288867114	2.557222336	3.06E-09	3.58E-09
chr3.CM0590.50.1_s_at	2.291399271	3.090346132	0.000123141	1.96E-05
chr4.CM0131.86.1_x_at	2.292270235	2.534136661	2.68E-06	3.40E-06
chr2.TM0889.14_s_at	2.294842441	3.802683915	1.54E-07	1.49E-09
Ljwgs_091570.1_at	2.297994215	4.006279938	8.16E-05	7.19E-07
chr1.TM1671.16_at	2.298110887	2.307041277	0.00010314	0.000307634
gi45627771_at	2.298552478	2.114253776	2.52E-06	2.35E-05
Ljwgs_017955.1.1_s_at	2.300578048	3.361835851	0.008923444	0.001250952
chr1.TM0221.11.1_s_at	2.300823713	2.396112231	8.81E-08	2.30E-07
Ljwgs_023890.1_s_at	2.302682948	2.19299868	3.07E-10	2.64E-09
Ljwgs_050034.1_at	2.303664367	2.709016269	2.68E-06	1.70E-06
Ljwgs_024348.1_at	2.305324933	1.583843915	3.66E-06	0.00055624
TM1123.26.1_at	2.305620206	2.275900159	1.70E-10	9.36E-10
Ljwgs_007122.1_at	2.307417346	2.46954429	3.92E-06	7.03E-06
Ljwgs_081262.1_at	2.312150787	2.472141395	2.17E-10	4.56E-10
Ljwgs_072410.2.1_at	2.312798781	2.447259334	4.30E-08	9.19E-08
TM1535.1_at	2.313052021	1.961104503	2.65E-05	0.00042638
chr5.CM0096.60_s_at	2.313500246	2.675912977	1.11E-07	8.32E-08
chr2.TM0479.6_at	2.315251572	2.782574235	8.49E-06	4.19E-06
chr4.CM0087.105_at	2.31582495	3.328673787	2.77E-05	1.94E-06
chr3.CM0226.101_at	2.316084523	3.5255353	0.000120972	5.17E-06
chr1.CM0105.21_s_at	2.31907769	2.05029948	6.03E-09	1.16E-07
chr2.CM0310.6_at	2.319147933	1.754036175	2.69E-07	2.38E-05
chr1.TM0811.8_at	2.320414822	4.440120716	0.002032299	1.34E-05
chr1.TM1305.19.3_s_at	2.322324295	1.260218147	1.97E-06	0.00249805
Ljwgs_020286.1_at	2.324002985	1.649440405	1.17E-06	0.00016069
chr2.CM0783.7_at	2.327644402	2.581480183	3.49E-08	4.30E-08
Ljwgs_020238.1_at	2.32817424	2.457010997	3.86E-06	8.05E-06
gi29965573_at	2.328596245	2.504523769	0.000354446	0.000531239
Ljwgs_036636.1_at	2.33102858	2.267036186	1.72E-06	8.96E-06
TM0933.11_at	2.331848488	2.923527669	1.40E-10	3.62E-11
chr1.CM1413.19_at	2.334676548	2.364553093	1.10E-08	4.05E-08
chr2.CM0310.6_s_at	2.337057988	1.546256517	1.81E-08	8.78E-06
Ljwgs_021987.2_s_at	2.338085198	1.46853864	0.000180941	0.017434606
chr1.CM0215.44_at	2.34518036	2.190602405	1.36E-11	1.57E-10
TM0950.14.3_at	2.346114069	2.844377914	5.17E-05	2.41E-05
Ljwgs_022475.2_s_at	2.346156138	2.106866082	3.19E-05	0.000294604
gi29966355_at	2.346309173	2.560586023	7.40E-09	1.13E-08
Ljwgs_028068.1_at	2.347187927	2.448829444	4.56E-07	1.14E-06
chr1.CM0113.58_at	2.347594634	1.700192922	9.35E-05	0.004288793
chr1.CM0361.1_at	2.348556011	3.001281762	1.03E-08	2.23E-09
Ljwgs_049255.1_at	2.350008942	1.865119476	0.000494313	0.007749739
Ljwgs_063285.1_s_at	2.352180176	1.705109174	7.06E-06	0.000583673
gi45397958_at	2.357204792	3.284183861	4.07E-08	3.15E-09
Ljwgs_020347.1_at	2.358573911	2.503466255	1.57E-08	3.31E-08
Ljwgs_044186.1_x_at	2.360383035	2.45518991	1.13E-08	3.03E-08
chr2.CM0002.4_s_at	2.361204879	1.319510838	5.41E-07	0.000779358
chr5.CM0062.5_at	2.361302355	2.971193013	0.001806572	0.000702198
Ljwgs_046037.1_at	2.362094927	2.270259237	0.001067002	0.003689652
chr1.TM0371.23_at	2.362210219	2.144993016	3.05E-07	3.67E-06
Ljwgs_020774.1_at	2.363747592	2.002723253	2.41E-08	7.07E-07
Ljwgs_009490.3_at	2.369566802	4.637409414	2.66E-06	4.01E-09
chr6.CM0314.36_at	2.375900104	2.160498651	4.86E-11	7.65E-10
Ljwgs_005275.1_at	2.377241151	1.326244343	7.68E-06	0.005068173
TM1520.7.1_at	2.378896281	2.356532421	5.18E-08	2.43E-07
Ljwgs_127254.1_at	2.383770841	3.292785191	3.03E-06	2.99E-07
chr2.CM0749.8_at	2.386377969	2.135047922	1.67E-05	0.0001711
CM0680.1_at	2.387899097	2.301440683	0.000216424	0.000875854
Ljwgs_058404.1_s_at	2.387987394	2.073615851	0.000144099	0.001472834
Ljwgs_029723.1_at	2.391997019	1.471377746	1.12E-06	0.000586052
gi45635449_at	2.392011486	2.160961277	9.29E-07	1.12E-05
gi45625334_at	2.392085127	2.335392399	0.000890756	0.002788492
Ljwgs_076245.1_s_at	2.397992517	2.283182014	1.95E-05	0.000108374
chr6.CM0082.43_at	2.399498677	2.592617281	1.39E-07	2.36E-07
Ljwgs_004982.2_at	2.400298523	2.31625675	3.32E-06	1.84E-05
Ljwgs_020774.1_x_at	2.400564362	1.988200941	3.72E-08	1.40E-06
chr1.TM0371.23_x_at	2.403353291	2.15761046	3.22E-07	4.37E-06
chr6.CM0420.16_at	2.403760677	2.385336499	3.73E-08	1.72E-07
chr3.CM0792.13.1_at	2.404722046	2.311039157	2.48E-08	1.68E-07
Ljwgs_084062.1_at	2.405301281	1.637391949	7.20E-06	0.001019448
Ljwgs_036130.1_s_at	2.408427658	3.615938418	5.56E-05	2.55E-06
Ljwgs_016165.1_at	2.409889153	2.775076958	6.28E-08	4.97E-08
chr4.CM0307.1_s_at	2.409919366	2.078957121	2.46E-14	8.77E-13
TM0674.11_at	2.411061097	2.179275557	9.65E-08	1.30E-06
Ljwgs_006539.2_at	2.413633945	3.246559642	0.000121512	1.99E-05
Ljwgs_018486.1_at	2.414047379	1.686445872	0.000354189	0.013987419
Ljwgs_022968.1_at	2.415343167	2.336078868	0.000216694	0.000851049
Ljwgs_025639.2_at	2.415917369	2.197756099	7.78E-05	0.000585349
Ljwgs_120837.1_s_at	2.417763902	2.677586329	4.49E-05	5.34E-05
TM1130.8_s_at	2.41847188	2.743888727	9.21E-07	8.66E-07
CM0355.7_at	2.420879111	2.783682239	2.52E-09	2.06E-09
Ljwgs_045188.1_at	2.422299821	1.978291183	4.16E-05	0.000868073
Ljwgs_024344.1.1_at	2.422516813	2.437687216	4.33E-05	0.000132417
chr5.CM0019.54.3_s_at	2.424822237	3.201483671	2.50E-05	4.47E-06
chr4.CM1170.43_at	2.425551948	2.70956024	5.12E-11	5.87E-11
TC18081_at	2.427123852	3.234148986	1.88E-06	2.76E-07
Ljwgs_023111.1_s_at	2.428278933	1.929363769	4.93E-09	3.37E-07
chr2.CM0360.23_at	2.429080934	2.295204402	1.27E-06	9.20E-06
Ljwgs_063148.1_at	2.431369873	3.188806344	1.33E-06	2.35E-07
chr4.CM0831.5_s_at	2.431396466	2.503874954	5.21E-05	0.000126201
Ljwgs_024157.1_at	2.432510896	2.258171684	1.60E-09	1.81E-08
chr3.CM0634.85_at	2.435778816	2.103315756	2.84E-07	5.99E-06
chr2.CM0102.51.1_at	2.438397339	2.646219566	1.21E-09	2.02E-09
Ljwgs_019888.1_s_at	2.438986988	2.869980603	2.26E-07	1.39E-07
Ljwgs_026114.1_at	2.439396344	2.72959807	2.72E-09	3.12E-09
chr3.CM0152.1_at	2.441705105	3.082461081	1.04E-05	3.02E-06
Ljwgs_037516.1_at	2.441870852	1.687929032	1.29E-05	0.001391232
TC8247_s_at	2.446381078	2.554774355	5.41E-09	1.43E-08
chr5.CM0239.20_at	2.447051243	2.310474746	9.11E-12	9.24E-11
Ljwgs_062134.1_at	2.447286162	2.21245276	1.81E-08	2.55E-07
chr1.TM0498.8.2_at	2.447722948	2.482514308	1.70E-07	6.01E-07
Ljwgs_120813.1_s_at	2.453033434	1.705312428	9.75E-08	2.34E-05
Ljwgs_019331.1_at	2.457292183	2.463048308	2.23E-09	9.73E-09
gi2367428_at	2.457633092	3.800046576	1.43E-09	2.66E-11
Ljwgs_013319.1_at	2.458295801	3.300916105	1.12E-08	1.32E-09
Ljwgs_091191.1_at	2.461878615	1.389852225	0.000124633	0.025687055
chr4.TM1335.10_at	2.465638832	3.266389445	0.000809275	0.000180079
TM1005.13_at	2.465914803	1.907531502	8.07E-08	6.22E-06
Ljwgs_033062.2_at	2.46889461	2.532759689	2.30E-07	7.03E-07
Ljwgs_075335.1_at	2.470192359	2.718853665	7.26E-10	1.00E-09
TM1445.39_x_at	2.470679743	3.818664641	0.000126442	4.59E-06
Ljwgs_028818.1_at	2.471129878	3.452782876	0.018639963	0.004469773
gi45616047_at	2.473171219	2.586961563	1.00E-07	2.48E-07
Ljwgs_019162.1_at	2.473438663	2.976719327	1.39E-07	6.54E-08
chr4.CM0025.6_at	2.476676601	1.905757999	0.000596123	0.010939409
chr6.CM0140.24_at	2.477538207	2.40475913	2.56E-11	1.81E-10
Ljwgs_050695.1_at	2.481891113	2.561756973	0.000586634	0.001217279
Ljwgs_020411.1_at	2.488969766	1.692045808	1.82E-06	0.000346743
Ljwgs_097163.1_at	2.489274069	2.52898864	9.80E-07	3.23E-06
chr4.CM0131.86.1_s_at	2.489961731	3.155814491	2.82E-08	6.84E-09
Ljwgs_056616.2_s_at	2.490776626	1.6228082	0.001025912	0.040054934
Ljwgs_069348.1_at	2.491220507	2.647600833	9.32E-09	1.94E-08
chr2.CM0783.14_x_at	2.492574443	2.348496692	6.51E-07	5.01E-06
Ljwgs_050059.1_at	2.49313935	2.511837449	1.43E-06	5.09E-06
chr1.TM1643.6_at	2.495595231	1.783956863	7.89E-07	0.000108304
Ljwgs_058587.1_s_at	2.500010792	3.393535235	0.000538686	9.11E-05
chr1.CM0033.1.1_at	2.500653183	2.832859914	3.71E-09	3.67E-09
Ljwgs_053302.1_at	2.501287944	2.04766541	9.29E-06	0.000239737
chr1.CM0393.42_at	2.501508972	2.449816415	2.89E-11	1.83E-10
Ljwgs_091497.1_s_at	2.50189054	3.67806822	0.001138713	9.71E-05
Ljwgs_097910.1_at	2.502933447	2.708898369	2.96E-06	4.72E-06
chr4.TM1713.3_at	2.503474966	2.435557996	3.00E-11	2.08E-10
TC15327_at	2.503778478	2.774087175	4.56E-10	6.05E-10
CM1488.13_at	2.506717101	2.363072068	9.55E-05	0.000511131
chr1.TM1305.8_s_at	2.508847175	1.388827303	1.91E-06	0.002085285
Ljwgs_055087.1_at	2.509861647	3.376246384	0.015408429	0.004671801
chr1.CM0800.42_at	2.516342917	3.077096161	3.68E-05	1.56E-05
gi29966928_at	2.517313508	3.144014763	2.92E-05	9.72E-06
Ljwgs_104157.1_at	2.519175137	2.771840584	2.44E-06	3.25E-06
chr1.TM1633.16_at	2.521947551	3.082435104	5.91E-06	2.43E-06
Ljwgs_063556.1_x_at	2.52202107	3.186614722	7.68E-09	1.95E-09
Ljwgs_081366.1_at	2.52204872	2.738793428	2.67E-06	4.09E-06
chr4.CM0283.25_at	2.525754784	2.595932165	1.29E-09	4.21E-09
gi45626384_at	2.525968237	4.496752005	0.002291286	3.37E-05
chr6.CM0139.91.1_at	2.527785755	3.348454378	2.41E-07	3.63E-08
chr2.CM0008.36_at	2.532314076	2.239453158	3.13E-05	0.00033408
Ljwgs_038228.1_at	2.533064521	2.352261384	5.56E-05	0.000357928
Ljwgs_039412.1_at	2.534234855	2.562946352	6.04E-08	2.22E-07
Ljwgs_110039.1_at	2.535626957	2.806348968	0.001574614	0.001778521
Ljwgs_008982.2_at	2.535834862	2.708546792	1.27E-11	2.54E-11
Ljwgs_046380.1_at	2.536665328	1.940948437	9.34E-08	8.02E-06
Ljwgs_028380.1_at	2.537538783	1.629832735	1.37E-09	1.20E-06
chr2.CM0608.31_s_at	2.540421431	2.563751671	3.70E-06	1.26E-05
Lj-MIR167_s_at	2.541710345	2.582151187	0.000373894	0.000917065
Ljwgs_055511.2_at	2.542328757	2.932689051	1.65E-06	1.30E-06
chr2.CM0304.19_at	2.542562916	3.4643029	7.79E-11	6.74E-12
Ljwgs_042622.1_at	2.542711947	3.181233158	1.60E-06	4.93E-07
chr2.CM0018.67_at	2.547992775	2.466762556	4.92E-07	2.85E-06
chr4.CM0297.62_at	2.548946681	3.015390338	4.68E-08	2.67E-08
chr5.CM0357.10_at	2.549217419	2.070526789	0.000365416	0.005218571
Ljwgs_041467.1.1_at	2.550233653	2.925992271	2.36E-12	1.85E-12
Ljwgs_045590.1_at	2.553564075	2.836623634	5.05E-07	6.11E-07
Ljwgs_007379.1_at	2.553972893	2.598701562	1.23E-07	4.18E-07
TM1034.18_at	2.554290173	3.101272481	4.05E-09	1.72E-09
chr6.TM0317.20.1_s_at	2.554714173	2.195121829	1.24E-10	3.81E-09
Ljwgs_067737.1_at	2.555294739	2.934637723	7.26E-07	6.00E-07
chr2.CM0124.28_at	2.558344393	2.066263922	0.004203409	0.033420015
chr6.TM0689.9_at	2.558770835	3.303942039	5.82E-09	1.13E-09
Ljwgs_048519.1_s_at	2.558854737	3.145036706	1.06E-09	3.85E-10
Ljwgs_007682.1_at	2.560476895	1.922066844	0.002435917	0.033610026
chr4.CM0126.26_at	2.563832513	2.798901583	3.10E-05	4.29E-05
TM0578.19.1_at	2.567347211	3.55871612	1.28E-06	1.17E-07
chr4.CM0307.23_at	2.570314929	2.77050918	8.40E-09	1.48E-08
chr3.TM0209.27_at	2.570390711	2.945370773	4.26E-06	3.60E-06
chr5.TM1598.12_at	2.5725278	1.870630948	7.18E-08	1.11E-05
gi45617763_at	2.574933718	3.160464079	1.62E-07	6.09E-08
TM0954.16.2_at	2.574962626	3.617028809	8.45E-09	5.83E-10
Ljwgs_035785.1_at	2.576401815	3.434075926	8.74E-07	1.26E-07
gi45398091_at	2.580343988	2.465639066	1.52E-05	8.32E-05
Ljwgs_015475.1_at	2.583412731	2.042381509	0.000921721	0.012650724
chr3.CM0590.59_s_at	2.584057867	3.123149945	7.80E-06	3.65E-06
Ljwgs_114128.2_at	2.58622487	2.762240514	1.43E-08	2.81E-08
TM1123.5_at	2.586344418	2.517447686	7.37E-10	4.67E-09
Ljwgs_047944.1_s_at	2.586389207	2.711480225	1.34E-09	3.43E-09
chr5.CM0311.5_at	2.586699837	1.809753092	0.00035552	0.013903209
Ljwgs_080583.1_s_at	2.587491929	1.842968093	1.01E-09	2.70E-07
chr5.CM0024.54_at	2.591508532	3.131193563	2.45E-09	1.08E-09
chr4.CM0247.11_s_at	2.591690956	2.537236109	1.29E-10	7.87E-10
Ljwgs_019693.1_at	2.59332297	2.27857468	4.44E-06	6.33E-05
Ljwgs_083297.1_s_at	2.594761306	4.754520462	0.010138979	0.000196625
gi29969189_at	2.59579673	1.781488068	5.97E-05	0.004581465
Ljwgs_041843.1_at	2.59700818	2.270279	3.73E-08	7.50E-07
Ljwgs_023111.1_at	2.60279546	1.031368743	2.80E-06	0.025227265
gi45627265_at	2.604590968	3.225350069	1.99E-10	6.17E-11
Ljwgs_061092.1_s_at	2.605606835	2.336113204	3.24E-06	3.89E-05
Ljwgs_017752.2.1_at	2.611307313	2.856266128	2.81E-10	4.46E-10
Ljwgs_026715.1_at	2.61255964	2.530168948	3.24E-13	2.33E-12
chr2.CM0008.65_at	2.612980286	2.955396061	1.13E-10	1.13E-10
Ljwgs_036277.0.1_at	2.616064784	2.922877427	4.36E-08	4.91E-08
Ljwgs_069146.1_s_at	2.619823842	3.359890837	0.000866697	0.000264218
gi45641857_at	2.620937628	2.688504226	1.09E-09	3.62E-09
Ljwgs_070176.1_at	2.625922846	2.61676574	1.22E-08	5.48E-08
TC13254_at	2.628770288	3.055872423	2.03E-11	1.36E-11
chr2.CM0608.63_at	2.630930812	3.65758133	1.31E-08	1.01E-09
chr2.CM0168.32_at	2.638559998	1.460022209	1.72E-07	0.000356145
Lj-MIR171a_at	2.640516731	3.228316055	1.17E-07	4.58E-08
gi45398245_at	2.64351684	2.387989431	7.01E-05	0.000567373
Ljwgs_090314.1_s_at	2.643787902	2.464842911	1.60E-05	0.000111583
Ljwgs_052179.1.1_s_at	2.645239932	2.973272347	0.000183268	0.000185076
Ljwgs_010639.1_at	2.648002606	2.026795621	3.23E-05	0.001220255
Ljwgs_033844.0.1_at	2.648130954	1.466319617	6.69E-08	0.000166415
chr2.TM0417.8_at	2.649118431	2.574426047	0.000121044	0.00048213
chr5.CM0956.10_at	2.649592565	3.564625188	9.18E-06	1.29E-06
Ljwgs_016986.1_at	2.649915157	2.304872117	8.14E-12	2.37E-10
chr3.CM0216.81_at	2.653136649	3.688643278	5.71E-07	4.94E-08
gi45400480_at	2.655630114	2.552476322	3.00E-06	1.75E-05
TC17223_at	2.658209848	1.791356462	4.90E-09	2.24E-06
Ljwgs_020113.1.1_at	2.660720476	2.629956913	1.71E-06	7.47E-06
chr2.CM0225.11.1_at	2.660866799	2.070901376	2.15E-11	2.40E-09
Ljwgs_138654.1_x_at	2.662771338	2.303985192	3.25E-08	7.39E-07
Ljwgs_047157.1_at	2.663162599	1.685586954	2.52E-05	0.004492134
Ljwgs_018982.1_at	2.665167233	3.356895714	1.37E-05	4.06E-06
chr3.CM0253.22_at	2.665307181	1.562531977	1.24E-07	0.000159234
Ljwgs_015358.2_at	2.670108309	3.221625018	0.000223321	0.000114387
chr6.CM0041.3_at	2.672970879	2.303416039	1.20E-07	2.75E-06
chr6.TM0689.12_at	2.67451179	2.927436786	5.65E-05	7.55E-05
chr4.CM0739.24_at	2.677437986	2.999727628	2.65E-06	2.89E-06
chr4.TM1713.3.2_at	2.678435022	2.235901638	2.44E-06	6.17E-05
Ljwgs_031654.1_at	2.680836275	3.406716986	1.81E-08	4.27E-09
gi45349003_at	2.681530573	3.591312498	2.22E-08	2.74E-09
chr4.CM0007.37_s_at	2.682572825	2.335668238	4.94E-08	1.03E-06
chr1.CM0275.8_at	2.68328086	2.208016374	1.44E-05	0.00033312
chr5.TM0743.51_at	2.68568733	2.845001724	1.05E-07	2.24E-07
TM0987.24_at	2.686253873	4.088395228	7.56E-06	2.53E-07
Ljwgs_019228.1_at	2.69152621	3.929519077	3.49E-11	1.19E-12
gi45609844_at	2.692266779	4.822144606	1.72E-05	8.90E-08
Ljwgs_061661.1_at	2.695064942	1.680847561	1.29E-08	1.24E-05
chr2.CM0177.77.1_at	2.696295401	2.797078703	9.26E-08	2.53E-07
Ljwgs_075593.1_at	2.700685755	2.489133981	7.32E-08	7.93E-07
Ljwgs_075715.1_at	2.705341663	2.282930523	8.49E-08	2.49E-06
chr5.TM0913.9_at	2.708484275	3.521468749	0.001840218	0.000539588
chr6.CM0885.27_s_at	2.712010006	3.063379145	2.72E-09	2.77E-09
Ljwgs_078891.0.1_at	2.712225031	2.400092059	5.91E-07	9.13E-06
Ljwgs_020773.1_at	2.712648312	2.653846039	1.46E-12	9.46E-12
chr1.CM0800.24_at	2.715003202	3.109002244	9.27E-07	7.83E-07
gi7747817_at	2.718579397	2.679002219	6.72E-06	2.86E-05
Ljwgs_032846.1_at	2.719797394	3.360500601	5.07E-07	1.78E-07
gi45414401_at	2.725072104	3.170379476	1.87E-05	1.33E-05
Ljwgs_044269.1_at	2.72767346	1.729467017	1.04E-08	8.42E-06
chr4.CM0131.75_s_at	2.728715883	2.978174415	5.27E-05	7.24E-05
chr3.CM1468.9_at	2.732166874	2.148483963	7.55E-06	0.000293476
TM0721.11_at	2.73407523	2.078987362	3.18E-07	2.61E-05
TM0858.35_x_at	2.734473307	3.074663328	2.93E-08	3.06E-08
chr2.CM0608.63.1_at	2.738144415	3.120877763	3.77E-08	3.36E-08
Ljwgs_099231.1.1_at	2.740646396	2.121165458	8.26E-08	6.31E-06
chr2.CM0124.21_at	2.744184042	3.091313646	1.50E-09	1.58E-09
Ljwgs_050801.1_at	2.744361677	1.697025311	3.25E-08	3.01E-05
chr3.TM0436.1_at	2.749891717	3.205782186	3.65E-06	2.54E-06
Ljwgs_047351.1_at	2.75061719	2.840422109	3.83E-06	1.02E-05
chr1.TM0805.9.1_at	2.754820035	4.069374427	4.37E-06	2.01E-07
CM0345.41_s_at	2.755887699	2.846211246	8.57E-12	2.68E-11
chr2.CM0249.48_at	2.759779467	2.209288767	7.45E-07	3.29E-05
gi45637641_at	2.762158324	2.136975178	2.58E-06	0.000136586
Ljwgs_139202.1_s_at	2.765179467	2.724631544	4.40E-10	2.46E-09
chr5.CM0519.54_at	2.765616916	2.194979062	1.01E-09	7.48E-08
Ljwgs_074659.1_at	2.769707987	-2.182703847	0.006022662	0.04807914
chr6.CM0314.35_at	2.770739855	2.081363474	0.001198698	0.020733261
Ljwgs_033074.1_at	2.771409124	2.321548799	6.40E-07	1.78E-05
Ljwgs_035507.1_at	2.774306661	2.766121475	1.99E-08	8.73E-08
TM1130.25_at	2.775037037	2.937359606	5.01E-09	1.13E-08
TC11869_at	2.775271326	3.262504153	0.000119786	7.82E-05
Ljwgs_041279.1_at	2.776274325	2.048296408	2.75E-08	3.82E-06
gi2292920_at	2.780304907	3.318026599	1.46E-10	7.20E-11
chr5.CM0096.60.1_at	2.78062633	2.824605556	6.86E-07	2.29E-06
chr1.CM0104.34_at	2.782611386	1.303732235	4.65E-06	0.012206186
Ljwgs_026636.1_at	2.784603407	3.374916549	1.30E-06	5.79E-07
Ljwgs_009775.1_at	2.788621595	3.565218943	5.33E-11	1.04E-11
Ljwgs_091519.1_s_at	2.792268172	2.022172043	2.35E-05	0.001497636
Ljwgs_126357.1_s_at	2.793051019	2.952544216	1.40E-05	2.77E-05
chr5.CM0239.14.1_at	2.793325402	2.619333188	3.75E-11	4.19E-10
chr6.CM0139.68.2_at	2.802842236	3.614772922	0.00827841	0.00308087
TC10806_at	2.803324815	3.351640493	2.87E-08	1.42E-08
chr5.CM0909.32_at	2.804569533	3.342724566	5.15E-08	2.69E-08
Ljwgs_101026.1_x_at	2.80521378	3.249887601	9.22E-08	6.80E-08
gi45628253_at	2.810878367	3.507681039	4.49E-07	1.39E-07
Ljwgs_005533.1_at	2.812448383	3.175585018	7.54E-13	7.46E-13
chr2.CM0124.21_x_at	2.820760865	3.022564682	1.44E-09	2.79E-09
chr1.CM0315.11_s_at	2.823076106	2.470287521	1.61E-07	3.07E-06
chr4.CM0654.62_at	2.823510992	3.462090952	2.32E-07	8.73E-08
Ljwgs_040949.1_at	2.826227032	1.801897396	5.56E-08	3.50E-05
Ljwgs_015398.1_s_at	2.827526276	3.506244615	4.04E-06	1.40E-06
Ljwgs_047868.1_at	2.83031718	2.174734193	2.27E-06	0.000130855
chr4.CM0128.25_at	2.831890248	3.101411286	5.65E-12	8.35E-12
chr5.CM0456.6.2_at	2.832824948	3.134758048	5.40E-11	7.01E-11
chr2.CM0201.67.1_at	2.83333551	1.915061766	8.98E-06	0.001275099
Ljwgs_134568.1_s_at	2.835191742	4.038160588	9.71E-09	5.61E-10
chr1.TM0371.24_at	2.836510111	2.283604871	2.93E-07	1.33E-05
Ljwgs_015837.1_at	2.841345064	2.806655992	1.24E-09	6.51E-09
Ljwgs_046207.2_at	2.841905718	2.090722737	1.96E-08	2.92E-06
chr3.CM0116.70_at	2.846800859	3.445840562	3.25E-09	1.42E-09
chr2.TM1534.7_at	2.851908626	2.720669777	3.02E-11	2.67E-10
Ljwgs_075092.1_at	2.854649684	3.550542618	5.85E-09	1.82E-09
Ljwgs_042146.1_at	2.858389915	2.637328956	2.43E-08	2.66E-07
Ljwgs_133701.1_s_at	2.860344768	2.077757616	3.12E-07	4.15E-05
Ljwgs_012672.2_s_at	2.86452255	1.720323022	4.38E-09	7.26E-06
Ljwgs_042179.1_x_at	2.864873205	2.865026286	0.001231277	0.003101472
Ljwgs_018813.2_at	2.866437665	2.941845953	3.00E-08	9.23E-08
Ljwgs_015763.2_at	2.866518377	2.933153341	2.11E-10	7.52E-10
chr6.TM1240.10_at	2.870307104	3.437222837	7.72E-08	3.86E-08
chr6.CM0118.2_s_at	2.875521313	3.269668593	1.69E-10	1.57E-10
chr3.CM0792.22_at	2.876962934	2.815023996	1.03E-10	6.52E-10
TC17924_at	2.877483637	2.659798775	3.73E-12	5.00E-11
Ljwgs_008688.3_at	2.879689969	2.792363236	1.59E-08	9.75E-08
chr1.CM0064.45_at	2.884235484	3.737617477	1.04E-08	1.91E-09
Ljwgs_063148.1_x_at	2.885645324	3.371585622	4.41E-07	2.94E-07
chr3.CM0106.75_at	2.885691496	3.548619662	7.24E-07	2.70E-07
Ljwgs_029450.1_at	2.889059514	2.694892066	3.14E-06	2.50E-05
Ljwgs_028535.1_at	2.890592583	2.641602764	1.10E-08	1.37E-07
chr1.CM0033.3_at	2.895211029	1.88789561	7.30E-08	3.55E-05
chr4.CM0006.32_at	2.901047861	3.074328972	4.13E-10	9.41E-10
chr1.TM1410.6_at	2.903241415	2.02025471	6.86E-07	0.000124517
Ljwgs_023227.1_at	2.903751787	3.504444673	5.50E-08	2.47E-08
chr1.CM0215.10_at	2.906385246	2.804699415	2.18E-05	0.000105353
Ljwgs_068967.1_s_at	2.909368689	3.318871183	1.72E-09	1.55E-09
TM0561.8.1_at	2.912006432	2.255343469	3.69E-10	3.90E-08
gi45619284_at	2.912260834	3.818900927	6.70E-08	1.11E-08
chr6.CM0139.49_at	2.917590263	3.188224175	5.44E-08	7.96E-08
Ljwgs_057474.1_at	2.919716484	3.591023714	2.26E-07	8.20E-08
Ljwgs_077902.1_s_at	2.921001888	3.124278892	2.33E-07	4.39E-07
Ljwgs_035721.1_at	2.92117062	2.916387341	9.21E-07	3.68E-06
chr4.CM0042.128_at	2.923732539	3.699244864	5.21E-06	1.45E-06
TM0846.11_at	2.926404204	2.541442752	8.41E-15	2.87E-13
chr3.TM0916.11_at	2.927691952	3.686496968	2.75E-09	7.32E-10
Ljwgs_036640.1_at	2.932841363	3.049228556	1.91E-12	5.47E-12
chr6.TM0317.20.1_at	2.934783535	2.472206854	4.86E-10	1.84E-08
chr2.CM0304.20_at	2.935094127	3.175495498	1.89E-11	3.21E-11
Ljwgs_021647.2_at	2.935485677	1.967821014	5.28E-12	4.04E-09
Ljwgs_016990.2_at	2.939001535	2.969544376	9.67E-14	4.06E-13
Ljwgs_055962.1_at	2.941458026	2.422655244	1.15E-11	6.55E-10
Ljwgs_017449.1_at	2.944539436	2.764798316	2.92E-09	2.84E-08
chr2.CM0803.88_at	2.945981314	3.884425831	2.65E-05	4.82E-06
chr1.CM0088.68_at	2.948280059	1.684382948	0.000152458	0.026961273
gi29967161_at	2.948588768	3.097605403	1.40E-10	3.63E-10
Ljwgs_134796.1.1_s_at	2.95003321	2.438393556	1.25E-05	0.000282688
Ljwgs_021740.1_at	2.95014478	3.683211896	9.21E-10	2.67E-10
chr3.CM0070.7_at	2.951076781	2.871043339	1.71E-08	1.01E-07
Ljwgs_025747.1.1_at	2.959684068	1.668749408	3.16E-08	7.53E-05
chr4.CM0234.38_at	2.965532547	3.202217756	4.95E-11	8.87E-11
TM0759.23.2_at	2.968924903	2.208016115	0.001758315	0.028489433
chr4.CM0007.37_at	2.970574122	2.812421526	8.96E-09	7.45E-08
chr6.TM0367.11_at	2.97124632	2.600646352	1.27E-09	2.94E-08
chr6.CM0139.51_at	2.972293721	2.686145723	1.52E-08	2.16E-07
TC10002_at	2.978387196	4.331740156	8.26E-08	3.88E-09
Ljwgs_018124.1_at	2.979685913	3.776958262	3.01E-09	7.39E-10
Ljwgs_101587.1_at	2.98000327	2.389986026	4.66E-06	0.000161057
chr1.CM0088.65_at	2.980577628	2.447169704	3.11E-09	1.49E-07
Ljwgs_086969.1_s_at	2.990845909	2.572000704	1.26E-06	2.51E-05
Ljwgs_033035.2_at	2.991386552	3.064724967	2.96E-09	1.00E-08
gi45631627_at	2.992687619	3.608022154	1.16E-10	5.00E-11
Ljwgs_093279.1_at	2.995447485	3.119117332	3.05E-11	8.79E-11
gi15485717_at	2.996004235	3.380273487	2.71E-10	2.86E-10
Ljwgs_027255.1_at	2.996047324	3.607028982	0.000281516	0.000147272
Ljwgs_022308.1_at	2.999075448	2.731084842	4.34E-11	6.81E-10
chr5.CM0456.12_x_at	2.999137837	3.030700346	2.82E-09	1.13E-08
Ljwgs_042620.1_at	2.999197169	2.001803087	0.000357123	0.018551865
Ljwgs_014546.2_at	3.005840127	3.80085424	4.42E-06	1.24E-06
TM0950.14.2_x_at	3.01750567	4.08738975	0.013140211	0.003647648
Ljwgs_073459.1_at	3.021230161	3.060851606	1.83E-07	6.49E-07
chr2.CM0346.1.1_at	3.024779469	1.485646144	9.19E-06	0.013350512
chr3.CM0701.12_at	3.026581432	2.654853479	3.26E-08	6.36E-07
Ljwgs_109537.0.1_at	3.02870872	3.779268495	3.72E-11	1.00E-11
Ljwgs_144966.1_at	3.029059874	3.673511252	7.86E-10	3.32E-10
chr2.CM0021.61_at	3.03096211	2.6578649	8.45E-05	0.000861862
chr2.CM0545.35_x_at	3.040069112	2.705058719	0.000200355	0.001595155
chr1.TM1305.8.1_s_at	3.041266143	1.530181648	5.16E-07	0.00180436
Ljwgs_122636.1_s_at	3.04632637	2.25150441	5.30E-08	6.89E-06
TC10072_at	3.053292005	3.376942311	3.59E-06	4.48E-06
TM0898.28_at	3.053884311	3.509880734	2.02E-06	1.64E-06
Ljwgs_086307.1_at	3.057704357	2.495730658	3.58E-09	1.84E-07
gi45618573_at	3.061652504	3.635148227	3.32E-05	1.91E-05
gi45621260_at	3.063065784	5.323922178	0.000289638	3.27E-06
Ljwgs_021382.3_at	3.065744333	2.553941188	3.50E-07	1.08E-05
chr1.TM1767.12_at	3.071265275	2.6928068	2.78E-06	4.25E-05
gi45607288_at	3.072867171	3.506752149	1.78E-08	1.56E-08
Ljwgs_096803.1_at	3.072942226	3.743272715	1.29E-09	5.22E-10
chr1.CM0320.17_s_at	3.081173647	3.29210618	9.36E-06	1.68E-05
chr3.TM0436.8_at	3.085692354	2.696450541	1.12E-12	3.21E-11
gi45610110_at	3.095639814	3.246545656	3.34E-06	7.51E-06
chr1.TM0221.9_at	3.098244877	1.862749882	3.82E-08	4.62E-05
TM1408.11_at	3.099323785	2.882973621	0.000222992	0.001214575
Ljwgs_018741.1_at	3.10009962	3.728922858	2.69E-08	1.24E-08
gi45627589_at	3.104368077	3.379947996	7.45E-11	1.21E-10
Ljwgs_147770.1_at	3.107175774	2.64572992	1.83E-06	3.90E-05
gi45618673_at	3.107562263	2.99516442	9.07E-09	6.10E-08
chr4.CM0087.91_at	3.115518708	1.393638417	3.64E-06	0.014196228
chr4.CM0659.6_at	3.116252497	3.190659625	8.40E-07	2.55E-06
Ljwgs_014411.0.1_at	3.11700195	2.106954224	1.35E-05	0.001724318
chr3.TM0859.13_at	3.117329646	2.782004234	2.49E-07	3.67E-06
Ljwgs_068757.1_at	3.117619464	4.180676741	1.28E-08	1.55E-09
Ljwgs_052475.1_s_at	3.117716957	3.012719137	0.000237685	0.000932654
chr5.CM0456.12_s_at	3.118235964	3.359132396	1.38E-09	2.53E-09
gi45603978_at	3.131121581	2.97610338	1.02E-07	7.63E-07
Ljwgs_036642.1_at	3.134674013	2.77395964	1.07E-06	1.60E-05
Ljwgs_010504.2_at	3.136063477	2.590659453	6.78E-07	2.17E-05
Ljwgs_031495.1_at	3.140513299	2.800535162	1.33E-09	2.45E-08
Ljwgs_077996.1_at	3.14119899	2.758305256	5.44E-06	7.64E-05
Ljwgs_128947.1_at	3.143237298	3.631400193	1.12E-11	7.95E-12
Ljwgs_027911.1_at	3.148236096	1.568401538	1.54E-06	0.004053189
chr1.TM0454.17_x_at	3.149585692	3.853255646	3.73E-10	1.40E-10
Ljwgs_023330.1_at	3.154527305	3.200945865	4.10E-08	1.46E-07
Ljwgs_074181.1_s_at	3.155167199	3.93755699	2.94E-11	7.80E-12
Ljwgs_062355.1_s_at	3.15776644	3.849272016	4.41E-05	1.94E-05
chr5.CM0788.63.1_at	3.162656025	3.00682893	3.04E-10	2.67E-09
chr5.CM0456.6.1_at	3.163528765	3.295272786	1.30E-06	3.24E-06
Ljwgs_024614.1_at	3.1698584	2.981349411	8.36E-05	0.000462769
Ljwgs_138683.1_at	3.170311357	3.861115087	1.30E-07	5.31E-08
Ljwgs_045655.1_at	3.173041154	3.089981122	7.22E-09	4.36E-08
chr6.CM0139.75_at	3.174145716	3.152343384	0.00283794	0.007008521
TM1034.10_at	3.17627001	3.207379505	4.24E-07	1.54E-06
chr3.TM0365.15_at	3.179339837	3.623205254	7.30E-13	6.33E-13
chr3.CM0590.43_at	3.181529029	2.072493509	1.03E-05	0.001914926
Ljwgs_024210.1_at	3.183638727	4.064856432	1.12E-08	2.46E-09
Ljwgs_048893.1_at	3.183905616	2.680513516	1.17E-08	3.81E-07
Ljwgs_056381.1_at	3.18768605	3.5695627	1.28E-09	1.45E-09
gi29969071_at	3.1908033	4.974486784	0.000861591	3.89E-05
chr2.CM0028.12_at	3.193044984	3.060719435	2.85E-08	1.98E-07
Ljwgs_023327.1_at	3.194750274	2.818633893	1.54E-09	3.20E-08
chr2.CM0020.42_at	3.194835978	3.433373501	3.85E-08	6.92E-08
Ljwgs_026017.2_at	3.197291194	3.04580828	2.58E-07	1.83E-06
chr1.CM0322.1_at	3.198905305	3.607737352	4.97E-09	5.13E-09
Ljwgs_114013.1_at	3.199241874	3.170175216	4.13E-06	1.70E-05
Ljwgs_101780.1_at	3.200944069	2.714435119	2.04E-08	6.02E-07
Ljwgs_048462.2_at	3.201518194	3.054826514	6.73E-08	4.92E-07
Ljwgs_062924.1_at	3.202888049	3.62194449	5.00E-08	4.89E-08
TC13015_at	3.209080834	4.416227852	3.59E-08	3.22E-09
chr5.CM0335.17_at	3.212072458	3.191106768	9.93E-10	4.86E-09
chr1.TM1438.20_s_at	3.212460632	3.857088237	5.64E-14	2.29E-14
TM0746.9_at	3.212788757	2.832125627	7.32E-06	9.58E-05
Ljwgs_051727.2_at	3.213087342	3.197166013	6.73E-12	3.45E-11
TM1408.11_s_at	3.218089964	2.958481925	7.41E-06	6.37E-05
gi45626172_at	3.218437345	3.171941627	2.04E-08	1.03E-07
Ljwgs_042197.1_s_at	3.218976958	1.739834486	0.000100264	0.028877935
Ljwgs_024790.1_at	3.219597447	3.059198981	1.78E-07	1.33E-06
chr2.CM0323.39_at	3.222429433	2.568714514	6.27E-07	2.93E-05
TM0459.16_s_at	3.229887905	4.257482165	7.68E-05	1.51E-05
Ljwgs_016808.1_at	3.230357181	3.798296432	3.04E-09	1.90E-09
Ljwgs_102136.1_at	3.231543671	4.385772525	2.86E-05	3.80E-06
Ljwgs_118033.1_at	3.235398377	3.454849737	1.85E-06	3.44E-06
chr4.CM0026.12.3_at	3.236375674	3.943269563	3.67E-12	1.31E-12
chr1.CM0017.30_at	3.237004027	2.674774092	1.57E-06	4.60E-05
chr5.CM0299.44.2_at	3.239864955	3.809285091	7.34E-10	4.57E-10
gi45580328_at	3.242149511	3.99768174	6.08E-09	2.08E-09
Ljwgs_029572.2_x_at	3.252586063	3.538777266	7.22E-06	1.08E-05
Ljwgs_129227.1_at	3.25296944	3.33212302	1.95E-10	6.82E-10
Ljwgs_024318.1_at	3.267825953	2.653794015	5.51E-06	0.000165085
TM0746.12_at	3.269516595	2.138592834	6.84E-09	4.14E-06
TM0561.8_s_at	3.269900756	2.269178429	2.78E-06	0.000409061
Ljwgs_023401.1.1_at	3.274035964	3.686650369	5.00E-11	5.12E-11
Ljwgs_027953.1_at	3.279109896	2.673327653	9.29E-12	6.13E-10
chr2.CM0323.50_at	3.280467794	2.885238247	9.87E-06	0.000127727
chr2.CM0168.51_at	3.288725424	3.546851236	4.49E-11	8.18E-11
Ljwgs_009093.1_at	3.289748819	3.274048968	9.32E-10	4.51E-09
chr5.TM1323.24_x_at	3.289816112	3.696006949	1.57E-11	1.62E-11
TM1762.9.1_at	3.290532343	2.796867498	3.11E-07	7.78E-06
Ljwgs_140393.0.1_s_at	3.29727608	2.993461257	7.90E-10	1.17E-08
chr4.CM0227.48_at	3.298668092	3.528441784	3.94E-09	7.86E-09
TM0950.16_s_at	3.301879509	3.717805952	1.17E-08	1.21E-08
Ljwgs_069488.1_s_at	3.303005871	3.179067362	1.83E-06	1.07E-05
chr5.TM1323.24_at	3.306135122	3.701412973	3.02E-10	3.58E-10
gi45627909_at	3.306372756	3.551463542	2.97E-08	5.36E-08
chr1.CM0105.86_at	3.308151154	3.714614443	2.14E-08	2.29E-08
Ljwgs_133686.0.1_at	3.310645278	3.510348042	6.64E-06	1.31E-05
chr2.TM0413.26_at	3.31183713	3.940178949	2.33E-10	1.26E-10
Ljwgs_046143.1_at	3.31440147	2.081700961	3.10E-07	0.00017251
gi45622815_at	3.314574938	3.875231615	1.78E-10	1.16E-10
Ljwgs_012347.1_at	3.317705686	2.446907825	1.17E-06	0.000110782
Ljwgs_019528.1_at	3.325698999	3.393686394	6.86E-09	2.39E-08
Ljwgs_136687.1_at	3.32879349	1.296006251	1.93E-06	0.023022843
Ljwgs_037026.1_at	3.329927828	4.087963409	3.69E-09	1.35E-09
chr5.CM0086.15_at	3.331565711	3.399912563	2.78E-08	9.14E-08
chr4.CM0617.23_at	3.334986138	3.432935444	1.36E-08	4.13E-08
chr3.CM0711.39.1_at	3.336832226	3.411920497	5.49E-08	1.77E-07
TM0987.23_s_at	3.338991785	3.81026354	2.53E-05	2.21E-05
Ljwgs_039478.1_s_at	3.339256719	2.676572513	0.000223321	0.003920685
chr5.CM0953.24_at	3.342174513	2.284125192	4.89E-09	1.90E-06
chr5.CM0096.71_at	3.34436381	3.302740928	7.29E-11	4.17E-10
chr2.TM0712.21_at	3.344568694	3.693050886	2.68E-09	3.59E-09
Ljwgs_035080.2_at	3.34888727	4.247567256	2.45E-06	6.48E-07
Ljwgs_016228.1_at	3.351002968	3.837500197	1.56E-09	1.33E-09
gi45350358_at	3.353086736	3.655010101	2.16E-08	3.30E-08
gi45408091_at	3.35550739	4.701741803	1.43E-05	1.29E-06
TM1354.10_s_at	3.356372143	3.333223381	6.07E-13	3.22E-12
Ljwgs_074950.1_at	3.35720287	3.45025454	5.35E-06	1.48E-05
chr4.CM0500.21_at	3.358367675	3.368118106	7.64E-14	3.56E-13
TM0626.22_s_at	3.360251851	2.835673015	1.17E-08	3.73E-07
Ljwgs_037770.1_at	3.364813604	2.016970489	1.99E-06	0.001125807
Ljwgs_020539.2_at	3.370081151	4.52140321	0.000512394	9.67E-05
chr1.TM0252.6_at	3.37047609	2.781526404	3.50E-10	1.74E-08
TM0533.24.1_at	3.377100363	3.840206757	3.76E-07	3.44E-07
gi45629157_at	3.377841899	3.627443521	1.43E-08	2.64E-08
chr5.CM0788.63.1_x_at	3.380394225	3.468531741	6.95E-11	2.38E-10
chr3.CM0460.23_at	3.381536676	2.254429767	8.78E-06	0.001405671
Ljwgs_047369.1_s_at	3.384234544	3.32362713	1.36E-05	5.73E-05
Ljwgs_021600.1_s_at	3.386720605	2.292611234	3.12E-09	1.41E-06
chr4.CM0659.2_at	3.386746592	3.69755394	1.09E-10	1.71E-10
TM0987.10.4_at	3.387574932	3.656412571	6.30E-05	9.64E-05
TM0578.19_at	3.389158775	4.459092543	4.80E-10	6.99E-11
chr4.CM0170.30_at	3.396831848	3.494207235	1.29E-08	3.99E-08
Ljwgs_029572.2_s_at	3.402136707	2.859945523	0.000225154	0.002757041
Ljwgs_103871.1_s_at	3.406658838	4.192660588	7.47E-09	2.62E-09
chr6.CM0118.12.1_at	3.410187342	3.280193412	9.90E-07	5.96E-06
chr6.CM0118.14.3_at	3.424735085	3.458915904	3.70E-11	1.57E-10
Ljwgs_089942.1_at	3.42859938	3.738284996	3.37E-07	5.08E-07
gi45622816_at	3.432695055	3.388111436	6.86E-09	3.54E-08
Ljwgs_039187.1_x_at	3.439034891	3.788176237	1.22E-05	1.57E-05
gi45630277_at	3.442540466	3.853537379	2.33E-10	2.72E-10
Ljwgs_042768.1_at	3.458126332	4.245625025	2.91E-08	1.05E-08
Ljwgs_133143.1_at	3.463632899	3.42563546	5.68E-08	2.71E-07
Ljwgs_008548.3_at	3.468997745	4.153596138	9.54E-09	4.65E-09
Ljwgs_098791.1_at	3.469645891	2.844758125	4.43E-07	1.59E-05
chr4.CM0831.15_at	3.474209757	3.270942555	2.42E-06	1.76E-05
chr5.CM0019.54.4_at	3.477139763	3.589376474	5.07E-09	1.55E-08
chr3.CM0226.1_at	3.478955792	4.223475577	1.85E-07	7.86E-08
chr1.CM0794.22.1_at	3.480515737	3.423102872	7.79E-11	4.67E-10
Ljwgs_011461.1_at	3.493923838	2.138571856	5.39E-08	5.17E-05
Ljwgs_067309.1_at	3.496684235	1.337627951	1.42E-07	0.006212391
Ljwgs_064480.1_at	3.502959049	3.319003524	8.21E-10	7.22E-09
chr1.CM0410.60_at	3.503779482	5.043989513	1.45E-07	7.89E-09
Ljwgs_030447.1_at	3.512219675	2.835801233	1.80E-11	1.27E-09
chr5.TM0186.17_at	3.516270691	4.229222142	1.20E-11	4.99E-12
gi45616132_at	3.517996509	4.304142414	0.000402573	0.000182319
chr4.CM1600.19_at	3.522922229	3.746023798	4.47E-13	9.73E-13
TC17626_at	3.527485513	3.523415027	1.65E-05	5.77E-05
chr2.CM0545.35_at	3.529913455	3.865579454	3.95E-08	5.68E-08
Ljwgs_071230.1.1_at	3.532054136	4.22155198	7.73E-11	3.65E-11
chr4.CM0227.54.1_s_at	3.533337243	3.087634534	7.92E-09	1.73E-07
chr1.CM0668.21.1_at	3.53562093	4.393911416	3.57E-11	1.01E-11
chr2.TM1534.14_at	3.541120427	4.409437623	6.59E-07	2.12E-07
TM1008.1_at	3.541313138	2.485831617	3.04E-08	7.29E-06
chr1.CM0231.28_at	3.542636748	2.905484554	1.46E-07	5.66E-06
chr6.CM0118.62_at	3.553625421	4.065229409	1.02E-07	8.73E-08
TM1634.7_at	3.561553237	3.965801929	2.61E-09	3.17E-09
Ljwgs_098877.1_at	3.563988635	4.730930737	6.33E-09	8.71E-10
TM1539.3_at	3.56690482	3.348476471	2.61E-08	2.32E-07
Ljwgs_121142.1_at	3.573016915	2.682224835	1.04E-09	1.50E-07
TM1227.5_at	3.575407573	4.437945957	4.08E-10	1.27E-10
Ljwgs_119513.1_at	3.580462913	3.626793738	3.28E-10	1.32E-09
Ljwgs_129520.1_s_at	3.581877781	3.46032503	1.58E-09	1.10E-08
chr1.CM0579.47_at	3.582905748	3.243897374	1.14E-09	1.75E-08
Ljwgs_026159.1_at	3.585280823	3.183753589	5.98E-07	8.90E-06
Ljwgs_068489.1_s_at	3.586562151	3.858675404	1.30E-09	2.42E-09
chr5.TM1323.19_s_at	3.600348764	4.016118984	2.72E-11	3.13E-11
chr4.CM0194.37_at	3.603407322	3.720331069	7.07E-12	2.22E-11
Ljwgs_005852.1_at	3.605733694	4.463432697	2.77E-09	9.12E-10
Ljwgs_033129.1_at	3.60795392	3.943575052	7.71E-09	1.15E-08
chr4.CM0026.12.2_at	3.610937842	3.800697844	3.91E-11	9.79E-11
chr5.CM1439.14_at	3.612650603	4.366234144	1.43E-13	5.38E-14
Ljwgs_092234.1_at	3.614039227	3.708906434	9.80E-14	3.42E-13
Ljwgs_038447.1_at	3.614620546	2.870624156	3.25E-07	1.69E-05
Ljwgs_060891.2_at	3.625354752	4.584416053	5.60E-11	1.28E-11
CM0345.66_at	3.626252875	4.766906946	1.72E-07	2.85E-08
Ljwgs_032142.1_s_at	3.63121044	3.287286366	8.15E-10	1.25E-08
chr4.CM0288.50_at	3.635818288	2.1586755	6.24E-08	7.96E-05
chr1.BM1697.17_at	3.637329958	4.155607819	2.03E-06	1.77E-06
chr2.CM0020.37_at	3.641458861	4.113998003	6.34E-08	6.30E-08
chr6.CM0437.31.2_at	3.646028286	3.754895185	4.43E-12	1.45E-11
Ljwgs_046206.1_at	3.647912383	1.778269322	3.99E-09	6.06E-05
chr4.CM0617.11.1_at	3.648094369	5.277537364	3.60E-11	1.37E-12
chr4.CM0288.49_s_at	3.649521434	2.242004686	8.38E-08	7.30E-05
Ljwgs_057038.1_at	3.651802517	3.950565213	1.21E-07	2.02E-07
Ljwgs_117725.1_at	3.653447968	4.509580133	2.49E-07	8.65E-08
gi45626989_at	3.65428499	4.104253772	9.27E-11	1.01E-10
CM0584.15.1_at	3.660102927	3.197363612	2.35E-08	4.87E-07
Ljwgs_062217.1_at	3.660163293	3.947255383	8.63E-07	1.46E-06
chr3.CM0164.13.2_s_at	3.660857978	3.923530299	1.58E-14	3.00E-14
Ljwgs_145739.1_s_at	3.662730137	5.224631712	2.99E-06	2.05E-07
chr3.CM0226.21_at	3.669184959	4.223440104	7.74E-05	6.23E-05
chr3.CM0574.27_at	3.670986465	3.535513149	3.82E-13	2.98E-12
Ljwgs_138748.1_at	3.677599499	3.582124248	3.92E-06	1.94E-05
BM0976.3.2_at	3.680206051	3.273788553	7.79E-11	1.59E-09
Ljwgs_063138.1_at	3.680496361	4.308266472	6.28E-05	4.26E-05
Ljwgs_021082.3_s_at	3.681833983	2.692345037	1.42E-08	2.33E-06
Ljwgs_067857.1_at	3.683604458	6.178477683	2.99E-08	2.27E-10
TM1034.10.1_at	3.68706923	3.772040874	5.57E-11	2.02E-10
chr1.CM0760.9_at	3.691020559	3.765758967	1.12E-12	4.21E-12
TM1008.17.1_at	3.691756554	3.730188846	8.72E-10	3.49E-09
chr3.CM0243.0.1_at	3.692214978	4.374967797	6.84E-11	3.62E-11
gi45620475_at	3.692552165	4.652545409	7.88E-10	2.03E-10
TM0801.9.1_at	3.6941507	3.92614922	5.11E-12	1.11E-11
chr2.TM1534.10_s_at	3.696443474	4.170483519	5.30E-10	5.55E-10
chr3.CM0590.74.2_at	3.70151499	3.56604294	1.17E-08	7.84E-08
chr4.CM0739.32.1_at	3.702404426	3.871340932	4.17E-07	1.01E-06
gi45626762_at	3.705085638	3.737533195	1.85E-07	6.91E-07
chr6.CM0118.12.1_s_at	3.706862609	3.419219661	7.02E-11	9.18E-10
Ljwgs_038057.2_at	3.708222463	4.161959736	2.06E-10	2.31E-10
Ljwgs_057413.1.1_x_at	3.70973543	4.229558529	1.41E-13	1.17E-13
TM0755.22_s_at	3.714689665	4.091071684	3.98E-09	5.57E-09
Ljwgs_016193.1_at	3.716283245	2.508321699	3.12E-06	0.00057533
Ljwgs_023525.1_at	3.725139327	2.735141135	9.92E-07	0.000100601
chr2.CM0191.39_at	3.725987834	4.448525316	9.34E-09	4.70E-09
BM0976.4_at	3.729263757	3.533313079	5.80E-08	4.56E-07
Ljwgs_031303.1_at	3.737095839	4.723343709	1.94E-08	4.84E-09
TM1307.9_s_at	3.740887572	4.998413697	0.001315876	0.000285613
chr4.CM0026.12_at	3.745844077	4.143872479	2.88E-08	3.65E-08
gi37222543_at	3.754403217	3.503445888	1.46E-08	1.43E-07
Ljwgs_040601.1_at	3.75749764	4.799248069	2.05E-09	4.57E-10
chr2.CM0065.39_at	3.760031035	4.806290105	2.11E-12	3.98E-13
chr1.TM0454.17_at	3.760506381	4.583241327	5.46E-12	1.94E-12
gi45617497_at	3.762635237	4.51768196	1.69E-09	8.09E-10
chr2.CM1150.8_at	3.763692347	3.075632677	1.16E-05	0.00029453
chr3.CM0091.34_at	3.764763071	3.034123741	3.76E-07	1.64E-05
gi45400483_at	3.768418072	4.624252369	3.51E-11	1.16E-11
chr3.CM1468.24.2_at	3.770835791	3.666012355	8.43E-09	5.14E-08
Ljwgs_016532.2_at	3.775134279	3.500368922	6.21E-08	6.28E-07
Ljwgs_064987.2_at	3.78550118	3.743515251	1.90E-06	8.18E-06
TM0748.2_s_at	3.794826658	4.047511558	4.75E-08	9.23E-08
Ljwgs_061310.1_x_at	3.796370429	3.838011276	5.82E-09	2.28E-08
Ljwgs_021003.2_s_at	3.799300017	2.856813026	8.53E-08	8.96E-06
Ljwgs_023889.1_at	3.800298609	2.687131156	1.58E-08	3.73E-06
Ljwgs_129987.1_at	3.800804536	4.188388129	3.39E-08	4.51E-08
TM0763.13_at	3.806357035	3.522916547	1.99E-10	2.43E-09
TM1006.15_at	3.808135097	2.263302697	4.42E-06	0.002154664
Ljwgs_080583.1_at	3.818104196	3.054224449	2.10E-09	1.37E-07
Ljwgs_058336.1_at	3.822005845	4.965883526	2.91E-09	5.30E-10
chr2.CM0250.1_at	3.822618418	2.98901969	6.43E-10	5.82E-08
Ljwgs_083920.1_at	3.823652116	4.024753868	2.79E-08	6.38E-08
Ljwgs_053452.1_at	3.847991935	4.627217516	4.01E-09	1.92E-09
Ljwgs_119275.1_s_at	3.850769362	3.888609712	8.18E-08	3.03E-07
Ljwgs_021608.1_at	3.852606653	4.037178615	5.66E-06	1.27E-05
TM1227.15_at	3.856334989	4.004375253	1.47E-10	4.43E-10
chr1.CM0668.21_at	3.86176749	4.531742874	5.94E-14	3.23E-14
Ljwgs_068758.1_s_at	3.867926178	3.388448858	5.49E-05	0.000600448
chr4.CM0100.25_at	3.875978597	2.564558123	5.12E-09	2.86E-06
Ljwgs_030782.1_at	3.880845616	3.713537677	1.19E-10	9.70E-10
gi4336433_at	3.89198559	4.834010263	1.40E-10	4.13E-11
chr1.TM0371.19_at	3.892594812	2.937580038	7.30E-09	8.79E-07
Ljwgs_138374.1_at	3.900938353	3.62135095	6.26E-11	7.62E-10
chr1.CM0088.68_s_at	3.905999558	2.965167694	0.000112197	0.003457116
Ljwgs_057413.1.1_at	3.911986104	4.464251408	1.35E-13	1.10E-13
chr4.CM0739.20_at	3.917733337	4.158808886	5.05E-09	1.10E-08
Ljwgs_039856.1_at	3.917893808	3.150048104	1.20E-06	4.81E-05
Ljwgs_023894.2_at	3.930276566	3.704528487	1.42E-07	1.17E-06
chr3.CM0468.3_at	3.930871801	4.013843249	3.53E-13	1.30E-12
chr2.TM0889.9_at	3.934111505	4.686627996	1.82E-09	9.56E-10
Ljwgs_027950.1_s_at	3.935704949	4.331503439	3.33E-09	4.70E-09
gi45623136_at	3.940597055	4.085755777	2.83E-11	8.52E-11
Ljwgs_017927.1_at	3.94148532	4.420242398	3.53E-13	3.76E-13
chr1.TM1612.28.1_at	3.941863839	1.528395784	2.52E-08	0.001865339
chr1.CM0398.12_at	3.943447865	4.01630041	1.90E-10	7.10E-10
chr5.CM0048.34_at	3.945835457	4.779089264	1.20E-11	4.58E-12
Ljwgs_026479.1_at	3.946344561	4.470997729	1.35E-09	1.32E-09
chr2.CM0191.60_s_at	3.946857326	5.884443467	1.56E-09	4.66E-11
Ljwgs_035218.2_at	3.94708148	4.837871442	1.62E-10	5.66E-11
chr4.CM0307.20_at	3.94782471	3.495022006	2.17E-10	4.64E-09
chr4.CM0061.61_at	3.948904797	4.009220292	3.05E-12	1.20E-11
gi45626349_at	3.950380313	3.337480652	3.49E-08	1.05E-06
TC8636_at	3.954194414	5.325541295	1.75E-08	2.03E-09
chr2.CM0803.14_at	3.954410891	4.43042965	2.79E-12	2.98E-12
chr1.CM0410.62_s_at	3.955276668	5.131246948	1.56E-09	2.84E-10
chr3.TM1463.16_at	3.955577728	3.730746491	8.89E-10	8.23E-09
Ljwgs_091170.1_at	3.972007817	4.205304906	3.08E-08	6.57E-08
Ljwgs_042366.1_at	3.972267216	4.458555002	4.53E-11	4.84E-11
Ljwgs_129987.1_x_at	3.978909096	3.657079249	6.34E-10	8.08E-09
chr2.CM0153.5.1_at	3.982383312	4.453541728	2.96E-07	3.29E-07
Ljwgs_123763.1_at	3.983092642	4.130366929	2.95E-12	8.86E-12
Ljwgs_028537.1_at	3.984149446	3.399811274	3.69E-10	1.20E-08
Ljwgs_022153.2_s_at	3.985590967	4.277274978	8.39E-08	1.54E-07
chr5.CM0911.23_at	3.987485351	3.940646217	1.37E-13	7.80E-13
TM1227.5.1_at	3.989083598	4.130966176	3.32E-12	1.01E-11
Ljwgs_056178.1_at	3.994297255	5.181129617	1.60E-07	3.10E-08
chr2.CM0323.46_s_at	3.99763541	3.964306463	8.13E-15	4.47E-14
Ljwgs_048678.1_at	3.999640904	4.150696833	3.08E-06	7.81E-06
chr4.CM0500.6.1_at	4.001224503	3.665098463	3.29E-07	3.59E-06
TM1765.10.1_at	4.003518681	4.255650823	7.93E-12	1.70E-11
chr1.TM0240.9.1_x_at	4.006578299	3.673731533	2.70E-09	3.48E-08
chr2.CM0132.7_at	4.008389161	3.577523	6.32E-08	9.96E-07
TM0572.27_at	4.017263361	3.99937325	1.74E-07	7.55E-07
gi1370151_at	4.022748228	4.521165942	8.00E-09	8.48E-09
Ljwgs_054776.1.1_at	4.031920927	4.846082226	2.61E-11	1.13E-11
chr4.CM0126.82_at	4.034781356	4.845805742	2.50E-05	1.27E-05
Ljwgs_147748.1_at	4.037313977	2.962195113	5.45E-05	0.002589819
chr1.CM0378.38_at	4.040613503	4.376519936	6.30E-12	1.06E-11
chr3.CM0190.26_at	4.040658859	4.358978691	4.16E-10	7.60E-10
Lj-MIR172a_s_at	4.042206218	3.802347337	1.48E-10	1.49E-09
chr5.CM0299.23_at	4.044753064	3.178832417	9.83E-11	9.10E-09
chr4.CM0234.38.1_at	4.045171808	4.188759478	1.18E-07	3.26E-07
TC15273_at	4.045427618	4.401568789	2.44E-06	3.67E-06
chr4.CM0046.48_at	4.050602494	5.234031195	1.15E-09	2.18E-10
Ljwgs_027083.1_at	4.058768387	4.046677894	8.65E-11	4.38E-10
chr1.CM0794.22_at	4.062212469	3.866872748	2.14E-09	1.75E-08
Ljwgs_024231.2_at	4.065896986	4.581527859	2.38E-09	2.49E-09
Ljwgs_010235.2_at	4.080123656	4.31549119	3.66E-15	8.25E-15
Ljwgs_008899.2_at	4.087459385	4.163620662	1.91E-13	7.39E-13
gi45629558_at	4.097527908	5.209127719	1.86E-10	4.05E-11
Ljwgs_107956.1_at	4.106310848	3.940422629	5.79E-07	3.67E-06
Ljwgs_029232.1_at	4.107438768	5.016071548	1.09E-08	4.12E-09
chr6.CM0679.45_at	4.110975662	4.53270177	1.89E-12	2.47E-12
Ljwgs_018926.2_at	4.114774154	3.854272173	3.86E-11	4.36E-10
Ljwgs_119988.1_at	4.117324356	4.574385829	7.66E-10	9.50E-10
Ljwgs_085156.1_at	4.124186603	4.538612819	9.27E-11	1.32E-10
TC16474_at	4.127416289	4.344665434	1.04E-06	2.31E-06
chr4.CM0079.33_s_at	4.128078909	4.157651441	2.14E-12	9.46E-12
TC11693_at	4.133044813	4.42916917	7.26E-14	1.36E-13
Ljwgs_129728.2_s_at	4.134083526	4.92948972	8.03E-09	4.15E-09
chr5.CM0148.50.2_at	4.135620354	3.243052279	3.18E-11	3.20E-09
chr1.CM0800.27.1_at	4.136004712	3.472949136	2.88E-08	9.30E-07
chr4.CM0165.11_at	4.13615296	4.011719812	3.17E-10	2.17E-09
Ljwgs_066183.1_at	4.13732051	3.447699259	1.46E-09	6.00E-08
Ljwgs_071261.1_s_at	4.138898007	3.828493724	1.57E-09	1.85E-08
chr1.CM0248.56_at	4.144027126	6.31164425	1.09E-05	3.67E-07
chr4.TM0238.1_at	4.149678649	5.494354431	6.81E-09	9.63E-10
Ljwgs_006691.2_at	4.150511288	4.883526664	6.25E-08	3.83E-08
Ljwgs_013156.1_at	4.1537463	2.53178592	5.71E-07	0.000374951
Ljwgs_036019.1_at	4.158243347	4.134293733	1.44E-09	7.00E-09
TC12393_at	4.159205209	4.202627305	2.20E-14	9.28E-14
Ljwgs_017126.2_at	4.16108564	4.779085371	2.86E-11	2.23E-11
chr6.CM0679.16_at	4.162559205	4.455741327	6.42E-13	1.28E-12
Ljwgs_005884.1_at	4.163861135	4.155871725	1.36E-11	6.59E-11
chr4.CM0234.47_at	4.17060559	5.441330199	1.99E-10	3.13E-11
Ljwgs_014231.1_at	4.177491814	4.020457361	3.35E-10	2.53E-09
chr1.CM0122.17_s_at	4.189449984	4.250214018	3.73E-08	1.32E-07
chr1.CM0001.36_at	4.189891441	4.423600315	9.53E-12	2.22E-11
chr4.CM0126.25_s_at	4.194459464	4.259047349	5.77E-13	2.26E-12
Ljwgs_059664.1_at	4.195350074	4.038571809	2.18E-10	1.67E-09
Ljwgs_018687.1_at	4.19539131	5.463300855	1.60E-07	2.97E-08
Ljwgs_009276.2_at	4.1981564	3.012917692	1.73E-10	4.67E-08
gi15189379_at	4.198569813	5.07928689	1.64E-11	6.47E-12
TM1036.19_s_at	4.206083798	4.388948864	7.77E-10	2.07E-09
gi45631300_at	4.20768661	3.953350118	1.48E-06	1.14E-05
chr6.CM0314.31_at	4.212003347	4.630351255	1.46E-09	2.07E-09
Ljwgs_041529.1_s_at	4.212824468	4.258001443	7.66E-10	3.06E-09
Ljwgs_131098.1_s_at	4.217483605	4.136076896	5.98E-08	3.13E-07
gi29969783_at	4.221680262	3.978351977	8.54E-11	8.47E-10
chr5.CM0359.35_at	4.22464334	4.218229034	2.82E-11	1.38E-10
chr5.CM1439.16_at	4.224733024	4.789185047	1.95E-12	1.78E-12
Ljwgs_063392.1_at	4.23361235	5.391901137	3.14E-12	6.22E-13
Ljwgs_065826.1_s_at	4.241704	4.153086837	4.78E-09	2.78E-08
chr2.TM0413.16_at	4.246448074	5.179495695	1.43E-08	5.57E-09
gi7741462_at	4.248335684	4.169942554	4.47E-09	2.53E-08
Ljwgs_115173.1_at	4.256695943	4.638877156	8.50E-07	1.28E-06
Ljwgs_122088.1_s_at	4.269172181	5.179953907	4.51E-09	1.92E-09
chr5.CM0953.14_at	4.26967609	3.741638468	3.61E-09	7.96E-08
TM0936.1_at	4.271792705	4.643641515	4.66E-15	7.30E-15
chr1.CM0322.6_at	4.275715834	4.222870697	8.15E-12	4.58E-11
Ljwgs_078697.1_s_at	4.277319291	4.817311213	3.73E-12	3.77E-12
gi29967965_at	4.281583467	4.827898229	1.09E-08	1.10E-08
Ljwgs_009388.1_s_at	4.28835361	4.312692073	4.79E-12	2.13E-11
Ljwgs_103607.1_at	4.291399181	3.027183017	1.62E-08	3.89E-06
chr3.CM0152.8_at	4.292506171	4.457967913	8.87E-12	2.57E-11
TM0950.20_at	4.295499301	5.406900754	2.60E-10	6.64E-11
TC8000_at	4.298459602	4.032880962	1.27E-09	1.25E-08
Ljwgs_136369.1_x_at	4.309606237	6.397755211	2.37E-09	7.71E-11
Ljwgs_055478.1_at	4.320390978	4.306811738	6.65E-13	3.38E-12
TM0964.18_at	4.322172094	4.31319686	1.84E-11	9.04E-11
chr6.CM0679.52_at	4.329287518	5.608396804	2.31E-06	4.78E-07
chr3.CM0468.33_at	4.331422604	4.626599058	2.03E-10	4.31E-10
Ljwgs_117719.1_at	4.341637027	4.277761342	8.89E-10	4.82E-09
Ljwgs_104489.2_at	4.346970434	4.526824593	2.10E-10	6.09E-10
TM1614.14.1_at	4.367661753	5.19660047	6.15E-11	3.13E-11
chr6.TM1540.32.1_at	4.369838548	4.717215587	2.53E-11	4.46E-11
Ljwgs_140571.1_at	4.380915059	4.496482325	1.12E-07	3.45E-07
Ljwgs_063917.1_at	4.38305872	4.48317722	1.80E-11	6.39E-11
chr4.CM0659.4_at	4.383644482	4.851607995	3.14E-08	3.97E-08
Ljwgs_143243.1_at	4.386872114	3.758510089	1.58E-05	0.00024722
TM0950.21_at	4.387278564	4.876487886	3.96E-12	4.79E-12
chr4.CM0831.35.2_at	4.400444024	2.792016614	6.64E-09	5.67E-06
Ljwgs_008447.1_at	4.403214801	4.742716269	5.77E-15	1.03E-14
chr1.CM0544.33_s_at	4.40596277	4.187732896	3.58E-09	3.01E-08
Ljwgs_118121.1_at	4.407202216	4.448460969	9.04E-11	3.90E-10
Ljwgs_139300.1_s_at	4.407493626	5.508106873	1.29E-12	3.34E-13
Ljwgs_041976.1.1_at	4.413395992	4.538511707	1.75E-07	5.27E-07
Ljwgs_036173.1_at	4.413408245	4.299773569	1.50E-11	1.01E-10
Ljwgs_047346.1_s_at	4.419453984	5.949884046	5.23E-07	6.59E-08
TM0936.1.1_at	4.422014075	4.984990494	2.10E-11	2.10E-11
Ljwgs_030571.1_at	4.43412216	4.549553936	3.41E-09	1.13E-08
gi45618073_at	4.444626622	4.910291733	2.70E-09	3.59E-09
TM1036.3_at	4.44672226	4.424564614	3.66E-12	1.88E-11
gi45351344_at	4.446741359	4.109718861	9.98E-11	1.26E-09
chr5.CM0344.7_at	4.449146142	5.380340312	4.74E-09	2.07E-09
TM0950.4.1_at	4.452116729	5.326746744	2.87E-07	1.46E-07
chr1.CM0442.35_at	4.456848568	1.70942257	8.89E-08	0.004601317
Ljwgs_108871.1_at	4.457456736	3.851855389	2.19E-08	5.17E-07
Ljwgs_035691.1_at	4.459375673	5.134427461	3.79E-14	2.71E-14
chr1.CM0104.32_s_at	4.45951333	2.82080672	4.29E-09	4.02E-06
Ljwgs_035614.1_at	4.475132078	4.469173695	6.62E-09	2.98E-08
Ljwgs_013335.1.1_at	4.476731633	5.457585275	1.03E-12	3.68E-13
Ljwgs_017126.2_s_at	4.478268838	4.701688053	7.97E-10	2.01E-09
Ljwgs_036620.1.1_s_at	4.479104825	4.300299434	5.43E-12	4.47E-11
Ljwgs_037092.1_s_at	4.481524602	3.705343454	1.29E-10	6.33E-09
chr2.CM0903.44_at	4.488126445	4.534125839	1.87E-12	7.80E-12
chr1.TM1612.23_at	4.492500536	4.759393703	7.63E-14	1.68E-13
TC19567_at	4.497948285	4.704775954	4.08E-11	1.11E-10
chr3.CM1220.10_at	4.511462531	5.350120091	2.08E-10	1.16E-10
chr6.CM0118.28.1_s_at	4.520122595	4.531654173	7.05E-08	2.87E-07
Ljwgs_058260.2_at	4.526843589	3.742709257	2.64E-10	1.29E-08
chr3.CM0590.74.1_at	4.537922525	4.680330455	5.54E-08	1.61E-07
chr1.CM0192.50_at	4.539210976	4.864184675	2.96E-14	5.57E-14
Ljwgs_064578.1_at	4.554106802	4.436602011	1.94E-12	1.31E-11
TM0626.3_at	4.559407368	4.458220596	1.33E-11	8.52E-11
Ljwgs_046041.1_at	4.560797021	1.34968362	2.20E-07	0.036520492
Ljwgs_013566.1.1_s_at	4.561739033	4.971412319	1.84E-09	2.91E-09
chr4.CM0500.6_at	4.568961111	4.305912121	2.55E-06	1.84E-05
chr1.TM1612.22_at	4.580758908	4.421693921	9.75E-16	8.25E-15
chr1.CM0361.52_at	4.583681161	3.518398606	1.52E-07	1.22E-05
Ljwgs_047870.1_at	4.599924088	5.805352432	1.66E-16	3.62E-17
Ljwgs_043901.1_s_at	4.600859528	4.451451944	2.07E-12	1.54E-11
chr6.CM0245.7_at	4.603170421	3.293566949	9.34E-08	1.66E-05
Ljwgs_034838.1_at	4.60354152	4.67524456	7.10E-14	2.77E-13
chr5.CM0096.14.1_at	4.603675315	3.960055883	2.22E-10	6.71E-09
Ljwgs_089359.1.1_at	4.609336004	5.270789263	4.26E-10	3.83E-10
Ljwgs_017531.1_at	4.611239205	4.311624579	3.79E-12	4.45E-11
Ljwgs_019675.1_at	4.618665031	4.89439511	8.54E-11	1.97E-10
chr1.CM0064.29_at	4.620588236	4.821489607	4.18E-15	1.16E-14
Ljwgs_083594.1_at	4.63484822	5.580132249	5.66E-11	2.46E-11
Ljwgs_013085.2_s_at	4.634972896	6.451976711	5.34E-09	4.19E-10
Ljwgs_058509.1_at	4.637306414	4.595691939	1.86E-08	8.82E-08
gi45623433_at	4.648499609	5.80056817	2.32E-09	6.88E-10
Ljwgs_113851.1.1_at	4.654988756	4.796992606	7.26E-16	2.47E-15
gi45603839_at	4.660008232	5.052238116	9.34E-13	1.58E-12
chr2.CM0020.36.1_at	4.660113828	4.987054087	6.07E-13	1.23E-12
chr5.TM1323.19_at	4.660165413	6.075600933	1.24E-11	1.78E-12
gi29967578_at	4.664066042	4.743164306	1.27E-10	4.93E-10
Ljwgs_036560.1_s_at	4.665991525	6.562188372	3.86E-12	2.08E-13
chr1.TM0372.14_at	4.669158503	4.035107728	1.99E-11	6.16E-10
chr3.TM0450.14_at	4.680448127	5.776726357	6.02E-10	2.01E-10
Ljwgs_013676.1_at	4.683016645	5.641768793	1.41E-08	6.33E-09
TM0855.24_x_at	4.695380964	5.922846661	1.53E-08	3.94E-09
gi7613855_at	4.707301971	4.826737001	2.04E-12	7.05E-12
Ljwgs_121648.1_at	4.707784227	4.903399568	9.32E-10	2.58E-09
chr1.CM0122.57_at	4.709388262	4.504625449	2.33E-08	1.67E-07
Ljwgs_020759.1_at	4.714131432	5.634750382	1.78E-09	9.00E-10
TM0856.21_at	4.735976611	4.560000004	1.22E-13	9.89E-13
Ljwgs_015493.2.1_at	4.737739558	4.580053426	2.64E-10	1.91E-09
TC16149_at	4.739915575	4.93207124	6.39E-12	1.83E-11
chr5.CM0072.6_at	4.74569484	4.387372494	1.57E-09	1.86E-08
Ljwgs_019384.1_at	4.745946938	5.037364483	2.60E-07	5.33E-07
Ljwgs_027093.1_s_at	4.747284251	4.312351038	1.50E-07	1.88E-06
chr1.CM0315.26_at	4.749560949	3.638382358	1.20E-08	1.17E-06
Ljwgs_060416.1_s_at	4.750934774	5.309422748	1.87E-10	2.19E-10
Ljwgs_116565.1_s_at	4.751709613	1.969228862	3.83E-06	0.022904241
Ljwgs_052423.1_at	4.751895744	3.322131601	1.69E-06	0.000251192
chr4.CM0617.11_at	4.753696426	6.254607076	3.49E-13	4.19E-14
chr3.TM1144.25.1_at	4.754947785	5.440828457	1.69E-11	1.37E-11
gi45629563_at	4.75688976	5.644675149	2.14E-09	1.17E-09
Ljwgs_121648.1_s_at	4.76031033	5.060657732	6.15E-10	1.31E-09
Ljwgs_072227.1_s_at	4.764655441	4.662468757	1.73E-10	1.06E-09
Ljwgs_119616.1_s_at	4.76894387	5.492775758	7.25E-16	5.40E-16
TM0459.16.1_at	4.774751446	5.306208612	5.55E-12	6.74E-12
TM0950.13_at	4.775130046	6.162888534	6.85E-08	1.38E-08
chr5.CM0909.25_x_at	4.778780334	5.202154561	2.82E-10	4.72E-10
Ljwgs_037651.1_at	4.779604728	3.417424176	0.000897168	0.022610748
TM0950.21.4_s_at	4.785574083	5.253061152	3.84E-10	5.74E-10
TC13924_at	4.788831954	5.180561776	5.13E-12	8.86E-12
chr5.CM0200.7_at	4.792376522	5.566036983	2.62E-08	1.85E-08
Ljwgs_045078.1_s_at	4.794458686	5.037384834	1.91E-11	4.78E-11
TC20246_at	4.798495026	4.885473888	3.57E-12	1.36E-11
chr1.CM0121.10_s_at	4.805122753	4.180189791	4.68E-12	1.39E-10
TM0950.4_at	4.808949533	5.840814492	1.15E-06	4.97E-07
Ljwgs_045353.1_at	4.812385395	4.943244658	9.15E-10	2.99E-09
Ljwgs_018243.1_at	4.824644306	6.336623835	1.54E-11	2.02E-12
chr3.CM0460.22_at	4.832398762	3.789296105	3.21E-10	2.97E-08
Ljwgs_019410.1_at	4.844406429	4.315907985	6.59E-09	1.15E-07
CM1488.4_at	4.855513769	4.086983543	3.02E-12	1.38E-10
chr4.CM0500.12_at	4.86462872	5.274367307	1.97E-11	3.27E-11
Ljwgs_010070.2_s_at	4.869995908	5.430607907	1.83E-10	2.19E-10
chr1.CM0009.29_at	4.872729519	4.540027352	5.63E-11	6.61E-10
chr5.CM0200.56_at	4.87875039	5.781923354	1.38E-12	7.22E-13
Ljwgs_146070.1_at	4.901395668	4.688955103	9.31E-07	5.97E-06
chr1.CM0121.31_at	4.901912466	4.159775835	4.62E-11	1.73E-09
Ljwgs_076014.1_s_at	4.90568085	5.311096689	8.33E-07	1.35E-06
Ljwgs_065123.1_s_at	4.910037924	5.77797459	1.23E-08	7.42E-09
Ljwgs_031026.1_at	4.921744029	5.213674593	2.17E-09	4.79E-09
TM0987.10.3_at	4.937168897	5.452347843	4.50E-12	5.90E-12
Ljwgs_023991.1_at	4.943143934	2.25389804	2.72E-05	0.035789111
chr5.CM0909.25_at	4.944965652	5.244100848	1.06E-09	2.36E-09
chr4.CM0079.32_at	4.950240302	4.260595137	1.28E-09	3.59E-08
chr5.CM0071.112_at	4.950785986	5.380094795	9.69E-14	1.54E-13
TM0533.27_at	4.953576338	5.169744189	2.81E-14	7.57E-14
Ljwgs_090701.1.1_s_at	4.953645084	6.016436693	5.57E-12	2.07E-12
Ljwgs_018243.1_s_at	4.966155174	6.177186718	1.81E-13	4.67E-14
TM1223.2_at	4.968674858	5.723994689	1.69E-10	1.33E-10
Ljwgs_007379.2_at	4.971876841	6.86948004	1.98E-10	1.45E-11
Ljwgs_053770.1_at	4.98016247	2.350526912	5.09E-06	0.012251591
chr4.CM0227.11.2_s_at	4.985941949	5.738423058	3.44E-06	2.78E-06
TM1755.25.2_at	4.988087265	5.431416131	1.87E-11	2.94E-11
Ljwgs_141270.1_s_at	4.998688532	5.699265468	1.27E-07	1.13E-07
chr3.TM1419.11.1_at	4.998837914	5.958018707	3.94E-13	1.86E-13
Ljwgs_058647.1_at	5.018841257	2.394281121	4.71E-12	2.17E-07
chr1.CM0195.17_at	5.019680161	5.18042299	6.99E-11	2.24E-10
Ljwgs_142111.1.1_at	5.022803512	5.158428131	1.40E-11	4.69E-11
Ljwgs_071263.1_at	5.031698962	6.27461497	2.71E-09	8.11E-10
Ljwgs_022749.1_s_at	5.035772815	4.646959483	3.89E-10	4.86E-09
Ljwgs_067396.1_at	5.038994761	3.566688627	3.51E-11	1.22E-08
Ljwgs_034102.1_at	5.047439048	4.390682604	1.02E-09	2.56E-08
Ljwgs_034237.1_at	5.050383239	4.73456205	1.16E-08	1.07E-07
chr2.CM0272.33_at	5.052147778	5.986945168	3.35E-12	1.72E-12
Ljwgs_029113.1_s_at	5.062927789	5.59761685	4.39E-13	5.63E-13
chr5.CM0200.129_at	5.068040365	4.350217907	1.16E-09	3.38E-08
Ljwgs_083966.1_s_at	5.087410831	5.859818587	0.000150961	0.000121001
Ljwgs_043971.2_s_at	5.09567675	5.203278248	1.13E-09	3.99E-09
chr6.CM0539.29_at	5.101396037	5.715303178	5.18E-10	5.94E-10
chr1.CM0233.55_at	5.101489013	4.980944611	3.19E-14	2.16E-13
chr1.TM0534.7_at	5.102646999	4.53380114	5.02E-05	0.000489213
TC9977_at	5.125605104	5.198638345	1.20E-13	4.80E-13
chr1.TM0862.18.1_at	5.129873205	2.252688489	8.22E-08	0.001531371
chr3.CM0282.74_at	5.130184456	3.236351749	8.43E-09	7.44E-06
chr1.TM0811.31.1_at	5.137264462	5.098730415	8.88E-16	5.09E-15
chr1.CM0322.11_at	5.139668526	4.785686592	8.68E-10	9.46E-09
gi45623398_at	5.141426965	6.202324154	1.55E-07	7.14E-08
chr1.TM0240.9.1_at	5.143623062	4.841940356	1.33E-08	1.18E-07
Ljwgs_106315.1_at	5.158170359	6.402732821	1.99E-10	6.00E-11
chr4.CM0004.34_at	5.166085413	5.212981387	1.17E-12	5.07E-12
chr4.TM1713.17_at	5.166303697	5.338527107	2.12E-12	6.72E-12
Ljwgs_017892.1.1_s_at	5.168048206	3.512320417	2.10E-08	7.43E-06
Ljwgs_058647.1_x_at	5.175702583	1.150572456	2.37E-09	0.022800306
Ljwgs_071131.1_s_at	5.175812228	5.323932906	1.09E-12	3.65E-12
chr1.CM0544.6_at	5.181176549	5.035587129	2.87E-11	2.00E-10
gi45572305_at	5.19540642	3.330603194	1.73E-05	0.003120656
TM1130.29_at	5.195668047	5.436876338	3.83E-13	1.02E-12
chr1.TM0671.4_at	5.218223137	4.950447132	4.88E-09	4.12E-08
Ljwgs_047090.1_at	5.230424117	4.569752033	6.13E-13	1.78E-11
Ljwgs_113554.1_at	5.231185609	6.067248493	4.87E-13	3.40E-13
chr3.TM1144.17_at	5.248377105	5.399273207	2.18E-12	7.27E-12
chr1.CM0320.19_at	5.266618847	5.901219462	6.06E-09	6.73E-09
gi45629229_at	5.267594188	5.62716001	2.94E-11	6.01E-11
Ljwgs_077308.1_at	5.267652539	4.698239311	4.57E-10	8.61E-09
chr4.CM0046.51_at	5.2752625	5.229086367	2.13E-10	1.12E-09
gi45630097_at	5.278999618	5.441173024	1.03E-11	3.27E-11
chr3.CM0468.35_at	5.280780354	5.003170136	3.34E-08	2.66E-07
Ljwgs_030825.2_s_at	5.285627967	5.0833187	1.03E-10	7.92E-10
Ljwgs_111419.1_at	5.287928614	5.800154298	3.79E-12	5.47E-12
chr4.CM0244.83_at	5.296225122	5.008514205	1.29E-10	1.21E-09
Ljwgs_012793.1_at	5.302089229	5.387395574	1.35E-13	5.31E-13
chr5.CM0089.148_at	5.310049006	5.47739922	2.05E-06	5.55E-06
Ljwgs_015602.1_at	5.312345976	7.112138508	3.12E-09	3.97E-10
Ljwgs_142805.1_at	5.333589099	6.110779355	2.84E-10	2.46E-10
chr6.CM0041.35_at	5.337375858	5.118691657	4.58E-11	3.83E-10
gi45622181_at	5.357152218	5.763759981	6.83E-13	1.28E-12
chr1.TM1516.19.3_at	5.361489985	4.848035896	1.45E-09	2.26E-08
Ljwgs_063406.1_at	5.378472507	5.571120028	2.76E-07	7.49E-07
Ljwgs_053702.1_at	5.380949125	3.766866642	3.34E-08	8.17E-06
chr5.CM0773.19_at	5.384531603	4.871317021	7.93E-12	1.40E-10
chr2.CM0020.32_at	5.39288454	6.578198834	7.63E-14	2.46E-14
Ljwgs_143243.1_x_at	5.396663525	2.954054656	2.32E-07	0.000494785
chr2.CM0249.113_at	5.411717089	4.502311044	3.74E-06	9.35E-05
chr4.TM1713.12_at	5.428975285	5.954503241	3.67E-16	5.42E-16
Ljwgs_104699.1_at	5.431652661	6.696093729	8.48E-12	2.55E-12
TM0481.29_s_at	5.435700726	4.405508047	3.74E-09	2.09E-07
chr2.CM0250.19_at	5.438201494	4.304001659	2.97E-11	2.67E-09
chr6.TM0957.16_at	5.440188652	5.803185653	1.49E-13	3.15E-13
TM0184.1.1_s_at	5.440203884	5.35827849	1.27E-09	6.90E-09
TM1221.20_at	5.441531861	5.670629726	7.57E-09	2.02E-08
Ljwgs_021309.1_at	5.444548932	7.776240004	1.93E-07	1.17E-08
chr1.CM1409.36_at	5.44975966	5.572237823	2.16E-11	7.79E-11
Ljwgs_041689.1_s_at	5.465382793	5.49949844	2.65E-12	1.18E-11
Ljwgs_037434.1_at	5.476079125	5.825020457	2.11E-10	4.70E-10
TC18092_at	5.490677375	6.664082251	1.33E-09	5.66E-10
Ljwgs_015136.1_s_at	5.503838703	5.999408919	1.45E-10	2.31E-10
Ljwgs_067427.1_at	5.515223451	5.448987124	9.04E-11	5.10E-10
Ljwgs_079356.1_at	5.515293841	3.316022629	3.58E-08	4.37E-05
gi45629710_at	5.519251403	5.380234014	5.25E-11	3.54E-10
Ljwgs_017010.1_s_at	5.52453976	5.341814372	8.43E-07	4.82E-06
Ljwgs_011684.1_at	5.52863288	6.846773952	5.20E-09	1.71E-09
chr1.CM0147.99_at	5.532098631	6.818866025	1.71E-14	4.87E-15
Ljwgs_008021.2_at	5.534958269	5.553429776	3.34E-11	1.54E-10
chr5.CM0211.24_at	5.536927903	3.774507085	1.09E-09	4.86E-07
chr4.CM0042.69_at	5.54681592	5.960874226	6.96E-16	1.29E-15
TM0755.8_at	5.581521018	6.195968281	8.95E-15	1.08E-14
gi1947045_at	5.584973205	6.258787999	0.00019472	0.00020239
chr2.CM0201.58_at	5.585985333	5.930114122	8.20E-13	1.81E-12
TM1519.31_s_at	5.587305901	5.243408357	3.23E-10	3.35E-09
gi22790552_at	5.599388116	6.43023881	8.36E-11	6.71E-11
Ljwgs_025623.1_at	5.600963566	5.427783804	7.15E-11	5.14E-10
chr1.CM0544.26_at	5.619700833	5.778263884	8.16E-14	2.77E-13
Ljwgs_014570.2_at	5.633285352	5.394495011	2.57E-11	2.17E-10
gi45619316_at	5.635093391	5.903115304	1.61E-07	3.90E-07
Ljwgs_081858.1_at	5.657448187	6.898863457	8.01E-14	2.65E-14
chr1.TM0220.8_at	5.667664201	5.595020917	2.62E-13	1.49E-12
chr4.TM1334.2_s_at	5.69415702	7.039894378	4.86E-14	1.34E-14
chr3.CM0726.36.1_s_at	5.69614505	5.85667325	1.49E-13	4.98E-13
chr4.CM0739.17_at	5.711039221	4.89811325	2.31E-08	5.93E-07
Ljwgs_116942.1_s_at	5.723261457	5.91683744	6.20E-10	1.89E-09
Ljwgs_026145.1_at	5.723282526	4.21185468	1.01E-09	1.84E-07
chr6.CM0437.40_at	5.724636005	2.94736646	4.06E-06	0.005955392
Ljwgs_073893.1_at	5.72762421	1.422845185	2.88E-09	0.012986268
chr4.CM0042.66_at	5.734146532	6.712904899	7.86E-13	4.76E-13
Ljwgs_077597.2_at	5.757805023	5.833003217	4.25E-14	1.74E-13
chr1.TM0220.12_s_at	5.759475257	4.82589564	2.12E-09	7.95E-08
chr3.CM0261.28_at	5.775915605	6.098053693	1.59E-11	3.68E-11
Ljwgs_137222.1_at	5.808548494	1.988663533	1.88E-06	0.044278028
TC15132_at	5.811719191	3.975228464	2.00E-09	8.11E-07
Ljwgs_115919.1_at	5.8229355	6.484715676	1.24E-09	1.50E-09
chr1.CM0375.9_at	5.837593415	6.324717126	2.20E-13	3.72E-13
chr3.CM0116.49_at	5.848353016	6.870480564	3.69E-14	2.06E-14
chr3.CM0116.63.1_s_at	5.858019057	6.869578776	3.65E-14	2.07E-14
gi45617028_at	5.865166753	6.033198935	9.12E-17	3.34E-16
Ljwgs_107677.3_at	5.887262407	6.844366646	1.22E-13	7.70E-14
chr4.CM0831.26.2_at	5.898404463	4.759373794	5.88E-10	3.65E-08
Ljwgs_031242.1_at	5.907578005	5.764591858	1.95E-10	1.23E-09
Ljwgs_024352.2_at	5.910529424	6.77396291	4.99E-12	4.00E-12
Ljwgs_033620.1_at	5.917187737	6.557919995	8.54E-11	1.10E-10
chr3.CM0246.21_at	5.920215532	6.411583744	6.06E-14	9.76E-14
chr3.TM1768.12_at	5.93098791	7.05685435	4.10E-12	1.99E-12
chr3.CM0152.1.1_s_at	5.951146495	6.125599919	7.42E-15	2.46E-14
Ljwgs_028899.1_at	5.953690689	5.122843502	1.29E-11	4.30E-10
Ljwgs_039633.1_s_at	5.96919975	5.210828412	1.34E-09	3.19E-08
Ljwgs_034503.0.1_at	6.007534815	5.32510018	8.56E-11	1.83E-09
TM0840.1.1_at	6.011546901	3.028324187	3.93E-07	0.001475317
Ljwgs_042359.1_s_at	6.033478295	6.987622715	1.26E-15	8.93E-16
gi45617468_at	6.051958444	6.650713399	5.25E-13	7.41E-13
chr3.CM0726.36.1_at	6.05633339	6.097799465	2.03E-13	9.10E-13
chr6.CM0539.30_at	6.067316238	5.905540057	1.98E-13	1.37E-12
Ljwgs_101266.1_s_at	6.07750754	6.173921234	4.66E-15	1.92E-14
chr2.CM0120.58.2_at	6.087279276	6.677270161	8.77E-13	1.28E-12
TM0615.19_at	6.126452135	5.142075578	2.54E-11	1.10E-09
chr3.CM0711.3.2_s_at	6.13415556	4.73696826	4.92E-08	3.95E-06
chr1.CM0349.34.1_at	6.142764513	6.559832976	9.86E-17	2.16E-16
gi29970656_at	6.148588809	6.438001948	7.51E-13	1.98E-12
chr1.CM0295.68_at	6.148623319	6.316558916	1.12E-12	3.85E-12
chr2.CM0191.73_at	6.153187191	5.881839617	7.28E-07	4.77E-06
Ljwgs_106242.1_at	6.162810827	6.183163652	1.21E-16	5.98E-16
TM0540.11.1_at	6.163553428	4.731732418	9.34E-13	1.46E-10
chr6.CM0118.22_s_at	6.164142272	6.301883127	3.53E-13	1.28E-12
Ljwgs_018893.1_at	6.17674298	5.302725621	3.24E-09	9.11E-08
BM0946.17_at	6.192438596	5.754157352	6.07E-13	7.80E-12
Ljwgs_015436.1_at	6.19287523	4.478428467	4.37E-10	1.03E-07
TC12590_at	6.198502661	6.051639875	9.24E-15	6.27E-14
Ljwgs_111594.1_at	6.201966809	5.272115477	7.01E-12	2.75E-10
gi45617413_at	6.205780087	7.332748142	8.78E-11	4.87E-11
Ljwgs_012092.1_at	6.222439344	5.82972046	4.07E-13	4.69E-12
Ljwgs_041830.1_x_at	6.225722198	2.821437366	3.94E-07	0.003398963
chr1.TM0220.8_s_at	6.246640472	6.665162736	4.66E-14	9.28E-14
TM1472.19.1_at	6.248869804	8.06080997	9.11E-12	1.53E-12
chr3.CM0711.26.1_at	6.270282169	5.028265393	1.12E-07	5.70E-06
TC19751_at	6.282953137	6.103441277	8.92E-16	6.88E-15
Ljwgs_129775.0.1_at	6.284571612	7.111748675	5.24E-15	4.80E-15
Ljwgs_015164.1_at	6.302960725	6.248996879	1.23E-07	5.67E-07
Ljwgs_115187.1_at	6.309577663	8.583466313	2.40E-10	2.22E-11
chr2.CM0008.63.1_at	6.313670665	6.324154891	7.99E-15	3.80E-14
Ljwgs_114965.1_s_at	6.314360108	6.676366779	8.21E-14	1.90E-13
Ljwgs_108557.1_s_at	6.318714235	6.481019045	4.87E-13	1.70E-12
chr3.CM0711.3.1_at	6.330402929	3.861884952	2.03E-06	0.000984943
Ljwgs_022317.1_at	6.331578612	6.50160098	1.73E-14	5.94E-14
chr5.TM0389.9_at	6.333262412	6.190903398	3.93E-13	2.53E-12
CM0355.29_at	6.358285084	7.013683926	3.75E-11	5.04E-11
TM0612.45.1_at	6.36566432	7.836866467	7.90E-14	2.29E-14
chr1.TM0221.10_at	6.373050429	6.687424407	5.82E-17	1.61E-16
chr2.CM0373.12.2_at	6.391727213	6.627998278	1.99E-13	6.00E-13
chr3.CM0726.30.2_s_at	6.402252413	6.605008321	6.07E-13	1.94E-12
TC17750_at	6.413697021	7.239052538	8.88E-16	8.87E-16
chr3.CM0047.65_at	6.41463202	6.38673722	7.01E-17	3.81E-16
Ljwgs_077486.1_at	6.425437044	6.328085311	6.96E-16	4.40E-15
chr3.CM0711.10_at	6.427094303	4.575871099	7.87E-09	1.84E-06
chr2.CM0373.8_at	6.443352936	6.567708437	6.07E-13	2.27E-12
TC17584_at	6.453057184	6.268797802	2.89E-09	1.86E-08
chr4.CM0831.19.1_at	6.470290805	5.632862665	1.71E-11	4.87E-10
chr1.CM0163.16.2_at	6.48433182	6.445811575	3.61E-16	2.03E-15
gi38194465_at	6.484796539	8.010816192	9.19E-13	2.77E-13
Ljwgs_119901.1_at	6.48853933	6.560522794	1.92E-16	8.87E-16
Ljwgs_061608.2_at	6.488966995	7.026055725	3.96E-15	6.57E-15
gi29966999_at	6.5173758	4.678037399	4.01E-11	1.17E-08
Ljwgs_022269.1_at	6.527933343	6.595688012	7.99E-15	3.36E-14
Ljwgs_017174.1_at	6.544137257	4.676821253	2.58E-08	5.14E-06
chr2.TM1561.10_at	6.570686494	7.215020711	1.88E-10	2.74E-10
chr1.CM0064.12.1_at	6.57210725	6.671518538	1.10E-15	4.76E-15
Ljwgs_078423.1_at	6.579759905	6.193198894	5.86E-08	4.99E-07
TM0954.20_at	6.587503493	6.757431165	3.74E-12	1.30E-11
Ljwgs_033056.1_at	6.587524401	7.420454342	4.00E-14	3.81E-14
chr1.CM0393.38_s_at	6.592128941	2.741090199	2.09E-06	0.016412615
TM0286.9_at	6.593218936	4.690125066	3.84E-10	1.11E-07
chr2.TM1517.10.2_at	6.614951381	7.675069859	4.11E-13	2.81E-13
chr3.CM0116.48_at	6.616495464	6.963596399	1.54E-14	3.73E-14
Ljwgs_027662.1_at	6.624657028	7.429348797	1.95E-12	2.03E-12
gi29965872_at	6.629571845	7.137000255	2.23E-12	4.09E-12
Ljwgs_148302.1_at	6.633153897	6.672937673	9.59E-10	4.06E-09
TM0612.45_x_at	6.641544028	8.079623125	9.88E-13	3.66E-13
Ljwgs_052585.1_at	6.684313098	7.414405111	4.31E-17	5.18E-17
chr4.CM0044.55_at	6.698460718	7.201405603	1.93E-11	3.59E-11
chr5.CM0344.7.1_s_at	6.699308156	7.175699034	3.51E-12	6.82E-12
chr1.CM0295.51.2_at	6.713224349	7.314398292	9.91E-15	1.57E-14
chr3.CM0711.3.2_at	6.71458169	5.732093658	1.17E-08	3.26E-07
Ljwgs_078405.0.1_at	6.734184074	6.704982566	3.57E-17	1.95E-16
Ljwgs_026942.1_s_at	6.780400734	6.561603638	3.74E-16	3.10E-15
chr2.CM0191.92_x_at	6.805116141	6.518269489	2.96E-14	2.63E-13
Ljwgs_041356.1_s_at	6.813062379	7.330340383	1.85E-16	3.64E-16
Ljwgs_119003.1_at	6.813273539	7.006815427	1.47E-17	5.01E-17
Ljwgs_143580.1_at	6.820036439	9.103350527	2.47E-11	2.63E-12
chr2.TM0377.8.1_at	6.821990553	6.336218506	2.92E-10	3.45E-09
Ljwgs_011797.1_at	6.852078377	7.805167507	1.04E-11	8.94E-12
gi45617468_x_at	6.88307701	7.574254372	7.99E-15	1.07E-14
Ljwgs_021656.1_at	6.908295966	6.261648548	4.39E-11	7.26E-10
chr2.TM0610.20_s_at	6.913294	6.319481822	3.06E-08	3.68E-07
gi45623455_at	6.918849199	6.309770404	6.05E-15	1.03E-13
chr2.CM0191.92_at	6.926286725	7.025931621	1.71E-14	6.85E-14
TC18859_at	6.928969257	6.68321784	2.18E-12	1.70E-11
Ljwgs_015816.1_at	6.94867522	2.311511546	1.34E-06	0.044143552
chr2.CM0056.64_at	6.963161232	7.227697745	6.96E-11	2.08E-10
Ljwgs_056148.1_at	7.011670817	7.235433645	1.99E-15	6.65E-15
TM0936.8_at	7.018631796	7.268450178	3.07E-16	9.59E-16
chr5.CM0344.7_x_at	7.023944854	7.322148529	3.53E-13	9.82E-13
Ljwgs_043777.1_at	7.050845019	6.975655405	1.79E-09	9.26E-09
chr6.TM0821.19_at	7.053672101	4.043774745	1.67E-07	0.000249978
Ljwgs_067982.1_s_at	7.066449352	6.749690513	2.91E-13	2.53E-12
Ljwgs_018554.2_at	7.074940068	7.558067513	5.42E-17	1.19E-16
Ljwgs_039721.1_at	7.082418387	6.098400635	1.23E-12	4.27E-11
TC10572_at	7.093577314	8.01630976	4.84E-14	4.43E-14
gi29965395_at	7.094468123	7.622504675	1.47E-17	2.87E-17
Ljwgs_025080.1_at	7.104968099	6.642697881	4.02E-13	4.74E-12
Ljwgs_075103.1_s_at	7.12500219	7.064380016	1.03E-13	5.63E-13
Ljwgs_030815.1_at	7.151428503	8.340362701	2.64E-10	1.83E-10
chr2.CM0120.58_at	7.164242515	7.98468821	8.48E-16	9.59E-16
Ljwgs_030221.1.1_at	7.193472329	8.04584557	8.89E-17	1.05E-16
Ljwgs_037677.1_at	7.212956476	6.733604217	1.15E-11	1.33E-10
Ljwgs_009189.1_at	7.212992564	7.400732052	1.15E-19	4.09E-19
Ljwgs_052659.1_s_at	7.226614174	6.27666405	2.65E-12	8.18E-11
chr4.CM0073.95_at	7.23064282	7.926659226	2.07E-14	2.90E-14
Ljwgs_039076.2_s_at	7.232408966	4.092184406	4.36E-06	0.003117683
Ljwgs_147876.1.1_at	7.240357831	7.23496595	7.92E-14	3.86E-13
chr6.CM0420.46.1_at	7.250197733	7.115290948	2.72E-13	1.68E-12
Ljwgs_028531.1_at	7.299969749	7.840683244	3.97E-15	7.30E-15
TM0697.3.1_at	7.322336428	8.278249267	1.55E-13	1.48E-13
chr6.CM0420.46_at	7.324438657	7.053947712	1.09E-13	8.78E-13
TC16850_at	7.326211117	7.914056904	1.63E-17	2.99E-17
Ljwgs_101266.1_at	7.357170057	7.315488845	5.29E-18	2.84E-17
Ljwgs_075103.1_x_at	7.362372577	7.670017496	3.25E-16	9.59E-16
gi45625497_at	7.364923262	9.110337191	3.41E-13	9.40E-14
chr2.CM0056.59.1_at	7.374920206	7.452715608	1.05E-10	4.46E-10
chr1.CM0955.20_at	7.387272939	7.135200048	1.29E-11	9.73E-11
Ljwgs_022275.1_at	7.4273835	7.801615451	4.42E-17	1.19E-16
chr3.CM0127.17_at	7.435879264	3.287032951	1.50E-07	0.002190901
Ljwgs_048822.1_at	7.443816103	7.307634268	1.95E-17	1.31E-16
Ljwgs_045106.0.2_s_at	7.452873338	7.644749457	3.27E-14	1.12E-13
Ljwgs_035003.1_at	7.454537742	7.883378054	1.09E-17	2.71E-17
TM0840.7.2_at	7.460757748	4.45440084	1.00E-06	0.000697497
chr1.CM0192.30.2_s_at	7.48488467	7.794578729	2.22E-14	6.20E-14
chr1.TM0989.4_at	7.498561109	7.922691869	1.51E-12	3.52E-12
Ljwgs_021206.1_s_at	7.509066421	8.17678076	2.17E-17	3.44E-17
Ljwgs_047665.1_at	7.522660512	7.540122207	6.34E-18	2.99E-17
gi15190561_at	7.554712123	6.016115529	3.33E-06	0.000129519
Ljwgs_023854.1_at	7.576966764	7.895039746	1.71E-14	4.76E-14
chr3.CM0080.7_at	7.581797111	6.122906964	7.67E-07	3.08E-05
Ljwgs_020466.1_at	7.602373858	7.446503091	8.81E-19	5.85E-18
Ljwgs_021656.1_s_at	7.605445784	6.285545599	1.61E-10	7.87E-09
Ljwgs_014938.1_at	7.615501597	7.042925595	3.06E-13	4.10E-12
TM0755.8.1_at	7.620506287	7.972711061	9.86E-17	2.87E-16
Ljwgs_078116.1_s_at	7.640018971	5.812052252	2.03E-06	0.000130989
TC18152_at	7.658338849	7.837961414	5.55E-15	2.04E-14
Ljwgs_058054.1.1_at	7.67286572	8.964237414	3.35E-19	2.20E-19
Ljwgs_039661.1.1_s_at	7.685339022	8.06322303	4.99E-12	1.28E-11
TC10035_at	7.687545363	7.444336828	4.24E-06	2.23E-05
chr6.CM0539.36_at	7.694377656	8.107666085	1.57E-16	3.90E-16
gi45624196_s_at	7.697024832	8.597252474	4.20E-13	4.72E-13
Ljwgs_050356.1_at	7.711582649	6.414866901	1.58E-13	8.86E-12
Ljwgs_072298.1_at	7.74004745	8.489903314	2.36E-12	3.37E-12
Ljwgs_016013.1_at	7.789033804	7.684866579	7.70E-14	4.42E-13
chr1.BM1737.16_at	7.824634795	8.152195142	1.04E-15	3.13E-15
TM1237.45_at	7.861905745	8.876557992	4.87E-13	4.75E-13
gi29966994_at	7.872706451	8.283244628	2.86E-20	7.47E-20
chr4.CM0007.38_at	7.88676848	7.642231691	5.66E-10	3.81E-09
TM0964.10.1_at	7.888252561	7.886672211	6.48E-17	3.43E-16
Ljwgs_038374.1_s_at	7.896356921	8.458673055	3.01E-15	5.88E-15
TC16385_at	7.922016581	8.249731502	1.09E-17	3.06E-17
TM1569.3_at	7.930974695	8.176189197	7.27E-15	2.35E-14
chr2.TM0610.20.1_at	7.971954261	8.068343836	1.45E-09	5.70E-09
Ljwgs_047385.1_at	7.978012582	7.533946428	1.22E-16	1.37E-15
Ljwgs_018132.1_at	8.008831381	8.322123132	5.51E-18	1.71E-17
chr1.TM0236.15_at	8.024071317	6.95649842	1.05E-09	2.74E-08
Ljwgs_045420.1_at	8.032148231	8.125791204	4.42E-17	1.95E-16
chr2.CM0504.29_at	8.0326276	5.950815561	2.58E-17	7.72E-15
Ljwgs_022143.1_at	8.046196863	6.019862281	2.10E-10	3.45E-08
Ljwgs_042024.1_at	8.075415679	3.575304708	2.11E-06	0.011146
chr1.CM1409.39.1_at	8.078524139	8.554369468	6.65E-16	1.51E-15
chr1.CM0593.40_s_at	8.079772529	6.936309043	4.24E-13	1.54E-11
Ljwgs_118876.1.1_x_at	8.094493454	8.573725596	1.34E-15	3.21E-15
chr3.CM0196.31_at	8.118935283	8.643940076	1.47E-17	3.06E-17
TM0445.37_at	8.13410528	5.778961408	4.58E-11	1.50E-08
Ljwgs_148900.1_at	8.167023332	5.760828972	8.18E-11	2.84E-08
Ljwgs_027508.1_at	8.187913123	8.563662666	2.76E-14	7.18E-14
Ljwgs_026427.1_at	8.193578411	7.699287804	0.000123141	0.000660146
chr1.CM0163.26_s_at	8.223536274	8.825988335	1.42E-11	2.68E-11
Ljwgs_019789.1_s_at	8.256066478	7.15488247	2.33E-11	6.89E-10
chr1.CM0318.2.1_at	8.258061397	8.315187506	1.32E-12	5.88E-12
chr3.TM1570.8_at	8.259909339	8.086463957	9.31E-13	6.00E-12
gi45631965_at	8.267160067	7.607555439	1.57E-10	2.06E-09
gi45616799_at	8.272311063	8.894465214	1.01E-14	1.95E-14
chr2.TM0610.9_at	8.285283523	7.909505326	3.15E-10	2.64E-09
Ljwgs_018310.1_at	8.286332534	8.360491665	8.88E-16	4.09E-15
gi29966245_at	8.29353428	9.295580456	3.99E-15	4.21E-15
chr4.TM0421.7.1_at	8.29950406	8.472515715	1.13E-19	4.00E-19
gi29966314_at	8.381157183	8.909220114	2.82E-15	6.11E-15
Ljwgs_126128.1_s_at	8.395808333	8.503020081	2.67E-20	1.10E-19
chr5.CM0909.26_at	8.396161963	5.043066979	8.27E-10	1.60E-06
TM1680.7_at	8.409581648	9.083149326	1.11E-14	1.99E-14
chr1.CM0192.45.1_at	8.466623998	8.77143129	6.39E-13	1.94E-12
TM0612.45_at	8.474220225	10.07848709	3.57E-17	1.83E-17
Ljwgs_027662.1_s_at	8.478025473	9.071669338	3.49E-17	6.97E-17
chr1.CM0398.23.1_at	8.498164055	6.074753041	9.14E-10	2.34E-07
Ljwgs_041830.1_at	8.567155251	4.383948432	3.86E-07	0.001281889
TC9239_at	8.573066524	8.983309924	7.64E-16	2.06E-15
chr6.CM0314.37_at	8.681858908	9.181747615	7.02E-17	1.75E-16
Ljwgs_076662.1_at	8.693511947	9.225893349	6.81E-18	1.60E-17
chr4.CM0265.9_s_at	8.694286409	10.24368098	9.75E-16	5.42E-16
Ljwgs_083867.1_s_at	8.745383227	8.794622745	4.73E-16	2.27E-15
TC15698_at	8.745720281	9.906122166	4.57E-13	4.31E-13
Ljwgs_007210.2_at	8.773252407	3.16005448	7.07E-07	0.021840116
Ljwgs_093506.1_s_at	8.794413337	9.343562612	1.34E-15	3.13E-15
TM1440.7_at	8.848752893	9.064027601	6.51E-19	2.34E-18
chr4.CM0337.32_at	8.860573457	9.550479652	1.09E-17	2.09E-17
Ljwgs_022059.2_s_at	8.872294929	9.993467255	1.10E-15	1.12E-15
Ljwgs_012757.1_at	8.906685696	8.204028706	1.01E-13	1.46E-12
TM1521.20_at	8.918090453	9.03067131	4.97E-17	2.16E-16
TC16386_at	8.927749269	9.386683028	6.51E-19	1.73E-18
chr2.TM0610.3_at	8.946721625	8.379752448	5.00E-08	4.50E-07
Ljwgs_037414.1_at	8.963340045	9.479380135	5.63E-07	1.20E-06
Ljwgs_041552.1_at	8.995454889	9.330486147	4.50E-18	1.41E-17
chr2.CM0904.20_at	9.004934674	9.763675855	1.15E-19	2.09E-19
chr2.CM0373.6_at	9.013133614	9.44710745	7.73E-20	2.02E-19
[truncated: 6,870 more chars]
