# Supplementary material for: Dissection of Symbiosis and Organ Development by Integrated Transcriptome Analysis of Lotus japonicus Mutant and Wild-Type Plants
Source: PLoS One. 2009 Aug 7;4(8):e6556. doi: 10.1371/journal.pone.0006556 (PMC2717213; doi:10.1371/journal.pone.0006556)
Supplement: Folder S5 — Fix-minus mutants (9.19 MB ZIP) [file pone.0006556.s013.zip › S5.FIX-MINUS MUTANTS copy/5.1.Fix_minus_Nodule_vs_Uninoclated_Root/5.1.1.Total transcript analysis/5.1.1.3/5.1.1.3.abscisic acid.txt]

chr2.TM1766.3	99.1.4.5624	GO_ID:9970							ZFAN1_MOUSE	3D-structure;Metal-binding;Repeat;Zinc;Zinc-finger,AN1-type zinc finger protein 1.	1.00E-13	GO_ID:9970	TAIR|gene:2098312 SPTR:Q9XH76 symbol:AT3G28210.1 [GO:0008372 "cellular component unknown" evidence=ND] [GO:0009737 "response to abscisic acid stimulus" evidence=IEP] InterPro:IPR000058 Pfam:PF01428 SMART:SM00154 EMBL:AF139098 EMBL:AK176745 EMBL:AP002056 PIR:T50672 SPTR:Q9XH76	9.00E-61
chr2.TM1766.3	99.1.3.2.1845	ZFAN1_MOUSE							ZFAN1_MOUSE	3D-structure;Metal-binding;Repeat;Zinc;Zinc-finger,AN1-type zinc finger protein 1.	1.00E-13	GO_ID:9970	TAIR|gene:2098312 SPTR:Q9XH76 symbol:AT3G28210.1 [GO:0008372 "cellular component unknown" evidence=ND] [GO:0009737 "response to abscisic acid stimulus" evidence=IEP] InterPro:IPR000058 Pfam:PF01428 SMART:SM00154 EMBL:AF139098 EMBL:AK176745 EMBL:AP002056 PIR:T50672 SPTR:Q9XH76	9.00E-61
Ljwgs_147107.1	99.1.4.3671	GO_ID:21861	ath:At1g55020	F14C21.54; lipoxygenase (LOX1) [EC:1.13.11.12] [KO:K00454]	3.00E-46				LOX4_SOYBN	Dioxygenase;Directproteinsequencing;Fattyacidbiosynthesis;Iron;Lipidsynthesis;Metal-binding;Multigenefamily;Oxidoreductase;Oxylipinbiosynthesis,Lipoxygenase-4 (EC 1.13.11.12) (L-4) (VSP94).	4.00E-61	GO_ID:21861	TAIR|gene:2011029 SPTR:Q06327 symbol:AT1G55020 [GO:0006952 "defense response" evidence=TAS] [GO:0009611 "response to wounding" evidence=TAS] [GO:0009695 "jasmonic acid biosynthesis" evidence=TAS] [GO:0009737 "response to abscisic acid stimulus" evidence=IEP] [GO:0009753 "response to jasmonic acid stimulus" evidence=IEP] [GO:0009816 "defense response to pathogenic bacteria, incompatible interactio…	6.00E-47
Ljwgs_147107.1	99.1.3.1.129	EC 1.13.11.12	ath:At1g55020	F14C21.54; lipoxygenase (LOX1) [EC:1.13.11.12] [KO:K00454]	3.00E-46				LOX4_SOYBN	Dioxygenase;Directproteinsequencing;Fattyacidbiosynthesis;Iron;Lipidsynthesis;Metal-binding;Multigenefamily;Oxidoreductase;Oxylipinbiosynthesis,Lipoxygenase-4 (EC 1.13.11.12) (L-4) (VSP94).	4.00E-61	GO_ID:21861	TAIR|gene:2011029 SPTR:Q06327 symbol:AT1G55020 [GO:0006952 "defense response" evidence=TAS] [GO:0009611 "response to wounding" evidence=TAS] [GO:0009695 "jasmonic acid biosynthesis" evidence=TAS] [GO:0009737 "response to abscisic acid stimulus" evidence=IEP] [GO:0009753 "response to jasmonic acid stimulus" evidence=IEP] [GO:0009816 "defense response to pathogenic bacteria, incompatible interactio…	6.00E-47
Ljwgs_147107.1	99.1.1.35	KO:K00454	ath:At1g55020	F14C21.54; lipoxygenase (LOX1) [EC:1.13.11.12] [KO:K00454]	3.00E-46				LOX4_SOYBN	Dioxygenase;Directproteinsequencing;Fattyacidbiosynthesis;Iron;Lipidsynthesis;Metal-binding;Multigenefamily;Oxidoreductase;Oxylipinbiosynthesis,Lipoxygenase-4 (EC 1.13.11.12) (L-4) (VSP94).	4.00E-61	GO_ID:21861	TAIR|gene:2011029 SPTR:Q06327 symbol:AT1G55020 [GO:0006952 "defense response" evidence=TAS] [GO:0009611 "response to wounding" evidence=TAS] [GO:0009695 "jasmonic acid biosynthesis" evidence=TAS] [GO:0009737 "response to abscisic acid stimulus" evidence=IEP] [GO:0009753 "response to jasmonic acid stimulus" evidence=IEP] [GO:0009816 "defense response to pathogenic bacteria, incompatible interactio…	6.00E-47
chr3.TM0576.21	99.1.4.3671	GO_ID:21861	ath:At1g55020	F14C21.54; lipoxygenase (LOX1) [EC:1.13.11.12] [KO:K00454]	2.00E-85				LOX2_PEA	Dioxygenase;Fattyacidbiosynthesis;Iron;Lipidsynthesis;Metal-binding;Multigenefamily;Oxidoreductase;Oxylipinbiosynthesis,Seed lipoxygenase-2 (EC 1.13.11.12).	1.00E-120	GO_ID:21861	TAIR|gene:2011029 SPTR:Q06327 symbol:AT1G55020 [GO:0006952 "defense response" evidence=TAS] [GO:0009611 "response to wounding" evidence=TAS] [GO:0009695 "jasmonic acid biosynthesis" evidence=TAS] [GO:0009737 "response to abscisic acid stimulus" evidence=IEP] [GO:0009753 "response to jasmonic acid stimulus" evidence=IEP] [GO:0009816 "defense response to pathogenic bacteria, incompatible interactio…	3.00E-86
chr3.TM0576.21	99.1.3.1.129	EC 1.13.11.12	ath:At1g55020	F14C21.54; lipoxygenase (LOX1) [EC:1.13.11.12] [KO:K00454]	2.00E-85				LOX2_PEA	Dioxygenase;Fattyacidbiosynthesis;Iron;Lipidsynthesis;Metal-binding;Multigenefamily;Oxidoreductase;Oxylipinbiosynthesis,Seed lipoxygenase-2 (EC 1.13.11.12).	1.00E-120	GO_ID:21861	TAIR|gene:2011029 SPTR:Q06327 symbol:AT1G55020 [GO:0006952 "defense response" evidence=TAS] [GO:0009611 "response to wounding" evidence=TAS] [GO:0009695 "jasmonic acid biosynthesis" evidence=TAS] [GO:0009737 "response to abscisic acid stimulus" evidence=IEP] [GO:0009753 "response to jasmonic acid stimulus" evidence=IEP] [GO:0009816 "defense response to pathogenic bacteria, incompatible interactio…	3.00E-86
chr3.TM0576.21	99.1.1.35	KO:K00454	ath:At1g55020	F14C21.54; lipoxygenase (LOX1) [EC:1.13.11.12] [KO:K00454]	2.00E-85				LOX2_PEA	Dioxygenase;Fattyacidbiosynthesis;Iron;Lipidsynthesis;Metal-binding;Multigenefamily;Oxidoreductase;Oxylipinbiosynthesis,Seed lipoxygenase-2 (EC 1.13.11.12).	1.00E-120	GO_ID:21861	TAIR|gene:2011029 SPTR:Q06327 symbol:AT1G55020 [GO:0006952 "defense response" evidence=TAS] [GO:0009611 "response to wounding" evidence=TAS] [GO:0009695 "jasmonic acid biosynthesis" evidence=TAS] [GO:0009737 "response to abscisic acid stimulus" evidence=IEP] [GO:0009753 "response to jasmonic acid stimulus" evidence=IEP] [GO:0009816 "defense response to pathogenic bacteria, incompatible interactio…	3.00E-86
chr3.TM0576.22	99.1.4.3671	GO_ID:21861	ath:At1g55020	F14C21.54; lipoxygenase (LOX1) [EC:1.13.11.12] [KO:K00454]	3.00E-116				LOX2_SOYBN	Dioxygenase;Fattyacidbiosynthesis;Iron;Lipidsynthesis;Metal-binding;Multigenefamily;Oxidoreductase;Oxylipinbiosynthesis,Seed lipoxygenase-2 (EC 1.13.11.12) (L-2).	2.00E-179	GO_ID:21861	TAIR|gene:2011029 SPTR:Q06327 symbol:AT1G55020 [GO:0006952 "defense response" evidence=TAS] [GO:0009611 "response to wounding" evidence=TAS] [GO:0009695 "jasmonic acid biosynthesis" evidence=TAS] [GO:0009737 "response to abscisic acid stimulus" evidence=IEP] [GO:0009753 "response to jasmonic acid stimulus" evidence=IEP] [GO:0009816 "defense response to pathogenic bacteria, incompatible interactio…	6.00E-117
chr3.TM0576.22	99.1.3.1.129	EC 1.13.11.12	ath:At1g55020	F14C21.54; lipoxygenase (LOX1) [EC:1.13.11.12] [KO:K00454]	3.00E-116				LOX2_SOYBN	Dioxygenase;Fattyacidbiosynthesis;Iron;Lipidsynthesis;Metal-binding;Multigenefamily;Oxidoreductase;Oxylipinbiosynthesis,Seed lipoxygenase-2 (EC 1.13.11.12) (L-2).	2.00E-179	GO_ID:21861	TAIR|gene:2011029 SPTR:Q06327 symbol:AT1G55020 [GO:0006952 "defense response" evidence=TAS] [GO:0009611 "response to wounding" evidence=TAS] [GO:0009695 "jasmonic acid biosynthesis" evidence=TAS] [GO:0009737 "response to abscisic acid stimulus" evidence=IEP] [GO:0009753 "response to jasmonic acid stimulus" evidence=IEP] [GO:0009816 "defense response to pathogenic bacteria, incompatible interactio…	6.00E-117
chr3.TM0576.22	99.1.1.35	KO:K00454	ath:At1g55020	F14C21.54; lipoxygenase (LOX1) [EC:1.13.11.12] [KO:K00454]	3.00E-116				LOX2_SOYBN	Dioxygenase;Fattyacidbiosynthesis;Iron;Lipidsynthesis;Metal-binding;Multigenefamily;Oxidoreductase;Oxylipinbiosynthesis,Seed lipoxygenase-2 (EC 1.13.11.12) (L-2).	2.00E-179	GO_ID:21861	TAIR|gene:2011029 SPTR:Q06327 symbol:AT1G55020 [GO:0006952 "defense response" evidence=TAS] [GO:0009611 "response to wounding" evidence=TAS] [GO:0009695 "jasmonic acid biosynthesis" evidence=TAS] [GO:0009737 "response to abscisic acid stimulus" evidence=IEP] [GO:0009753 "response to jasmonic acid stimulus" evidence=IEP] [GO:0009816 "defense response to pathogenic bacteria, incompatible interactio…	6.00E-117
chr3.CM0115.59	99.1.4.3671	GO_ID:21861	ath:At1g55020	F14C21.54; lipoxygenase (LOX1) [EC:1.13.11.12] [KO:K00454]	0				LOX1_LENCU	Dioxygenase;Fattyacidbiosynthesis;Iron;Lipidsynthesis;Metal-binding;Multigenefamily;Oxidoreductase;Oxylipinbiosynthesis,Lipoxygenase (EC 1.13.11.12).	0	GO_ID:21861	TAIR|gene:2011029 SPTR:Q06327 symbol:AT1G55020 [GO:0006952 "defense response" evidence=TAS] [GO:0009611 "response to wounding" evidence=TAS] [GO:0009695 "jasmonic acid biosynthesis" evidence=TAS] [GO:0009737 "response to abscisic acid stimulus" evidence=IEP] [GO:0009753 "response to jasmonic acid stimulus" evidence=IEP] [GO:0009816 "defense response to pathogenic bacteria, incompatible interactio…	0
chr3.CM0115.59	99.1.3.1.129	EC 1.13.11.12	ath:At1g55020	F14C21.54; lipoxygenase (LOX1) [EC:1.13.11.12] [KO:K00454]	0				LOX1_LENCU	Dioxygenase;Fattyacidbiosynthesis;Iron;Lipidsynthesis;Metal-binding;Multigenefamily;Oxidoreductase;Oxylipinbiosynthesis,Lipoxygenase (EC 1.13.11.12).	0	GO_ID:21861	TAIR|gene:2011029 SPTR:Q06327 symbol:AT1G55020 [GO:0006952 "defense response" evidence=TAS] [GO:0009611 "response to wounding" evidence=TAS] [GO:0009695 "jasmonic acid biosynthesis" evidence=TAS] [GO:0009737 "response to abscisic acid stimulus" evidence=IEP] [GO:0009753 "response to jasmonic acid stimulus" evidence=IEP] [GO:0009816 "defense response to pathogenic bacteria, incompatible interactio…	0
chr3.CM0115.59	99.1.1.35	KO:K00454	ath:At1g55020	F14C21.54; lipoxygenase (LOX1) [EC:1.13.11.12] [KO:K00454]	0				LOX1_LENCU	Dioxygenase;Fattyacidbiosynthesis;Iron;Lipidsynthesis;Metal-binding;Multigenefamily;Oxidoreductase;Oxylipinbiosynthesis,Lipoxygenase (EC 1.13.11.12).	0	GO_ID:21861	TAIR|gene:2011029 SPTR:Q06327 symbol:AT1G55020 [GO:0006952 "defense response" evidence=TAS] [GO:0009611 "response to wounding" evidence=TAS] [GO:0009695 "jasmonic acid biosynthesis" evidence=TAS] [GO:0009737 "response to abscisic acid stimulus" evidence=IEP] [GO:0009753 "response to jasmonic acid stimulus" evidence=IEP] [GO:0009816 "defense response to pathogenic bacteria, incompatible interactio…	0
Ljwgs_011145.1	1.9.4.15	E2.7.1.- [EC:2.7.1.-] [COG:COG0515 COG1493]	ath:At1g10940	T19D16.14; serine/threonine protein kinase, putative [EC:2.7.1.37] [KO:K00870]	5.00E-121	YDR477w_1	COG0515	2.00E-45	SAPK1_ORYSA	Abscisicacidsignalingpathway;ATP-binding;Kinase;Nucleotide-binding;Phosphorylation;Serine/threonine-proteinkinase;Transferase,Serine/threonine-protein kinase SAPK1 (EC 2.7.1.37) (Osmotic stress/abscisic acid-activated protein kinase 1).	5.00E-137	GO_ID:40054	TAIR|gene:2032074 SPTR:Q9M9E9 symbol:AT1G78290.1 [GO:0008372 "cellular component unknown" evidence=ND] [GO:0016301 "kinase activity" evidence=ISS] InterPro:IPR000719 InterPro:IPR002290 InterPro:IPR008271 Pfam:PF00069 Prosite:PS00108 Prosite:PS00107 ProDom:PD000001 PROSITE:PS50011 SMART:SM00220 HSSP:P49137 EMBL:AC013430 EMBL:AF411782 EMBL:BT020608 SPTR:Q9M9E9	3.00E-131
Ljwgs_011145.1	1.7.8.19	WAAY, rfaY lipopolysaccharide core biosynthesis protein RFAY [EC:2.7.-.-] [COG:COG0515]	ath:At1g10940	T19D16.14; serine/threonine protein kinase, putative [EC:2.7.1.37] [KO:K00870]	5.00E-121	YDR477w_1	COG0515	2.00E-45	SAPK1_ORYSA	Abscisicacidsignalingpathway;ATP-binding;Kinase;Nucleotide-binding;Phosphorylation;Serine/threonine-proteinkinase;Transferase,Serine/threonine-protein kinase SAPK1 (EC 2.7.1.37) (Osmotic stress/abscisic acid-activated protein kinase 1).	5.00E-137	GO_ID:40054	TAIR|gene:2032074 SPTR:Q9M9E9 symbol:AT1G78290.1 [GO:0008372 "cellular component unknown" evidence=ND] [GO:0016301 "kinase activity" evidence=ISS] InterPro:IPR000719 InterPro:IPR002290 InterPro:IPR008271 Pfam:PF00069 Prosite:PS00108 Prosite:PS00107 ProDom:PD000001 PROSITE:PS50011 SMART:SM00220 HSSP:P49137 EMBL:AC013430 EMBL:AF411782 EMBL:BT020608 SPTR:Q9M9E9	3.00E-131
Ljwgs_011145.1	1.1.17.19	E2.7.1.- [EC:2.7.1.-] [COG:COG0515 COG1493]	ath:At1g10940	T19D16.14; serine/threonine protein kinase, putative [EC:2.7.1.37] [KO:K00870]	5.00E-121	YDR477w_1	COG0515	2.00E-45	SAPK1_ORYSA	Abscisicacidsignalingpathway;ATP-binding;Kinase;Nucleotide-binding;Phosphorylation;Serine/threonine-proteinkinase;Transferase,Serine/threonine-protein kinase SAPK1 (EC 2.7.1.37) (Osmotic stress/abscisic acid-activated protein kinase 1).	5.00E-137	GO_ID:40054	TAIR|gene:2032074 SPTR:Q9M9E9 symbol:AT1G78290.1 [GO:0008372 "cellular component unknown" evidence=ND] [GO:0016301 "kinase activity" evidence=ISS] InterPro:IPR000719 InterPro:IPR002290 InterPro:IPR008271 Pfam:PF00069 Prosite:PS00108 Prosite:PS00107 ProDom:PD000001 PROSITE:PS50011 SMART:SM00220 HSSP:P49137 EMBL:AC013430 EMBL:AF411782 EMBL:BT020608 SPTR:Q9M9E9	3.00E-131
Ljwgs_011145.1	3.3.10.117	BMPR1 bone morphogenetic protein receptor, type I [EC:2.7.1.37]	ath:At1g10940	T19D16.14; serine/threonine protein kinase, putative [EC:2.7.1.37] [KO:K00870]	5.00E-121	YDR477w_1	COG0515	2.00E-45	SAPK1_ORYSA	Abscisicacidsignalingpathway;ATP-binding;Kinase;Nucleotide-binding;Phosphorylation;Serine/threonine-proteinkinase;Transferase,Serine/threonine-protein kinase SAPK1 (EC 2.7.1.37) (Osmotic stress/abscisic acid-activated protein kinase 1).	5.00E-137	GO_ID:40054	TAIR|gene:2032074 SPTR:Q9M9E9 symbol:AT1G78290.1 [GO:0008372 "cellular component unknown" evidence=ND] [GO:0016301 "kinase activity" evidence=ISS] InterPro:IPR000719 InterPro:IPR002290 InterPro:IPR008271 Pfam:PF00069 Prosite:PS00108 Prosite:PS00107 ProDom:PD000001 PROSITE:PS50011 SMART:SM00220 HSSP:P49137 EMBL:AC013430 EMBL:AF411782 EMBL:BT020608 SPTR:Q9M9E9	3.00E-131
Ljwgs_011145.1	1.11.16.8	E2.7.1.- [EC:2.7.1.-] [COG:COG0515 COG1493]	ath:At1g10940	T19D16.14; serine/threonine protein kinase, putative [EC:2.7.1.37] [KO:K00870]	5.00E-121	YDR477w_1	COG0515	2.00E-45	SAPK1_ORYSA	Abscisicacidsignalingpathway;ATP-binding;Kinase;Nucleotide-binding;Phosphorylation;Serine/threonine-proteinkinase;Transferase,Serine/threonine-protein kinase SAPK1 (EC 2.7.1.37) (Osmotic stress/abscisic acid-activated protein kinase 1).	5.00E-137	GO_ID:40054	TAIR|gene:2032074 SPTR:Q9M9E9 symbol:AT1G78290.1 [GO:0008372 "cellular component unknown" evidence=ND] [GO:0016301 "kinase activity" evidence=ISS] InterPro:IPR000719 InterPro:IPR002290 InterPro:IPR008271 Pfam:PF00069 Prosite:PS00108 Prosite:PS00107 ProDom:PD000001 PROSITE:PS50011 SMART:SM00220 HSSP:P49137 EMBL:AC013430 EMBL:AF411782 EMBL:BT020608 SPTR:Q9M9E9	3.00E-131
Ljwgs_011145.1	4.2.4	Cell cycle [CLASS:04110] [PATH:hsa04110] [COG:COG0515]	ath:At1g10940	T19D16.14; serine/threonine protein kinase, putative [EC:2.7.1.37] [KO:K00870]	5.00E-121	YDR477w_1	COG0515	2.00E-45	SAPK1_ORYSA	Abscisicacidsignalingpathway;ATP-binding;Kinase;Nucleotide-binding;Phosphorylation;Serine/threonine-proteinkinase;Transferase,Serine/threonine-protein kinase SAPK1 (EC 2.7.1.37) (Osmotic stress/abscisic acid-activated protein kinase 1).	5.00E-137	GO_ID:40054	TAIR|gene:2032074 SPTR:Q9M9E9 symbol:AT1G78290.1 [GO:0008372 "cellular component unknown" evidence=ND] [GO:0016301 "kinase activity" evidence=ISS] InterPro:IPR000719 InterPro:IPR002290 InterPro:IPR008271 Pfam:PF00069 Prosite:PS00108 Prosite:PS00107 ProDom:PD000001 PROSITE:PS50011 SMART:SM00220 HSSP:P49137 EMBL:AC013430 EMBL:AF411782 EMBL:BT020608 SPTR:Q9M9E9	3.00E-131
Ljwgs_011145.1	3.2.2.1	Protein kinase [EC:2.7.1.37]	ath:At1g10940	T19D16.14; serine/threonine protein kinase, putative [EC:2.7.1.37] [KO:K00870]	5.00E-121	YDR477w_1	COG0515	2.00E-45	SAPK1_ORYSA	Abscisicacidsignalingpathway;ATP-binding;Kinase;Nucleotide-binding;Phosphorylation;Serine/threonine-proteinkinase;Transferase,Serine/threonine-protein kinase SAPK1 (EC 2.7.1.37) (Osmotic stress/abscisic acid-activated protein kinase 1).	5.00E-137	GO_ID:40054	TAIR|gene:2032074 SPTR:Q9M9E9 symbol:AT1G78290.1 [GO:0008372 "cellular component unknown" evidence=ND] [GO:0016301 "kinase activity" evidence=ISS] InterPro:IPR000719 InterPro:IPR002290 InterPro:IPR008271 Pfam:PF00069 Prosite:PS00108 Prosite:PS00107 ProDom:PD000001 PROSITE:PS50011 SMART:SM00220 HSSP:P49137 EMBL:AC013430 EMBL:AF411782 EMBL:BT020608 SPTR:Q9M9E9	3.00E-131
Ljwgs_079559.1	99.1.4.3671	GO_ID:21861	ath:At3g22400	MCB17.13; lipoxygenase, putative [EC:1.13.11.12] [KO:K00454]	6.00E-43				LOXA_PHAVU	Dioxygenase;Fattyacidbiosynthesis;Iron;Lipidsynthesis;Metal-binding;Multigenefamily;Oxidoreductase;Oxylipinbiosynthesis,Lipoxygenase 1 (EC 1.13.11.12).	1.00E-58	GO_ID:21861	TAIR|gene:2011029 SPTR:Q06327 symbol:AT1G55020 [GO:0006952 "defense response" evidence=TAS] [GO:0009611 "response to wounding" evidence=TAS] [GO:0009695 "jasmonic acid biosynthesis" evidence=TAS] [GO:0009737 "response to abscisic acid stimulus" evidence=IEP] [GO:0009753 "response to jasmonic acid stimulus" evidence=IEP] [GO:0009816 "defense response to pathogenic bacteria, incompatible interactio…	8.00E-41
Ljwgs_079559.1	99.1.3.1.129	EC 1.13.11.12	ath:At3g22400	MCB17.13; lipoxygenase, putative [EC:1.13.11.12] [KO:K00454]	6.00E-43				LOXA_PHAVU	Dioxygenase;Fattyacidbiosynthesis;Iron;Lipidsynthesis;Metal-binding;Multigenefamily;Oxidoreductase;Oxylipinbiosynthesis,Lipoxygenase 1 (EC 1.13.11.12).	1.00E-58	GO_ID:21861	TAIR|gene:2011029 SPTR:Q06327 symbol:AT1G55020 [GO:0006952 "defense response" evidence=TAS] [GO:0009611 "response to wounding" evidence=TAS] [GO:0009695 "jasmonic acid biosynthesis" evidence=TAS] [GO:0009737 "response to abscisic acid stimulus" evidence=IEP] [GO:0009753 "response to jasmonic acid stimulus" evidence=IEP] [GO:0009816 "defense response to pathogenic bacteria, incompatible interactio…	8.00E-41
Ljwgs_079559.1	99.1.1.35	KO:K00454	ath:At3g22400	MCB17.13; lipoxygenase, putative [EC:1.13.11.12] [KO:K00454]	6.00E-43				LOXA_PHAVU	Dioxygenase;Fattyacidbiosynthesis;Iron;Lipidsynthesis;Metal-binding;Multigenefamily;Oxidoreductase;Oxylipinbiosynthesis,Lipoxygenase 1 (EC 1.13.11.12).	1.00E-58	GO_ID:21861	TAIR|gene:2011029 SPTR:Q06327 symbol:AT1G55020 [GO:0006952 "defense response" evidence=TAS] [GO:0009611 "response to wounding" evidence=TAS] [GO:0009695 "jasmonic acid biosynthesis" evidence=TAS] [GO:0009737 "response to abscisic acid stimulus" evidence=IEP] [GO:0009753 "response to jasmonic acid stimulus" evidence=IEP] [GO:0009816 "defense response to pathogenic bacteria, incompatible interactio…	8.00E-41
chr4.CM0025.45	4.2.5.36.2	PPP3R, CNB protein phosphatase 3, regulatory subunit	spo:SPCC830.06	probable calcineurin b subunit [KO:K06268]	5.00E-12				CNBL8_ARATH	Calcium;Repeat,Calcineurin B-like protein 8.	1.00E-59	GO_ID:16753	TAIR|gene:2129305 SPTR:O81445 symbol:AT4G17615.1 [GO:0009738 "abscisic acid mediated signaling" evidence=TAS] [GO:0005509 "calcium ion binding" evidence=ISS] InterPro:IPR002048 InterPro:IPR001125 Pfam:PF00036 Prosite:PS00018 ProDom:PD000012 SMART:SM00054 PROSITE:PS50222 PRINTS:PR00450 HSSP:P02590 EMBL:Z97343 EMBL:AL161546 EMBL:AF076251 EMBL:AK118798 EMBL:BT005567 PIR:A71446 PIR:T51356 GeneFarm:46…	1.00E-55
chr4.CM0025.45	3.2.14.10.2	PPP3R, CNB protein phosphatase 3, regulatory subunit	spo:SPCC830.06	probable calcineurin b subunit [KO:K06268]	5.00E-12				CNBL8_ARATH	Calcium;Repeat,Calcineurin B-like protein 8.	1.00E-59	GO_ID:16753	TAIR|gene:2129305 SPTR:O81445 symbol:AT4G17615.1 [GO:0009738 "abscisic acid mediated signaling" evidence=TAS] [GO:0005509 "calcium ion binding" evidence=ISS] InterPro:IPR002048 InterPro:IPR001125 Pfam:PF00036 Prosite:PS00018 ProDom:PD000012 SMART:SM00054 PROSITE:PS50222 PRINTS:PR00450 HSSP:P02590 EMBL:Z97343 EMBL:AL161546 EMBL:AF076251 EMBL:AK118798 EMBL:BT005567 PIR:A71446 PIR:T51356 GeneFarm:46…	1.00E-55
chr4.CM0025.45	3.2.3.91	PPP3R, CNB protein phosphatase 3, regulatory subunit	spo:SPCC830.06	probable calcineurin b subunit [KO:K06268]	5.00E-12				CNBL8_ARATH	Calcium;Repeat,Calcineurin B-like protein 8.	1.00E-59	GO_ID:16753	TAIR|gene:2129305 SPTR:O81445 symbol:AT4G17615.1 [GO:0009738 "abscisic acid mediated signaling" evidence=TAS] [GO:0005509 "calcium ion binding" evidence=ISS] InterPro:IPR002048 InterPro:IPR001125 Pfam:PF00036 Prosite:PS00018 ProDom:PD000012 SMART:SM00054 PROSITE:PS50222 PRINTS:PR00450 HSSP:P02590 EMBL:Z97343 EMBL:AL161546 EMBL:AF076251 EMBL:AK118798 EMBL:BT005567 PIR:A71446 PIR:T51356 GeneFarm:46…	1.00E-55
chr4.CM0025.45	3.2.13.28.2	PPP3R, CNB protein phosphatase 3, regulatory subunit	spo:SPCC830.06	probable calcineurin b subunit [KO:K06268]	5.00E-12				CNBL8_ARATH	Calcium;Repeat,Calcineurin B-like protein 8.	1.00E-59	GO_ID:16753	TAIR|gene:2129305 SPTR:O81445 symbol:AT4G17615.1 [GO:0009738 "abscisic acid mediated signaling" evidence=TAS] [GO:0005509 "calcium ion binding" evidence=ISS] InterPro:IPR002048 InterPro:IPR001125 Pfam:PF00036 Prosite:PS00018 ProDom:PD000012 SMART:SM00054 PROSITE:PS50222 PRINTS:PR00450 HSSP:P02590 EMBL:Z97343 EMBL:AL161546 EMBL:AF076251 EMBL:AK118798 EMBL:BT005567 PIR:A71446 PIR:T51356 GeneFarm:46…	1.00E-55
chr4.CM0025.45	4.5.2.5.2	PPP3R, CNB protein phosphatase 3, regulatory subunit	spo:SPCC830.06	probable calcineurin b subunit [KO:K06268]	5.00E-12				CNBL8_ARATH	Calcium;Repeat,Calcineurin B-like protein 8.	1.00E-59	GO_ID:16753	TAIR|gene:2129305 SPTR:O81445 symbol:AT4G17615.1 [GO:0009738 "abscisic acid mediated signaling" evidence=TAS] [GO:0005509 "calcium ion binding" evidence=ISS] InterPro:IPR002048 InterPro:IPR001125 Pfam:PF00036 Prosite:PS00018 ProDom:PD000012 SMART:SM00054 PROSITE:PS50222 PRINTS:PR00450 HSSP:P02590 EMBL:Z97343 EMBL:AL161546 EMBL:AF076251 EMBL:AK118798 EMBL:BT005567 PIR:A71446 PIR:T51356 GeneFarm:46…	1.00E-55
chr4.CM0025.45	3.2.9.103	PPP3R, CNB protein phosphatase 3, regulatory subunit	spo:SPCC830.06	probable calcineurin b subunit [KO:K06268]	5.00E-12				CNBL8_ARATH	Calcium;Repeat,Calcineurin B-like protein 8.	1.00E-59	GO_ID:16753	TAIR|gene:2129305 SPTR:O81445 symbol:AT4G17615.1 [GO:0009738 "abscisic acid mediated signaling" evidence=TAS] [GO:0005509 "calcium ion binding" evidence=ISS] InterPro:IPR002048 InterPro:IPR001125 Pfam:PF00036 Prosite:PS00018 ProDom:PD000012 SMART:SM00054 PROSITE:PS50222 PRINTS:PR00450 HSSP:P02590 EMBL:Z97343 EMBL:AL161546 EMBL:AF076251 EMBL:AK118798 EMBL:BT005567 PIR:A71446 PIR:T51356 GeneFarm:46…	1.00E-55
chr3.CM0115.46	99.1.4.3671	GO_ID:21861	ath:At1g55020	F14C21.54; lipoxygenase (LOX1) [EC:1.13.11.12] [KO:K00454]	0				LOXX_SOYBN	Dioxygenase;Fattyacidbiosynthesis;Iron;Lipidsynthesis;Metal-binding;Multigenefamily;Oxidoreductase;Oxylipinbiosynthesis,Seed lipoxygenase (EC 1.13.11.12).	0	GO_ID:21861	TAIR|gene:2011029 SPTR:Q06327 symbol:AT1G55020 [GO:0006952 "defense response" evidence=TAS] [GO:0009611 "response to wounding" evidence=TAS] [GO:0009695 "jasmonic acid biosynthesis" evidence=TAS] [GO:0009737 "response to abscisic acid stimulus" evidence=IEP] [GO:0009753 "response to jasmonic acid stimulus" evidence=IEP] [GO:0009816 "defense response to pathogenic bacteria, incompatible interactio…	0
chr3.CM0115.46	99.1.3.1.129	EC 1.13.11.12	ath:At1g55020	F14C21.54; lipoxygenase (LOX1) [EC:1.13.11.12] [KO:K00454]	0				LOXX_SOYBN	Dioxygenase;Fattyacidbiosynthesis;Iron;Lipidsynthesis;Metal-binding;Multigenefamily;Oxidoreductase;Oxylipinbiosynthesis,Seed lipoxygenase (EC 1.13.11.12).	0	GO_ID:21861	TAIR|gene:2011029 SPTR:Q06327 symbol:AT1G55020 [GO:0006952 "defense response" evidence=TAS] [GO:0009611 "response to wounding" evidence=TAS] [GO:0009695 "jasmonic acid biosynthesis" evidence=TAS] [GO:0009737 "response to abscisic acid stimulus" evidence=IEP] [GO:0009753 "response to jasmonic acid stimulus" evidence=IEP] [GO:0009816 "defense response to pathogenic bacteria, incompatible interactio…	0
chr3.CM0115.46	99.1.1.35	KO:K00454	ath:At1g55020	F14C21.54; lipoxygenase (LOX1) [EC:1.13.11.12] [KO:K00454]	0				LOXX_SOYBN	Dioxygenase;Fattyacidbiosynthesis;Iron;Lipidsynthesis;Metal-binding;Multigenefamily;Oxidoreductase;Oxylipinbiosynthesis,Seed lipoxygenase (EC 1.13.11.12).	0	GO_ID:21861	TAIR|gene:2011029 SPTR:Q06327 symbol:AT1G55020 [GO:0006952 "defense response" evidence=TAS] [GO:0009611 "response to wounding" evidence=TAS] [GO:0009695 "jasmonic acid biosynthesis" evidence=TAS] [GO:0009737 "response to abscisic acid stimulus" evidence=IEP] [GO:0009753 "response to jasmonic acid stimulus" evidence=IEP] [GO:0009816 "defense response to pathogenic bacteria, incompatible interactio…	0
CM0601.35	4.5.2.5.1	PPP3C, CNA protein phosphatase 3, catalytic subunit [EC:3.1.3.16]	ath:At4g26080	F20B18.190; protein phosphatase 2C ABI1 / PP2C ABI1 / abscisic acid-insensitive 1 (ABI1) [EC:3.1.3.16] [KO:K01090]	2.00E-104	YDL006w	COG0631	7.00E-27	PP2C1_ARATH	Abscisicacidsignalingpathway;Hydrolase;Magnesium;Manganese;Metal-binding;Multigenefamily;Proteinphosphatase,Protein phosphatase 2C ABI1 (EC 3.1.3.16) (PP2C) (Abscisic acid- insensitive 1).	1.00E-104	GO_ID:15662	TAIR|gene:2030229 SPTR:Q9CAJ0 symbol:AT1G72770.1 [GO:0015071 "protein phosphatase type 2C activity" evidence=ISS] InterPro:IPR000222 Pfam:PF00481 InterPro:IPR001932 HSSP:P35813 SMART:SM00331 SMART:SM00332 PROSITE:PS01032 EMBL:AC010926 EMBL:BT015409 PIR:F96752 SPTR:Q9CAJ0	5.00E-114
CM0601.35	3.2.2.4.2	PPM1A, PP2CA (PPM1B, PP2CB) protein phosphatase 1A/B (formerly 2C) [GO:0015071]	ath:At4g26080	F20B18.190; protein phosphatase 2C ABI1 / PP2C ABI1 / abscisic acid-insensitive 1 (ABI1) [EC:3.1.3.16] [KO:K01090]	2.00E-104	YDL006w	COG0631	7.00E-27	PP2C1_ARATH	Abscisicacidsignalingpathway;Hydrolase;Magnesium;Manganese;Metal-binding;Multigenefamily;Proteinphosphatase,Protein phosphatase 2C ABI1 (EC 3.1.3.16) (PP2C) (Abscisic acid- insensitive 1).	1.00E-104	GO_ID:15662	TAIR|gene:2030229 SPTR:Q9CAJ0 symbol:AT1G72770.1 [GO:0015071 "protein phosphatase type 2C activity" evidence=ISS] InterPro:IPR000222 Pfam:PF00481 InterPro:IPR001932 HSSP:P35813 SMART:SM00331 SMART:SM00332 PROSITE:PS01032 EMBL:AC010926 EMBL:BT015409 PIR:F96752 SPTR:Q9CAJ0	5.00E-114
CM0601.35	3.2.3.47	PPP2C protein phosphatase 2 (formerly 2A), catalytic subunit [EC:3.1.3.16] [GO:0000158]	ath:At4g26080	F20B18.190; protein phosphatase 2C ABI1 / PP2C ABI1 / abscisic acid-insensitive 1 (ABI1) [EC:3.1.3.16] [KO:K01090]	2.00E-104	YDL006w	COG0631	7.00E-27	PP2C1_ARATH	Abscisicacidsignalingpathway;Hydrolase;Magnesium;Manganese;Metal-binding;Multigenefamily;Proteinphosphatase,Protein phosphatase 2C ABI1 (EC 3.1.3.16) (PP2C) (Abscisic acid- insensitive 1).	1.00E-104	GO_ID:15662	TAIR|gene:2030229 SPTR:Q9CAJ0 symbol:AT1G72770.1 [GO:0015071 "protein phosphatase type 2C activity" evidence=ISS] InterPro:IPR000222 Pfam:PF00481 InterPro:IPR001932 HSSP:P35813 SMART:SM00331 SMART:SM00332 PROSITE:PS01032 EMBL:AC010926 EMBL:BT015409 PIR:F96752 SPTR:Q9CAJ0	5.00E-114
CM0601.35	3.2.3.90	PPP3C, CNA protein phosphatase 3, catalytic subunit [EC:3.1.3.16]	ath:At4g26080	F20B18.190; protein phosphatase 2C ABI1 / PP2C ABI1 / abscisic acid-insensitive 1 (ABI1) [EC:3.1.3.16] [KO:K01090]	2.00E-104	YDL006w	COG0631	7.00E-27	PP2C1_ARATH	Abscisicacidsignalingpathway;Hydrolase;Magnesium;Manganese;Metal-binding;Multigenefamily;Proteinphosphatase,Protein phosphatase 2C ABI1 (EC 3.1.3.16) (PP2C) (Abscisic acid- insensitive 1).	1.00E-104	GO_ID:15662	TAIR|gene:2030229 SPTR:Q9CAJ0 symbol:AT1G72770.1 [GO:0015071 "protein phosphatase type 2C activity" evidence=ISS] InterPro:IPR000222 Pfam:PF00481 InterPro:IPR001932 HSSP:P35813 SMART:SM00331 SMART:SM00332 PROSITE:PS01032 EMBL:AC010926 EMBL:BT015409 PIR:F96752 SPTR:Q9CAJ0	5.00E-114
CM0601.35	3.2.11.14	PPP1C protein phosphatase 1, catalytic subunit [EC:3.1.3.16] [GO:0017018]	ath:At4g26080	F20B18.190; protein phosphatase 2C ABI1 / PP2C ABI1 / abscisic acid-insensitive 1 (ABI1) [EC:3.1.3.16] [KO:K01090]	2.00E-104	YDL006w	COG0631	7.00E-27	PP2C1_ARATH	Abscisicacidsignalingpathway;Hydrolase;Magnesium;Manganese;Metal-binding;Multigenefamily;Proteinphosphatase,Protein phosphatase 2C ABI1 (EC 3.1.3.16) (PP2C) (Abscisic acid- insensitive 1).	1.00E-104	GO_ID:15662	TAIR|gene:2030229 SPTR:Q9CAJ0 symbol:AT1G72770.1 [GO:0015071 "protein phosphatase type 2C activity" evidence=ISS] InterPro:IPR000222 Pfam:PF00481 InterPro:IPR001932 HSSP:P35813 SMART:SM00331 SMART:SM00332 PROSITE:PS01032 EMBL:AC010926 EMBL:BT015409 PIR:F96752 SPTR:Q9CAJ0	5.00E-114
CM0601.35	4.2.2.20.5	SPOIIE stage II sporulation protein E [EC:3.1.3.16] [COG:COG2208]	ath:At4g26080	F20B18.190; protein phosphatase 2C ABI1 / PP2C ABI1 / abscisic acid-insensitive 1 (ABI1) [EC:3.1.3.16] [KO:K01090]	2.00E-104	YDL006w	COG0631	7.00E-27	PP2C1_ARATH	Abscisicacidsignalingpathway;Hydrolase;Magnesium;Manganese;Metal-binding;Multigenefamily;Proteinphosphatase,Protein phosphatase 2C ABI1 (EC 3.1.3.16) (PP2C) (Abscisic acid- insensitive 1).	1.00E-104	GO_ID:15662	TAIR|gene:2030229 SPTR:Q9CAJ0 symbol:AT1G72770.1 [GO:0015071 "protein phosphatase type 2C activity" evidence=ISS] InterPro:IPR000222 Pfam:PF00481 InterPro:IPR001932 HSSP:P35813 SMART:SM00331 SMART:SM00332 PROSITE:PS01032 EMBL:AC010926 EMBL:BT015409 PIR:F96752 SPTR:Q9CAJ0	5.00E-114
CM0601.35	3.2.6.44.3	PPP2C protein phosphatase 2 (formerly 2A), catalytic subunit [EC:3.1.3.16] [GO:0000158]	ath:At4g26080	F20B18.190; protein phosphatase 2C ABI1 / PP2C ABI1 / abscisic acid-insensitive 1 (ABI1) [EC:3.1.3.16] [KO:K01090]	2.00E-104	YDL006w	COG0631	7.00E-27	PP2C1_ARATH	Abscisicacidsignalingpathway;Hydrolase;Magnesium;Manganese;Metal-binding;Multigenefamily;Proteinphosphatase,Protein phosphatase 2C ABI1 (EC 3.1.3.16) (PP2C) (Abscisic acid- insensitive 1).	1.00E-104	GO_ID:15662	TAIR|gene:2030229 SPTR:Q9CAJ0 symbol:AT1G72770.1 [GO:0015071 "protein phosphatase type 2C activity" evidence=ISS] InterPro:IPR000222 Pfam:PF00481 InterPro:IPR001932 HSSP:P35813 SMART:SM00331 SMART:SM00332 PROSITE:PS01032 EMBL:AC010926 EMBL:BT015409 PIR:F96752 SPTR:Q9CAJ0	5.00E-114
CM0601.35	3.2.13.28.1	PPP3C, CNA protein phosphatase 3, catalytic subunit [EC:3.1.3.16]	ath:At4g26080	F20B18.190; protein phosphatase 2C ABI1 / PP2C ABI1 / abscisic acid-insensitive 1 (ABI1) [EC:3.1.3.16] [KO:K01090]	2.00E-104	YDL006w	COG0631	7.00E-27	PP2C1_ARATH	Abscisicacidsignalingpathway;Hydrolase;Magnesium;Manganese;Metal-binding;Multigenefamily;Proteinphosphatase,Protein phosphatase 2C ABI1 (EC 3.1.3.16) (PP2C) (Abscisic acid- insensitive 1).	1.00E-104	GO_ID:15662	TAIR|gene:2030229 SPTR:Q9CAJ0 symbol:AT1G72770.1 [GO:0015071 "protein phosphatase type 2C activity" evidence=ISS] InterPro:IPR000222 Pfam:PF00481 InterPro:IPR001932 HSSP:P35813 SMART:SM00331 SMART:SM00332 PROSITE:PS01032 EMBL:AC010926 EMBL:BT015409 PIR:F96752 SPTR:Q9CAJ0	5.00E-114
CM0601.35	4.3.1.28	PPP1C protein phosphatase 1, catalytic subunit [EC:3.1.3.16] [GO:0017018]	ath:At4g26080	F20B18.190; protein phosphatase 2C ABI1 / PP2C ABI1 / abscisic acid-insensitive 1 (ABI1) [EC:3.1.3.16] [KO:K01090]	2.00E-104	YDL006w	COG0631	7.00E-27	PP2C1_ARATH	Abscisicacidsignalingpathway;Hydrolase;Magnesium;Manganese;Metal-binding;Multigenefamily;Proteinphosphatase,Protein phosphatase 2C ABI1 (EC 3.1.3.16) (PP2C) (Abscisic acid- insensitive 1).	1.00E-104	GO_ID:15662	TAIR|gene:2030229 SPTR:Q9CAJ0 symbol:AT1G72770.1 [GO:0015071 "protein phosphatase type 2C activity" evidence=ISS] InterPro:IPR000222 Pfam:PF00481 InterPro:IPR001932 HSSP:P35813 SMART:SM00331 SMART:SM00332 PROSITE:PS01032 EMBL:AC010926 EMBL:BT015409 PIR:F96752 SPTR:Q9CAJ0	5.00E-114
CM0601.35	4.3.3.12.1	PPP2C protein phosphatase 2 (formerly 2A), catalytic subunit [EC:3.1.3.16] [GO:0000158]	ath:At4g26080	F20B18.190; protein phosphatase 2C ABI1 / PP2C ABI1 / abscisic acid-insensitive 1 (ABI1) [EC:3.1.3.16] [KO:K01090]	2.00E-104	YDL006w	COG0631	7.00E-27	PP2C1_ARATH	Abscisicacidsignalingpathway;Hydrolase;Magnesium;Manganese;Metal-binding;Multigenefamily;Proteinphosphatase,Protein phosphatase 2C ABI1 (EC 3.1.3.16) (PP2C) (Abscisic acid- insensitive 1).	1.00E-104	GO_ID:15662	TAIR|gene:2030229 SPTR:Q9CAJ0 symbol:AT1G72770.1 [GO:0015071 "protein phosphatase type 2C activity" evidence=ISS] InterPro:IPR000222 Pfam:PF00481 InterPro:IPR001932 HSSP:P35813 SMART:SM00331 SMART:SM00332 PROSITE:PS01032 EMBL:AC010926 EMBL:BT015409 PIR:F96752 SPTR:Q9CAJ0	5.00E-114
CM0601.35	4.2.5.36.1	PPP3C, CNA protein phosphatase 3, catalytic subunit [EC:3.1.3.16]	ath:At4g26080	F20B18.190; protein phosphatase 2C ABI1 / PP2C ABI1 / abscisic acid-insensitive 1 (ABI1) [EC:3.1.3.16] [KO:K01090]	2.00E-104	YDL006w	COG0631	7.00E-27	PP2C1_ARATH	Abscisicacidsignalingpathway;Hydrolase;Magnesium;Manganese;Metal-binding;Multigenefamily;Proteinphosphatase,Protein phosphatase 2C ABI1 (EC 3.1.3.16) (PP2C) (Abscisic acid- insensitive 1).	1.00E-104	GO_ID:15662	TAIR|gene:2030229 SPTR:Q9CAJ0 symbol:AT1G72770.1 [GO:0015071 "protein phosphatase type 2C activity" evidence=ISS] InterPro:IPR000222 Pfam:PF00481 InterPro:IPR001932 HSSP:P35813 SMART:SM00331 SMART:SM00332 PROSITE:PS01032 EMBL:AC010926 EMBL:BT015409 PIR:F96752 SPTR:Q9CAJ0	5.00E-114
CM0601.35	4.1.3.45	PPP1C protein phosphatase 1, catalytic subunit [EC:3.1.3.16] [GO:0017018]	ath:At4g26080	F20B18.190; protein phosphatase 2C ABI1 / PP2C ABI1 / abscisic acid-insensitive 1 (ABI1) [EC:3.1.3.16] [KO:K01090]	2.00E-104	YDL006w	COG0631	7.00E-27	PP2C1_ARATH	Abscisicacidsignalingpathway;Hydrolase;Magnesium;Manganese;Metal-binding;Multigenefamily;Proteinphosphatase,Protein phosphatase 2C ABI1 (EC 3.1.3.16) (PP2C) (Abscisic acid- insensitive 1).	1.00E-104	GO_ID:15662	TAIR|gene:2030229 SPTR:Q9CAJ0 symbol:AT1G72770.1 [GO:0015071 "protein phosphatase type 2C activity" evidence=ISS] InterPro:IPR000222 Pfam:PF00481 InterPro:IPR001932 HSSP:P35813 SMART:SM00331 SMART:SM00332 PROSITE:PS01032 EMBL:AC010926 EMBL:BT015409 PIR:F96752 SPTR:Q9CAJ0	5.00E-114
CM0601.35	3.2.9.102	PPP3C, CNA protein phosphatase 3, catalytic subunit [EC:3.1.3.16]	ath:At4g26080	F20B18.190; protein phosphatase 2C ABI1 / PP2C ABI1 / abscisic acid-insensitive 1 (ABI1) [EC:3.1.3.16] [KO:K01090]	2.00E-104	YDL006w	COG0631	7.00E-27	PP2C1_ARATH	Abscisicacidsignalingpathway;Hydrolase;Magnesium;Manganese;Metal-binding;Multigenefamily;Proteinphosphatase,Protein phosphatase 2C ABI1 (EC 3.1.3.16) (PP2C) (Abscisic acid- insensitive 1).	1.00E-104	GO_ID:15662	TAIR|gene:2030229 SPTR:Q9CAJ0 symbol:AT1G72770.1 [GO:0015071 "protein phosphatase type 2C activity" evidence=ISS] InterPro:IPR000222 Pfam:PF00481 InterPro:IPR001932 HSSP:P35813 SMART:SM00331 SMART:SM00332 PROSITE:PS01032 EMBL:AC010926 EMBL:BT015409 PIR:F96752 SPTR:Q9CAJ0	5.00E-114
CM0601.35	3.2.14.10.1	PPP3C, CNA protein phosphatase 3, catalytic subunit [EC:3.1.3.16]	ath:At4g26080	F20B18.190; protein phosphatase 2C ABI1 / PP2C ABI1 / abscisic acid-insensitive 1 (ABI1) [EC:3.1.3.16] [KO:K01090]	2.00E-104	YDL006w	COG0631	7.00E-27	PP2C1_ARATH	Abscisicacidsignalingpathway;Hydrolase;Magnesium;Manganese;Metal-binding;Multigenefamily;Proteinphosphatase,Protein phosphatase 2C ABI1 (EC 3.1.3.16) (PP2C) (Abscisic acid- insensitive 1).	1.00E-104	GO_ID:15662	TAIR|gene:2030229 SPTR:Q9CAJ0 symbol:AT1G72770.1 [GO:0015071 "protein phosphatase type 2C activity" evidence=ISS] InterPro:IPR000222 Pfam:PF00481 InterPro:IPR001932 HSSP:P35813 SMART:SM00331 SMART:SM00332 PROSITE:PS01032 EMBL:AC010926 EMBL:BT015409 PIR:F96752 SPTR:Q9CAJ0	5.00E-114
Ljwgs_043241.1	99.1.4.2497	GO_ID:478							NOX1_RAT	Electrontransport;FAD;Glycoprotein;Heme;Iron;Membrane;Metal-binding;NADP;Oxidoreductase;Transmembrane;Transport,NADPH oxidase homolog 1 (NOX-1) (NOH-1) (NADH/NADPH mitogenic oxidase subunit P65-MOX) (Mitogenic oxidase 1) (MOX1).	9.00E-19	GO_ID:478	TAIR|gene:2024602 SPTR:O48538 symbol:ATRBOHF [GO:0005887 "integral to plasma membrane" evidence=IMP] [GO:0006800 "oxygen and reactive oxygen species metabolism" evidence=IMP] [GO:0006952 "defense response" evidence=IMP] [GO:0016174 "NAD(P)H oxidase activity" evidence=TAS] [GO:0009738 "abscisic acid mediated signaling" evidence=TAS] InterPro:IPR002048 InterPro:IPR002916 Pfam:PF00036 InterPro:IPR01…	1.00E-85
Ljwgs_043241.1	99.1.3.2.393	NOX1_RAT							NOX1_RAT	Electrontransport;FAD;Glycoprotein;Heme;Iron;Membrane;Metal-binding;NADP;Oxidoreductase;Transmembrane;Transport,NADPH oxidase homolog 1 (NOX-1) (NOH-1) (NADH/NADPH mitogenic oxidase subunit P65-MOX) (Mitogenic oxidase 1) (MOX1).	9.00E-19	GO_ID:478	TAIR|gene:2024602 SPTR:O48538 symbol:ATRBOHF [GO:0005887 "integral to plasma membrane" evidence=IMP] [GO:0006800 "oxygen and reactive oxygen species metabolism" evidence=IMP] [GO:0006952 "defense response" evidence=IMP] [GO:0016174 "NAD(P)H oxidase activity" evidence=TAS] [GO:0009738 "abscisic acid mediated signaling" evidence=TAS] InterPro:IPR002048 InterPro:IPR002916 Pfam:PF00036 InterPro:IPR01…	1.00E-85
chr3.CM0115.32	99.1.4.3671	GO_ID:21861	ath:At1g55020	F14C21.54; lipoxygenase (LOX1) [EC:1.13.11.12] [KO:K00454]	0				LOXX_SOYBN	Dioxygenase;Fattyacidbiosynthesis;Iron;Lipidsynthesis;Metal-binding;Multigenefamily;Oxidoreductase;Oxylipinbiosynthesis,Seed lipoxygenase (EC 1.13.11.12).	0	GO_ID:21861	TAIR|gene:2011029 SPTR:Q06327 symbol:AT1G55020 [GO:0006952 "defense response" evidence=TAS] [GO:0009611 "response to wounding" evidence=TAS] [GO:0009695 "jasmonic acid biosynthesis" evidence=TAS] [GO:0009737 "response to abscisic acid stimulus" evidence=IEP] [GO:0009753 "response to jasmonic acid stimulus" evidence=IEP] [GO:0009816 "defense response to pathogenic bacteria, incompatible interactio…	0
chr3.CM0115.32	99.1.3.1.129	EC 1.13.11.12	ath:At1g55020	F14C21.54; lipoxygenase (LOX1) [EC:1.13.11.12] [KO:K00454]	0				LOXX_SOYBN	Dioxygenase;Fattyacidbiosynthesis;Iron;Lipidsynthesis;Metal-binding;Multigenefamily;Oxidoreductase;Oxylipinbiosynthesis,Seed lipoxygenase (EC 1.13.11.12).	0	GO_ID:21861	TAIR|gene:2011029 SPTR:Q06327 symbol:AT1G55020 [GO:0006952 "defense response" evidence=TAS] [GO:0009611 "response to wounding" evidence=TAS] [GO:0009695 "jasmonic acid biosynthesis" evidence=TAS] [GO:0009737 "response to abscisic acid stimulus" evidence=IEP] [GO:0009753 "response to jasmonic acid stimulus" evidence=IEP] [GO:0009816 "defense response to pathogenic bacteria, incompatible interactio…	0
chr3.CM0115.32	99.1.1.35	KO:K00454	ath:At1g55020	F14C21.54; lipoxygenase (LOX1) [EC:1.13.11.12] [KO:K00454]	0				LOXX_SOYBN	Dioxygenase;Fattyacidbiosynthesis;Iron;Lipidsynthesis;Metal-binding;Multigenefamily;Oxidoreductase;Oxylipinbiosynthesis,Seed lipoxygenase (EC 1.13.11.12).	0	GO_ID:21861	TAIR|gene:2011029 SPTR:Q06327 symbol:AT1G55020 [GO:0006952 "defense response" evidence=TAS] [GO:0009611 "response to wounding" evidence=TAS] [GO:0009695 "jasmonic acid biosynthesis" evidence=TAS] [GO:0009737 "response to abscisic acid stimulus" evidence=IEP] [GO:0009753 "response to jasmonic acid stimulus" evidence=IEP] [GO:0009816 "defense response to pathogenic bacteria, incompatible interactio…	0
chr4.CM0165.19	4.5.2.5.1	PPP3C, CNA protein phosphatase 3, catalytic subunit [EC:3.1.3.16]	ath:At4g26080	F20B18.190; protein phosphatase 2C ABI1 / PP2C ABI1 / abscisic acid-insensitive 1 (ABI1) [EC:3.1.3.16] [KO:K01090]	4.00E-17	YOR090c_2	COG0631	9.00E-13	PP2C1_ARATH	Abscisicacidsignalingpathway;Hydrolase;Magnesium;Manganese;Metal-binding;Multigenefamily;Proteinphosphatase,Protein phosphatase 2C ABI1 (EC 3.1.3.16) (PP2C) (Abscisic acid- insensitive 1).	2.00E-17	GO_ID:17142	TAIR|gene:2156876 SPTR:Q9FKX4 symbol:AT5G66080.1 [GO:0015071 "protein phosphatase type 2C activity" evidence=ISS] InterPro:IPR000222 Pfam:PF00481 InterPro:IPR001932 SMART:SM00331 SMART:SM00332 PROSITE:PS01032 EMBL:AB011474 EMBL:AY062587 EMBL:BT001229 SPTR:Q9FKX4	1.00E-169
chr4.CM0165.19	3.2.2.4.2	PPM1A, PP2CA (PPM1B, PP2CB) protein phosphatase 1A/B (formerly 2C) [GO:0015071]	ath:At4g26080	F20B18.190; protein phosphatase 2C ABI1 / PP2C ABI1 / abscisic acid-insensitive 1 (ABI1) [EC:3.1.3.16] [KO:K01090]	4.00E-17	YOR090c_2	COG0631	9.00E-13	PP2C1_ARATH	Abscisicacidsignalingpathway;Hydrolase;Magnesium;Manganese;Metal-binding;Multigenefamily;Proteinphosphatase,Protein phosphatase 2C ABI1 (EC 3.1.3.16) (PP2C) (Abscisic acid- insensitive 1).	2.00E-17	GO_ID:17142	TAIR|gene:2156876 SPTR:Q9FKX4 symbol:AT5G66080.1 [GO:0015071 "protein phosphatase type 2C activity" evidence=ISS] InterPro:IPR000222 Pfam:PF00481 InterPro:IPR001932 SMART:SM00331 SMART:SM00332 PROSITE:PS01032 EMBL:AB011474 EMBL:AY062587 EMBL:BT001229 SPTR:Q9FKX4	1.00E-169
chr4.CM0165.19	3.2.3.47	PPP2C protein phosphatase 2 (formerly 2A), catalytic subunit [EC:3.1.3.16] [GO:0000158]	ath:At4g26080	F20B18.190; protein phosphatase 2C ABI1 / PP2C ABI1 / abscisic acid-insensitive 1 (ABI1) [EC:3.1.3.16] [KO:K01090]	4.00E-17	YOR090c_2	COG0631	9.00E-13	PP2C1_ARATH	Abscisicacidsignalingpathway;Hydrolase;Magnesium;Manganese;Metal-binding;Multigenefamily;Proteinphosphatase,Protein phosphatase 2C ABI1 (EC 3.1.3.16) (PP2C) (Abscisic acid- insensitive 1).	2.00E-17	GO_ID:17142	TAIR|gene:2156876 SPTR:Q9FKX4 symbol:AT5G66080.1 [GO:0015071 "protein phosphatase type 2C activity" evidence=ISS] InterPro:IPR000222 Pfam:PF00481 InterPro:IPR001932 SMART:SM00331 SMART:SM00332 PROSITE:PS01032 EMBL:AB011474 EMBL:AY062587 EMBL:BT001229 SPTR:Q9FKX4	1.00E-169
chr4.CM0165.19	3.2.3.90	PPP3C, CNA protein phosphatase 3, catalytic subunit [EC:3.1.3.16]	ath:At4g26080	F20B18.190; protein phosphatase 2C ABI1 / PP2C ABI1 / abscisic acid-insensitive 1 (ABI1) [EC:3.1.3.16] [KO:K01090]	4.00E-17	YOR090c_2	COG0631	9.00E-13	PP2C1_ARATH	Abscisicacidsignalingpathway;Hydrolase;Magnesium;Manganese;Metal-binding;Multigenefamily;Proteinphosphatase,Protein phosphatase 2C ABI1 (EC 3.1.3.16) (PP2C) (Abscisic acid- insensitive 1).	2.00E-17	GO_ID:17142	TAIR|gene:2156876 SPTR:Q9FKX4 symbol:AT5G66080.1 [GO:0015071 "protein phosphatase type 2C activity" evidence=ISS] InterPro:IPR000222 Pfam:PF00481 InterPro:IPR001932 SMART:SM00331 SMART:SM00332 PROSITE:PS01032 EMBL:AB011474 EMBL:AY062587 EMBL:BT001229 SPTR:Q9FKX4	1.00E-169
chr4.CM0165.19	3.2.11.14	PPP1C protein phosphatase 1, catalytic subunit [EC:3.1.3.16] [GO:0017018]	ath:At4g26080	F20B18.190; protein phosphatase 2C ABI1 / PP2C ABI1 / abscisic acid-insensitive 1 (ABI1) [EC:3.1.3.16] [KO:K01090]	4.00E-17	YOR090c_2	COG0631	9.00E-13	PP2C1_ARATH	Abscisicacidsignalingpathway;Hydrolase;Magnesium;Manganese;Metal-binding;Multigenefamily;Proteinphosphatase,Protein phosphatase 2C ABI1 (EC 3.1.3.16) (PP2C) (Abscisic acid- insensitive 1).	2.00E-17	GO_ID:17142	TAIR|gene:2156876 SPTR:Q9FKX4 symbol:AT5G66080.1 [GO:0015071 "protein phosphatase type 2C activity" evidence=ISS] InterPro:IPR000222 Pfam:PF00481 InterPro:IPR001932 SMART:SM00331 SMART:SM00332 PROSITE:PS01032 EMBL:AB011474 EMBL:AY062587 EMBL:BT001229 SPTR:Q9FKX4	1.00E-169
chr4.CM0165.19	4.2.2.20.5	SPOIIE stage II sporulation protein E [EC:3.1.3.16] [COG:COG2208]	ath:At4g26080	F20B18.190; protein phosphatase 2C ABI1 / PP2C ABI1 / abscisic acid-insensitive 1 (ABI1) [EC:3.1.3.16] [KO:K01090]	4.00E-17	YOR090c_2	COG0631	9.00E-13	PP2C1_ARATH	Abscisicacidsignalingpathway;Hydrolase;Magnesium;Manganese;Metal-binding;Multigenefamily;Proteinphosphatase,Protein phosphatase 2C ABI1 (EC 3.1.3.16) (PP2C) (Abscisic acid- insensitive 1).	2.00E-17	GO_ID:17142	TAIR|gene:2156876 SPTR:Q9FKX4 symbol:AT5G66080.1 [GO:0015071 "protein phosphatase type 2C activity" evidence=ISS] InterPro:IPR000222 Pfam:PF00481 InterPro:IPR001932 SMART:SM00331 SMART:SM00332 PROSITE:PS01032 EMBL:AB011474 EMBL:AY062587 EMBL:BT001229 SPTR:Q9FKX4	1.00E-169
chr4.CM0165.19	3.2.6.44.3	PPP2C protein phosphatase 2 (formerly 2A), catalytic subunit [EC:3.1.3.16] [GO:0000158]	ath:At4g26080	F20B18.190; protein phosphatase 2C ABI1 / PP2C ABI1 / abscisic acid-insensitive 1 (ABI1) [EC:3.1.3.16] [KO:K01090]	4.00E-17	YOR090c_2	COG0631	9.00E-13	PP2C1_ARATH	Abscisicacidsignalingpathway;Hydrolase;Magnesium;Manganese;Metal-binding;Multigenefamily;Proteinphosphatase,Protein phosphatase 2C ABI1 (EC 3.1.3.16) (PP2C) (Abscisic acid- insensitive 1).	2.00E-17	GO_ID:17142	TAIR|gene:2156876 SPTR:Q9FKX4 symbol:AT5G66080.1 [GO:0015071 "protein phosphatase type 2C activity" evidence=ISS] InterPro:IPR000222 Pfam:PF00481 InterPro:IPR001932 SMART:SM00331 SMART:SM00332 PROSITE:PS01032 EMBL:AB011474 EMBL:AY062587 EMBL:BT001229 SPTR:Q9FKX4	1.00E-169
chr4.CM0165.19	3.2.13.28.1	PPP3C, CNA protein phosphatase 3, catalytic subunit [EC:3.1.3.16]	ath:At4g26080	F20B18.190; protein phosphatase 2C ABI1 / PP2C ABI1 / abscisic acid-insensitive 1 (ABI1) [EC:3.1.3.16] [KO:K01090]	4.00E-17	YOR090c_2	COG0631	9.00E-13	PP2C1_ARATH	Abscisicacidsignalingpathway;Hydrolase;Magnesium;Manganese;Metal-binding;Multigenefamily;Proteinphosphatase,Protein phosphatase 2C ABI1 (EC 3.1.3.16) (PP2C) (Abscisic acid- insensitive 1).	2.00E-17	GO_ID:17142	TAIR|gene:2156876 SPTR:Q9FKX4 symbol:AT5G66080.1 [GO:0015071 "protein phosphatase type 2C activity" evidence=ISS] InterPro:IPR000222 Pfam:PF00481 InterPro:IPR001932 SMART:SM00331 SMART:SM00332 PROSITE:PS01032 EMBL:AB011474 EMBL:AY062587 EMBL:BT001229 SPTR:Q9FKX4	1.00E-169
chr4.CM0165.19	4.3.1.28	PPP1C protein phosphatase 1, catalytic subunit [EC:3.1.3.16] [GO:0017018]	ath:At4g26080	F20B18.190; protein phosphatase 2C ABI1 / PP2C ABI1 / abscisic acid-insensitive 1 (ABI1) [EC:3.1.3.16] [KO:K01090]	4.00E-17	YOR090c_2	COG0631	9.00E-13	PP2C1_ARATH	Abscisicacidsignalingpathway;Hydrolase;Magnesium;Manganese;Metal-binding;Multigenefamily;Proteinphosphatase,Protein phosphatase 2C ABI1 (EC 3.1.3.16) (PP2C) (Abscisic acid- insensitive 1).	2.00E-17	GO_ID:17142	TAIR|gene:2156876 SPTR:Q9FKX4 symbol:AT5G66080.1 [GO:0015071 "protein phosphatase type 2C activity" evidence=ISS] InterPro:IPR000222 Pfam:PF00481 InterPro:IPR001932 SMART:SM00331 SMART:SM00332 PROSITE:PS01032 EMBL:AB011474 EMBL:AY062587 EMBL:BT001229 SPTR:Q9FKX4	1.00E-169
chr4.CM0165.19	4.3.3.12.1	PPP2C protein phosphatase 2 (formerly 2A), catalytic subunit [EC:3.1.3.16] [GO:0000158]	ath:At4g26080	F20B18.190; protein phosphatase 2C ABI1 / PP2C ABI1 / abscisic acid-insensitive 1 (ABI1) [EC:3.1.3.16] [KO:K01090]	4.00E-17	YOR090c_2	COG0631	9.00E-13	PP2C1_ARATH	Abscisicacidsignalingpathway;Hydrolase;Magnesium;Manganese;Metal-binding;Multigenefamily;Proteinphosphatase,Protein phosphatase 2C ABI1 (EC 3.1.3.16) (PP2C) (Abscisic acid- insensitive 1).	2.00E-17	GO_ID:17142	TAIR|gene:2156876 SPTR:Q9FKX4 symbol:AT5G66080.1 [GO:0015071 "protein phosphatase type 2C activity" evidence=ISS] InterPro:IPR000222 Pfam:PF00481 InterPro:IPR001932 SMART:SM00331 SMART:SM00332 PROSITE:PS01032 EMBL:AB011474 EMBL:AY062587 EMBL:BT001229 SPTR:Q9FKX4	1.00E-169
chr4.CM0165.19	4.2.5.36.1	PPP3C, CNA protein phosphatase 3, catalytic subunit [EC:3.1.3.16]	ath:At4g26080	F20B18.190; protein phosphatase 2C ABI1 / PP2C ABI1 / abscisic acid-insensitive 1 (ABI1) [EC:3.1.3.16] [KO:K01090]	4.00E-17	YOR090c_2	COG0631	9.00E-13	PP2C1_ARATH	Abscisicacidsignalingpathway;Hydrolase;Magnesium;Manganese;Metal-binding;Multigenefamily;Proteinphosphatase,Protein phosphatase 2C ABI1 (EC 3.1.3.16) (PP2C) (Abscisic acid- insensitive 1).	2.00E-17	GO_ID:17142	TAIR|gene:2156876 SPTR:Q9FKX4 symbol:AT5G66080.1 [GO:0015071 "protein phosphatase type 2C activity" evidence=ISS] InterPro:IPR000222 Pfam:PF00481 InterPro:IPR001932 SMART:SM00331 SMART:SM00332 PROSITE:PS01032 EMBL:AB011474 EMBL:AY062587 EMBL:BT001229 SPTR:Q9FKX4	1.00E-169
chr4.CM0165.19	4.1.3.45	PPP1C protein phosphatase 1, catalytic subunit [EC:3.1.3.16] [GO:0017018]	ath:At4g26080	F20B18.190; protein phosphatase 2C ABI1 / PP2C ABI1 / abscisic acid-insensitive 1 (ABI1) [EC:3.1.3.16] [KO:K01090]	4.00E-17	YOR090c_2	COG0631	9.00E-13	PP2C1_ARATH	Abscisicacidsignalingpathway;Hydrolase;Magnesium;Manganese;Metal-binding;Multigenefamily;Proteinphosphatase,Protein phosphatase 2C ABI1 (EC 3.1.3.16) (PP2C) (Abscisic acid- insensitive 1).	2.00E-17	GO_ID:17142	TAIR|gene:2156876 SPTR:Q9FKX4 symbol:AT5G66080.1 [GO:0015071 "protein phosphatase type 2C activity" evidence=ISS] InterPro:IPR000222 Pfam:PF00481 InterPro:IPR001932 SMART:SM00331 SMART:SM00332 PROSITE:PS01032 EMBL:AB011474 EMBL:AY062587 EMBL:BT001229 SPTR:Q9FKX4	1.00E-169
chr4.CM0165.19	3.2.9.102	PPP3C, CNA protein phosphatase 3, catalytic subunit [EC:3.1.3.16]	ath:At4g26080	F20B18.190; protein phosphatase 2C ABI1 / PP2C ABI1 / abscisic acid-insensitive 1 (ABI1) [EC:3.1.3.16] [KO:K01090]	4.00E-17	YOR090c_2	COG0631	9.00E-13	PP2C1_ARATH	Abscisicacidsignalingpathway;Hydrolase;Magnesium;Manganese;Metal-binding;Multigenefamily;Proteinphosphatase,Protein phosphatase 2C ABI1 (EC 3.1.3.16) (PP2C) (Abscisic acid- insensitive 1).	2.00E-17	GO_ID:17142	TAIR|gene:2156876 SPTR:Q9FKX4 symbol:AT5G66080.1 [GO:0015071 "protein phosphatase type 2C activity" evidence=ISS] InterPro:IPR000222 Pfam:PF00481 InterPro:IPR001932 SMART:SM00331 SMART:SM00332 PROSITE:PS01032 EMBL:AB011474 EMBL:AY062587 EMBL:BT001229 SPTR:Q9FKX4	1.00E-169
chr4.CM0165.19	3.2.14.10.1	PPP3C, CNA protein phosphatase 3, catalytic subunit [EC:3.1.3.16]	ath:At4g26080	F20B18.190; protein phosphatase 2C ABI1 / PP2C ABI1 / abscisic acid-insensitive 1 (ABI1) [EC:3.1.3.16] [KO:K01090]	4.00E-17	YOR090c_2	COG0631	9.00E-13	PP2C1_ARATH	Abscisicacidsignalingpathway;Hydrolase;Magnesium;Manganese;Metal-binding;Multigenefamily;Proteinphosphatase,Protein phosphatase 2C ABI1 (EC 3.1.3.16) (PP2C) (Abscisic acid- insensitive 1).	2.00E-17	GO_ID:17142	TAIR|gene:2156876 SPTR:Q9FKX4 symbol:AT5G66080.1 [GO:0015071 "protein phosphatase type 2C activity" evidence=ISS] InterPro:IPR000222 Pfam:PF00481 InterPro:IPR001932 SMART:SM00331 SMART:SM00332 PROSITE:PS01032 EMBL:AB011474 EMBL:AY062587 EMBL:BT001229 SPTR:Q9FKX4	1.00E-169
Ljwgs_019213.1.1	99.1.4.8687	GO_ID:47359										GO_ID:47359	TAIR|gene:2130763 SPTR:O23569 symbol:AT4G17260.1 [GO:0004457 "lactate dehydrogenase activity" evidence=ISS] [GO:0009737 "response to abscisic acid stimulus" evidence=IEP] InterPro:IPR001236 InterPro:IPR000205 InterPro:IPR001557 InterPro:IPR011304 Pfam:PF00056 GO:GO:0005737 HSSP:P00338 Pfam:PF02866 PIRSF:PIRSF000102 PRINTS:PR00086 TIGRFAMs:TIGR01771 PROSITE:PS00064 EMBL:Z97343 EMBL:AL161546 PIR:F7…	2.00E-09
chr5.TM0731.10.2	4.5.2.5.1	PPP3C, CNA protein phosphatase 3, catalytic subunit [EC:3.1.3.16]	ath:At4g26080	F20B18.190; protein phosphatase 2C ABI1 / PP2C ABI1 / abscisic acid-insensitive 1 (ABI1) [EC:3.1.3.16] [KO:K01090]	1.00E-22	YDL006w	COG0631	2.00E-12	PP2C1_ARATH	Abscisicacidsignalingpathway;Hydrolase;Magnesium;Manganese;Metal-binding;Multigenefamily;Proteinphosphatase,Protein phosphatase 2C ABI1 (EC 3.1.3.16) (PP2C) (Abscisic acid- insensitive 1).	6.00E-23	GO_ID:6227	TAIR|gene:2202338 SPTR:Q9M9C6 symbol:AT1G68410.1 [GO:0000004 "biological process unknown" evidence=ND] [GO:0008372 "cellular component unknown" evidence=ND] [GO:0015071 "protein phosphatase type 2C activity" evidence=ISS] Pfam:PF00481 InterPro:IPR001932 SMART:SM00331 SMART:SM00332 EMBL:AC015986 EMBL:AY050881 EMBL:AY091295 PIR:A96708 SPTR:Q9M9C6	2.00E-153
chr5.TM0731.10.2	3.2.2.4.2	PPM1A, PP2CA (PPM1B, PP2CB) protein phosphatase 1A/B (formerly 2C) [GO:0015071]	ath:At4g26080	F20B18.190; protein phosphatase 2C ABI1 / PP2C ABI1 / abscisic acid-insensitive 1 (ABI1) [EC:3.1.3.16] [KO:K01090]	1.00E-22	YDL006w	COG0631	2.00E-12	PP2C1_ARATH	Abscisicacidsignalingpathway;Hydrolase;Magnesium;Manganese;Metal-binding;Multigenefamily;Proteinphosphatase,Protein phosphatase 2C ABI1 (EC 3.1.3.16) (PP2C) (Abscisic acid- insensitive 1).	6.00E-23	GO_ID:6227	TAIR|gene:2202338 SPTR:Q9M9C6 symbol:AT1G68410.1 [GO:0000004 "biological process unknown" evidence=ND] [GO:0008372 "cellular component unknown" evidence=ND] [GO:0015071 "protein phosphatase type 2C activity" evidence=ISS] Pfam:PF00481 InterPro:IPR001932 SMART:SM00331 SMART:SM00332 EMBL:AC015986 EMBL:AY050881 EMBL:AY091295 PIR:A96708 SPTR:Q9M9C6	2.00E-153
chr5.TM0731.10.2	3.2.3.47	PPP2C protein phosphatase 2 (formerly 2A), catalytic subunit [EC:3.1.3.16] [GO:0000158]	ath:At4g26080	F20B18.190; protein phosphatase 2C ABI1 / PP2C ABI1 / abscisic acid-insensitive 1 (ABI1) [EC:3.1.3.16] [KO:K01090]	1.00E-22	YDL006w	COG0631	2.00E-12	PP2C1_ARATH	Abscisicacidsignalingpathway;Hydrolase;Magnesium;Manganese;Metal-binding;Multigenefamily;Proteinphosphatase,Protein phosphatase 2C ABI1 (EC 3.1.3.16) (PP2C) (Abscisic acid- insensitive 1).	6.00E-23	GO_ID:6227	TAIR|gene:2202338 SPTR:Q9M9C6 symbol:AT1G68410.1 [GO:0000004 "biological process unknown" evidence=ND] [GO:0008372 "cellular component unknown" evidence=ND] [GO:0015071 "protein phosphatase type 2C activity" evidence=ISS] Pfam:PF00481 InterPro:IPR001932 SMART:SM00331 SMART:SM00332 EMBL:AC015986 EMBL:AY050881 EMBL:AY091295 PIR:A96708 SPTR:Q9M9C6	2.00E-153
chr5.TM0731.10.2	3.2.3.90	PPP3C, CNA protein phosphatase 3, catalytic subunit [EC:3.1.3.16]	ath:At4g26080	F20B18.190; protein phosphatase 2C ABI1 / PP2C ABI1 / abscisic acid-insensitive 1 (ABI1) [EC:3.1.3.16] [KO:K01090]	1.00E-22	YDL006w	COG0631	2.00E-12	PP2C1_ARATH	Abscisicacidsignalingpathway;Hydrolase;Magnesium;Manganese;Metal-binding;Multigenefamily;Proteinphosphatase,Protein phosphatase 2C ABI1 (EC 3.1.3.16) (PP2C) (Abscisic acid- insensitive 1).	6.00E-23	GO_ID:6227	TAIR|gene:2202338 SPTR:Q9M9C6 symbol:AT1G68410.1 [GO:0000004 "biological process unknown" evidence=ND] [GO:0008372 "cellular component unknown" evidence=ND] [GO:0015071 "protein phosphatase type 2C activity" evidence=ISS] Pfam:PF00481 InterPro:IPR001932 SMART:SM00331 SMART:SM00332 EMBL:AC015986 EMBL:AY050881 EMBL:AY091295 PIR:A96708 SPTR:Q9M9C6	2.00E-153
chr5.TM0731.10.2	3.2.11.14	PPP1C protein phosphatase 1, catalytic subunit [EC:3.1.3.16] [GO:0017018]	ath:At4g26080	F20B18.190; protein phosphatase 2C ABI1 / PP2C ABI1 / abscisic acid-insensitive 1 (ABI1) [EC:3.1.3.16] [KO:K01090]	1.00E-22	YDL006w	COG0631	2.00E-12	PP2C1_ARATH	Abscisicacidsignalingpathway;Hydrolase;Magnesium;Manganese;Metal-binding;Multigenefamily;Proteinphosphatase,Protein phosphatase 2C ABI1 (EC 3.1.3.16) (PP2C) (Abscisic acid- insensitive 1).	6.00E-23	GO_ID:6227	TAIR|gene:2202338 SPTR:Q9M9C6 symbol:AT1G68410.1 [GO:0000004 "biological process unknown" evidence=ND] [GO:0008372 "cellular component unknown" evidence=ND] [GO:0015071 "protein phosphatase type 2C activity" evidence=ISS] Pfam:PF00481 InterPro:IPR001932 SMART:SM00331 SMART:SM00332 EMBL:AC015986 EMBL:AY050881 EMBL:AY091295 PIR:A96708 SPTR:Q9M9C6	2.00E-153
chr5.TM0731.10.2	4.2.2.20.5	SPOIIE stage II sporulation protein E [EC:3.1.3.16] [COG:COG2208]	ath:At4g26080	F20B18.190; protein phosphatase 2C ABI1 / PP2C ABI1 / abscisic acid-insensitive 1 (ABI1) [EC:3.1.3.16] [KO:K01090]	1.00E-22	YDL006w	COG0631	2.00E-12	PP2C1_ARATH	Abscisicacidsignalingpathway;Hydrolase;Magnesium;Manganese;Metal-binding;Multigenefamily;Proteinphosphatase,Protein phosphatase 2C ABI1 (EC 3.1.3.16) (PP2C) (Abscisic acid- insensitive 1).	6.00E-23	GO_ID:6227	TAIR|gene:2202338 SPTR:Q9M9C6 symbol:AT1G68410.1 [GO:0000004 "biological process unknown" evidence=ND] [GO:0008372 "cellular component unknown" evidence=ND] [GO:0015071 "protein phosphatase type 2C activity" evidence=ISS] Pfam:PF00481 InterPro:IPR001932 SMART:SM00331 SMART:SM00332 EMBL:AC015986 EMBL:AY050881 EMBL:AY091295 PIR:A96708 SPTR:Q9M9C6	2.00E-153
chr5.TM0731.10.2	3.2.6.44.3	PPP2C protein phosphatase 2 (formerly 2A), catalytic subunit [EC:3.1.3.16] [GO:0000158]	ath:At4g26080	F20B18.190; protein phosphatase 2C ABI1 / PP2C ABI1 / abscisic acid-insensitive 1 (ABI1) [EC:3.1.3.16] [KO:K01090]	1.00E-22	YDL006w	COG0631	2.00E-12	PP2C1_ARATH	Abscisicacidsignalingpathway;Hydrolase;Magnesium;Manganese;Metal-binding;Multigenefamily;Proteinphosphatase,Protein phosphatase 2C ABI1 (EC 3.1.3.16) (PP2C) (Abscisic acid- insensitive 1).	6.00E-23	GO_ID:6227	TAIR|gene:2202338 SPTR:Q9M9C6 symbol:AT1G68410.1 [GO:0000004 "biological process unknown" evidence=ND] [GO:0008372 "cellular component unknown" evidence=ND] [GO:0015071 "protein phosphatase type 2C activity" evidence=ISS] Pfam:PF00481 InterPro:IPR001932 SMART:SM00331 SMART:SM00332 EMBL:AC015986 EMBL:AY050881 EMBL:AY091295 PIR:A96708 SPTR:Q9M9C6	2.00E-153
chr5.TM0731.10.2	3.2.13.28.1	PPP3C, CNA protein phosphatase 3, catalytic subunit [EC:3.1.3.16]	ath:At4g26080	F20B18.190; protein phosphatase 2C ABI1 / PP2C ABI1 / abscisic acid-insensitive 1 (ABI1) [EC:3.1.3.16] [KO:K01090]	1.00E-22	YDL006w	COG0631	2.00E-12	PP2C1_ARATH	Abscisicacidsignalingpathway;Hydrolase;Magnesium;Manganese;Metal-binding;Multigenefamily;Proteinphosphatase,Protein phosphatase 2C ABI1 (EC 3.1.3.16) (PP2C) (Abscisic acid- insensitive 1).	6.00E-23	GO_ID:6227	TAIR|gene:2202338 SPTR:Q9M9C6 symbol:AT1G68410.1 [GO:0000004 "biological process unknown" evidence=ND] [GO:0008372 "cellular component unknown" evidence=ND] [GO:0015071 "protein phosphatase type 2C activity" evidence=ISS] Pfam:PF00481 InterPro:IPR001932 SMART:SM00331 SMART:SM00332 EMBL:AC015986 EMBL:AY050881 EMBL:AY091295 PIR:A96708 SPTR:Q9M9C6	2.00E-153
chr5.TM0731.10.2	4.3.1.28	PPP1C protein phosphatase 1, catalytic subunit [EC:3.1.3.16] [GO:0017018]	ath:At4g26080	F20B18.190; protein phosphatase 2C ABI1 / PP2C ABI1 / abscisic acid-insensitive 1 (ABI1) [EC:3.1.3.16] [KO:K01090]	1.00E-22	YDL006w	COG0631	2.00E-12	PP2C1_ARATH	Abscisicacidsignalingpathway;Hydrolase;Magnesium;Manganese;Metal-binding;Multigenefamily;Proteinphosphatase,Protein phosphatase 2C ABI1 (EC 3.1.3.16) (PP2C) (Abscisic acid- insensitive 1).	6.00E-23	GO_ID:6227	TAIR|gene:2202338 SPTR:Q9M9C6 symbol:AT1G68410.1 [GO:0000004 "biological process unknown" evidence=ND] [GO:0008372 "cellular component unknown" evidence=ND] [GO:0015071 "protein phosphatase type 2C activity" evidence=ISS] Pfam:PF00481 InterPro:IPR001932 SMART:SM00331 SMART:SM00332 EMBL:AC015986 EMBL:AY050881 EMBL:AY091295 PIR:A96708 SPTR:Q9M9C6	2.00E-153
chr5.TM0731.10.2	4.3.3.12.1	PPP2C protein phosphatase 2 (formerly 2A), catalytic subunit [EC:3.1.3.16] [GO:0000158]	ath:At4g26080	F20B18.190; protein phosphatase 2C ABI1 / PP2C ABI1 / abscisic acid-insensitive 1 (ABI1) [EC:3.1.3.16] [KO:K01090]	1.00E-22	YDL006w	COG0631	2.00E-12	PP2C1_ARATH	Abscisicacidsignalingpathway;Hydrolase;Magnesium;Manganese;Metal-binding;Multigenefamily;Proteinphosphatase,Protein phosphatase 2C ABI1 (EC 3.1.3.16) (PP2C) (Abscisic acid- insensitive 1).	6.00E-23	GO_ID:6227	TAIR|gene:2202338 SPTR:Q9M9C6 symbol:AT1G68410.1 [GO:0000004 "biological process unknown" evidence=ND] [GO:0008372 "cellular component unknown" evidence=ND] [GO:0015071 "protein phosphatase type 2C activity" evidence=ISS] Pfam:PF00481 InterPro:IPR001932 SMART:SM00331 SMART:SM00332 EMBL:AC015986 EMBL:AY050881 EMBL:AY091295 PIR:A96708 SPTR:Q9M9C6	2.00E-153
chr5.TM0731.10.2	4.2.5.36.1	PPP3C, CNA protein phosphatase 3, catalytic subunit [EC:3.1.3.16]	ath:At4g26080	F20B18.190; protein phosphatase 2C ABI1 / PP2C ABI1 / abscisic acid-insensitive 1 (ABI1) [EC:3.1.3.16] [KO:K01090]	1.00E-22	YDL006w	COG0631	2.00E-12	PP2C1_ARATH	Abscisicacidsignalingpathway;Hydrolase;Magnesium;Manganese;Metal-binding;Multigenefamily;Proteinphosphatase,Protein phosphatase 2C ABI1 (EC 3.1.3.16) (PP2C) (Abscisic acid- insensitive 1).	6.00E-23	GO_ID:6227	TAIR|gene:2202338 SPTR:Q9M9C6 symbol:AT1G68410.1 [GO:0000004 "biological process unknown" evidence=ND] [GO:0008372 "cellular component unknown" evidence=ND] [GO:0015071 "protein phosphatase type 2C activity" evidence=ISS] Pfam:PF00481 InterPro:IPR001932 SMART:SM00331 SMART:SM00332 EMBL:AC015986 EMBL:AY050881 EMBL:AY091295 PIR:A96708 SPTR:Q9M9C6	2.00E-153
chr5.TM0731.10.2	4.1.3.45	PPP1C protein phosphatase 1, catalytic subunit [EC:3.1.3.16] [GO:0017018]	ath:At4g26080	F20B18.190; protein phosphatase 2C ABI1 / PP2C ABI1 / abscisic acid-insensitive 1 (ABI1) [EC:3.1.3.16] [KO:K01090]	1.00E-22	YDL006w	COG0631	2.00E-12	PP2C1_ARATH	Abscisicacidsignalingpathway;Hydrolase;Magnesium;Manganese;Metal-binding;Multigenefamily;Proteinphosphatase,Protein phosphatase 2C ABI1 (EC 3.1.3.16) (PP2C) (Abscisic acid- insensitive 1).	6.00E-23	GO_ID:6227	TAIR|gene:2202338 SPTR:Q9M9C6 symbol:AT1G68410.1 [GO:0000004 "biological process unknown" evidence=ND] [GO:0008372 "cellular component unknown" evidence=ND] [GO:0015071 "protein phosphatase type 2C activity" evidence=ISS] Pfam:PF00481 InterPro:IPR001932 SMART:SM00331 SMART:SM00332 EMBL:AC015986 EMBL:AY050881 EMBL:AY091295 PIR:A96708 SPTR:Q9M9C6	2.00E-153
chr5.TM0731.10.2	3.2.9.102	PPP3C, CNA protein phosphatase 3, catalytic subunit [EC:3.1.3.16]	ath:At4g26080	F20B18.190; protein phosphatase 2C ABI1 / PP2C ABI1 / abscisic acid-insensitive 1 (ABI1) [EC:3.1.3.16] [KO:K01090]	1.00E-22	YDL006w	COG0631	2.00E-12	PP2C1_ARATH	Abscisicacidsignalingpathway;Hydrolase;Magnesium;Manganese;Metal-binding;Multigenefamily;Proteinphosphatase,Protein phosphatase 2C ABI1 (EC 3.1.3.16) (PP2C) (Abscisic acid- insensitive 1).	6.00E-23	GO_ID:6227	TAIR|gene:2202338 SPTR:Q9M9C6 symbol:AT1G68410.1 [GO:0000004 "biological process unknown" evidence=ND] [GO:0008372 "cellular component unknown" evidence=ND] [GO:0015071 "protein phosphatase type 2C activity" evidence=ISS] Pfam:PF00481 InterPro:IPR001932 SMART:SM00331 SMART:SM00332 EMBL:AC015986 EMBL:AY050881 EMBL:AY091295 PIR:A96708 SPTR:Q9M9C6	2.00E-153
chr5.TM0731.10.2	3.2.14.10.1	PPP3C, CNA protein phosphatase 3, catalytic subunit [EC:3.1.3.16]	ath:At4g26080	F20B18.190; protein phosphatase 2C ABI1 / PP2C ABI1 / abscisic acid-insensitive 1 (ABI1) [EC:3.1.3.16] [KO:K01090]	1.00E-22	YDL006w	COG0631	2.00E-12	PP2C1_ARATH	Abscisicacidsignalingpathway;Hydrolase;Magnesium;Manganese;Metal-binding;Multigenefamily;Proteinphosphatase,Protein phosphatase 2C ABI1 (EC 3.1.3.16) (PP2C) (Abscisic acid- insensitive 1).	6.00E-23	GO_ID:6227	TAIR|gene:2202338 SPTR:Q9M9C6 symbol:AT1G68410.1 [GO:0000004 "biological process unknown" evidence=ND] [GO:0008372 "cellular component unknown" evidence=ND] [GO:0015071 "protein phosphatase type 2C activity" evidence=ISS] Pfam:PF00481 InterPro:IPR001932 SMART:SM00331 SMART:SM00332 EMBL:AC015986 EMBL:AY050881 EMBL:AY091295 PIR:A96708 SPTR:Q9M9C6	2.00E-153
Ljwgs_069379.1	1.6.4.19	E4.4.1.16 selenocysteine lyase [EC:4.4.1.16] [COG:COG0520] [GO:0009000]				ycbX_1	COG3217	1.00E-09	YCBX_ECOLI	Completeproteome;Hypotheticalprotein,Hypothetical protein ycbX.	4.00E-09	GO_ID:26480	TAIR|gene:2017942 SPTR:Q9C5X8 symbol:SIR3 "ABA DEFICIENT 3" [GO:0010182 "sugar mediated signaling" evidence=TAS] [GO:0009688 "abscisic acid biosynthesis" evidence=IMP] [GO:0006950 "response to stress" evidence=IMP] [GO:0008265 "Mo-molybdopterin cofactor sulfurase activity" evidence=IDA] [GO:0008372 "cellular component unknown" evidence=ND] [GO:0018315 "molybdenum incorporation into molybdenum-mol…	1.00E-22
chr4.CM1170.43	3.2.10.30	CALM calmodulin	mmu:12315	Calm3; calmodulin 3 [KO:K02183]	5.00E-18				CDPK1_ARATH	ATP-binding;Calcium;Kinase;Multigenefamily;Nucleotide-binding;Phosphorylation;Repeat;Serine/threonine-proteinkinase;Transferase,Calcium-dependent protein kinase, isoform AK1 (EC 2.7.1.-) (CDPK).	3.00E-48	GO_ID:19045	TAIR|gene:2027226 SPTR:Q9SSF8 symbol:AT1G74740.1 [GO:0004672 "protein kinase activity" evidence=TAS] [GO:0009738 "abscisic acid mediated signaling" evidence=TAS] [GO:0004685 "calcium- and calmodulin-dependent protein kinase activity" evidence=ISS] [GO:0006468 "protein amino acid phosphorylation" evidence=ISS] [GO:0016301 "kinase activity" evidence=ISS] InterPro:IPR000719 InterPro:IPR002290 InterP…	6.00E-97
chr4.CM1170.43	3.2.11.18	CALM calmodulin	mmu:12315	Calm3; calmodulin 3 [KO:K02183]	5.00E-18				CDPK1_ARATH	ATP-binding;Calcium;Kinase;Multigenefamily;Nucleotide-binding;Phosphorylation;Repeat;Serine/threonine-proteinkinase;Transferase,Calcium-dependent protein kinase, isoform AK1 (EC 2.7.1.-) (CDPK).	3.00E-48	GO_ID:19045	TAIR|gene:2027226 SPTR:Q9SSF8 symbol:AT1G74740.1 [GO:0004672 "protein kinase activity" evidence=TAS] [GO:0009738 "abscisic acid mediated signaling" evidence=TAS] [GO:0004685 "calcium- and calmodulin-dependent protein kinase activity" evidence=ISS] [GO:0006468 "protein amino acid phosphorylation" evidence=ISS] [GO:0016301 "kinase activity" evidence=ISS] InterPro:IPR000719 InterPro:IPR002290 InterP…	6.00E-97
chr4.CM1170.43	3.2.9.99	CAMK4 calcium/calmodulin-dependent protein kinase IV [EC:2.7.1.123] [GO:0004685]	mmu:12315	Calm3; calmodulin 3 [KO:K02183]	5.00E-18				CDPK1_ARATH	ATP-binding;Calcium;Kinase;Multigenefamily;Nucleotide-binding;Phosphorylation;Repeat;Serine/threonine-proteinkinase;Transferase,Calcium-dependent protein kinase, isoform AK1 (EC 2.7.1.-) (CDPK).	3.00E-48	GO_ID:19045	TAIR|gene:2027226 SPTR:Q9SSF8 symbol:AT1G74740.1 [GO:0004672 "protein kinase activity" evidence=TAS] [GO:0009738 "abscisic acid mediated signaling" evidence=TAS] [GO:0004685 "calcium- and calmodulin-dependent protein kinase activity" evidence=ISS] [GO:0006468 "protein amino acid phosphorylation" evidence=ISS] [GO:0016301 "kinase activity" evidence=ISS] InterPro:IPR000719 InterPro:IPR002290 InterP…	6.00E-97
chr4.CM1170.43	3.2.9.90	CALM calmodulin	mmu:12315	Calm3; calmodulin 3 [KO:K02183]	5.00E-18				CDPK1_ARATH	ATP-binding;Calcium;Kinase;Multigenefamily;Nucleotide-binding;Phosphorylation;Repeat;Serine/threonine-proteinkinase;Transferase,Calcium-dependent protein kinase, isoform AK1 (EC 2.7.1.-) (CDPK).	3.00E-48	GO_ID:19045	TAIR|gene:2027226 SPTR:Q9SSF8 symbol:AT1G74740.1 [GO:0004672 "protein kinase activity" evidence=TAS] [GO:0009738 "abscisic acid mediated signaling" evidence=TAS] [GO:0004685 "calcium- and calmodulin-dependent protein kinase activity" evidence=ISS] [GO:0006468 "protein amino acid phosphorylation" evidence=ISS] [GO:0016301 "kinase activity" evidence=ISS] InterPro:IPR000719 InterPro:IPR002290 InterP…	6.00E-97
chr3.CM0634.85	1.6.4.19	E4.4.1.16 selenocysteine lyase [EC:4.4.1.16] [COG:COG0520] [GO:0009000]	ljo:LJ1140	selenocysteine lyase [EC:4.4.1.16] [KO:K01763]	1.00E-12	VCA0924_1	COG3217	1.00E-20	CSD_BACSU	Completeproteome;Pyridoxalphosphate;Transferase,Probable cysteine desulfurase (EC 2.8.1.7).	7.00E-11	GO_ID:26480	TAIR|gene:2017942 SPTR:Q9C5X8 symbol:SIR3 "ABA DEFICIENT 3" [GO:0010182 "sugar mediated signaling" evidence=TAS] [GO:0009688 "abscisic acid biosynthesis" evidence=IMP] [GO:0006950 "response to stress" evidence=IMP] [GO:0008265 "Mo-molybdopterin cofactor sulfurase activity" evidence=IDA] [GO:0008372 "cellular component unknown" evidence=ND] [GO:0018315 "molybdenum incorporation into molybdenum-mol…	0
chr2.CM0346.1.1	1.1.11.20	E1.1.1.27, ldh L-lactate dehydrogenase [EC:1.1.1.27] [COG:COG0039] [GO:0004459]	ath:At4g17260	FCAALL.172; L-lactate dehydrogenase, putative [EC:1.1.1.27] [KO:K00016]	4.00E-37	SPy1151	COG0039	1.00E-10	LDH_MAIZE	Glycolysis;NAD;Oxidoreductase,L-lactate dehydrogenase (EC 1.1.1.27) (LDH).	3.00E-30	GO_ID:47359	TAIR|gene:2130763 SPTR:O23569 symbol:AT4G17260.1 [GO:0004457 "lactate dehydrogenase activity" evidence=ISS] [GO:0009737 "response to abscisic acid stimulus" evidence=IEP] InterPro:IPR001236 InterPro:IPR000205 InterPro:IPR001557 InterPro:IPR011304 Pfam:PF00056 GO:GO:0005737 HSSP:P00338 Pfam:PF02866 PIRSF:PIRSF000102 PRINTS:PR00086 TIGRFAMs:TIGR01771 PROSITE:PS00064 EMBL:Z97343 EMBL:AL161546 PIR:F7…	1.00E-37
chr2.CM0346.1.1	1.5.5.12	E1.1.1.27, ldh L-lactate dehydrogenase [EC:1.1.1.27] [COG:COG0039] [GO:0004459]	ath:At4g17260	FCAALL.172; L-lactate dehydrogenase, putative [EC:1.1.1.27] [KO:K00016]	4.00E-37	SPy1151	COG0039	1.00E-10	LDH_MAIZE	Glycolysis;NAD;Oxidoreductase,L-lactate dehydrogenase (EC 1.1.1.27) (LDH).	3.00E-30	GO_ID:47359	TAIR|gene:2130763 SPTR:O23569 symbol:AT4G17260.1 [GO:0004457 "lactate dehydrogenase activity" evidence=ISS] [GO:0009737 "response to abscisic acid stimulus" evidence=IEP] InterPro:IPR001236 InterPro:IPR000205 InterPro:IPR001557 InterPro:IPR011304 Pfam:PF00056 GO:GO:0005737 HSSP:P00338 Pfam:PF02866 PIRSF:PIRSF000102 PRINTS:PR00086 TIGRFAMs:TIGR01771 PROSITE:PS00064 EMBL:Z97343 EMBL:AL161546 PIR:F7…	1.00E-37
chr2.CM0346.1.1	1.1.11.38.2	E1.1.1.37B, mdh malate dehydrogenase [COG:COG0039]	ath:At4g17260	FCAALL.172; L-lactate dehydrogenase, putative [EC:1.1.1.27] [KO:K00016]	4.00E-37	SPy1151	COG0039	1.00E-10	LDH_MAIZE	Glycolysis;NAD;Oxidoreductase,L-lactate dehydrogenase (EC 1.1.1.27) (LDH).	3.00E-30	GO_ID:47359	TAIR|gene:2130763 SPTR:O23569 symbol:AT4G17260.1 [GO:0004457 "lactate dehydrogenase activity" evidence=ISS] [GO:0009737 "response to abscisic acid stimulus" evidence=IEP] InterPro:IPR001236 InterPro:IPR000205 InterPro:IPR001557 InterPro:IPR011304 Pfam:PF00056 GO:GO:0005737 HSSP:P00338 Pfam:PF02866 PIRSF:PIRSF000102 PRINTS:PR00086 TIGRFAMs:TIGR01771 PROSITE:PS00064 EMBL:Z97343 EMBL:AL161546 PIR:F7…	1.00E-37
chr2.CM0346.1.1	1.1.2.15.2	E1.1.1.37B, mdh malate dehydrogenase [COG:COG0039]	ath:At4g17260	FCAALL.172; L-lactate dehydrogenase, putative [EC:1.1.1.27] [KO:K00016]	4.00E-37	SPy1151	COG0039	1.00E-10	LDH_MAIZE	Glycolysis;NAD;Oxidoreductase,L-lactate dehydrogenase (EC 1.1.1.27) (LDH).	3.00E-30	GO_ID:47359	TAIR|gene:2130763 SPTR:O23569 symbol:AT4G17260.1 [GO:0004457 "lactate dehydrogenase activity" evidence=ISS] [GO:0009737 "response to abscisic acid stimulus" evidence=IEP] InterPro:IPR001236 InterPro:IPR000205 InterPro:IPR001557 InterPro:IPR011304 Pfam:PF00056 GO:GO:0005737 HSSP:P00338 Pfam:PF02866 PIRSF:PIRSF000102 PRINTS:PR00086 TIGRFAMs:TIGR01771 PROSITE:PS00064 EMBL:Z97343 EMBL:AL161546 PIR:F7…	1.00E-37
chr2.CM0346.1.1	1.2.4.21.2	E1.1.1.37B, mdh malate dehydrogenase [COG:COG0039]	ath:At4g17260	FCAALL.172; L-lactate dehydrogenase, putative [EC:1.1.1.27] [KO:K00016]	4.00E-37	SPy1151	COG0039	1.00E-10	LDH_MAIZE	Glycolysis;NAD;Oxidoreductase,L-lactate dehydrogenase (EC 1.1.1.27) (LDH).	3.00E-30	GO_ID:47359	TAIR|gene:2130763 SPTR:O23569 symbol:AT4G17260.1 [GO:0004457 "lactate dehydrogenase activity" evidence=ISS] [GO:0009737 "response to abscisic acid stimulus" evidence=IEP] InterPro:IPR001236 InterPro:IPR000205 InterPro:IPR001557 InterPro:IPR011304 Pfam:PF00056 GO:GO:0005737 HSSP:P00338 Pfam:PF02866 PIRSF:PIRSF000102 PRINTS:PR00086 TIGRFAMs:TIGR01771 PROSITE:PS00064 EMBL:Z97343 EMBL:AL161546 PIR:F7…	1.00E-37
chr2.CM0346.1.1	1.1.1.16	E1.1.1.27, ldh L-lactate dehydrogenase [EC:1.1.1.27] [COG:COG0039] [GO:0004459]	ath:At4g17260	FCAALL.172; L-lactate dehydrogenase, putative [EC:1.1.1.27] [KO:K00016]	4.00E-37	SPy1151	COG0039	1.00E-10	LDH_MAIZE	Glycolysis;NAD;Oxidoreductase,L-lactate dehydrogenase (EC 1.1.1.27) (LDH).	3.00E-30	GO_ID:47359	TAIR|gene:2130763 SPTR:O23569 symbol:AT4G17260.1 [GO:0004457 "lactate dehydrogenase activity" evidence=ISS] [GO:0009737 "response to abscisic acid stimulus" evidence=IEP] InterPro:IPR001236 InterPro:IPR000205 InterPro:IPR001557 InterPro:IPR011304 Pfam:PF00056 GO:GO:0005737 HSSP:P00338 Pfam:PF02866 PIRSF:PIRSF000102 PRINTS:PR00086 TIGRFAMs:TIGR01771 PROSITE:PS00064 EMBL:Z97343 EMBL:AL161546 PIR:F7…	1.00E-37
chr2.CM0346.1.1	1.2.4.20	E1.1.1.82 malate dehydrogenase (NADP+) [EC:1.1.1.82] [COG:COG2055 COG0039]	ath:At4g17260	FCAALL.172; L-lactate dehydrogenase, putative [EC:1.1.1.27] [KO:K00016]	4.00E-37	SPy1151	COG0039	1.00E-10	LDH_MAIZE	Glycolysis;NAD;Oxidoreductase,L-lactate dehydrogenase (EC 1.1.1.27) (LDH).	3.00E-30	GO_ID:47359	TAIR|gene:2130763 SPTR:O23569 symbol:AT4G17260.1 [GO:0004457 "lactate dehydrogenase activity" evidence=ISS] [GO:0009737 "response to abscisic acid stimulus" evidence=IEP] InterPro:IPR001236 InterPro:IPR000205 InterPro:IPR001557 InterPro:IPR011304 Pfam:PF00056 GO:GO:0005737 HSSP:P00338 Pfam:PF02866 PIRSF:PIRSF000102 PRINTS:PR00086 TIGRFAMs:TIGR01771 PROSITE:PS00064 EMBL:Z97343 EMBL:AL161546 PIR:F7…	1.00E-37
chr2.CM0346.1.1	1.1.12.3.2	E1.1.1.37B, mdh malate dehydrogenase [EC:1.1.1.37] [COG:COG0039]	ath:At4g17260	FCAALL.172; L-lactate dehydrogenase, putative [EC:1.1.1.27] [KO:K00016]	4.00E-37	SPy1151	COG0039	1.00E-10	LDH_MAIZE	Glycolysis;NAD;Oxidoreductase,L-lactate dehydrogenase (EC 1.1.1.27) (LDH).	3.00E-30	GO_ID:47359	TAIR|gene:2130763 SPTR:O23569 symbol:AT4G17260.1 [GO:0004457 "lactate dehydrogenase activity" evidence=ISS] [GO:0009737 "response to abscisic acid stimulus" evidence=IEP] InterPro:IPR001236 InterPro:IPR000205 InterPro:IPR001557 InterPro:IPR011304 Pfam:PF00056 GO:GO:0005737 HSSP:P00338 Pfam:PF02866 PIRSF:PIRSF000102 PRINTS:PR00086 TIGRFAMs:TIGR01771 PROSITE:PS00064 EMBL:Z97343 EMBL:AL161546 PIR:F7…	1.00E-37
chr2.CM0346.1.1	1.2.5.2.2	E1.1.1.37B, mdh malate dehydrogenase [COG:COG0039]	ath:At4g17260	FCAALL.172; L-lactate dehydrogenase, putative [EC:1.1.1.27] [KO:K00016]	4.00E-37	SPy1151	COG0039	1.00E-10	LDH_MAIZE	Glycolysis;NAD;Oxidoreductase,L-lactate dehydrogenase (EC 1.1.1.27) (LDH).	3.00E-30	GO_ID:47359	TAIR|gene:2130763 SPTR:O23569 symbol:AT4G17260.1 [GO:0004457 "lactate dehydrogenase activity" evidence=ISS] [GO:0009737 "response to abscisic acid stimulus" evidence=IEP] InterPro:IPR001236 InterPro:IPR000205 InterPro:IPR001557 InterPro:IPR011304 Pfam:PF00056 GO:GO:0005737 HSSP:P00338 Pfam:PF02866 PIRSF:PIRSF000102 PRINTS:PR00086 TIGRFAMs:TIGR01771 PROSITE:PS00064 EMBL:Z97343 EMBL:AL161546 PIR:F7…	1.00E-37
chr2.CM0346.1.1	1.1.11.39	E1.1.1.82 malate dehydrogenase (NADP+) [EC:1.1.1.82] [COG:COG2055 COG0039]	ath:At4g17260	FCAALL.172; L-lactate dehydrogenase, putative [EC:1.1.1.27] [KO:K00016]	4.00E-37	SPy1151	COG0039	1.00E-10	LDH_MAIZE	Glycolysis;NAD;Oxidoreductase,L-lactate dehydrogenase (EC 1.1.1.27) (LDH).	3.00E-30	GO_ID:47359	TAIR|gene:2130763 SPTR:O23569 symbol:AT4G17260.1 [GO:0004457 "lactate dehydrogenase activity" evidence=ISS] [GO:0009737 "response to abscisic acid stimulus" evidence=IEP] InterPro:IPR001236 InterPro:IPR000205 InterPro:IPR001557 InterPro:IPR011304 Pfam:PF00056 GO:GO:0005737 HSSP:P00338 Pfam:PF02866 PIRSF:PIRSF000102 PRINTS:PR00086 TIGRFAMs:TIGR01771 PROSITE:PS00064 EMBL:Z97343 EMBL:AL161546 PIR:F7…	1.00E-37
chr2.CM0346.1.1	1.1.13.33	E1.1.1.27, ldh L-lactate dehydrogenase [EC:1.1.1.27] [COG:COG0039] [GO:0004459]	ath:At4g17260	FCAALL.172; L-lactate dehydrogenase, putative [EC:1.1.1.27] [KO:K00016]	4.00E-37	SPy1151	COG0039	1.00E-10	LDH_MAIZE	Glycolysis;NAD;Oxidoreductase,L-lactate dehydrogenase (EC 1.1.1.27) (LDH).	3.00E-30	GO_ID:47359	TAIR|gene:2130763 SPTR:O23569 symbol:AT4G17260.1 [GO:0004457 "lactate dehydrogenase activity" evidence=ISS] [GO:0009737 "response to abscisic acid stimulus" evidence=IEP] InterPro:IPR001236 InterPro:IPR000205 InterPro:IPR001557 InterPro:IPR011304 Pfam:PF00056 GO:GO:0005737 HSSP:P00338 Pfam:PF02866 PIRSF:PIRSF000102 PRINTS:PR00086 TIGRFAMs:TIGR01771 PROSITE:PS00064 EMBL:Z97343 EMBL:AL161546 PIR:F7…	1.00E-37
Ljwgs_038447.1	1.9.4.15	E2.7.1.- [EC:2.7.1.-] [COG:COG0515 COG1493]	ath:At1g10940	T19D16.14; serine/threonine protein kinase, putative [EC:2.7.1.37] [KO:K00870]	8.00E-75	YCL024w	COG0515	2.00E-33	SAPK7_ORYSA	Abscisicacidsignalingpathway;ATP-binding;Kinase;Nucleotide-binding;Phosphorylation;Serine/threonine-proteinkinase;Transferase,Serine/threonine-protein kinase SAPK7 (EC 2.7.1.37) (Osmotic stress/abscisic acid-activated protein kinase 7).	1.00E-75	GO_ID:13153	TAIR|gene:2197378 SPTR:P43291 symbol:AT1G10940 [GO:0016301 "kinase activity" evidence=ISS] InterPro:IPR000719 InterPro:IPR002290 InterPro:IPR008271 Pfam:PF00069 Prosite:PS00108 Prosite:PS00107 ProDom:PD000001 PROSITE:PS50011 SMART:SM00220 HSSP:P31751 EMBL:U95973 EMBL:M91548 EMBL:AY093130 EMBL:BT008850 EMBL:AY084221 PIR:S36944 IntAct:P43291 SPTR:P43291	2.00E-75
Ljwgs_038447.1	1.7.8.19	WAAY, rfaY lipopolysaccharide core biosynthesis protein RFAY [EC:2.7.-.-] [COG:COG0515]	ath:At1g10940	T19D16.14; serine/threonine protein kinase, putative [EC:2.7.1.37] [KO:K00870]	8.00E-75	YCL024w	COG0515	2.00E-33	SAPK7_ORYSA	Abscisicacidsignalingpathway;ATP-binding;Kinase;Nucleotide-binding;Phosphorylation;Serine/threonine-proteinkinase;Transferase,Serine/threonine-protein kinase SAPK7 (EC 2.7.1.37) (Osmotic stress/abscisic acid-activated protein kinase 7).	1.00E-75	GO_ID:13153	TAIR|gene:2197378 SPTR:P43291 symbol:AT1G10940 [GO:0016301 "kinase activity" evidence=ISS] InterPro:IPR000719 InterPro:IPR002290 InterPro:IPR008271 Pfam:PF00069 Prosite:PS00108 Prosite:PS00107 ProDom:PD000001 PROSITE:PS50011 SMART:SM00220 HSSP:P31751 EMBL:U95973 EMBL:M91548 EMBL:AY093130 EMBL:BT008850 EMBL:AY084221 PIR:S36944 IntAct:P43291 SPTR:P43291	2.00E-75
Ljwgs_038447.1	1.1.17.19	E2.7.1.- [EC:2.7.1.-] [COG:COG0515 COG1493]	ath:At1g10940	T19D16.14; serine/threonine protein kinase, putative [EC:2.7.1.37] [KO:K00870]	8.00E-75	YCL024w	COG0515	2.00E-33	SAPK7_ORYSA	Abscisicacidsignalingpathway;ATP-binding;Kinase;Nucleotide-binding;Phosphorylation;Serine/threonine-proteinkinase;Transferase,Serine/threonine-protein kinase SAPK7 (EC 2.7.1.37) (Osmotic stress/abscisic acid-activated protein kinase 7).	1.00E-75	GO_ID:13153	TAIR|gene:2197378 SPTR:P43291 symbol:AT1G10940 [GO:0016301 "kinase activity" evidence=ISS] InterPro:IPR000719 InterPro:IPR002290 InterPro:IPR008271 Pfam:PF00069 Prosite:PS00108 Prosite:PS00107 ProDom:PD000001 PROSITE:PS50011 SMART:SM00220 HSSP:P31751 EMBL:U95973 EMBL:M91548 EMBL:AY093130 EMBL:BT008850 EMBL:AY084221 PIR:S36944 IntAct:P43291 SPTR:P43291	2.00E-75
Ljwgs_038447.1	3.3.10.117	BMPR1 bone morphogenetic protein receptor, type I [EC:2.7.1.37]	ath:At1g10940	T19D16.14; serine/threonine protein kinase, putative [EC:2.7.1.37] [KO:K00870]	8.00E-75	YCL024w	COG0515	2.00E-33	SAPK7_ORYSA	Abscisicacidsignalingpathway;ATP-binding;Kinase;Nucleotide-binding;Phosphorylation;Serine/threonine-proteinkinase;Transferase,Serine/threonine-protein kinase SAPK7 (EC 2.7.1.37) (Osmotic stress/abscisic acid-activated protein kinase 7).	1.00E-75	GO_ID:13153	TAIR|gene:2197378 SPTR:P43291 symbol:AT1G10940 [GO:0016301 "kinase activity" evidence=ISS] InterPro:IPR000719 InterPro:IPR002290 InterPro:IPR008271 Pfam:PF00069 Prosite:PS00108 Prosite:PS00107 ProDom:PD000001 PROSITE:PS50011 SMART:SM00220 HSSP:P31751 EMBL:U95973 EMBL:M91548 EMBL:AY093130 EMBL:BT008850 EMBL:AY084221 PIR:S36944 IntAct:P43291 SPTR:P43291	2.00E-75
Ljwgs_038447.1	1.11.16.8	E2.7.1.- [EC:2.7.1.-] [COG:COG0515 COG1493]	ath:At1g10940	T19D16.14; serine/threonine protein kinase, putative [EC:2.7.1.37] [KO:K00870]	8.00E-75	YCL024w	COG0515	2.00E-33	SAPK7_ORYSA	Abscisicacidsignalingpathway;ATP-binding;Kinase;Nucleotide-binding;Phosphorylation;Serine/threonine-proteinkinase;Transferase,Serine/threonine-protein kinase SAPK7 (EC 2.7.1.37) (Osmotic stress/abscisic acid-activated protein kinase 7).	1.00E-75	GO_ID:13153	TAIR|gene:2197378 SPTR:P43291 symbol:AT1G10940 [GO:0016301 "kinase activity" evidence=ISS] InterPro:IPR000719 InterPro:IPR002290 InterPro:IPR008271 Pfam:PF00069 Prosite:PS00108 Prosite:PS00107 ProDom:PD000001 PROSITE:PS50011 SMART:SM00220 HSSP:P31751 EMBL:U95973 EMBL:M91548 EMBL:AY093130 EMBL:BT008850 EMBL:AY084221 PIR:S36944 IntAct:P43291 SPTR:P43291	2.00E-75
Ljwgs_038447.1	4.2.4	Cell cycle [CLASS:04110] [PATH:hsa04110] [COG:COG0515]	ath:At1g10940	T19D16.14; serine/threonine protein kinase, putative [EC:2.7.1.37] [KO:K00870]	8.00E-75	YCL024w	COG0515	2.00E-33	SAPK7_ORYSA	Abscisicacidsignalingpathway;ATP-binding;Kinase;Nucleotide-binding;Phosphorylation;Serine/threonine-proteinkinase;Transferase,Serine/threonine-protein kinase SAPK7 (EC 2.7.1.37) (Osmotic stress/abscisic acid-activated protein kinase 7).	1.00E-75	GO_ID:13153	TAIR|gene:2197378 SPTR:P43291 symbol:AT1G10940 [GO:0016301 "kinase activity" evidence=ISS] InterPro:IPR000719 InterPro:IPR002290 InterPro:IPR008271 Pfam:PF00069 Prosite:PS00108 Prosite:PS00107 ProDom:PD000001 PROSITE:PS50011 SMART:SM00220 HSSP:P31751 EMBL:U95973 EMBL:M91548 EMBL:AY093130 EMBL:BT008850 EMBL:AY084221 PIR:S36944 IntAct:P43291 SPTR:P43291	2.00E-75
Ljwgs_038447.1	3.2.2.1	Protein kinase [EC:2.7.1.37]	ath:At1g10940	T19D16.14; serine/threonine protein kinase, putative [EC:2.7.1.37] [KO:K00870]	8.00E-75	YCL024w	COG0515	2.00E-33	SAPK7_ORYSA	Abscisicacidsignalingpathway;ATP-binding;Kinase;Nucleotide-binding;Phosphorylation;Serine/threonine-proteinkinase;Transferase,Serine/threonine-protein kinase SAPK7 (EC 2.7.1.37) (Osmotic stress/abscisic acid-activated protein kinase 7).	1.00E-75	GO_ID:13153	TAIR|gene:2197378 SPTR:P43291 symbol:AT1G10940 [GO:0016301 "kinase activity" evidence=ISS] InterPro:IPR000719 InterPro:IPR002290 InterPro:IPR008271 Pfam:PF00069 Prosite:PS00108 Prosite:PS00107 ProDom:PD000001 PROSITE:PS50011 SMART:SM00220 HSSP:P31751 EMBL:U95973 EMBL:M91548 EMBL:AY093130 EMBL:BT008850 EMBL:AY084221 PIR:S36944 IntAct:P43291 SPTR:P43291	2.00E-75
gi4336433	4.5.2.5.1	PPP3C, CNA protein phosphatase 3, catalytic subunit [EC:3.1.3.16]	ath:At5g59220	MNC17.13; protein phosphatase 2C (PP2C), putative [EC:3.1.3.16] [KO:K01090]	4.00E-59	YDL006w	COG0631	3.00E-25	PP2C4_ARATH	Hydrolase;Magnesium;Manganese;Metal-binding;Multigenefamily;Proteinphosphatase,Protein phosphatase 2C (EC 3.1.3.16) (PP2C).	4.00E-56	GO_ID:19140	TAIR|gene:2168448 SPTR:Q9FIF5 symbol:AT5G59220.1 [GO:0015071 "protein phosphatase type 2C activity" evidence=ISS] [GO:0009737 "response to abscisic acid stimulus" evidence=IEP] Pfam:PF00481 InterPro:IPR001932 HSSP:P35813 SMART:SM00331 SMART:SM00332 EMBL:AB016890 EMBL:AY054163 EMBL:AY074555 SPTR:Q9FIF5	9.00E-60
gi4336433	3.2.2.4.2	PPM1A, PP2CA (PPM1B, PP2CB) protein phosphatase 1A/B (formerly 2C) [GO:0015071]	ath:At5g59220	MNC17.13; protein phosphatase 2C (PP2C), putative [EC:3.1.3.16] [KO:K01090]	4.00E-59	YDL006w	COG0631	3.00E-25	PP2C4_ARATH	Hydrolase;Magnesium;Manganese;Metal-binding;Multigenefamily;Proteinphosphatase,Protein phosphatase 2C (EC 3.1.3.16) (PP2C).	4.00E-56	GO_ID:19140	TAIR|gene:2168448 SPTR:Q9FIF5 symbol:AT5G59220.1 [GO:0015071 "protein phosphatase type 2C activity" evidence=ISS] [GO:0009737 "response to abscisic acid stimulus" evidence=IEP] Pfam:PF00481 InterPro:IPR001932 HSSP:P35813 SMART:SM00331 SMART:SM00332 EMBL:AB016890 EMBL:AY054163 EMBL:AY074555 SPTR:Q9FIF5	9.00E-60
gi4336433	3.2.3.47	PPP2C protein phosphatase 2 (formerly 2A), catalytic subunit [EC:3.1.3.16] [GO:0000158]	ath:At5g59220	MNC17.13; protein phosphatase 2C (PP2C), putative [EC:3.1.3.16] [KO:K01090]	4.00E-59	YDL006w	COG0631	3.00E-25	PP2C4_ARATH	Hydrolase;Magnesium;Manganese;Metal-binding;Multigenefamily;Proteinphosphatase,Protein phosphatase 2C (EC 3.1.3.16) (PP2C).	4.00E-56	GO_ID:19140	TAIR|gene:2168448 SPTR:Q9FIF5 symbol:AT5G59220.1 [GO:0015071 "protein phosphatase type 2C activity" evidence=ISS] [GO:0009737 "response to abscisic acid stimulus" evidence=IEP] Pfam:PF00481 InterPro:IPR001932 HSSP:P35813 SMART:SM00331 SMART:SM00332 EMBL:AB016890 EMBL:AY054163 EMBL:AY074555 SPTR:Q9FIF5	9.00E-60
gi4336433	3.2.3.90	PPP3C, CNA protein phosphatase 3, catalytic subunit [EC:3.1.3.16]	ath:At5g59220	MNC17.13; protein phosphatase 2C (PP2C), putative [EC:3.1.3.16] [KO:K01090]	4.00E-59	YDL006w	COG0631	3.00E-25	PP2C4_ARATH	Hydrolase;Magnesium;Manganese;Metal-binding;Multigenefamily;Proteinphosphatase,Protein phosphatase 2C (EC 3.1.3.16) (PP2C).	4.00E-56	GO_ID:19140	TAIR|gene:2168448 SPTR:Q9FIF5 symbol:AT5G59220.1 [GO:0015071 "protein phosphatase type 2C activity" evidence=ISS] [GO:0009737 "response to abscisic acid stimulus" evidence=IEP] Pfam:PF00481 InterPro:IPR001932 HSSP:P35813 SMART:SM00331 SMART:SM00332 EMBL:AB016890 EMBL:AY054163 EMBL:AY074555 SPTR:Q9FIF5	9.00E-60
gi4336433	3.2.11.14	PPP1C protein phosphatase 1, catalytic subunit [EC:3.1.3.16] [GO:0017018]	ath:At5g59220	MNC17.13; protein phosphatase 2C (PP2C), putative [EC:3.1.3.16] [KO:K01090]	4.00E-59	YDL006w	COG0631	3.00E-25	PP2C4_ARATH	Hydrolase;Magnesium;Manganese;Metal-binding;Multigenefamily;Proteinphosphatase,Protein phosphatase 2C (EC 3.1.3.16) (PP2C).	4.00E-56	GO_ID:19140	TAIR|gene:2168448 SPTR:Q9FIF5 symbol:AT5G59220.1 [GO:0015071 "protein phosphatase type 2C activity" evidence=ISS] [GO:0009737 "response to abscisic acid stimulus" evidence=IEP] Pfam:PF00481 InterPro:IPR001932 HSSP:P35813 SMART:SM00331 SMART:SM00332 EMBL:AB016890 EMBL:AY054163 EMBL:AY074555 SPTR:Q9FIF5	9.00E-60
gi4336433	4.2.2.20.5	SPOIIE stage II sporulation protein E [EC:3.1.3.16] [COG:COG2208]	ath:At5g59220	MNC17.13; protein phosphatase 2C (PP2C), putative [EC:3.1.3.16] [KO:K01090]	4.00E-59	YDL006w	COG0631	3.00E-25	PP2C4_ARATH	Hydrolase;Magnesium;Manganese;Metal-binding;Multigenefamily;Proteinphosphatase,Protein phosphatase 2C (EC 3.1.3.16) (PP2C).	4.00E-56	GO_ID:19140	TAIR|gene:2168448 SPTR:Q9FIF5 symbol:AT5G59220.1 [GO:0015071 "protein phosphatase type 2C activity" evidence=ISS] [GO:0009737 "response to abscisic acid stimulus" evidence=IEP] Pfam:PF00481 InterPro:IPR001932 HSSP:P35813 SMART:SM00331 SMART:SM00332 EMBL:AB016890 EMBL:AY054163 EMBL:AY074555 SPTR:Q9FIF5	9.00E-60
gi4336433	3.2.6.44.3	PPP2C protein phosphatase 2 (formerly 2A), catalytic subunit [EC:3.1.3.16] [GO:0000158]	ath:At5g59220	MNC17.13; protein phosphatase 2C (PP2C), putative [EC:3.1.3.16] [KO:K01090]	4.00E-59	YDL006w	COG0631	3.00E-25	PP2C4_ARATH	Hydrolase;Magnesium;Manganese;Metal-binding;Multigenefamily;Proteinphosphatase,Protein phosphatase 2C (EC 3.1.3.16) (PP2C).	4.00E-56	GO_ID:19140	TAIR|gene:2168448 SPTR:Q9FIF5 symbol:AT5G59220.1 [GO:0015071 "protein phosphatase type 2C activity" evidence=ISS] [GO:0009737 "response to abscisic acid stimulus" evidence=IEP] Pfam:PF00481 InterPro:IPR001932 HSSP:P35813 SMART:SM00331 SMART:SM00332 EMBL:AB016890 EMBL:AY054163 EMBL:AY074555 SPTR:Q9FIF5	9.00E-60
gi4336433	3.2.13.28.1	PPP3C, CNA protein phosphatase 3, catalytic subunit [EC:3.1.3.16]	ath:At5g59220	MNC17.13; protein phosphatase 2C (PP2C), putative [EC:3.1.3.16] [KO:K01090]	4.00E-59	YDL006w	COG0631	3.00E-25	PP2C4_ARATH	Hydrolase;Magnesium;Manganese;Metal-binding;Multigenefamily;Proteinphosphatase,Protein phosphatase 2C (EC 3.1.3.16) (PP2C).	4.00E-56	GO_ID:19140	TAIR|gene:2168448 SPTR:Q9FIF5 symbol:AT5G59220.1 [GO:0015071 "protein phosphatase type 2C activity" evidence=ISS] [GO:0009737 "response to abscisic acid stimulus" evidence=IEP] Pfam:PF00481 InterPro:IPR001932 HSSP:P35813 SMART:SM00331 SMART:SM00332 EMBL:AB016890 EMBL:AY054163 EMBL:AY074555 SPTR:Q9FIF5	9.00E-60
gi4336433	4.3.1.28	PPP1C protein phosphatase 1, catalytic subunit [EC:3.1.3.16] [GO:0017018]	ath:At5g59220	MNC17.13; protein phosphatase 2C (PP2C), putative [EC:3.1.3.16] [KO:K01090]	4.00E-59	YDL006w	COG0631	3.00E-25	PP2C4_ARATH	Hydrolase;Magnesium;Manganese;Metal-binding;Multigenefamily;Proteinphosphatase,Protein phosphatase 2C (EC 3.1.3.16) (PP2C).	4.00E-56	GO_ID:19140	TAIR|gene:2168448 SPTR:Q9FIF5 symbol:AT5G59220.1 [GO:0015071 "protein phosphatase type 2C activity" evidence=ISS] [GO:0009737 "response to abscisic acid stimulus" evidence=IEP] Pfam:PF00481 InterPro:IPR001932 HSSP:P35813 SMART:SM00331 SMART:SM00332 EMBL:AB016890 EMBL:AY054163 EMBL:AY074555 SPTR:Q9FIF5	9.00E-60
gi4336433	4.3.3.12.1	PPP2C protein phosphatase 2 (formerly 2A), catalytic subunit [EC:3.1.3.16] [GO:0000158]	ath:At5g59220	MNC17.13; protein phosphatase 2C (PP2C), putative [EC:3.1.3.16] [KO:K01090]	4.00E-59	YDL006w	COG0631	3.00E-25	PP2C4_ARATH	Hydrolase;Magnesium;Manganese;Metal-binding;Multigenefamily;Proteinphosphatase,Protein phosphatase 2C (EC 3.1.3.16) (PP2C).	4.00E-56	GO_ID:19140	TAIR|gene:2168448 SPTR:Q9FIF5 symbol:AT5G59220.1 [GO:0015071 "protein phosphatase type 2C activity" evidence=ISS] [GO:0009737 "response to abscisic acid stimulus" evidence=IEP] Pfam:PF00481 InterPro:IPR001932 HSSP:P35813 SMART:SM00331 SMART:SM00332 EMBL:AB016890 EMBL:AY054163 EMBL:AY074555 SPTR:Q9FIF5	9.00E-60
gi4336433	4.2.5.36.1	PPP3C, CNA protein phosphatase 3, catalytic subunit [EC:3.1.3.16]	ath:At5g59220	MNC17.13; protein phosphatase 2C (PP2C), putative [EC:3.1.3.16] [KO:K01090]	4.00E-59	YDL006w	COG0631	3.00E-25	PP2C4_ARATH	Hydrolase;Magnesium;Manganese;Metal-binding;Multigenefamily;Proteinphosphatase,Protein phosphatase 2C (EC 3.1.3.16) (PP2C).	4.00E-56	GO_ID:19140	TAIR|gene:2168448 SPTR:Q9FIF5 symbol:AT5G59220.1 [GO:0015071 "protein phosphatase type 2C activity" evidence=ISS] [GO:0009737 "response to abscisic acid stimulus" evidence=IEP] Pfam:PF00481 InterPro:IPR001932 HSSP:P35813 SMART:SM00331 SMART:SM00332 EMBL:AB016890 EMBL:AY054163 EMBL:AY074555 SPTR:Q9FIF5	9.00E-60
gi4336433	4.1.3.45	PPP1C protein phosphatase 1, catalytic subunit [EC:3.1.3.16] [GO:0017018]	ath:At5g59220	MNC17.13; protein phosphatase 2C (PP2C), putative [EC:3.1.3.16] [KO:K01090]	4.00E-59	YDL006w	COG0631	3.00E-25	PP2C4_ARATH	Hydrolase;Magnesium;Manganese;Metal-binding;Multigenefamily;Proteinphosphatase,Protein phosphatase 2C (EC 3.1.3.16) (PP2C).	4.00E-56	GO_ID:19140	TAIR|gene:2168448 SPTR:Q9FIF5 symbol:AT5G59220.1 [GO:0015071 "protein phosphatase type 2C activity" evidence=ISS] [GO:0009737 "response to abscisic acid stimulus" evidence=IEP] Pfam:PF00481 InterPro:IPR001932 HSSP:P35813 SMART:SM00331 SMART:SM00332 EMBL:AB016890 EMBL:AY054163 EMBL:AY074555 SPTR:Q9FIF5	9.00E-60
gi4336433	3.2.9.102	PPP3C, CNA protein phosphatase 3, catalytic subunit [EC:3.1.3.16]	ath:At5g59220	MNC17.13; protein phosphatase 2C (PP2C), putative [EC:3.1.3.16] [KO:K01090]	4.00E-59	YDL006w	COG0631	3.00E-25	PP2C4_ARATH	Hydrolase;Magnesium;Manganese;Metal-binding;Multigenefamily;Proteinphosphatase,Protein phosphatase 2C (EC 3.1.3.16) (PP2C).	4.00E-56	GO_ID:19140	TAIR|gene:2168448 SPTR:Q9FIF5 symbol:AT5G59220.1 [GO:0015071 "protein phosphatase type 2C activity" evidence=ISS] [GO:0009737 "response to abscisic acid stimulus" evidence=IEP] Pfam:PF00481 InterPro:IPR001932 HSSP:P35813 SMART:SM00331 SMART:SM00332 EMBL:AB016890 EMBL:AY054163 EMBL:AY074555 SPTR:Q9FIF5	9.00E-60
gi4336433	3.2.14.10.1	PPP3C, CNA protein phosphatase 3, catalytic subunit [EC:3.1.3.16]	ath:At5g59220	MNC17.13; protein phosphatase 2C (PP2C), putative [EC:3.1.3.16] [KO:K01090]	4.00E-59	YDL006w	COG0631	3.00E-25	PP2C4_ARATH	Hydrolase;Magnesium;Manganese;Metal-binding;Multigenefamily;Proteinphosphatase,Protein phosphatase 2C (EC 3.1.3.16) (PP2C).	4.00E-56	GO_ID:19140	TAIR|gene:2168448 SPTR:Q9FIF5 symbol:AT5G59220.1 [GO:0015071 "protein phosphatase type 2C activity" evidence=ISS] [GO:0009737 "response to abscisic acid stimulus" evidence=IEP] Pfam:PF00481 InterPro:IPR001932 HSSP:P35813 SMART:SM00331 SMART:SM00332 EMBL:AB016890 EMBL:AY054163 EMBL:AY074555 SPTR:Q9FIF5	9.00E-60
Ljwgs_104489.2	99.1.3.2.1518	AKT2_ARATH							AKT2_ARATH	ANKrepeat;Glycoprotein;Iontransport;Ionicchannel;Membrane;Phosphorylation;Potassium;Potassiumchannel;Potassiumtransport;Repeat;Transmembrane;Transport;Voltage-gatedchannel,Potassium channel AKT2/3.	2.00E-47	GO_ID:44210	TAIR|gene:2132064 SPTR:Q38898 symbol:AT4G22200.1 [GO:0005242 "inward rectifier potassium channel activity" evidence=IDA] [GO:0009737 "response to abscisic acid stimulus" evidence=IEP] [GO:0030551 "cyclic nucleotide binding" evidence=ISS] InterPro:IPR005821 InterPro:IPR000595 InterPro:IPR002110 InterPro:IPR003938 InterPro:IPR005820 InterPro:IPR001622 Pfam:PF00023 Pfam:PF00520 Pfam:PF00027 PRINTS:P…	9.00E-48
Ljwgs_104489.2	99.1.4.5709	GO_ID:44210							AKT2_ARATH	ANKrepeat;Glycoprotein;Iontransport;Ionicchannel;Membrane;Phosphorylation;Potassium;Potassiumchannel;Potassiumtransport;Repeat;Transmembrane;Transport;Voltage-gatedchannel,Potassium channel AKT2/3.	2.00E-47	GO_ID:44210	TAIR|gene:2132064 SPTR:Q38898 symbol:AT4G22200.1 [GO:0005242 "inward rectifier potassium channel activity" evidence=IDA] [GO:0009737 "response to abscisic acid stimulus" evidence=IEP] [GO:0030551 "cyclic nucleotide binding" evidence=ISS] InterPro:IPR005821 InterPro:IPR000595 InterPro:IPR002110 InterPro:IPR003938 InterPro:IPR005820 InterPro:IPR001622 Pfam:PF00023 Pfam:PF00520 Pfam:PF00027 PRINTS:P…	9.00E-48
Ljwgs_020759.1	2.3.8.2.16	PSMD10 26S proteasome non-ATPase regulatory subunit 10	dre:403085	psmd10; proteasome (prosome, macropain) 26S subunit, non-ATPase, 10 [KO:K06694]	1.00E-12				AKT2_ARATH	ANKrepeat;Glycoprotein;Iontransport;Ionicchannel;Membrane;Phosphorylation;Potassium;Potassiumchannel;Potassiumtransport;Repeat;Transmembrane;Transport;Voltage-gatedchannel,Potassium channel AKT2/3.	2.00E-123	GO_ID:44210	TAIR|gene:2132064 SPTR:Q38898 symbol:AT4G22200.1 [GO:0005242 "inward rectifier potassium channel activity" evidence=IDA] [GO:0009737 "response to abscisic acid stimulus" evidence=IEP] [GO:0030551 "cyclic nucleotide binding" evidence=ISS] InterPro:IPR005821 InterPro:IPR000595 InterPro:IPR002110 InterPro:IPR003938 InterPro:IPR005820 InterPro:IPR001622 Pfam:PF00023 Pfam:PF00520 Pfam:PF00027 PRINTS:P…	8.00E-124
Ljwgs_010070.2	4.5.2.5.1	PPP3C, CNA protein phosphatase 3, catalytic subunit [EC:3.1.3.16]	ath:At5g59220	MNC17.13; protein phosphatase 2C (PP2C), putative [EC:3.1.3.16] [KO:K01090]	6.00E-59	YDL006w	COG0631	2.00E-25	PP2C4_ARATH	Hydrolase;Magnesium;Manganese;Metal-binding;Multigenefamily;Proteinphosphatase,Protein phosphatase 2C (EC 3.1.3.16) (PP2C).	3.00E-56	GO_ID:19140	TAIR|gene:2168448 SPTR:Q9FIF5 symbol:AT5G59220.1 [GO:0015071 "protein phosphatase type 2C activity" evidence=ISS] [GO:0009737 "response to abscisic acid stimulus" evidence=IEP] Pfam:PF00481 InterPro:IPR001932 HSSP:P35813 SMART:SM00331 SMART:SM00332 EMBL:AB016890 EMBL:AY054163 EMBL:AY074555 SPTR:Q9FIF5	1.00E-59
Ljwgs_010070.2	3.2.2.4.2	PPM1A, PP2CA (PPM1B, PP2CB) protein phosphatase 1A/B (formerly 2C) [GO:0015071]	ath:At5g59220	MNC17.13; protein phosphatase 2C (PP2C), putative [EC:3.1.3.16] [KO:K01090]	6.00E-59	YDL006w	COG0631	2.00E-25	PP2C4_ARATH	Hydrolase;Magnesium;Manganese;Metal-binding;Multigenefamily;Proteinphosphatase,Protein phosphatase 2C (EC 3.1.3.16) (PP2C).	3.00E-56	GO_ID:19140	TAIR|gene:2168448 SPTR:Q9FIF5 symbol:AT5G59220.1 [GO:0015071 "protein phosphatase type 2C activity" evidence=ISS] [GO:0009737 "response to abscisic acid stimulus" evidence=IEP] Pfam:PF00481 InterPro:IPR001932 HSSP:P35813 SMART:SM00331 SMART:SM00332 EMBL:AB016890 EMBL:AY054163 EMBL:AY074555 SPTR:Q9FIF5	1.00E-59
Ljwgs_010070.2	3.2.3.47	PPP2C protein phosphatase 2 (formerly 2A), catalytic subunit [EC:3.1.3.16] [GO:0000158]	ath:At5g59220	MNC17.13; protein phosphatase 2C (PP2C), putative [EC:3.1.3.16] [KO:K01090]	6.00E-59	YDL006w	COG0631	2.00E-25	PP2C4_ARATH	Hydrolase;Magnesium;Manganese;Metal-binding;Multigenefamily;Proteinphosphatase,Protein phosphatase 2C (EC 3.1.3.16) (PP2C).	3.00E-56	GO_ID:19140	TAIR|gene:2168448 SPTR:Q9FIF5 symbol:AT5G59220.1 [GO:0015071 "protein phosphatase type 2C activity" evidence=ISS] [GO:0009737 "response to abscisic acid stimulus" evidence=IEP] Pfam:PF00481 InterPro:IPR001932 HSSP:P35813 SMART:SM00331 SMART:SM00332 EMBL:AB016890 EMBL:AY054163 EMBL:AY074555 SPTR:Q9FIF5	1.00E-59
Ljwgs_010070.2	3.2.3.90	PPP3C, CNA protein phosphatase 3, catalytic subunit [EC:3.1.3.16]	ath:At5g59220	MNC17.13; protein phosphatase 2C (PP2C), putative [EC:3.1.3.16] [KO:K01090]	6.00E-59	YDL006w	COG0631	2.00E-25	PP2C4_ARATH	Hydrolase;Magnesium;Manganese;Metal-binding;Multigenefamily;Proteinphosphatase,Protein phosphatase 2C (EC 3.1.3.16) (PP2C).	3.00E-56	GO_ID:19140	TAIR|gene:2168448 SPTR:Q9FIF5 symbol:AT5G59220.1 [GO:0015071 "protein phosphatase type 2C activity" evidence=ISS] [GO:0009737 "response to abscisic acid stimulus" evidence=IEP] Pfam:PF00481 InterPro:IPR001932 HSSP:P35813 SMART:SM00331 SMART:SM00332 EMBL:AB016890 EMBL:AY054163 EMBL:AY074555 SPTR:Q9FIF5	1.00E-59
Ljwgs_010070.2	3.2.11.14	PPP1C protein phosphatase 1, catalytic subunit [EC:3.1.3.16] [GO:0017018]	ath:At5g59220	MNC17.13; protein phosphatase 2C (PP2C), putative [EC:3.1.3.16] [KO:K01090]	6.00E-59	YDL006w	COG0631	2.00E-25	PP2C4_ARATH	Hydrolase;Magnesium;Manganese;Metal-binding;Multigenefamily;Proteinphosphatase,Protein phosphatase 2C (EC 3.1.3.16) (PP2C).	3.00E-56	GO_ID:19140	TAIR|gene:2168448 SPTR:Q9FIF5 symbol:AT5G59220.1 [GO:0015071 "protein phosphatase type 2C activity" evidence=ISS] [GO:0009737 "response to abscisic acid stimulus" evidence=IEP] Pfam:PF00481 InterPro:IPR001932 HSSP:P35813 SMART:SM00331 SMART:SM00332 EMBL:AB016890 EMBL:AY054163 EMBL:AY074555 SPTR:Q9FIF5	1.00E-59
Ljwgs_010070.2	4.2.2.20.5	SPOIIE stage II sporulation protein E [EC:3.1.3.16] [COG:COG2208]	ath:At5g59220	MNC17.13; protein phosphatase 2C (PP2C), putative [EC:3.1.3.16] [KO:K01090]	6.00E-59	YDL006w	COG0631	2.00E-25	PP2C4_ARATH	Hydrolase;Magnesium;Manganese;Metal-binding;Multigenefamily;Proteinphosphatase,Protein phosphatase 2C (EC 3.1.3.16) (PP2C).	3.00E-56	GO_ID:19140	TAIR|gene:2168448 SPTR:Q9FIF5 symbol:AT5G59220.1 [GO:0015071 "protein phosphatase type 2C activity" evidence=ISS] [GO:0009737 "response to abscisic acid stimulus" evidence=IEP] Pfam:PF00481 InterPro:IPR001932 HSSP:P35813 SMART:SM00331 SMART:SM00332 EMBL:AB016890 EMBL:AY054163 EMBL:AY074555 SPTR:Q9FIF5	1.00E-59
Ljwgs_010070.2	3.2.6.44.3	PPP2C protein phosphatase 2 (formerly 2A), catalytic subunit [EC:3.1.3.16] [GO:0000158]	ath:At5g59220	MNC17.13; protein phosphatase 2C (PP2C), putative [EC:3.1.3.16] [KO:K01090]	6.00E-59	YDL006w	COG0631	2.00E-25	PP2C4_ARATH	Hydrolase;Magnesium;Manganese;Metal-binding;Multigenefamily;Proteinphosphatase,Protein phosphatase 2C (EC 3.1.3.16) (PP2C).	3.00E-56	GO_ID:19140	TAIR|gene:2168448 SPTR:Q9FIF5 symbol:AT5G59220.1 [GO:0015071 "protein phosphatase type 2C activity" evidence=ISS] [GO:0009737 "response to abscisic acid stimulus" evidence=IEP] Pfam:PF00481 InterPro:IPR001932 HSSP:P35813 SMART:SM00331 SMART:SM00332 EMBL:AB016890 EMBL:AY054163 EMBL:AY074555 SPTR:Q9FIF5	1.00E-59
Ljwgs_010070.2	3.2.13.28.1	PPP3C, CNA protein phosphatase 3, catalytic subunit [EC:3.1.3.16]	ath:At5g59220	MNC17.13; protein phosphatase 2C (PP2C), putative [EC:3.1.3.16] [KO:K01090]	6.00E-59	YDL006w	COG0631	2.00E-25	PP2C4_ARATH	Hydrolase;Magnesium;Manganese;Metal-binding;Multigenefamily;Proteinphosphatase,Protein phosphatase 2C (EC 3.1.3.16) (PP2C).	3.00E-56	GO_ID:19140	TAIR|gene:2168448 SPTR:Q9FIF5 symbol:AT5G59220.1 [GO:0015071 "protein phosphatase type 2C activity" evidence=ISS] [GO:0009737 "response to abscisic acid stimulus" evidence=IEP] Pfam:PF00481 InterPro:IPR001932 HSSP:P35813 SMART:SM00331 SMART:SM00332 EMBL:AB016890 EMBL:AY054163 EMBL:AY074555 SPTR:Q9FIF5	1.00E-59
Ljwgs_010070.2	4.3.1.28	PPP1C protein phosphatase 1, catalytic subunit [EC:3.1.3.16] [GO:0017018]	ath:At5g59220	MNC17.13; protein phosphatase 2C (PP2C), putative [EC:3.1.3.16] [KO:K01090]	6.00E-59	YDL006w	COG0631	2.00E-25	PP2C4_ARATH	Hydrolase;Magnesium;Manganese;Metal-binding;Multigenefamily;Proteinphosphatase,Protein phosphatase 2C (EC 3.1.3.16) (PP2C).	3.00E-56	GO_ID:19140	TAIR|gene:2168448 SPTR:Q9FIF5 symbol:AT5G59220.1 [GO:0015071 "protein phosphatase type 2C activity" evidence=ISS] [GO:0009737 "response to abscisic acid stimulus" evidence=IEP] Pfam:PF00481 InterPro:IPR001932 HSSP:P35813 SMART:SM00331 SMART:SM00332 EMBL:AB016890 EMBL:AY054163 EMBL:AY074555 SPTR:Q9FIF5	1.00E-59
Ljwgs_010070.2	4.3.3.12.1	PPP2C protein phosphatase 2 (formerly 2A), catalytic subunit [EC:3.1.3.16] [GO:0000158]	ath:At5g59220	MNC17.13; protein phosphatase 2C (PP2C), putative [EC:3.1.3.16] [KO:K01090]	6.00E-59	YDL006w	COG0631	2.00E-25	PP2C4_ARATH	Hydrolase;Magnesium;Manganese;Metal-binding;Multigenefamily;Proteinphosphatase,Protein phosphatase 2C (EC 3.1.3.16) (PP2C).	3.00E-56	GO_ID:19140	TAIR|gene:2168448 SPTR:Q9FIF5 symbol:AT5G59220.1 [GO:0015071 "protein phosphatase type 2C activity" evidence=ISS] [GO:0009737 "response to abscisic acid stimulus" evidence=IEP] Pfam:PF00481 InterPro:IPR001932 HSSP:P35813 SMART:SM00331 SMART:SM00332 EMBL:AB016890 EMBL:AY054163 EMBL:AY074555 SPTR:Q9FIF5	1.00E-59
Ljwgs_010070.2	4.2.5.36.1	PPP3C, CNA protein phosphatase 3, catalytic subunit [EC:3.1.3.16]	ath:At5g59220	MNC17.13; protein phosphatase 2C (PP2C), putative [EC:3.1.3.16] [KO:K01090]	6.00E-59	YDL006w	COG0631	2.00E-25	PP2C4_ARATH	Hydrolase;Magnesium;Manganese;Metal-binding;Multigenefamily;Proteinphosphatase,Protein phosphatase 2C (EC 3.1.3.16) (PP2C).	3.00E-56	GO_ID:19140	TAIR|gene:2168448 SPTR:Q9FIF5 symbol:AT5G59220.1 [GO:0015071 "protein phosphatase type 2C activity" evidence=ISS] [GO:0009737 "response to abscisic acid stimulus" evidence=IEP] Pfam:PF00481 InterPro:IPR001932 HSSP:P35813 SMART:SM00331 SMART:SM00332 EMBL:AB016890 EMBL:AY054163 EMBL:AY074555 SPTR:Q9FIF5	1.00E-59
Ljwgs_010070.2	4.1.3.45	PPP1C protein phosphatase 1, catalytic subunit [EC:3.1.3.16] [GO:0017018]	ath:At5g59220	MNC17.13; protein phosphatase 2C (PP2C), putative [EC:3.1.3.16] [KO:K01090]	6.00E-59	YDL006w	COG0631	2.00E-25	PP2C4_ARATH	Hydrolase;Magnesium;Manganese;Metal-binding;Multigenefamily;Proteinphosphatase,Protein phosphatase 2C (EC 3.1.3.16) (PP2C).	3.00E-56	GO_ID:19140	TAIR|gene:2168448 SPTR:Q9FIF5 symbol:AT5G59220.1 [GO:0015071 "protein phosphatase type 2C activity" evidence=ISS] [GO:0009737 "response to abscisic acid stimulus" evidence=IEP] Pfam:PF00481 InterPro:IPR001932 HSSP:P35813 SMART:SM00331 SMART:SM00332 EMBL:AB016890 EMBL:AY054163 EMBL:AY074555 SPTR:Q9FIF5	1.00E-59
Ljwgs_010070.2	3.2.9.102	PPP3C, CNA protein phosphatase 3, catalytic subunit [EC:3.1.3.16]	ath:At5g59220	MNC17.13; protein phosphatase 2C (PP2C), putative [EC:3.1.3.16] [KO:K01090]	6.00E-59	YDL006w	COG0631	2.00E-25	PP2C4_ARATH	Hydrolase;Magnesium;Manganese;Metal-binding;Multigenefamily;Proteinphosphatase,Protein phosphatase 2C (EC 3.1.3.16) (PP2C).	3.00E-56	GO_ID:19140	TAIR|gene:2168448 SPTR:Q9FIF5 symbol:AT5G59220.1 [GO:0015071 "protein phosphatase type 2C activity" evidence=ISS] [GO:0009737 "response to abscisic acid stimulus" evidence=IEP] Pfam:PF00481 InterPro:IPR001932 HSSP:P35813 SMART:SM00331 SMART:SM00332 EMBL:AB016890 EMBL:AY054163 EMBL:AY074555 SPTR:Q9FIF5	1.00E-59
Ljwgs_010070.2	3.2.14.10.1	PPP3C, CNA protein phosphatase 3, catalytic subunit [EC:3.1.3.16]	ath:At5g59220	MNC17.13; protein phosphatase 2C (PP2C), putative [EC:3.1.3.16] [KO:K01090]	6.00E-59	YDL006w	COG0631	2.00E-25	PP2C4_ARATH	Hydrolase;Magnesium;Manganese;Metal-binding;Multigenefamily;Proteinphosphatase,Protein phosphatase 2C (EC 3.1.3.16) (PP2C).	3.00E-56	GO_ID:19140	TAIR|gene:2168448 SPTR:Q9FIF5 symbol:AT5G59220.1 [GO:0015071 "protein phosphatase type 2C activity" evidence=ISS] [GO:0009737 "response to abscisic acid stimulus" evidence=IEP] Pfam:PF00481 InterPro:IPR001932 HSSP:P35813 SMART:SM00331 SMART:SM00332 EMBL:AB016890 EMBL:AY054163 EMBL:AY074555 SPTR:Q9FIF5	1.00E-59
chr3.CM0152.31	99.1.4.5824	GO_ID:18669							UDU2_ARATH	Glycoprotein;GPI-anchor;Lipoprotein;Membrane;Repeat;Signal,DUF26 domain containing protein 2 precursor.	1.00E-17	GO_ID:18669	TAIR|gene:2095661 SPTR:Q9LRJ9 symbol:AT3G22060.1 [GO:0005554 "molecular function unknown" evidence=ND] [GO:0009737 "response to abscisic acid stimulus" evidence=IEP] InterPro:IPR002902 Pfam:PF01657 EMBL:AB028622 EMBL:AY034900 SPTR:Q9LRJ9	2.00E-37
chr3.CM0152.31	99.1.3.2.121	UDU2_ARATH							UDU2_ARATH	Glycoprotein;GPI-anchor;Lipoprotein;Membrane;Repeat;Signal,DUF26 domain containing protein 2 precursor.	1.00E-17	GO_ID:18669	TAIR|gene:2095661 SPTR:Q9LRJ9 symbol:AT3G22060.1 [GO:0005554 "molecular function unknown" evidence=ND] [GO:0009737 "response to abscisic acid stimulus" evidence=IEP] InterPro:IPR002902 Pfam:PF01657 EMBL:AB028622 EMBL:AY034900 SPTR:Q9LRJ9	2.00E-37
