# Supplementary material for: Dissection of Symbiosis and Organ Development by Integrated Transcriptome Analysis of Lotus japonicus Mutant and Wild-Type Plants
Source: PLoS One. 2009 Aug 7;4(8):e6556. doi: 10.1371/journal.pone.0006556 (PMC2717213; doi:10.1371/journal.pone.0006556)
Supplement: Folder S5 — Fix-minus mutants (9.19 MB ZIP) [file pone.0006556.s013.zip › S5.FIX-MINUS MUTANTS copy/5.1.Fix_minus_Nodule_vs_Uninoclated_Root/5.1.1.Total transcript analysis/5.1.1.3/5.1.1.3.defense.txt]

CM0385.20	1.1.9.28	E3.2.1.14 chitinase [EC:3.2.1.14] [COG:COG3325] [GO:0004568 0008843] [CAZy:GH19]	ath:At3g12500	T2E22.18; basic endochitinase [EC:3.2.1.14] [KO:K01183]	2.00E-48				CHIB_ARATH	Antimicrobial;Carbohydratemetabolism;Chitindegradation;Chitin-binding;Directproteinsequencing;Fungicide;Glycosidase;Hydrolase;Hypersensitiveresponse;Plantdefense;Polysaccharidedegradation;Signal;Vacuole,Basic endochitinase B precursor (EC 3.2.1.14) (Pathogenesis-related protein 3) (PR-3) (AtChiB).	9.00E-49	GO_ID:194	TAIR|gene:2086151 SPTR:Q9LSP9 symbol:AT3G16920.1 [GO:0004568 "chitinase activity" evidence=ISS] InterPro:IPR000726 HSSP:P23951 Pfam:PF00182 ProDom:PD354900 EMBL:AB026636 EMBL:AY090261 EMBL:AF412071 SPTR:Q9LSP9	1.00E-144
chr3.TM0365.12	99.1.3.2.1885	DR100_ARATH	ath:At4g28490	F20O9.180; leucine-rich repeat transmembrane protein kinase, putative [EC:2.7.1.37] [KO:K00870]	3.00E-34				DR100_ARATH	DNAdamage;DNArepair;Leucine-richrepeat;Repeat;Signal,DNA-damage-repair/toleration protein DRT100 precursor.	1.00E-118	GO_ID:6778	TAIR|gene:2091870 SPTR:Q9LT39 symbol:AT3G20820.1 [GO:0005515 "protein binding" evidence=ISS;NAS] [GO:0007165 "signal transduction" evidence=IC] [GO:0006952 "defense response" evidence=ISS] Pfam:PF00560 InterPro:IPR001611 InterPro:IPR007090 PRINTS:PR00019 EMBL:AB025629 EMBL:AY063922 EMBL:AY117334 SPTR:Q9LT39	7.00E-116
chr3.TM0365.12	99.1.4.1493	GO_ID:6778	ath:At4g28490	F20O9.180; leucine-rich repeat transmembrane protein kinase, putative [EC:2.7.1.37] [KO:K00870]	3.00E-34				DR100_ARATH	DNAdamage;DNArepair;Leucine-richrepeat;Repeat;Signal,DNA-damage-repair/toleration protein DRT100 precursor.	1.00E-118	GO_ID:6778	TAIR|gene:2091870 SPTR:Q9LT39 symbol:AT3G20820.1 [GO:0005515 "protein binding" evidence=ISS;NAS] [GO:0007165 "signal transduction" evidence=IC] [GO:0006952 "defense response" evidence=ISS] Pfam:PF00560 InterPro:IPR001611 InterPro:IPR007090 PRINTS:PR00019 EMBL:AB025629 EMBL:AY063922 EMBL:AY117334 SPTR:Q9LT39	7.00E-116
chr3.TM0365.12	99.1.1.97	KO:K00870	ath:At4g28490	F20O9.180; leucine-rich repeat transmembrane protein kinase, putative [EC:2.7.1.37] [KO:K00870]	3.00E-34				DR100_ARATH	DNAdamage;DNArepair;Leucine-richrepeat;Repeat;Signal,DNA-damage-repair/toleration protein DRT100 precursor.	1.00E-118	GO_ID:6778	TAIR|gene:2091870 SPTR:Q9LT39 symbol:AT3G20820.1 [GO:0005515 "protein binding" evidence=ISS;NAS] [GO:0007165 "signal transduction" evidence=IC] [GO:0006952 "defense response" evidence=ISS] Pfam:PF00560 InterPro:IPR001611 InterPro:IPR007090 PRINTS:PR00019 EMBL:AB025629 EMBL:AY063922 EMBL:AY117334 SPTR:Q9LT39	7.00E-116
Ljwgs_023731.1	99.1.3.2.1885	DR100_ARATH	ath:At4g28490	F20O9.180; leucine-rich repeat transmembrane protein kinase, putative [EC:2.7.1.37] [KO:K00870]	5.00E-18				DR100_ARATH	DNAdamage;DNArepair;Leucine-richrepeat;Repeat;Signal,DNA-damage-repair/toleration protein DRT100 precursor.	6.00E-57	GO_ID:6778	TAIR|gene:2091870 SPTR:Q9LT39 symbol:AT3G20820.1 [GO:0005515 "protein binding" evidence=ISS;NAS] [GO:0007165 "signal transduction" evidence=IC] [GO:0006952 "defense response" evidence=ISS] Pfam:PF00560 InterPro:IPR001611 InterPro:IPR007090 PRINTS:PR00019 EMBL:AB025629 EMBL:AY063922 EMBL:AY117334 SPTR:Q9LT39	4.00E-72
Ljwgs_023731.1	99.1.4.1493	GO_ID:6778	ath:At4g28490	F20O9.180; leucine-rich repeat transmembrane protein kinase, putative [EC:2.7.1.37] [KO:K00870]	5.00E-18				DR100_ARATH	DNAdamage;DNArepair;Leucine-richrepeat;Repeat;Signal,DNA-damage-repair/toleration protein DRT100 precursor.	6.00E-57	GO_ID:6778	TAIR|gene:2091870 SPTR:Q9LT39 symbol:AT3G20820.1 [GO:0005515 "protein binding" evidence=ISS;NAS] [GO:0007165 "signal transduction" evidence=IC] [GO:0006952 "defense response" evidence=ISS] Pfam:PF00560 InterPro:IPR001611 InterPro:IPR007090 PRINTS:PR00019 EMBL:AB025629 EMBL:AY063922 EMBL:AY117334 SPTR:Q9LT39	4.00E-72
Ljwgs_023731.1	99.1.1.97	KO:K00870	ath:At4g28490	F20O9.180; leucine-rich repeat transmembrane protein kinase, putative [EC:2.7.1.37] [KO:K00870]	5.00E-18				DR100_ARATH	DNAdamage;DNArepair;Leucine-richrepeat;Repeat;Signal,DNA-damage-repair/toleration protein DRT100 precursor.	6.00E-57	GO_ID:6778	TAIR|gene:2091870 SPTR:Q9LT39 symbol:AT3G20820.1 [GO:0005515 "protein binding" evidence=ISS;NAS] [GO:0007165 "signal transduction" evidence=IC] [GO:0006952 "defense response" evidence=ISS] Pfam:PF00560 InterPro:IPR001611 InterPro:IPR007090 PRINTS:PR00019 EMBL:AB025629 EMBL:AY063922 EMBL:AY117334 SPTR:Q9LT39	4.00E-72
Ljwgs_039635.2	99.1.4.2067	GO_ID:45037							DR206_PEA	Pathogenesis-relatedprotein;Plantdefense,Disease resistance response protein 206.	7.00E-11	GO_ID:45037	TAIR|gene:3433070 SPTR:Q9C523 symbol:AT1G58170.1 [GO:0005554 "molecular function unknown" evidence=ND] [GO:0006952 "defense response" evidence=ISS] [GO:0009807 "lignan biosynthesis" evidence=ISS] InterPro:IPR004265 Pfam:PF03018 EMBL:AC079604 EMBL:AC079131 EMBL:AK117899 EMBL:BT003709 PIR:A96615 SPTR:Q9C523	2.00E-48
Ljwgs_039635.2	99.1.3.2.1009	DR206_PEA							DR206_PEA	Pathogenesis-relatedprotein;Plantdefense,Disease resistance response protein 206.	7.00E-11	GO_ID:45037	TAIR|gene:3433070 SPTR:Q9C523 symbol:AT1G58170.1 [GO:0005554 "molecular function unknown" evidence=ND] [GO:0006952 "defense response" evidence=ISS] [GO:0009807 "lignan biosynthesis" evidence=ISS] InterPro:IPR004265 Pfam:PF03018 EMBL:AC079604 EMBL:AC079131 EMBL:AK117899 EMBL:BT003709 PIR:A96615 SPTR:Q9C523	2.00E-48
Ljwgs_078537.1	99.1.4.6036	GO_ID:13550										GO_ID:13550	TAIR|gene:2162360 SPTR:Q9FIG7 symbol:AT5G42500.1 [GO:0005554 "molecular function unknown" evidence=ND] [GO:0006952 "defense response" evidence=ISS] InterPro:IPR004265 Pfam:PF03018 EMBL:AB016888 EMBL:AY093095 EMBL:BT008442 SPTR:Q9FIG7	3.00E-09
Ljwgs_078534.1	99.1.3.2.1009	DR206_PEA							DR206_PEA	Pathogenesis-relatedprotein;Plantdefense,Disease resistance response protein 206.	5.00E-68	GO_ID:2597	TAIR|gene:2024592 SPTR:Q9SH66 symbol:AT1G64160.1 [GO:0005554 "molecular function unknown" evidence=ND] [GO:0006952 "defense response" evidence=ISS] [GO:0009807 "lignan biosynthesis" evidence=ISS] InterPro:IPR004265 Pfam:PF03018 EMBL:AC007764 EMBL:BT010486 EMBL:AK175255 EMBL:AK176738 PIR:A96666 SPTR:Q9SH66	9.00E-44
Ljwgs_078534.1	99.1.4.5006	GO_ID:2597							DR206_PEA	Pathogenesis-relatedprotein;Plantdefense,Disease resistance response protein 206.	5.00E-68	GO_ID:2597	TAIR|gene:2024592 SPTR:Q9SH66 symbol:AT1G64160.1 [GO:0005554 "molecular function unknown" evidence=ND] [GO:0006952 "defense response" evidence=ISS] [GO:0009807 "lignan biosynthesis" evidence=ISS] InterPro:IPR004265 Pfam:PF03018 EMBL:AC007764 EMBL:BT010486 EMBL:AK175255 EMBL:AK176738 PIR:A96666 SPTR:Q9SH66	9.00E-44
Ljwgs_025034.1	1.1.8.12	E3.2.1.39 glucan endo-1,3-beta-D-glucosidase [EC:3.2.1.39]	ath:At4g14080	FCAALL.82; glycosyl hydrolase family 17 protein / anther-specific protein (A6) [EC:3.2.1.39] [KO:K01199]	7.00E-31				E135_ARATH	Glycoprotein;Glycosidase;GPI-anchor;Hydrolase;Lipoprotein;Membrane;Plantdefense;Signal,Putative glucan endo-1,3-beta-glucosidase 5 precursor (EC 3.2.1.39) ((1->3)-beta-glucan endohydrolase) ((1->3)-beta-glucanase) (Beta-1,3- endoglucanase) (Beta-1,3-glucanase).	4.00E-100	GO_ID:48125	TAIR|gene:3436295 SPTR:Q9ZUP5 symbol:AT2G19440.1 [GO:0031225 "anchored to membrane" evidence=TAS] [GO:0004553 "hydrolase activity, hydrolyzing O-glycosyl compounds" evidence=ISS] InterPro:IPR000490 PROSITE:PS00587 Pfam:PF00332 EMBL:AC003058 EMBL:AC005917 PIR:G84576 PIR:T01292 HSSP:P12257 SPTR:Q9ZUP5	9.00E-141
Ljwgs_103338.1	99.1.3.1.193	EC 4.2.3.8							CASS_RICCO	Chloroplast;Lyase;Magnesium;Metal-binding;Plantdefense;Plastid;Transitpeptide,Casbene synthase, chloroplast precursor (EC 4.2.3.8).	3.00E-15	GO_ID:45029	TAIR|gene:2142044 SPTR:Q9T0J9 symbol:AT4G13280.1 [GO:0008372 "cellular component unknown" evidence=ND] InterPro:IPR001906 GO:GO:0008152 InterPro:IPR005630 Pfam:PF01397 Pfam:PF03936 HSSP:O81192 EMBL:AL161536 EMBL:AL049608 PIR:T06285 SPTR:Q9T0J9	7.00E-10
Ljwgs_103338.1	99.1.4.5996	GO_ID:45029							CASS_RICCO	Chloroplast;Lyase;Magnesium;Metal-binding;Plantdefense;Plastid;Transitpeptide,Casbene synthase, chloroplast precursor (EC 4.2.3.8).	3.00E-15	GO_ID:45029	TAIR|gene:2142044 SPTR:Q9T0J9 symbol:AT4G13280.1 [GO:0008372 "cellular component unknown" evidence=ND] InterPro:IPR001906 GO:GO:0008152 InterPro:IPR005630 Pfam:PF01397 Pfam:PF03936 HSSP:O81192 EMBL:AL161536 EMBL:AL049608 PIR:T06285 SPTR:Q9T0J9	7.00E-10
chr5.CM0494.14	99.1.4.1259	GO_ID:49569							ERF1B_ARATH	Activator;DNA-binding;Ethylenesignalingpathway;Nuclearprotein;Plantdefense;Transcription;Transcriptionregulation,Ethylene-responsive transcription factor 1B (Ethylene-responsive element-binding factor 1B) (EREBP-1B) (AtERF1).	7.00E-32	GO_ID:49569	TAIR|gene:2086222 SPTR:Q8LDC8 symbol:ATERF1 "ETHYLENE RESPONSE FACTOR 1" [GO:0003677 "DNA binding" evidence=IDA;TAS] [GO:0003700 "transcription factor activity" evidence=ISS;TAS] [GO:0006355 "regulation of transcription, DNA-dependent" evidence=TAS] [GO:0016563 "transcriptional activator activity" evidence=TAS] [GO:0009873 "ethylene mediated signaling pathway" evidence=IGI;TAS] [GO:0042829 "defen…	3.00E-32
chr5.CM0494.14	99.1.3.2.1241	ERF1B_ARATH							ERF1B_ARATH	Activator;DNA-binding;Ethylenesignalingpathway;Nuclearprotein;Plantdefense;Transcription;Transcriptionregulation,Ethylene-responsive transcription factor 1B (Ethylene-responsive element-binding factor 1B) (EREBP-1B) (AtERF1).	7.00E-32	GO_ID:49569	TAIR|gene:2086222 SPTR:Q8LDC8 symbol:ATERF1 "ETHYLENE RESPONSE FACTOR 1" [GO:0003677 "DNA binding" evidence=IDA;TAS] [GO:0003700 "transcription factor activity" evidence=ISS;TAS] [GO:0006355 "regulation of transcription, DNA-dependent" evidence=TAS] [GO:0016563 "transcriptional activator activity" evidence=TAS] [GO:0009873 "ethylene mediated signaling pathway" evidence=IGI;TAS] [GO:0042829 "defen…	3.00E-32
chr3.CM0116.34	99.1.4.2434	GO_ID:54823							DR206_PEA	Pathogenesis-relatedprotein;Plantdefense,Disease resistance response protein 206.	1.00E-13	GO_ID:54823	TAIR|gene:2035660 SPTR:Q9C891 symbol:AT1G55210.1 [GO:0005554 "molecular function unknown" evidence=ND] [GO:0006952 "defense response" evidence=ISS] [GO:0009807 "lignan biosynthesis" evidence=ISS] InterPro:IPR004265 Pfam:PF03018 EMBL:AC027034 EMBL:BT015679 PIR:H96593 SPTR:Q9C891	1.00E-53
chr3.CM0116.34	99.1.3.2.1009	DR206_PEA							DR206_PEA	Pathogenesis-relatedprotein;Plantdefense,Disease resistance response protein 206.	1.00E-13	GO_ID:54823	TAIR|gene:2035660 SPTR:Q9C891 symbol:AT1G55210.1 [GO:0005554 "molecular function unknown" evidence=ND] [GO:0006952 "defense response" evidence=ISS] [GO:0009807 "lignan biosynthesis" evidence=ISS] InterPro:IPR004265 Pfam:PF03018 EMBL:AC027034 EMBL:BT015679 PIR:H96593 SPTR:Q9C891	1.00E-53
Ljwgs_026378.1	99.1.3.2.3835	ERF2_ARATH							ERF2_ARATH	Activator;DNA-binding;Ethylenesignalingpathway;Nuclearprotein;Plantdefense;Transcription;Transcriptionregulation,Ethylene-responsive transcription factor 2 (Ethylene-responsive element-binding factor 2) (EREBP-2) (AtERF2).	4.00E-16	GO_ID:30485	TAIR|gene:2171513 SPTR:O80338 symbol:ATERF2 "ETHYLENE RESPONSE FACTOR 2" [GO:0003677 "DNA binding" evidence=TAS] [GO:0003700 "transcription factor activity" evidence=ISS;IDA;TAS] [GO:0006355 "regulation of transcription, DNA-dependent" evidence=IDA] [GO:0016563 "transcriptional activator activity" evidence=IMP;IDA] [GO:0045941 "positive regulation of transcription" evidence=IDA] [GO:0005634 "nucl…	1.00E-16
Ljwgs_026378.1	99.1.4.3526	GO_ID:30485							ERF2_ARATH	Activator;DNA-binding;Ethylenesignalingpathway;Nuclearprotein;Plantdefense;Transcription;Transcriptionregulation,Ethylene-responsive transcription factor 2 (Ethylene-responsive element-binding factor 2) (EREBP-2) (AtERF2).	4.00E-16	GO_ID:30485	TAIR|gene:2171513 SPTR:O80338 symbol:ATERF2 "ETHYLENE RESPONSE FACTOR 2" [GO:0003677 "DNA binding" evidence=TAS] [GO:0003700 "transcription factor activity" evidence=ISS;IDA;TAS] [GO:0006355 "regulation of transcription, DNA-dependent" evidence=IDA] [GO:0016563 "transcriptional activator activity" evidence=IMP;IDA] [GO:0045941 "positive regulation of transcription" evidence=IDA] [GO:0005634 "nucl…	1.00E-16
Ljwgs_012158.1	99.1.3.2.1885	DR100_ARATH	ath:At4g28490	F20O9.180; leucine-rich repeat transmembrane protein kinase, putative [EC:2.7.1.37] [KO:K00870]	1.00E-29				DR100_ARATH	DNAdamage;DNArepair;Leucine-richrepeat;Repeat;Signal,DNA-damage-repair/toleration protein DRT100 precursor.	2.00E-90	GO_ID:6778	TAIR|gene:2091870 SPTR:Q9LT39 symbol:AT3G20820.1 [GO:0005515 "protein binding" evidence=ISS;NAS] [GO:0007165 "signal transduction" evidence=IC] [GO:0006952 "defense response" evidence=ISS] Pfam:PF00560 InterPro:IPR001611 InterPro:IPR007090 PRINTS:PR00019 EMBL:AB025629 EMBL:AY063922 EMBL:AY117334 SPTR:Q9LT39	5.00E-108
Ljwgs_012158.1	99.1.4.1493	GO_ID:6778	ath:At4g28490	F20O9.180; leucine-rich repeat transmembrane protein kinase, putative [EC:2.7.1.37] [KO:K00870]	1.00E-29				DR100_ARATH	DNAdamage;DNArepair;Leucine-richrepeat;Repeat;Signal,DNA-damage-repair/toleration protein DRT100 precursor.	2.00E-90	GO_ID:6778	TAIR|gene:2091870 SPTR:Q9LT39 symbol:AT3G20820.1 [GO:0005515 "protein binding" evidence=ISS;NAS] [GO:0007165 "signal transduction" evidence=IC] [GO:0006952 "defense response" evidence=ISS] Pfam:PF00560 InterPro:IPR001611 InterPro:IPR007090 PRINTS:PR00019 EMBL:AB025629 EMBL:AY063922 EMBL:AY117334 SPTR:Q9LT39	5.00E-108
Ljwgs_012158.1	99.1.1.97	KO:K00870	ath:At4g28490	F20O9.180; leucine-rich repeat transmembrane protein kinase, putative [EC:2.7.1.37] [KO:K00870]	1.00E-29				DR100_ARATH	DNAdamage;DNArepair;Leucine-richrepeat;Repeat;Signal,DNA-damage-repair/toleration protein DRT100 precursor.	2.00E-90	GO_ID:6778	TAIR|gene:2091870 SPTR:Q9LT39 symbol:AT3G20820.1 [GO:0005515 "protein binding" evidence=ISS;NAS] [GO:0007165 "signal transduction" evidence=IC] [GO:0006952 "defense response" evidence=ISS] Pfam:PF00560 InterPro:IPR001611 InterPro:IPR007090 PRINTS:PR00019 EMBL:AB025629 EMBL:AY063922 EMBL:AY117334 SPTR:Q9LT39	5.00E-108
Ljwgs_063269.1	99.1.3.2.2117	PR1_MEDSA							PR1_MEDSA	Multigenefamily;Pathogenesis-relatedprotein;Plantdefense,Class-10 pathogenesis-related protein 1 (MSPR10-1).	1.00E-63
Ljwgs_024646.1	1.1.8.12	E3.2.1.39 glucan endo-1,3-beta-D-glucosidase [EC:3.2.1.39]							E134_ARATH	Glycoprotein;Glycosidase;GPI-anchor;Hydrolase;Lipoprotein;Membrane;Plantdefense;Signal,Putative glucan endo-1,3-beta-glucosidase 4 precursor (EC 3.2.1.39) ((1->3)-beta-glucan endohydrolase) ((1->3)-beta-glucanase) (Beta-1,3- endoglucanase) (Beta-1,3-glucanase).	3.00E-15	GO_ID:1226	TAIR|gene:2177255 SPTR:Q9FKH4 symbol:AT5G35740.1 [GO:0005554 "molecular function unknown" evidence=ND] [GO:0000004 "biological process unknown" evidence=ND] EMBL:AB011485 EMBL:AY084803 SPTR:Q9FKH4	3.00E-31
Ljwgs_032901.1	99.1.3.2.2117	PR1_MEDSA							PR1_MEDSA	Multigenefamily;Pathogenesis-relatedprotein;Plantdefense,Class-10 pathogenesis-related protein 1 (MSPR10-1).	1.00E-18
Ljwgs_026920.1	99.1.3.2.3254	PRU1_PRUAR							PRU1_PRUAR	Allergen;Pathogenesis-relatedprotein;Plantdefense,Major allergen Pru ar 1.	5.00E-12
Ljwgs_078537.1	99.1.4.6036	GO_ID:13550										GO_ID:13550	TAIR|gene:2162360 SPTR:Q9FIG7 symbol:AT5G42500.1 [GO:0005554 "molecular function unknown" evidence=ND] [GO:0006952 "defense response" evidence=ISS] InterPro:IPR004265 Pfam:PF03018 EMBL:AB016888 EMBL:AY093095 EMBL:BT008442 SPTR:Q9FIG7	3.00E-09
Ljwgs_007579.2	1.1.8.12	E3.2.1.39 glucan endo-1,3-beta-D-glucosidase [EC:3.2.1.39]							E136_ARATH	Glycoprotein;Glycosidase;GPI-anchor;Hydrolase;Lipoprotein;Membrane;Plantdefense;Signal,Putative glucan endo-1,3-beta-glucosidase 6 precursor (EC 3.2.1.39) ((1->3)-beta-glucan endohydrolase) ((1->3)-beta-glucanase) (Beta-1,3- endoglucanase) (Beta-1,3-glucanase).	2.00E-20	GO_ID:48125	TAIR|gene:3436295 SPTR:Q9ZUP5 symbol:AT2G19440.1 [GO:0031225 "anchored to membrane" evidence=TAS] [GO:0004553 "hydrolase activity, hydrolyzing O-glycosyl compounds" evidence=ISS] InterPro:IPR000490 PROSITE:PS00587 Pfam:PF00332 EMBL:AC003058 EMBL:AC005917 PIR:G84576 PIR:T01292 HSSP:P12257 SPTR:Q9ZUP5	2.00E-26
Ljwgs_019299.1	3.3.10.117	BMPR1 bone morphogenetic protein receptor, type I [EC:2.7.1.37]	ath:At5g02290	T1E22.50; protein kinase, putative [EC:2.7.1.37] [KO:K00870]	4.00E-10				PBS1_ARATH	ATP-binding;Directproteinsequencing;Kinase;Nucleotide-binding;Phosphorylation;Plantdefense;Serine/threonine-proteinkinase;Transferase,Serine/threonine-protein kinase PBS1 (EC 2.7.1.37) (AvrPphB susceptible protein 1).	1.00E-11	GO_ID:12200	TAIR|gene:2059918 SPTR:Q9SLE3 symbol:AT2G16750.1 [GO:0016301 "kinase activity" evidence=ISS] InterPro:IPR000719 InterPro:IPR008271 Pfam:PF00069 Prosite:PS00108 ProDom:PD000001 PROSITE:PS50011 EMBL:AC005825 PIR:G84543 SPTR:Q9SLE3	7.00E-30
Ljwgs_019299.1	3.2.2.1	Protein kinase [EC:2.7.1.37]	ath:At5g02290	T1E22.50; protein kinase, putative [EC:2.7.1.37] [KO:K00870]	4.00E-10				PBS1_ARATH	ATP-binding;Directproteinsequencing;Kinase;Nucleotide-binding;Phosphorylation;Plantdefense;Serine/threonine-proteinkinase;Transferase,Serine/threonine-protein kinase PBS1 (EC 2.7.1.37) (AvrPphB susceptible protein 1).	1.00E-11	GO_ID:12200	TAIR|gene:2059918 SPTR:Q9SLE3 symbol:AT2G16750.1 [GO:0016301 "kinase activity" evidence=ISS] InterPro:IPR000719 InterPro:IPR008271 Pfam:PF00069 Prosite:PS00108 ProDom:PD000001 PROSITE:PS50011 EMBL:AC005825 PIR:G84543 SPTR:Q9SLE3	7.00E-30
chr6.TM0630.8	1.1.8.12	E3.2.1.39 glucan endo-1,3-beta-D-glucosidase [EC:3.2.1.39]	ath:At3g57260	F28O9.110; glycosyl hydrolase family 17 protein [EC:3.2.1.39] [KO:K01199]	2.00E-49				E135_ARATH	Glycoprotein;Glycosidase;GPI-anchor;Hydrolase;Lipoprotein;Membrane;Plantdefense;Signal,Putative glucan endo-1,3-beta-glucosidase 5 precursor (EC 3.2.1.39) ((1->3)-beta-glucan endohydrolase) ((1->3)-beta-glucanase) (Beta-1,3- endoglucanase) (Beta-1,3-glucanase).	1.00E-106	GO_ID:28641	TAIR|gene:2126285 SPTR:Q9M088 symbol:AT4G31140.1 [GO:0031225 "anchored to membrane" evidence=TAS] [GO:0004553 "hydrolase activity, hydrolyzing O-glycosyl compounds" evidence=ISS] InterPro:IPR000490 PROSITE:PS00587 Pfam:PF00332 HSSP:P12257 EMBL:AL161578 PIR:T10668 SPTR:Q9M088	4.00E-107
chr2.TM0621.10	4.2.5	Apoptosis [CLASS:04210] [PATH:hsa04210] [GO:0006915]							TMVRN_NICGU	Alternativesplicing;ATP-binding;Hypersensitiveresponse;Leucine-richrepeat;Nucleotide-binding;Plantdefense;Repeat,TMV resistance protein N.	9.00E-38	GO_ID:33237	TAIR|gene:2118105 SPTR:Q9SZ66 symbol:AT4G12010.1 [GO:0006952 "defense response" evidence=ISS] Pfam:PF00560 InterPro:IPR001611 InterPro:IPR000157 InterPro:IPR002182 InterPro:IPR000767 Pfam:PF01582 GO:GO:0006915 PRINTS:PR00019 GO:GO:0016020 SMART:SM00255 PROSITE:PS50104 PRINTS:PR00364 Pfam:PF00931 InterPro:IPR011713 Pfam:PF07725 EMBL:AL161533 EMBL:AL049638 PIR:T06608 SPTR:Q9SZ66	2.00E-31
Ljwgs_037924.1	1.1.8.12	E3.2.1.39 glucan endo-1,3-beta-D-glucosidase [EC:3.2.1.39]							E131_ARATH	Glycoprotein;Glycosidase;GPI-anchor;Hydrolase;Lipoprotein;Membrane;Plantdefense;Signal,Putative glucan endo-1,3-beta-glucosidase 1 precursor (EC 3.2.1.39) ((1->3)-beta-glucan endohydrolase) ((1->3)-beta-glucanase) (Beta-1,3- endoglucanase) (Beta-1,3-glucanase).	2.00E-18	GO_ID:12378	TAIR|gene:2013727 SPTR:Q9C7R3 symbol:AT1G29380.1 [GO:0005554 "molecular function unknown" evidence=ND] [GO:0000004 "biological process unknown" evidence=ND] EMBL:AC068667 PIR:D86416 SPTR:Q9C7R3	6.00E-26
chr5.CM0180.17	3.3.10.117	BMPR1 bone morphogenetic protein receptor, type I [EC:2.7.1.37]	ath:At4g28490	F20O9.180; leucine-rich repeat transmembrane protein kinase, putative [EC:2.7.1.37] [KO:K00870]	4.00E-49				EXS_ARATH	ATP-binding;Kinase;Leucine-richrepeat;Meiosis;Membrane;Nucleotide-binding;Phosphorylation;Receptor;Repeat;Serine/threonine-proteinkinase;Signal;Transferase;Transmembrane,Leucine-rich repeat receptor protein kinase EXS precursor (EC 2.7.1.37) (Extra sporogenous cells protein) (EXCESS MICROSPOROCYTES1 protein).	6.00E-57	GO_ID:50290	TAIR|gene:3443254 SPTR:Q9FHL8 symbol:AT5G23400.1 [GO:0005515 "protein binding" evidence=ISS;NAS] [GO:0007165 "signal transduction" evidence=IC] [GO:0006952 "defense response" evidence=ISS] Pfam:PF00560 InterPro:IPR001611 InterPro:IPR007090 PRINTS:PR00019 EMBL:AB018110 EMBL:AY093083 EMBL:BT003360 SPTR:Q9FHL8	0
chr5.CM0180.17	3.2.2.1	Protein kinase [EC:2.7.1.37]	ath:At4g28490	F20O9.180; leucine-rich repeat transmembrane protein kinase, putative [EC:2.7.1.37] [KO:K00870]	4.00E-49				EXS_ARATH	ATP-binding;Kinase;Leucine-richrepeat;Meiosis;Membrane;Nucleotide-binding;Phosphorylation;Receptor;Repeat;Serine/threonine-proteinkinase;Signal;Transferase;Transmembrane,Leucine-rich repeat receptor protein kinase EXS precursor (EC 2.7.1.37) (Extra sporogenous cells protein) (EXCESS MICROSPOROCYTES1 protein).	6.00E-57	GO_ID:50290	TAIR|gene:3443254 SPTR:Q9FHL8 symbol:AT5G23400.1 [GO:0005515 "protein binding" evidence=ISS;NAS] [GO:0007165 "signal transduction" evidence=IC] [GO:0006952 "defense response" evidence=ISS] Pfam:PF00560 InterPro:IPR001611 InterPro:IPR007090 PRINTS:PR00019 EMBL:AB018110 EMBL:AY093083 EMBL:BT003360 SPTR:Q9FHL8	0
Ljwgs_073106.1	99.1.3.2.2117	PR1_MEDSA							PR1_MEDSA	Multigenefamily;Pathogenesis-relatedprotein;Plantdefense,Class-10 pathogenesis-related protein 1 (MSPR10-1).	6.00E-55
chr3.CM0216.80.1	3.1.3.61	TC.MATE multidrug resistance protein, MATE family [COG:COG0534] [TC:2.A.66.1]	ecj:JW4004	dinF; DNA-damage-inducible protein F [KO:K03327]	2.00E-13	mlr5680	COG0534	6.00E-16	EDS5_ARATH	Coiledcoil;Membrane;Plantdefense;Transmembrane;Transport,Enhanced disease susceptibility 5 (Eds5) (Salicylic acid induction deficient 1) (Sid1).	1.00E-150	GO_ID:31981	TAIR|gene:2120266 SPTR:Q945F0 symbol:AT4G39030.1 [GO:0005215 "transporter activity" evidence=ISS] [GO:0015297 "antiporter activity" evidence=ISS] [GO:0016020 "membrane" evidence=ISS] EMBL:AL161594 EMBL:AL035679 EMBL:AF416569 SPTR:Q945F0	4.00E-151
Ljwgs_023976.1	99.1.4.2091	GO_ID:33547							DR206_PEA	Pathogenesis-relatedprotein;Plantdefense,Disease resistance response protein 206.	2.00E-09	GO_ID:33547	TAIR|gene:2009768 SPTR:Q9SS03 symbol:AT1G65870.1 [GO:0005554 "molecular function unknown" evidence=ND] [GO:0006952 "defense response" evidence=ISS] [GO:0009807 "lignan biosynthesis" evidence=ISS] InterPro:IPR004265 Pfam:PF03018 EMBL:AC009513 PIR:G96682 SPTR:Q9SS03	4.00E-49
Ljwgs_023976.1	99.1.3.2.1009	DR206_PEA							DR206_PEA	Pathogenesis-relatedprotein;Plantdefense,Disease resistance response protein 206.	2.00E-09	GO_ID:33547	TAIR|gene:2009768 SPTR:Q9SS03 symbol:AT1G65870.1 [GO:0005554 "molecular function unknown" evidence=ND] [GO:0006952 "defense response" evidence=ISS] [GO:0009807 "lignan biosynthesis" evidence=ISS] InterPro:IPR004265 Pfam:PF03018 EMBL:AC009513 PIR:G96682 SPTR:Q9SS03	4.00E-49
Ljwgs_051523.2	1.10.9.5	E4.3.1.5 phenylalanine ammonia-lyase [EC:4.3.1.5] [GO:0045548]	ath:At2g37040	T1J8.22; phenylalanine ammonia-lyase 1 (PAL1) [EC:4.3.1.5] [KO:K01747]	4.00E-77	SPy2089	COG2986	2.00E-22	PAL3_PHAVU	Lyase;Multigenefamily;Phenylpropanoidmetabolism,Phenylalanine ammonia-lyase class III (EC 4.3.1.5).	2.00E-90	GO_ID:7997	TAIR|gene:2057980 SPTR:Q94AN1 symbol:AT2G37040.1 [GO:0006952 "defense response" evidence=TAS] [GO:0009611 "response to wounding" evidence=TAS] [GO:0045548 "phenylalanine ammonia-lyase activity" evidence=ISS] [GO:0006979 "response to oxidative stress" evidence=IEP] InterPro:IPR001106 InterPro:IPR005922 Pfam:PF00221 GO:GO:0005737 GO:GO:0009058 HSSP:P21310 PROSITE:PS00488 EMBL:AY045919 EMBL:AY079363…	1.00E-77
Ljwgs_051523.2	1.5.13.12	E4.3.1.5 phenylalanine ammonia-lyase [EC:4.3.1.5] [GO:0045548]	ath:At2g37040	T1J8.22; phenylalanine ammonia-lyase 1 (PAL1) [EC:4.3.1.5] [KO:K01747]	4.00E-77	SPy2089	COG2986	2.00E-22	PAL3_PHAVU	Lyase;Multigenefamily;Phenylpropanoidmetabolism,Phenylalanine ammonia-lyase class III (EC 4.3.1.5).	2.00E-90	GO_ID:7997	TAIR|gene:2057980 SPTR:Q94AN1 symbol:AT2G37040.1 [GO:0006952 "defense response" evidence=TAS] [GO:0009611 "response to wounding" evidence=TAS] [GO:0045548 "phenylalanine ammonia-lyase activity" evidence=ISS] [GO:0006979 "response to oxidative stress" evidence=IEP] InterPro:IPR001106 InterPro:IPR005922 Pfam:PF00221 GO:GO:0005737 GO:GO:0009058 HSSP:P21310 PROSITE:PS00488 EMBL:AY045919 EMBL:AY079363…	1.00E-77
Ljwgs_051523.2	1.5.11.11	E4.3.1.3, hutH histidine ammonia-lyase [EC:4.3.1.3] [COG:COG2986] [GO:0004397]	ath:At2g37040	T1J8.22; phenylalanine ammonia-lyase 1 (PAL1) [EC:4.3.1.5] [KO:K01747]	4.00E-77	SPy2089	COG2986	2.00E-22	PAL3_PHAVU	Lyase;Multigenefamily;Phenylpropanoidmetabolism,Phenylalanine ammonia-lyase class III (EC 4.3.1.5).	2.00E-90	GO_ID:7997	TAIR|gene:2057980 SPTR:Q94AN1 symbol:AT2G37040.1 [GO:0006952 "defense response" evidence=TAS] [GO:0009611 "response to wounding" evidence=TAS] [GO:0045548 "phenylalanine ammonia-lyase activity" evidence=ISS] [GO:0006979 "response to oxidative stress" evidence=IEP] InterPro:IPR001106 InterPro:IPR005922 Pfam:PF00221 GO:GO:0005737 GO:GO:0009058 HSSP:P21310 PROSITE:PS00488 EMBL:AY045919 EMBL:AY079363…	1.00E-77
Ljwgs_051523.2	1.2.7.15	E4.3.1.5 phenylalanine ammonia-lyase [EC:4.3.1.5] [GO:0045548]	ath:At2g37040	T1J8.22; phenylalanine ammonia-lyase 1 (PAL1) [EC:4.3.1.5] [KO:K01747]	4.00E-77	SPy2089	COG2986	2.00E-22	PAL3_PHAVU	Lyase;Multigenefamily;Phenylpropanoidmetabolism,Phenylalanine ammonia-lyase class III (EC 4.3.1.5).	2.00E-90	GO_ID:7997	TAIR|gene:2057980 SPTR:Q94AN1 symbol:AT2G37040.1 [GO:0006952 "defense response" evidence=TAS] [GO:0009611 "response to wounding" evidence=TAS] [GO:0045548 "phenylalanine ammonia-lyase activity" evidence=ISS] [GO:0006979 "response to oxidative stress" evidence=IEP] InterPro:IPR001106 InterPro:IPR005922 Pfam:PF00221 GO:GO:0005737 GO:GO:0009058 HSSP:P21310 PROSITE:PS00488 EMBL:AY045919 EMBL:AY079363…	1.00E-77
Ljwgs_051523.2	1.2.7.14	E4.3.1.3, hutH histidine ammonia-lyase [EC:4.3.1.3] [COG:COG2986] [GO:0004397]	ath:At2g37040	T1J8.22; phenylalanine ammonia-lyase 1 (PAL1) [EC:4.3.1.5] [KO:K01747]	4.00E-77	SPy2089	COG2986	2.00E-22	PAL3_PHAVU	Lyase;Multigenefamily;Phenylpropanoidmetabolism,Phenylalanine ammonia-lyase class III (EC 4.3.1.5).	2.00E-90	GO_ID:7997	TAIR|gene:2057980 SPTR:Q94AN1 symbol:AT2G37040.1 [GO:0006952 "defense response" evidence=TAS] [GO:0009611 "response to wounding" evidence=TAS] [GO:0045548 "phenylalanine ammonia-lyase activity" evidence=ISS] [GO:0006979 "response to oxidative stress" evidence=IEP] InterPro:IPR001106 InterPro:IPR005922 Pfam:PF00221 GO:GO:0005737 GO:GO:0009058 HSSP:P21310 PROSITE:PS00488 EMBL:AY045919 EMBL:AY079363…	1.00E-77
Ljwgs_051523.2	1.5.12.36	E4.3.1.5 phenylalanine ammonia-lyase [EC:4.3.1.5] [GO:0045548]	ath:At2g37040	T1J8.22; phenylalanine ammonia-lyase 1 (PAL1) [EC:4.3.1.5] [KO:K01747]	4.00E-77	SPy2089	COG2986	2.00E-22	PAL3_PHAVU	Lyase;Multigenefamily;Phenylpropanoidmetabolism,Phenylalanine ammonia-lyase class III (EC 4.3.1.5).	2.00E-90	GO_ID:7997	TAIR|gene:2057980 SPTR:Q94AN1 symbol:AT2G37040.1 [GO:0006952 "defense response" evidence=TAS] [GO:0009611 "response to wounding" evidence=TAS] [GO:0045548 "phenylalanine ammonia-lyase activity" evidence=ISS] [GO:0006979 "response to oxidative stress" evidence=IEP] InterPro:IPR001106 InterPro:IPR005922 Pfam:PF00221 GO:GO:0005737 GO:GO:0009058 HSSP:P21310 PROSITE:PS00488 EMBL:AY045919 EMBL:AY079363…	1.00E-77
chr1.TM1305.12	99.1.3.2.1176	PRPX_HORVU							PRPX_HORVU	Pathogenesis-relatedprotein;Plantdefense,Pathogen-related protein.	2.00E-26
chr4.CM0343.7	1.1.8.12	E3.2.1.39 glucan endo-1,3-beta-D-glucosidase [EC:3.2.1.39]	ath:At3g57260	F28O9.110; glycosyl hydrolase family 17 protein [EC:3.2.1.39] [KO:K01199]	2.00E-47				E135_ARATH	Glycoprotein;Glycosidase;GPI-anchor;Hydrolase;Lipoprotein;Membrane;Plantdefense;Signal,Putative glucan endo-1,3-beta-glucosidase 5 precursor (EC 3.2.1.39) ((1->3)-beta-glucan endohydrolase) ((1->3)-beta-glucanase) (Beta-1,3- endoglucanase) (Beta-1,3-glucanase).	9.00E-149	GO_ID:28641	TAIR|gene:2126285 SPTR:Q9M088 symbol:AT4G31140.1 [GO:0031225 "anchored to membrane" evidence=TAS] [GO:0004553 "hydrolase activity, hydrolyzing O-glycosyl compounds" evidence=ISS] InterPro:IPR000490 PROSITE:PS00587 Pfam:PF00332 HSSP:P12257 EMBL:AL161578 PIR:T10668 SPTR:Q9M088	3.00E-149
chr1.CM0206.60	1.10.9.7	E3.1.1.-, aes esterase / lipase [EC:3.1.1.-] [COG:COG0657] [GO:0016298]	ftu:FTT0910	hypothetical protein [EC:3.1.1.-] [KO:K01066]	5.00E-09				EST_HEVBR	Allergen;Directproteinsequencing;Glycoprotein;Hydrolase;Plantdefense;Signal,Esterase precursor (EC 3.1.1.-) (Early nodule-specific protein homolog) (Latex allergen Hev b 13).	1.00E-72	GO_ID:18492	TAIR|gene:2012269 SPTR:O80522 symbol:AT1G09390.1 [GO:0016789 "carboxylic ester hydrolase activity" evidence=ISS] INTERPRO:IPR001087 Pfam:PF00657 EMBL:AC003970 EMBL:BT002885 EMBL:BT004397 PIR:B86227 SPTR:O80522	7.00E-135
chr1.CM0206.60	1.1.14.16	E3.1.1.-, aes esterase / lipase [EC:3.1.1.-] [COG:COG0657] [GO:0016298]	ftu:FTT0910	hypothetical protein [EC:3.1.1.-] [KO:K01066]	5.00E-09				EST_HEVBR	Allergen;Directproteinsequencing;Glycoprotein;Hydrolase;Plantdefense;Signal,Esterase precursor (EC 3.1.1.-) (Early nodule-specific protein homolog) (Latex allergen Hev b 13).	1.00E-72	GO_ID:18492	TAIR|gene:2012269 SPTR:O80522 symbol:AT1G09390.1 [GO:0016789 "carboxylic ester hydrolase activity" evidence=ISS] INTERPRO:IPR001087 Pfam:PF00657 EMBL:AC003970 EMBL:BT002885 EMBL:BT004397 PIR:B86227 SPTR:O80522	7.00E-135
chr1.CM0206.60	1.11.7.12	E3.1.1.-, aes esterase / lipase [EC:3.1.1.-] [COG:COG0657] [GO:0016298]	ftu:FTT0910	hypothetical protein [EC:3.1.1.-] [KO:K01066]	5.00E-09				EST_HEVBR	Allergen;Directproteinsequencing;Glycoprotein;Hydrolase;Plantdefense;Signal,Esterase precursor (EC 3.1.1.-) (Early nodule-specific protein homolog) (Latex allergen Hev b 13).	1.00E-72	GO_ID:18492	TAIR|gene:2012269 SPTR:O80522 symbol:AT1G09390.1 [GO:0016789 "carboxylic ester hydrolase activity" evidence=ISS] INTERPRO:IPR001087 Pfam:PF00657 EMBL:AC003970 EMBL:BT002885 EMBL:BT004397 PIR:B86227 SPTR:O80522	7.00E-135
Ljwgs_017707.1	4.4.1.20	SERPINE1, PAI1 plasminogen activator inhibitor-1	bta:281375	SERPINE1; serine (or cysteine) proteinase inhibitor, clade E (nexin, plasminogen activator inhibitor type 1), member 1 [KO:K03982]	2.00E-27				PRTZ_HORVU	Directproteinsequencing;Multigenefamily;Plantdefense;Proteaseinhibitor;Seedstorageprotein;Storageprotein,Protein Z (Z4) (Major endosperm albumin).	7.00E-58	GO_ID:5617	TAIR|gene:3435226 SPTR:Q9S7T8 symbol:AT1G47710.1 [GO:0000004 "biological process unknown" evidence=ND] [GO:0008372 "cellular component unknown" evidence=ND] [GO:0004867 "serine-type endopeptidase inhibitor activity" evidence=ISS] InterPro:IPR000215 Pfam:PF00079 SMART:SM00093 PROSITE:PS00284 HSSP:P01008 EMBL:AC007519 EMBL:AC012463 EMBL:BT002483 EMBL:BT008481 PIR:H96517 SPTR:Q9S7T8	4.00E-62
chr3.CM0116.35	99.1.4.2434	GO_ID:54823							DR206_PEA	Pathogenesis-relatedprotein;Plantdefense,Disease resistance response protein 206.	8.00E-13	GO_ID:54823	TAIR|gene:2035660 SPTR:Q9C891 symbol:AT1G55210.1 [GO:0005554 "molecular function unknown" evidence=ND] [GO:0006952 "defense response" evidence=ISS] [GO:0009807 "lignan biosynthesis" evidence=ISS] InterPro:IPR004265 Pfam:PF03018 EMBL:AC027034 EMBL:BT015679 PIR:H96593 SPTR:Q9C891	6.00E-55
chr3.CM0116.35	99.1.3.2.1009	DR206_PEA							DR206_PEA	Pathogenesis-relatedprotein;Plantdefense,Disease resistance response protein 206.	8.00E-13	GO_ID:54823	TAIR|gene:2035660 SPTR:Q9C891 symbol:AT1G55210.1 [GO:0005554 "molecular function unknown" evidence=ND] [GO:0006952 "defense response" evidence=ISS] [GO:0009807 "lignan biosynthesis" evidence=ISS] InterPro:IPR004265 Pfam:PF03018 EMBL:AC027034 EMBL:BT015679 PIR:H96593 SPTR:Q9C891	6.00E-55
Ljwgs_147107.1	99.1.4.3671	GO_ID:21861	ath:At1g55020	F14C21.54; lipoxygenase (LOX1) [EC:1.13.11.12] [KO:K00454]	3.00E-46				LOX4_SOYBN	Dioxygenase;Directproteinsequencing;Fattyacidbiosynthesis;Iron;Lipidsynthesis;Metal-binding;Multigenefamily;Oxidoreductase;Oxylipinbiosynthesis,Lipoxygenase-4 (EC 1.13.11.12) (L-4) (VSP94).	4.00E-61	GO_ID:21861	TAIR|gene:2011029 SPTR:Q06327 symbol:AT1G55020 [GO:0006952 "defense response" evidence=TAS] [GO:0009611 "response to wounding" evidence=TAS] [GO:0009695 "jasmonic acid biosynthesis" evidence=TAS] [GO:0009737 "response to abscisic acid stimulus" evidence=IEP] [GO:0009753 "response to jasmonic acid stimulus" evidence=IEP] [GO:0009816 "defense response to pathogenic bacteria, incompatible interactio…	6.00E-47
Ljwgs_147107.1	99.1.3.1.129	EC 1.13.11.12	ath:At1g55020	F14C21.54; lipoxygenase (LOX1) [EC:1.13.11.12] [KO:K00454]	3.00E-46				LOX4_SOYBN	Dioxygenase;Directproteinsequencing;Fattyacidbiosynthesis;Iron;Lipidsynthesis;Metal-binding;Multigenefamily;Oxidoreductase;Oxylipinbiosynthesis,Lipoxygenase-4 (EC 1.13.11.12) (L-4) (VSP94).	4.00E-61	GO_ID:21861	TAIR|gene:2011029 SPTR:Q06327 symbol:AT1G55020 [GO:0006952 "defense response" evidence=TAS] [GO:0009611 "response to wounding" evidence=TAS] [GO:0009695 "jasmonic acid biosynthesis" evidence=TAS] [GO:0009737 "response to abscisic acid stimulus" evidence=IEP] [GO:0009753 "response to jasmonic acid stimulus" evidence=IEP] [GO:0009816 "defense response to pathogenic bacteria, incompatible interactio…	6.00E-47
Ljwgs_147107.1	99.1.1.35	KO:K00454	ath:At1g55020	F14C21.54; lipoxygenase (LOX1) [EC:1.13.11.12] [KO:K00454]	3.00E-46				LOX4_SOYBN	Dioxygenase;Directproteinsequencing;Fattyacidbiosynthesis;Iron;Lipidsynthesis;Metal-binding;Multigenefamily;Oxidoreductase;Oxylipinbiosynthesis,Lipoxygenase-4 (EC 1.13.11.12) (L-4) (VSP94).	4.00E-61	GO_ID:21861	TAIR|gene:2011029 SPTR:Q06327 symbol:AT1G55020 [GO:0006952 "defense response" evidence=TAS] [GO:0009611 "response to wounding" evidence=TAS] [GO:0009695 "jasmonic acid biosynthesis" evidence=TAS] [GO:0009737 "response to abscisic acid stimulus" evidence=IEP] [GO:0009753 "response to jasmonic acid stimulus" evidence=IEP] [GO:0009816 "defense response to pathogenic bacteria, incompatible interactio…	6.00E-47
Ljwgs_018029.2	99.1.4.6036	GO_ID:13550										GO_ID:13550	TAIR|gene:2162360 SPTR:Q9FIG7 symbol:AT5G42500.1 [GO:0005554 "molecular function unknown" evidence=ND] [GO:0006952 "defense response" evidence=ISS] InterPro:IPR004265 Pfam:PF03018 EMBL:AB016888 EMBL:AY093095 EMBL:BT008442 SPTR:Q9FIG7	2.00E-42
TM0674.3.1	99.1.3.1.119	EC 3.1.1.-							EST_HEVBR	Allergen;Directproteinsequencing;Glycoprotein;Hydrolase;Plantdefense;Signal,Esterase precursor (EC 3.1.1.-) (Early nodule-specific protein homolog) (Latex allergen Hev b 13).	4.00E-12	GO_ID:48100	TAIR|gene:2018752 SPTR:Q94F40 symbol:AT1G28600.1 [GO:0016789 "carboxylic ester hydrolase activity" evidence=ISS] INTERPRO:IPR001087 Pfam:PF00657 EMBL:AF385739 EMBL:AY133675 SPTR:Q94F40	9.00E-32
TM0674.3.1	99.1.4.3175	GO_ID:48100							EST_HEVBR	Allergen;Directproteinsequencing;Glycoprotein;Hydrolase;Plantdefense;Signal,Esterase precursor (EC 3.1.1.-) (Early nodule-specific protein homolog) (Latex allergen Hev b 13).	4.00E-12	GO_ID:48100	TAIR|gene:2018752 SPTR:Q94F40 symbol:AT1G28600.1 [GO:0016789 "carboxylic ester hydrolase activity" evidence=ISS] INTERPRO:IPR001087 Pfam:PF00657 EMBL:AF385739 EMBL:AY133675 SPTR:Q94F40	9.00E-32
TM1489.10.1	1.9.4.15	E2.7.1.- [EC:2.7.1.-] [COG:COG0515 COG1493]	ath:At5g02290	T1E22.50; protein kinase, putative [EC:2.7.1.37] [KO:K00870]	7.00E-49	YAR019c	COG0515	3.00E-18	SIRK_ARATH	ATP-binding;Kinase;Leucine-richrepeat;Membrane;Nucleotide-binding;Plantdefense;Receptor;Repeat;Serine/threonine-proteinkinase;Signal;Transferase;Transmembrane,Senescence-induced receptor-like serine/threonine-protein kinase precursor (FLG22-induced receptor-like kinase 1).	1.00E-62	GO_ID:51629	TAIR|gene:2157041 SPTR:Q8GZ99 symbol:AT5G49760.1 [GO:0016301 "kinase activity" evidence=ISS] Pfam:PF00560 InterPro:IPR000719 InterPro:IPR008271 Pfam:PF00069 Prosite:PS00108 InterPro:IPR001611 InterPro:IPR007090 Prosite:PS00107 ProDom:PD000001 PROSITE:PS50011 PRINTS:PR00019 HSSP:P36897 EMBL:AK117123 EMBL:BT006486 SPTR:Q8GZ99	1.00E-171
TM1489.10.1	1.7.8.19	WAAY, rfaY lipopolysaccharide core biosynthesis protein RFAY [EC:2.7.-.-] [COG:COG0515]	ath:At5g02290	T1E22.50; protein kinase, putative [EC:2.7.1.37] [KO:K00870]	7.00E-49	YAR019c	COG0515	3.00E-18	SIRK_ARATH	ATP-binding;Kinase;Leucine-richrepeat;Membrane;Nucleotide-binding;Plantdefense;Receptor;Repeat;Serine/threonine-proteinkinase;Signal;Transferase;Transmembrane,Senescence-induced receptor-like serine/threonine-protein kinase precursor (FLG22-induced receptor-like kinase 1).	1.00E-62	GO_ID:51629	TAIR|gene:2157041 SPTR:Q8GZ99 symbol:AT5G49760.1 [GO:0016301 "kinase activity" evidence=ISS] Pfam:PF00560 InterPro:IPR000719 InterPro:IPR008271 Pfam:PF00069 Prosite:PS00108 InterPro:IPR001611 InterPro:IPR007090 Prosite:PS00107 ProDom:PD000001 PROSITE:PS50011 PRINTS:PR00019 HSSP:P36897 EMBL:AK117123 EMBL:BT006486 SPTR:Q8GZ99	1.00E-171
TM1489.10.1	1.1.17.19	E2.7.1.- [EC:2.7.1.-] [COG:COG0515 COG1493]	ath:At5g02290	T1E22.50; protein kinase, putative [EC:2.7.1.37] [KO:K00870]	7.00E-49	YAR019c	COG0515	3.00E-18	SIRK_ARATH	ATP-binding;Kinase;Leucine-richrepeat;Membrane;Nucleotide-binding;Plantdefense;Receptor;Repeat;Serine/threonine-proteinkinase;Signal;Transferase;Transmembrane,Senescence-induced receptor-like serine/threonine-protein kinase precursor (FLG22-induced receptor-like kinase 1).	1.00E-62	GO_ID:51629	TAIR|gene:2157041 SPTR:Q8GZ99 symbol:AT5G49760.1 [GO:0016301 "kinase activity" evidence=ISS] Pfam:PF00560 InterPro:IPR000719 InterPro:IPR008271 Pfam:PF00069 Prosite:PS00108 InterPro:IPR001611 InterPro:IPR007090 Prosite:PS00107 ProDom:PD000001 PROSITE:PS50011 PRINTS:PR00019 HSSP:P36897 EMBL:AK117123 EMBL:BT006486 SPTR:Q8GZ99	1.00E-171
TM1489.10.1	1.11.16.8	E2.7.1.- [EC:2.7.1.-] [COG:COG0515 COG1493]	ath:At5g02290	T1E22.50; protein kinase, putative [EC:2.7.1.37] [KO:K00870]	7.00E-49	YAR019c	COG0515	3.00E-18	SIRK_ARATH	ATP-binding;Kinase;Leucine-richrepeat;Membrane;Nucleotide-binding;Plantdefense;Receptor;Repeat;Serine/threonine-proteinkinase;Signal;Transferase;Transmembrane,Senescence-induced receptor-like serine/threonine-protein kinase precursor (FLG22-induced receptor-like kinase 1).	1.00E-62	GO_ID:51629	TAIR|gene:2157041 SPTR:Q8GZ99 symbol:AT5G49760.1 [GO:0016301 "kinase activity" evidence=ISS] Pfam:PF00560 InterPro:IPR000719 InterPro:IPR008271 Pfam:PF00069 Prosite:PS00108 InterPro:IPR001611 InterPro:IPR007090 Prosite:PS00107 ProDom:PD000001 PROSITE:PS50011 PRINTS:PR00019 HSSP:P36897 EMBL:AK117123 EMBL:BT006486 SPTR:Q8GZ99	1.00E-171
TM1489.10.1	4.2.4	Cell cycle [CLASS:04110] [PATH:hsa04110] [COG:COG0515]	ath:At5g02290	T1E22.50; protein kinase, putative [EC:2.7.1.37] [KO:K00870]	7.00E-49	YAR019c	COG0515	3.00E-18	SIRK_ARATH	ATP-binding;Kinase;Leucine-richrepeat;Membrane;Nucleotide-binding;Plantdefense;Receptor;Repeat;Serine/threonine-proteinkinase;Signal;Transferase;Transmembrane,Senescence-induced receptor-like serine/threonine-protein kinase precursor (FLG22-induced receptor-like kinase 1).	1.00E-62	GO_ID:51629	TAIR|gene:2157041 SPTR:Q8GZ99 symbol:AT5G49760.1 [GO:0016301 "kinase activity" evidence=ISS] Pfam:PF00560 InterPro:IPR000719 InterPro:IPR008271 Pfam:PF00069 Prosite:PS00108 InterPro:IPR001611 InterPro:IPR007090 Prosite:PS00107 ProDom:PD000001 PROSITE:PS50011 PRINTS:PR00019 HSSP:P36897 EMBL:AK117123 EMBL:BT006486 SPTR:Q8GZ99	1.00E-171
chr2.CM0191.90	1.10.9.5	E4.3.1.5 phenylalanine ammonia-lyase [EC:4.3.1.5] [GO:0045548]	ath:At2g37040	T1J8.22; phenylalanine ammonia-lyase 1 (PAL1) [EC:4.3.1.5] [KO:K01747]	0	SPy2089	COG2986	7.00E-51	PAL3_PHAVU	Lyase;Multigenefamily;Phenylpropanoidmetabolism,Phenylalanine ammonia-lyase class III (EC 4.3.1.5).	0	GO_ID:7997	TAIR|gene:2057980 SPTR:Q94AN1 symbol:AT2G37040.1 [GO:0006952 "defense response" evidence=TAS] [GO:0009611 "response to wounding" evidence=TAS] [GO:0045548 "phenylalanine ammonia-lyase activity" evidence=ISS] [GO:0006979 "response to oxidative stress" evidence=IEP] InterPro:IPR001106 InterPro:IPR005922 Pfam:PF00221 GO:GO:0005737 GO:GO:0009058 HSSP:P21310 PROSITE:PS00488 EMBL:AY045919 EMBL:AY079363…	0
chr2.CM0191.90	1.5.13.12	E4.3.1.5 phenylalanine ammonia-lyase [EC:4.3.1.5] [GO:0045548]	ath:At2g37040	T1J8.22; phenylalanine ammonia-lyase 1 (PAL1) [EC:4.3.1.5] [KO:K01747]	0	SPy2089	COG2986	7.00E-51	PAL3_PHAVU	Lyase;Multigenefamily;Phenylpropanoidmetabolism,Phenylalanine ammonia-lyase class III (EC 4.3.1.5).	0	GO_ID:7997	TAIR|gene:2057980 SPTR:Q94AN1 symbol:AT2G37040.1 [GO:0006952 "defense response" evidence=TAS] [GO:0009611 "response to wounding" evidence=TAS] [GO:0045548 "phenylalanine ammonia-lyase activity" evidence=ISS] [GO:0006979 "response to oxidative stress" evidence=IEP] InterPro:IPR001106 InterPro:IPR005922 Pfam:PF00221 GO:GO:0005737 GO:GO:0009058 HSSP:P21310 PROSITE:PS00488 EMBL:AY045919 EMBL:AY079363…	0
chr2.CM0191.90	1.5.11.11	E4.3.1.3, hutH histidine ammonia-lyase [EC:4.3.1.3] [COG:COG2986] [GO:0004397]	ath:At2g37040	T1J8.22; phenylalanine ammonia-lyase 1 (PAL1) [EC:4.3.1.5] [KO:K01747]	0	SPy2089	COG2986	7.00E-51	PAL3_PHAVU	Lyase;Multigenefamily;Phenylpropanoidmetabolism,Phenylalanine ammonia-lyase class III (EC 4.3.1.5).	0	GO_ID:7997	TAIR|gene:2057980 SPTR:Q94AN1 symbol:AT2G37040.1 [GO:0006952 "defense response" evidence=TAS] [GO:0009611 "response to wounding" evidence=TAS] [GO:0045548 "phenylalanine ammonia-lyase activity" evidence=ISS] [GO:0006979 "response to oxidative stress" evidence=IEP] InterPro:IPR001106 InterPro:IPR005922 Pfam:PF00221 GO:GO:0005737 GO:GO:0009058 HSSP:P21310 PROSITE:PS00488 EMBL:AY045919 EMBL:AY079363…	0
chr2.CM0191.90	1.2.7.15	E4.3.1.5 phenylalanine ammonia-lyase [EC:4.3.1.5] [GO:0045548]	ath:At2g37040	T1J8.22; phenylalanine ammonia-lyase 1 (PAL1) [EC:4.3.1.5] [KO:K01747]	0	SPy2089	COG2986	7.00E-51	PAL3_PHAVU	Lyase;Multigenefamily;Phenylpropanoidmetabolism,Phenylalanine ammonia-lyase class III (EC 4.3.1.5).	0	GO_ID:7997	TAIR|gene:2057980 SPTR:Q94AN1 symbol:AT2G37040.1 [GO:0006952 "defense response" evidence=TAS] [GO:0009611 "response to wounding" evidence=TAS] [GO:0045548 "phenylalanine ammonia-lyase activity" evidence=ISS] [GO:0006979 "response to oxidative stress" evidence=IEP] InterPro:IPR001106 InterPro:IPR005922 Pfam:PF00221 GO:GO:0005737 GO:GO:0009058 HSSP:P21310 PROSITE:PS00488 EMBL:AY045919 EMBL:AY079363…	0
chr2.CM0191.90	1.2.7.14	E4.3.1.3, hutH histidine ammonia-lyase [EC:4.3.1.3] [COG:COG2986] [GO:0004397]	ath:At2g37040	T1J8.22; phenylalanine ammonia-lyase 1 (PAL1) [EC:4.3.1.5] [KO:K01747]	0	SPy2089	COG2986	7.00E-51	PAL3_PHAVU	Lyase;Multigenefamily;Phenylpropanoidmetabolism,Phenylalanine ammonia-lyase class III (EC 4.3.1.5).	0	GO_ID:7997	TAIR|gene:2057980 SPTR:Q94AN1 symbol:AT2G37040.1 [GO:0006952 "defense response" evidence=TAS] [GO:0009611 "response to wounding" evidence=TAS] [GO:0045548 "phenylalanine ammonia-lyase activity" evidence=ISS] [GO:0006979 "response to oxidative stress" evidence=IEP] InterPro:IPR001106 InterPro:IPR005922 Pfam:PF00221 GO:GO:0005737 GO:GO:0009058 HSSP:P21310 PROSITE:PS00488 EMBL:AY045919 EMBL:AY079363…	0
chr2.CM0191.90	1.5.12.36	E4.3.1.5 phenylalanine ammonia-lyase [EC:4.3.1.5] [GO:0045548]	ath:At2g37040	T1J8.22; phenylalanine ammonia-lyase 1 (PAL1) [EC:4.3.1.5] [KO:K01747]	0	SPy2089	COG2986	7.00E-51	PAL3_PHAVU	Lyase;Multigenefamily;Phenylpropanoidmetabolism,Phenylalanine ammonia-lyase class III (EC 4.3.1.5).	0	GO_ID:7997	TAIR|gene:2057980 SPTR:Q94AN1 symbol:AT2G37040.1 [GO:0006952 "defense response" evidence=TAS] [GO:0009611 "response to wounding" evidence=TAS] [GO:0045548 "phenylalanine ammonia-lyase activity" evidence=ISS] [GO:0006979 "response to oxidative stress" evidence=IEP] InterPro:IPR001106 InterPro:IPR005922 Pfam:PF00221 GO:GO:0005737 GO:GO:0009058 HSSP:P21310 PROSITE:PS00488 EMBL:AY045919 EMBL:AY079363…	0
chr1.CM0544.62	99.1.3.1.119	EC 3.1.1.-							EST_HEVBR	Allergen;Directproteinsequencing;Glycoprotein;Hydrolase;Plantdefense;Signal,Esterase precursor (EC 3.1.1.-) (Early nodule-specific protein homolog) (Latex allergen Hev b 13).	3.00E-82	GO_ID:36413	TAIR|gene:2199495 SPTR:Q8GXJ3 symbol:AT1G54790.1 [GO:0016789 "carboxylic ester hydrolase activity" evidence=ISS] INTERPRO:IPR001087 Pfam:PF00657 EMBL:AK118209 EMBL:BT005698 SPTR:Q8GXJ3	4.00E-161
chr1.CM0544.62	99.1.4.6345	GO_ID:36413							EST_HEVBR	Allergen;Directproteinsequencing;Glycoprotein;Hydrolase;Plantdefense;Signal,Esterase precursor (EC 3.1.1.-) (Early nodule-specific protein homolog) (Latex allergen Hev b 13).	3.00E-82	GO_ID:36413	TAIR|gene:2199495 SPTR:Q8GXJ3 symbol:AT1G54790.1 [GO:0016789 "carboxylic ester hydrolase activity" evidence=ISS] INTERPRO:IPR001087 Pfam:PF00657 EMBL:AK118209 EMBL:BT005698 SPTR:Q8GXJ3	4.00E-161
Ljwgs_045083.2	99.1.3.2.2356	PRTZ_HORVU							PRTZ_HORVU	Directproteinsequencing;Multigenefamily;Plantdefense;Proteaseinhibitor;Seedstorageprotein;Storageprotein,Protein Z (Z4) (Major endosperm albumin).	1.00E-09	GO_ID:5617	TAIR|gene:3435226 SPTR:Q9S7T8 symbol:AT1G47710.1 [GO:0000004 "biological process unknown" evidence=ND] [GO:0008372 "cellular component unknown" evidence=ND] [GO:0004867 "serine-type endopeptidase inhibitor activity" evidence=ISS] InterPro:IPR000215 Pfam:PF00079 SMART:SM00093 PROSITE:PS00284 HSSP:P01008 EMBL:AC007519 EMBL:AC012463 EMBL:BT002483 EMBL:BT008481 PIR:H96517 SPTR:Q9S7T8	1.00E-18
Ljwgs_045083.2	99.1.4.3594	GO_ID:5617							PRTZ_HORVU	Directproteinsequencing;Multigenefamily;Plantdefense;Proteaseinhibitor;Seedstorageprotein;Storageprotein,Protein Z (Z4) (Major endosperm albumin).	1.00E-09	GO_ID:5617	TAIR|gene:3435226 SPTR:Q9S7T8 symbol:AT1G47710.1 [GO:0000004 "biological process unknown" evidence=ND] [GO:0008372 "cellular component unknown" evidence=ND] [GO:0004867 "serine-type endopeptidase inhibitor activity" evidence=ISS] InterPro:IPR000215 Pfam:PF00079 SMART:SM00093 PROSITE:PS00284 HSSP:P01008 EMBL:AC007519 EMBL:AC012463 EMBL:BT002483 EMBL:BT008481 PIR:H96517 SPTR:Q9S7T8	1.00E-18
Ljwgs_028339.1	1.1.8.12	E3.2.1.39 glucan endo-1,3-beta-D-glucosidase [EC:3.2.1.39]	ath:At4g14080	FCAALL.82; glycosyl hydrolase family 17 protein / anther-specific protein (A6) [EC:3.2.1.39] [KO:K01199]	5.00E-16				E135_ARATH	Glycoprotein;Glycosidase;GPI-anchor;Hydrolase;Lipoprotein;Membrane;Plantdefense;Signal,Putative glucan endo-1,3-beta-glucosidase 5 precursor (EC 3.2.1.39) ((1->3)-beta-glucan endohydrolase) ((1->3)-beta-glucanase) (Beta-1,3- endoglucanase) (Beta-1,3-glucanase).	2.00E-64	GO_ID:28641	TAIR|gene:2126285 SPTR:Q9M088 symbol:AT4G31140.1 [GO:0031225 "anchored to membrane" evidence=TAS] [GO:0004553 "hydrolase activity, hydrolyzing O-glycosyl compounds" evidence=ISS] InterPro:IPR000490 PROSITE:PS00587 Pfam:PF00332 HSSP:P12257 EMBL:AL161578 PIR:T10668 SPTR:Q9M088	8.00E-65
chr3.TM0576.21	99.1.4.3671	GO_ID:21861	ath:At1g55020	F14C21.54; lipoxygenase (LOX1) [EC:1.13.11.12] [KO:K00454]	2.00E-85				LOX2_PEA	Dioxygenase;Fattyacidbiosynthesis;Iron;Lipidsynthesis;Metal-binding;Multigenefamily;Oxidoreductase;Oxylipinbiosynthesis,Seed lipoxygenase-2 (EC 1.13.11.12).	1.00E-120	GO_ID:21861	TAIR|gene:2011029 SPTR:Q06327 symbol:AT1G55020 [GO:0006952 "defense response" evidence=TAS] [GO:0009611 "response to wounding" evidence=TAS] [GO:0009695 "jasmonic acid biosynthesis" evidence=TAS] [GO:0009737 "response to abscisic acid stimulus" evidence=IEP] [GO:0009753 "response to jasmonic acid stimulus" evidence=IEP] [GO:0009816 "defense response to pathogenic bacteria, incompatible interactio…	3.00E-86
chr3.TM0576.21	99.1.3.1.129	EC 1.13.11.12	ath:At1g55020	F14C21.54; lipoxygenase (LOX1) [EC:1.13.11.12] [KO:K00454]	2.00E-85				LOX2_PEA	Dioxygenase;Fattyacidbiosynthesis;Iron;Lipidsynthesis;Metal-binding;Multigenefamily;Oxidoreductase;Oxylipinbiosynthesis,Seed lipoxygenase-2 (EC 1.13.11.12).	1.00E-120	GO_ID:21861	TAIR|gene:2011029 SPTR:Q06327 symbol:AT1G55020 [GO:0006952 "defense response" evidence=TAS] [GO:0009611 "response to wounding" evidence=TAS] [GO:0009695 "jasmonic acid biosynthesis" evidence=TAS] [GO:0009737 "response to abscisic acid stimulus" evidence=IEP] [GO:0009753 "response to jasmonic acid stimulus" evidence=IEP] [GO:0009816 "defense response to pathogenic bacteria, incompatible interactio…	3.00E-86
chr3.TM0576.21	99.1.1.35	KO:K00454	ath:At1g55020	F14C21.54; lipoxygenase (LOX1) [EC:1.13.11.12] [KO:K00454]	2.00E-85				LOX2_PEA	Dioxygenase;Fattyacidbiosynthesis;Iron;Lipidsynthesis;Metal-binding;Multigenefamily;Oxidoreductase;Oxylipinbiosynthesis,Seed lipoxygenase-2 (EC 1.13.11.12).	1.00E-120	GO_ID:21861	TAIR|gene:2011029 SPTR:Q06327 symbol:AT1G55020 [GO:0006952 "defense response" evidence=TAS] [GO:0009611 "response to wounding" evidence=TAS] [GO:0009695 "jasmonic acid biosynthesis" evidence=TAS] [GO:0009737 "response to abscisic acid stimulus" evidence=IEP] [GO:0009753 "response to jasmonic acid stimulus" evidence=IEP] [GO:0009816 "defense response to pathogenic bacteria, incompatible interactio…	3.00E-86
Ljwgs_111580.1	99.1.4.7171	GO_ID:52459							PR5_ARATH	Apoplast;Directproteinsequencing;Pathogenesis-relatedprotein;Plantdefense;Signal,Pathogenesis-related protein 5 precursor (PR-5).	1.00E-62	GO_ID:52459	TAIR|gene:2203235 SPTR:Q9CA24 symbol:AT1G77700.1 [GO:0005554 "molecular function unknown" evidence=ND] [GO:0042828 "response to pathogen" evidence=ISS] Pfam:PF00314 InterPro:IPR001938 PRINTS:PR00347 ProDom:PD001321 SMART:SM00205 HSSP:P33679 EMBL:AC012193 PIR:G96806 SPTR:Q9CA24	2.00E-101
Ljwgs_111580.1	99.1.3.2.2484	PR5_ARATH							PR5_ARATH	Apoplast;Directproteinsequencing;Pathogenesis-relatedprotein;Plantdefense;Signal,Pathogenesis-related protein 5 precursor (PR-5).	1.00E-62	GO_ID:52459	TAIR|gene:2203235 SPTR:Q9CA24 symbol:AT1G77700.1 [GO:0005554 "molecular function unknown" evidence=ND] [GO:0042828 "response to pathogen" evidence=ISS] Pfam:PF00314 InterPro:IPR001938 PRINTS:PR00347 ProDom:PD001321 SMART:SM00205 HSSP:P33679 EMBL:AC012193 PIR:G96806 SPTR:Q9CA24	2.00E-101
chr1.CM0579.45	99.1.3.1.119	EC 3.1.1.-							EST_HEVBR	Allergen;Directproteinsequencing;Glycoprotein;Hydrolase;Plantdefense;Signal,Esterase precursor (EC 3.1.1.-) (Early nodule-specific protein homolog) (Latex allergen Hev b 13).	5.00E-34	GO_ID:27297	TAIR|gene:2124992 SPTR:Q9M153 symbol:AT4G01130.1 [GO:0016789 "carboxylic ester hydrolase activity" evidence=ISS] INTERPRO:IPR001087 Pfam:PF00657 EMBL:AL161491 PIR:H85014 SPTR:Q9M153	2.00E-54
chr1.CM0579.45	99.1.4.5291	GO_ID:27297							EST_HEVBR	Allergen;Directproteinsequencing;Glycoprotein;Hydrolase;Plantdefense;Signal,Esterase precursor (EC 3.1.1.-) (Early nodule-specific protein homolog) (Latex allergen Hev b 13).	5.00E-34	GO_ID:27297	TAIR|gene:2124992 SPTR:Q9M153 symbol:AT4G01130.1 [GO:0016789 "carboxylic ester hydrolase activity" evidence=ISS] INTERPRO:IPR001087 Pfam:PF00657 EMBL:AL161491 PIR:H85014 SPTR:Q9M153	2.00E-54
chr1.CM0098.41	99.1.3.2.65	RPS2_ARATH							RPS2_ARATH	ATP-binding;Coiledcoil;Hypersensitiveresponse;Leucine-richrepeat;Membrane;Nucleotide-binding;Plantdefense;Repeat,Disease resistance protein RPS2 (Resistance to Pseudomonas syringae protein 2).	2.00E-11	GO_ID:668	TAIR|gene:2120873 SPTR:Q42484 symbol:AT4G26090.1 [GO:0006952 "defense response" evidence=ISS;TAS] Pfam:PF00560 InterPro:IPR001611 InterPro:IPR002182 InterPro:IPR000767 PRINTS:PR00364 Pfam:PF00931 EMBL:AL161564 EMBL:AL049483 EMBL:U14158 EMBL:U12860 EMBL:AF368301 EMBL:AF487797 EMBL:AF487798 EMBL:AF487799 EMBL:AF487800 EMBL:AF487801 EMBL:AF487802 EMBL:AF487803 EMBL:AF487804 EMBL:AF487805 EMBL:AF4878…	8.00E-12
chr1.CM0098.41	99.1.4.6514	GO_ID:668							RPS2_ARATH	ATP-binding;Coiledcoil;Hypersensitiveresponse;Leucine-richrepeat;Membrane;Nucleotide-binding;Plantdefense;Repeat,Disease resistance protein RPS2 (Resistance to Pseudomonas syringae protein 2).	2.00E-11	GO_ID:668	TAIR|gene:2120873 SPTR:Q42484 symbol:AT4G26090.1 [GO:0006952 "defense response" evidence=ISS;TAS] Pfam:PF00560 InterPro:IPR001611 InterPro:IPR002182 InterPro:IPR000767 PRINTS:PR00364 Pfam:PF00931 EMBL:AL161564 EMBL:AL049483 EMBL:U14158 EMBL:U12860 EMBL:AF368301 EMBL:AF487797 EMBL:AF487798 EMBL:AF487799 EMBL:AF487800 EMBL:AF487801 EMBL:AF487802 EMBL:AF487803 EMBL:AF487804 EMBL:AF487805 EMBL:AF4878…	8.00E-12
chr4.TM0597.10	99.1.3.1.119	EC 3.1.1.-							EST_HEVBR	Allergen;Directproteinsequencing;Glycoprotein;Hydrolase;Plantdefense;Signal,Esterase precursor (EC 3.1.1.-) (Early nodule-specific protein homolog) (Latex allergen Hev b 13).	3.00E-21	GO_ID:30560	TAIR|gene:2079285 SPTR:Q9LIN2 symbol:AT3G26430.1 [GO:0016789 "carboxylic ester hydrolase activity" evidence=ISS] INTERPRO:IPR001087 Pfam:PF00657 EMBL:AP001298 EMBL:AY062535 EMBL:AY093315 SPTR:Q9LIN2	2.00E-27
chr4.TM0597.10	99.1.4.891	GO_ID:30560							EST_HEVBR	Allergen;Directproteinsequencing;Glycoprotein;Hydrolase;Plantdefense;Signal,Esterase precursor (EC 3.1.1.-) (Early nodule-specific protein homolog) (Latex allergen Hev b 13).	3.00E-21	GO_ID:30560	TAIR|gene:2079285 SPTR:Q9LIN2 symbol:AT3G26430.1 [GO:0016789 "carboxylic ester hydrolase activity" evidence=ISS] INTERPRO:IPR001087 Pfam:PF00657 EMBL:AP001298 EMBL:AY062535 EMBL:AY093315 SPTR:Q9LIN2	2.00E-27
chr3.TM0576.22	99.1.4.3671	GO_ID:21861	ath:At1g55020	F14C21.54; lipoxygenase (LOX1) [EC:1.13.11.12] [KO:K00454]	3.00E-116				LOX2_SOYBN	Dioxygenase;Fattyacidbiosynthesis;Iron;Lipidsynthesis;Metal-binding;Multigenefamily;Oxidoreductase;Oxylipinbiosynthesis,Seed lipoxygenase-2 (EC 1.13.11.12) (L-2).	2.00E-179	GO_ID:21861	TAIR|gene:2011029 SPTR:Q06327 symbol:AT1G55020 [GO:0006952 "defense response" evidence=TAS] [GO:0009611 "response to wounding" evidence=TAS] [GO:0009695 "jasmonic acid biosynthesis" evidence=TAS] [GO:0009737 "response to abscisic acid stimulus" evidence=IEP] [GO:0009753 "response to jasmonic acid stimulus" evidence=IEP] [GO:0009816 "defense response to pathogenic bacteria, incompatible interactio…	6.00E-117
chr3.TM0576.22	99.1.3.1.129	EC 1.13.11.12	ath:At1g55020	F14C21.54; lipoxygenase (LOX1) [EC:1.13.11.12] [KO:K00454]	3.00E-116				LOX2_SOYBN	Dioxygenase;Fattyacidbiosynthesis;Iron;Lipidsynthesis;Metal-binding;Multigenefamily;Oxidoreductase;Oxylipinbiosynthesis,Seed lipoxygenase-2 (EC 1.13.11.12) (L-2).	2.00E-179	GO_ID:21861	TAIR|gene:2011029 SPTR:Q06327 symbol:AT1G55020 [GO:0006952 "defense response" evidence=TAS] [GO:0009611 "response to wounding" evidence=TAS] [GO:0009695 "jasmonic acid biosynthesis" evidence=TAS] [GO:0009737 "response to abscisic acid stimulus" evidence=IEP] [GO:0009753 "response to jasmonic acid stimulus" evidence=IEP] [GO:0009816 "defense response to pathogenic bacteria, incompatible interactio…	6.00E-117
chr3.TM0576.22	99.1.1.35	KO:K00454	ath:At1g55020	F14C21.54; lipoxygenase (LOX1) [EC:1.13.11.12] [KO:K00454]	3.00E-116				LOX2_SOYBN	Dioxygenase;Fattyacidbiosynthesis;Iron;Lipidsynthesis;Metal-binding;Multigenefamily;Oxidoreductase;Oxylipinbiosynthesis,Seed lipoxygenase-2 (EC 1.13.11.12) (L-2).	2.00E-179	GO_ID:21861	TAIR|gene:2011029 SPTR:Q06327 symbol:AT1G55020 [GO:0006952 "defense response" evidence=TAS] [GO:0009611 "response to wounding" evidence=TAS] [GO:0009695 "jasmonic acid biosynthesis" evidence=TAS] [GO:0009737 "response to abscisic acid stimulus" evidence=IEP] [GO:0009753 "response to jasmonic acid stimulus" evidence=IEP] [GO:0009816 "defense response to pathogenic bacteria, incompatible interactio…	6.00E-117
Ljwgs_079986.1	99.1.3.2.2117	PR1_MEDSA							PR1_MEDSA	Multigenefamily;Pathogenesis-relatedprotein;Plantdefense,Class-10 pathogenesis-related protein 1 (MSPR10-1).	9.00E-66
Ljwgs_017740.1	99.1.3.2.832	ATL3B_ARATH							ATL3B_ARATH	Membrane;Metal-binding;Plantdefense;Signal;Transmembrane;Ublconjugationpathway;Zinc;Zinc-finger,RING-H2 finger protein ATL3B precursor (RING-H2 finger protein ATL6).	1.00E-34	GO_ID:46747	TAIR|gene:2207025 SPTR:Q9C7T5 symbol:AT1G72200.1 [GO:0005515 "protein binding" evidence=ISS] [GO:0008270 "zinc ion binding" evidence=ISS] InterPro:IPR001841 Pfam:PF00097 PROSITE:PS50089 SMART:SM00184 HSSP:Q9LRB7 EMBL:AC067754 EMBL:BT020487 PIR:E96745 SPTR:Q9C7T5	3.00E-31
Ljwgs_017740.1	99.1.4.2867	GO_ID:46747							ATL3B_ARATH	Membrane;Metal-binding;Plantdefense;Signal;Transmembrane;Ublconjugationpathway;Zinc;Zinc-finger,RING-H2 finger protein ATL3B precursor (RING-H2 finger protein ATL6).	1.00E-34	GO_ID:46747	TAIR|gene:2207025 SPTR:Q9C7T5 symbol:AT1G72200.1 [GO:0005515 "protein binding" evidence=ISS] [GO:0008270 "zinc ion binding" evidence=ISS] InterPro:IPR001841 Pfam:PF00097 PROSITE:PS50089 SMART:SM00184 HSSP:Q9LRB7 EMBL:AC067754 EMBL:BT020487 PIR:E96745 SPTR:Q9C7T5	3.00E-31
Ljwgs_079584.1	99.1.4.3124	GO_ID:43088							DRL17_ARATH	ATP-binding;Hypotheticalprotein;Leucine-richrepeat;Nucleotide-binding;Plantdefense;Repeat,Putative disease resistance protein At1g61300.	3.00E-19	GO_ID:43088	TAIR|gene:2008509 SPTR:O22727 symbol:AT1G61190.1 [GO:0008372 "cellular component unknown" evidence=ND] [GO:0006952 "defense response" evidence=ISS] Pfam:PF00560 InterPro:IPR001611 InterPro:IPR002182 InterPro:IPR000767 PRINTS:PR00019 PRINTS:PR00364 Pfam:PF00931 EMBL:AC002294 PIR:G96637 SPTR:O22727	2.00E-18
Ljwgs_079584.1	99.1.3.2.461	DRL17_ARATH							DRL17_ARATH	ATP-binding;Hypotheticalprotein;Leucine-richrepeat;Nucleotide-binding;Plantdefense;Repeat,Putative disease resistance protein At1g61300.	3.00E-19	GO_ID:43088	TAIR|gene:2008509 SPTR:O22727 symbol:AT1G61190.1 [GO:0008372 "cellular component unknown" evidence=ND] [GO:0006952 "defense response" evidence=ISS] Pfam:PF00560 InterPro:IPR001611 InterPro:IPR002182 InterPro:IPR000767 PRINTS:PR00019 PRINTS:PR00364 Pfam:PF00931 EMBL:AC002294 PIR:G96637 SPTR:O22727	2.00E-18
TM0674.3	1.10.9.7	E3.1.1.-, aes esterase / lipase [EC:3.1.1.-] [COG:COG0657] [GO:0016298]							EST_HEVBR	Allergen;Directproteinsequencing;Glycoprotein;Hydrolase;Plantdefense;Signal,Esterase precursor (EC 3.1.1.-) (Early nodule-specific protein homolog) (Latex allergen Hev b 13).	5.00E-17	GO_ID:45738	TAIR|gene:2018757 SPTR:Q9FXJ2 symbol:AT1G28580.1 [GO:0016298 "lipase activity" evidence=ISS] [GO:0016789 "carboxylic ester hydrolase activity" evidence=ISS] INTERPRO:IPR001087 Pfam:PF00657 EMBL:AC007508 EMBL:AY045814 EMBL:AY074841 EMBL:AF361608 EMBL:AY079395 PIR:E86411 SPTR:Q9FXJ2	1.00E-46
TM0674.3	1.1.14.16	E3.1.1.-, aes esterase / lipase [EC:3.1.1.-] [COG:COG0657] [GO:0016298]							EST_HEVBR	Allergen;Directproteinsequencing;Glycoprotein;Hydrolase;Plantdefense;Signal,Esterase precursor (EC 3.1.1.-) (Early nodule-specific protein homolog) (Latex allergen Hev b 13).	5.00E-17	GO_ID:45738	TAIR|gene:2018757 SPTR:Q9FXJ2 symbol:AT1G28580.1 [GO:0016298 "lipase activity" evidence=ISS] [GO:0016789 "carboxylic ester hydrolase activity" evidence=ISS] INTERPRO:IPR001087 Pfam:PF00657 EMBL:AC007508 EMBL:AY045814 EMBL:AY074841 EMBL:AF361608 EMBL:AY079395 PIR:E86411 SPTR:Q9FXJ2	1.00E-46
TM0674.3	1.11.7.12	E3.1.1.-, aes esterase / lipase [EC:3.1.1.-] [COG:COG0657] [GO:0016298]							EST_HEVBR	Allergen;Directproteinsequencing;Glycoprotein;Hydrolase;Plantdefense;Signal,Esterase precursor (EC 3.1.1.-) (Early nodule-specific protein homolog) (Latex allergen Hev b 13).	5.00E-17	GO_ID:45738	TAIR|gene:2018757 SPTR:Q9FXJ2 symbol:AT1G28580.1 [GO:0016298 "lipase activity" evidence=ISS] [GO:0016789 "carboxylic ester hydrolase activity" evidence=ISS] INTERPRO:IPR001087 Pfam:PF00657 EMBL:AC007508 EMBL:AY045814 EMBL:AY074841 EMBL:AF361608 EMBL:AY079395 PIR:E86411 SPTR:Q9FXJ2	1.00E-46
chr3.CM0115.59	99.1.4.3671	GO_ID:21861	ath:At1g55020	F14C21.54; lipoxygenase (LOX1) [EC:1.13.11.12] [KO:K00454]	0				LOX1_LENCU	Dioxygenase;Fattyacidbiosynthesis;Iron;Lipidsynthesis;Metal-binding;Multigenefamily;Oxidoreductase;Oxylipinbiosynthesis,Lipoxygenase (EC 1.13.11.12).	0	GO_ID:21861	TAIR|gene:2011029 SPTR:Q06327 symbol:AT1G55020 [GO:0006952 "defense response" evidence=TAS] [GO:0009611 "response to wounding" evidence=TAS] [GO:0009695 "jasmonic acid biosynthesis" evidence=TAS] [GO:0009737 "response to abscisic acid stimulus" evidence=IEP] [GO:0009753 "response to jasmonic acid stimulus" evidence=IEP] [GO:0009816 "defense response to pathogenic bacteria, incompatible interactio…	0
chr3.CM0115.59	99.1.3.1.129	EC 1.13.11.12	ath:At1g55020	F14C21.54; lipoxygenase (LOX1) [EC:1.13.11.12] [KO:K00454]	0				LOX1_LENCU	Dioxygenase;Fattyacidbiosynthesis;Iron;Lipidsynthesis;Metal-binding;Multigenefamily;Oxidoreductase;Oxylipinbiosynthesis,Lipoxygenase (EC 1.13.11.12).	0	GO_ID:21861	TAIR|gene:2011029 SPTR:Q06327 symbol:AT1G55020 [GO:0006952 "defense response" evidence=TAS] [GO:0009611 "response to wounding" evidence=TAS] [GO:0009695 "jasmonic acid biosynthesis" evidence=TAS] [GO:0009737 "response to abscisic acid stimulus" evidence=IEP] [GO:0009753 "response to jasmonic acid stimulus" evidence=IEP] [GO:0009816 "defense response to pathogenic bacteria, incompatible interactio…	0
chr3.CM0115.59	99.1.1.35	KO:K00454	ath:At1g55020	F14C21.54; lipoxygenase (LOX1) [EC:1.13.11.12] [KO:K00454]	0				LOX1_LENCU	Dioxygenase;Fattyacidbiosynthesis;Iron;Lipidsynthesis;Metal-binding;Multigenefamily;Oxidoreductase;Oxylipinbiosynthesis,Lipoxygenase (EC 1.13.11.12).	0	GO_ID:21861	TAIR|gene:2011029 SPTR:Q06327 symbol:AT1G55020 [GO:0006952 "defense response" evidence=TAS] [GO:0009611 "response to wounding" evidence=TAS] [GO:0009695 "jasmonic acid biosynthesis" evidence=TAS] [GO:0009737 "response to abscisic acid stimulus" evidence=IEP] [GO:0009753 "response to jasmonic acid stimulus" evidence=IEP] [GO:0009816 "defense response to pathogenic bacteria, incompatible interactio…	0
Ljwgs_103120.1	99.1.3.2.2117	PR1_MEDSA							PR1_MEDSA	Multigenefamily;Pathogenesis-relatedprotein;Plantdefense,Class-10 pathogenesis-related protein 1 (MSPR10-1).	1.00E-25
Ljwgs_031325.1	1.9.4.15	E2.7.1.- [EC:2.7.1.-] [COG:COG0515 COG1493]	ath:At4g28490	F20O9.180; leucine-rich repeat transmembrane protein kinase, putative [EC:2.7.1.37] [KO:K00870]	9.00E-53	YAR019c	COG0515	3.00E-20	BRI1_LYCPE	ATP-binding;Directproteinsequencing;Glycoprotein;Kinase;Leucine-richrepeat;Lipid-binding;Membrane;Nucleotide-binding;Plantdefense;Receptor;Repeat;Serine/threonine-proteinkinase;Signal;Steroid-binding;Transferase;Transmembrane,Systemin receptor SR160 precursor (EC 2.7.1.37) (Brassinosteroid LRR receptor kinase).	0	GO_ID:21585	TAIR|gene:2122481 SPTR:O22476 symbol:AT4G39400.1 [GO:0016301 "kinase activity" evidence=ISS] [GO:0009742 "brassinosteroid mediated signaling" evidence=IEP] Pfam:PF00560 InterPro:IPR000719 InterPro:IPR008271 Pfam:PF00069 Prosite:PS00108 InterPro:IPR001611 InterPro:IPR007090 Prosite:PS00107 ProDom:PD000001 PROSITE:PS50011 PRINTS:PR00019 EMBL:AL161595 EMBL:AL078620 EMBL:AF017056 PIR:T09356 GeneFarm:…	0
Ljwgs_031325.1	1.7.8.19	WAAY, rfaY lipopolysaccharide core biosynthesis protein RFAY [EC:2.7.-.-] [COG:COG0515]	ath:At4g28490	F20O9.180; leucine-rich repeat transmembrane protein kinase, putative [EC:2.7.1.37] [KO:K00870]	9.00E-53	YAR019c	COG0515	3.00E-20	BRI1_LYCPE	ATP-binding;Directproteinsequencing;Glycoprotein;Kinase;Leucine-richrepeat;Lipid-binding;Membrane;Nucleotide-binding;Plantdefense;Receptor;Repeat;Serine/threonine-proteinkinase;Signal;Steroid-binding;Transferase;Transmembrane,Systemin receptor SR160 precursor (EC 2.7.1.37) (Brassinosteroid LRR receptor kinase).	0	GO_ID:21585	TAIR|gene:2122481 SPTR:O22476 symbol:AT4G39400.1 [GO:0016301 "kinase activity" evidence=ISS] [GO:0009742 "brassinosteroid mediated signaling" evidence=IEP] Pfam:PF00560 InterPro:IPR000719 InterPro:IPR008271 Pfam:PF00069 Prosite:PS00108 InterPro:IPR001611 InterPro:IPR007090 Prosite:PS00107 ProDom:PD000001 PROSITE:PS50011 PRINTS:PR00019 EMBL:AL161595 EMBL:AL078620 EMBL:AF017056 PIR:T09356 GeneFarm:…	0
Ljwgs_031325.1	1.1.17.19	E2.7.1.- [EC:2.7.1.-] [COG:COG0515 COG1493]	ath:At4g28490	F20O9.180; leucine-rich repeat transmembrane protein kinase, putative [EC:2.7.1.37] [KO:K00870]	9.00E-53	YAR019c	COG0515	3.00E-20	BRI1_LYCPE	ATP-binding;Directproteinsequencing;Glycoprotein;Kinase;Leucine-richrepeat;Lipid-binding;Membrane;Nucleotide-binding;Plantdefense;Receptor;Repeat;Serine/threonine-proteinkinase;Signal;Steroid-binding;Transferase;Transmembrane,Systemin receptor SR160 precursor (EC 2.7.1.37) (Brassinosteroid LRR receptor kinase).	0	GO_ID:21585	TAIR|gene:2122481 SPTR:O22476 symbol:AT4G39400.1 [GO:0016301 "kinase activity" evidence=ISS] [GO:0009742 "brassinosteroid mediated signaling" evidence=IEP] Pfam:PF00560 InterPro:IPR000719 InterPro:IPR008271 Pfam:PF00069 Prosite:PS00108 InterPro:IPR001611 InterPro:IPR007090 Prosite:PS00107 ProDom:PD000001 PROSITE:PS50011 PRINTS:PR00019 EMBL:AL161595 EMBL:AL078620 EMBL:AF017056 PIR:T09356 GeneFarm:…	0
Ljwgs_031325.1	3.3.10.117	BMPR1 bone morphogenetic protein receptor, type I [EC:2.7.1.37]	ath:At4g28490	F20O9.180; leucine-rich repeat transmembrane protein kinase, putative [EC:2.7.1.37] [KO:K00870]	9.00E-53	YAR019c	COG0515	3.00E-20	BRI1_LYCPE	ATP-binding;Directproteinsequencing;Glycoprotein;Kinase;Leucine-richrepeat;Lipid-binding;Membrane;Nucleotide-binding;Plantdefense;Receptor;Repeat;Serine/threonine-proteinkinase;Signal;Steroid-binding;Transferase;Transmembrane,Systemin receptor SR160 precursor (EC 2.7.1.37) (Brassinosteroid LRR receptor kinase).	0	GO_ID:21585	TAIR|gene:2122481 SPTR:O22476 symbol:AT4G39400.1 [GO:0016301 "kinase activity" evidence=ISS] [GO:0009742 "brassinosteroid mediated signaling" evidence=IEP] Pfam:PF00560 InterPro:IPR000719 InterPro:IPR008271 Pfam:PF00069 Prosite:PS00108 InterPro:IPR001611 InterPro:IPR007090 Prosite:PS00107 ProDom:PD000001 PROSITE:PS50011 PRINTS:PR00019 EMBL:AL161595 EMBL:AL078620 EMBL:AF017056 PIR:T09356 GeneFarm:…	0
Ljwgs_031325.1	1.11.16.8	E2.7.1.- [EC:2.7.1.-] [COG:COG0515 COG1493]	ath:At4g28490	F20O9.180; leucine-rich repeat transmembrane protein kinase, putative [EC:2.7.1.37] [KO:K00870]	9.00E-53	YAR019c	COG0515	3.00E-20	BRI1_LYCPE	ATP-binding;Directproteinsequencing;Glycoprotein;Kinase;Leucine-richrepeat;Lipid-binding;Membrane;Nucleotide-binding;Plantdefense;Receptor;Repeat;Serine/threonine-proteinkinase;Signal;Steroid-binding;Transferase;Transmembrane,Systemin receptor SR160 precursor (EC 2.7.1.37) (Brassinosteroid LRR receptor kinase).	0	GO_ID:21585	TAIR|gene:2122481 SPTR:O22476 symbol:AT4G39400.1 [GO:0016301 "kinase activity" evidence=ISS] [GO:0009742 "brassinosteroid mediated signaling" evidence=IEP] Pfam:PF00560 InterPro:IPR000719 InterPro:IPR008271 Pfam:PF00069 Prosite:PS00108 InterPro:IPR001611 InterPro:IPR007090 Prosite:PS00107 ProDom:PD000001 PROSITE:PS50011 PRINTS:PR00019 EMBL:AL161595 EMBL:AL078620 EMBL:AF017056 PIR:T09356 GeneFarm:…	0
Ljwgs_031325.1	4.2.4	Cell cycle [CLASS:04110] [PATH:hsa04110] [COG:COG0515]	ath:At4g28490	F20O9.180; leucine-rich repeat transmembrane protein kinase, putative [EC:2.7.1.37] [KO:K00870]	9.00E-53	YAR019c	COG0515	3.00E-20	BRI1_LYCPE	ATP-binding;Directproteinsequencing;Glycoprotein;Kinase;Leucine-richrepeat;Lipid-binding;Membrane;Nucleotide-binding;Plantdefense;Receptor;Repeat;Serine/threonine-proteinkinase;Signal;Steroid-binding;Transferase;Transmembrane,Systemin receptor SR160 precursor (EC 2.7.1.37) (Brassinosteroid LRR receptor kinase).	0	GO_ID:21585	TAIR|gene:2122481 SPTR:O22476 symbol:AT4G39400.1 [GO:0016301 "kinase activity" evidence=ISS] [GO:0009742 "brassinosteroid mediated signaling" evidence=IEP] Pfam:PF00560 InterPro:IPR000719 InterPro:IPR008271 Pfam:PF00069 Prosite:PS00108 InterPro:IPR001611 InterPro:IPR007090 Prosite:PS00107 ProDom:PD000001 PROSITE:PS50011 PRINTS:PR00019 EMBL:AL161595 EMBL:AL078620 EMBL:AF017056 PIR:T09356 GeneFarm:…	0
Ljwgs_031325.1	3.2.2.1	Protein kinase [EC:2.7.1.37]	ath:At4g28490	F20O9.180; leucine-rich repeat transmembrane protein kinase, putative [EC:2.7.1.37] [KO:K00870]	9.00E-53	YAR019c	COG0515	3.00E-20	BRI1_LYCPE	ATP-binding;Directproteinsequencing;Glycoprotein;Kinase;Leucine-richrepeat;Lipid-binding;Membrane;Nucleotide-binding;Plantdefense;Receptor;Repeat;Serine/threonine-proteinkinase;Signal;Steroid-binding;Transferase;Transmembrane,Systemin receptor SR160 precursor (EC 2.7.1.37) (Brassinosteroid LRR receptor kinase).	0	GO_ID:21585	TAIR|gene:2122481 SPTR:O22476 symbol:AT4G39400.1 [GO:0016301 "kinase activity" evidence=ISS] [GO:0009742 "brassinosteroid mediated signaling" evidence=IEP] Pfam:PF00560 InterPro:IPR000719 InterPro:IPR008271 Pfam:PF00069 Prosite:PS00108 InterPro:IPR001611 InterPro:IPR007090 Prosite:PS00107 ProDom:PD000001 PROSITE:PS50011 PRINTS:PR00019 EMBL:AL161595 EMBL:AL078620 EMBL:AF017056 PIR:T09356 GeneFarm:…	0
Ljwgs_083754.1	99.1.4.8032	GO_ID:13055							PR5_ARATH	Apoplast;Directproteinsequencing;Pathogenesis-relatedprotein;Plantdefense;Signal,Pathogenesis-related protein 5 precursor (PR-5).	1.00E-38	GO_ID:13055	TAIR|gene:2037226 SPTR:Q9C9Q0 symbol:AT1G75050.1 [GO:0005554 "molecular function unknown" evidence=ND] [GO:0042828 "response to pathogen" evidence=ISS] Pfam:PF00314 InterPro:IPR001938 PRINTS:PR00347 ProDom:PD001321 SMART:SM00205 PROSITE:PS00316 HSSP:P33679 EMBL:AC013258 PIR:E96780 SPTR:Q9C9Q0	2.00E-44
Ljwgs_083754.1	99.1.3.2.2484	PR5_ARATH							PR5_ARATH	Apoplast;Directproteinsequencing;Pathogenesis-relatedprotein;Plantdefense;Signal,Pathogenesis-related protein 5 precursor (PR-5).	1.00E-38	GO_ID:13055	TAIR|gene:2037226 SPTR:Q9C9Q0 symbol:AT1G75050.1 [GO:0005554 "molecular function unknown" evidence=ND] [GO:0042828 "response to pathogen" evidence=ISS] Pfam:PF00314 InterPro:IPR001938 PRINTS:PR00347 ProDom:PD001321 SMART:SM00205 PROSITE:PS00316 HSSP:P33679 EMBL:AC013258 PIR:E96780 SPTR:Q9C9Q0	2.00E-44
Ljwgs_079566.1	3.3.10.117	BMPR1 bone morphogenetic protein receptor, type I [EC:2.7.1.37]	ath:At5g02290	T1E22.50; protein kinase, putative [EC:2.7.1.37] [KO:K00870]	4.00E-26				PBS1_ARATH	ATP-binding;Directproteinsequencing;Kinase;Nucleotide-binding;Phosphorylation;Plantdefense;Serine/threonine-proteinkinase;Transferase,Serine/threonine-protein kinase PBS1 (EC 2.7.1.37) (AvrPphB susceptible protein 1).	7.00E-27	GO_ID:16915	TAIR|gene:2132167 SPTR:Q8L7V7 symbol:AT4G02010.1 [GO:0016301 "kinase activity" evidence=ISS] InterPro:IPR000719 InterPro:IPR008271 Pfam:PF00069 Prosite:PS00108 Prosite:PS00107 ProDom:PD000001 PROSITE:PS50011 EMBL:AY125515 EMBL:BT009694 SPTR:Q8L7V7	9.00E-37
Ljwgs_079566.1	3.2.2.1	Protein kinase [EC:2.7.1.37]	ath:At5g02290	T1E22.50; protein kinase, putative [EC:2.7.1.37] [KO:K00870]	4.00E-26				PBS1_ARATH	ATP-binding;Directproteinsequencing;Kinase;Nucleotide-binding;Phosphorylation;Plantdefense;Serine/threonine-proteinkinase;Transferase,Serine/threonine-protein kinase PBS1 (EC 2.7.1.37) (AvrPphB susceptible protein 1).	7.00E-27	GO_ID:16915	TAIR|gene:2132167 SPTR:Q8L7V7 symbol:AT4G02010.1 [GO:0016301 "kinase activity" evidence=ISS] InterPro:IPR000719 InterPro:IPR008271 Pfam:PF00069 Prosite:PS00108 Prosite:PS00107 ProDom:PD000001 PROSITE:PS50011 EMBL:AY125515 EMBL:BT009694 SPTR:Q8L7V7	9.00E-37
Ljwgs_054485.1	3.2.11.27	RHOQ, TC10 ras homolog gene family, member Q [GO:0003924]	pfa:PF11_0465	dynamin-like protein [EC:3.6.5.5] [KO:K01528]	2.00E-47	YKR001c_1	COG0699	6.00E-37	MX2_CANFA	Antiviraldefense;GTP-binding;Interferoninduction;Nucleotide-binding,Interferon-induced GTP-binding protein Mx2.	2.00E-52	GO_ID:52402	TAIR|gene:2036565 SPTR:Q9ZP55 symbol:AT1G60500.1 [GO:0000004 "biological process unknown" evidence=ND] [GO:0008372 "cellular component unknown" evidence=ND] [GO:0003924 "GTPase activity" evidence=ISS] [GO:0005525 "GTP binding" evidence=ISS] InterPro:IPR001401 Pfam:PF00350 InterPro:IPR003130 InterPro:IPR000375 GO:GO:0000910 Pfam:PF01031 Pfam:PF02212 PRINTS:PR00195 SMART:SM00053 SMART:SM00302 EMBL:…	5.00E-163
Ljwgs_054485.1	4.3.3.30	RAS Ras superfamily, small GTP binding protein Ras [GO:0003924]	pfa:PF11_0465	dynamin-like protein [EC:3.6.5.5] [KO:K01528]	2.00E-47	YKR001c_1	COG0699	6.00E-37	MX2_CANFA	Antiviraldefense;GTP-binding;Interferoninduction;Nucleotide-binding,Interferon-induced GTP-binding protein Mx2.	2.00E-52	GO_ID:52402	TAIR|gene:2036565 SPTR:Q9ZP55 symbol:AT1G60500.1 [GO:0000004 "biological process unknown" evidence=ND] [GO:0008372 "cellular component unknown" evidence=ND] [GO:0003924 "GTPase activity" evidence=ISS] [GO:0005525 "GTP binding" evidence=ISS] InterPro:IPR001401 Pfam:PF00350 InterPro:IPR003130 InterPro:IPR000375 GO:GO:0000910 Pfam:PF01031 Pfam:PF02212 PRINTS:PR00195 SMART:SM00053 SMART:SM00302 EMBL:…	5.00E-163
Ljwgs_054485.1	3.2.11.52	RHEB GTP-binding protein Rheb [GO:0003924]	pfa:PF11_0465	dynamin-like protein [EC:3.6.5.5] [KO:K01528]	2.00E-47	YKR001c_1	COG0699	6.00E-37	MX2_CANFA	Antiviraldefense;GTP-binding;Interferoninduction;Nucleotide-binding,Interferon-induced GTP-binding protein Mx2.	2.00E-52	GO_ID:52402	TAIR|gene:2036565 SPTR:Q9ZP55 symbol:AT1G60500.1 [GO:0000004 "biological process unknown" evidence=ND] [GO:0008372 "cellular component unknown" evidence=ND] [GO:0003924 "GTPase activity" evidence=ISS] [GO:0005525 "GTP binding" evidence=ISS] InterPro:IPR001401 Pfam:PF00350 InterPro:IPR003130 InterPro:IPR000375 GO:GO:0000910 Pfam:PF01031 Pfam:PF02212 PRINTS:PR00195 SMART:SM00053 SMART:SM00302 EMBL:…	5.00E-163
Ljwgs_054485.1	4.3.1.67	RAS Ras superfamily, small GTP binding protein Ras [GO:0003924]	pfa:PF11_0465	dynamin-like protein [EC:3.6.5.5] [KO:K01528]	2.00E-47	YKR001c_1	COG0699	6.00E-37	MX2_CANFA	Antiviraldefense;GTP-binding;Interferoninduction;Nucleotide-binding,Interferon-induced GTP-binding protein Mx2.	2.00E-52	GO_ID:52402	TAIR|gene:2036565 SPTR:Q9ZP55 symbol:AT1G60500.1 [GO:0000004 "biological process unknown" evidence=ND] [GO:0008372 "cellular component unknown" evidence=ND] [GO:0003924 "GTPase activity" evidence=ISS] [GO:0005525 "GTP binding" evidence=ISS] InterPro:IPR001401 Pfam:PF00350 InterPro:IPR003130 InterPro:IPR000375 GO:GO:0000910 Pfam:PF01031 Pfam:PF02212 PRINTS:PR00195 SMART:SM00053 SMART:SM00302 EMBL:…	5.00E-163
Ljwgs_054485.1	3.2.13.32	RAS Ras superfamily, small GTP binding protein Ras [GO:0003924]	pfa:PF11_0465	dynamin-like protein [EC:3.6.5.5] [KO:K01528]	2.00E-47	YKR001c_1	COG0699	6.00E-37	MX2_CANFA	Antiviraldefense;GTP-binding;Interferoninduction;Nucleotide-binding,Interferon-induced GTP-binding protein Mx2.	2.00E-52	GO_ID:52402	TAIR|gene:2036565 SPTR:Q9ZP55 symbol:AT1G60500.1 [GO:0000004 "biological process unknown" evidence=ND] [GO:0008372 "cellular component unknown" evidence=ND] [GO:0003924 "GTPase activity" evidence=ISS] [GO:0005525 "GTP binding" evidence=ISS] InterPro:IPR001401 Pfam:PF00350 InterPro:IPR003130 InterPro:IPR000375 GO:GO:0000910 Pfam:PF01031 Pfam:PF02212 PRINTS:PR00195 SMART:SM00053 SMART:SM00302 EMBL:…	5.00E-163
Ljwgs_054485.1	3.2.11.57	RAS Ras superfamily, small GTP binding protein Ras [GO:0003924]	pfa:PF11_0465	dynamin-like protein [EC:3.6.5.5] [KO:K01528]	2.00E-47	YKR001c_1	COG0699	6.00E-37	MX2_CANFA	Antiviraldefense;GTP-binding;Interferoninduction;Nucleotide-binding,Interferon-induced GTP-binding protein Mx2.	2.00E-52	GO_ID:52402	TAIR|gene:2036565 SPTR:Q9ZP55 symbol:AT1G60500.1 [GO:0000004 "biological process unknown" evidence=ND] [GO:0008372 "cellular component unknown" evidence=ND] [GO:0003924 "GTPase activity" evidence=ISS] [GO:0005525 "GTP binding" evidence=ISS] InterPro:IPR001401 Pfam:PF00350 InterPro:IPR003130 InterPro:IPR000375 GO:GO:0000910 Pfam:PF01031 Pfam:PF02212 PRINTS:PR00195 SMART:SM00053 SMART:SM00302 EMBL:…	5.00E-163
Ljwgs_054485.1	4.5.2.22	RAS Ras superfamily, small GTP binding protein Ras [GO:0003924]	pfa:PF11_0465	dynamin-like protein [EC:3.6.5.5] [KO:K01528]	2.00E-47	YKR001c_1	COG0699	6.00E-37	MX2_CANFA	Antiviraldefense;GTP-binding;Interferoninduction;Nucleotide-binding,Interferon-induced GTP-binding protein Mx2.	2.00E-52	GO_ID:52402	TAIR|gene:2036565 SPTR:Q9ZP55 symbol:AT1G60500.1 [GO:0000004 "biological process unknown" evidence=ND] [GO:0008372 "cellular component unknown" evidence=ND] [GO:0003924 "GTPase activity" evidence=ISS] [GO:0005525 "GTP binding" evidence=ISS] InterPro:IPR001401 Pfam:PF00350 InterPro:IPR003130 InterPro:IPR000375 GO:GO:0000910 Pfam:PF01031 Pfam:PF02212 PRINTS:PR00195 SMART:SM00053 SMART:SM00302 EMBL:…	5.00E-163
Ljwgs_054485.1	3.2.14.13	RAS Ras superfamily, small GTP binding protein Ras [GO:0003924]	pfa:PF11_0465	dynamin-like protein [EC:3.6.5.5] [KO:K01528]	2.00E-47	YKR001c_1	COG0699	6.00E-37	MX2_CANFA	Antiviraldefense;GTP-binding;Interferoninduction;Nucleotide-binding,Interferon-induced GTP-binding protein Mx2.	2.00E-52	GO_ID:52402	TAIR|gene:2036565 SPTR:Q9ZP55 symbol:AT1G60500.1 [GO:0000004 "biological process unknown" evidence=ND] [GO:0008372 "cellular component unknown" evidence=ND] [GO:0003924 "GTPase activity" evidence=ISS] [GO:0005525 "GTP binding" evidence=ISS] InterPro:IPR001401 Pfam:PF00350 InterPro:IPR003130 InterPro:IPR000375 GO:GO:0000910 Pfam:PF01031 Pfam:PF02212 PRINTS:PR00195 SMART:SM00053 SMART:SM00302 EMBL:…	5.00E-163
Ljwgs_054485.1	4.1.3.24	RAS Ras superfamily, small GTP binding protein Ras [GO:0003924]	pfa:PF11_0465	dynamin-like protein [EC:3.6.5.5] [KO:K01528]	2.00E-47	YKR001c_1	COG0699	6.00E-37	MX2_CANFA	Antiviraldefense;GTP-binding;Interferoninduction;Nucleotide-binding,Interferon-induced GTP-binding protein Mx2.	2.00E-52	GO_ID:52402	TAIR|gene:2036565 SPTR:Q9ZP55 symbol:AT1G60500.1 [GO:0000004 "biological process unknown" evidence=ND] [GO:0008372 "cellular component unknown" evidence=ND] [GO:0003924 "GTPase activity" evidence=ISS] [GO:0005525 "GTP binding" evidence=ISS] InterPro:IPR001401 Pfam:PF00350 InterPro:IPR003130 InterPro:IPR000375 GO:GO:0000910 Pfam:PF01031 Pfam:PF02212 PRINTS:PR00195 SMART:SM00053 SMART:SM00302 EMBL:…	5.00E-163
Ljwgs_054485.1	4.3.4.11	RAS Ras superfamily, small GTP binding protein Ras [GO:0003924]	pfa:PF11_0465	dynamin-like protein [EC:3.6.5.5] [KO:K01528]	2.00E-47	YKR001c_1	COG0699	6.00E-37	MX2_CANFA	Antiviraldefense;GTP-binding;Interferoninduction;Nucleotide-binding,Interferon-induced GTP-binding protein Mx2.	2.00E-52	GO_ID:52402	TAIR|gene:2036565 SPTR:Q9ZP55 symbol:AT1G60500.1 [GO:0000004 "biological process unknown" evidence=ND] [GO:0008372 "cellular component unknown" evidence=ND] [GO:0003924 "GTPase activity" evidence=ISS] [GO:0005525 "GTP binding" evidence=ISS] InterPro:IPR001401 Pfam:PF00350 InterPro:IPR003130 InterPro:IPR000375 GO:GO:0000910 Pfam:PF01031 Pfam:PF02212 PRINTS:PR00195 SMART:SM00053 SMART:SM00302 EMBL:…	5.00E-163
Ljwgs_054485.1	3.2.2.17	RAS Ras superfamily, small GTP binding protein Ras [GO:0003924]	pfa:PF11_0465	dynamin-like protein [EC:3.6.5.5] [KO:K01528]	2.00E-47	YKR001c_1	COG0699	6.00E-37	MX2_CANFA	Antiviraldefense;GTP-binding;Interferoninduction;Nucleotide-binding,Interferon-induced GTP-binding protein Mx2.	2.00E-52	GO_ID:52402	TAIR|gene:2036565 SPTR:Q9ZP55 symbol:AT1G60500.1 [GO:0000004 "biological process unknown" evidence=ND] [GO:0008372 "cellular component unknown" evidence=ND] [GO:0003924 "GTPase activity" evidence=ISS] [GO:0005525 "GTP binding" evidence=ISS] InterPro:IPR001401 Pfam:PF00350 InterPro:IPR003130 InterPro:IPR000375 GO:GO:0000910 Pfam:PF01031 Pfam:PF02212 PRINTS:PR00195 SMART:SM00053 SMART:SM00302 EMBL:…	5.00E-163
Ljwgs_054485.1	4.5.1.4	RAS Ras superfamily, small GTP binding protein Ras [GO:0003924]	pfa:PF11_0465	dynamin-like protein [EC:3.6.5.5] [KO:K01528]	2.00E-47	YKR001c_1	COG0699	6.00E-37	MX2_CANFA	Antiviraldefense;GTP-binding;Interferoninduction;Nucleotide-binding,Interferon-induced GTP-binding protein Mx2.	2.00E-52	GO_ID:52402	TAIR|gene:2036565 SPTR:Q9ZP55 symbol:AT1G60500.1 [GO:0000004 "biological process unknown" evidence=ND] [GO:0008372 "cellular component unknown" evidence=ND] [GO:0003924 "GTPase activity" evidence=ISS] [GO:0005525 "GTP binding" evidence=ISS] InterPro:IPR001401 Pfam:PF00350 InterPro:IPR003130 InterPro:IPR000375 GO:GO:0000910 Pfam:PF01031 Pfam:PF02212 PRINTS:PR00195 SMART:SM00053 SMART:SM00302 EMBL:…	5.00E-163
Ljwgs_007441.1	99.1.4.1507	GO_ID:34050							TLP1_PRUPE	Plantdefense;Signal,Thaumatin-like protein 1 precursor (PpAZ44).	4.00E-64	GO_ID:34050	TAIR|gene:3440192 SPTR:Q8VYN5 symbol:AT4G38660.1 [GO:0005554 "molecular function unknown" evidence=ND] [GO:0031225 "anchored to membrane" evidence=TAS] [GO:0042828 "response to pathogen" evidence=ISS] Pfam:PF00314 InterPro:IPR001938 PRINTS:PR00347 ProDom:PD001321 SMART:SM00205 HSSP:P33679 EMBL:AY070407 EMBL:AY096582 SPTR:Q8VYN5	1.00E-89
Ljwgs_007441.1	99.1.3.2.394	TLP1_PRUPE							TLP1_PRUPE	Plantdefense;Signal,Thaumatin-like protein 1 precursor (PpAZ44).	4.00E-64	GO_ID:34050	TAIR|gene:3440192 SPTR:Q8VYN5 symbol:AT4G38660.1 [GO:0005554 "molecular function unknown" evidence=ND] [GO:0031225 "anchored to membrane" evidence=TAS] [GO:0042828 "response to pathogen" evidence=ISS] Pfam:PF00314 InterPro:IPR001938 PRINTS:PR00347 ProDom:PD001321 SMART:SM00205 HSSP:P33679 EMBL:AY070407 EMBL:AY096582 SPTR:Q8VYN5	1.00E-89
chr2.CM0099.5	4.2.5	Apoptosis [CLASS:04210] [PATH:hsa04210] [GO:0006915]							TMVRN_NICGU	Alternativesplicing;ATP-binding;Hypersensitiveresponse;Leucine-richrepeat;Nucleotide-binding;Plantdefense;Repeat,TMV resistance protein N.	7.00E-22	GO_ID:10608	TAIR|gene:2133741 SPTR:Q9M0P9 symbol:AT4G09430.1 [GO:0006952 "defense response" evidence=ISS] Pfam:PF00560 InterPro:IPR001611 InterPro:IPR000157 InterPro:IPR002182 InterPro:IPR000767 Pfam:PF01582 GO:GO:0006915 PRINTS:PR00019 GO:GO:0016020 SMART:SM00255 PROSITE:PS50104 PRINTS:PR00364 Pfam:PF00931 InterPro:IPR011713 Pfam:PF07725 EMBL:AL161514 PIR:A85096 SPTR:Q9M0P9	6.00E-22
Ljwgs_096088.1	99.1.3.2.2117	PR1_MEDSA							PR1_MEDSA	Multigenefamily;Pathogenesis-relatedprotein;Plantdefense,Class-10 pathogenesis-related protein 1 (MSPR10-1).	2.00E-24
TM1489.5	99.1.3.2.954	PTI5_LYCES							PTI5_LYCES	Activator;DNA-binding;Nuclearprotein;Plantdefense;Transcription;Transcriptionregulation,Pathogenesis-related genes transcriptional activator PTI5 (PTO- interacting protein 5).	2.00E-30	GO_ID:30485	TAIR|gene:2171513 SPTR:O80338 symbol:ATERF2 "ETHYLENE RESPONSE FACTOR 2" [GO:0003677 "DNA binding" evidence=TAS] [GO:0003700 "transcription factor activity" evidence=ISS;IDA;TAS] [GO:0006355 "regulation of transcription, DNA-dependent" evidence=IDA] [GO:0016563 "transcriptional activator activity" evidence=IMP;IDA] [GO:0045941 "positive regulation of transcription" evidence=IDA] [GO:0005634 "nucl…	2.00E-20
TM1489.5	99.1.4.3526	GO_ID:30485							PTI5_LYCES	Activator;DNA-binding;Nuclearprotein;Plantdefense;Transcription;Transcriptionregulation,Pathogenesis-related genes transcriptional activator PTI5 (PTO- interacting protein 5).	2.00E-30	GO_ID:30485	TAIR|gene:2171513 SPTR:O80338 symbol:ATERF2 "ETHYLENE RESPONSE FACTOR 2" [GO:0003677 "DNA binding" evidence=TAS] [GO:0003700 "transcription factor activity" evidence=ISS;IDA;TAS] [GO:0006355 "regulation of transcription, DNA-dependent" evidence=IDA] [GO:0016563 "transcriptional activator activity" evidence=IMP;IDA] [GO:0045941 "positive regulation of transcription" evidence=IDA] [GO:0005634 "nucl…	2.00E-20
chr1.CM0032.25	1.9.4.15	E2.7.1.- [EC:2.7.1.-] [COG:COG0515 COG1493]	ath:At4g28490	F20O9.180; leucine-rich repeat transmembrane protein kinase, putative [EC:2.7.1.37] [KO:K00870]	7.00E-60	YAR019c	COG0515	7.00E-20	BRI1_LYCES	ATP-binding;Glycoprotein;Kinase;Leucine-richrepeat;Lipid-binding;Membrane;Nucleotide-binding;Plantdefense;Receptor;Repeat;Serine/threonine-proteinkinase;Signal;Steroid-binding;Transferase;Transmembrane,Brassinosteroid LRR receptor kinase precursor (EC 2.7.1.37) (tBRI1) (Altered brassinolide sensitivity 1) (Systemin receptor SR160).	0	GO_ID:21585	TAIR|gene:2122481 SPTR:O22476 symbol:AT4G39400.1 [GO:0016301 "kinase activity" evidence=ISS] [GO:0009742 "brassinosteroid mediated signaling" evidence=IEP] Pfam:PF00560 InterPro:IPR000719 InterPro:IPR008271 Pfam:PF00069 Prosite:PS00108 InterPro:IPR001611 InterPro:IPR007090 Prosite:PS00107 ProDom:PD000001 PROSITE:PS50011 PRINTS:PR00019 EMBL:AL161595 EMBL:AL078620 EMBL:AF017056 PIR:T09356 GeneFarm:…	0
chr1.CM0032.25	1.7.8.19	WAAY, rfaY lipopolysaccharide core biosynthesis protein RFAY [EC:2.7.-.-] [COG:COG0515]	ath:At4g28490	F20O9.180; leucine-rich repeat transmembrane protein kinase, putative [EC:2.7.1.37] [KO:K00870]	7.00E-60	YAR019c	COG0515	7.00E-20	BRI1_LYCES	ATP-binding;Glycoprotein;Kinase;Leucine-richrepeat;Lipid-binding;Membrane;Nucleotide-binding;Plantdefense;Receptor;Repeat;Serine/threonine-proteinkinase;Signal;Steroid-binding;Transferase;Transmembrane,Brassinosteroid LRR receptor kinase precursor (EC 2.7.1.37) (tBRI1) (Altered brassinolide sensitivity 1) (Systemin receptor SR160).	0	GO_ID:21585	TAIR|gene:2122481 SPTR:O22476 symbol:AT4G39400.1 [GO:0016301 "kinase activity" evidence=ISS] [GO:0009742 "brassinosteroid mediated signaling" evidence=IEP] Pfam:PF00560 InterPro:IPR000719 InterPro:IPR008271 Pfam:PF00069 Prosite:PS00108 InterPro:IPR001611 InterPro:IPR007090 Prosite:PS00107 ProDom:PD000001 PROSITE:PS50011 PRINTS:PR00019 EMBL:AL161595 EMBL:AL078620 EMBL:AF017056 PIR:T09356 GeneFarm:…	0
chr1.CM0032.25	1.1.17.19	E2.7.1.- [EC:2.7.1.-] [COG:COG0515 COG1493]	ath:At4g28490	F20O9.180; leucine-rich repeat transmembrane protein kinase, putative [EC:2.7.1.37] [KO:K00870]	7.00E-60	YAR019c	COG0515	7.00E-20	BRI1_LYCES	ATP-binding;Glycoprotein;Kinase;Leucine-richrepeat;Lipid-binding;Membrane;Nucleotide-binding;Plantdefense;Receptor;Repeat;Serine/threonine-proteinkinase;Signal;Steroid-binding;Transferase;Transmembrane,Brassinosteroid LRR receptor kinase precursor (EC 2.7.1.37) (tBRI1) (Altered brassinolide sensitivity 1) (Systemin receptor SR160).	0	GO_ID:21585	TAIR|gene:2122481 SPTR:O22476 symbol:AT4G39400.1 [GO:0016301 "kinase activity" evidence=ISS] [GO:0009742 "brassinosteroid mediated signaling" evidence=IEP] Pfam:PF00560 InterPro:IPR000719 InterPro:IPR008271 Pfam:PF00069 Prosite:PS00108 InterPro:IPR001611 InterPro:IPR007090 Prosite:PS00107 ProDom:PD000001 PROSITE:PS50011 PRINTS:PR00019 EMBL:AL161595 EMBL:AL078620 EMBL:AF017056 PIR:T09356 GeneFarm:…	0
chr1.CM0032.25	3.3.10.117	BMPR1 bone morphogenetic protein receptor, type I [EC:2.7.1.37]	ath:At4g28490	F20O9.180; leucine-rich repeat transmembrane protein kinase, putative [EC:2.7.1.37] [KO:K00870]	7.00E-60	YAR019c	COG0515	7.00E-20	BRI1_LYCES	ATP-binding;Glycoprotein;Kinase;Leucine-richrepeat;Lipid-binding;Membrane;Nucleotide-binding;Plantdefense;Receptor;Repeat;Serine/threonine-proteinkinase;Signal;Steroid-binding;Transferase;Transmembrane,Brassinosteroid LRR receptor kinase precursor (EC 2.7.1.37) (tBRI1) (Altered brassinolide sensitivity 1) (Systemin receptor SR160).	0	GO_ID:21585	TAIR|gene:2122481 SPTR:O22476 symbol:AT4G39400.1 [GO:0016301 "kinase activity" evidence=ISS] [GO:0009742 "brassinosteroid mediated signaling" evidence=IEP] Pfam:PF00560 InterPro:IPR000719 InterPro:IPR008271 Pfam:PF00069 Prosite:PS00108 InterPro:IPR001611 InterPro:IPR007090 Prosite:PS00107 ProDom:PD000001 PROSITE:PS50011 PRINTS:PR00019 EMBL:AL161595 EMBL:AL078620 EMBL:AF017056 PIR:T09356 GeneFarm:…	0
chr1.CM0032.25	1.11.16.8	E2.7.1.- [EC:2.7.1.-] [COG:COG0515 COG1493]	ath:At4g28490	F20O9.180; leucine-rich repeat transmembrane protein kinase, putative [EC:2.7.1.37] [KO:K00870]	7.00E-60	YAR019c	COG0515	7.00E-20	BRI1_LYCES	ATP-binding;Glycoprotein;Kinase;Leucine-richrepeat;Lipid-binding;Membrane;Nucleotide-binding;Plantdefense;Receptor;Repeat;Serine/threonine-proteinkinase;Signal;Steroid-binding;Transferase;Transmembrane,Brassinosteroid LRR receptor kinase precursor (EC 2.7.1.37) (tBRI1) (Altered brassinolide sensitivity 1) (Systemin receptor SR160).	0	GO_ID:21585	TAIR|gene:2122481 SPTR:O22476 symbol:AT4G39400.1 [GO:0016301 "kinase activity" evidence=ISS] [GO:0009742 "brassinosteroid mediated signaling" evidence=IEP] Pfam:PF00560 InterPro:IPR000719 InterPro:IPR008271 Pfam:PF00069 Prosite:PS00108 InterPro:IPR001611 InterPro:IPR007090 Prosite:PS00107 ProDom:PD000001 PROSITE:PS50011 PRINTS:PR00019 EMBL:AL161595 EMBL:AL078620 EMBL:AF017056 PIR:T09356 GeneFarm:…	0
chr1.CM0032.25	4.2.4	Cell cycle [CLASS:04110] [PATH:hsa04110] [COG:COG0515]	ath:At4g28490	F20O9.180; leucine-rich repeat transmembrane protein kinase, putative [EC:2.7.1.37] [KO:K00870]	7.00E-60	YAR019c	COG0515	7.00E-20	BRI1_LYCES	ATP-binding;Glycoprotein;Kinase;Leucine-richrepeat;Lipid-binding;Membrane;Nucleotide-binding;Plantdefense;Receptor;Repeat;Serine/threonine-proteinkinase;Signal;Steroid-binding;Transferase;Transmembrane,Brassinosteroid LRR receptor kinase precursor (EC 2.7.1.37) (tBRI1) (Altered brassinolide sensitivity 1) (Systemin receptor SR160).	0	GO_ID:21585	TAIR|gene:2122481 SPTR:O22476 symbol:AT4G39400.1 [GO:0016301 "kinase activity" evidence=ISS] [GO:0009742 "brassinosteroid mediated signaling" evidence=IEP] Pfam:PF00560 InterPro:IPR000719 InterPro:IPR008271 Pfam:PF00069 Prosite:PS00108 InterPro:IPR001611 InterPro:IPR007090 Prosite:PS00107 ProDom:PD000001 PROSITE:PS50011 PRINTS:PR00019 EMBL:AL161595 EMBL:AL078620 EMBL:AF017056 PIR:T09356 GeneFarm:…	0
chr1.CM0032.25	3.2.2.1	Protein kinase [EC:2.7.1.37]	ath:At4g28490	F20O9.180; leucine-rich repeat transmembrane protein kinase, putative [EC:2.7.1.37] [KO:K00870]	7.00E-60	YAR019c	COG0515	7.00E-20	BRI1_LYCES	ATP-binding;Glycoprotein;Kinase;Leucine-richrepeat;Lipid-binding;Membrane;Nucleotide-binding;Plantdefense;Receptor;Repeat;Serine/threonine-proteinkinase;Signal;Steroid-binding;Transferase;Transmembrane,Brassinosteroid LRR receptor kinase precursor (EC 2.7.1.37) (tBRI1) (Altered brassinolide sensitivity 1) (Systemin receptor SR160).	0	GO_ID:21585	TAIR|gene:2122481 SPTR:O22476 symbol:AT4G39400.1 [GO:0016301 "kinase activity" evidence=ISS] [GO:0009742 "brassinosteroid mediated signaling" evidence=IEP] Pfam:PF00560 InterPro:IPR000719 InterPro:IPR008271 Pfam:PF00069 Prosite:PS00108 InterPro:IPR001611 InterPro:IPR007090 Prosite:PS00107 ProDom:PD000001 PROSITE:PS50011 PRINTS:PR00019 EMBL:AL161595 EMBL:AL078620 EMBL:AF017056 PIR:T09356 GeneFarm:…	0
Ljwgs_079559.1	99.1.4.3671	GO_ID:21861	ath:At3g22400	MCB17.13; lipoxygenase, putative [EC:1.13.11.12] [KO:K00454]	6.00E-43				LOXA_PHAVU	Dioxygenase;Fattyacidbiosynthesis;Iron;Lipidsynthesis;Metal-binding;Multigenefamily;Oxidoreductase;Oxylipinbiosynthesis,Lipoxygenase 1 (EC 1.13.11.12).	1.00E-58	GO_ID:21861	TAIR|gene:2011029 SPTR:Q06327 symbol:AT1G55020 [GO:0006952 "defense response" evidence=TAS] [GO:0009611 "response to wounding" evidence=TAS] [GO:0009695 "jasmonic acid biosynthesis" evidence=TAS] [GO:0009737 "response to abscisic acid stimulus" evidence=IEP] [GO:0009753 "response to jasmonic acid stimulus" evidence=IEP] [GO:0009816 "defense response to pathogenic bacteria, incompatible interactio…	8.00E-41
Ljwgs_079559.1	99.1.3.1.129	EC 1.13.11.12	ath:At3g22400	MCB17.13; lipoxygenase, putative [EC:1.13.11.12] [KO:K00454]	6.00E-43				LOXA_PHAVU	Dioxygenase;Fattyacidbiosynthesis;Iron;Lipidsynthesis;Metal-binding;Multigenefamily;Oxidoreductase;Oxylipinbiosynthesis,Lipoxygenase 1 (EC 1.13.11.12).	1.00E-58	GO_ID:21861	TAIR|gene:2011029 SPTR:Q06327 symbol:AT1G55020 [GO:0006952 "defense response" evidence=TAS] [GO:0009611 "response to wounding" evidence=TAS] [GO:0009695 "jasmonic acid biosynthesis" evidence=TAS] [GO:0009737 "response to abscisic acid stimulus" evidence=IEP] [GO:0009753 "response to jasmonic acid stimulus" evidence=IEP] [GO:0009816 "defense response to pathogenic bacteria, incompatible interactio…	8.00E-41
Ljwgs_079559.1	99.1.1.35	KO:K00454	ath:At3g22400	MCB17.13; lipoxygenase, putative [EC:1.13.11.12] [KO:K00454]	6.00E-43				LOXA_PHAVU	Dioxygenase;Fattyacidbiosynthesis;Iron;Lipidsynthesis;Metal-binding;Multigenefamily;Oxidoreductase;Oxylipinbiosynthesis,Lipoxygenase 1 (EC 1.13.11.12).	1.00E-58	GO_ID:21861	TAIR|gene:2011029 SPTR:Q06327 symbol:AT1G55020 [GO:0006952 "defense response" evidence=TAS] [GO:0009611 "response to wounding" evidence=TAS] [GO:0009695 "jasmonic acid biosynthesis" evidence=TAS] [GO:0009737 "response to abscisic acid stimulus" evidence=IEP] [GO:0009753 "response to jasmonic acid stimulus" evidence=IEP] [GO:0009816 "defense response to pathogenic bacteria, incompatible interactio…	8.00E-41
chr2.CM0056.26.1	1.9.4.15	E2.7.1.- [EC:2.7.1.-] [COG:COG0515 COG1493]	ath:At5g02290	T1E22.50; protein kinase, putative [EC:2.7.1.37] [KO:K00870]	2.00E-37	YPL209c	COG0515	3.00E-18	PBS1_ARATH	ATP-binding;Directproteinsequencing;Kinase;Nucleotide-binding;Phosphorylation;Plantdefense;Serine/threonine-proteinkinase;Transferase,Serine/threonine-protein kinase PBS1 (EC 2.7.1.37) (AvrPphB susceptible protein 1).	7.00E-47	GO_ID:51629	TAIR|gene:2157041 SPTR:Q8GZ99 symbol:AT5G49760.1 [GO:0016301 "kinase activity" evidence=ISS] Pfam:PF00560 InterPro:IPR000719 InterPro:IPR008271 Pfam:PF00069 Prosite:PS00108 InterPro:IPR001611 InterPro:IPR007090 Prosite:PS00107 ProDom:PD000001 PROSITE:PS50011 PRINTS:PR00019 HSSP:P36897 EMBL:AK117123 EMBL:BT006486 SPTR:Q8GZ99	2.00E-47
chr2.CM0056.26.1	1.7.8.19	WAAY, rfaY lipopolysaccharide core biosynthesis protein RFAY [EC:2.7.-.-] [COG:COG0515]	ath:At5g02290	T1E22.50; protein kinase, putative [EC:2.7.1.37] [KO:K00870]	2.00E-37	YPL209c	COG0515	3.00E-18	PBS1_ARATH	ATP-binding;Directproteinsequencing;Kinase;Nucleotide-binding;Phosphorylation;Plantdefense;Serine/threonine-proteinkinase;Transferase,Serine/threonine-protein kinase PBS1 (EC 2.7.1.37) (AvrPphB susceptible protein 1).	7.00E-47	GO_ID:51629	TAIR|gene:2157041 SPTR:Q8GZ99 symbol:AT5G49760.1 [GO:0016301 "kinase activity" evidence=ISS] Pfam:PF00560 InterPro:IPR000719 InterPro:IPR008271 Pfam:PF00069 Prosite:PS00108 InterPro:IPR001611 InterPro:IPR007090 Prosite:PS00107 ProDom:PD000001 PROSITE:PS50011 PRINTS:PR00019 HSSP:P36897 EMBL:AK117123 EMBL:BT006486 SPTR:Q8GZ99	2.00E-47
chr2.CM0056.26.1	1.1.17.19	E2.7.1.- [EC:2.7.1.-] [COG:COG0515 COG1493]	ath:At5g02290	T1E22.50; protein kinase, putative [EC:2.7.1.37] [KO:K00870]	2.00E-37	YPL209c	COG0515	3.00E-18	PBS1_ARATH	ATP-binding;Directproteinsequencing;Kinase;Nucleotide-binding;Phosphorylation;Plantdefense;Serine/threonine-proteinkinase;Transferase,Serine/threonine-protein kinase PBS1 (EC 2.7.1.37) (AvrPphB susceptible protein 1).	7.00E-47	GO_ID:51629	TAIR|gene:2157041 SPTR:Q8GZ99 symbol:AT5G49760.1 [GO:0016301 "kinase activity" evidence=ISS] Pfam:PF00560 InterPro:IPR000719 InterPro:IPR008271 Pfam:PF00069 Prosite:PS00108 InterPro:IPR001611 InterPro:IPR007090 Prosite:PS00107 ProDom:PD000001 PROSITE:PS50011 PRINTS:PR00019 HSSP:P36897 EMBL:AK117123 EMBL:BT006486 SPTR:Q8GZ99	2.00E-47
chr2.CM0056.26.1	3.3.10.117	BMPR1 bone morphogenetic protein receptor, type I [EC:2.7.1.37]	ath:At5g02290	T1E22.50; protein kinase, putative [EC:2.7.1.37] [KO:K00870]	2.00E-37	YPL209c	COG0515	3.00E-18	PBS1_ARATH	ATP-binding;Directproteinsequencing;Kinase;Nucleotide-binding;Phosphorylation;Plantdefense;Serine/threonine-proteinkinase;Transferase,Serine/threonine-protein kinase PBS1 (EC 2.7.1.37) (AvrPphB susceptible protein 1).	7.00E-47	GO_ID:51629	TAIR|gene:2157041 SPTR:Q8GZ99 symbol:AT5G49760.1 [GO:0016301 "kinase activity" evidence=ISS] Pfam:PF00560 InterPro:IPR000719 InterPro:IPR008271 Pfam:PF00069 Prosite:PS00108 InterPro:IPR001611 InterPro:IPR007090 Prosite:PS00107 ProDom:PD000001 PROSITE:PS50011 PRINTS:PR00019 HSSP:P36897 EMBL:AK117123 EMBL:BT006486 SPTR:Q8GZ99	2.00E-47
chr2.CM0056.26.1	1.11.16.8	E2.7.1.- [EC:2.7.1.-] [COG:COG0515 COG1493]	ath:At5g02290	T1E22.50; protein kinase, putative [EC:2.7.1.37] [KO:K00870]	2.00E-37	YPL209c	COG0515	3.00E-18	PBS1_ARATH	ATP-binding;Directproteinsequencing;Kinase;Nucleotide-binding;Phosphorylation;Plantdefense;Serine/threonine-proteinkinase;Transferase,Serine/threonine-protein kinase PBS1 (EC 2.7.1.37) (AvrPphB susceptible protein 1).	7.00E-47	GO_ID:51629	TAIR|gene:2157041 SPTR:Q8GZ99 symbol:AT5G49760.1 [GO:0016301 "kinase activity" evidence=ISS] Pfam:PF00560 InterPro:IPR000719 InterPro:IPR008271 Pfam:PF00069 Prosite:PS00108 InterPro:IPR001611 InterPro:IPR007090 Prosite:PS00107 ProDom:PD000001 PROSITE:PS50011 PRINTS:PR00019 HSSP:P36897 EMBL:AK117123 EMBL:BT006486 SPTR:Q8GZ99	2.00E-47
chr2.CM0056.26.1	4.2.4	Cell cycle [CLASS:04110] [PATH:hsa04110] [COG:COG0515]	ath:At5g02290	T1E22.50; protein kinase, putative [EC:2.7.1.37] [KO:K00870]	2.00E-37	YPL209c	COG0515	3.00E-18	PBS1_ARATH	ATP-binding;Directproteinsequencing;Kinase;Nucleotide-binding;Phosphorylation;Plantdefense;Serine/threonine-proteinkinase;Transferase,Serine/threonine-protein kinase PBS1 (EC 2.7.1.37) (AvrPphB susceptible protein 1).	7.00E-47	GO_ID:51629	TAIR|gene:2157041 SPTR:Q8GZ99 symbol:AT5G49760.1 [GO:0016301 "kinase activity" evidence=ISS] Pfam:PF00560 InterPro:IPR000719 InterPro:IPR008271 Pfam:PF00069 Prosite:PS00108 InterPro:IPR001611 InterPro:IPR007090 Prosite:PS00107 ProDom:PD000001 PROSITE:PS50011 PRINTS:PR00019 HSSP:P36897 EMBL:AK117123 EMBL:BT006486 SPTR:Q8GZ99	2.00E-47
chr2.CM0056.26.1	3.2.2.1	Protein kinase [EC:2.7.1.37]	ath:At5g02290	T1E22.50; protein kinase, putative [EC:2.7.1.37] [KO:K00870]	2.00E-37	YPL209c	COG0515	3.00E-18	PBS1_ARATH	ATP-binding;Directproteinsequencing;Kinase;Nucleotide-binding;Phosphorylation;Plantdefense;Serine/threonine-proteinkinase;Transferase,Serine/threonine-protein kinase PBS1 (EC 2.7.1.37) (AvrPphB susceptible protein 1).	7.00E-47	GO_ID:51629	TAIR|gene:2157041 SPTR:Q8GZ99 symbol:AT5G49760.1 [GO:0016301 "kinase activity" evidence=ISS] Pfam:PF00560 InterPro:IPR000719 InterPro:IPR008271 Pfam:PF00069 Prosite:PS00108 InterPro:IPR001611 InterPro:IPR007090 Prosite:PS00107 ProDom:PD000001 PROSITE:PS50011 PRINTS:PR00019 HSSP:P36897 EMBL:AK117123 EMBL:BT006486 SPTR:Q8GZ99	2.00E-47
chr1.CM0579.45.1	99.1.3.1.119	EC 3.1.1.-							EST_HEVBR	Allergen;Directproteinsequencing;Glycoprotein;Hydrolase;Plantdefense;Signal,Esterase precursor (EC 3.1.1.-) (Early nodule-specific protein homolog) (Latex allergen Hev b 13).	5.00E-42	GO_ID:27297	TAIR|gene:2124992 SPTR:Q9M153 symbol:AT4G01130.1 [GO:0016789 "carboxylic ester hydrolase activity" evidence=ISS] INTERPRO:IPR001087 Pfam:PF00657 EMBL:AL161491 PIR:H85014 SPTR:Q9M153	1.00E-78
chr1.CM0579.45.1	99.1.4.5291	GO_ID:27297							EST_HEVBR	Allergen;Directproteinsequencing;Glycoprotein;Hydrolase;Plantdefense;Signal,Esterase precursor (EC 3.1.1.-) (Early nodule-specific protein homolog) (Latex allergen Hev b 13).	5.00E-42	GO_ID:27297	TAIR|gene:2124992 SPTR:Q9M153 symbol:AT4G01130.1 [GO:0016789 "carboxylic ester hydrolase activity" evidence=ISS] INTERPRO:IPR001087 Pfam:PF00657 EMBL:AL161491 PIR:H85014 SPTR:Q9M153	1.00E-78
Ljwgs_034602.1	99.1.4.8369	GO_ID:32263										GO_ID:32263	TAIR|gene:3440224 SPTR:Q9SZP7 symbol:AT4G38700.1 [GO:0005554 "molecular function unknown" evidence=ND] [GO:0006952 "defense response" evidence=ISS] InterPro:IPR004265 Pfam:PF03018 EMBL:AL161593 EMBL:AL035540 PIR:T05698 SPTR:Q9SZP7	3.00E-15
TM1670.19	1.9.4.15	E2.7.1.- [EC:2.7.1.-] [COG:COG0515 COG1493]	ath:At5g02290	T1E22.50; protein kinase, putative [EC:2.7.1.37] [KO:K00870]	1.00E-37	L138452_1	COG0515	9.00E-14	SIRK_ARATH	ATP-binding;Kinase;Leucine-richrepeat;Membrane;Nucleotide-binding;Plantdefense;Receptor;Repeat;Serine/threonine-proteinkinase;Signal;Transferase;Transmembrane,Senescence-induced receptor-like serine/threonine-protein kinase precursor (FLG22-induced receptor-like kinase 1).	3.00E-41	GO_ID:53934	TAIR|gene:2050986 SPTR:O22808 symbol:AT2G33580.1 [GO:0016301 "kinase activity" evidence=ISS] InterPro:IPR000719 Pfam:PF00069 InterPro:IPR002482 Pfam:PF01476 ProDom:PD000001 PROSITE:PS50011 EMBL:AC002332 EMBL:AF370600 PIR:C84747 SPTR:O22808	1.00E-174
TM1670.19	1.7.8.19	WAAY, rfaY lipopolysaccharide core biosynthesis protein RFAY [EC:2.7.-.-] [COG:COG0515]	ath:At5g02290	T1E22.50; protein kinase, putative [EC:2.7.1.37] [KO:K00870]	1.00E-37	L138452_1	COG0515	9.00E-14	SIRK_ARATH	ATP-binding;Kinase;Leucine-richrepeat;Membrane;Nucleotide-binding;Plantdefense;Receptor;Repeat;Serine/threonine-proteinkinase;Signal;Transferase;Transmembrane,Senescence-induced receptor-like serine/threonine-protein kinase precursor (FLG22-induced receptor-like kinase 1).	3.00E-41	GO_ID:53934	TAIR|gene:2050986 SPTR:O22808 symbol:AT2G33580.1 [GO:0016301 "kinase activity" evidence=ISS] InterPro:IPR000719 Pfam:PF00069 InterPro:IPR002482 Pfam:PF01476 ProDom:PD000001 PROSITE:PS50011 EMBL:AC002332 EMBL:AF370600 PIR:C84747 SPTR:O22808	1.00E-174
TM1670.19	1.1.17.19	E2.7.1.- [EC:2.7.1.-] [COG:COG0515 COG1493]	ath:At5g02290	T1E22.50; protein kinase, putative [EC:2.7.1.37] [KO:K00870]	1.00E-37	L138452_1	COG0515	9.00E-14	SIRK_ARATH	ATP-binding;Kinase;Leucine-richrepeat;Membrane;Nucleotide-binding;Plantdefense;Receptor;Repeat;Serine/threonine-proteinkinase;Signal;Transferase;Transmembrane,Senescence-induced receptor-like serine/threonine-protein kinase precursor (FLG22-induced receptor-like kinase 1).	3.00E-41	GO_ID:53934	TAIR|gene:2050986 SPTR:O22808 symbol:AT2G33580.1 [GO:0016301 "kinase activity" evidence=ISS] InterPro:IPR000719 Pfam:PF00069 InterPro:IPR002482 Pfam:PF01476 ProDom:PD000001 PROSITE:PS50011 EMBL:AC002332 EMBL:AF370600 PIR:C84747 SPTR:O22808	1.00E-174
TM1670.19	1.11.16.8	E2.7.1.- [EC:2.7.1.-] [COG:COG0515 COG1493]	ath:At5g02290	T1E22.50; protein kinase, putative [EC:2.7.1.37] [KO:K00870]	1.00E-37	L138452_1	COG0515	9.00E-14	SIRK_ARATH	ATP-binding;Kinase;Leucine-richrepeat;Membrane;Nucleotide-binding;Plantdefense;Receptor;Repeat;Serine/threonine-proteinkinase;Signal;Transferase;Transmembrane,Senescence-induced receptor-like serine/threonine-protein kinase precursor (FLG22-induced receptor-like kinase 1).	3.00E-41	GO_ID:53934	TAIR|gene:2050986 SPTR:O22808 symbol:AT2G33580.1 [GO:0016301 "kinase activity" evidence=ISS] InterPro:IPR000719 Pfam:PF00069 InterPro:IPR002482 Pfam:PF01476 ProDom:PD000001 PROSITE:PS50011 EMBL:AC002332 EMBL:AF370600 PIR:C84747 SPTR:O22808	1.00E-174
TM1670.19	4.2.4	Cell cycle [CLASS:04110] [PATH:hsa04110] [COG:COG0515]	ath:At5g02290	T1E22.50; protein kinase, putative [EC:2.7.1.37] [KO:K00870]	1.00E-37	L138452_1	COG0515	9.00E-14	SIRK_ARATH	ATP-binding;Kinase;Leucine-richrepeat;Membrane;Nucleotide-binding;Plantdefense;Receptor;Repeat;Serine/threonine-proteinkinase;Signal;Transferase;Transmembrane,Senescence-induced receptor-like serine/threonine-protein kinase precursor (FLG22-induced receptor-like kinase 1).	3.00E-41	GO_ID:53934	TAIR|gene:2050986 SPTR:O22808 symbol:AT2G33580.1 [GO:0016301 "kinase activity" evidence=ISS] InterPro:IPR000719 Pfam:PF00069 InterPro:IPR002482 Pfam:PF01476 ProDom:PD000001 PROSITE:PS50011 EMBL:AC002332 EMBL:AF370600 PIR:C84747 SPTR:O22808	1.00E-174
TM1670.19	1.9.4.15	E2.7.1.- [EC:2.7.1.-] [COG:COG0515 COG1493]	ath:At5g02290	T1E22.50; protein kinase, putative [EC:2.7.1.37] [KO:K00870]	1.00E-37	L138452_1	COG0515	9.00E-14	SIRK_ARATH	ATP-binding;Kinase;Leucine-richrepeat;Membrane;Nucleotide-binding;Plantdefense;Receptor;Repeat;Serine/threonine-proteinkinase;Signal;Transferase;Transmembrane,Senescence-induced receptor-like serine/threonine-protein kinase precursor (FLG22-induced receptor-like kinase 1).	3.00E-41	GO_ID:53934	TAIR|gene:2050986 SPTR:O22808 symbol:AT2G33580.1 [GO:0016301 "kinase activity" evidence=ISS] InterPro:IPR000719 Pfam:PF00069 InterPro:IPR002482 Pfam:PF01476 ProDom:PD000001 PROSITE:PS50011 EMBL:AC002332 EMBL:AF370600 PIR:C84747 SPTR:O22808	1.00E-174
TM1670.19	1.7.8.19	WAAY, rfaY lipopolysaccharide core biosynthesis protein RFAY [EC:2.7.-.-] [COG:COG0515]	ath:At5g02290	T1E22.50; protein kinase, putative [EC:2.7.1.37] [KO:K00870]	1.00E-37	L138452_1	COG0515	9.00E-14	SIRK_ARATH	ATP-binding;Kinase;Leucine-richrepeat;Membrane;Nucleotide-binding;Plantdefense;Receptor;Repeat;Serine/threonine-proteinkinase;Signal;Transferase;Transmembrane,Senescence-induced receptor-like serine/threonine-protein kinase precursor (FLG22-induced receptor-like kinase 1).	3.00E-41	GO_ID:53934	TAIR|gene:2050986 SPTR:O22808 symbol:AT2G33580.1 [GO:0016301 "kinase activity" evidence=ISS] InterPro:IPR000719 Pfam:PF00069 InterPro:IPR002482 Pfam:PF01476 ProDom:PD000001 PROSITE:PS50011 EMBL:AC002332 EMBL:AF370600 PIR:C84747 SPTR:O22808	1.00E-174
TM1670.19	1.1.17.19	E2.7.1.- [EC:2.7.1.-] [COG:COG0515 COG1493]	ath:At5g02290	T1E22.50; protein kinase, putative [EC:2.7.1.37] [KO:K00870]	1.00E-37	L138452_1	COG0515	9.00E-14	SIRK_ARATH	ATP-binding;Kinase;Leucine-richrepeat;Membrane;Nucleotide-binding;Plantdefense;Receptor;Repeat;Serine/threonine-proteinkinase;Signal;Transferase;Transmembrane,Senescence-induced receptor-like serine/threonine-protein kinase precursor (FLG22-induced receptor-like kinase 1).	3.00E-41	GO_ID:53934	TAIR|gene:2050986 SPTR:O22808 symbol:AT2G33580.1 [GO:0016301 "kinase activity" evidence=ISS] InterPro:IPR000719 Pfam:PF00069 InterPro:IPR002482 Pfam:PF01476 ProDom:PD000001 PROSITE:PS50011 EMBL:AC002332 EMBL:AF370600 PIR:C84747 SPTR:O22808	1.00E-174
TM1670.19	1.11.16.8	E2.7.1.- [EC:2.7.1.-] [COG:COG0515 COG1493]	ath:At5g02290	T1E22.50; protein kinase, putative [EC:2.7.1.37] [KO:K00870]	1.00E-37	L138452_1	COG0515	9.00E-14	SIRK_ARATH	ATP-binding;Kinase;Leucine-richrepeat;Membrane;Nucleotide-binding;Plantdefense;Receptor;Repeat;Serine/threonine-proteinkinase;Signal;Transferase;Transmembrane,Senescence-induced receptor-like serine/threonine-protein kinase precursor (FLG22-induced receptor-like kinase 1).	3.00E-41	GO_ID:53934	TAIR|gene:2050986 SPTR:O22808 symbol:AT2G33580.1 [GO:0016301 "kinase activity" evidence=ISS] InterPro:IPR000719 Pfam:PF00069 InterPro:IPR002482 Pfam:PF01476 ProDom:PD000001 PROSITE:PS50011 EMBL:AC002332 EMBL:AF370600 PIR:C84747 SPTR:O22808	1.00E-174
TM1670.19	4.2.4	Cell cycle [CLASS:04110] [PATH:hsa04110] [COG:COG0515]	ath:At5g02290	T1E22.50; protein kinase, putative [EC:2.7.1.37] [KO:K00870]	1.00E-37	L138452_1	COG0515	9.00E-14	SIRK_ARATH	ATP-binding;Kinase;Leucine-richrepeat;Membrane;Nucleotide-binding;Plantdefense;Receptor;Repeat;Serine/threonine-proteinkinase;Signal;Transferase;Transmembrane,Senescence-induced receptor-like serine/threonine-protein kinase precursor (FLG22-induced receptor-like kinase 1).	3.00E-41	GO_ID:53934	TAIR|gene:2050986 SPTR:O22808 symbol:AT2G33580.1 [GO:0016301 "kinase activity" evidence=ISS] InterPro:IPR000719 Pfam:PF00069 InterPro:IPR002482 Pfam:PF01476 ProDom:PD000001 PROSITE:PS50011 EMBL:AC002332 EMBL:AF370600 PIR:C84747 SPTR:O22808	1.00E-174
Ljwgs_067107.1	99.1.3.2.17	TMVRN_NICGU							TMVRN_NICGU	Alternativesplicing;ATP-binding;Hypersensitiveresponse;Leucine-richrepeat;Nucleotide-binding;Plantdefense;Repeat,TMV resistance protein N.	2.00E-38	GO_ID:37624	TAIR|gene:2032732 SPTR:Q9SSN3 symbol:AT1G72930.1 [GO:0006952 "defense response" evidence=ISS] InterPro:IPR000157 Pfam:PF01582 GO:GO:0016020 SMART:SM00255 PROSITE:PS50104 EMBL:AC008017 EMBL:AY044312 EMBL:AY065114 EMBL:AY081663 EMBL:AY086809 PIR:E96754 SPTR:Q9SSN3	1.00E-29
Ljwgs_067107.1	99.1.4.4556	GO_ID:37624							TMVRN_NICGU	Alternativesplicing;ATP-binding;Hypersensitiveresponse;Leucine-richrepeat;Nucleotide-binding;Plantdefense;Repeat,TMV resistance protein N.	2.00E-38	GO_ID:37624	TAIR|gene:2032732 SPTR:Q9SSN3 symbol:AT1G72930.1 [GO:0006952 "defense response" evidence=ISS] InterPro:IPR000157 Pfam:PF01582 GO:GO:0016020 SMART:SM00255 PROSITE:PS50104 EMBL:AC008017 EMBL:AY044312 EMBL:AY065114 EMBL:AY081663 EMBL:AY086809 PIR:E96754 SPTR:Q9SSN3	1.00E-29
chr2.TM0564.12.1	4.2.5	Apoptosis [CLASS:04210] [PATH:hsa04210] [GO:0006915]							WRK19_ARATH	ATP-binding;DNA-binding;Kinase;Leucine-richrepeat;Nuclearprotein;Nucleotide-binding;Plantdefense;Repeat;Serine/threonine-proteinkinase;Transcription;Transcriptionregulation;Transferase,Probable WRKY transcription factor 19 (WRKY DNA-binding protein 19).	8.00E-16	GO_ID:33237	TAIR|gene:2118105 SPTR:Q9SZ66 symbol:AT4G12010.1 [GO:0006952 "defense response" evidence=ISS] Pfam:PF00560 InterPro:IPR001611 InterPro:IPR000157 InterPro:IPR002182 InterPro:IPR000767 Pfam:PF01582 GO:GO:0006915 PRINTS:PR00019 GO:GO:0016020 SMART:SM00255 PROSITE:PS50104 PRINTS:PR00364 Pfam:PF00931 InterPro:IPR011713 Pfam:PF07725 EMBL:AL161533 EMBL:AL049638 PIR:T06608 SPTR:Q9SZ66	5.00E-17
chr2.CM0608.66	99.1.3.2.17	TMVRN_NICGU							TMVRN_NICGU	Alternativesplicing;ATP-binding;Hypersensitiveresponse;Leucine-richrepeat;Nucleotide-binding;Plantdefense;Repeat,TMV resistance protein N.	9.00E-41	GO_ID:49496	TAIR|gene:3696915 SPTR:Q9ASZ5 symbol:AT2G20145.1 [GO:0006952 "defense response" evidence=ISS] InterPro:IPR000157 Pfam:PF01582 GO:GO:0016020 SMART:SM00255 PROSITE:PS50104 EMBL:AC006081 EMBL:AF361584 SPTR:Q9ASZ5	3.00E-40
chr2.CM0608.66	99.1.4.3999	GO_ID:49496							TMVRN_NICGU	Alternativesplicing;ATP-binding;Hypersensitiveresponse;Leucine-richrepeat;Nucleotide-binding;Plantdefense;Repeat,TMV resistance protein N.	9.00E-41	GO_ID:49496	TAIR|gene:3696915 SPTR:Q9ASZ5 symbol:AT2G20145.1 [GO:0006952 "defense response" evidence=ISS] InterPro:IPR000157 Pfam:PF01582 GO:GO:0016020 SMART:SM00255 PROSITE:PS50104 EMBL:AC006081 EMBL:AF361584 SPTR:Q9ASZ5	3.00E-40
Ljwgs_061086.1.1	99.1.4.3501	GO_ID:19122							TGA3_ARATH	Activator;Coiledcoil;DNA-binding;Hypersensitiveresponse;Nuclearprotein;Plantdefense;Transcription;Transcriptionregulation,Transcription factor TGA3 (AtbZIP22).	2.00E-13	GO_ID:19122	TAIR|gene:3435149 SPTR:Q93XM6 symbol:AT1G08320.1 [GO:0003700 "transcription factor activity" evidence=ISS] [GO:0003677 "DNA binding" evidence=ISS] InterPro:IPR004827 Pfam:PF00170 GO:GO:0005634 SMART:SM00338 PROSITE:PS50217 PROSITE:PS00036 InterPro:IPR011616 EMBL:AJ314757 SPTR:Q93XM6	2.00E-14
Ljwgs_061086.1.1	99.1.3.2.2348	TGA3_ARATH							TGA3_ARATH	Activator;Coiledcoil;DNA-binding;Hypersensitiveresponse;Nuclearprotein;Plantdefense;Transcription;Transcriptionregulation,Transcription factor TGA3 (AtbZIP22).	2.00E-13	GO_ID:19122	TAIR|gene:3435149 SPTR:Q93XM6 symbol:AT1G08320.1 [GO:0003700 "transcription factor activity" evidence=ISS] [GO:0003677 "DNA binding" evidence=ISS] InterPro:IPR004827 Pfam:PF00170 GO:GO:0005634 SMART:SM00338 PROSITE:PS50217 PROSITE:PS00036 InterPro:IPR011616 EMBL:AJ314757 SPTR:Q93XM6	2.00E-14
Ljwgs_077983.1	99.1.3.2.17	TMVRN_NICGU							TMVRN_NICGU	Alternativesplicing;ATP-binding;Hypersensitiveresponse;Leucine-richrepeat;Nucleotide-binding;Plantdefense;Repeat,TMV resistance protein N.	2.00E-31	GO_ID:40752	TAIR|gene:2032717 SPTR:Q9SSN5 symbol:AT1G72910.1 [GO:0006952 "defense response" evidence=ISS] InterPro:IPR000157 InterPro:IPR000767 Pfam:PF01582 GO:GO:0016020 SMART:SM00255 PROSITE:PS50104 PRINTS:PR00364 EMBL:AC008017 PIR:C96754 SPTR:Q9SSN5	1.00E-28
Ljwgs_077983.1	99.1.4.5153	GO_ID:40752							TMVRN_NICGU	Alternativesplicing;ATP-binding;Hypersensitiveresponse;Leucine-richrepeat;Nucleotide-binding;Plantdefense;Repeat,TMV resistance protein N.	2.00E-31	GO_ID:40752	TAIR|gene:2032717 SPTR:Q9SSN5 symbol:AT1G72910.1 [GO:0006952 "defense response" evidence=ISS] InterPro:IPR000157 InterPro:IPR000767 Pfam:PF01582 GO:GO:0016020 SMART:SM00255 PROSITE:PS50104 PRINTS:PR00364 EMBL:AC008017 PIR:C96754 SPTR:Q9SSN5	1.00E-28
Ljwgs_040178.1	4.2.5	Apoptosis [CLASS:04210] [PATH:hsa04210] [GO:0006915]							TMVRN_NICGU	Alternativesplicing;ATP-binding;Hypersensitiveresponse;Leucine-richrepeat;Nucleotide-binding;Plantdefense;Repeat,TMV resistance protein N.	2.00E-54	GO_ID:38318	TAIR|gene:2156578 SPTR:Q9FKB9 symbol:AT5G48770.1 [GO:0006952 "defense response" evidence=ISS] Pfam:PF00560 InterPro:IPR001611 InterPro:IPR000157 InterPro:IPR002182 InterPro:IPR000767 Pfam:PF01582 GO:GO:0006915 PRINTS:PR00019 GO:GO:0016020 InterPro:IPR011991 SMART:SM00255 PROSITE:PS50104 PRINTS:PR00364 Pfam:PF00931 InterPro:IPR011713 Pfam:PF07725 EMBL:AB012242 SPTR:Q9FKB9	3.00E-57
Ljwgs_058477.2	99.1.4.2434	GO_ID:54823							DR206_PEA	Pathogenesis-relatedprotein;Plantdefense,Disease resistance response protein 206.	2.00E-12	GO_ID:54823	TAIR|gene:2035660 SPTR:Q9C891 symbol:AT1G55210.1 [GO:0005554 "molecular function unknown" evidence=ND] [GO:0006952 "defense response" evidence=ISS] [GO:0009807 "lignan biosynthesis" evidence=ISS] InterPro:IPR004265 Pfam:PF03018 EMBL:AC027034 EMBL:BT015679 PIR:H96593 SPTR:Q9C891	6.00E-54
Ljwgs_058477.2	99.1.3.2.1009	DR206_PEA							DR206_PEA	Pathogenesis-relatedprotein;Plantdefense,Disease resistance response protein 206.	2.00E-12	GO_ID:54823	TAIR|gene:2035660 SPTR:Q9C891 symbol:AT1G55210.1 [GO:0005554 "molecular function unknown" evidence=ND] [GO:0006952 "defense response" evidence=ISS] [GO:0009807 "lignan biosynthesis" evidence=ISS] InterPro:IPR004265 Pfam:PF03018 EMBL:AC027034 EMBL:BT015679 PIR:H96593 SPTR:Q9C891	6.00E-54
chr2.CM0168.53	1.1.8.12	E3.2.1.39 glucan endo-1,3-beta-D-glucosidase [EC:3.2.1.39]	ath:At4g14080	FCAALL.82; glycosyl hydrolase family 17 protein / anther-specific protein (A6) [EC:3.2.1.39] [KO:K01199]	9.00E-11				E131_ARATH	Glycoprotein;Glycosidase;GPI-anchor;Hydrolase;Lipoprotein;Membrane;Plantdefense;Signal,Putative glucan endo-1,3-beta-glucosidase 1 precursor (EC 3.2.1.39) ((1->3)-beta-glucan endohydrolase) ((1->3)-beta-glucanase) (Beta-1,3- endoglucanase) (Beta-1,3-glucanase).	4.00E-18	GO_ID:31422	TAIR|gene:3440745 SPTR:Q9FJX7 symbol:AT5G67460.1 [GO:0004553 "hydrolase activity, hydrolyzing O-glycosyl compounds" evidence=ISS] InterPro:IPR000490 Pfam:PF00332 EMBL:AB013390 SPTR:Q9FJX7	5.00E-65
Ljwgs_046835.1	4.2.5	Apoptosis [CLASS:04210] [PATH:hsa04210] [GO:0006915]							TMVRN_NICGU	Alternativesplicing;ATP-binding;Hypersensitiveresponse;Leucine-richrepeat;Nucleotide-binding;Plantdefense;Repeat,TMV resistance protein N.	5.00E-32	GO_ID:10608	TAIR|gene:2133741 SPTR:Q9M0P9 symbol:AT4G09430.1 [GO:0006952 "defense response" evidence=ISS] Pfam:PF00560 InterPro:IPR001611 InterPro:IPR000157 InterPro:IPR002182 InterPro:IPR000767 Pfam:PF01582 GO:GO:0006915 PRINTS:PR00019 GO:GO:0016020 SMART:SM00255 PROSITE:PS50104 PRINTS:PR00364 Pfam:PF00931 InterPro:IPR011713 Pfam:PF07725 EMBL:AL161514 PIR:A85096 SPTR:Q9M0P9	2.00E-29
chr3.CM0091.12	4.2.4.78	MOB1 maintenance of ploidy protein MOB1 (MPS1 binder 1)	ath:At4g19050	F13C5.220; mob1/phocein family protein [KO:K06685]	7.00E-17				TMVRN_NICGU	Alternativesplicing;ATP-binding;Hypersensitiveresponse;Leucine-richrepeat;Nucleotide-binding;Plantdefense;Repeat,TMV resistance protein N.	4.00E-45	GO_ID:9195	TAIR|gene:2122198 SPTR:O65506 symbol:AT4G36140.1 [GO:0006952 "defense response" evidence=ISS] Pfam:PF00560 InterPro:IPR003593 InterPro:IPR001611 InterPro:IPR000157 InterPro:IPR002182 InterPro:IPR000767 Pfam:PF01582 GO:GO:0006915 SMART:SM00382 GO:GO:0016020 InterPro:IPR011991 SMART:SM00255 PROSITE:PS50104 PRINTS:PR00364 Pfam:PF00931 InterPro:IPR011713 Pfam:PF07725 EMBL:AL161588 EMBL:AL022141 PIR:T…	2.00E-41
chr3.CM0091.12	4.2.5	Apoptosis [CLASS:04210] [PATH:hsa04210] [GO:0006915]	ath:At4g19050	F13C5.220; mob1/phocein family protein [KO:K06685]	7.00E-17				TMVRN_NICGU	Alternativesplicing;ATP-binding;Hypersensitiveresponse;Leucine-richrepeat;Nucleotide-binding;Plantdefense;Repeat,TMV resistance protein N.	4.00E-45	GO_ID:9195	TAIR|gene:2122198 SPTR:O65506 symbol:AT4G36140.1 [GO:0006952 "defense response" evidence=ISS] Pfam:PF00560 InterPro:IPR003593 InterPro:IPR001611 InterPro:IPR000157 InterPro:IPR002182 InterPro:IPR000767 Pfam:PF01582 GO:GO:0006915 SMART:SM00382 GO:GO:0016020 InterPro:IPR011991 SMART:SM00255 PROSITE:PS50104 PRINTS:PR00364 Pfam:PF00931 InterPro:IPR011713 Pfam:PF07725 EMBL:AL161588 EMBL:AL022141 PIR:T…	2.00E-41
Ljwgs_079986.1	99.1.3.2.2117	PR1_MEDSA							PR1_MEDSA	Multigenefamily;Pathogenesis-relatedprotein;Plantdefense,Class-10 pathogenesis-related protein 1 (MSPR10-1).	9.00E-66
chr1.TM1635.10	99.1.3.2.2279	WRK22_ARATH							WRK22_ARATH	Activator;DNA-binding;Nuclearprotein;Plantdefense;Transcription;Transcriptionregulation,WRKY transcription factor 22 (WRKY DNA-binding protein 22).	5.00E-51
chr1.TM1305.2	4.2.4.78	MOB1 maintenance of ploidy protein MOB1 (MPS1 binder 1)	ath:At4g19050	F13C5.220; mob1/phocein family protein [KO:K06685]	2.00E-11				TMVRN_NICGU	Alternativesplicing;ATP-binding;Hypersensitiveresponse;Leucine-richrepeat;Nucleotide-binding;Plantdefense;Repeat,TMV resistance protein N.	1.00E-103	GO_ID:33237	TAIR|gene:2118105 SPTR:Q9SZ66 symbol:AT4G12010.1 [GO:0006952 "defense response" evidence=ISS] Pfam:PF00560 InterPro:IPR001611 InterPro:IPR000157 InterPro:IPR002182 InterPro:IPR000767 Pfam:PF01582 GO:GO:0006915 PRINTS:PR00019 GO:GO:0016020 SMART:SM00255 PROSITE:PS50104 PRINTS:PR00364 Pfam:PF00931 InterPro:IPR011713 Pfam:PF07725 EMBL:AL161533 EMBL:AL049638 PIR:T06608 SPTR:Q9SZ66	2.00E-114
chr1.TM1305.2	4.2.5	Apoptosis [CLASS:04210] [PATH:hsa04210] [GO:0006915]	ath:At4g19050	F13C5.220; mob1/phocein family protein [KO:K06685]	2.00E-11				TMVRN_NICGU	Alternativesplicing;ATP-binding;Hypersensitiveresponse;Leucine-richrepeat;Nucleotide-binding;Plantdefense;Repeat,TMV resistance protein N.	1.00E-103	GO_ID:33237	TAIR|gene:2118105 SPTR:Q9SZ66 symbol:AT4G12010.1 [GO:0006952 "defense response" evidence=ISS] Pfam:PF00560 InterPro:IPR001611 InterPro:IPR000157 InterPro:IPR002182 InterPro:IPR000767 Pfam:PF01582 GO:GO:0006915 PRINTS:PR00019 GO:GO:0016020 SMART:SM00255 PROSITE:PS50104 PRINTS:PR00364 Pfam:PF00931 InterPro:IPR011713 Pfam:PF07725 EMBL:AL161533 EMBL:AL049638 PIR:T06608 SPTR:Q9SZ66	2.00E-114
Ljwgs_053589.1	1.9.4.15	E2.7.1.- [EC:2.7.1.-] [COG:COG0515 COG1493]	ath:At5g02290	T1E22.50; protein kinase, putative [EC:2.7.1.37] [KO:K00870]	1.00E-34	YPL209c	COG0515	3.00E-13	PBS1_ARATH	ATP-binding;Directproteinsequencing;Kinase;Nucleotide-binding;Phosphorylation;Plantdefense;Serine/threonine-proteinkinase;Transferase,Serine/threonine-protein kinase PBS1 (EC 2.7.1.37) (AvrPphB susceptible protein 1).	1.00E-38	GO_ID:53335	TAIR|gene:2198997 SPTR:Q9M8N1 symbol:AT1G80640.1 [GO:0016301 "kinase activity" evidence=ISS] InterPro:IPR000719 ProDom:PD000001 PROSITE:PS50011 EMBL:AC018849 PIR:F96838 SPTR:Q9M8N1	5.00E-53
Ljwgs_053589.1	1.7.8.19	WAAY, rfaY lipopolysaccharide core biosynthesis protein RFAY [EC:2.7.-.-] [COG:COG0515]	ath:At5g02290	T1E22.50; protein kinase, putative [EC:2.7.1.37] [KO:K00870]	1.00E-34	YPL209c	COG0515	3.00E-13	PBS1_ARATH	ATP-binding;Directproteinsequencing;Kinase;Nucleotide-binding;Phosphorylation;Plantdefense;Serine/threonine-proteinkinase;Transferase,Serine/threonine-protein kinase PBS1 (EC 2.7.1.37) (AvrPphB susceptible protein 1).	1.00E-38	GO_ID:53335	TAIR|gene:2198997 SPTR:Q9M8N1 symbol:AT1G80640.1 [GO:0016301 "kinase activity" evidence=ISS] InterPro:IPR000719 ProDom:PD000001 PROSITE:PS50011 EMBL:AC018849 PIR:F96838 SPTR:Q9M8N1	5.00E-53
Ljwgs_053589.1	1.1.17.19	E2.7.1.- [EC:2.7.1.-] [COG:COG0515 COG1493]	ath:At5g02290	T1E22.50; protein kinase, putative [EC:2.7.1.37] [KO:K00870]	1.00E-34	YPL209c	COG0515	3.00E-13	PBS1_ARATH	ATP-binding;Directproteinsequencing;Kinase;Nucleotide-binding;Phosphorylation;Plantdefense;Serine/threonine-proteinkinase;Transferase,Serine/threonine-protein kinase PBS1 (EC 2.7.1.37) (AvrPphB susceptible protein 1).	1.00E-38	GO_ID:53335	TAIR|gene:2198997 SPTR:Q9M8N1 symbol:AT1G80640.1 [GO:0016301 "kinase activity" evidence=ISS] InterPro:IPR000719 ProDom:PD000001 PROSITE:PS50011 EMBL:AC018849 PIR:F96838 SPTR:Q9M8N1	5.00E-53
Ljwgs_053589.1	3.3.10.117	BMPR1 bone morphogenetic protein receptor, type I [EC:2.7.1.37]	ath:At5g02290	T1E22.50; protein kinase, putative [EC:2.7.1.37] [KO:K00870]	1.00E-34	YPL209c	COG0515	3.00E-13	PBS1_ARATH	ATP-binding;Directproteinsequencing;Kinase;Nucleotide-binding;Phosphorylation;Plantdefense;Serine/threonine-proteinkinase;Transferase,Serine/threonine-protein kinase PBS1 (EC 2.7.1.37) (AvrPphB susceptible protein 1).	1.00E-38	GO_ID:53335	TAIR|gene:2198997 SPTR:Q9M8N1 symbol:AT1G80640.1 [GO:0016301 "kinase activity" evidence=ISS] InterPro:IPR000719 ProDom:PD000001 PROSITE:PS50011 EMBL:AC018849 PIR:F96838 SPTR:Q9M8N1	5.00E-53
Ljwgs_053589.1	1.11.16.8	E2.7.1.- [EC:2.7.1.-] [COG:COG0515 COG1493]	ath:At5g02290	T1E22.50; protein kinase, putative [EC:2.7.1.37] [KO:K00870]	1.00E-34	YPL209c	COG0515	3.00E-13	PBS1_ARATH	ATP-binding;Directproteinsequencing;Kinase;Nucleotide-binding;Phosphorylation;Plantdefense;Serine/threonine-proteinkinase;Transferase,Serine/threonine-protein kinase PBS1 (EC 2.7.1.37) (AvrPphB susceptible protein 1).	1.00E-38	GO_ID:53335	TAIR|gene:2198997 SPTR:Q9M8N1 symbol:AT1G80640.1 [GO:0016301 "kinase activity" evidence=ISS] InterPro:IPR000719 ProDom:PD000001 PROSITE:PS50011 EMBL:AC018849 PIR:F96838 SPTR:Q9M8N1	5.00E-53
Ljwgs_053589.1	4.2.4	Cell cycle [CLASS:04110] [PATH:hsa04110] [COG:COG0515]	ath:At5g02290	T1E22.50; protein kinase, putative [EC:2.7.1.37] [KO:K00870]	1.00E-34	YPL209c	COG0515	3.00E-13	PBS1_ARATH	ATP-binding;Directproteinsequencing;Kinase;Nucleotide-binding;Phosphorylation;Plantdefense;Serine/threonine-proteinkinase;Transferase,Serine/threonine-protein kinase PBS1 (EC 2.7.1.37) (AvrPphB susceptible protein 1).	1.00E-38	GO_ID:53335	TAIR|gene:2198997 SPTR:Q9M8N1 symbol:AT1G80640.1 [GO:0016301 "kinase activity" evidence=ISS] InterPro:IPR000719 ProDom:PD000001 PROSITE:PS50011 EMBL:AC018849 PIR:F96838 SPTR:Q9M8N1	5.00E-53
Ljwgs_053589.1	3.2.2.1	Protein kinase [EC:2.7.1.37]	ath:At5g02290	T1E22.50; protein kinase, putative [EC:2.7.1.37] [KO:K00870]	1.00E-34	YPL209c	COG0515	3.00E-13	PBS1_ARATH	ATP-binding;Directproteinsequencing;Kinase;Nucleotide-binding;Phosphorylation;Plantdefense;Serine/threonine-proteinkinase;Transferase,Serine/threonine-protein kinase PBS1 (EC 2.7.1.37) (AvrPphB susceptible protein 1).	1.00E-38	GO_ID:53335	TAIR|gene:2198997 SPTR:Q9M8N1 symbol:AT1G80640.1 [GO:0016301 "kinase activity" evidence=ISS] InterPro:IPR000719 ProDom:PD000001 PROSITE:PS50011 EMBL:AC018849 PIR:F96838 SPTR:Q9M8N1	5.00E-53
Ljwgs_031662.1	3.3.10.117	BMPR1 bone morphogenetic protein receptor, type I [EC:2.7.1.37]	ath:At4g28490	F20O9.180; leucine-rich repeat transmembrane protein kinase, putative [EC:2.7.1.37] [KO:K00870]	2.00E-23				BRI1_ARATH	ATP-binding;Glycoprotein;Kinase;Leucine-richrepeat;Lipid-binding;Membrane;Nucleotide-binding;Phosphorylation;Receptor;Repeat;Serine/threonine-proteinkinase;Signal;Steroid-binding;Transferase;Transmembrane,BRASSINOSTEROID INSENSITIVE 1 precursor (EC 2.7.1.37) (AtBRI1) (Brassinosteroid LRR receptor kinase).	8.00E-27	GO_ID:2994	TAIR|gene:3697782 SPTR:Q9SRL7 symbol:AT3G11080.1 [GO:0016301 "kinase activity" evidence=ISS] [GO:0005515 "protein binding" evidence=ISS;NAS] [GO:0007165 "signal transduction" evidence=IC] [GO:0006952 "defense response" evidence=ISS] Pfam:PF00560 InterPro:IPR001611 InterPro:IPR007090 PRINTS:PR00019 EMBL:AC009991 EMBL:AC073395 SPTR:Q9SRL7	1.00E-58
Ljwgs_031662.1	3.2.2.1	Protein kinase [EC:2.7.1.37]	ath:At4g28490	F20O9.180; leucine-rich repeat transmembrane protein kinase, putative [EC:2.7.1.37] [KO:K00870]	2.00E-23				BRI1_ARATH	ATP-binding;Glycoprotein;Kinase;Leucine-richrepeat;Lipid-binding;Membrane;Nucleotide-binding;Phosphorylation;Receptor;Repeat;Serine/threonine-proteinkinase;Signal;Steroid-binding;Transferase;Transmembrane,BRASSINOSTEROID INSENSITIVE 1 precursor (EC 2.7.1.37) (AtBRI1) (Brassinosteroid LRR receptor kinase).	8.00E-27	GO_ID:2994	TAIR|gene:3697782 SPTR:Q9SRL7 symbol:AT3G11080.1 [GO:0016301 "kinase activity" evidence=ISS] [GO:0005515 "protein binding" evidence=ISS;NAS] [GO:0007165 "signal transduction" evidence=IC] [GO:0006952 "defense response" evidence=ISS] Pfam:PF00560 InterPro:IPR001611 InterPro:IPR007090 PRINTS:PR00019 EMBL:AC009991 EMBL:AC073395 SPTR:Q9SRL7	1.00E-58
Ljwgs_127369.1	99.1.4.2434	GO_ID:54823							DR206_PEA	Pathogenesis-relatedprotein;Plantdefense,Disease resistance response protein 206.	3.00E-14	GO_ID:54823	TAIR|gene:2035660 SPTR:Q9C891 symbol:AT1G55210.1 [GO:0005554 "molecular function unknown" evidence=ND] [GO:0006952 "defense response" evidence=ISS] [GO:0009807 "lignan biosynthesis" evidence=ISS] InterPro:IPR004265 Pfam:PF03018 EMBL:AC027034 EMBL:BT015679 PIR:H96593 SPTR:Q9C891	2.00E-58
Ljwgs_127369.1	99.1.3.2.1009	DR206_PEA							DR206_PEA	Pathogenesis-relatedprotein;Plantdefense,Disease resistance response protein 206.	3.00E-14	GO_ID:54823	TAIR|gene:2035660 SPTR:Q9C891 symbol:AT1G55210.1 [GO:0005554 "molecular function unknown" evidence=ND] [GO:0006952 "defense response" evidence=ISS] [GO:0009807 "lignan biosynthesis" evidence=ISS] InterPro:IPR004265 Pfam:PF03018 EMBL:AC027034 EMBL:BT015679 PIR:H96593 SPTR:Q9C891	2.00E-58
chr2.CM0120.25	1.1.8.12	E3.2.1.39 glucan endo-1,3-beta-D-glucosidase [EC:3.2.1.39]							E131_ARATH	Glycoprotein;Glycosidase;GPI-anchor;Hydrolase;Lipoprotein;Membrane;Plantdefense;Signal,Putative glucan endo-1,3-beta-glucosidase 1 precursor (EC 3.2.1.39) ((1->3)-beta-glucan endohydrolase) ((1->3)-beta-glucanase) (Beta-1,3- endoglucanase) (Beta-1,3-glucanase).	1.00E-16	GO_ID:23358	TAIR|gene:2027427 SPTR:Q9FZ86 symbol:AT1G18650.1 [GO:0005554 "molecular function unknown" evidence=ND] [GO:0000004 "biological process unknown" evidence=ND] [GO:0031225 "anchored to membrane" evidence=TAS] EMBL:AC026238 EMBL:AY087143 EMBL:BT006195 PIR:C86320 SPTR:Q9FZ86	4.00E-30
chr2.CM0608.64	99.1.3.2.17	TMVRN_NICGU							TMVRN_NICGU	Alternativesplicing;ATP-binding;Hypersensitiveresponse;Leucine-richrepeat;Nucleotide-binding;Plantdefense;Repeat,TMV resistance protein N.	1.00E-39	GO_ID:49496	TAIR|gene:3696915 SPTR:Q9ASZ5 symbol:AT2G20145.1 [GO:0006952 "defense response" evidence=ISS] InterPro:IPR000157 Pfam:PF01582 GO:GO:0016020 SMART:SM00255 PROSITE:PS50104 EMBL:AC006081 EMBL:AF361584 SPTR:Q9ASZ5	3.00E-35
chr2.CM0608.64	99.1.4.3999	GO_ID:49496							TMVRN_NICGU	Alternativesplicing;ATP-binding;Hypersensitiveresponse;Leucine-richrepeat;Nucleotide-binding;Plantdefense;Repeat,TMV resistance protein N.	1.00E-39	GO_ID:49496	TAIR|gene:3696915 SPTR:Q9ASZ5 symbol:AT2G20145.1 [GO:0006952 "defense response" evidence=ISS] InterPro:IPR000157 Pfam:PF01582 GO:GO:0016020 SMART:SM00255 PROSITE:PS50104 EMBL:AC006081 EMBL:AF361584 SPTR:Q9ASZ5	3.00E-35
chr3.CM0115.46	99.1.4.3671	GO_ID:21861	ath:At1g55020	F14C21.54; lipoxygenase (LOX1) [EC:1.13.11.12] [KO:K00454]	0				LOXX_SOYBN	Dioxygenase;Fattyacidbiosynthesis;Iron;Lipidsynthesis;Metal-binding;Multigenefamily;Oxidoreductase;Oxylipinbiosynthesis,Seed lipoxygenase (EC 1.13.11.12).	0	GO_ID:21861	TAIR|gene:2011029 SPTR:Q06327 symbol:AT1G55020 [GO:0006952 "defense response" evidence=TAS] [GO:0009611 "response to wounding" evidence=TAS] [GO:0009695 "jasmonic acid biosynthesis" evidence=TAS] [GO:0009737 "response to abscisic acid stimulus" evidence=IEP] [GO:0009753 "response to jasmonic acid stimulus" evidence=IEP] [GO:0009816 "defense response to pathogenic bacteria, incompatible interactio…	0
chr3.CM0115.46	99.1.3.1.129	EC 1.13.11.12	ath:At1g55020	F14C21.54; lipoxygenase (LOX1) [EC:1.13.11.12] [KO:K00454]	0				LOXX_SOYBN	Dioxygenase;Fattyacidbiosynthesis;Iron;Lipidsynthesis;Metal-binding;Multigenefamily;Oxidoreductase;Oxylipinbiosynthesis,Seed lipoxygenase (EC 1.13.11.12).	0	GO_ID:21861	TAIR|gene:2011029 SPTR:Q06327 symbol:AT1G55020 [GO:0006952 "defense response" evidence=TAS] [GO:0009611 "response to wounding" evidence=TAS] [GO:0009695 "jasmonic acid biosynthesis" evidence=TAS] [GO:0009737 "response to abscisic acid stimulus" evidence=IEP] [GO:0009753 "response to jasmonic acid stimulus" evidence=IEP] [GO:0009816 "defense response to pathogenic bacteria, incompatible interactio…	0
chr3.CM0115.46	99.1.1.35	KO:K00454	ath:At1g55020	F14C21.54; lipoxygenase (LOX1) [EC:1.13.11.12] [KO:K00454]	0				LOXX_SOYBN	Dioxygenase;Fattyacidbiosynthesis;Iron;Lipidsynthesis;Metal-binding;Multigenefamily;Oxidoreductase;Oxylipinbiosynthesis,Seed lipoxygenase (EC 1.13.11.12).	0	GO_ID:21861	TAIR|gene:2011029 SPTR:Q06327 symbol:AT1G55020 [GO:0006952 "defense response" evidence=TAS] [GO:0009611 "response to wounding" evidence=TAS] [GO:0009695 "jasmonic acid biosynthesis" evidence=TAS] [GO:0009737 "response to abscisic acid stimulus" evidence=IEP] [GO:0009753 "response to jasmonic acid stimulus" evidence=IEP] [GO:0009816 "defense response to pathogenic bacteria, incompatible interactio…	0
chr5.CM0569.33	99.1.4.4559	GO_ID:31565							RPM1_ARATH	ATP-binding;Hypersensitiveresponse;Leucine-richrepeat;Membrane;Nucleotide-binding;Plantdefense;Repeat,Disease resistance protein RPM1 (Resistance to Pseudomonas syringae protein 3).	2.00E-35	GO_ID:31565	TAIR|gene:2077571 SPTR:Q39214 symbol:AT3G07040.1 [GO:0006952 "defense response" evidence=ISS;TAS] Pfam:PF00560 InterPro:IPR001611 InterPro:IPR002182 InterPro:IPR000767 PRINTS:PR00364 Pfam:PF00931 EMBL:AC016827 EMBL:X87851 PIR:A57072 SPTR:Q39214	6.00E-36
chr5.CM0569.33	99.1.3.2.399	RPM1_ARATH							RPM1_ARATH	ATP-binding;Hypersensitiveresponse;Leucine-richrepeat;Membrane;Nucleotide-binding;Plantdefense;Repeat,Disease resistance protein RPM1 (Resistance to Pseudomonas syringae protein 3).	2.00E-35	GO_ID:31565	TAIR|gene:2077571 SPTR:Q39214 symbol:AT3G07040.1 [GO:0006952 "defense response" evidence=ISS;TAS] Pfam:PF00560 InterPro:IPR001611 InterPro:IPR002182 InterPro:IPR000767 PRINTS:PR00364 Pfam:PF00931 EMBL:AC016827 EMBL:X87851 PIR:A57072 SPTR:Q39214	6.00E-36
chr3.CM0282.98	4.2.4.78	MOB1 maintenance of ploidy protein MOB1 (MPS1 binder 1)	ath:At4g19050	F13C5.220; mob1/phocein family protein [KO:K06685]	5.00E-09				TMVRN_NICGU	Alternativesplicing;ATP-binding;Hypersensitiveresponse;Leucine-richrepeat;Nucleotide-binding;Plantdefense;Repeat,TMV resistance protein N.	6.00E-129	GO_ID:54443	TAIR|gene:2151490 SPTR:Q9FHG0 symbol:AT5G46450.1 [GO:0006952 "defense response" evidence=ISS] Pfam:PF00560 InterPro:IPR003593 InterPro:IPR001611 InterPro:IPR000157 InterPro:IPR002182 InterPro:IPR000767 Pfam:PF01582 GO:GO:0006915 SMART:SM00382 GO:GO:0016020 InterPro:IPR011991 SMART:SM00255 PROSITE:PS50104 PRINTS:PR00364 Pfam:PF00931 InterPro:IPR011713 Pfam:PF07725 EMBL:AB019223 SPTR:Q9FHG0	3.00E-112
chr3.CM0282.98	4.2.5	Apoptosis [CLASS:04210] [PATH:hsa04210] [GO:0006915]	ath:At4g19050	F13C5.220; mob1/phocein family protein [KO:K06685]	5.00E-09				TMVRN_NICGU	Alternativesplicing;ATP-binding;Hypersensitiveresponse;Leucine-richrepeat;Nucleotide-binding;Plantdefense;Repeat,TMV resistance protein N.	6.00E-129	GO_ID:54443	TAIR|gene:2151490 SPTR:Q9FHG0 symbol:AT5G46450.1 [GO:0006952 "defense response" evidence=ISS] Pfam:PF00560 InterPro:IPR003593 InterPro:IPR001611 InterPro:IPR000157 InterPro:IPR002182 InterPro:IPR000767 Pfam:PF01582 GO:GO:0006915 SMART:SM00382 GO:GO:0016020 InterPro:IPR011991 SMART:SM00255 PROSITE:PS50104 PRINTS:PR00364 Pfam:PF00931 InterPro:IPR011713 Pfam:PF07725 EMBL:AB019223 SPTR:Q9FHG0	3.00E-112
chr1.TM0688.20	4.2.5	Apoptosis [CLASS:04210] [PATH:hsa04210] [GO:0006915]							TMVRN_NICGU	Alternativesplicing;ATP-binding;Hypersensitiveresponse;Leucine-richrepeat;Nucleotide-binding;Plantdefense;Repeat,TMV resistance protein N.	4.00E-11	GO_ID:18353	TAIR|gene:2160486 SPTR:Q9FFS5 symbol:AT5G41550.1 [GO:0006952 "defense response" evidence=ISS] Pfam:PF00560 InterPro:IPR003593 InterPro:IPR001611 InterPro:IPR000157 InterPro:IPR002182 InterPro:IPR000767 Pfam:PF01582 GO:GO:0006915 SMART:SM00382 GO:GO:0016020 InterPro:IPR011991 SMART:SM00255 PROSITE:PS50104 PRINTS:PR00364 Pfam:PF00931 InterPro:IPR011713 Pfam:PF07725 EMBL:AB005233 SPTR:Q9FFS5	1.00E-13
TM1729.13	1.10.9.5	E4.3.1.5 phenylalanine ammonia-lyase [EC:4.3.1.5] [GO:0045548]	ath:At2g37040	T1J8.22; phenylalanine ammonia-lyase 1 (PAL1) [EC:4.3.1.5] [KO:K01747]	0	SPy2089	COG2986	6.00E-59	PAL1_PHAVU	Lyase;Multigenefamily;Phenylpropanoidmetabolism,Phenylalanine ammonia-lyase class I (EC 4.3.1.5) (Fragment).	0	GO_ID:7997	TAIR|gene:2057980 SPTR:Q94AN1 symbol:AT2G37040.1 [GO:0006952 "defense response" evidence=TAS] [GO:0009611 "response to wounding" evidence=TAS] [GO:0045548 "phenylalanine ammonia-lyase activity" evidence=ISS] [GO:0006979 "response to oxidative stress" evidence=IEP] InterPro:IPR001106 InterPro:IPR005922 Pfam:PF00221 GO:GO:0005737 GO:GO:0009058 HSSP:P21310 PROSITE:PS00488 EMBL:AY045919 EMBL:AY079363…	0
TM1729.13	1.5.13.12	E4.3.1.5 phenylalanine ammonia-lyase [EC:4.3.1.5] [GO:0045548]	ath:At2g37040	T1J8.22; phenylalanine ammonia-lyase 1 (PAL1) [EC:4.3.1.5] [KO:K01747]	0	SPy2089	COG2986	6.00E-59	PAL1_PHAVU	Lyase;Multigenefamily;Phenylpropanoidmetabolism,Phenylalanine ammonia-lyase class I (EC 4.3.1.5) (Fragment).	0	GO_ID:7997	TAIR|gene:2057980 SPTR:Q94AN1 symbol:AT2G37040.1 [GO:0006952 "defense response" evidence=TAS] [GO:0009611 "response to wounding" evidence=TAS] [GO:0045548 "phenylalanine ammonia-lyase activity" evidence=ISS] [GO:0006979 "response to oxidative stress" evidence=IEP] InterPro:IPR001106 InterPro:IPR005922 Pfam:PF00221 GO:GO:0005737 GO:GO:0009058 HSSP:P21310 PROSITE:PS00488 EMBL:AY045919 EMBL:AY079363…	0
TM1729.13	1.5.11.11	E4.3.1.3, hutH histidine ammonia-lyase [EC:4.3.1.3] [COG:COG2986] [GO:0004397]	ath:At2g37040	T1J8.22; phenylalanine ammonia-lyase 1 (PAL1) [EC:4.3.1.5] [KO:K01747]	0	SPy2089	COG2986	6.00E-59	PAL1_PHAVU	Lyase;Multigenefamily;Phenylpropanoidmetabolism,Phenylalanine ammonia-lyase class I (EC 4.3.1.5) (Fragment).	0	GO_ID:7997	TAIR|gene:2057980 SPTR:Q94AN1 symbol:AT2G37040.1 [GO:0006952 "defense response" evidence=TAS] [GO:0009611 "response to wounding" evidence=TAS] [GO:0045548 "phenylalanine ammonia-lyase activity" evidence=ISS] [GO:0006979 "response to oxidative stress" evidence=IEP] InterPro:IPR001106 InterPro:IPR005922 Pfam:PF00221 GO:GO:0005737 GO:GO:0009058 HSSP:P21310 PROSITE:PS00488 EMBL:AY045919 EMBL:AY079363…	0
TM1729.13	1.2.7.15	E4.3.1.5 phenylalanine ammonia-lyase [EC:4.3.1.5] [GO:0045548]	ath:At2g37040	T1J8.22; phenylalanine ammonia-lyase 1 (PAL1) [EC:4.3.1.5] [KO:K01747]	0	SPy2089	COG2986	6.00E-59	PAL1_PHAVU	Lyase;Multigenefamily;Phenylpropanoidmetabolism,Phenylalanine ammonia-lyase class I (EC 4.3.1.5) (Fragment).	0	GO_ID:7997	TAIR|gene:2057980 SPTR:Q94AN1 symbol:AT2G37040.1 [GO:0006952 "defense response" evidence=TAS] [GO:0009611 "response to wounding" evidence=TAS] [GO:0045548 "phenylalanine ammonia-lyase activity" evidence=ISS] [GO:0006979 "response to oxidative stress" evidence=IEP] InterPro:IPR001106 InterPro:IPR005922 Pfam:PF00221 GO:GO:0005737 GO:GO:0009058 HSSP:P21310 PROSITE:PS00488 EMBL:AY045919 EMBL:AY079363…	0
TM1729.13	1.2.7.14	E4.3.1.3, hutH histidine ammonia-lyase [EC:4.3.1.3] [COG:COG2986] [GO:0004397]	ath:At2g37040	T1J8.22; phenylalanine ammonia-lyase 1 (PAL1) [EC:4.3.1.5] [KO:K01747]	0	SPy2089	COG2986	6.00E-59	PAL1_PHAVU	Lyase;Multigenefamily;Phenylpropanoidmetabolism,Phenylalanine ammonia-lyase class I (EC 4.3.1.5) (Fragment).	0	GO_ID:7997	TAIR|gene:2057980 SPTR:Q94AN1 symbol:AT2G37040.1 [GO:0006952 "defense response" evidence=TAS] [GO:0009611 "response to wounding" evidence=TAS] [GO:0045548 "phenylalanine ammonia-lyase activity" evidence=ISS] [GO:0006979 "response to oxidative stress" evidence=IEP] InterPro:IPR001106 InterPro:IPR005922 Pfam:PF00221 GO:GO:0005737 GO:GO:0009058 HSSP:P21310 PROSITE:PS00488 EMBL:AY045919 EMBL:AY079363…	0
TM1729.13	1.5.12.36	E4.3.1.5 phenylalanine ammonia-lyase [EC:4.3.1.5] [GO:0045548]	ath:At2g37040	T1J8.22; phenylalanine ammonia-lyase 1 (PAL1) [EC:4.3.1.5] [KO:K01747]	0	SPy2089	COG2986	6.00E-59	PAL1_PHAVU	Lyase;Multigenefamily;Phenylpropanoidmetabolism,Phenylalanine ammonia-lyase class I (EC 4.3.1.5) (Fragment).	0	GO_ID:7997	TAIR|gene:2057980 SPTR:Q94AN1 symbol:AT2G37040.1 [GO:0006952 "defense response" evidence=TAS] [GO:0009611 "response to wounding" evidence=TAS] [GO:0045548 "phenylalanine ammonia-lyase activity" evidence=ISS] [GO:0006979 "response to oxidative stress" evidence=IEP] InterPro:IPR001106 InterPro:IPR005922 Pfam:PF00221 GO:GO:0005737 GO:GO:0009058 HSSP:P21310 PROSITE:PS00488 EMBL:AY045919 EMBL:AY079363…	0
Ljwgs_024432.1	99.1.3.2.17	TMVRN_NICGU							TMVRN_NICGU	Alternativesplicing;ATP-binding;Hypersensitiveresponse;Leucine-richrepeat;Nucleotide-binding;Plantdefense;Repeat,TMV resistance protein N.	5.00E-41	GO_ID:49496	TAIR|gene:3696915 SPTR:Q9ASZ5 symbol:AT2G20145.1 [GO:0006952 "defense response" evidence=ISS] InterPro:IPR000157 Pfam:PF01582 GO:GO:0016020 SMART:SM00255 PROSITE:PS50104 EMBL:AC006081 EMBL:AF361584 SPTR:Q9ASZ5	3.00E-35
Ljwgs_024432.1	99.1.4.3999	GO_ID:49496							TMVRN_NICGU	Alternativesplicing;ATP-binding;Hypersensitiveresponse;Leucine-richrepeat;Nucleotide-binding;Plantdefense;Repeat,TMV resistance protein N.	5.00E-41	GO_ID:49496	TAIR|gene:3696915 SPTR:Q9ASZ5 symbol:AT2G20145.1 [GO:0006952 "defense response" evidence=ISS] InterPro:IPR000157 Pfam:PF01582 GO:GO:0016020 SMART:SM00255 PROSITE:PS50104 EMBL:AC006081 EMBL:AF361584 SPTR:Q9ASZ5	3.00E-35
TM1647.16	1.9.4.15	E2.7.1.- [EC:2.7.1.-] [COG:COG0515 COG1493]	ath:At5g02290	T1E22.50; protein kinase, putative [EC:2.7.1.37] [KO:K00870]	2.00E-52	SPy1625_1	COG0515	9.00E-19	PBS1_ARATH	ATP-binding;Directproteinsequencing;Kinase;Nucleotide-binding;Phosphorylation;Plantdefense;Serine/threonine-proteinkinase;Transferase,Serine/threonine-protein kinase PBS1 (EC 2.7.1.37) (AvrPphB susceptible protein 1).	4.00E-67	GO_ID:40403	TAIR|gene:2091014 SPTR:Q9LUL4 symbol:AT3G14350.1 [GO:0004674 "protein serine/threonine kinase activity" evidence=ISS] [GO:0005524 "ATP binding" evidence=ISS] [GO:0006468 "protein amino acid phosphorylation" evidence=ISS] [GO:0007169 "transmembrane receptor protein tyrosine kinase signaling pathway" evidence=ISS] Pfam:PF00560 InterPro:IPR000719 Pfam:PF00069 InterPro:IPR001611 InterPro:IPR007090 Pr…	7.00E-126
TM1647.16	1.7.8.19	WAAY, rfaY lipopolysaccharide core biosynthesis protein RFAY [EC:2.7.-.-] [COG:COG0515]	ath:At5g02290	T1E22.50; protein kinase, putative [EC:2.7.1.37] [KO:K00870]	2.00E-52	SPy1625_1	COG0515	9.00E-19	PBS1_ARATH	ATP-binding;Directproteinsequencing;Kinase;Nucleotide-binding;Phosphorylation;Plantdefense;Serine/threonine-proteinkinase;Transferase,Serine/threonine-protein kinase PBS1 (EC 2.7.1.37) (AvrPphB susceptible protein 1).	4.00E-67	GO_ID:40403	TAIR|gene:2091014 SPTR:Q9LUL4 symbol:AT3G14350.1 [GO:0004674 "protein serine/threonine kinase activity" evidence=ISS] [GO:0005524 "ATP binding" evidence=ISS] [GO:0006468 "protein amino acid phosphorylation" evidence=ISS] [GO:0007169 "transmembrane receptor protein tyrosine kinase signaling pathway" evidence=ISS] Pfam:PF00560 InterPro:IPR000719 Pfam:PF00069 InterPro:IPR001611 InterPro:IPR007090 Pr…	7.00E-126
TM1647.16	1.1.17.19	E2.7.1.- [EC:2.7.1.-] [COG:COG0515 COG1493]	ath:At5g02290	T1E22.50; protein kinase, putative [EC:2.7.1.37] [KO:K00870]	2.00E-52	SPy1625_1	COG0515	9.00E-19	PBS1_ARATH	ATP-binding;Directproteinsequencing;Kinase;Nucleotide-binding;Phosphorylation;Plantdefense;Serine/threonine-proteinkinase;Transferase,Serine/threonine-protein kinase PBS1 (EC 2.7.1.37) (AvrPphB susceptible protein 1).	4.00E-67	GO_ID:40403	TAIR|gene:2091014 SPTR:Q9LUL4 symbol:AT3G14350.1 [GO:0004674 "protein serine/threonine kinase activity" evidence=ISS] [GO:0005524 "ATP binding" evidence=ISS] [GO:0006468 "protein amino acid phosphorylation" evidence=ISS] [GO:0007169 "transmembrane receptor protein tyrosine kinase signaling pathway" evidence=ISS] Pfam:PF00560 InterPro:IPR000719 Pfam:PF00069 InterPro:IPR001611 InterPro:IPR007090 Pr…	7.00E-126
TM1647.16	3.3.10.117	BMPR1 bone morphogenetic protein receptor, type I [EC:2.7.1.37]	ath:At5g02290	T1E22.50; protein kinase, putative [EC:2.7.1.37] [KO:K00870]	2.00E-52	SPy1625_1	COG0515	9.00E-19	PBS1_ARATH	ATP-binding;Directproteinsequencing;Kinase;Nucleotide-binding;Phosphorylation;Plantdefense;Serine/threonine-proteinkinase;Transferase,Serine/threonine-protein kinase PBS1 (EC 2.7.1.37) (AvrPphB susceptible protein 1).	4.00E-67	GO_ID:40403	TAIR|gene:2091014 SPTR:Q9LUL4 symbol:AT3G14350.1 [GO:0004674 "protein serine/threonine kinase activity" evidence=ISS] [GO:0005524 "ATP binding" evidence=ISS] [GO:0006468 "protein amino acid phosphorylation" evidence=ISS] [GO:0007169 "transmembrane receptor protein tyrosine kinase signaling pathway" evidence=ISS] Pfam:PF00560 InterPro:IPR000719 Pfam:PF00069 InterPro:IPR001611 InterPro:IPR007090 Pr…	7.00E-126
TM1647.16	1.11.16.8	E2.7.1.- [EC:2.7.1.-] [COG:COG0515 COG1493]	ath:At5g02290	T1E22.50; protein kinase, putative [EC:2.7.1.37] [KO:K00870]	2.00E-52	SPy1625_1	COG0515	9.00E-19	PBS1_ARATH	ATP-binding;Directproteinsequencing;Kinase;Nucleotide-binding;Phosphorylation;Plantdefense;Serine/threonine-proteinkinase;Transferase,Serine/threonine-protein kinase PBS1 (EC 2.7.1.37) (AvrPphB susceptible protein 1).	4.00E-67	GO_ID:40403	TAIR|gene:2091014 SPTR:Q9LUL4 symbol:AT3G14350.1 [GO:0004674 "protein serine/threonine kinase activity" evidence=ISS] [GO:0005524 "ATP binding" evidence=ISS] [GO:0006468 "protein amino acid phosphorylation" evidence=ISS] [GO:0007169 "transmembrane receptor protein tyrosine kinase signaling pathway" evidence=ISS] Pfam:PF00560 InterPro:IPR000719 Pfam:PF00069 InterPro:IPR001611 InterPro:IPR007090 Pr…	7.00E-126
TM1647.16	4.2.4	Cell cycle [CLASS:04110] [PATH:hsa04110] [COG:COG0515]	ath:At5g02290	T1E22.50; protein kinase, putative [EC:2.7.1.37] [KO:K00870]	2.00E-52	SPy1625_1	COG0515	9.00E-19	PBS1_ARATH	ATP-binding;Directproteinsequencing;Kinase;Nucleotide-binding;Phosphorylation;Plantdefense;Serine/threonine-proteinkinase;Transferase,Serine/threonine-protein kinase PBS1 (EC 2.7.1.37) (AvrPphB susceptible protein 1).	4.00E-67	GO_ID:40403	TAIR|gene:2091014 SPTR:Q9LUL4 symbol:AT3G14350.1 [GO:0004674 "protein serine/threonine kinase activity" evidence=ISS] [GO:0005524 "ATP binding" evidence=ISS] [GO:0006468 "protein amino acid phosphorylation" evidence=ISS] [GO:0007169 "transmembrane receptor protein tyrosine kinase signaling pathway" evidence=ISS] Pfam:PF00560 InterPro:IPR000719 Pfam:PF00069 InterPro:IPR001611 InterPro:IPR007090 Pr…	7.00E-126
TM1647.16	3.2.2.1	Protein kinase [EC:2.7.1.37]	ath:At5g02290	T1E22.50; protein kinase, putative [EC:2.7.1.37] [KO:K00870]	2.00E-52	SPy1625_1	COG0515	9.00E-19	PBS1_ARATH	ATP-binding;Directproteinsequencing;Kinase;Nucleotide-binding;Phosphorylation;Plantdefense;Serine/threonine-proteinkinase;Transferase,Serine/threonine-protein kinase PBS1 (EC 2.7.1.37) (AvrPphB susceptible protein 1).	4.00E-67	GO_ID:40403	TAIR|gene:2091014 SPTR:Q9LUL4 symbol:AT3G14350.1 [GO:0004674 "protein serine/threonine kinase activity" evidence=ISS] [GO:0005524 "ATP binding" evidence=ISS] [GO:0006468 "protein amino acid phosphorylation" evidence=ISS] [GO:0007169 "transmembrane receptor protein tyrosine kinase signaling pathway" evidence=ISS] Pfam:PF00560 InterPro:IPR000719 Pfam:PF00069 InterPro:IPR001611 InterPro:IPR007090 Pr…	7.00E-126
Ljwgs_063085.1	99.1.3.2.2117	PR1_MEDSA							PR1_MEDSA	Multigenefamily;Pathogenesis-relatedprotein;Plantdefense,Class-10 pathogenesis-related protein 1 (MSPR10-1).	3.00E-57
chr2.TM0621.23	4.2.5	Apoptosis [CLASS:04210] [PATH:hsa04210] [GO:0006915]							TMVRN_NICGU	Alternativesplicing;ATP-binding;Hypersensitiveresponse;Leucine-richrepeat;Nucleotide-binding;Plantdefense;Repeat,TMV resistance protein N.	8.00E-37	GO_ID:10608	TAIR|gene:2133741 SPTR:Q9M0P9 symbol:AT4G09430.1 [GO:0006952 "defense response" evidence=ISS] Pfam:PF00560 InterPro:IPR001611 InterPro:IPR000157 InterPro:IPR002182 InterPro:IPR000767 Pfam:PF01582 GO:GO:0006915 PRINTS:PR00019 GO:GO:0016020 SMART:SM00255 PROSITE:PS50104 PRINTS:PR00364 Pfam:PF00931 InterPro:IPR011713 Pfam:PF07725 EMBL:AL161514 PIR:A85096 SPTR:Q9M0P9	7.00E-32
Ljwgs_025651.1.1	99.1.4.7357	GO_ID:40271										GO_ID:40271	TAIR|gene:3700036 SPTR:Q9M2N9 symbol:AT3G58090.1 [GO:0006952 "defense response" evidence=ISS] InterPro:IPR004265 Pfam:PF03018 EMBL:AL132977 PIR:T46031 SPTR:Q9M2N9	5.00E-17
chr3.CM0106.58	99.1.3.1.119	EC 3.1.1.-							EST_HEVBR	Allergen;Directproteinsequencing;Glycoprotein;Hydrolase;Plantdefense;Signal,Esterase precursor (EC 3.1.1.-) (Early nodule-specific protein homolog) (Latex allergen Hev b 13).	2.00E-133	GO_ID:30560	TAIR|gene:2079285 SPTR:Q9LIN2 symbol:AT3G26430.1 [GO:0016789 "carboxylic ester hydrolase activity" evidence=ISS] INTERPRO:IPR001087 Pfam:PF00657 EMBL:AP001298 EMBL:AY062535 EMBL:AY093315 SPTR:Q9LIN2	7.00E-104
chr3.CM0106.58	99.1.4.891	GO_ID:30560							EST_HEVBR	Allergen;Directproteinsequencing;Glycoprotein;Hydrolase;Plantdefense;Signal,Esterase precursor (EC 3.1.1.-) (Early nodule-specific protein homolog) (Latex allergen Hev b 13).	2.00E-133	GO_ID:30560	TAIR|gene:2079285 SPTR:Q9LIN2 symbol:AT3G26430.1 [GO:0016789 "carboxylic ester hydrolase activity" evidence=ISS] INTERPRO:IPR001087 Pfam:PF00657 EMBL:AP001298 EMBL:AY062535 EMBL:AY093315 SPTR:Q9LIN2	7.00E-104
chr1.CM0147.33	99.1.4.4468	GO_ID:40817							NOX1_HUMAN	Alternativesplicing;Electrontransport;FAD;Glycoprotein;Heme;Iontransport;Ionicchannel;Iron;Membrane;Metal-binding;NADP;Oxidoreductase;Transmembrane;Transport;Voltage-gatedchannel,NADPH oxidase homolog 1 (NOX-1) (NOH-1) (NADH/NADPH mitogenic oxidase subunit P65-MOX) (Mitogenic oxidase 1) (MOX1).	8.00E-66	GO_ID:40817	TAIR|gene:2160916 SPTR:Q9FIJ0 symbol:AT5G47910.1 [GO:0006800 "oxygen and reactive oxygen species metabolism" evidence=IMP] [GO:0006952 "defense response" evidence=IMP] InterPro:IPR002048 InterPro:IPR002916 Pfam:PF00036 InterPro:IPR011992 InterPro:IPR000778 Prosite:PS00018 GO:GO:0016020 Pfam:PF01794 PRINTS:PR00466 EMBL:AB016886 EMBL:AF424625 EMBL:BT002651 SPTR:Q9FIJ0	0
chr1.CM0147.33	99.1.3.2.1657	NOX1_HUMAN							NOX1_HUMAN	Alternativesplicing;Electrontransport;FAD;Glycoprotein;Heme;Iontransport;Ionicchannel;Iron;Membrane;Metal-binding;NADP;Oxidoreductase;Transmembrane;Transport;Voltage-gatedchannel,NADPH oxidase homolog 1 (NOX-1) (NOH-1) (NADH/NADPH mitogenic oxidase subunit P65-MOX) (Mitogenic oxidase 1) (MOX1).	8.00E-66	GO_ID:40817	TAIR|gene:2160916 SPTR:Q9FIJ0 symbol:AT5G47910.1 [GO:0006800 "oxygen and reactive oxygen species metabolism" evidence=IMP] [GO:0006952 "defense response" evidence=IMP] InterPro:IPR002048 InterPro:IPR002916 Pfam:PF00036 InterPro:IPR011992 InterPro:IPR000778 Prosite:PS00018 GO:GO:0016020 Pfam:PF01794 PRINTS:PR00466 EMBL:AB016886 EMBL:AF424625 EMBL:BT002651 SPTR:Q9FIJ0	0
Ljwgs_027386.1	99.1.4.2013	GO_ID:2310	ath:At1g67560	F12B7.11; lipoxygenase family protein [EC:1.13.11.12] [KO:K00454]	5.00E-122				LOX6_ORYSA	Dioxygenase;Fattyacidbiosynthesis;Iron;Lipidsynthesis;Metal-binding;Multigenefamily;Oxidoreductase;Oxylipinbiosynthesis,Probable lipoxygenase 6 (EC 1.13.11.12).	6.00E-150	GO_ID:2310	TAIR|gene:2030214 SPTR:Q9FNX8 symbol:AT1G72520.1 [GO:0006952 "defense response" evidence=TAS] [GO:0009611 "response to wounding" evidence=TAS] [GO:0009695 "jasmonic acid biosynthesis" evidence=TAS] [GO:0040007 "growth" evidence=TAS] InterPro:IPR001246 InterPro:IPR000907 InterPro:IPR001024 InterPro:IPR008976 Pfam:PF00305 Pfam:PF01477 PRINTS:PR00087 PROSITE:PS00711 PROSITE:PS00081 PROSITE:PS50095 S…	1.00E-160
Ljwgs_027386.1	99.1.3.1.129	EC 1.13.11.12	ath:At1g67560	F12B7.11; lipoxygenase family protein [EC:1.13.11.12] [KO:K00454]	5.00E-122				LOX6_ORYSA	Dioxygenase;Fattyacidbiosynthesis;Iron;Lipidsynthesis;Metal-binding;Multigenefamily;Oxidoreductase;Oxylipinbiosynthesis,Probable lipoxygenase 6 (EC 1.13.11.12).	6.00E-150	GO_ID:2310	TAIR|gene:2030214 SPTR:Q9FNX8 symbol:AT1G72520.1 [GO:0006952 "defense response" evidence=TAS] [GO:0009611 "response to wounding" evidence=TAS] [GO:0009695 "jasmonic acid biosynthesis" evidence=TAS] [GO:0040007 "growth" evidence=TAS] InterPro:IPR001246 InterPro:IPR000907 InterPro:IPR001024 InterPro:IPR008976 Pfam:PF00305 Pfam:PF01477 PRINTS:PR00087 PROSITE:PS00711 PROSITE:PS00081 PROSITE:PS50095 S…	1.00E-160
Ljwgs_027386.1	99.1.1.35	KO:K00454	ath:At1g67560	F12B7.11; lipoxygenase family protein [EC:1.13.11.12] [KO:K00454]	5.00E-122				LOX6_ORYSA	Dioxygenase;Fattyacidbiosynthesis;Iron;Lipidsynthesis;Metal-binding;Multigenefamily;Oxidoreductase;Oxylipinbiosynthesis,Probable lipoxygenase 6 (EC 1.13.11.12).	6.00E-150	GO_ID:2310	TAIR|gene:2030214 SPTR:Q9FNX8 symbol:AT1G72520.1 [GO:0006952 "defense response" evidence=TAS] [GO:0009611 "response to wounding" evidence=TAS] [GO:0009695 "jasmonic acid biosynthesis" evidence=TAS] [GO:0040007 "growth" evidence=TAS] InterPro:IPR001246 InterPro:IPR000907 InterPro:IPR001024 InterPro:IPR008976 Pfam:PF00305 Pfam:PF01477 PRINTS:PR00087 PROSITE:PS00711 PROSITE:PS00081 PROSITE:PS50095 S…	1.00E-160
Ljwgs_131343.1	99.1.3.2.3439	PR2_PHAVU							PR2_PHAVU	Multigenefamily;Pathogenesis-relatedprotein;Plantdefense,Pathogenesis-related protein 2 (PvPR2).	4.00E-15
Ljwgs_003142.4	4.2.5	Apoptosis [CLASS:04210] [PATH:hsa04210] [GO:0006915]							TMVRN_NICGU	Alternativesplicing;ATP-binding;Hypersensitiveresponse;Leucine-richrepeat;Nucleotide-binding;Plantdefense;Repeat,TMV resistance protein N.	1.00E-28	GO_ID:10608	TAIR|gene:2133741 SPTR:Q9M0P9 symbol:AT4G09430.1 [GO:0006952 "defense response" evidence=ISS] Pfam:PF00560 InterPro:IPR001611 InterPro:IPR000157 InterPro:IPR002182 InterPro:IPR000767 Pfam:PF01582 GO:GO:0006915 PRINTS:PR00019 GO:GO:0016020 SMART:SM00255 PROSITE:PS50104 PRINTS:PR00364 Pfam:PF00931 InterPro:IPR011713 Pfam:PF07725 EMBL:AL161514 PIR:A85096 SPTR:Q9M0P9	3.00E-31
Ljwgs_138474.1	4.2.5	Apoptosis [CLASS:04210] [PATH:hsa04210] [GO:0006915]							TMVRN_NICGU	Alternativesplicing;ATP-binding;Hypersensitiveresponse;Leucine-richrepeat;Nucleotide-binding;Plantdefense;Repeat,TMV resistance protein N.	3.00E-27	GO_ID:10608	TAIR|gene:2133741 SPTR:Q9M0P9 symbol:AT4G09430.1 [GO:0006952 "defense response" evidence=ISS] Pfam:PF00560 InterPro:IPR001611 InterPro:IPR000157 InterPro:IPR002182 InterPro:IPR000767 Pfam:PF01582 GO:GO:0006915 PRINTS:PR00019 GO:GO:0016020 SMART:SM00255 PROSITE:PS50104 PRINTS:PR00364 Pfam:PF00931 InterPro:IPR011713 Pfam:PF07725 EMBL:AL161514 PIR:A85096 SPTR:Q9M0P9	3.00E-26
chr4.TM1169.2.1	99.1.3.2.393	NOX1_RAT							NOX1_RAT	Electrontransport;FAD;Glycoprotein;Heme;Iron;Membrane;Metal-binding;NADP;Oxidoreductase;Transmembrane;Transport,NADPH oxidase homolog 1 (NOX-1) (NOH-1) (NADH/NADPH mitogenic oxidase subunit P65-MOX) (Mitogenic oxidase 1) (MOX1).	3.00E-55	GO_ID:40817	TAIR|gene:2160916 SPTR:Q9FIJ0 symbol:AT5G47910.1 [GO:0006800 "oxygen and reactive oxygen species metabolism" evidence=IMP] [GO:0006952 "defense response" evidence=IMP] InterPro:IPR002048 InterPro:IPR002916 Pfam:PF00036 InterPro:IPR011992 InterPro:IPR000778 Prosite:PS00018 GO:GO:0016020 Pfam:PF01794 PRINTS:PR00466 EMBL:AB016886 EMBL:AF424625 EMBL:BT002651 SPTR:Q9FIJ0	5.00E-137
chr4.TM1169.2.1	99.1.4.4468	GO_ID:40817							NOX1_RAT	Electrontransport;FAD;Glycoprotein;Heme;Iron;Membrane;Metal-binding;NADP;Oxidoreductase;Transmembrane;Transport,NADPH oxidase homolog 1 (NOX-1) (NOH-1) (NADH/NADPH mitogenic oxidase subunit P65-MOX) (Mitogenic oxidase 1) (MOX1).	3.00E-55	GO_ID:40817	TAIR|gene:2160916 SPTR:Q9FIJ0 symbol:AT5G47910.1 [GO:0006800 "oxygen and reactive oxygen species metabolism" evidence=IMP] [GO:0006952 "defense response" evidence=IMP] InterPro:IPR002048 InterPro:IPR002916 Pfam:PF00036 InterPro:IPR011992 InterPro:IPR000778 Prosite:PS00018 GO:GO:0016020 Pfam:PF01794 PRINTS:PR00466 EMBL:AB016886 EMBL:AF424625 EMBL:BT002651 SPTR:Q9FIJ0	5.00E-137
Ljwgs_126616.1	4.2.5	Apoptosis [CLASS:04210] [PATH:hsa04210] [GO:0006915]							TMVRN_NICGU	Alternativesplicing;ATP-binding;Hypersensitiveresponse;Leucine-richrepeat;Nucleotide-binding;Plantdefense;Repeat,TMV resistance protein N.	7.00E-13	GO_ID:5377	TAIR|gene:2160471 SPTR:Q9FFS6 symbol:AT5G41540.1 [GO:0006952 "defense response" evidence=ISS] Pfam:PF00560 InterPro:IPR003593 InterPro:IPR001611 InterPro:IPR000157 InterPro:IPR002182 InterPro:IPR000767 Pfam:PF01582 GO:GO:0006915 SMART:SM00382 GO:GO:0016020 SMART:SM00255 PROSITE:PS50104 PRINTS:PR00364 Pfam:PF00931 InterPro:IPR011713 Pfam:PF07725 EMBL:AB005233 SPTR:Q9FFS6	8.00E-15
chr1.TM0812.10	1.9.4.15	E2.7.1.- [EC:2.7.1.-] [COG:COG0515 COG1493]	ath:At4g28490	F20O9.180; leucine-rich repeat transmembrane protein kinase, putative [EC:2.7.1.37] [KO:K00870]	4.00E-32	YGL179c	COG0515	6.00E-14	PBS1_ARATH	ATP-binding;Directproteinsequencing;Kinase;Nucleotide-binding;Phosphorylation;Plantdefense;Serine/threonine-proteinkinase;Transferase,Serine/threonine-protein kinase PBS1 (EC 2.7.1.37) (AvrPphB susceptible protein 1).	4.00E-38	GO_ID:51277	TAIR|gene:2064556 SPTR:P93749 symbol:AT2G41970.1 [GO:0008372 "cellular component unknown" evidence=ND] [GO:0016301 "kinase activity" evidence=ISS] InterPro:IPR000719 InterPro:IPR008266 Prosite:PS00107 ProDom:PD000001 PROSITE:PS50011 PROSITE:PS00109 HSSP:P06213 EMBL:U90439 EMBL:BT010881 EMBL:AK175234 EMBL:AK175270 EMBL:AK176504 EMBL:AK176586 EMBL:AK176796 EMBL:AK220678 PIR:D84848 SPTR:P93749	4.00E-101
chr1.TM0812.10	1.7.8.19	WAAY, rfaY lipopolysaccharide core biosynthesis protein RFAY [EC:2.7.-.-] [COG:COG0515]	ath:At4g28490	F20O9.180; leucine-rich repeat transmembrane protein kinase, putative [EC:2.7.1.37] [KO:K00870]	4.00E-32	YGL179c	COG0515	6.00E-14	PBS1_ARATH	ATP-binding;Directproteinsequencing;Kinase;Nucleotide-binding;Phosphorylation;Plantdefense;Serine/threonine-proteinkinase;Transferase,Serine/threonine-protein kinase PBS1 (EC 2.7.1.37) (AvrPphB susceptible protein 1).	4.00E-38	GO_ID:51277	TAIR|gene:2064556 SPTR:P93749 symbol:AT2G41970.1 [GO:0008372 "cellular component unknown" evidence=ND] [GO:0016301 "kinase activity" evidence=ISS] InterPro:IPR000719 InterPro:IPR008266 Prosite:PS00107 ProDom:PD000001 PROSITE:PS50011 PROSITE:PS00109 HSSP:P06213 EMBL:U90439 EMBL:BT010881 EMBL:AK175234 EMBL:AK175270 EMBL:AK176504 EMBL:AK176586 EMBL:AK176796 EMBL:AK220678 PIR:D84848 SPTR:P93749	4.00E-101
chr1.TM0812.10	1.1.17.19	E2.7.1.- [EC:2.7.1.-] [COG:COG0515 COG1493]	ath:At4g28490	F20O9.180; leucine-rich repeat transmembrane protein kinase, putative [EC:2.7.1.37] [KO:K00870]	4.00E-32	YGL179c	COG0515	6.00E-14	PBS1_ARATH	ATP-binding;Directproteinsequencing;Kinase;Nucleotide-binding;Phosphorylation;Plantdefense;Serine/threonine-proteinkinase;Transferase,Serine/threonine-protein kinase PBS1 (EC 2.7.1.37) (AvrPphB susceptible protein 1).	4.00E-38	GO_ID:51277	TAIR|gene:2064556 SPTR:P93749 symbol:AT2G41970.1 [GO:0008372 "cellular component unknown" evidence=ND] [GO:0016301 "kinase activity" evidence=ISS] InterPro:IPR000719 InterPro:IPR008266 Prosite:PS00107 ProDom:PD000001 PROSITE:PS50011 PROSITE:PS00109 HSSP:P06213 EMBL:U90439 EMBL:BT010881 EMBL:AK175234 EMBL:AK175270 EMBL:AK176504 EMBL:AK176586 EMBL:AK176796 EMBL:AK220678 PIR:D84848 SPTR:P93749	4.00E-101
chr1.TM0812.10	3.3.10.117	BMPR1 bone morphogenetic protein receptor, type I [EC:2.7.1.37]	ath:At4g28490	F20O9.180; leucine-rich repeat transmembrane protein kinase, putative [EC:2.7.1.37] [KO:K00870]	4.00E-32	YGL179c	COG0515	6.00E-14	PBS1_ARATH	ATP-binding;Directproteinsequencing;Kinase;Nucleotide-binding;Phosphorylation;Plantdefense;Serine/threonine-proteinkinase;Transferase,Serine/threonine-protein kinase PBS1 (EC 2.7.1.37) (AvrPphB susceptible protein 1).	4.00E-38	GO_ID:51277	TAIR|gene:2064556 SPTR:P93749 symbol:AT2G41970.1 [GO:0008372 "cellular component unknown" evidence=ND] [GO:0016301 "kinase activity" evidence=ISS] InterPro:IPR000719 InterPro:IPR008266 Prosite:PS00107 ProDom:PD000001 PROSITE:PS50011 PROSITE:PS00109 HSSP:P06213 EMBL:U90439 EMBL:BT010881 EMBL:AK175234 EMBL:AK175270 EMBL:AK176504 EMBL:AK176586 EMBL:AK176796 EMBL:AK220678 PIR:D84848 SPTR:P93749	4.00E-101
chr1.TM0812.10	1.11.16.8	E2.7.1.- [EC:2.7.1.-] [COG:COG0515 COG1493]	ath:At4g28490	F20O9.180; leucine-rich repeat transmembrane protein kinase, putative [EC:2.7.1.37] [KO:K00870]	4.00E-32	YGL179c	COG0515	6.00E-14	PBS1_ARATH	ATP-binding;Directproteinsequencing;Kinase;Nucleotide-binding;Phosphorylation;Plantdefense;Serine/threonine-proteinkinase;Transferase,Serine/threonine-protein kinase PBS1 (EC 2.7.1.37) (AvrPphB susceptible protein 1).	4.00E-38	GO_ID:51277	TAIR|gene:2064556 SPTR:P93749 symbol:AT2G41970.1 [GO:0008372 "cellular component unknown" evidence=ND] [GO:0016301 "kinase activity" evidence=ISS] InterPro:IPR000719 InterPro:IPR008266 Prosite:PS00107 ProDom:PD000001 PROSITE:PS50011 PROSITE:PS00109 HSSP:P06213 EMBL:U90439 EMBL:BT010881 EMBL:AK175234 EMBL:AK175270 EMBL:AK176504 EMBL:AK176586 EMBL:AK176796 EMBL:AK220678 PIR:D84848 SPTR:P93749	4.00E-101
chr1.TM0812.10	4.2.4	Cell cycle [CLASS:04110] [PATH:hsa04110] [COG:COG0515]	ath:At4g28490	F20O9.180; leucine-rich repeat transmembrane protein kinase, putative [EC:2.7.1.37] [KO:K00870]	4.00E-32	YGL179c	COG0515	6.00E-14	PBS1_ARATH	ATP-binding;Directproteinsequencing;Kinase;Nucleotide-binding;Phosphorylation;Plantdefense;Serine/threonine-proteinkinase;Transferase,Serine/threonine-protein kinase PBS1 (EC 2.7.1.37) (AvrPphB susceptible protein 1).	4.00E-38	GO_ID:51277	TAIR|gene:2064556 SPTR:P93749 symbol:AT2G41970.1 [GO:0008372 "cellular component unknown" evidence=ND] [GO:0016301 "kinase activity" evidence=ISS] InterPro:IPR000719 InterPro:IPR008266 Prosite:PS00107 ProDom:PD000001 PROSITE:PS50011 PROSITE:PS00109 HSSP:P06213 EMBL:U90439 EMBL:BT010881 EMBL:AK175234 EMBL:AK175270 EMBL:AK176504 EMBL:AK176586 EMBL:AK176796 EMBL:AK220678 PIR:D84848 SPTR:P93749	4.00E-101
chr1.TM0812.10	3.2.2.1	Protein kinase [EC:2.7.1.37]	ath:At4g28490	F20O9.180; leucine-rich repeat transmembrane protein kinase, putative [EC:2.7.1.37] [KO:K00870]	4.00E-32	YGL179c	COG0515	6.00E-14	PBS1_ARATH	ATP-binding;Directproteinsequencing;Kinase;Nucleotide-binding;Phosphorylation;Plantdefense;Serine/threonine-proteinkinase;Transferase,Serine/threonine-protein kinase PBS1 (EC 2.7.1.37) (AvrPphB susceptible protein 1).	4.00E-38	GO_ID:51277	TAIR|gene:2064556 SPTR:P93749 symbol:AT2G41970.1 [GO:0008372 "cellular component unknown" evidence=ND] [GO:0016301 "kinase activity" evidence=ISS] InterPro:IPR000719 InterPro:IPR008266 Prosite:PS00107 ProDom:PD000001 PROSITE:PS50011 PROSITE:PS00109 HSSP:P06213 EMBL:U90439 EMBL:BT010881 EMBL:AK175234 EMBL:AK175270 EMBL:AK176504 EMBL:AK176586 EMBL:AK176796 EMBL:AK220678 PIR:D84848 SPTR:P93749	4.00E-101
Ljwgs_092676.1	4.2.5	Apoptosis [CLASS:04210] [PATH:hsa04210] [GO:0006915]							TMVRN_NICGU	Alternativesplicing;ATP-binding;Hypersensitiveresponse;Leucine-richrepeat;Nucleotide-binding;Plantdefense;Repeat,TMV resistance protein N.	2.00E-20	GO_ID:33237	TAIR|gene:2118105 SPTR:Q9SZ66 symbol:AT4G12010.1 [GO:0006952 "defense response" evidence=ISS] Pfam:PF00560 InterPro:IPR001611 InterPro:IPR000157 InterPro:IPR002182 InterPro:IPR000767 Pfam:PF01582 GO:GO:0006915 PRINTS:PR00019 GO:GO:0016020 SMART:SM00255 PROSITE:PS50104 PRINTS:PR00364 Pfam:PF00931 InterPro:IPR011713 Pfam:PF07725 EMBL:AL161533 EMBL:AL049638 PIR:T06608 SPTR:Q9SZ66	3.00E-19
Ljwgs_077452.1	99.1.3.2.17	TMVRN_NICGU							TMVRN_NICGU	Alternativesplicing;ATP-binding;Hypersensitiveresponse;Leucine-richrepeat;Nucleotide-binding;Plantdefense;Repeat,TMV resistance protein N.	6.00E-32	GO_ID:37624	TAIR|gene:2032732 SPTR:Q9SSN3 symbol:AT1G72930.1 [GO:0006952 "defense response" evidence=ISS] InterPro:IPR000157 Pfam:PF01582 GO:GO:0016020 SMART:SM00255 PROSITE:PS50104 EMBL:AC008017 EMBL:AY044312 EMBL:AY065114 EMBL:AY081663 EMBL:AY086809 PIR:E96754 SPTR:Q9SSN3	5.00E-30
Ljwgs_077452.1	99.1.4.4556	GO_ID:37624							TMVRN_NICGU	Alternativesplicing;ATP-binding;Hypersensitiveresponse;Leucine-richrepeat;Nucleotide-binding;Plantdefense;Repeat,TMV resistance protein N.	6.00E-32	GO_ID:37624	TAIR|gene:2032732 SPTR:Q9SSN3 symbol:AT1G72930.1 [GO:0006952 "defense response" evidence=ISS] InterPro:IPR000157 Pfam:PF01582 GO:GO:0016020 SMART:SM00255 PROSITE:PS50104 EMBL:AC008017 EMBL:AY044312 EMBL:AY065114 EMBL:AY081663 EMBL:AY086809 PIR:E96754 SPTR:Q9SSN3	5.00E-30
chr1.CM0284.12	99.1.3.2.1945	PTI6_LYCES							PTI6_LYCES	Activator;DNA-binding;Nuclearprotein;Plantdefense;Transcription;Transcriptionregulation,Pathogenesis-related genes transcriptional activator PTI6 (PTO- interacting protein 6).	1.00E-10	GO_ID:809	TAIR|gene:3692341 SPTR:Q9SKW5 symbol:AT1G36060.1 [GO:0003677 "DNA binding" evidence=TAS] [GO:0003700 "transcription factor activity" evidence=ISS] [GO:0005634 "nucleus" evidence=IC] [GO:0006355 "regulation of transcription, DNA-dependent" evidence=ISS] InterPro:IPR001471 Pfam:PF00847 GO:GO:0005634 HSSP:O80337 PRINTS:PR00367 ProDom:PD001423 SMART:SM00380 EMBL:AC021666 EMBL:AC006228 EMBL:BT005758 E…	9.00E-11
chr1.CM0284.12	99.1.4.8550	GO_ID:809							PTI6_LYCES	Activator;DNA-binding;Nuclearprotein;Plantdefense;Transcription;Transcriptionregulation,Pathogenesis-related genes transcriptional activator PTI6 (PTO- interacting protein 6).	1.00E-10	GO_ID:809	TAIR|gene:3692341 SPTR:Q9SKW5 symbol:AT1G36060.1 [GO:0003677 "DNA binding" evidence=TAS] [GO:0003700 "transcription factor activity" evidence=ISS] [GO:0005634 "nucleus" evidence=IC] [GO:0006355 "regulation of transcription, DNA-dependent" evidence=ISS] InterPro:IPR001471 Pfam:PF00847 GO:GO:0005634 HSSP:O80337 PRINTS:PR00367 ProDom:PD001423 SMART:SM00380 EMBL:AC021666 EMBL:AC006228 EMBL:BT005758 E…	9.00E-11
TM0762.17	4.2.5	Apoptosis [CLASS:04210] [PATH:hsa04210] [GO:0006915]							WRK19_ARATH	ATP-binding;DNA-binding;Kinase;Leucine-richrepeat;Nuclearprotein;Nucleotide-binding;Plantdefense;Repeat;Serine/threonine-proteinkinase;Transcription;Transcriptionregulation;Transferase,Probable WRKY transcription factor 19 (WRKY DNA-binding protein 19).	1.00E-18	GO_ID:35953	TAIR|gene:2115869 SPTR:Q9SW60 symbol:AT4G08450.1 [GO:0006952 "defense response" evidence=ISS] Pfam:PF00560 InterPro:IPR003593 InterPro:IPR001611 InterPro:IPR000157 InterPro:IPR002182 InterPro:IPR000767 Pfam:PF01582 GO:GO:0006915 SMART:SM00382 GO:GO:0016020 InterPro:IPR011991 SMART:SM00255 PROSITE:PS50104 PRINTS:PR00364 Pfam:PF00931 InterPro:IPR011713 Pfam:PF07725 EMBL:AL161511 EMBL:AL110116 PIR:T…	7.00E-18
chr1.CM0033.36	1.10.9.5	E4.3.1.5 phenylalanine ammonia-lyase [EC:4.3.1.5] [GO:0045548]	ath:At2g37040	T1J8.22; phenylalanine ammonia-lyase 1 (PAL1) [EC:4.3.1.5] [KO:K01747]	0	SPy2089	COG2986	6.00E-59	PAL2_PEA	Lyase;Multigenefamily;Phenylpropanoidmetabolism,Phenylalanine ammonia-lyase 2 (EC 4.3.1.5).	0	GO_ID:7997	TAIR|gene:2057980 SPTR:Q94AN1 symbol:AT2G37040.1 [GO:0006952 "defense response" evidence=TAS] [GO:0009611 "response to wounding" evidence=TAS] [GO:0045548 "phenylalanine ammonia-lyase activity" evidence=ISS] [GO:0006979 "response to oxidative stress" evidence=IEP] InterPro:IPR001106 InterPro:IPR005922 Pfam:PF00221 GO:GO:0005737 GO:GO:0009058 HSSP:P21310 PROSITE:PS00488 EMBL:AY045919 EMBL:AY079363…	0
chr1.CM0033.36	1.5.13.12	E4.3.1.5 phenylalanine ammonia-lyase [EC:4.3.1.5] [GO:0045548]	ath:At2g37040	T1J8.22; phenylalanine ammonia-lyase 1 (PAL1) [EC:4.3.1.5] [KO:K01747]	0	SPy2089	COG2986	6.00E-59	PAL2_PEA	Lyase;Multigenefamily;Phenylpropanoidmetabolism,Phenylalanine ammonia-lyase 2 (EC 4.3.1.5).	0	GO_ID:7997	TAIR|gene:2057980 SPTR:Q94AN1 symbol:AT2G37040.1 [GO:0006952 "defense response" evidence=TAS] [GO:0009611 "response to wounding" evidence=TAS] [GO:0045548 "phenylalanine ammonia-lyase activity" evidence=ISS] [GO:0006979 "response to oxidative stress" evidence=IEP] InterPro:IPR001106 InterPro:IPR005922 Pfam:PF00221 GO:GO:0005737 GO:GO:0009058 HSSP:P21310 PROSITE:PS00488 EMBL:AY045919 EMBL:AY079363…	0
chr1.CM0033.36	1.5.11.11	E4.3.1.3, hutH histidine ammonia-lyase [EC:4.3.1.3] [COG:COG2986] [GO:0004397]	ath:At2g37040	T1J8.22; phenylalanine ammonia-lyase 1 (PAL1) [EC:4.3.1.5] [KO:K01747]	0	SPy2089	COG2986	6.00E-59	PAL2_PEA	Lyase;Multigenefamily;Phenylpropanoidmetabolism,Phenylalanine ammonia-lyase 2 (EC 4.3.1.5).	0	GO_ID:7997	TAIR|gene:2057980 SPTR:Q94AN1 symbol:AT2G37040.1 [GO:0006952 "defense response" evidence=TAS] [GO:0009611 "response to wounding" evidence=TAS] [GO:0045548 "phenylalanine ammonia-lyase activity" evidence=ISS] [GO:0006979 "response to oxidative stress" evidence=IEP] InterPro:IPR001106 InterPro:IPR005922 Pfam:PF00221 GO:GO:0005737 GO:GO:0009058 HSSP:P21310 PROSITE:PS00488 EMBL:AY045919 EMBL:AY079363…	0
chr1.CM0033.36	1.2.7.15	E4.3.1.5 phenylalanine ammonia-lyase [EC:4.3.1.5] [GO:0045548]	ath:At2g37040	T1J8.22; phenylalanine ammonia-lyase 1 (PAL1) [EC:4.3.1.5] [KO:K01747]	0	SPy2089	COG2986	6.00E-59	PAL2_PEA	Lyase;Multigenefamily;Phenylpropanoidmetabolism,Phenylalanine ammonia-lyase 2 (EC 4.3.1.5).	0	GO_ID:7997	TAIR|gene:2057980 SPTR:Q94AN1 symbol:AT2G37040.1 [GO:0006952 "defense response" evidence=TAS] [GO:0009611 "response to wounding" evidence=TAS] [GO:0045548 "phenylalanine ammonia-lyase activity" evidence=ISS] [GO:0006979 "response to oxidative stress" evidence=IEP] InterPro:IPR001106 InterPro:IPR005922 Pfam:PF00221 GO:GO:0005737 GO:GO:0009058 HSSP:P21310 PROSITE:PS00488 EMBL:AY045919 EMBL:AY079363…	0
chr1.CM0033.36	1.2.7.14	E4.3.1.3, hutH histidine ammonia-lyase [EC:4.3.1.3] [COG:COG2986] [GO:0004397]	ath:At2g37040	T1J8.22; phenylalanine ammonia-lyase 1 (PAL1) [EC:4.3.1.5] [KO:K01747]	0	SPy2089	COG2986	6.00E-59	PAL2_PEA	Lyase;Multigenefamily;Phenylpropanoidmetabolism,Phenylalanine ammonia-lyase 2 (EC 4.3.1.5).	0	GO_ID:7997	TAIR|gene:2057980 SPTR:Q94AN1 symbol:AT2G37040.1 [GO:0006952 "defense response" evidence=TAS] [GO:0009611 "response to wounding" evidence=TAS] [GO:0045548 "phenylalanine ammonia-lyase activity" evidence=ISS] [GO:0006979 "response to oxidative stress" evidence=IEP] InterPro:IPR001106 InterPro:IPR005922 Pfam:PF00221 GO:GO:0005737 GO:GO:0009058 HSSP:P21310 PROSITE:PS00488 EMBL:AY045919 EMBL:AY079363…	0
chr1.CM0033.36	1.5.12.36	E4.3.1.5 phenylalanine ammonia-lyase [EC:4.3.1.5] [GO:0045548]	ath:At2g37040	T1J8.22; phenylalanine ammonia-lyase 1 (PAL1) [EC:4.3.1.5] [KO:K01747]	0	SPy2089	COG2986	6.00E-59	PAL2_PEA	Lyase;Multigenefamily;Phenylpropanoidmetabolism,Phenylalanine ammonia-lyase 2 (EC 4.3.1.5).	0	GO_ID:7997	TAIR|gene:2057980 SPTR:Q94AN1 symbol:AT2G37040.1 [GO:0006952 "defense response" evidence=TAS] [GO:0009611 "response to wounding" evidence=TAS] [GO:0045548 "phenylalanine ammonia-lyase activity" evidence=ISS] [GO:0006979 "response to oxidative stress" evidence=IEP] InterPro:IPR001106 InterPro:IPR005922 Pfam:PF00221 GO:GO:0005737 GO:GO:0009058 HSSP:P21310 PROSITE:PS00488 EMBL:AY045919 EMBL:AY079363…	0
chr2.CM0608.65	99.1.3.2.17	TMVRN_NICGU							TMVRN_NICGU	Alternativesplicing;ATP-binding;Hypersensitiveresponse;Leucine-richrepeat;Nucleotide-binding;Plantdefense;Repeat,TMV resistance protein N.	5.00E-41	GO_ID:49496	TAIR|gene:3696915 SPTR:Q9ASZ5 symbol:AT2G20145.1 [GO:0006952 "defense response" evidence=ISS] InterPro:IPR000157 Pfam:PF01582 GO:GO:0016020 SMART:SM00255 PROSITE:PS50104 EMBL:AC006081 EMBL:AF361584 SPTR:Q9ASZ5	5.00E-40
chr2.CM0608.65	99.1.4.3999	GO_ID:49496							TMVRN_NICGU	Alternativesplicing;ATP-binding;Hypersensitiveresponse;Leucine-richrepeat;Nucleotide-binding;Plantdefense;Repeat,TMV resistance protein N.	5.00E-41	GO_ID:49496	TAIR|gene:3696915 SPTR:Q9ASZ5 symbol:AT2G20145.1 [GO:0006952 "defense response" evidence=ISS] InterPro:IPR000157 Pfam:PF01582 GO:GO:0016020 SMART:SM00255 PROSITE:PS50104 EMBL:AC006081 EMBL:AF361584 SPTR:Q9ASZ5	5.00E-40
Ljwgs_115315.1	99.1.3.2.1313	PRS2_SOLTU							PRS2_SOLTU	Multigenefamily;Pathogenesis-relatedprotein;Plantdefense,Pathogenesis-related protein STH-2.	2.00E-24
Ljwgs_012532.3	4.2.5	Apoptosis [CLASS:04210] [PATH:hsa04210] [GO:0006915]							TMVRN_NICGU	Alternativesplicing;ATP-binding;Hypersensitiveresponse;Leucine-richrepeat;Nucleotide-binding;Plantdefense;Repeat,TMV resistance protein N.	5.00E-30	GO_ID:33237	TAIR|gene:2118105 SPTR:Q9SZ66 symbol:AT4G12010.1 [GO:0006952 "defense response" evidence=ISS] Pfam:PF00560 InterPro:IPR001611 InterPro:IPR000157 InterPro:IPR002182 InterPro:IPR000767 Pfam:PF01582 GO:GO:0006915 PRINTS:PR00019 GO:GO:0016020 SMART:SM00255 PROSITE:PS50104 PRINTS:PR00364 Pfam:PF00931 InterPro:IPR011713 Pfam:PF07725 EMBL:AL161533 EMBL:AL049638 PIR:T06608 SPTR:Q9SZ66	9.00E-25
Ljwgs_043241.1	99.1.4.2497	GO_ID:478							NOX1_RAT	Electrontransport;FAD;Glycoprotein;Heme;Iron;Membrane;Metal-binding;NADP;Oxidoreductase;Transmembrane;Transport,NADPH oxidase homolog 1 (NOX-1) (NOH-1) (NADH/NADPH mitogenic oxidase subunit P65-MOX) (Mitogenic oxidase 1) (MOX1).	9.00E-19	GO_ID:478	TAIR|gene:2024602 SPTR:O48538 symbol:ATRBOHF [GO:0005887 "integral to plasma membrane" evidence=IMP] [GO:0006800 "oxygen and reactive oxygen species metabolism" evidence=IMP] [GO:0006952 "defense response" evidence=IMP] [GO:0016174 "NAD(P)H oxidase activity" evidence=TAS] [GO:0009738 "abscisic acid mediated signaling" evidence=TAS] InterPro:IPR002048 InterPro:IPR002916 Pfam:PF00036 InterPro:IPR01…	1.00E-85
Ljwgs_043241.1	99.1.3.2.393	NOX1_RAT							NOX1_RAT	Electrontransport;FAD;Glycoprotein;Heme;Iron;Membrane;Metal-binding;NADP;Oxidoreductase;Transmembrane;Transport,NADPH oxidase homolog 1 (NOX-1) (NOH-1) (NADH/NADPH mitogenic oxidase subunit P65-MOX) (Mitogenic oxidase 1) (MOX1).	9.00E-19	GO_ID:478	TAIR|gene:2024602 SPTR:O48538 symbol:ATRBOHF [GO:0005887 "integral to plasma membrane" evidence=IMP] [GO:0006800 "oxygen and reactive oxygen species metabolism" evidence=IMP] [GO:0006952 "defense response" evidence=IMP] [GO:0016174 "NAD(P)H oxidase activity" evidence=TAS] [GO:0009738 "abscisic acid mediated signaling" evidence=TAS] InterPro:IPR002048 InterPro:IPR002916 Pfam:PF00036 InterPro:IPR01…	1.00E-85
chr4.CM0061.49	99.1.4.1859	GO_ID:1105							DR206_PEA	Pathogenesis-relatedprotein;Plantdefense,Disease resistance response protein 206.	5.00E-09	GO_ID:1105	TAIR|gene:2065520 SPTR:Q9SIA8 symbol:AT2G28670.1 [GO:0005554 "molecular function unknown" evidence=ND] InterPro:IPR004265 Pfam:PF03018 EMBL:AC007171 EMBL:BT002889 EMBL:BT015768 PIR:G84687 SPTR:Q9SIA8	3.00E-61
chr4.CM0061.49	99.1.3.2.1009	DR206_PEA							DR206_PEA	Pathogenesis-relatedprotein;Plantdefense,Disease resistance response protein 206.	5.00E-09	GO_ID:1105	TAIR|gene:2065520 SPTR:Q9SIA8 symbol:AT2G28670.1 [GO:0005554 "molecular function unknown" evidence=ND] InterPro:IPR004265 Pfam:PF03018 EMBL:AC007171 EMBL:BT002889 EMBL:BT015768 PIR:G84687 SPTR:Q9SIA8	3.00E-61
Ljwgs_019297.1	99.1.4.601	GO_ID:7674							DRL42_ARATH	ATP-binding;Coiledcoil;Leucine-richrepeat;Nucleotide-binding;Plantdefense;Repeat,Probable disease resistance protein At5g66900.	2.00E-78	GO_ID:7674	TAIR|gene:2175018 SPTR:Q9FKZ1 symbol:AT5G66900.1 [GO:0006952 "defense response" evidence=ISS] Pfam:PF00560 InterPro:IPR001611 InterPro:IPR002182 InterPro:IPR000767 PRINTS:PR00364 Pfam:PF00931 EMBL:AB010700 SPTR:Q9FKZ1	8.00E-79
Ljwgs_019297.1	99.1.3.2.1282	DRL42_ARATH							DRL42_ARATH	ATP-binding;Coiledcoil;Leucine-richrepeat;Nucleotide-binding;Plantdefense;Repeat,Probable disease resistance protein At5g66900.	2.00E-78	GO_ID:7674	TAIR|gene:2175018 SPTR:Q9FKZ1 symbol:AT5G66900.1 [GO:0006952 "defense response" evidence=ISS] Pfam:PF00560 InterPro:IPR001611 InterPro:IPR002182 InterPro:IPR000767 PRINTS:PR00364 Pfam:PF00931 EMBL:AB010700 SPTR:Q9FKZ1	8.00E-79
chr3.CM0115.32	99.1.4.3671	GO_ID:21861	ath:At1g55020	F14C21.54; lipoxygenase (LOX1) [EC:1.13.11.12] [KO:K00454]	0				LOXX_SOYBN	Dioxygenase;Fattyacidbiosynthesis;Iron;Lipidsynthesis;Metal-binding;Multigenefamily;Oxidoreductase;Oxylipinbiosynthesis,Seed lipoxygenase (EC 1.13.11.12).	0	GO_ID:21861	TAIR|gene:2011029 SPTR:Q06327 symbol:AT1G55020 [GO:0006952 "defense response" evidence=TAS] [GO:0009611 "response to wounding" evidence=TAS] [GO:0009695 "jasmonic acid biosynthesis" evidence=TAS] [GO:0009737 "response to abscisic acid stimulus" evidence=IEP] [GO:0009753 "response to jasmonic acid stimulus" evidence=IEP] [GO:0009816 "defense response to pathogenic bacteria, incompatible interactio…	0
chr3.CM0115.32	99.1.3.1.129	EC 1.13.11.12	ath:At1g55020	F14C21.54; lipoxygenase (LOX1) [EC:1.13.11.12] [KO:K00454]	0				LOXX_SOYBN	Dioxygenase;Fattyacidbiosynthesis;Iron;Lipidsynthesis;Metal-binding;Multigenefamily;Oxidoreductase;Oxylipinbiosynthesis,Seed lipoxygenase (EC 1.13.11.12).	0	GO_ID:21861	TAIR|gene:2011029 SPTR:Q06327 symbol:AT1G55020 [GO:0006952 "defense response" evidence=TAS] [GO:0009611 "response to wounding" evidence=TAS] [GO:0009695 "jasmonic acid biosynthesis" evidence=TAS] [GO:0009737 "response to abscisic acid stimulus" evidence=IEP] [GO:0009753 "response to jasmonic acid stimulus" evidence=IEP] [GO:0009816 "defense response to pathogenic bacteria, incompatible interactio…	0
chr3.CM0115.32	99.1.1.35	KO:K00454	ath:At1g55020	F14C21.54; lipoxygenase (LOX1) [EC:1.13.11.12] [KO:K00454]	0				LOXX_SOYBN	Dioxygenase;Fattyacidbiosynthesis;Iron;Lipidsynthesis;Metal-binding;Multigenefamily;Oxidoreductase;Oxylipinbiosynthesis,Seed lipoxygenase (EC 1.13.11.12).	0	GO_ID:21861	TAIR|gene:2011029 SPTR:Q06327 symbol:AT1G55020 [GO:0006952 "defense response" evidence=TAS] [GO:0009611 "response to wounding" evidence=TAS] [GO:0009695 "jasmonic acid biosynthesis" evidence=TAS] [GO:0009737 "response to abscisic acid stimulus" evidence=IEP] [GO:0009753 "response to jasmonic acid stimulus" evidence=IEP] [GO:0009816 "defense response to pathogenic bacteria, incompatible interactio…	0
chr4.TM0832.40	99.1.4.4876	GO_ID:15376							DRL40_ARATH	ATP-binding;Coiledcoil;Leucine-richrepeat;Nucleotide-binding;Plantdefense;Repeat,Probable disease resistance protein At5g63020 (pNd11).	2.00E-96	GO_ID:15376	TAIR|gene:2201995 SPTR:O64973 symbol:AT1G12220.1 [GO:0006952 "defense response" evidence=IMP] InterPro:IPR001611 InterPro:IPR002182 InterPro:IPR000767 PRINTS:PR00364 Pfam:PF00931 EMBL:AC022522 EMBL:AF074916 EMBL:BT010583 EMBL:U97219 EMBL:U97221 EMBL:AF039379 PIR:C86257 SPTR:O64973	1.00E-89
chr4.TM0832.40	99.1.3.2.470	DRL40_ARATH							DRL40_ARATH	ATP-binding;Coiledcoil;Leucine-richrepeat;Nucleotide-binding;Plantdefense;Repeat,Probable disease resistance protein At5g63020 (pNd11).	2.00E-96	GO_ID:15376	TAIR|gene:2201995 SPTR:O64973 symbol:AT1G12220.1 [GO:0006952 "defense response" evidence=IMP] InterPro:IPR001611 InterPro:IPR002182 InterPro:IPR000767 PRINTS:PR00364 Pfam:PF00931 EMBL:AC022522 EMBL:AF074916 EMBL:BT010583 EMBL:U97219 EMBL:U97221 EMBL:AF039379 PIR:C86257 SPTR:O64973	1.00E-89
Ljwgs_140324.1	3.3.10.117	BMPR1 bone morphogenetic protein receptor, type I [EC:2.7.1.37]	ath:At4g28490	F20O9.180; leucine-rich repeat transmembrane protein kinase, putative [EC:2.7.1.37] [KO:K00870]	5.00E-13				PBS1_ARATH	ATP-binding;Directproteinsequencing;Kinase;Nucleotide-binding;Phosphorylation;Plantdefense;Serine/threonine-proteinkinase;Transferase,Serine/threonine-protein kinase PBS1 (EC 2.7.1.37) (AvrPphB susceptible protein 1).	6.00E-17	GO_ID:7880	TAIR|gene:2088989 SPTR:Q9LUT0 symbol:AT3G17410.1 [GO:0008372 "cellular component unknown" evidence=ND] [GO:0016301 "kinase activity" evidence=ISS] InterPro:IPR000719 InterPro:IPR008271 Prosite:PS00108 Prosite:PS00107 ProDom:PD000001 PROSITE:PS50011 HSSP:P00523 EMBL:AB022216 EMBL:AY070413 EMBL:AY096595 SPTR:Q9LUT0	6.00E-42
Ljwgs_140324.1	3.2.2.1	Protein kinase [EC:2.7.1.37]	ath:At4g28490	F20O9.180; leucine-rich repeat transmembrane protein kinase, putative [EC:2.7.1.37] [KO:K00870]	5.00E-13				PBS1_ARATH	ATP-binding;Directproteinsequencing;Kinase;Nucleotide-binding;Phosphorylation;Plantdefense;Serine/threonine-proteinkinase;Transferase,Serine/threonine-protein kinase PBS1 (EC 2.7.1.37) (AvrPphB susceptible protein 1).	6.00E-17	GO_ID:7880	TAIR|gene:2088989 SPTR:Q9LUT0 symbol:AT3G17410.1 [GO:0008372 "cellular component unknown" evidence=ND] [GO:0016301 "kinase activity" evidence=ISS] InterPro:IPR000719 InterPro:IPR008271 Prosite:PS00108 Prosite:PS00107 ProDom:PD000001 PROSITE:PS50011 HSSP:P00523 EMBL:AB022216 EMBL:AY070413 EMBL:AY096595 SPTR:Q9LUT0	6.00E-42
Ljwgs_109135.1	99.1.3.1.119	EC 3.1.1.-							EST_HEVBR	Allergen;Directproteinsequencing;Glycoprotein;Hydrolase;Plantdefense;Signal,Esterase precursor (EC 3.1.1.-) (Early nodule-specific protein homolog) (Latex allergen Hev b 13).	2.00E-19	GO_ID:8926	TAIR|gene:2145692 SPTR:Q9LY84 symbol:AT5G14450.1 [GO:0016789 "carboxylic ester hydrolase activity" evidence=ISS] INTERPRO:IPR001087 Pfam:PF00657 EMBL:AL163817 EMBL:AK118393 EMBL:BT005338 PIR:T48618 SPTR:Q9LY84	2.00E-43
Ljwgs_109135.1	99.1.4.4832	GO_ID:8926							EST_HEVBR	Allergen;Directproteinsequencing;Glycoprotein;Hydrolase;Plantdefense;Signal,Esterase precursor (EC 3.1.1.-) (Early nodule-specific protein homolog) (Latex allergen Hev b 13).	2.00E-19	GO_ID:8926	TAIR|gene:2145692 SPTR:Q9LY84 symbol:AT5G14450.1 [GO:0016789 "carboxylic ester hydrolase activity" evidence=ISS] INTERPRO:IPR001087 Pfam:PF00657 EMBL:AL163817 EMBL:AK118393 EMBL:BT005338 PIR:T48618 SPTR:Q9LY84	2.00E-43
TM0694.18	4.2.5	Apoptosis [CLASS:04210] [PATH:hsa04210] [GO:0006915]							TMVRN_NICGU	Alternativesplicing;ATP-binding;Hypersensitiveresponse;Leucine-richrepeat;Nucleotide-binding;Plantdefense;Repeat,TMV resistance protein N.	2.00E-34	GO_ID:10608	TAIR|gene:2133741 SPTR:Q9M0P9 symbol:AT4G09430.1 [GO:0006952 "defense response" evidence=ISS] Pfam:PF00560 InterPro:IPR001611 InterPro:IPR000157 InterPro:IPR002182 InterPro:IPR000767 Pfam:PF01582 GO:GO:0006915 PRINTS:PR00019 GO:GO:0016020 SMART:SM00255 PROSITE:PS50104 PRINTS:PR00364 Pfam:PF00931 InterPro:IPR011713 Pfam:PF07725 EMBL:AL161514 PIR:A85096 SPTR:Q9M0P9	3.00E-33
Ljwgs_011018.1	99.1.3.2.5	MLO1_ARATH							MLO1_ARATH	Calmodulin-binding;Membrane;Multigenefamily;Pathogenesis-relatedprotein;Plantdefense;Transmembrane,MLO-like protein 1 (AtMlo1) (MLO protein homolog 1) (AtMLO-H1).	6.00E-41	GO_ID:47152	TAIR|gene:2132312 SPTR:O49621 symbol:AT4G02600.1 [GO:0005516 "calmodulin binding" evidence=ISS] [GO:0005886 "plasma membrane" evidence=ISS] [GO:0006952 "defense response" evidence=ISS] [GO:0008219 "cell death" evidence=ISS] InterPro:IPR004326 Pfam:PF03094 EMBL:AL161494 EMBL:AC002330 EMBL:Z95352 EMBL:AY072135 EMBL:AY113992 PIR:T01089 SPTR:O49621	2.00E-41
Ljwgs_011018.1	99.1.4.1263	GO_ID:47152							MLO1_ARATH	Calmodulin-binding;Membrane;Multigenefamily;Pathogenesis-relatedprotein;Plantdefense;Transmembrane,MLO-like protein 1 (AtMlo1) (MLO protein homolog 1) (AtMLO-H1).	6.00E-41	GO_ID:47152	TAIR|gene:2132312 SPTR:O49621 symbol:AT4G02600.1 [GO:0005516 "calmodulin binding" evidence=ISS] [GO:0005886 "plasma membrane" evidence=ISS] [GO:0006952 "defense response" evidence=ISS] [GO:0008219 "cell death" evidence=ISS] InterPro:IPR004326 Pfam:PF03094 EMBL:AL161494 EMBL:AC002330 EMBL:Z95352 EMBL:AY072135 EMBL:AY113992 PIR:T01089 SPTR:O49621	2.00E-41
Ljwgs_011831.2	3.3.10.117	BMPR1 bone morphogenetic protein receptor, type I [EC:2.7.1.37]	ath:At5g02290	T1E22.50; protein kinase, putative [EC:2.7.1.37] [KO:K00870]	2.00E-31				PBS1_ARATH	ATP-binding;Directproteinsequencing;Kinase;Nucleotide-binding;Phosphorylation;Plantdefense;Serine/threonine-proteinkinase;Transferase,Serine/threonine-protein kinase PBS1 (EC 2.7.1.37) (AvrPphB susceptible protein 1).	7.00E-40	GO_ID:22230	TAIR|gene:2125565 SPTR:Q9ZQZ2 symbol:AT4G03390.1 [GO:0016301 "kinase activity" evidence=ISS] [GO:0004674 "protein serine/threonine kinase activity" evidence=ISS] [GO:0005524 "ATP binding" evidence=ISS] [GO:0006468 "protein amino acid phosphorylation" evidence=ISS] [GO:0007169 "transmembrane receptor protein tyrosine kinase signaling pathway" evidence=ISS] Pfam:PF00560 InterPro:IPR000719 InterPro:…	2.00E-79
Ljwgs_011831.2	3.2.2.1	Protein kinase [EC:2.7.1.37]	ath:At5g02290	T1E22.50; protein kinase, putative [EC:2.7.1.37] [KO:K00870]	2.00E-31				PBS1_ARATH	ATP-binding;Directproteinsequencing;Kinase;Nucleotide-binding;Phosphorylation;Plantdefense;Serine/threonine-proteinkinase;Transferase,Serine/threonine-protein kinase PBS1 (EC 2.7.1.37) (AvrPphB susceptible protein 1).	7.00E-40	GO_ID:22230	TAIR|gene:2125565 SPTR:Q9ZQZ2 symbol:AT4G03390.1 [GO:0016301 "kinase activity" evidence=ISS] [GO:0004674 "protein serine/threonine kinase activity" evidence=ISS] [GO:0005524 "ATP binding" evidence=ISS] [GO:0006468 "protein amino acid phosphorylation" evidence=ISS] [GO:0007169 "transmembrane receptor protein tyrosine kinase signaling pathway" evidence=ISS] Pfam:PF00560 InterPro:IPR000719 InterPro:…	2.00E-79
Ljwgs_049035.1	4.2.5	Apoptosis [CLASS:04210] [PATH:hsa04210] [GO:0006915]							WRK52_ARATH	Alternativesplicing;ATP-binding;DNA-binding;Leucine-richrepeat;Nuclearprotein;Nucleotide-binding;Plantdefense;Polymorphism;Repeat;Transcription;Transcriptionregulation,Probable WRKY transcription factor 52 (WRKY DNA-binding protein 52) (Disease resistance protein RRS1) (Resistance to Ralstonia solanacearum 1 protein) (Disease resistance protein SLH1) (SENSITIVE TO LOW HUMIDITY 1 protein).	1.00E-10	GO_ID:38318	TAIR|gene:2156578 SPTR:Q9FKB9 symbol:AT5G48770.1 [GO:0006952 "defense response" evidence=ISS] Pfam:PF00560 InterPro:IPR001611 InterPro:IPR000157 InterPro:IPR002182 InterPro:IPR000767 Pfam:PF01582 GO:GO:0006915 PRINTS:PR00019 GO:GO:0016020 InterPro:IPR011991 SMART:SM00255 PROSITE:PS50104 PRINTS:PR00364 Pfam:PF00931 InterPro:IPR011713 Pfam:PF07725 EMBL:AB012242 SPTR:Q9FKB9	2.00E-12
chr4.CM0617.20	1.1.8.12	E3.2.1.39 glucan endo-1,3-beta-D-glucosidase [EC:3.2.1.39]	ath:At4g14080	FCAALL.82; glycosyl hydrolase family 17 protein / anther-specific protein (A6) [EC:3.2.1.39] [KO:K01199]	5.00E-73				E133_ARATH	Glycoprotein;Glycosidase;GPI-anchor;Hydrolase;Lipoprotein;Membrane;Plantdefense;Signal,Putative glucan endo-1,3-beta-glucosidase 3 precursor (EC 3.2.1.39) ((1->3)-beta-glucan endohydrolase) ((1->3)-beta-glucanase) (Beta-1,3- endoglucanase) (Beta-1,3-glucanase).	4.00E-98	GO_ID:54406	TAIR|gene:2118338 SPTR:Q8VYE5 symbol:AT4G29360.1 [GO:0031225 "anchored to membrane" evidence=TAS] [GO:0004553 "hydrolase activity, hydrolyzing O-glycosyl compounds" evidence=ISS] InterPro:IPR000490 PROSITE:PS00587 Pfam:PF00332 HSSP:P12257 EMBL:AY072133 EMBL:AY096465 SPTR:Q8VYE5	4.00E-160
Ljwgs_049958.1.1	4.2.5	Apoptosis [CLASS:04210] [PATH:hsa04210] [GO:0006915]							TMVRN_NICGU	Alternativesplicing;ATP-binding;Hypersensitiveresponse;Leucine-richrepeat;Nucleotide-binding;Plantdefense;Repeat,TMV resistance protein N.	2.00E-13	GO_ID:10608	TAIR|gene:2133741 SPTR:Q9M0P9 symbol:AT4G09430.1 [GO:0006952 "defense response" evidence=ISS] Pfam:PF00560 InterPro:IPR001611 InterPro:IPR000157 InterPro:IPR002182 InterPro:IPR000767 Pfam:PF01582 GO:GO:0006915 PRINTS:PR00019 GO:GO:0016020 SMART:SM00255 PROSITE:PS50104 PRINTS:PR00364 Pfam:PF00931 InterPro:IPR011713 Pfam:PF07725 EMBL:AL161514 PIR:A85096 SPTR:Q9M0P9	3.00E-16
chr2.CM0783.31.1	1.1.8.12	E3.2.1.39 glucan endo-1,3-beta-D-glucosidase [EC:3.2.1.39]	ath:At4g14080	FCAALL.82; glycosyl hydrolase family 17 protein / anther-specific protein (A6) [EC:3.2.1.39] [KO:K01199]	4.00E-40				E133_ARATH	Glycoprotein;Glycosidase;GPI-anchor;Hydrolase;Lipoprotein;Membrane;Plantdefense;Signal,Putative glucan endo-1,3-beta-glucosidase 3 precursor (EC 3.2.1.39) ((1->3)-beta-glucan endohydrolase) ((1->3)-beta-glucanase) (Beta-1,3- endoglucanase) (Beta-1,3-glucanase).	1.00E-51	GO_ID:54406	TAIR|gene:2118338 SPTR:Q8VYE5 symbol:AT4G29360.1 [GO:0031225 "anchored to membrane" evidence=TAS] [GO:0004553 "hydrolase activity, hydrolyzing O-glycosyl compounds" evidence=ISS] InterPro:IPR000490 PROSITE:PS00587 Pfam:PF00332 HSSP:P12257 EMBL:AY072133 EMBL:AY096465 SPTR:Q8VYE5	2.00E-89
chr5.TM0963.12	1.1.8.12	E3.2.1.39 glucan endo-1,3-beta-D-glucosidase [EC:3.2.1.39]	ath:At4g14080	FCAALL.82; glycosyl hydrolase family 17 protein / anther-specific protein (A6) [EC:3.2.1.39] [KO:K01199]	2.00E-37				E135_ARATH	Glycoprotein;Glycosidase;GPI-anchor;Hydrolase;Lipoprotein;Membrane;Plantdefense;Signal,Putative glucan endo-1,3-beta-glucosidase 5 precursor (EC 3.2.1.39) ((1->3)-beta-glucan endohydrolase) ((1->3)-beta-glucanase) (Beta-1,3- endoglucanase) (Beta-1,3-glucanase).	5.00E-157	GO_ID:28641	TAIR|gene:2126285 SPTR:Q9M088 symbol:AT4G31140.1 [GO:0031225 "anchored to membrane" evidence=TAS] [GO:0004553 "hydrolase activity, hydrolyzing O-glycosyl compounds" evidence=ISS] InterPro:IPR000490 PROSITE:PS00587 Pfam:PF00332 HSSP:P12257 EMBL:AL161578 PIR:T10668 SPTR:Q9M088	2.00E-157
chr4.CM0500.1	1.1.8.12	E3.2.1.39 glucan endo-1,3-beta-D-glucosidase [EC:3.2.1.39]							E131_ARATH	Glycoprotein;Glycosidase;GPI-anchor;Hydrolase;Lipoprotein;Membrane;Plantdefense;Signal,Putative glucan endo-1,3-beta-glucosidase 1 precursor (EC 3.2.1.39) ((1->3)-beta-glucan endohydrolase) ((1->3)-beta-glucanase) (Beta-1,3- endoglucanase) (Beta-1,3-glucanase).	1.00E-19	GO_ID:23358	TAIR|gene:2027427 SPTR:Q9FZ86 symbol:AT1G18650.1 [GO:0005554 "molecular function unknown" evidence=ND] [GO:0000004 "biological process unknown" evidence=ND] [GO:0031225 "anchored to membrane" evidence=TAS] EMBL:AC026238 EMBL:AY087143 EMBL:BT006195 PIR:C86320 SPTR:Q9FZ86	6.00E-36
Ljwgs_047487.1	3.3.10.117	BMPR1 bone morphogenetic protein receptor, type I [EC:2.7.1.37]	ath:At4g28490	F20O9.180; leucine-rich repeat transmembrane protein kinase, putative [EC:2.7.1.37] [KO:K00870]	8.00E-21				BRI1_LYCES	ATP-binding;Glycoprotein;Kinase;Leucine-richrepeat;Lipid-binding;Membrane;Nucleotide-binding;Plantdefense;Receptor;Repeat;Serine/threonine-proteinkinase;Signal;Steroid-binding;Transferase;Transmembrane,Brassinosteroid LRR receptor kinase precursor (EC 2.7.1.37) (tBRI1) (Altered brassinolide sensitivity 1) (Systemin receptor SR160).	5.00E-24	GO_ID:4753	TAIR|gene:2124146 SPTR:Q9SN38 symbol:AT4G18760.1 [GO:0005515 "protein binding" evidence=ISS;NAS] [GO:0007165 "signal transduction" evidence=IC] Pfam:PF00560 InterPro:IPR001611 InterPro:IPR007090 PRINTS:PR00019 EMBL:AL035526 EMBL:AL161549 PIR:T04868 SPTR:Q9SN38	1.00E-104
Ljwgs_047487.1	3.2.2.1	Protein kinase [EC:2.7.1.37]	ath:At4g28490	F20O9.180; leucine-rich repeat transmembrane protein kinase, putative [EC:2.7.1.37] [KO:K00870]	8.00E-21				BRI1_LYCES	ATP-binding;Glycoprotein;Kinase;Leucine-richrepeat;Lipid-binding;Membrane;Nucleotide-binding;Plantdefense;Receptor;Repeat;Serine/threonine-proteinkinase;Signal;Steroid-binding;Transferase;Transmembrane,Brassinosteroid LRR receptor kinase precursor (EC 2.7.1.37) (tBRI1) (Altered brassinolide sensitivity 1) (Systemin receptor SR160).	5.00E-24	GO_ID:4753	TAIR|gene:2124146 SPTR:Q9SN38 symbol:AT4G18760.1 [GO:0005515 "protein binding" evidence=ISS;NAS] [GO:0007165 "signal transduction" evidence=IC] Pfam:PF00560 InterPro:IPR001611 InterPro:IPR007090 PRINTS:PR00019 EMBL:AL035526 EMBL:AL161549 PIR:T04868 SPTR:Q9SN38	1.00E-104
chr1.CM0104.51	1.1.8.12	E3.2.1.39 glucan endo-1,3-beta-D-glucosidase [EC:3.2.1.39]	ath:At4g14080	FCAALL.82; glycosyl hydrolase family 17 protein / anther-specific protein (A6) [EC:3.2.1.39] [KO:K01199]	4.00E-46				E135_ARATH	Glycoprotein;Glycosidase;GPI-anchor;Hydrolase;Lipoprotein;Membrane;Plantdefense;Signal,Putative glucan endo-1,3-beta-glucosidase 5 precursor (EC 3.2.1.39) ((1->3)-beta-glucan endohydrolase) ((1->3)-beta-glucanase) (Beta-1,3- endoglucanase) (Beta-1,3-glucanase).	1.00E-137	GO_ID:48125	TAIR|gene:3436295 SPTR:Q9ZUP5 symbol:AT2G19440.1 [GO:0031225 "anchored to membrane" evidence=TAS] [GO:0004553 "hydrolase activity, hydrolyzing O-glycosyl compounds" evidence=ISS] InterPro:IPR000490 PROSITE:PS00587 Pfam:PF00332 EMBL:AC003058 EMBL:AC005917 PIR:G84576 PIR:T01292 HSSP:P12257 SPTR:Q9ZUP5	0
chr1.CM0206.108	1.9.4.15	E2.7.1.- [EC:2.7.1.-] [COG:COG0515 COG1493]	ath:At5g02290	T1E22.50; protein kinase, putative [EC:2.7.1.37] [KO:K00870]	9.00E-53	BH2504_1	COG0515	6.00E-23	PBS1_ARATH	ATP-binding;Directproteinsequencing;Kinase;Nucleotide-binding;Phosphorylation;Plantdefense;Serine/threonine-proteinkinase;Transferase,Serine/threonine-protein kinase PBS1 (EC 2.7.1.37) (AvrPphB susceptible protein 1).	1.00E-57	GO_ID:52900	TAIR|gene:2012324 SPTR:O80527 symbol:AT1G09440.1 [GO:0016301 "kinase activity" evidence=ISS] InterPro:IPR000719 InterPro:IPR008271 Pfam:PF00069 Prosite:PS00108 Prosite:PS00107 ProDom:PD000001 PROSITE:PS50011 EMBL:AC003970 PIR:G86227 SPTR:O80527	4.00E-136
chr1.CM0206.108	1.7.8.19	WAAY, rfaY lipopolysaccharide core biosynthesis protein RFAY [EC:2.7.-.-] [COG:COG0515]	ath:At5g02290	T1E22.50; protein kinase, putative [EC:2.7.1.37] [KO:K00870]	9.00E-53	BH2504_1	COG0515	6.00E-23	PBS1_ARATH	ATP-binding;Directproteinsequencing;Kinase;Nucleotide-binding;Phosphorylation;Plantdefense;Serine/threonine-proteinkinase;Transferase,Serine/threonine-protein kinase PBS1 (EC 2.7.1.37) (AvrPphB susceptible protein 1).	1.00E-57	GO_ID:52900	TAIR|gene:2012324 SPTR:O80527 symbol:AT1G09440.1 [GO:0016301 "kinase activity" evidence=ISS] InterPro:IPR000719 InterPro:IPR008271 Pfam:PF00069 Prosite:PS00108 Prosite:PS00107 ProDom:PD000001 PROSITE:PS50011 EMBL:AC003970 PIR:G86227 SPTR:O80527	4.00E-136
chr1.CM0206.108	1.1.17.19	E2.7.1.- [EC:2.7.1.-] [COG:COG0515 COG1493]	ath:At5g02290	T1E22.50; protein kinase, putative [EC:2.7.1.37] [KO:K00870]	9.00E-53	BH2504_1	COG0515	6.00E-23	PBS1_ARATH	ATP-binding;Directproteinsequencing;Kinase;Nucleotide-binding;Phosphorylation;Plantdefense;Serine/threonine-proteinkinase;Transferase,Serine/threonine-protein kinase PBS1 (EC 2.7.1.37) (AvrPphB susceptible protein 1).	1.00E-57	GO_ID:52900	TAIR|gene:2012324 SPTR:O80527 symbol:AT1G09440.1 [GO:0016301 "kinase activity" evidence=ISS] InterPro:IPR000719 InterPro:IPR008271 Pfam:PF00069 Prosite:PS00108 Prosite:PS00107 ProDom:PD000001 PROSITE:PS50011 EMBL:AC003970 PIR:G86227 SPTR:O80527	4.00E-136
chr1.CM0206.108	3.3.10.117	BMPR1 bone morphogenetic protein receptor, type I [EC:2.7.1.37]	ath:At5g02290	T1E22.50; protein kinase, putative [EC:2.7.1.37] [KO:K00870]	9.00E-53	BH2504_1	COG0515	6.00E-23	PBS1_ARATH	ATP-binding;Directproteinsequencing;Kinase;Nucleotide-binding;Phosphorylation;Plantdefense;Serine/threonine-proteinkinase;Transferase,Serine/threonine-protein kinase PBS1 (EC 2.7.1.37) (AvrPphB susceptible protein 1).	1.00E-57	GO_ID:52900	TAIR|gene:2012324 SPTR:O80527 symbol:AT1G09440.1 [GO:0016301 "kinase activity" evidence=ISS] InterPro:IPR000719 InterPro:IPR008271 Pfam:PF00069 Prosite:PS00108 Prosite:PS00107 ProDom:PD000001 PROSITE:PS50011 EMBL:AC003970 PIR:G86227 SPTR:O80527	4.00E-136
chr1.CM0206.108	1.11.16.8	E2.7.1.- [EC:2.7.1.-] [COG:COG0515 COG1493]	ath:At5g02290	T1E22.50; protein kinase, putative [EC:2.7.1.37] [KO:K00870]	9.00E-53	BH2504_1	COG0515	6.00E-23	PBS1_ARATH	ATP-binding;Directproteinsequencing;Kinase;Nucleotide-binding;Phosphorylation;Plantdefense;Serine/threonine-proteinkinase;Transferase,Serine/threonine-protein kinase PBS1 (EC 2.7.1.37) (AvrPphB susceptible protein 1).	1.00E-57	GO_ID:52900	TAIR|gene:2012324 SPTR:O80527 symbol:AT1G09440.1 [GO:0016301 "kinase activity" evidence=ISS] InterPro:IPR000719 InterPro:IPR008271 Pfam:PF00069 Prosite:PS00108 Prosite:PS00107 ProDom:PD000001 PROSITE:PS50011 EMBL:AC003970 PIR:G86227 SPTR:O80527	4.00E-136
chr1.CM0206.108	4.2.4	Cell cycle [CLASS:04110] [PATH:hsa04110] [COG:COG0515]	ath:At5g02290	T1E22.50; protein kinase, putative [EC:2.7.1.37] [KO:K00870]	9.00E-53	BH2504_1	COG0515	6.00E-23	PBS1_ARATH	ATP-binding;Directproteinsequencing;Kinase;Nucleotide-binding;Phosphorylation;Plantdefense;Serine/threonine-proteinkinase;Transferase,Serine/threonine-protein kinase PBS1 (EC 2.7.1.37) (AvrPphB susceptible protein 1).	1.00E-57	GO_ID:52900	TAIR|gene:2012324 SPTR:O80527 symbol:AT1G09440.1 [GO:0016301 "kinase activity" evidence=ISS] InterPro:IPR000719 InterPro:IPR008271 Pfam:PF00069 Prosite:PS00108 Prosite:PS00107 ProDom:PD000001 PROSITE:PS50011 EMBL:AC003970 PIR:G86227 SPTR:O80527	4.00E-136
chr1.CM0206.108	3.2.2.1	Protein kinase [EC:2.7.1.37]	ath:At5g02290	T1E22.50; protein kinase, putative [EC:2.7.1.37] [KO:K00870]	9.00E-53	BH2504_1	COG0515	6.00E-23	PBS1_ARATH	ATP-binding;Directproteinsequencing;Kinase;Nucleotide-binding;Phosphorylation;Plantdefense;Serine/threonine-proteinkinase;Transferase,Serine/threonine-protein kinase PBS1 (EC 2.7.1.37) (AvrPphB susceptible protein 1).	1.00E-57	GO_ID:52900	TAIR|gene:2012324 SPTR:O80527 symbol:AT1G09440.1 [GO:0016301 "kinase activity" evidence=ISS] InterPro:IPR000719 InterPro:IPR008271 Pfam:PF00069 Prosite:PS00108 Prosite:PS00107 ProDom:PD000001 PROSITE:PS50011 EMBL:AC003970 PIR:G86227 SPTR:O80527	4.00E-136
chr3.CM0216.80	3.1.3.61	TC.MATE multidrug resistance protein, MATE family [COG:COG0534] [TC:2.A.66.1]	rpa:RPA0800	matE1; putative cation efflux pump, DNA-damage-inducible protein [KO:K03327]	1.00E-11	mll6207	COG0534	3.00E-15	EDS5_ARATH	Coiledcoil;Membrane;Plantdefense;Transmembrane;Transport,Enhanced disease susceptibility 5 (Eds5) (Salicylic acid induction deficient 1) (Sid1).	1.00E-161	GO_ID:31981	TAIR|gene:2120266 SPTR:Q945F0 symbol:AT4G39030.1 [GO:0005215 "transporter activity" evidence=ISS] [GO:0015297 "antiporter activity" evidence=ISS] [GO:0016020 "membrane" evidence=ISS] EMBL:AL161594 EMBL:AL035679 EMBL:AF416569 SPTR:Q945F0	4.00E-162
chr5.CM0328.24	4.4.1.22	SERPINC1, AT3 antithrombin III	mmu:11905	Serpinc1; serine (or cysteine) proteinase inhibitor, clade C (antithrombin), member 1 [KO:K03911]	6.00E-40				PRTZ_HORVU	Directproteinsequencing;Multigenefamily;Plantdefense;Proteaseinhibitor;Seedstorageprotein;Storageprotein,Protein Z (Z4) (Major endosperm albumin).	3.00E-70	GO_ID:5617	TAIR|gene:3435226 SPTR:Q9S7T8 symbol:AT1G47710.1 [GO:0000004 "biological process unknown" evidence=ND] [GO:0008372 "cellular component unknown" evidence=ND] [GO:0004867 "serine-type endopeptidase inhibitor activity" evidence=ISS] InterPro:IPR000215 Pfam:PF00079 SMART:SM00093 PROSITE:PS00284 HSSP:P01008 EMBL:AC007519 EMBL:AC012463 EMBL:BT002483 EMBL:BT008481 PIR:H96517 SPTR:Q9S7T8	4.00E-92
Ljwgs_016572.1	99.1.4.8400	GO_ID:727							PTI6_LYCES	Activator;DNA-binding;Nuclearprotein;Plantdefense;Transcription;Transcriptionregulation,Pathogenesis-related genes transcriptional activator PTI6 (PTO- interacting protein 6).	3.00E-16	GO_ID:727	TAIR|gene:2201281 SPTR:Q9CA27 symbol:AT1G68550.1 [GO:0003700 "transcription factor activity" evidence=ISS] [GO:0003677 "DNA binding" evidence=ISS] [GO:0005634 "nucleus" evidence=ISS] [GO:0006355 "regulation of transcription, DNA-dependent" evidence=ISS] InterPro:IPR001471 Pfam:PF00847 GO:GO:0005634 HSSP:O80337 PRINTS:PR00367 ProDom:PD001423 SMART:SM00380 EMBL:AC011915 EMBL:AY059782 EMBL:AY091303 …	2.00E-23
Ljwgs_016572.1	99.1.3.2.1945	PTI6_LYCES							PTI6_LYCES	Activator;DNA-binding;Nuclearprotein;Plantdefense;Transcription;Transcriptionregulation,Pathogenesis-related genes transcriptional activator PTI6 (PTO- interacting protein 6).	3.00E-16	GO_ID:727	TAIR|gene:2201281 SPTR:Q9CA27 symbol:AT1G68550.1 [GO:0003700 "transcription factor activity" evidence=ISS] [GO:0003677 "DNA binding" evidence=ISS] [GO:0005634 "nucleus" evidence=ISS] [GO:0006355 "regulation of transcription, DNA-dependent" evidence=ISS] InterPro:IPR001471 Pfam:PF00847 GO:GO:0005634 HSSP:O80337 PRINTS:PR00367 ProDom:PD001423 SMART:SM00380 EMBL:AC011915 EMBL:AY059782 EMBL:AY091303 …	2.00E-23
chr2.CM0783.31.2	1.1.8.12	E3.2.1.39 glucan endo-1,3-beta-D-glucosidase [EC:3.2.1.39]	ath:At4g14080	FCAALL.82; glycosyl hydrolase family 17 protein / anther-specific protein (A6) [EC:3.2.1.39] [KO:K01199]	3.00E-15				E134_ARATH	Glycoprotein;Glycosidase;GPI-anchor;Hydrolase;Lipoprotein;Membrane;Plantdefense;Signal,Putative glucan endo-1,3-beta-glucosidase 4 precursor (EC 3.2.1.39) ((1->3)-beta-glucan endohydrolase) ((1->3)-beta-glucanase) (Beta-1,3- endoglucanase) (Beta-1,3-glucanase).	2.00E-21	GO_ID:54406	TAIR|gene:2118338 SPTR:Q8VYE5 symbol:AT4G29360.1 [GO:0031225 "anchored to membrane" evidence=TAS] [GO:0004553 "hydrolase activity, hydrolyzing O-glycosyl compounds" evidence=ISS] InterPro:IPR000490 PROSITE:PS00587 Pfam:PF00332 HSSP:P12257 EMBL:AY072133 EMBL:AY096465 SPTR:Q8VYE5	9.00E-40
Ljwgs_066033.1	99.1.4.5537	GO_ID:31981							EDS5_ARATH	Coiledcoil;Membrane;Plantdefense;Transmembrane;Transport,Enhanced disease susceptibility 5 (Eds5) (Salicylic acid induction deficient 1) (Sid1).	2.00E-53	GO_ID:31981	TAIR|gene:2120266 SPTR:Q945F0 symbol:AT4G39030.1 [GO:0005215 "transporter activity" evidence=ISS] [GO:0015297 "antiporter activity" evidence=ISS] [GO:0016020 "membrane" evidence=ISS] EMBL:AL161594 EMBL:AL035679 EMBL:AF416569 SPTR:Q945F0	8.00E-54
Ljwgs_066033.1	99.1.3.2.1415	EDS5_ARATH							EDS5_ARATH	Coiledcoil;Membrane;Plantdefense;Transmembrane;Transport,Enhanced disease susceptibility 5 (Eds5) (Salicylic acid induction deficient 1) (Sid1).	2.00E-53	GO_ID:31981	TAIR|gene:2120266 SPTR:Q945F0 symbol:AT4G39030.1 [GO:0005215 "transporter activity" evidence=ISS] [GO:0015297 "antiporter activity" evidence=ISS] [GO:0016020 "membrane" evidence=ISS] EMBL:AL161594 EMBL:AL035679 EMBL:AF416569 SPTR:Q945F0	8.00E-54
chr4.CM1600.15	4.3.1.9	TN tenascin	mmu:81877	Tnxb; tenascin XB [KO:K06252]	3.00E-09				WRK19_ARATH	ATP-binding;DNA-binding;Kinase;Leucine-richrepeat;Nuclearprotein;Nucleotide-binding;Plantdefense;Repeat;Serine/threonine-proteinkinase;Transcription;Transcriptionregulation;Transferase,Probable WRKY transcription factor 19 (WRKY DNA-binding protein 19).	6.00E-68	GO_ID:31892	TAIR|gene:2174788 SPTR:Q9FLG3 symbol:AT5G64550.1 [GO:0005554 "molecular function unknown" evidence=ND] HSSP:P02876 EMBL:AB010076 EMBL:AY090946 EMBL:AY142673 SPTR:Q9FLG3	0
chr4.CM1600.15	3.3.7.9	TN tenascin	mmu:81877	Tnxb; tenascin XB [KO:K06252]	3.00E-09				WRK19_ARATH	ATP-binding;DNA-binding;Kinase;Leucine-richrepeat;Nuclearprotein;Nucleotide-binding;Plantdefense;Repeat;Serine/threonine-proteinkinase;Transcription;Transcriptionregulation;Transferase,Probable WRKY transcription factor 19 (WRKY DNA-binding protein 19).	6.00E-68	GO_ID:31892	TAIR|gene:2174788 SPTR:Q9FLG3 symbol:AT5G64550.1 [GO:0005554 "molecular function unknown" evidence=ND] HSSP:P02876 EMBL:AB010076 EMBL:AY090946 EMBL:AY142673 SPTR:Q9FLG3	0
chr4.CM1600.15	3.3.9.5	TN tenascin	mmu:81877	Tnxb; tenascin XB [KO:K06252]	3.00E-09				WRK19_ARATH	ATP-binding;DNA-binding;Kinase;Leucine-richrepeat;Nuclearprotein;Nucleotide-binding;Plantdefense;Repeat;Serine/threonine-proteinkinase;Transcription;Transcriptionregulation;Transferase,Probable WRKY transcription factor 19 (WRKY DNA-binding protein 19).	6.00E-68	GO_ID:31892	TAIR|gene:2174788 SPTR:Q9FLG3 symbol:AT5G64550.1 [GO:0005554 "molecular function unknown" evidence=ND] HSSP:P02876 EMBL:AB010076 EMBL:AY090946 EMBL:AY142673 SPTR:Q9FLG3	0
Ljwgs_037879.1	3.3.10.117	BMPR1 bone morphogenetic protein receptor, type I [EC:2.7.1.37]	ath:At5g02290	T1E22.50; protein kinase, putative [EC:2.7.1.37] [KO:K00870]	3.00E-26				PBS1_ARATH	ATP-binding;Directproteinsequencing;Kinase;Nucleotide-binding;Phosphorylation;Plantdefense;Serine/threonine-proteinkinase;Transferase,Serine/threonine-protein kinase PBS1 (EC 2.7.1.37) (AvrPphB susceptible protein 1).	1.00E-37	GO_ID:7344	TAIR|gene:2179856 SPTR:Q9FE20 symbol:AT5G13160.1 [GO:0016301 "kinase activity" evidence=ISS] InterPro:IPR000719 InterPro:IPR008271 Pfam:PF00069 Prosite:PS00108 Prosite:PS00107 ProDom:PD000001 PROSITE:PS50011 EMBL:AL391711 EMBL:AF314176 EMBL:AF372927 EMBL:AY078037 GeneFarm:1740 SPTR:Q9FE20	4.00E-38
Ljwgs_037879.1	3.2.2.1	Protein kinase [EC:2.7.1.37]	ath:At5g02290	T1E22.50; protein kinase, putative [EC:2.7.1.37] [KO:K00870]	3.00E-26				PBS1_ARATH	ATP-binding;Directproteinsequencing;Kinase;Nucleotide-binding;Phosphorylation;Plantdefense;Serine/threonine-proteinkinase;Transferase,Serine/threonine-protein kinase PBS1 (EC 2.7.1.37) (AvrPphB susceptible protein 1).	1.00E-37	GO_ID:7344	TAIR|gene:2179856 SPTR:Q9FE20 symbol:AT5G13160.1 [GO:0016301 "kinase activity" evidence=ISS] InterPro:IPR000719 InterPro:IPR008271 Pfam:PF00069 Prosite:PS00108 Prosite:PS00107 ProDom:PD000001 PROSITE:PS50011 EMBL:AL391711 EMBL:AF314176 EMBL:AF372927 EMBL:AY078037 GeneFarm:1740 SPTR:Q9FE20	4.00E-38
Ljwgs_051725.1	4.2.4.78	MOB1 maintenance of ploidy protein MOB1 (MPS1 binder 1)	ath:At4g19050	F13C5.220; mob1/phocein family protein [KO:K06685]	8.00E-12				WRK19_ARATH	ATP-binding;DNA-binding;Kinase;Leucine-richrepeat;Nuclearprotein;Nucleotide-binding;Plantdefense;Repeat;Serine/threonine-proteinkinase;Transcription;Transcriptionregulation;Transferase,Probable WRKY transcription factor 19 (WRKY DNA-binding protein 19).	9.00E-26	GO_ID:5644	TAIR|gene:2163425 SPTR:Q9FI14 symbol:AT5G44510.1 [GO:0006952 "defense response" evidence=ISS] Pfam:PF00560 InterPro:IPR001611 InterPro:IPR000157 InterPro:IPR002182 InterPro:IPR000767 Pfam:PF01582 GO:GO:0006915 GO:GO:0016020 InterPro:IPR011991 SMART:SM00255 PROSITE:PS50104 PRINTS:PR00364 Pfam:PF00931 InterPro:IPR011713 Pfam:PF07725 EMBL:AB017065 SPTR:Q9FI14	5.00E-31
Ljwgs_051725.1	4.2.5	Apoptosis [CLASS:04210] [PATH:hsa04210] [GO:0006915]	ath:At4g19050	F13C5.220; mob1/phocein family protein [KO:K06685]	8.00E-12				WRK19_ARATH	ATP-binding;DNA-binding;Kinase;Leucine-richrepeat;Nuclearprotein;Nucleotide-binding;Plantdefense;Repeat;Serine/threonine-proteinkinase;Transcription;Transcriptionregulation;Transferase,Probable WRKY transcription factor 19 (WRKY DNA-binding protein 19).	9.00E-26	GO_ID:5644	TAIR|gene:2163425 SPTR:Q9FI14 symbol:AT5G44510.1 [GO:0006952 "defense response" evidence=ISS] Pfam:PF00560 InterPro:IPR001611 InterPro:IPR000157 InterPro:IPR002182 InterPro:IPR000767 Pfam:PF01582 GO:GO:0006915 GO:GO:0016020 InterPro:IPR011991 SMART:SM00255 PROSITE:PS50104 PRINTS:PR00364 Pfam:PF00931 InterPro:IPR011713 Pfam:PF07725 EMBL:AB017065 SPTR:Q9FI14	5.00E-31
Ljwgs_061044.1	3.3.10.117	BMPR1 bone morphogenetic protein receptor, type I [EC:2.7.1.37]							BRI1_LYCPE	ATP-binding;Directproteinsequencing;Glycoprotein;Kinase;Leucine-richrepeat;Lipid-binding;Membrane;Nucleotide-binding;Plantdefense;Receptor;Repeat;Serine/threonine-proteinkinase;Signal;Steroid-binding;Transferase;Transmembrane,Systemin receptor SR160 precursor (EC 2.7.1.37) (Brassinosteroid LRR receptor kinase).	7.00E-20	GO_ID:35320	TAIR|gene:3441735 SPTR:Q9FMI2 symbol:AT5G43020.1 [GO:0016301 "kinase activity" evidence=ISS] [GO:0004674 "protein serine/threonine kinase activity" evidence=ISS] [GO:0005524 "ATP binding" evidence=ISS] [GO:0006468 "protein amino acid phosphorylation" evidence=ISS] [GO:0007169 "transmembrane receptor protein tyrosine kinase signaling pathway" evidence=ISS] Pfam:PF00560 InterPro:IPR000719 Pfam:PF00…	2.00E-91
Ljwgs_061044.1	3.2.2.1	Protein kinase [EC:2.7.1.37]							BRI1_LYCPE	ATP-binding;Directproteinsequencing;Glycoprotein;Kinase;Leucine-richrepeat;Lipid-binding;Membrane;Nucleotide-binding;Plantdefense;Receptor;Repeat;Serine/threonine-proteinkinase;Signal;Steroid-binding;Transferase;Transmembrane,Systemin receptor SR160 precursor (EC 2.7.1.37) (Brassinosteroid LRR receptor kinase).	7.00E-20	GO_ID:35320	TAIR|gene:3441735 SPTR:Q9FMI2 symbol:AT5G43020.1 [GO:0016301 "kinase activity" evidence=ISS] [GO:0004674 "protein serine/threonine kinase activity" evidence=ISS] [GO:0005524 "ATP binding" evidence=ISS] [GO:0006468 "protein amino acid phosphorylation" evidence=ISS] [GO:0007169 "transmembrane receptor protein tyrosine kinase signaling pathway" evidence=ISS] Pfam:PF00560 InterPro:IPR000719 Pfam:PF00…	2.00E-91
Ljwgs_137752.1	1.1.8.12	E3.2.1.39 glucan endo-1,3-beta-D-glucosidase [EC:3.2.1.39]	ath:At4g14080	FCAALL.82; glycosyl hydrolase family 17 protein / anther-specific protein (A6) [EC:3.2.1.39] [KO:K01199]	8.00E-28				E133_ARATH	Glycoprotein;Glycosidase;GPI-anchor;Hydrolase;Lipoprotein;Membrane;Plantdefense;Signal,Putative glucan endo-1,3-beta-glucosidase 3 precursor (EC 3.2.1.39) ((1->3)-beta-glucan endohydrolase) ((1->3)-beta-glucanase) (Beta-1,3- endoglucanase) (Beta-1,3-glucanase).	1.00E-82	GO_ID:4988	TAIR|gene:2205297 SPTR:Q9C7U5 symbol:AT1G66250.1 [GO:0031225 "anchored to membrane" evidence=TAS] [GO:0004553 "hydrolase activity, hydrolyzing O-glycosyl compounds" evidence=ISS] InterPro:IPR000490 PROSITE:PS00587 Pfam:PF00332 HSSP:P15737 EMBL:AC066691 PIR:E96687 SPTR:Q9C7U5	2.00E-88
chr4.CM0227.53	1.9.4.15	E2.7.1.- [EC:2.7.1.-] [COG:COG0515 COG1493]	ath:At5g02290	T1E22.50; protein kinase, putative [EC:2.7.1.37] [KO:K00870]	1.00E-56	YAR019c	COG0515	4.00E-21	PBS1_ARATH	ATP-binding;Directproteinsequencing;Kinase;Nucleotide-binding;Phosphorylation;Plantdefense;Serine/threonine-proteinkinase;Transferase,Serine/threonine-protein kinase PBS1 (EC 2.7.1.37) (AvrPphB susceptible protein 1).	2.00E-59	GO_ID:10221	TAIR|gene:2090633 SPTR:Q9LT87 symbol:AT3G19300.1 [GO:0016301 "kinase activity" evidence=ISS] InterPro:IPR000719 InterPro:IPR008271 Pfam:PF00069 Prosite:PS00108 Prosite:PS00107 ProDom:PD000001 PROSITE:PS50011 HSSP:Q62838 EMBL:AB025624 EMBL:BT015817 EMBL:BT020204 SPTR:Q9LT87	0
chr4.CM0227.53	1.7.8.19	WAAY, rfaY lipopolysaccharide core biosynthesis protein RFAY [EC:2.7.-.-] [COG:COG0515]	ath:At5g02290	T1E22.50; protein kinase, putative [EC:2.7.1.37] [KO:K00870]	1.00E-56	YAR019c	COG0515	4.00E-21	PBS1_ARATH	ATP-binding;Directproteinsequencing;Kinase;Nucleotide-binding;Phosphorylation;Plantdefense;Serine/threonine-proteinkinase;Transferase,Serine/threonine-protein kinase PBS1 (EC 2.7.1.37) (AvrPphB susceptible protein 1).	2.00E-59	GO_ID:10221	TAIR|gene:2090633 SPTR:Q9LT87 symbol:AT3G19300.1 [GO:0016301 "kinase activity" evidence=ISS] InterPro:IPR000719 InterPro:IPR008271 Pfam:PF00069 Prosite:PS00108 Prosite:PS00107 ProDom:PD000001 PROSITE:PS50011 HSSP:Q62838 EMBL:AB025624 EMBL:BT015817 EMBL:BT020204 SPTR:Q9LT87	0
chr4.CM0227.53	1.1.17.19	E2.7.1.- [EC:2.7.1.-] [COG:COG0515 COG1493]	ath:At5g02290	T1E22.50; protein kinase, putative [EC:2.7.1.37] [KO:K00870]	1.00E-56	YAR019c	COG0515	4.00E-21	PBS1_ARATH	ATP-binding;Directproteinsequencing;Kinase;Nucleotide-binding;Phosphorylation;Plantdefense;Serine/threonine-proteinkinase;Transferase,Serine/threonine-protein kinase PBS1 (EC 2.7.1.37) (AvrPphB susceptible protein 1).	2.00E-59	GO_ID:10221	TAIR|gene:2090633 SPTR:Q9LT87 symbol:AT3G19300.1 [GO:0016301 "kinase activity" evidence=ISS] InterPro:IPR000719 InterPro:IPR008271 Pfam:PF00069 Prosite:PS00108 Prosite:PS00107 ProDom:PD000001 PROSITE:PS50011 HSSP:Q62838 EMBL:AB025624 EMBL:BT015817 EMBL:BT020204 SPTR:Q9LT87	0
chr4.CM0227.53	3.3.10.117	BMPR1 bone morphogenetic protein receptor, type I [EC:2.7.1.37]	ath:At5g02290	T1E22.50; protein kinase, putative [EC:2.7.1.37] [KO:K00870]	1.00E-56	YAR019c	COG0515	4.00E-21	PBS1_ARATH	ATP-binding;Directproteinsequencing;Kinase;Nucleotide-binding;Phosphorylation;Plantdefense;Serine/threonine-proteinkinase;Transferase,Serine/threonine-protein kinase PBS1 (EC 2.7.1.37) (AvrPphB susceptible protein 1).	2.00E-59	GO_ID:10221	TAIR|gene:2090633 SPTR:Q9LT87 symbol:AT3G19300.1 [GO:0016301 "kinase activity" evidence=ISS] InterPro:IPR000719 InterPro:IPR008271 Pfam:PF00069 Prosite:PS00108 Prosite:PS00107 ProDom:PD000001 PROSITE:PS50011 HSSP:Q62838 EMBL:AB025624 EMBL:BT015817 EMBL:BT020204 SPTR:Q9LT87	0
chr4.CM0227.53	1.11.16.8	E2.7.1.- [EC:2.7.1.-] [COG:COG0515 COG1493]	ath:At5g02290	T1E22.50; protein kinase, putative [EC:2.7.1.37] [KO:K00870]	1.00E-56	YAR019c	COG0515	4.00E-21	PBS1_ARATH	ATP-binding;Directproteinsequencing;Kinase;Nucleotide-binding;Phosphorylation;Plantdefense;Serine/threonine-proteinkinase;Transferase,Serine/threonine-protein kinase PBS1 (EC 2.7.1.37) (AvrPphB susceptible protein 1).	2.00E-59	GO_ID:10221	TAIR|gene:2090633 SPTR:Q9LT87 symbol:AT3G19300.1 [GO:0016301 "kinase activity" evidence=ISS] InterPro:IPR000719 InterPro:IPR008271 Pfam:PF00069 Prosite:PS00108 Prosite:PS00107 ProDom:PD000001 PROSITE:PS50011 HSSP:Q62838 EMBL:AB025624 EMBL:BT015817 EMBL:BT020204 SPTR:Q9LT87	0
chr4.CM0227.53	4.2.4	Cell cycle [CLASS:04110] [PATH:hsa04110] [COG:COG0515]	ath:At5g02290	T1E22.50; protein kinase, putative [EC:2.7.1.37] [KO:K00870]	1.00E-56	YAR019c	COG0515	4.00E-21	PBS1_ARATH	ATP-binding;Directproteinsequencing;Kinase;Nucleotide-binding;Phosphorylation;Plantdefense;Serine/threonine-proteinkinase;Transferase,Serine/threonine-protein kinase PBS1 (EC 2.7.1.37) (AvrPphB susceptible protein 1).	2.00E-59	GO_ID:10221	TAIR|gene:2090633 SPTR:Q9LT87 symbol:AT3G19300.1 [GO:0016301 "kinase activity" evidence=ISS] InterPro:IPR000719 InterPro:IPR008271 Pfam:PF00069 Prosite:PS00108 Prosite:PS00107 ProDom:PD000001 PROSITE:PS50011 HSSP:Q62838 EMBL:AB025624 EMBL:BT015817 EMBL:BT020204 SPTR:Q9LT87	0
chr4.CM0227.53	3.2.2.1	Protein kinase [EC:2.7.1.37]	ath:At5g02290	T1E22.50; protein kinase, putative [EC:2.7.1.37] [KO:K00870]	1.00E-56	YAR019c	COG0515	4.00E-21	PBS1_ARATH	ATP-binding;Directproteinsequencing;Kinase;Nucleotide-binding;Phosphorylation;Plantdefense;Serine/threonine-proteinkinase;Transferase,Serine/threonine-protein kinase PBS1 (EC 2.7.1.37) (AvrPphB susceptible protein 1).	2.00E-59	GO_ID:10221	TAIR|gene:2090633 SPTR:Q9LT87 symbol:AT3G19300.1 [GO:0016301 "kinase activity" evidence=ISS] InterPro:IPR000719 InterPro:IPR008271 Pfam:PF00069 Prosite:PS00108 Prosite:PS00107 ProDom:PD000001 PROSITE:PS50011 HSSP:Q62838 EMBL:AB025624 EMBL:BT015817 EMBL:BT020204 SPTR:Q9LT87	0
chr2.TM0826.7	1.1.8.12	E3.2.1.39 glucan endo-1,3-beta-D-glucosidase [EC:3.2.1.39]	ath:At4g14080	FCAALL.82; glycosyl hydrolase family 17 protein / anther-specific protein (A6) [EC:3.2.1.39] [KO:K01199]	3.00E-61				E134_ARATH	Glycoprotein;Glycosidase;GPI-anchor;Hydrolase;Lipoprotein;Membrane;Plantdefense;Signal,Putative glucan endo-1,3-beta-glucosidase 4 precursor (EC 3.2.1.39) ((1->3)-beta-glucan endohydrolase) ((1->3)-beta-glucanase) (Beta-1,3- endoglucanase) (Beta-1,3-glucanase).	5.00E-72	GO_ID:19687	TAIR|gene:2116326 SPTR:Q9SZ23 symbol:AT4G26830.1 [GO:0004553 "hydrolase activity, hydrolyzing O-glycosyl compounds" evidence=ISS] InterPro:IPR000490 PROSITE:PS00587 Pfam:PF00332 HSSP:P15737 EMBL:AL161565 EMBL:AL035440 PIR:T04806 SPTR:Q9SZ23	2.00E-117
chr4.CM0042.8	1.1.8.12	E3.2.1.39 glucan endo-1,3-beta-D-glucosidase [EC:3.2.1.39]	ath:At4g14080	FCAALL.82; glycosyl hydrolase family 17 protein / anther-specific protein (A6) [EC:3.2.1.39] [KO:K01199]	7.00E-67				E133_ARATH	Glycoprotein;Glycosidase;GPI-anchor;Hydrolase;Lipoprotein;Membrane;Plantdefense;Signal,Putative glucan endo-1,3-beta-glucosidase 3 precursor (EC 3.2.1.39) ((1->3)-beta-glucan endohydrolase) ((1->3)-beta-glucanase) (Beta-1,3- endoglucanase) (Beta-1,3-glucanase).	0	GO_ID:10684	TAIR|gene:2065402 SPTR:Q9ZU91 symbol:AT2G01630.1 [GO:0031225 "anchored to membrane" evidence=TAS] [GO:0004553 "hydrolase activity, hydrolyzing O-glycosyl compounds" evidence=ISS] InterPro:IPR000490 PROSITE:PS00587 Pfam:PF00332 EMBL:AC006069 EMBL:AY085500 PIR:B84427 HSSP:P15737 SPTR:Q9ZU91	0
chr4.CM0337.4	1.9.4.15	E2.7.1.- [EC:2.7.1.-] [COG:COG0515 COG1493]	cal:orf19.844	STE11; ser/thr protein kinase of the MEKK family [EC:2.7.1.37] [KO:K00870]	1.00E-56	YJL095w	COG0515	2.00E-52	WRK19_ARATH	ATP-binding;DNA-binding;Kinase;Leucine-richrepeat;Nuclearprotein;Nucleotide-binding;Plantdefense;Repeat;Serine/threonine-proteinkinase;Transcription;Transcriptionregulation;Transferase,Probable WRKY transcription factor 19 (WRKY DNA-binding protein 19).	2.00E-83	GO_ID:29680	TAIR|gene:2133558 SPTR:O81470 symbol:AT4G08500.1 [GO:0016301 "kinase activity" evidence=ISS] InterPro:IPR000719 InterPro:IPR002290 InterPro:IPR008271 Pfam:PF00069 Prosite:PS00108 Prosite:PS00107 ProDom:PD000001 PROSITE:PS50011 SMART:SM00220 HSSP:Q13153 EMBL:AL161511 EMBL:AF076275 PIR:T01833 SPTR:O81470	2.00E-100
chr4.CM0337.4	1.7.8.19	WAAY, rfaY lipopolysaccharide core biosynthesis protein RFAY [EC:2.7.-.-] [COG:COG0515]	cal:orf19.844	STE11; ser/thr protein kinase of the MEKK family [EC:2.7.1.37] [KO:K00870]	1.00E-56	YJL095w	COG0515	2.00E-52	WRK19_ARATH	ATP-binding;DNA-binding;Kinase;Leucine-richrepeat;Nuclearprotein;Nucleotide-binding;Plantdefense;Repeat;Serine/threonine-proteinkinase;Transcription;Transcriptionregulation;Transferase,Probable WRKY transcription factor 19 (WRKY DNA-binding protein 19).	2.00E-83	GO_ID:29680	TAIR|gene:2133558 SPTR:O81470 symbol:AT4G08500.1 [GO:0016301 "kinase activity" evidence=ISS] InterPro:IPR000719 InterPro:IPR002290 InterPro:IPR008271 Pfam:PF00069 Prosite:PS00108 Prosite:PS00107 ProDom:PD000001 PROSITE:PS50011 SMART:SM00220 HSSP:Q13153 EMBL:AL161511 EMBL:AF076275 PIR:T01833 SPTR:O81470	2.00E-100
chr4.CM0337.4	1.1.17.19	E2.7.1.- [EC:2.7.1.-] [COG:COG0515 COG1493]	cal:orf19.844	STE11; ser/thr protein kinase of the MEKK family [EC:2.7.1.37] [KO:K00870]	1.00E-56	YJL095w	COG0515	2.00E-52	WRK19_ARATH	ATP-binding;DNA-binding;Kinase;Leucine-richrepeat;Nuclearprotein;Nucleotide-binding;Plantdefense;Repeat;Serine/threonine-proteinkinase;Transcription;Transcriptionregulation;Transferase,Probable WRKY transcription factor 19 (WRKY DNA-binding protein 19).	2.00E-83	GO_ID:29680	TAIR|gene:2133558 SPTR:O81470 symbol:AT4G08500.1 [GO:0016301 "kinase activity" evidence=ISS] InterPro:IPR000719 InterPro:IPR002290 InterPro:IPR008271 Pfam:PF00069 Prosite:PS00108 Prosite:PS00107 ProDom:PD000001 PROSITE:PS50011 SMART:SM00220 HSSP:Q13153 EMBL:AL161511 EMBL:AF076275 PIR:T01833 SPTR:O81470	2.00E-100
chr4.CM0337.4	1.11.16.8	E2.7.1.- [EC:2.7.1.-] [COG:COG0515 COG1493]	cal:orf19.844	STE11; ser/thr protein kinase of the MEKK family [EC:2.7.1.37] [KO:K00870]	1.00E-56	YJL095w	COG0515	2.00E-52	WRK19_ARATH	ATP-binding;DNA-binding;Kinase;Leucine-richrepeat;Nuclearprotein;Nucleotide-binding;Plantdefense;Repeat;Serine/threonine-proteinkinase;Transcription;Transcriptionregulation;Transferase,Probable WRKY transcription factor 19 (WRKY DNA-binding protein 19).	2.00E-83	GO_ID:29680	TAIR|gene:2133558 SPTR:O81470 symbol:AT4G08500.1 [GO:0016301 "kinase activity" evidence=ISS] InterPro:IPR000719 InterPro:IPR002290 InterPro:IPR008271 Pfam:PF00069 Prosite:PS00108 Prosite:PS00107 ProDom:PD000001 PROSITE:PS50011 SMART:SM00220 HSSP:Q13153 EMBL:AL161511 EMBL:AF076275 PIR:T01833 SPTR:O81470	2.00E-100
chr4.CM0337.4	4.2.4	Cell cycle [CLASS:04110] [PATH:hsa04110] [COG:COG0515]	cal:orf19.844	STE11; ser/thr protein kinase of the MEKK family [EC:2.7.1.37] [KO:K00870]	1.00E-56	YJL095w	COG0515	2.00E-52	WRK19_ARATH	ATP-binding;DNA-binding;Kinase;Leucine-richrepeat;Nuclearprotein;Nucleotide-binding;Plantdefense;Repeat;Serine/threonine-proteinkinase;Transcription;Transcriptionregulation;Transferase,Probable WRKY transcription factor 19 (WRKY DNA-binding protein 19).	2.00E-83	GO_ID:29680	TAIR|gene:2133558 SPTR:O81470 symbol:AT4G08500.1 [GO:0016301 "kinase activity" evidence=ISS] InterPro:IPR000719 InterPro:IPR002290 InterPro:IPR008271 Pfam:PF00069 Prosite:PS00108 Prosite:PS00107 ProDom:PD000001 PROSITE:PS50011 SMART:SM00220 HSSP:Q13153 EMBL:AL161511 EMBL:AF076275 PIR:T01833 SPTR:O81470	2.00E-100
Ljwgs_038111.1	1.1.8.12	E3.2.1.39 glucan endo-1,3-beta-D-glucosidase [EC:3.2.1.39]	ath:At4g14080	FCAALL.82; glycosyl hydrolase family 17 protein / anther-specific protein (A6) [EC:3.2.1.39] [KO:K01199]	3.00E-64				E133_ARATH	Glycoprotein;Glycosidase;GPI-anchor;Hydrolase;Lipoprotein;Membrane;Plantdefense;Signal,Putative glucan endo-1,3-beta-glucosidase 3 precursor (EC 3.2.1.39) ((1->3)-beta-glucan endohydrolase) ((1->3)-beta-glucanase) (Beta-1,3- endoglucanase) (Beta-1,3-glucanase).	0	GO_ID:10684	TAIR|gene:2065402 SPTR:Q9ZU91 symbol:AT2G01630.1 [GO:0031225 "anchored to membrane" evidence=TAS] [GO:0004553 "hydrolase activity, hydrolyzing O-glycosyl compounds" evidence=ISS] InterPro:IPR000490 PROSITE:PS00587 Pfam:PF00332 EMBL:AC006069 EMBL:AY085500 PIR:B84427 HSSP:P15737 SPTR:Q9ZU91	0
chr2.CM0338.28	3.3.10.117	BMPR1 bone morphogenetic protein receptor, type I [EC:2.7.1.37]	ath:At4g28490	F20O9.180; leucine-rich repeat transmembrane protein kinase, putative [EC:2.7.1.37] [KO:K00870]	1.00E-52				EXS_ARATH	ATP-binding;Kinase;Leucine-richrepeat;Meiosis;Membrane;Nucleotide-binding;Phosphorylation;Receptor;Repeat;Serine/threonine-proteinkinase;Signal;Transferase;Transmembrane,Leucine-rich repeat receptor protein kinase EXS precursor (EC 2.7.1.37) (Extra sporogenous cells protein) (EXCESS MICROSPOROCYTES1 protein).	2.00E-61	GO_ID:19976	TAIR|gene:2044766 SPTR:O64757 symbol:AT2G34930.1 [GO:0005515 "protein binding" evidence=ISS;NAS] [GO:0007165 "signal transduction" evidence=IC] [GO:0006952 "defense response" evidence=ISS] [GO:0050832 "defense response to fungi" evidence=IMP] Pfam:PF00560 InterPro:IPR001611 InterPro:IPR007090 PRINTS:PR00019 HSSP:P07359 EMBL:AC004238 EMBL:AY063944 EMBL:AF325082 EMBL:AY117169 PIR:T00475 SPTR:O64757	3.00E-122
chr2.CM0338.28	3.2.2.1	Protein kinase [EC:2.7.1.37]	ath:At4g28490	F20O9.180; leucine-rich repeat transmembrane protein kinase, putative [EC:2.7.1.37] [KO:K00870]	1.00E-52				EXS_ARATH	ATP-binding;Kinase;Leucine-richrepeat;Meiosis;Membrane;Nucleotide-binding;Phosphorylation;Receptor;Repeat;Serine/threonine-proteinkinase;Signal;Transferase;Transmembrane,Leucine-rich repeat receptor protein kinase EXS precursor (EC 2.7.1.37) (Extra sporogenous cells protein) (EXCESS MICROSPOROCYTES1 protein).	2.00E-61	GO_ID:19976	TAIR|gene:2044766 SPTR:O64757 symbol:AT2G34930.1 [GO:0005515 "protein binding" evidence=ISS;NAS] [GO:0007165 "signal transduction" evidence=IC] [GO:0006952 "defense response" evidence=ISS] [GO:0050832 "defense response to fungi" evidence=IMP] Pfam:PF00560 InterPro:IPR001611 InterPro:IPR007090 PRINTS:PR00019 HSSP:P07359 EMBL:AC004238 EMBL:AY063944 EMBL:AF325082 EMBL:AY117169 PIR:T00475 SPTR:O64757	3.00E-122
chr3.CM0216.81	3.1.3.61	TC.MATE multidrug resistance protein, MATE family [COG:COG0534] [TC:2.A.66.1]				mlr5680	COG0534	6.00E-13	EDS5_ARATH	Coiledcoil;Membrane;Plantdefense;Transmembrane;Transport,Enhanced disease susceptibility 5 (Eds5) (Salicylic acid induction deficient 1) (Sid1).	3.00E-149	GO_ID:31981	TAIR|gene:2120266 SPTR:Q945F0 symbol:AT4G39030.1 [GO:0005215 "transporter activity" evidence=ISS] [GO:0015297 "antiporter activity" evidence=ISS] [GO:0016020 "membrane" evidence=ISS] EMBL:AL161594 EMBL:AL035679 EMBL:AF416569 SPTR:Q945F0	1.00E-149
chr2.CM0545.35	3.3.10.117	BMPR1 bone morphogenetic protein receptor, type I [EC:2.7.1.37]	ath:At4g28490	F20O9.180; leucine-rich repeat transmembrane protein kinase, putative [EC:2.7.1.37] [KO:K00870]	4.00E-38				BRI1_ARATH	ATP-binding;Glycoprotein;Kinase;Leucine-richrepeat;Lipid-binding;Membrane;Nucleotide-binding;Phosphorylation;Receptor;Repeat;Serine/threonine-proteinkinase;Signal;Steroid-binding;Transferase;Transmembrane,BRASSINOSTEROID INSENSITIVE 1 precursor (EC 2.7.1.37) (AtBRI1) (Brassinosteroid LRR receptor kinase).	2.00E-58	GO_ID:32383	TAIR|gene:2205004 SPTR:Q9C699 symbol:AT1G47890.1 [GO:0016301 "kinase activity" evidence=ISS] [GO:0005515 "protein binding" evidence=ISS;NAS] [GO:0007165 "signal transduction" evidence=IC] [GO:0006952 "defense response" evidence=ISS] Pfam:PF00560 InterPro:IPR001611 InterPro:IPR007090 PRINTS:PR00019 HSSP:P25147 EMBL:AC079679 PIR:C96519 SPTR:Q9C699	2.00E-139
chr2.CM0545.35	3.2.2.1	Protein kinase [EC:2.7.1.37]	ath:At4g28490	F20O9.180; leucine-rich repeat transmembrane protein kinase, putative [EC:2.7.1.37] [KO:K00870]	4.00E-38				BRI1_ARATH	ATP-binding;Glycoprotein;Kinase;Leucine-richrepeat;Lipid-binding;Membrane;Nucleotide-binding;Phosphorylation;Receptor;Repeat;Serine/threonine-proteinkinase;Signal;Steroid-binding;Transferase;Transmembrane,BRASSINOSTEROID INSENSITIVE 1 precursor (EC 2.7.1.37) (AtBRI1) (Brassinosteroid LRR receptor kinase).	2.00E-58	GO_ID:32383	TAIR|gene:2205004 SPTR:Q9C699 symbol:AT1G47890.1 [GO:0016301 "kinase activity" evidence=ISS] [GO:0005515 "protein binding" evidence=ISS;NAS] [GO:0007165 "signal transduction" evidence=IC] [GO:0006952 "defense response" evidence=ISS] Pfam:PF00560 InterPro:IPR001611 InterPro:IPR007090 PRINTS:PR00019 HSSP:P25147 EMBL:AC079679 PIR:C96519 SPTR:Q9C699	2.00E-139
Ljwgs_069488.1	99.1.3.2.613	NPR1_ARATH							NPR1_ARATH	ANKrepeat;Hypersensitiveresponse;Plantdefense;Polymorphism;Repeat,Regulatory protein NPR1 (Nonexpresser of PR genes 1) (Noninducible immunity 1) (Nim1) (Salicylic acid insensitive 1) (Sai1).	5.00E-17	GO_ID:3923	TAIR|gene:2040291 SPTR:Q9ZVC2 symbol:AT2G41370.1 [GO:0005515 "protein binding" evidence=ISS] InterPro:IPR000210 InterPro:IPR002110 Pfam:PF00023 Pfam:PF00651 SMART:SM00225 PROSITE:PS50097 PRINTS:PR01415 SMART:SM00248 PROSITE:PS50297 PROSITE:PS50088 HSSP:Q60778 EMBL:AC005662 EMBL:BT015773 EMBL:AY928830 PIR:H84840 SPTR:Q9ZVC2	8.00E-115
Ljwgs_069488.1	99.1.4.3220	GO_ID:3923							NPR1_ARATH	ANKrepeat;Hypersensitiveresponse;Plantdefense;Polymorphism;Repeat,Regulatory protein NPR1 (Nonexpresser of PR genes 1) (Noninducible immunity 1) (Nim1) (Salicylic acid insensitive 1) (Sai1).	5.00E-17	GO_ID:3923	TAIR|gene:2040291 SPTR:Q9ZVC2 symbol:AT2G41370.1 [GO:0005515 "protein binding" evidence=ISS] InterPro:IPR000210 InterPro:IPR002110 Pfam:PF00023 Pfam:PF00651 SMART:SM00225 PROSITE:PS50097 PRINTS:PR01415 SMART:SM00248 PROSITE:PS50297 PROSITE:PS50088 HSSP:Q60778 EMBL:AC005662 EMBL:BT015773 EMBL:AY928830 PIR:H84840 SPTR:Q9ZVC2	8.00E-115
TM0533.24.1	4.2.5	Apoptosis [CLASS:04210] [PATH:hsa04210] [GO:0006915]							TMVRN_NICGU	Alternativesplicing;ATP-binding;Hypersensitiveresponse;Leucine-richrepeat;Nucleotide-binding;Plantdefense;Repeat,TMV resistance protein N.	4.00E-62	GO_ID:33237	TAIR|gene:2118105 SPTR:Q9SZ66 symbol:AT4G12010.1 [GO:0006952 "defense response" evidence=ISS] Pfam:PF00560 InterPro:IPR001611 InterPro:IPR000157 InterPro:IPR002182 InterPro:IPR000767 Pfam:PF01582 GO:GO:0006915 PRINTS:PR00019 GO:GO:0016020 SMART:SM00255 PROSITE:PS50104 PRINTS:PR00364 Pfam:PF00931 InterPro:IPR011713 Pfam:PF07725 EMBL:AL161533 EMBL:AL049638 PIR:T06608 SPTR:Q9SZ66	1.00E-50
chr2.CM0545.35	3.3.10.117	BMPR1 bone morphogenetic protein receptor, type I [EC:2.7.1.37]	ath:At4g28490	F20O9.180; leucine-rich repeat transmembrane protein kinase, putative [EC:2.7.1.37] [KO:K00870]	4.00E-38				BRI1_ARATH	ATP-binding;Glycoprotein;Kinase;Leucine-richrepeat;Lipid-binding;Membrane;Nucleotide-binding;Phosphorylation;Receptor;Repeat;Serine/threonine-proteinkinase;Signal;Steroid-binding;Transferase;Transmembrane,BRASSINOSTEROID INSENSITIVE 1 precursor (EC 2.7.1.37) (AtBRI1) (Brassinosteroid LRR receptor kinase).	2.00E-58	GO_ID:32383	TAIR|gene:2205004 SPTR:Q9C699 symbol:AT1G47890.1 [GO:0016301 "kinase activity" evidence=ISS] [GO:0005515 "protein binding" evidence=ISS;NAS] [GO:0007165 "signal transduction" evidence=IC] [GO:0006952 "defense response" evidence=ISS] Pfam:PF00560 InterPro:IPR001611 InterPro:IPR007090 PRINTS:PR00019 HSSP:P25147 EMBL:AC079679 PIR:C96519 SPTR:Q9C699	2.00E-139
chr2.CM0545.35	3.2.2.1	Protein kinase [EC:2.7.1.37]	ath:At4g28490	F20O9.180; leucine-rich repeat transmembrane protein kinase, putative [EC:2.7.1.37] [KO:K00870]	4.00E-38				BRI1_ARATH	ATP-binding;Glycoprotein;Kinase;Leucine-richrepeat;Lipid-binding;Membrane;Nucleotide-binding;Phosphorylation;Receptor;Repeat;Serine/threonine-proteinkinase;Signal;Steroid-binding;Transferase;Transmembrane,BRASSINOSTEROID INSENSITIVE 1 precursor (EC 2.7.1.37) (AtBRI1) (Brassinosteroid LRR receptor kinase).	2.00E-58	GO_ID:32383	TAIR|gene:2205004 SPTR:Q9C699 symbol:AT1G47890.1 [GO:0016301 "kinase activity" evidence=ISS] [GO:0005515 "protein binding" evidence=ISS;NAS] [GO:0007165 "signal transduction" evidence=IC] [GO:0006952 "defense response" evidence=ISS] Pfam:PF00560 InterPro:IPR001611 InterPro:IPR007090 PRINTS:PR00019 HSSP:P25147 EMBL:AC079679 PIR:C96519 SPTR:Q9C699	2.00E-139
chr1.BM1697.17	99.1.3.2.4139	DRL23_ARATH							DRL23_ARATH	ATP-binding;Coiledcoil;Hypotheticalprotein;Leucine-richrepeat;Nucleotide-binding;Plantdefense;Repeat,Putative disease resistance protein At4g10780.	8.00E-32	GO_ID:18676	TAIR|gene:2132740 SPTR:O82484 symbol:AT4G10780.1 [GO:0006952 "defense response" evidence=ISS] Pfam:PF00560 InterPro:IPR003593 InterPro:IPR001611 InterPro:IPR002182 InterPro:IPR000767 SMART:SM00382 PRINTS:PR00019 PRINTS:PR00364 Pfam:PF00931 EMBL:AL161518 EMBL:AF080119 PIR:T01899 SPTR:O82484	3.00E-32
chr1.BM1697.17	99.1.4.7870	GO_ID:18676							DRL23_ARATH	ATP-binding;Coiledcoil;Hypotheticalprotein;Leucine-richrepeat;Nucleotide-binding;Plantdefense;Repeat,Putative disease resistance protein At4g10780.	8.00E-32	GO_ID:18676	TAIR|gene:2132740 SPTR:O82484 symbol:AT4G10780.1 [GO:0006952 "defense response" evidence=ISS] Pfam:PF00560 InterPro:IPR003593 InterPro:IPR001611 InterPro:IPR002182 InterPro:IPR000767 SMART:SM00382 PRINTS:PR00019 PRINTS:PR00364 Pfam:PF00931 EMBL:AL161518 EMBL:AF080119 PIR:T01899 SPTR:O82484	3.00E-32
chr2.CM0020.37	99.1.4.4495	GO_ID:7205							R13L1_ARATH	ATP-binding;Coiledcoil;Hypotheticalprotein;Leucine-richrepeat;Nucleotide-binding;Plantdefense;Repeat,Putative disease resistance RPP13-like protein 1.	1.00E-156	GO_ID:7205	TAIR|gene:2091661 SPTR:Q9LRR5 symbol:AT3G14460.1 [GO:0006952 "defense response" evidence=ISS] Pfam:PF00560 InterPro:IPR001611 InterPro:IPR002182 InterPro:IPR000767 PRINTS:PR00019 PRINTS:PR00364 Pfam:PF00931 EMBL:AB028617 SPTR:Q9LRR5	5.00E-132
chr2.CM0020.37	99.1.3.2.1924	R13L1_ARATH							R13L1_ARATH	ATP-binding;Coiledcoil;Hypotheticalprotein;Leucine-richrepeat;Nucleotide-binding;Plantdefense;Repeat,Putative disease resistance RPP13-like protein 1.	1.00E-156	GO_ID:7205	TAIR|gene:2091661 SPTR:Q9LRR5 symbol:AT3G14460.1 [GO:0006952 "defense response" evidence=ISS] Pfam:PF00560 InterPro:IPR001611 InterPro:IPR002182 InterPro:IPR000767 PRINTS:PR00019 PRINTS:PR00364 Pfam:PF00931 EMBL:AB028617 SPTR:Q9LRR5	5.00E-132
Ljwgs_021003.2	99.1.4.4468	GO_ID:40817										GO_ID:40817	TAIR|gene:2160916 SPTR:Q9FIJ0 symbol:AT5G47910.1 [GO:0006800 "oxygen and reactive oxygen species metabolism" evidence=IMP] [GO:0006952 "defense response" evidence=IMP] InterPro:IPR002048 InterPro:IPR002916 Pfam:PF00036 InterPro:IPR011992 InterPro:IPR000778 Prosite:PS00018 GO:GO:0016020 Pfam:PF01794 PRINTS:PR00466 EMBL:AB016886 EMBL:AF424625 EMBL:BT002651 SPTR:Q9FIJ0	2.00E-18
chr5.CM0299.23	99.1.4.3842	GO_ID:27339							NOX1_HUMAN	Alternativesplicing;Electrontransport;FAD;Glycoprotein;Heme;Iontransport;Ionicchannel;Iron;Membrane;Metal-binding;NADP;Oxidoreductase;Transmembrane;Transport;Voltage-gatedchannel,NADPH oxidase homolog 1 (NOX-1) (NOH-1) (NADH/NADPH mitogenic oxidase subunit P65-MOX) (Mitogenic oxidase 1) (MOX1).	1.00E-72	GO_ID:27339	TAIR|gene:2036103 SPTR:Q9SBI0 symbol:ATRBOHB "RESPIRATORY BURST OXIDASE HOMOLOG B" [GO:0006952 "defense response" evidence=TAS] InterPro:IPR002048 InterPro:IPR002916 Pfam:PF00036 InterPro:IPR011992 InterPro:IPR000778 SMART:SM00054 GO:GO:0016020 Pfam:PF01794 PRINTS:PR00466 EMBL:AF055354 SPTR:Q9SBI0	0
chr5.CM0299.23	99.1.3.2.1657	NOX1_HUMAN							NOX1_HUMAN	Alternativesplicing;Electrontransport;FAD;Glycoprotein;Heme;Iontransport;Ionicchannel;Iron;Membrane;Metal-binding;NADP;Oxidoreductase;Transmembrane;Transport;Voltage-gatedchannel,NADPH oxidase homolog 1 (NOX-1) (NOH-1) (NADH/NADPH mitogenic oxidase subunit P65-MOX) (Mitogenic oxidase 1) (MOX1).	1.00E-72	GO_ID:27339	TAIR|gene:2036103 SPTR:Q9SBI0 symbol:ATRBOHB "RESPIRATORY BURST OXIDASE HOMOLOG B" [GO:0006952 "defense response" evidence=TAS] InterPro:IPR002048 InterPro:IPR002916 Pfam:PF00036 InterPro:IPR011992 InterPro:IPR000778 SMART:SM00054 GO:GO:0016020 Pfam:PF01794 PRINTS:PR00466 EMBL:AF055354 SPTR:Q9SBI0	0
Ljwgs_085156.1	3.3.10.117	BMPR1 bone morphogenetic protein receptor, type I [EC:2.7.1.37]	ath:At5g02290	T1E22.50; protein kinase, putative [EC:2.7.1.37] [KO:K00870]	6.00E-28				PBS1_ARATH	ATP-binding;Directproteinsequencing;Kinase;Nucleotide-binding;Phosphorylation;Plantdefense;Serine/threonine-proteinkinase;Transferase,Serine/threonine-protein kinase PBS1 (EC 2.7.1.37) (AvrPphB susceptible protein 1).	1.00E-44	GO_ID:14284	TAIR|gene:3698380 SPTR:Q9SFT7 symbol:AT3G07070.1 [GO:0008372 "cellular component unknown" evidence=ND] [GO:0016301 "kinase activity" evidence=ISS] InterPro:IPR000719 InterPro:IPR008271 Pfam:PF00069 Prosite:PS00108 Prosite:PS00107 ProDom:PD000001 PROSITE:PS50011 EMBL:AC012395 SPTR:Q9SFT7	3.00E-46
Ljwgs_085156.1	3.2.2.1	Protein kinase [EC:2.7.1.37]	ath:At5g02290	T1E22.50; protein kinase, putative [EC:2.7.1.37] [KO:K00870]	6.00E-28				PBS1_ARATH	ATP-binding;Directproteinsequencing;Kinase;Nucleotide-binding;Phosphorylation;Plantdefense;Serine/threonine-proteinkinase;Transferase,Serine/threonine-protein kinase PBS1 (EC 2.7.1.37) (AvrPphB susceptible protein 1).	1.00E-44	GO_ID:14284	TAIR|gene:3698380 SPTR:Q9SFT7 symbol:AT3G07070.1 [GO:0008372 "cellular component unknown" evidence=ND] [GO:0016301 "kinase activity" evidence=ISS] InterPro:IPR000719 InterPro:IPR008271 Pfam:PF00069 Prosite:PS00108 Prosite:PS00107 ProDom:PD000001 PROSITE:PS50011 EMBL:AC012395 SPTR:Q9SFT7	3.00E-46
Ljwgs_013156.1	1.9.4.15	E2.7.1.- [EC:2.7.1.-] [COG:COG0515 COG1493]	ath:At5g02290	T1E22.50; protein kinase, putative [EC:2.7.1.37] [KO:K00870]	1.00E-74	BH2504_1	COG0515	1.00E-16	PBS1_ARATH	ATP-binding;Directproteinsequencing;Kinase;Nucleotide-binding;Phosphorylation;Plantdefense;Serine/threonine-proteinkinase;Transferase,Serine/threonine-protein kinase PBS1 (EC 2.7.1.37) (AvrPphB susceptible protein 1).	1.00E-120	GO_ID:7344	TAIR|gene:2179856 SPTR:Q9FE20 symbol:AT5G13160.1 [GO:0016301 "kinase activity" evidence=ISS] InterPro:IPR000719 InterPro:IPR008271 Pfam:PF00069 Prosite:PS00108 Prosite:PS00107 ProDom:PD000001 PROSITE:PS50011 EMBL:AL391711 EMBL:AF314176 EMBL:AF372927 EMBL:AY078037 GeneFarm:1740 SPTR:Q9FE20	4.00E-121
Ljwgs_013156.1	1.7.8.19	WAAY, rfaY lipopolysaccharide core biosynthesis protein RFAY [EC:2.7.-.-] [COG:COG0515]	ath:At5g02290	T1E22.50; protein kinase, putative [EC:2.7.1.37] [KO:K00870]	1.00E-74	BH2504_1	COG0515	1.00E-16	PBS1_ARATH	ATP-binding;Directproteinsequencing;Kinase;Nucleotide-binding;Phosphorylation;Plantdefense;Serine/threonine-proteinkinase;Transferase,Serine/threonine-protein kinase PBS1 (EC 2.7.1.37) (AvrPphB susceptible protein 1).	1.00E-120	GO_ID:7344	TAIR|gene:2179856 SPTR:Q9FE20 symbol:AT5G13160.1 [GO:0016301 "kinase activity" evidence=ISS] InterPro:IPR000719 InterPro:IPR008271 Pfam:PF00069 Prosite:PS00108 Prosite:PS00107 ProDom:PD000001 PROSITE:PS50011 EMBL:AL391711 EMBL:AF314176 EMBL:AF372927 EMBL:AY078037 GeneFarm:1740 SPTR:Q9FE20	4.00E-121
Ljwgs_013156.1	1.1.17.19	E2.7.1.- [EC:2.7.1.-] [COG:COG0515 COG1493]	ath:At5g02290	T1E22.50; protein kinase, putative [EC:2.7.1.37] [KO:K00870]	1.00E-74	BH2504_1	COG0515	1.00E-16	PBS1_ARATH	ATP-binding;Directproteinsequencing;Kinase;Nucleotide-binding;Phosphorylation;Plantdefense;Serine/threonine-proteinkinase;Transferase,Serine/threonine-protein kinase PBS1 (EC 2.7.1.37) (AvrPphB susceptible protein 1).	1.00E-120	GO_ID:7344	TAIR|gene:2179856 SPTR:Q9FE20 symbol:AT5G13160.1 [GO:0016301 "kinase activity" evidence=ISS] InterPro:IPR000719 InterPro:IPR008271 Pfam:PF00069 Prosite:PS00108 Prosite:PS00107 ProDom:PD000001 PROSITE:PS50011 EMBL:AL391711 EMBL:AF314176 EMBL:AF372927 EMBL:AY078037 GeneFarm:1740 SPTR:Q9FE20	4.00E-121
Ljwgs_013156.1	3.3.10.117	BMPR1 bone morphogenetic protein receptor, type I [EC:2.7.1.37]	ath:At5g02290	T1E22.50; protein kinase, putative [EC:2.7.1.37] [KO:K00870]	1.00E-74	BH2504_1	COG0515	1.00E-16	PBS1_ARATH	ATP-binding;Directproteinsequencing;Kinase;Nucleotide-binding;Phosphorylation;Plantdefense;Serine/threonine-proteinkinase;Transferase,Serine/threonine-protein kinase PBS1 (EC 2.7.1.37) (AvrPphB susceptible protein 1).	1.00E-120	GO_ID:7344	TAIR|gene:2179856 SPTR:Q9FE20 symbol:AT5G13160.1 [GO:0016301 "kinase activity" evidence=ISS] InterPro:IPR000719 InterPro:IPR008271 Pfam:PF00069 Prosite:PS00108 Prosite:PS00107 ProDom:PD000001 PROSITE:PS50011 EMBL:AL391711 EMBL:AF314176 EMBL:AF372927 EMBL:AY078037 GeneFarm:1740 SPTR:Q9FE20	4.00E-121
Ljwgs_013156.1	1.11.16.8	E2.7.1.- [EC:2.7.1.-] [COG:COG0515 COG1493]	ath:At5g02290	T1E22.50; protein kinase, putative [EC:2.7.1.37] [KO:K00870]	1.00E-74	BH2504_1	COG0515	1.00E-16	PBS1_ARATH	ATP-binding;Directproteinsequencing;Kinase;Nucleotide-binding;Phosphorylation;Plantdefense;Serine/threonine-proteinkinase;Transferase,Serine/threonine-protein kinase PBS1 (EC 2.7.1.37) (AvrPphB susceptible protein 1).	1.00E-120	GO_ID:7344	TAIR|gene:2179856 SPTR:Q9FE20 symbol:AT5G13160.1 [GO:0016301 "kinase activity" evidence=ISS] InterPro:IPR000719 InterPro:IPR008271 Pfam:PF00069 Prosite:PS00108 Prosite:PS00107 ProDom:PD000001 PROSITE:PS50011 EMBL:AL391711 EMBL:AF314176 EMBL:AF372927 EMBL:AY078037 GeneFarm:1740 SPTR:Q9FE20	4.00E-121
Ljwgs_013156.1	4.2.4	Cell cycle [CLASS:04110] [PATH:hsa04110] [COG:COG0515]	ath:At5g02290	T1E22.50; protein kinase, putative [EC:2.7.1.37] [KO:K00870]	1.00E-74	BH2504_1	COG0515	1.00E-16	PBS1_ARATH	ATP-binding;Directproteinsequencing;Kinase;Nucleotide-binding;Phosphorylation;Plantdefense;Serine/threonine-proteinkinase;Transferase,Serine/threonine-protein kinase PBS1 (EC 2.7.1.37) (AvrPphB susceptible protein 1).	1.00E-120	GO_ID:7344	TAIR|gene:2179856 SPTR:Q9FE20 symbol:AT5G13160.1 [GO:0016301 "kinase activity" evidence=ISS] InterPro:IPR000719 InterPro:IPR008271 Pfam:PF00069 Prosite:PS00108 Prosite:PS00107 ProDom:PD000001 PROSITE:PS50011 EMBL:AL391711 EMBL:AF314176 EMBL:AF372927 EMBL:AY078037 GeneFarm:1740 SPTR:Q9FE20	4.00E-121
Ljwgs_013156.1	3.2.2.1	Protein kinase [EC:2.7.1.37]	ath:At5g02290	T1E22.50; protein kinase, putative [EC:2.7.1.37] [KO:K00870]	1.00E-74	BH2504_1	COG0515	1.00E-16	PBS1_ARATH	ATP-binding;Directproteinsequencing;Kinase;Nucleotide-binding;Phosphorylation;Plantdefense;Serine/threonine-proteinkinase;Transferase,Serine/threonine-protein kinase PBS1 (EC 2.7.1.37) (AvrPphB susceptible protein 1).	1.00E-120	GO_ID:7344	TAIR|gene:2179856 SPTR:Q9FE20 symbol:AT5G13160.1 [GO:0016301 "kinase activity" evidence=ISS] InterPro:IPR000719 InterPro:IPR008271 Pfam:PF00069 Prosite:PS00108 Prosite:PS00107 ProDom:PD000001 PROSITE:PS50011 EMBL:AL391711 EMBL:AF314176 EMBL:AF372927 EMBL:AY078037 GeneFarm:1740 SPTR:Q9FE20	4.00E-121
chr4.CM0234.47	99.1.3.2.3164	TGA2_ARATH							TGA2_ARATH	Activator;Coiledcoil;DNA-binding;Hypersensitiveresponse;Nuclearprotein;Plantdefense;Transcription;Transcriptionregulation,Transcription factor TGA2 (HBP-1b homolog) (AHBP-1b) (AtbZIP20).	5.00E-89	GO_ID:52041	TAIR|gene:2026889 SPTR:Q9SX27 symbol:AT1G68640.1 [GO:0003700 "transcription factor activity" evidence=ISS] [GO:0003677 "DNA binding" evidence=ISS] InterPro:IPR004827 Pfam:PF00170 GO:GO:0005634 SMART:SM00338 PROSITE:PS50217 PROSITE:PS00036 InterPro:IPR011616 EMBL:AC008075 EMBL:AK118286 EMBL:BT008586 PIR:H96710 SPTR:Q9SX27	1.00E-93
chr4.CM0234.47	99.1.4.6349	GO_ID:52041							TGA2_ARATH	Activator;Coiledcoil;DNA-binding;Hypersensitiveresponse;Nuclearprotein;Plantdefense;Transcription;Transcriptionregulation,Transcription factor TGA2 (HBP-1b homolog) (AHBP-1b) (AtbZIP20).	5.00E-89	GO_ID:52041	TAIR|gene:2026889 SPTR:Q9SX27 symbol:AT1G68640.1 [GO:0003700 "transcription factor activity" evidence=ISS] [GO:0003677 "DNA binding" evidence=ISS] InterPro:IPR004827 Pfam:PF00170 GO:GO:0005634 SMART:SM00338 PROSITE:PS50217 PROSITE:PS00036 InterPro:IPR011616 EMBL:AC008075 EMBL:AK118286 EMBL:BT008586 PIR:H96710 SPTR:Q9SX27	1.00E-93
chr1.CM0009.29	99.1.3.2.613	NPR1_ARATH							NPR1_ARATH	ANKrepeat;Hypersensitiveresponse;Plantdefense;Polymorphism;Repeat,Regulatory protein NPR1 (Nonexpresser of PR genes 1) (Noninducible immunity 1) (Nim1) (Salicylic acid insensitive 1) (Sai1).	1.00E-26	GO_ID:3923	TAIR|gene:2040291 SPTR:Q9ZVC2 symbol:AT2G41370.1 [GO:0005515 "protein binding" evidence=ISS] InterPro:IPR000210 InterPro:IPR002110 Pfam:PF00023 Pfam:PF00651 SMART:SM00225 PROSITE:PS50097 PRINTS:PR01415 SMART:SM00248 PROSITE:PS50297 PROSITE:PS50088 HSSP:Q60778 EMBL:AC005662 EMBL:BT015773 EMBL:AY928830 PIR:H84840 SPTR:Q9ZVC2	0
chr1.CM0009.29	99.1.4.3220	GO_ID:3923							NPR1_ARATH	ANKrepeat;Hypersensitiveresponse;Plantdefense;Polymorphism;Repeat,Regulatory protein NPR1 (Nonexpresser of PR genes 1) (Noninducible immunity 1) (Nim1) (Salicylic acid insensitive 1) (Sai1).	1.00E-26	GO_ID:3923	TAIR|gene:2040291 SPTR:Q9ZVC2 symbol:AT2G41370.1 [GO:0005515 "protein binding" evidence=ISS] InterPro:IPR000210 InterPro:IPR002110 Pfam:PF00023 Pfam:PF00651 SMART:SM00225 PROSITE:PS50097 PRINTS:PR01415 SMART:SM00248 PROSITE:PS50297 PROSITE:PS50088 HSSP:Q60778 EMBL:AC005662 EMBL:BT015773 EMBL:AY928830 PIR:H84840 SPTR:Q9ZVC2	0
TM0533.27	99.1.3.2.17	TMVRN_NICGU							TMVRN_NICGU	Alternativesplicing;ATP-binding;Hypersensitiveresponse;Leucine-richrepeat;Nucleotide-binding;Plantdefense;Repeat,TMV resistance protein N.	2.00E-38	GO_ID:11736	TAIR|gene:2032596 SPTR:Q9SSN1 symbol:AT1G72950.1 [GO:0006952 "defense response" evidence=ISS] InterPro:IPR000157 InterPro:IPR000767 Pfam:PF01582 GO:GO:0016020 SMART:SM00255 PROSITE:PS50104 PRINTS:PR00364 EMBL:AC008017 PIR:G96754 SPTR:Q9SSN1	1.00E-32
TM0533.27	99.1.4.5506	GO_ID:11736							TMVRN_NICGU	Alternativesplicing;ATP-binding;Hypersensitiveresponse;Leucine-richrepeat;Nucleotide-binding;Plantdefense;Repeat,TMV resistance protein N.	2.00E-38	GO_ID:11736	TAIR|gene:2032596 SPTR:Q9SSN1 symbol:AT1G72950.1 [GO:0006952 "defense response" evidence=ISS] InterPro:IPR000157 InterPro:IPR000767 Pfam:PF01582 GO:GO:0016020 SMART:SM00255 PROSITE:PS50104 PRINTS:PR00364 EMBL:AC008017 PIR:G96754 SPTR:Q9SSN1	1.00E-32
Ljwgs_030815.1	4.4.1.22	SERPINC1, AT3 antithrombin III	hsa:462	SERPINC1; serine (or cysteine) proteinase inhibitor, clade C (antithrombin), member 1 [KO:K03911]	3.00E-13				PRTZ_HORVU	Directproteinsequencing;Multigenefamily;Plantdefense;Proteaseinhibitor;Seedstorageprotein;Storageprotein,Protein Z (Z4) (Major endosperm albumin).	1.00E-28	GO_ID:5617	TAIR|gene:3435226 SPTR:Q9S7T8 symbol:AT1G47710.1 [GO:0000004 "biological process unknown" evidence=ND] [GO:0008372 "cellular component unknown" evidence=ND] [GO:0004867 "serine-type endopeptidase inhibitor activity" evidence=ISS] InterPro:IPR000215 Pfam:PF00079 SMART:SM00093 PROSITE:PS00284 HSSP:P01008 EMBL:AC007519 EMBL:AC012463 EMBL:BT002483 EMBL:BT008481 PIR:H96517 SPTR:Q9S7T8	3.00E-31
chr3.CM0080.7	99.1.4.4475	GO_ID:41888							ERF13_ARATH	Activator;DNA-binding;Ethylenesignalingpathway;Nuclearprotein;Plantdefense;Transcription;Transcriptionregulation,Ethylene-responsive transcription factor 13 (Ethylene-responsive element-binding factor 13) (EREBP-13) (AtERF13).	7.00E-22	GO_ID:41888	TAIR|gene:2055001 SPTR:Q8L9K1 symbol:ATERF13 [GO:0003700 "transcription factor activity" evidence=ISS;TAS] [GO:0009873 "ethylene mediated signaling pathway" evidence=TAS] [GO:0003677 "DNA binding" evidence=ISS] [GO:0005634 "nucleus" evidence=IC;IDA] [GO:0006355 "regulation of transcription, DNA-dependent" evidence=ISS] InterPro:IPR001471 HSSP:O80337 PRINTS:PR00367 ProDom:PD001423 SMART:SM00380 PR…	3.00E-22
chr3.CM0080.7	99.1.3.2.883	ERF13_ARATH							ERF13_ARATH	Activator;DNA-binding;Ethylenesignalingpathway;Nuclearprotein;Plantdefense;Transcription;Transcriptionregulation,Ethylene-responsive transcription factor 13 (Ethylene-responsive element-binding factor 13) (EREBP-13) (AtERF13).	7.00E-22	GO_ID:41888	TAIR|gene:2055001 SPTR:Q8L9K1 symbol:ATERF13 [GO:0003700 "transcription factor activity" evidence=ISS;TAS] [GO:0009873 "ethylene mediated signaling pathway" evidence=TAS] [GO:0003677 "DNA binding" evidence=ISS] [GO:0005634 "nucleus" evidence=IC;IDA] [GO:0006355 "regulation of transcription, DNA-dependent" evidence=ISS] InterPro:IPR001471 HSSP:O80337 PRINTS:PR00367 ProDom:PD001423 SMART:SM00380 PR…	3.00E-22
Ljwgs_078116.1	99.1.4.4475	GO_ID:41888							ERF13_ARATH	Activator;DNA-binding;Ethylenesignalingpathway;Nuclearprotein;Plantdefense;Transcription;Transcriptionregulation,Ethylene-responsive transcription factor 13 (Ethylene-responsive element-binding factor 13) (EREBP-13) (AtERF13).	7.00E-22	GO_ID:41888	TAIR|gene:2055001 SPTR:Q8L9K1 symbol:ATERF13 [GO:0003700 "transcription factor activity" evidence=ISS;TAS] [GO:0009873 "ethylene mediated signaling pathway" evidence=TAS] [GO:0003677 "DNA binding" evidence=ISS] [GO:0005634 "nucleus" evidence=IC;IDA] [GO:0006355 "regulation of transcription, DNA-dependent" evidence=ISS] InterPro:IPR001471 HSSP:O80337 PRINTS:PR00367 ProDom:PD001423 SMART:SM00380 PR…	3.00E-22
Ljwgs_078116.1	99.1.3.2.883	ERF13_ARATH							ERF13_ARATH	Activator;DNA-binding;Ethylenesignalingpathway;Nuclearprotein;Plantdefense;Transcription;Transcriptionregulation,Ethylene-responsive transcription factor 13 (Ethylene-responsive element-binding factor 13) (EREBP-13) (AtERF13).	7.00E-22	GO_ID:41888	TAIR|gene:2055001 SPTR:Q8L9K1 symbol:ATERF13 [GO:0003700 "transcription factor activity" evidence=ISS;TAS] [GO:0009873 "ethylene mediated signaling pathway" evidence=TAS] [GO:0003677 "DNA binding" evidence=ISS] [GO:0005634 "nucleus" evidence=IC;IDA] [GO:0006355 "regulation of transcription, DNA-dependent" evidence=ISS] InterPro:IPR001471 HSSP:O80337 PRINTS:PR00367 ProDom:PD001423 SMART:SM00380 PR…	3.00E-22
chr1.CM0318.2.1	99.1.4.1493	GO_ID:6778	ath:At4g28490	F20O9.180; leucine-rich repeat transmembrane protein kinase, putative [EC:2.7.1.37] [KO:K00870]	3.00E-12				PGIP_PYRCO	Cellwall;Glycoprotein;Leucine-richrepeat;Repeat;Signal,Polygalacturonase inhibitor precursor (Polygalacturonase-inhibiting protein).	2.00E-58	GO_ID:6778	TAIR|gene:2091870 SPTR:Q9LT39 symbol:AT3G20820.1 [GO:0005515 "protein binding" evidence=ISS;NAS] [GO:0007165 "signal transduction" evidence=IC] [GO:0006952 "defense response" evidence=ISS] Pfam:PF00560 InterPro:IPR001611 InterPro:IPR007090 PRINTS:PR00019 EMBL:AB025629 EMBL:AY063922 EMBL:AY117334 SPTR:Q9LT39	2.00E-20
chr1.CM0318.2.1	99.1.1.97	KO:K00870	ath:At4g28490	F20O9.180; leucine-rich repeat transmembrane protein kinase, putative [EC:2.7.1.37] [KO:K00870]	3.00E-12				PGIP_PYRCO	Cellwall;Glycoprotein;Leucine-richrepeat;Repeat;Signal,Polygalacturonase inhibitor precursor (Polygalacturonase-inhibiting protein).	2.00E-58	GO_ID:6778	TAIR|gene:2091870 SPTR:Q9LT39 symbol:AT3G20820.1 [GO:0005515 "protein binding" evidence=ISS;NAS] [GO:0007165 "signal transduction" evidence=IC] [GO:0006952 "defense response" evidence=ISS] Pfam:PF00560 InterPro:IPR001611 InterPro:IPR007090 PRINTS:PR00019 EMBL:AB025629 EMBL:AY063922 EMBL:AY117334 SPTR:Q9LT39	2.00E-20
chr1.CM0318.2.1	99.1.3.2.2413	PGIP_PYRCO	ath:At4g28490	F20O9.180; leucine-rich repeat transmembrane protein kinase, putative [EC:2.7.1.37] [KO:K00870]	3.00E-12				PGIP_PYRCO	Cellwall;Glycoprotein;Leucine-richrepeat;Repeat;Signal,Polygalacturonase inhibitor precursor (Polygalacturonase-inhibiting protein).	2.00E-58	GO_ID:6778	TAIR|gene:2091870 SPTR:Q9LT39 symbol:AT3G20820.1 [GO:0005515 "protein binding" evidence=ISS;NAS] [GO:0007165 "signal transduction" evidence=IC] [GO:0006952 "defense response" evidence=ISS] Pfam:PF00560 InterPro:IPR001611 InterPro:IPR007090 PRINTS:PR00019 EMBL:AB025629 EMBL:AY063922 EMBL:AY117334 SPTR:Q9LT39	2.00E-20
Ljwgs_037414.1	4.4.1.22	SERPINC1, AT3 antithrombin III	mmu:11905	Serpinc1; serine (or cysteine) proteinase inhibitor, clade C (antithrombin), member 1 [KO:K03911]	8.00E-34				PRTZ_HORVU	Directproteinsequencing;Multigenefamily;Plantdefense;Proteaseinhibitor;Seedstorageprotein;Storageprotein,Protein Z (Z4) (Major endosperm albumin).	1.00E-75	GO_ID:5617	TAIR|gene:3435226 SPTR:Q9S7T8 symbol:AT1G47710.1 [GO:0000004 "biological process unknown" evidence=ND] [GO:0008372 "cellular component unknown" evidence=ND] [GO:0004867 "serine-type endopeptidase inhibitor activity" evidence=ISS] InterPro:IPR000215 Pfam:PF00079 SMART:SM00093 PROSITE:PS00284 HSSP:P01008 EMBL:AC007519 EMBL:AC012463 EMBL:BT002483 EMBL:BT008481 PIR:H96517 SPTR:Q9S7T8	6.00E-89
Ljwgs_068410.2	99.1.4.3842	GO_ID:27339							NOX1_HUMAN	Alternativesplicing;Electrontransport;FAD;Glycoprotein;Heme;Iontransport;Ionicchannel;Iron;Membrane;Metal-binding;NADP;Oxidoreductase;Transmembrane;Transport;Voltage-gatedchannel,NADPH oxidase homolog 1 (NOX-1) (NOH-1) (NADH/NADPH mitogenic oxidase subunit P65-MOX) (Mitogenic oxidase 1) (MOX1).	3.00E-21	GO_ID:27339	TAIR|gene:2036103 SPTR:Q9SBI0 symbol:ATRBOHB "RESPIRATORY BURST OXIDASE HOMOLOG B" [GO:0006952 "defense response" evidence=TAS] InterPro:IPR002048 InterPro:IPR002916 Pfam:PF00036 InterPro:IPR011992 InterPro:IPR000778 SMART:SM00054 GO:GO:0016020 Pfam:PF01794 PRINTS:PR00466 EMBL:AF055354 SPTR:Q9SBI0	6.00E-83
Ljwgs_068410.2	99.1.3.2.1657	NOX1_HUMAN							NOX1_HUMAN	Alternativesplicing;Electrontransport;FAD;Glycoprotein;Heme;Iontransport;Ionicchannel;Iron;Membrane;Metal-binding;NADP;Oxidoreductase;Transmembrane;Transport;Voltage-gatedchannel,NADPH oxidase homolog 1 (NOX-1) (NOH-1) (NADH/NADPH mitogenic oxidase subunit P65-MOX) (Mitogenic oxidase 1) (MOX1).	3.00E-21	GO_ID:27339	TAIR|gene:2036103 SPTR:Q9SBI0 symbol:ATRBOHB "RESPIRATORY BURST OXIDASE HOMOLOG B" [GO:0006952 "defense response" evidence=TAS] InterPro:IPR002048 InterPro:IPR002916 Pfam:PF00036 InterPro:IPR011992 InterPro:IPR000778 SMART:SM00054 GO:GO:0016020 Pfam:PF01794 PRINTS:PR00466 EMBL:AF055354 SPTR:Q9SBI0	6.00E-83
chr2.CM0201.50	99.1.3.1.119	EC 3.1.1.-							EST_HEVBR	Allergen;Directproteinsequencing;Glycoprotein;Hydrolase;Plantdefense;Signal,Esterase precursor (EC 3.1.1.-) (Early nodule-specific protein homolog) (Latex allergen Hev b 13).	1.00E-81	GO_ID:8926	TAIR|gene:2145692 SPTR:Q9LY84 symbol:AT5G14450.1 [GO:0016789 "carboxylic ester hydrolase activity" evidence=ISS] INTERPRO:IPR001087 Pfam:PF00657 EMBL:AL163817 EMBL:AK118393 EMBL:BT005338 PIR:T48618 SPTR:Q9LY84	2.00E-100
chr2.CM0201.50	99.1.4.4832	GO_ID:8926							EST_HEVBR	Allergen;Directproteinsequencing;Glycoprotein;Hydrolase;Plantdefense;Signal,Esterase precursor (EC 3.1.1.-) (Early nodule-specific protein homolog) (Latex allergen Hev b 13).	1.00E-81	GO_ID:8926	TAIR|gene:2145692 SPTR:Q9LY84 symbol:AT5G14450.1 [GO:0016789 "carboxylic ester hydrolase activity" evidence=ISS] INTERPRO:IPR001087 Pfam:PF00657 EMBL:AL163817 EMBL:AK118393 EMBL:BT005338 PIR:T48618 SPTR:Q9LY84	2.00E-100
chr4.CM0333.16	99.1.3.2.2356	PRTZ_HORVU							PRTZ_HORVU	Directproteinsequencing;Multigenefamily;Plantdefense;Proteaseinhibitor;Seedstorageprotein;Storageprotein,Protein Z (Z4) (Major endosperm albumin).	8.00E-18	GO_ID:40668	TAIR|gene:2066315 SPTR:O48706 symbol:AT2G26390.1 [GO:0000004 "biological process unknown" evidence=ND] [GO:0008372 "cellular component unknown" evidence=ND] [GO:0004867 "serine-type endopeptidase inhibitor activity" evidence=ISS] InterPro:IPR000215 Pfam:PF00079 SMART:SM00093 PROSITE:PS00284 HSSP:O35684 EMBL:AC002505 PIR:T00972 SPTR:O48706	1.00E-17
chr4.CM0333.16	99.1.4.8087	GO_ID:40668							PRTZ_HORVU	Directproteinsequencing;Multigenefamily;Plantdefense;Proteaseinhibitor;Seedstorageprotein;Storageprotein,Protein Z (Z4) (Major endosperm albumin).	8.00E-18	GO_ID:40668	TAIR|gene:2066315 SPTR:O48706 symbol:AT2G26390.1 [GO:0000004 "biological process unknown" evidence=ND] [GO:0008372 "cellular component unknown" evidence=ND] [GO:0004867 "serine-type endopeptidase inhibitor activity" evidence=ISS] InterPro:IPR000215 Pfam:PF00079 SMART:SM00093 PROSITE:PS00284 HSSP:O35684 EMBL:AC002505 PIR:T00972 SPTR:O48706	1.00E-17
chr5.CM0299.24	99.1.4.3842	GO_ID:27339							NOX1_HUMAN	Alternativesplicing;Electrontransport;FAD;Glycoprotein;Heme;Iontransport;Ionicchannel;Iron;Membrane;Metal-binding;NADP;Oxidoreductase;Transmembrane;Transport;Voltage-gatedchannel,NADPH oxidase homolog 1 (NOX-1) (NOH-1) (NADH/NADPH mitogenic oxidase subunit P65-MOX) (Mitogenic oxidase 1) (MOX1).	2.00E-63	GO_ID:27339	TAIR|gene:2036103 SPTR:Q9SBI0 symbol:ATRBOHB "RESPIRATORY BURST OXIDASE HOMOLOG B" [GO:0006952 "defense response" evidence=TAS] InterPro:IPR002048 InterPro:IPR002916 Pfam:PF00036 InterPro:IPR011992 InterPro:IPR000778 SMART:SM00054 GO:GO:0016020 Pfam:PF01794 PRINTS:PR00466 EMBL:AF055354 SPTR:Q9SBI0	0
chr5.CM0299.24	99.1.3.2.1657	NOX1_HUMAN							NOX1_HUMAN	Alternativesplicing;Electrontransport;FAD;Glycoprotein;Heme;Iontransport;Ionicchannel;Iron;Membrane;Metal-binding;NADP;Oxidoreductase;Transmembrane;Transport;Voltage-gatedchannel,NADPH oxidase homolog 1 (NOX-1) (NOH-1) (NADH/NADPH mitogenic oxidase subunit P65-MOX) (Mitogenic oxidase 1) (MOX1).	2.00E-63	GO_ID:27339	TAIR|gene:2036103 SPTR:Q9SBI0 symbol:ATRBOHB "RESPIRATORY BURST OXIDASE HOMOLOG B" [GO:0006952 "defense response" evidence=TAS] InterPro:IPR002048 InterPro:IPR002916 Pfam:PF00036 InterPro:IPR011992 InterPro:IPR000778 SMART:SM00054 GO:GO:0016020 Pfam:PF01794 PRINTS:PR00466 EMBL:AF055354 SPTR:Q9SBI0	0
chr3.CM0282.7	99.1.3.2.1176	PRPX_HORVU							PRPX_HORVU	Pathogenesis-relatedprotein;Plantdefense,Pathogen-related protein.	4.00E-59
