# Supplementary material for: Dissection of Symbiosis and Organ Development by Integrated Transcriptome Analysis of Lotus japonicus Mutant and Wild-Type Plants
Source: PLoS One. 2009 Aug 7;4(8):e6556. doi: 10.1371/journal.pone.0006556 (PMC2717213; doi:10.1371/journal.pone.0006556)
Supplement: Folder S5 — Fix-minus mutants (9.19 MB ZIP) [file pone.0006556.s013.zip › S5.FIX-MINUS MUTANTS copy/5.1.Fix_minus_Nodule_vs_Uninoclated_Root/5.1.2. Specific transcript analysis/5.1.2.1/-5.1.2.1.ID list.txt]

	M	FDR
	T29 - T26	T29 - T26
chr4.CM0337.32.6_at	-3.380005729	7.79E-05
Ljwgs_034277.1_at	-2.997860648	0.000445737
Ljwgs_008354.1_s_at	-2.920753447	0.021718776
chr2.CM0021.41_x_at	-2.868778139	0.004826067
Ljwgs_125461.1_at	-2.780008997	1.76E-05
chr3.CM0164.16_at	-2.744376576	0.022243711
TM0763.17_at	-2.667513222	5.44E-08
gi45349736_at	-2.633816854	0.017155093
Ljwgs_030189.2_at	-2.621307739	0.006137243
chr5.CM0344.11_at	-2.534106832	0.028212053
chr2.CM0124.20_at	-2.520914766	0.03538822
Ljwgs_058827.1_x_at	-2.465971065	8.99E-05
Ljwgs_011103.4_at	-2.438044106	0.032394284
chr2.CM0177.55_at	-2.418189784	0.000184829
Ljwgs_113075.1_s_at	-2.279161527	0.043283812
chr4.CM0128.2_s_at	-2.214562368	0.000583836
Ljwgs_128912.1_at	-2.208357624	0.000514563
gi45396925_at	-2.157777871	0.000125773
chr2.CM0272.67_at	-2.150993061	0.013726724
Ljwgs_065118.1_at	-2.131259797	0.002649514
Ljwgs_145237.1_at	-2.095054142	0.000151155
Ljwgs_051232.1_at	-2.07423821	0.004604184
chr1.CM0027.22_at	-2.072080231	0.000290666
gi45398403_at	-2.063344301	0.002700186
chr6.CM0885.6_at	-2.005160046	0.012817332
Ljwgs_111595.1_at	-1.997849213	0.000545816
chr3.CM0406.26_s_at	-1.979672177	0.000631606
Ljwgs_013247.1_at	-1.971140873	0.000389194
gi45413571_at	-1.956727431	0.005369888
Ljwgs_047219.1_at	-1.954120247	0.000723843
TC10441_at	-1.949113076	0.019236406
gi45627348_at	-1.943333166	2.06E-06
CM1488.37_x_at	-1.933697013	0.024966195
gi45413348_at	-1.932225298	0.000243834
Ljwgs_058827.1_at	-1.928565996	0.003804829
Ljwgs_076238.1_at	-1.928049995	0.015184434
chr6.TM1763.5_at	-1.925044929	0.040264003
Ljwgs_085985.1_x_at	-1.90052252	0.00712054
Ljwgs_102491.1_x_at	-1.898696197	0.00212492
Ljwgs_126560.2_at	-1.872731156	0.012981805
chr4.CM0061.30_s_at	-1.872249198	0.008718575
Ljwgs_026446.2_at	-1.848559983	0.012692269
Ljwgs_026966.1_at	-1.833356104	0.044723254
CM0680.29.1_at	-1.827767553	0.003710646
Ljwgs_015474.2_at	-1.81709836	0.000259285
Ljwgs_012851.2_at	-1.815043374	0.017448557
Ljwgs_039251.1_at	-1.776241111	0.00062328
Ljwgs_080488.1_x_at	-1.773983757	0.004181445
Ljwgs_128757.1_at	-1.768076597	0.012233837
chr3.CM0216.109_s_at	-1.767742039	0.004334254
Ljwgs_103955.2_s_at	-1.758900426	0.007825409
Ljwgs_068360.1_at	-1.747274682	7.36E-05
chr4.CM0004.3_at	-1.717186831	0.013735641
gi45573854_s_at	-1.700232841	0.003212945
chr1.CM0133.83_at	-1.683656093	0.000181987
Ljwgs_086141.1.1_x_at	-1.657943794	0.000785083
Ljwgs_052215.1_s_at	-1.646946644	0.002195863
TM0763.22_at	-1.646095845	7.91E-05
Ljwgs_052911.2_at	-1.642460717	0.003212945
chr5.CM0052.4.1_at	-1.642366008	0.009171074
Ljwgs_089140.1_s_at	-1.627646158	0.013151196
Ljwgs_054895.1_at	-1.626643431	0.004172677
Ljwgs_088244.1_at	-1.620048231	0.018101603
chr1.CM0600.17_at	-1.60938042	0.00381527
gi9968472_at	-1.599868943	0.012779063
Ljwgs_098352.1_x_at	-1.58780628	0.005329086
chr4.CM0337.25.1_at	-1.586203193	0.014224997
gi57281694_at	-1.578652023	0.004723528
gi45628938_at	-1.578043995	0.007127783
Ljwgs_008944.2_at	-1.577626864	0.021565879
chr3.CM0406.20.1_at	-1.576029204	0.02081504
Ljwgs_083580.1_s_at	-1.574944194	0.001350849
Ljwgs_009158.2_s_at	-1.563657806	0.000875881
Ljwgs_063363.1_at	-1.543508385	0.001424736
Ljwgs_088495.1_at	-1.524125961	0.034229562
gi45352323_at	-1.520123613	0.007832427
Ljwgs_123632.1_x_at	-1.515908453	0.005521952
chr1.CM0113.43_s_at	-1.514542922	0.000857892
Ljwgs_075952.1_s_at	-1.502514757	0.013032742
Ljwgs_079148.1_s_at	-1.497694967	0.003302216
Ljwgs_037155.1_s_at	-1.488966506	0.031428723
Ljwgs_019863.2_s_at	-1.480414803	0.000736247
chr1.CM0349.8_at	-1.475939047	0.001211019
chr2.CM0020.10_at	-1.471135408	0.041462809
Ljwgs_120546.1_at	-1.465249314	0.00419341
TM1372.2_at	-1.449263429	0.019514357
Ljwgs_032427.1_at	-1.441854723	0.014241204
chr2.CM0346.21_at	-1.430717356	0.027391071
chr5.CM0062.15_at	-1.427550581	0.033279381
chr1.CM0113.81_at	-1.424148394	0.026683702
TM1006.9_at	-1.418229077	0.000118918
chr5.CM0260.33_at	-1.413339966	0.000216811
Ljwgs_141937.1_x_at	-1.413239123	0.012400856
TC17247_at	-1.399419822	0.003285119
chr3.CM0160.24.1_at	-1.393971325	0.009348257
Ljwgs_074024.1_x_at	-1.3905965	0.000889905
chr4.CM0234.4_at	-1.370016616	0.005704019
Ljwgs_121295.1_x_at	-1.359008618	0.008345625
Ljwgs_119507.1_at	-1.354706087	0.017017735
Ljwgs_068530.1_at	-1.342589548	0.007867407
Ljwgs_026302.1_at	-1.341181027	0.001620894
Ljwgs_114641.1_s_at	-1.339252411	0.003545745
Ljwgs_126517.2_s_at	-1.333491105	0.013943686
Ljwgs_030430.1_at	-1.317196728	0.018126878
Ljwgs_080526.1_at	-1.313558274	0.022637082
chr2.CM0225.32_at	-1.312339552	0.00071824
Ljwgs_009849.1_at	-1.309889448	0.01369443
gi45618935_at	-1.307650311	0.002004561
chr6.CM0437.16_x_at	-1.306429292	0.008216832
Ljwgs_024592.1_s_at	-1.303061503	0.001988915
chr1.CM0410.21_at	-1.296124344	0.040534742
gi45396925_x_at	-1.28702306	0.015597438
Ljwgs_051944.1_at	-1.284543881	0.012753626
Ljwgs_109290.1_at	-1.281258718	0.01005908
chr1.CM0315.55_at	-1.279527717	0.024820751
Ljwgs_030906.1.1_at	-1.276495239	0.000558648
Ljwgs_076870.1_x_at	-1.272848568	0.002782139
Ljwgs_006577.2_at	-1.268764662	0.028839942
gi45576186_at	-1.260369724	0.043278661
Ljwgs_089222.1_at	-1.259630208	0.028023804
Ljwgs_062507.1.1_at	-1.256087954	0.036626375
Ljwgs_092954.1_s_at	-1.255766437	0.002314699
TM0727.9_at	-1.248843701	0.023884258
Ljwgs_098300.1_at	-1.23246168	0.014656346
Ljwgs_102122.1_at	-1.232390457	0.017569293
chr3.TM0616.9_at	-1.232109222	0.025518298
Ljwgs_052018.1_at	-1.228286885	9.41E-05
chr4.CM0128.26_x_at	-1.219108832	0.008966847
Ljwgs_033652.1_at	-1.218974404	0.006584323
TM1634.15_at	-1.218796561	0.004206045
Ljwgs_107393.1_s_at	-1.215917712	0.024675333
chr4.CM0739.22_at	-1.214285401	0.000239456
TM0626.29_at	-1.214187674	0.018341766
Ljwgs_101583.1_at	-1.213521873	0.000193412
Ljwgs_125151.1_at	-1.205234603	0.007893205
chr1.CM0591.9_at	-1.204150959	0.031789634
chr4.CM0073.38_at	-1.203419666	0.015345945
Ljwgs_119368.1_x_at	-1.199836489	0.017955415
Ljwgs_045429.1_at	-1.182956504	0.001362819
Ljwgs_067657.1.1_at	-1.182423898	0.003960583
Ljwgs_034718.1_at	-1.178068127	0.013575906
gi45632462_at	-1.176197617	0.000133709
Ljwgs_056588.1_at	-1.172571632	0.017714338
chr4.CM0219.32_s_at	-1.166047654	0.02737348
chr6.TM0306.5.1_at	-1.15849012	0.004378682
Ljwgs_012438.1_at	-1.154217812	9.63E-05
Ljwgs_138727.1_s_at	-1.153333681	0.031367923
Ljwgs_094314.1_at	-1.150888564	0.002640308
Ljwgs_118618.1_at	-1.149607446	0.000263666
Ljwgs_005243.1.1_at	-1.147714609	0.000231812
chr6.TM0821.2_at	-1.147125016	0.002717216
chr2.CM0081.40_s_at	-1.137556675	0.036361108
Ljwgs_043692.1.1_at	-1.1364837	0.000449759
Ljwgs_144532.1.1_s_at	-1.131068918	0.006898569
chr3.CM0634.52.1_s_at	-1.13091055	0.016701996
chr5.TM0562.32.1_at	-1.125223645	0.002423737
gi45611865_at	-1.123852697	0.005868097
gi45397227_at	-1.121626035	0.021494767
chr1.CM0378.17.1_at	-1.120067579	0.042879739
Ljwgs_074066.1_at	-1.118048566	0.028331546
chr3.CM0216.90_at	-1.117815916	0.003528554
gi45616863_at	-1.115901384	0.005550123
chr2.CM0304.69_at	-1.115892801	0.03419216
CM0458.9.1_x_at	-1.112781896	0.008363123
Ljwgs_019412.1.1_at	-1.11049594	0.000785954
TM1006.6.2_at	-1.107560574	0.00289882
Ljwgs_071709.1_at	-1.102974105	0.002580384
Ljwgs_020574.1_at	-1.098713322	0.010074331
TC12589_at	-1.097516517	0.018644411
Ljwgs_036365.1_at	-1.093043382	0.000163274
chr1.CM0315.60_at	-1.091121857	0.019436444
chr4.CM0256.39_at	-1.089100572	0.022881919
Ljwgs_071843.1_s_at	-1.088947071	0.002601729
Ljwgs_031291.1_at	-1.078795983	0.035045812
chr1.CM0141.57.2_at	-1.077487763	0.000821471
Ljwgs_094831.1_s_at	-1.077445631	0.025901461
Ljwgs_034687.1.1_x_at	-1.07235268	0.026553041
Ljwgs_044013.1_at	-1.066827797	0.027214568
Ljwgs_100821.1_at	-1.063496324	0.014978683
Ljwgs_071485.1_at	-1.062907415	0.026613992
Ljwgs_143079.1_x_at	-1.06204767	0.021453019
Ljwgs_045739.1_at	-1.058797376	0.03339589
Ljwgs_048191.0.1_s_at	-1.057708838	5.37E-05
chr2.TM0263.6_at	-1.054353533	6.63E-06
Ljwgs_066597.2_s_at	-1.053979296	0.032918278
gi45350498_at	-1.049965571	0.018311162
Ljwgs_013912.1_at	-1.048617999	0.00234259
Ljwgs_041050.1_at	-1.047779517	0.032512206
Ljwgs_121094.1_s_at	-1.047055097	0.03052819
Ljwgs_035041.1_at	-1.043861026	0.001563513
gi45614107_at	-1.042242518	0.015694258
TC19395_at	-1.041968	0.016458002
Ljwgs_055078.2_s_at	-1.038596287	0.001474822
Ljwgs_044898.1_x_at	-1.038265922	0.045427471
Ljwgs_029068.1_at	-1.038140663	0.008806257
Ljwgs_131675.1_s_at	-1.036889136	0.009668396
chr6.CM0082.8_at	-1.032726431	0.001227521
Ljwgs_013255.2_at	-1.031777365	0.013262143
Ljwgs_019788.1_at	-1.03037973	0.02405192
Ljwgs_031716.1_at	-1.022914636	0.001620542
Ljwgs_017278.1_at	-1.020473777	0.019955856
chr2.CM0249.59_at	-1.019252991	0.006566595
Ljwgs_127978.1_s_at	-1.015544676	0.000584782
Ljwgs_041683.1_at	-1.014454801	0.005528986
Ljwgs_049282.1_x_at	-1.006631321	0.002850721
Ljwgs_026587.1_at	-1.00638988	0.000542814
Ljwgs_018943.1_at	-1.006360924	4.90E-07
chr1.CM0171.71_at	-1.006092322	0.001835223
Ljwgs_052207.1_s_at	-1.004890057	0.040351444
chr1.CM0320.56_at	-1.000031632	0.013693938
Ljwgs_007241.3_at	1.002339366	0.01880319
chr4.CM0256.1.1_s_at	1.003109001	0.04511528
chr4.CM0131.63_at	1.004396437	0.003837317
chr4.TM1415.10.2_at	1.005155036	0.004664593
chr5.CM0494.46_at	1.0057706	0.002169523
Ljwgs_054725.1_at	1.007261049	1.05E-05
gi45401301_at	1.012731022	0.019912267
Ljwgs_044163.1_at	1.01279147	0.000167102
Ljwgs_060860.1_at	1.014004929	0.002568599
Ljwgs_051495.1_at	1.015381076	0.001902962
Ljwgs_102139.1_at	1.015423606	0.030292463
chr3.CM0127.8_at	1.019739674	3.82E-05
Ljwgs_078301.1_at	1.020842284	0.000376131
Ljwgs_082981.1_at	1.023916211	0.000246215
Ljwgs_014994.0.2_x_at	1.024078826	0.00169778
chr1.TM0454.39_at	1.024177796	1.36E-05
Ljwgs_140918.1_at	1.029674883	0.006457889
Ljwgs_036884.1_at	1.031912406	0.003488766
Ljwgs_036625.1_at	1.031960737	0.047589712
chr3.CM1468.11.1_at	1.036307542	0.018372333
chr1.CM0063.57_at	1.037954043	0.005839077
chr4.CM0042.115_x_at	1.038263302	0.006436857
chr4.CM0003.10_at	1.038484129	0.011005999
Ljwgs_116566.2_at	1.039363431	0.037812995
Ljwgs_064475.1_s_at	1.045357412	4.50E-05
TM0445.25.1_at	1.046459462	0.035779652
chr5.CM0019.49.1_at	1.047357886	0.002247994
Ljwgs_097103.1_s_at	1.047426122	0.027608676
Ljwgs_126707.1_s_at	1.052397265	0.045875153
Ljwgs_076612.1_at	1.053774627	2.94E-06
chr3.TM0797.30_at	1.056121394	0.005864286
chr1.CM0051.45.1_s_at	1.06029964	0.011670892
chr1.CM0105.97_at	1.060310691	0.003769853
Ljwgs_080829.1_at	1.060987164	0.010424406
chr5.CM0048.22_x_at	1.065481532	0.025057787
TC17866_at	1.068655422	0.009633477
chr3.BM1543.1.1_at	1.06899357	0.013938706
Ljwgs_037188.1_at	1.070634622	0.001312255
chr1.CM0105.29_s_at	1.072174949	0.002469001
chr1.CM0001.1_at	1.073245058	0.005177295
chr5.CM0200.96_at	1.074722073	0.014170551
Ljwgs_086113.1.1_s_at	1.077003002	3.04E-05
Ljwgs_078720.1_at	1.077065773	0.007915435
gi45610298_at	1.078213732	0.001272008
chr1.CM0104.10_s_at	1.079902586	0.02281617
chr4.CM0500.13_at	1.080297143	0.020672042
chr3.CM0602.14_s_at	1.081370463	0.001784864
Ljwgs_022434.1_at	1.084763144	0.015747116
chr1.TM0207.20_at	1.085583395	0.000278261
chr1.TM1612.14.1_at	1.08801733	0.004365194
Ljwgs_027781.1_s_at	1.093130376	0.000669405
chr5.CM0328.76_at	1.098047893	0.001677247
CM0385.31_at	1.099017359	0.004919315
Ljwgs_003933.2_at	1.100130666	0.004627244
gi45637294_at	1.104512717	0.007998262
Ljwgs_136627.1_s_at	1.108575921	0.005831237
Ljwgs_072281.1_s_at	1.111996187	0.008687585
Ljwgs_053910.1_at	1.1135408	0.000149616
chr1.CM0133.29_at	1.1138155	0.005730054
gi45577892_at	1.114265788	5.93E-05
chr3.CM0127.22_at	1.114921247	0.002529952
chr2.CM0308.50_at	1.116711506	0.01476437
chr2.CM0608.32_at	1.11774713	0.002411879
Ljwgs_068281.1_at	1.121572189	0.006745139
Ljwgs_041812.1_at	1.125888143	0.007375718
chr2.TM0808.7.1_at	1.130959592	0.001759613
Ljwgs_016184.1_at	1.13232494	0.043881066
chr6.CM0686.29.1_at	1.133744096	0.005715172
Ljwgs_079848.1_s_at	1.135584958	0.005504041
Ljwgs_089878.2_at	1.135839481	0.044486095
Ljwgs_017020.1_at	1.138791899	0.00146947
Ljwgs_023198.2_s_at	1.144496299	0.030590981
Ljwgs_040360.1_at	1.146855742	0.000522447
Ljwgs_040079.1_at	1.149083378	0.000150028
Ljwgs_011109.1_at	1.152373213	0.005699778
Ljwgs_137333.1.1_at	1.153407552	0.027623976
TC16335_at	1.155651853	0.00208156
chr3.CM0080.51_at	1.158315531	0.002911118
chr2.CM0323.32_at	1.158555106	0.045481464
Ljwgs_074819.1_at	1.161488542	0.027964143
Ljwgs_014692.1_s_at	1.165613767	0.000209743
TC18251_at	1.171778086	0.01976239
chr1.CM1409.29_at	1.17909659	0.020536262
Ljwgs_031221.1_at	1.183752565	0.016120333
chr4.CM0042.3_at	1.18904043	0.000261995
Ljwgs_044252.0.1_at	1.191062934	0.014798746
Ljwgs_018319.1_at	1.193088831	0.009210017
TM0855.19_s_at	1.193779722	0.016709787
Ljwgs_099100.1_at	1.19916384	0.001557678
Ljwgs_062140.1_at	1.199583154	0.003367217
Ljwgs_019178.1_at	1.200951242	0.037838961
chr6.CM0139.7_at	1.202045323	0.025348847
Ljwgs_029724.1_at	1.204338941	0.035189724
Ljwgs_036625.1_s_at	1.204630552	0.04325657
Ljwgs_039245.1_at	1.20699477	0.006203141
chr4.CM0087.19_at	1.208621002	0.003044242
chr2.TM0134.30_at	1.211671187	0.001005179
Ljwgs_021091.1_at	1.213384841	0.036249981
Ljwgs_062895.1.1_at	1.214428671	0.022102641
Ljwgs_054936.1_s_at	1.217480115	0.000981316
gi7784368_at	1.220852439	0.019175764
Ljwgs_082247.1_at	1.229114345	0.006975111
Ljwgs_005309.1_at	1.237364956	0.001880057
gi45620438_at	1.238451314	0.007960139
chr1.CM0591.13.2_at	1.248834866	0.010737572
CM0457.5.4_at	1.248884259	0.035910903
Ljwgs_013309.2_at	1.24897166	0.010107203
Ljwgs_030020.1.1_at	1.252241383	0.029745409
chr3.CM0396.29_s_at	1.25352555	0.017152454
chr4.BM1376.10_at	1.257122975	0.000659922
Ljwgs_124283.1_s_at	1.259355061	0.00282473
Ljwgs_025722.2_at	1.259419787	0.000145814
chr1.CM0122.64_at	1.263425068	1.20E-07
Ljwgs_060280.1_at	1.279676063	0.000714371
Ljwgs_089153.2_at	1.292706812	0.014267199
Ljwgs_012619.1_at	1.294238151	0.033605123
chr2.CM0346.1.1_x_at	1.294354249	0.001429212
Ljwgs_021852.1_at	1.295024934	0.003557087
Ljwgs_123049.1_at	1.296168411	0.002126808
Ljwgs_011529.2_s_at	1.296585787	0.032046492
gi45627832_at	1.296723995	0.000688157
Ljwgs_091619.1_x_at	1.296992372	0.000609911
Ljwgs_011410.1_at	1.297793576	0.002199114
Ljwgs_046308.1_at	1.298806377	0.027638392
chr1.CM0442.35.1_at	1.299302969	6.07E-07
Ljwgs_081630.1_at	1.301062613	0.00347734
chr5.CM0956.2_at	1.301792459	0.009642543
chr6.CM0420.45_at	1.301921207	0.040351444
Ljwgs_054713.1_s_at	1.307883236	0.002055463
chr3.CM0142.16_at	1.309640866	0.005118595
gi29970748_at	1.310726101	0.002613043
Ljwgs_022753.1_at	1.313349933	0.002105053
gi45642602_at	1.313812238	0.026131539
chr3.TM0782.2_at	1.316104969	0.003234072
chr2.CM0018.103_at	1.324333628	3.57E-05
Ljwgs_146167.1_s_at	1.332714999	0.001306597
Ljwgs_039008.1_at	1.338579052	0.01555806
gi45610657_at	1.341631228	0.003491175
Ljwgs_039660.1_at	1.343886079	0.046313067
TM1304.1_at	1.345886213	0.023638264
chr1.CM0122.3_s_at	1.346933883	0.004880401
Ljwgs_034276.1_at	1.347292027	0.032918278
Ljwgs_057395.1_at	1.349884782	0.010610391
Ljwgs_073678.2_at	1.350728633	0.001473144
Ljwgs_020696.2_at	1.353106862	0.003885527
chr3.TM0984.0.3_at	1.354330904	0.003664122
BM1271.8_at	1.36467859	0.049595931
chr2.CM0102.33_at	1.368758602	0.025856987
Ljwgs_049832.0.1_at	1.372387504	0.00032717
TM0068.13.1_s_at	1.375117434	0.035975336
chr5.TM0744.3_at	1.379311089	0.000603757
chr3.CM0127.6_at	1.38870868	0.000249429
Ljwgs_061040.1_at	1.390104193	0.002195863
Ljwgs_113020.1_at	1.3901407	1.26E-07
Ljwgs_054321.1_at	1.39189021	1.40E-05
chr3.CM0460.3_at	1.393255029	0.017644021
LjSrp.2_s_at	1.400053481	0.009399357
Ljwgs_137738.0.1_at	1.401290135	0.002114181
CM0528.17_at	1.402776281	0.014241473
Ljwgs_064574.1_at	1.406633384	0.00095448
Ljwgs_022312.1_at	1.408320249	7.42E-05
chr4.CM0617.60_at	1.410123403	0.000115186
TM0556.21_at	1.414134393	0.000667859
Ljwgs_063578.1_at	1.414190316	0.006101933
chr2.CM0749.38_at	1.414433897	0.000622381
Ljwgs_040874.1_at	1.414740275	0.000306973
chr4.CM0004.25_at	1.415851101	0.000568728
TC12054_at	1.419120671	0.000849804
Ljwgs_143286.1_at	1.424165508	0.008934529
gi5763139_at	1.42659752	0.003902288
chr5.CM0456.7_at	1.426735921	0.035054034
TM0683.9_at	1.437009151	0.000309121
gi45620870_at	1.439698709	0.025616534
Ljwgs_036972.0.1_at	1.445781044	0.012457704
Ljwgs_026417.2_at	1.446338814	0.028331546
Ljwgs_065633.1_s_at	1.456295243	0.020536262
Ljwgs_036449.1_at	1.461909428	0.005699778
chr1.CM0088.99_at	1.462192368	0.001471505
Ljwgs_060417.1_at	1.462475106	0.021350035
chr4.CM0234.27_at	1.473085291	2.66E-05
CM0528.29_at	1.478913547	0.000495644
chr5.CM0357.23.6_at	1.480515552	0.029079296
Ljwgs_039566.1_at	1.481388754	0.006306387
Ljwgs_071062.1_at	1.482875984	0.000432675
chr5.CM0200.144_at	1.491250555	0.001793403
chr2.CM0545.69_s_at	1.492432117	0.025121982
Ljwgs_080678.1_at	1.499237316	0.017410955
Ljwgs_018967.1.1_at	1.524322231	8.72E-05
chr2.CM0749.21.1_x_at	1.529310245	0.034504602
chr4.CM0399.20_at	1.530266081	6.06E-07
Ljwgs_006701.1_at	1.537996635	0.007225532
chr5.CM0299.33_at	1.54063886	1.15E-06
Ljwgs_143513.1_at	1.54760317	2.31E-05
chr1.TM0221.3_at	1.548889173	0.006002679
Ljwgs_096939.1.1_at	1.553818654	0.003779993
Ljwgs_088793.1_s_at	1.560639113	0.011475248
Ljwgs_013659.1_at	1.573303239	8.86E-05
Ljwgs_032529.1_at	1.593812158	0.003065567
gi45630850_at	1.59909863	0.037749742
chr6.TM0722.7_at	1.601844268	1.39E-07
gi7744391_at	1.604702824	1.94E-05
Ljwgs_016345.1_at	1.609343096	0.000167904
Ljwgs_081418.1.1_at	1.613610429	0.001896437
Ljwgs_073761.1_at	1.61484479	0.007328029
TM0651.18_at	1.621679959	0.000678902
Ljwgs_043573.2_at	1.622901856	0.011039631
chr1.CM0233.51_at	1.624955177	0.012429392
TC20186_at	1.625033277	0.015771853
Ljwgs_045234.1_at	1.628564075	0.000408399
TM0990.18_at	1.638235598	0.008459837
TM0415.3_at	1.638281377	0.008203798
Ljwgs_045236.1_at	1.652837798	0.040613193
Ljwgs_071437.1.1_at	1.659096964	0.000700733
LjSrp.12_x_at	1.662417193	2.12E-05
Ljwgs_070116.1_at	1.686367331	0.015492501
Ljwgs_131600.1_at	1.689956811	0.015612072
Ljwgs_138957.1_at	1.695345071	0.013918034
gi45628205_at	1.699974871	0.027934971
chr5.CM0096.98.1_at	1.706329123	8.87E-05
chr2.CM0008.31_at	1.713419105	2.27E-05
gi45350745_at	1.724105686	0.000197126
Ljwgs_108531.1_s_at	1.742390346	0.000528738
chr6.CM0013.39_at	1.744820045	0.002787662
Ljwgs_017892.1.1_x_at	1.746890693	0.003931716
Ljwgs_028037.2_at	1.754529375	0.032727373
Ljwgs_033015.1_at	1.775224993	0.000207019
chr3.CM0216.99_at	1.780076486	3.03E-05
Ljwgs_022186.1_at	1.785574221	3.64E-05
chr2.CM1032.30_at	1.792527548	0.000162991
Ljwgs_024710.1_at	1.799071396	0.017956046
Ljwgs_110961.1_at	1.814569095	2.32E-09
Ljwgs_034169.1_at	1.83249929	1.29E-05
Ljwgs_107958.1_at	1.851973291	7.48E-08
chr4.CM0617.35_at	1.854526653	0.0005936
Ljwgs_107683.1_at	1.86204982	0.005850636
Ljwgs_033241.2_at	1.872869627	2.18E-09
Ljwgs_121792.1_at	1.883478044	0.00207296
chr6.CM0037.46_at	1.887996263	0.007207389
chr3.CM0208.47.1_at	1.894319295	0.000938878
Ljwgs_108243.0.1_at	1.913612926	1.17E-07
chr4.TM0692.7.1_at	1.914655106	0.001589348
Ljwgs_077190.0.1_at	1.916366157	0.034727319
Ljwgs_014480.1_at	1.932043112	0.017145617
chr4.CM0042.77.1_at	1.93524382	0.000103268
Ljwgs_005125.1_at	1.951571227	0.000223044
Ljwgs_057008.1_at	1.96248996	3.79E-06
Ljwgs_005549.2_at	1.96458988	2.37E-05
chr4.TM1169.13_at	2.010974698	5.00E-05
Ljwgs_139573.1_s_at	2.016290238	9.27E-07
Ljwgs_018702.1_at	2.026538548	0.000990945
Ljwgs_057970.1_x_at	2.035039227	0.000436883
Ljwgs_044149.1_at	2.040589663	0.000866509
BM1625.15_at	2.044603105	0.018725847
chr1.CM0433.8_at	2.053440272	0.013040596
Ljwgs_035268.1_s_at	2.068285	1.69E-05
TM0674.20_at	2.076832635	2.07E-08
Ljwgs_093288.1_x_at	2.091851589	0.005498407
Ljwgs_018588.1_at	2.122716818	2.55E-07
gi45629409_at	2.13266459	0.001019032
Ljwgs_057235.1_at	2.14003997	0.001893077
TM0727.5_at	2.141445896	0.001644619
Ljwgs_025287.1_at	2.144425648	0.000189374
Ljwgs_047860.1_at	2.145730439	0.046582313
Ljwgs_090190.1_at	2.16767572	0.000553839
TC20008_at	2.168513907	0.002632071
Ljwgs_048674.1_at	2.182401491	4.32E-05
TM0556.0.1_at	2.206535458	1.29E-05
Ljwgs_067010.1_s_at	2.214794112	7.41E-05
chr3.CM0423.9_at	2.226178449	0.011263455
Ljwgs_050585.1_at	2.247796469	0.018039883
Ljwgs_100666.1_at	2.264420271	0.007468498
gi45352358_at	2.289389847	0.01895967
Ljwgs_117862.1_at	2.289788049	0.000526496
chr5.CM0180.35_at	2.290953038	5.05E-06
gi45630015_at	2.335559182	8.04E-07
Ljwgs_022171.1_at	2.348508829	5.08E-05
Ljwgs_015171.1_s_at	2.370302216	0.013384634
Ljwgs_092888.1_at	2.382392707	0.000917451
chr5.CM0096.55.1_at	2.411478245	0.011300499
Ljwgs_052805.1_at	2.44513786	0.002919398
Ljwgs_016093.1_at	2.467096554	0.000616266
Ljwgs_039784.1.1_at	2.473977111	1.26E-05
Ljwgs_026480.1_at	2.481696946	0.003200912
chr2.CM0323.27_at	2.498108316	0.000886366
Ljwgs_138002.1_at	2.498579172	1.59E-05
gi47953844_at	2.528665194	0.003163841
Ljwgs_086627.1_at	2.64254706	0.000128351
TM0914.20_at	2.721190394	4.85E-06
TM0068.13_s_at	2.808581544	0.000183884
Ljwgs_089792.1_s_at	2.817218694	0.003956953
chr1.TM0430.1_at	2.870205894	7.44E-12
Ljwgs_118863.1_at	2.877612509	0.002897061
Ljwgs_035270.1_at	2.88199324	0.000128767
gi45631459_at	2.89185705	1.37E-06
gi47953694_at	2.959176809	5.92E-08
TC10433_at	3.021732622	0.000137952
chr1.CM0284.45_x_at	3.048905242	2.38E-06
Ljwgs_147898.1_at	3.249510616	1.39E-06
Ljwgs_117138.1.1_s_at	3.266450587	1.12E-05
Ljwgs_102810.1_s_at	3.30012076	0.000498254
Ljwgs_120786.1_at	3.348960582	0.001401915
Ljwgs_064082.1_at	3.388852913	5.81E-05
Ljwgs_045927.1_at	3.414891303	1.58E-07
chr1.TM1612.21_at	3.500673435	5.40E-06
chr5.CM0260.53_at	3.507998857	9.28E-05
Ljwgs_017718.1_at	3.556278011	5.46E-06
chr3.CM0208.30_at	3.593967205	4.40E-08
chr3.CM0711.3.3_at	3.626733933	0.000206018
TM1237.5.1_at	3.688763596	3.34E-08
Ljwgs_029205.1_at	3.712183046	1.66E-05
Ljwgs_018300.1_at	3.765166835	2.86E-10
chr2.TM0370.13_at	3.866833228	3.24E-08
Ljwgs_026678.1_at	4.244492711	2.02E-06
chr5.CM0657.28_at	4.275487418	2.27E-07
Ljwgs_019621.1_at	4.316072678	8.56E-07
chr5.CM0239.47_at	4.523121064	1.17E-07
chr6.TM0756.2_at	4.678812194	2.04E-08
chr4.CM0399.36_at	4.691386903	7.79E-06
chr6.TM0821.13_at	5.144486307	9.75E-07
Ljwgs_091889.1_at	5.335883204	4.72E-07
Ljwgs_016689.1_at	5.920862153	4.83E-06
chr5.CM0089.36_at	5.958693472	5.27E-09
Ljwgs_107680.1_s_at	6.122022395	5.02E-10
Ljwgs_043263.1_at	6.25044963	2.91E-08
Ljwgs_010083.1_at	6.683621262	7.40E-09
Ljwgs_059858.1_at	6.796849986	1.27E-07
Ljwgs_055800.1_s_at	7.071869731	2.06E-06
Ljwgs_106288.1_at	7.856956724	1.06E-08
Ljwgs_074951.1_at	9.133455434	6.82E-07
Ljwgs_039859.2_x_at	10.01485671	1.42E-07


		
		
		
		
		
		
		
		
		
		
		
		
		
		
		
		
		
		
		
		
		
		
		
		
		
		
		
		
		
		
		
		
		
		
		
		
		
		
		
		
		
		
		
		
		
		
		
		
		
		
		
		
		
		
		
		
		
		
		
		
		
		
		
		
		
		
		
		
		
		
		
		
		
		
		
		
		
		
		
		
		
		
		
		
		
		
		
		
		
		
		
		
		
		
		
		
		
		
		
		
		
		
		
		
		
		
		
		
		
		
		
		
		
		
		
		
		
		
		
		
		
		
		
		
		
		
		
		
		
		
		
		
		
		
		
		
		
		
		
		
		
		
		
		
		
		
		
		
		
		
		
		
		
		
		
		
		
		
		
		
		
		
		
		
		
		
		
		
		
		
		
		
		
		
		
		
		
		
		
		
		
		
		
		
		
		
		
		
		
		
		
		
		
		
		
		
		
		
		
		
		
		
		
		
		
		
		
		
		
		
		
		
		
		
		
		
		
		
		
		
		
		
		
		
		
		
		
		
		
		
		
		
		
		
		
		
		
		
		
		
		
		
		
		
		
		
		
		
		
		
		
		
		
		
		
		
		
		
		
		
		
		
		
		
		
		
		
		
		
		
		
		
		
		
		
		
		
		
		
		
		
		
		
		
		
		
		
		
		
		
		
		
		
		
		
		
		
		
		
		
		
		
		
		
		
		
		
		
		
		
		
		
		
		
		
		
		
		
		
		
		
		
		
		
		
		
		
		
		
		
		
		
		
		
		
		
		
		
		
		
		
		
		
		
		
		
		
		
		
		
		
		
		
		
		
		
		
		
		
		
		
		
		
		
		
		
		
		
		
		
		
		
		
		
		
		
		
		
		
		
		
		
		
		
		
		
		
		
		
		
		
		
		
		
		
		
		
		
		
		
		
		
		
		
		
		
		
		
		
		
		
		
		
		
		
		
		
		
		
		
		
		
		
		
		
		
		
		
		
		
		
		
		
		
		
		
		
		
		
		
		
		
		
		
		
		
		
		
		
		
		
		
		
		
		
		
		
		
		
		
		
		
		
		
		
		
		
		
		
		
		
		
		
		
		
		
		
		
		
		
		
		
		
		
		
		
		
		
		
		
		
		
		
		
		
		
		
		
		
		
		
		
		
		
		
		
		
		
		
		
		
		
		
		
		
		
		
		
		
		
		
		
		
		
		
		
		
		
		
		
		
		
		
		
		
		
		
		
		
		
		
		


		


		


		


		


		


		


		

		

		

		
		


		


		
		
		


		


		


		

		


		


		
		


		


		


		
		


		


		

		


		

		


		
		


		
		


		


		


		


		


		


		


		

		

		
		


		

		


		


		


		


		


		


		


		


		


		
		

		


		


		


		


		


		
		

		
		
		


		
		


		


		


		


		


		
		
		


		


		

		
		


		

		
		


		


		
		
		


		


		


		

		


		


		
