# Supplementary material for: Dissection of Symbiosis and Organ Development by Integrated Transcriptome Analysis of Lotus japonicus Mutant and Wild-Type Plants
Source: PLoS One. 2009 Aug 7;4(8):e6556. doi: 10.1371/journal.pone.0006556 (PMC2717213; doi:10.1371/journal.pone.0006556)
Supplement: Folder S5 — Fix-minus mutants (9.19 MB ZIP) [file pone.0006556.s013.zip › S5.FIX-MINUS MUTANTS copy/5.1.Fix_minus_Nodule_vs_Uninoclated_Root/5.1.2. Specific transcript analysis/5.1.2.1/-5.1.2.1.ID-ANU.txt]

Identifier	BIN code	BIN name	BlastX KEGG Identifier	BlastX KEGG Description	BlastX KEGG E-value	BlastX COG Identifier	BlastX COG Description	BlastX COG E-value	BlastX Swiss-Prot Identifier	BlastX Swiss-Prot Description	BlastX Swiss-Prot E-value	BlastX Gene Ontology Identifier	BlastX Gene Ontology Description	BlastX Gene Ontology E-value
chr4.CM0337.32.6	99.1.4.5256	GO_ID:31221										GO_ID:31221	TAIR|gene:2012254 SPTR:Q8GXB4 symbol:AT1G09380.1 [GO:0016020 "membrane" evidence=ISS] InterPro:IPR000620 Pfam:PF00892 GO:GO:0016020 EMBL:AK118327 EMBL:BT005641 SPTR:Q8GXB4	4e-59
Ljwgs_034277.1	1.4.1.65	E3.6.4.1 myosin ATPase [EC:3.6.4.1] [GO:0008570]	cal:orf19.5015	MYO2; myosin 1 isoform [EC:3.6.4.1] [KO:K01553]	3e-09				MYO5A_MOUSE	Actin-binding;ATP-binding;Calmodulin-binding;Coiledcoil;Motorprotein;Myosin;Nucleotide-binding;Phosphorylation;Repeat,Myosin-5A (Myosin Va) (Dilute myosin heavy chain, non-muscle).	1e-09	GO_ID:23160	MGI|MGI:105976 SPTR:Q99104 symbol:Myo5a "myosin Va" [GO:0016459 "myosin" evidence=IDA] [GO:0003774 "motor activity" evidence=IDA] [GO:0005515 "protein binding" evidence=IPI] [GO:0000146 "microfilament motor activity" evidence=IDA] [GO:0005516 "calmodulin binding" evidence=IDA] [GO:0003779 "actin binding" evidence=IDA;IPI] [GO:0030050 "vesicle transport along actin filament" evidence=TAS] [GO:0042…	6e-10
Ljwgs_008354.1	99.1.3.2.932	CB11_LYCES							CB11_LYCES	Chlorophyll;Chloroplast;Chromophore;Magnesium;Membrane;Metal-binding;Multigenefamily;Phosphorylation;Photosynthesis;PhotosystemI;Plastid;Thylakoid;Transitpeptide;Transmembrane,Chlorophyll a-b binding protein 6A, chloroplast precursor (LHCI type I CAB-6A) (Light-harvesting complex I 26 kDa protein).	2e-67	GO_ID:46155	TAIR|gene:2082716 SPTR:Q01667 symbol:AT3G54890 [GO:0016168 "chlorophyll binding" evidence=ISS] [GO:0015979 "photosynthesis" evidence=ISS] [GO:0030076 "light-harvesting complex" evidence=ISS] [GO:0009768 "photosynthesis, light harvesting in photosystem I" evidence=IMP] InterPro:IPR001344 Pfam:PF00504 GO:GO:0016020 GO:GO:0009507 GO:GO:0009579 ProDom:PD000275 EMBL:AL049655 EMBL:AF325016 EMBL:M85150 …	4e-70
Ljwgs_008354.1	99.1.4.4709	GO_ID:46155							CB11_LYCES	Chlorophyll;Chloroplast;Chromophore;Magnesium;Membrane;Metal-binding;Multigenefamily;Phosphorylation;Photosynthesis;PhotosystemI;Plastid;Thylakoid;Transitpeptide;Transmembrane,Chlorophyll a-b binding protein 6A, chloroplast precursor (LHCI type I CAB-6A) (Light-harvesting complex I 26 kDa protein).	2e-67	GO_ID:46155	TAIR|gene:2082716 SPTR:Q01667 symbol:AT3G54890 [GO:0016168 "chlorophyll binding" evidence=ISS] [GO:0015979 "photosynthesis" evidence=ISS] [GO:0030076 "light-harvesting complex" evidence=ISS] [GO:0009768 "photosynthesis, light harvesting in photosystem I" evidence=IMP] InterPro:IPR001344 Pfam:PF00504 GO:GO:0016020 GO:GO:0009507 GO:GO:0009579 ProDom:PD000275 EMBL:AL049655 EMBL:AF325016 EMBL:M85150 …	4e-70
chr2.CM0021.41	2.4.3.152	K07497 putative transposase [COG:COG2801]	sce:YGR109W-B	TyB Gag-Pol protein; proteolytically processed to make the Gag, RT, PR, and IN proteins that are required for retrotransposition [KO:K07497]	1e-40	VNG0255C	COG0328	9e-16	POL2_DROME	Aspartylprotease;Endonuclease;Hydrolase;Nuclease;Nucleotidyltransferase;Polyprotein;Protease;RNA-directedDNApolymerase;Transferase;Transposableelement,Retrovirus-related Pol polyprotein from transposon 297 [Contains: Protease (EC 3.4.23.-); Reverse transcriptase (EC 2.7.7.49); Endonuclease].	3e-39	GO_ID:20071	TAIR|gene:2034417 SPTR:Q9LMV1 symbol:AT1G20390.1 [GO:0003677 "DNA binding" evidence=ISS] [GO:0006310 "DNA recombination" evidence=ISS] InterPro:IPR002156 InterPro:IPR001584 InterPro:IPR000477 InterPro:IPR005162 Pfam:PF00665 Pfam:PF00075 Pfam:PF00078 PROSITE:PS50879 Pfam:PF03732 EMBL:AC027665 PIR:H86337 SPTR:Q9LMV1	7e-144
chr2.CM0021.41	2.4.3.33.1	E3.1.26.4A, rnhA ribonuclease HI [COG:COG0328]	sce:YGR109W-B	TyB Gag-Pol protein; proteolytically processed to make the Gag, RT, PR, and IN proteins that are required for retrotransposition [KO:K07497]	1e-40	VNG0255C	COG0328	9e-16	POL2_DROME	Aspartylprotease;Endonuclease;Hydrolase;Nuclease;Nucleotidyltransferase;Polyprotein;Protease;RNA-directedDNApolymerase;Transferase;Transposableelement,Retrovirus-related Pol polyprotein from transposon 297 [Contains: Protease (EC 3.4.23.-); Reverse transcriptase (EC 2.7.7.49); Endonuclease].	3e-39	GO_ID:20071	TAIR|gene:2034417 SPTR:Q9LMV1 symbol:AT1G20390.1 [GO:0003677 "DNA binding" evidence=ISS] [GO:0006310 "DNA recombination" evidence=ISS] InterPro:IPR002156 InterPro:IPR001584 InterPro:IPR000477 InterPro:IPR005162 Pfam:PF00665 Pfam:PF00075 Pfam:PF00078 PROSITE:PS50879 Pfam:PF03732 EMBL:AC027665 PIR:H86337 SPTR:Q9LMV1	7e-144
chr2.CM0021.41	2.4.3.9	E2.7.7.49 RNA-directed DNA polymerase [EC:2.7.7.49] [COG:COG3344] [GO:0003721 0003964]	sce:YGR109W-B	TyB Gag-Pol protein; proteolytically processed to make the Gag, RT, PR, and IN proteins that are required for retrotransposition [KO:K07497]	1e-40	VNG0255C	COG0328	9e-16	POL2_DROME	Aspartylprotease;Endonuclease;Hydrolase;Nuclease;Nucleotidyltransferase;Polyprotein;Protease;RNA-directedDNApolymerase;Transferase;Transposableelement,Retrovirus-related Pol polyprotein from transposon 297 [Contains: Protease (EC 3.4.23.-); Reverse transcriptase (EC 2.7.7.49); Endonuclease].	3e-39	GO_ID:20071	TAIR|gene:2034417 SPTR:Q9LMV1 symbol:AT1G20390.1 [GO:0003677 "DNA binding" evidence=ISS] [GO:0006310 "DNA recombination" evidence=ISS] InterPro:IPR002156 InterPro:IPR001584 InterPro:IPR000477 InterPro:IPR005162 Pfam:PF00665 Pfam:PF00075 Pfam:PF00078 PROSITE:PS50879 Pfam:PF03732 EMBL:AC027665 PIR:H86337 SPTR:Q9LMV1	7e-144
Ljwgs_125461.1	3.1.1.38	ABC.MR putative ABC transport system ATP-binding protein [COG:COG1132 COG2274] [TC:3.A.1.21 3.A.1.106 3.A.1.110 3.A.1.112 3.A.1.113 3.A.1.117]	ddi:DDB0201629	abcB3; ABC transporter B family protein [KO:K05658]	2e-71	BH0941	COG1132	1e-56	MDR1_CAEEL	ATP-binding;Completeproteome;Glycoprotein;Membrane;Multigenefamily;Nucleotide-binding;Repeat;Transmembrane;Transport,Multidrug resistance protein 1 (P-glycoprotein A).	8e-68	GO_ID:36704	TAIR|gene:2196144 SPTR:Q9FWX7 symbol:AT1G02520.1 [GO:0042626 "ATPase activity, coupled to transmembrane movement of substances" evidence=ISS] InterPro:IPR003593 InterPro:IPR003439 InterPro:IPR001140 Pfam:PF00664 Pfam:PF00005 InterPro:IPR011527 Prosite:PS00211 SMART:SM00382 ProDom:PD000006 PROSITE:PS50893 GO:GO:0006810 PROSITE:PS50929 HSSP:P08716 EMBL:AC022521 PIR:E86155 SPTR:Q9FWX7	5e-103
Ljwgs_125461.1	3.3.10.106	ABCB1 ATP-binding cassette, subfamily B (MDR/TAP), member 1 [TC:3.A.1.201 3.A.1.209]	ddi:DDB0201629	abcB3; ABC transporter B family protein [KO:K05658]	2e-71	BH0941	COG1132	1e-56	MDR1_CAEEL	ATP-binding;Completeproteome;Glycoprotein;Membrane;Multigenefamily;Nucleotide-binding;Repeat;Transmembrane;Transport,Multidrug resistance protein 1 (P-glycoprotein A).	8e-68	GO_ID:36704	TAIR|gene:2196144 SPTR:Q9FWX7 symbol:AT1G02520.1 [GO:0042626 "ATPase activity, coupled to transmembrane movement of substances" evidence=ISS] InterPro:IPR003593 InterPro:IPR003439 InterPro:IPR001140 Pfam:PF00664 Pfam:PF00005 InterPro:IPR011527 Prosite:PS00211 SMART:SM00382 ProDom:PD000006 PROSITE:PS50893 GO:GO:0006810 PROSITE:PS50929 HSSP:P08716 EMBL:AC022521 PIR:E86155 SPTR:Q9FWX7	5e-103
Ljwgs_125461.1	3.1.1.33	ABCC-BAC ATP-binding casette, subfamily C, bacterial [COG:COG4988 COG4987 COG1132 COG2274] [TC:3.A.1.110 3.A.1.112]	ddi:DDB0201629	abcB3; ABC transporter B family protein [KO:K05658]	2e-71	BH0941	COG1132	1e-56	MDR1_CAEEL	ATP-binding;Completeproteome;Glycoprotein;Membrane;Multigenefamily;Nucleotide-binding;Repeat;Transmembrane;Transport,Multidrug resistance protein 1 (P-glycoprotein A).	8e-68	GO_ID:36704	TAIR|gene:2196144 SPTR:Q9FWX7 symbol:AT1G02520.1 [GO:0042626 "ATPase activity, coupled to transmembrane movement of substances" evidence=ISS] InterPro:IPR003593 InterPro:IPR003439 InterPro:IPR001140 Pfam:PF00664 Pfam:PF00005 InterPro:IPR011527 Prosite:PS00211 SMART:SM00382 ProDom:PD000006 PROSITE:PS50893 GO:GO:0006810 PROSITE:PS50929 HSSP:P08716 EMBL:AC022521 PIR:E86155 SPTR:Q9FWX7	5e-103
Ljwgs_125461.1	3.1.1.31.6	ABCB1 ATP-binding cassette, subfamily B (MDR/TAP), member 1	ddi:DDB0201629	abcB3; ABC transporter B family protein [KO:K05658]	2e-71	BH0941	COG1132	1e-56	MDR1_CAEEL	ATP-binding;Completeproteome;Glycoprotein;Membrane;Multigenefamily;Nucleotide-binding;Repeat;Transmembrane;Transport,Multidrug resistance protein 1 (P-glycoprotein A).	8e-68	GO_ID:36704	TAIR|gene:2196144 SPTR:Q9FWX7 symbol:AT1G02520.1 [GO:0042626 "ATPase activity, coupled to transmembrane movement of substances" evidence=ISS] InterPro:IPR003593 InterPro:IPR003439 InterPro:IPR001140 Pfam:PF00664 Pfam:PF00005 InterPro:IPR011527 Prosite:PS00211 SMART:SM00382 ProDom:PD000006 PROSITE:PS50893 GO:GO:0006810 PROSITE:PS50929 HSSP:P08716 EMBL:AC022521 PIR:E86155 SPTR:Q9FWX7	5e-103
Ljwgs_125461.1	3.1.1.31.13	ABCB-BAC ATP-binding casette, subfamily B, bacterial [COG:COG1132 COG2274 COG5265] [TC:3.A.1.21 3.A.1.106 3.A.1.109 3.A.1.117]	ddi:DDB0201629	abcB3; ABC transporter B family protein [KO:K05658]	2e-71	BH0941	COG1132	1e-56	MDR1_CAEEL	ATP-binding;Completeproteome;Glycoprotein;Membrane;Multigenefamily;Nucleotide-binding;Repeat;Transmembrane;Transport,Multidrug resistance protein 1 (P-glycoprotein A).	8e-68	GO_ID:36704	TAIR|gene:2196144 SPTR:Q9FWX7 symbol:AT1G02520.1 [GO:0042626 "ATPase activity, coupled to transmembrane movement of substances" evidence=ISS] InterPro:IPR003593 InterPro:IPR003439 InterPro:IPR001140 Pfam:PF00664 Pfam:PF00005 InterPro:IPR011527 Prosite:PS00211 SMART:SM00382 ProDom:PD000006 PROSITE:PS50893 GO:GO:0006810 PROSITE:PS50929 HSSP:P08716 EMBL:AC022521 PIR:E86155 SPTR:Q9FWX7	5e-103
chr3.CM0164.16	99.1.4.639	GO_ID:47692										GO_ID:47692	TAIR|gene:2201835 SPTR:Q949Q5 symbol:AT1G08380.1 [GO:0005554 "molecular function unknown" evidence=ND] [GO:0000004 "biological process unknown" evidence=ND] EMBL:AY050960 EMBL:AY087368 EMBL:AY091345 EMBL:AJ493060 SPTR:Q949Q5	2e-34
TM0763.17	99.2	Unclassified without homolog
gi45349736	99.2	Unclassified without homolog
Ljwgs_030189.2	1.1.10.7	E5.1.3.2, galE UDP-glucose 4-epimerase [EC:5.1.3.2] [COG:COG1087] [GO:0003978]	ava:Ava_2101	3-beta hydroxysteroid dehydrogenase/isomerase [EC:5.1.3.2] [KO:K01784]	9e-54	slr1540	COG0451	7e-48				GO_ID:30414	TAIR|gene:2099221 SPTR:Q9LYA9 symbol:AT3G63140.1 [GO:0003729 "mRNA binding" evidence=ISS] InterPro:IPR001509 Pfam:PF01370 EMBL:AL163816 EMBL:AY059887 EMBL:AF428269 EMBL:AY128804 PIR:T48103 SPTR:Q9LYA9	8e-133
Ljwgs_030189.2	1.1.6.3	E5.1.3.2, galE UDP-glucose 4-epimerase [EC:5.1.3.2] [COG:COG1087] [GO:0003978]	ava:Ava_2101	3-beta hydroxysteroid dehydrogenase/isomerase [EC:5.1.3.2] [KO:K01784]	9e-54	slr1540	COG0451	7e-48				GO_ID:30414	TAIR|gene:2099221 SPTR:Q9LYA9 symbol:AT3G63140.1 [GO:0003729 "mRNA binding" evidence=ISS] InterPro:IPR001509 Pfam:PF01370 EMBL:AL163816 EMBL:AY059887 EMBL:AF428269 EMBL:AY128804 PIR:T48103 SPTR:Q9LYA9	8e-133
Ljwgs_030189.2	1.1.5.8	E1.1.1.271, fcl GDP-L-fucose synthase [EC:1.1.1.271] [COG:COG0451]	ava:Ava_2101	3-beta hydroxysteroid dehydrogenase/isomerase [EC:5.1.3.2] [KO:K01784]	9e-54	slr1540	COG0451	7e-48				GO_ID:30414	TAIR|gene:2099221 SPTR:Q9LYA9 symbol:AT3G63140.1 [GO:0003729 "mRNA binding" evidence=ISS] InterPro:IPR001509 Pfam:PF01370 EMBL:AL163816 EMBL:AY059887 EMBL:AF428269 EMBL:AY128804 PIR:T48103 SPTR:Q9LYA9	8e-133
Ljwgs_030189.2	1.1.8.55	E4.2.1.45, rfbG CDP-glucose 4,6-dehydratase [EC:4.2.1.45] [COG:COG0451]	ava:Ava_2101	3-beta hydroxysteroid dehydrogenase/isomerase [EC:5.1.3.2] [KO:K01784]	9e-54	slr1540	COG0451	7e-48				GO_ID:30414	TAIR|gene:2099221 SPTR:Q9LYA9 symbol:AT3G63140.1 [GO:0003729 "mRNA binding" evidence=ISS] InterPro:IPR001509 Pfam:PF01370 EMBL:AL163816 EMBL:AY059887 EMBL:AF428269 EMBL:AY128804 PIR:T48103 SPTR:Q9LYA9	8e-133
Ljwgs_030189.2	1.3.9.25	E3.13.1.1, sqd1, sqdb UDP-sulfoquinovose synthase [EC:3.13.1.1] [COG:COG0451] [GO:0046507]	ava:Ava_2101	3-beta hydroxysteroid dehydrogenase/isomerase [EC:5.1.3.2] [KO:K01784]	9e-54	slr1540	COG0451	7e-48				GO_ID:30414	TAIR|gene:2099221 SPTR:Q9LYA9 symbol:AT3G63140.1 [GO:0003729 "mRNA binding" evidence=ISS] InterPro:IPR001509 Pfam:PF01370 EMBL:AL163816 EMBL:AY059887 EMBL:AF428269 EMBL:AY128804 PIR:T48103 SPTR:Q9LYA9	8e-133
Ljwgs_030189.2	1.1.10.16	E5.1.3.12, lpsL UDP-glucuronic acid epimerase [EC:5.1.3.12] [COG:COG0451]	ava:Ava_2101	3-beta hydroxysteroid dehydrogenase/isomerase [EC:5.1.3.2] [KO:K01784]	9e-54	slr1540	COG0451	7e-48				GO_ID:30414	TAIR|gene:2099221 SPTR:Q9LYA9 symbol:AT3G63140.1 [GO:0003729 "mRNA binding" evidence=ISS] InterPro:IPR001509 Pfam:PF01370 EMBL:AL163816 EMBL:AY059887 EMBL:AF428269 EMBL:AY128804 PIR:T48103 SPTR:Q9LYA9	8e-133
Ljwgs_030189.2	1.7.8.16	RFAD ADP-L-glycero-D-manno-heptose 6-epimerase [EC:5.1.3.20] [COG:COG0451] [GO:0008712]	ava:Ava_2101	3-beta hydroxysteroid dehydrogenase/isomerase [EC:5.1.3.2] [KO:K01784]	9e-54	slr1540	COG0451	7e-48				GO_ID:30414	TAIR|gene:2099221 SPTR:Q9LYA9 symbol:AT3G63140.1 [GO:0003729 "mRNA binding" evidence=ISS] InterPro:IPR001509 Pfam:PF01370 EMBL:AL163816 EMBL:AY059887 EMBL:AF428269 EMBL:AY128804 PIR:T48103 SPTR:Q9LYA9	8e-133
Ljwgs_030189.2	1.10.7.4	E1.1.1.219 dihydroflavonol-4-reductase [EC:1.1.1.219] [COG:COG0451] [GO:0045552]	ava:Ava_2101	3-beta hydroxysteroid dehydrogenase/isomerase [EC:5.1.3.2] [KO:K01784]	9e-54	slr1540	COG0451	7e-48				GO_ID:30414	TAIR|gene:2099221 SPTR:Q9LYA9 symbol:AT3G63140.1 [GO:0003729 "mRNA binding" evidence=ISS] InterPro:IPR001509 Pfam:PF01370 EMBL:AL163816 EMBL:AY059887 EMBL:AF428269 EMBL:AY128804 PIR:T48103 SPTR:Q9LYA9	8e-133
chr5.CM0344.11	3.3.10.117	BMPR1 bone morphogenetic protein receptor, type I [EC:2.7.1.37]	ath:At4g28490	F20O9.180; leucine-rich repeat transmembrane protein kinase, putative [EC:2.7.1.37] [KO:K00870]	6e-14				BAK1_ARATH	ATP-binding;Glycoprotein;Kinase;Leucine-richrepeat;Membrane;Nucleotide-binding;Phosphorylation;Repeat;Serine/threonine-proteinkinase;Signal;Transferase;Transmembrane,BRASSINOSTEROID INSENSITIVE 1-associated receptor kinase 1 precursor (EC 2.7.1.37) (BRI1-associated receptor kinase 1) (Somatic embryogenesis receptor-like kinase 3).	3e-54	GO_ID:15236	TAIR|gene:2026096 SPTR:Q9XIC7 symbol:AT1G34210.1 [GO:0016301 "kinase activity" evidence=ISS] Pfam:PF00560 InterPro:IPR000719 InterPro:IPR008271 Pfam:PF00069 Prosite:PS00108 InterPro:IPR001611 InterPro:IPR007090 Prosite:PS00107 ProDom:PD000001 PROSITE:PS50011 PRINTS:PR00019 HSSP:P06213 EMBL:AC007454 PIR:D86466 SPTR:Q9XIC7	8e-74
chr5.CM0344.11	3.2.2.1	Protein kinase [EC:2.7.1.37]	ath:At4g28490	F20O9.180; leucine-rich repeat transmembrane protein kinase, putative [EC:2.7.1.37] [KO:K00870]	6e-14				BAK1_ARATH	ATP-binding;Glycoprotein;Kinase;Leucine-richrepeat;Membrane;Nucleotide-binding;Phosphorylation;Repeat;Serine/threonine-proteinkinase;Signal;Transferase;Transmembrane,BRASSINOSTEROID INSENSITIVE 1-associated receptor kinase 1 precursor (EC 2.7.1.37) (BRI1-associated receptor kinase 1) (Somatic embryogenesis receptor-like kinase 3).	3e-54	GO_ID:15236	TAIR|gene:2026096 SPTR:Q9XIC7 symbol:AT1G34210.1 [GO:0016301 "kinase activity" evidence=ISS] Pfam:PF00560 InterPro:IPR000719 InterPro:IPR008271 Pfam:PF00069 Prosite:PS00108 InterPro:IPR001611 InterPro:IPR007090 Prosite:PS00107 ProDom:PD000001 PROSITE:PS50011 PRINTS:PR00019 HSSP:P06213 EMBL:AC007454 PIR:D86466 SPTR:Q9XIC7	8e-74
chr2.CM0124.20	1.10.7.5	E1.14.11.19 leucoanthocyanidin dioxygenase [EC:1.14.11.19] [GO:0045432]	ath:At4g22880	F7H19.60; leucoanthocyanidin dioxygenase, putative / anthocyanidin synthase, putative [EC:1.14.11.19] [KO:K05277]	6e-50	PA4191	COG3491	5e-25	LDOX_ARATH	3D-structure;Dioxygenase;Flavonoidbiosynthesis;Iron;Metal-binding;Oxidoreductase;VitaminC,Leucoanthocyanidin dioxygenase (EC 1.14.11.19) (LDOX) (Leucocyanidin oxygenase) (Leucoanthocyanidin hydroxylase) (Anthocyanidin synthase) (ANS).	3e-50	GO_ID:16900	TAIR|gene:3434528 SPTR:Q39224 symbol:AT1G17020.1 [GO:0009813 "flavonoid biosynthesis" evidence=ISS] [GO:0016706 "oxidoreductase activity, acting on paired donors, with incorporation or reduction of molecular oxygen, 2-oxoglutarate as one donor, and incorporation of one atom each of oxygen into both donors" evidence=ISS] Pfam:PF03171 InterPro:IPR002283 InterPro:IPR005123 PRINTS:PR00682 EMBL:X79052…	1e-104
Ljwgs_058827.1	99.2	Unclassified without homolog
Ljwgs_011103.4	3.1.3.22	TC.POT proton-dependent oligopeptide transporter, POT family [COG:COG3104] [TC:2.A.17]	ddi:DDB0217039	hypothetical protein [KO:K03305]	5e-10				CHL1_ARATH	Herbicideresistance;Membrane;Nitrateassimilation;Symport;Transmembrane;Transport,Nitrate/chlorate transporter.	4e-78	GO_ID:29482	TAIR|gene:3435169 SPTR:Q05085 symbol:AT1G12110.1 [GO:0005215 "transporter activity" evidence=ISS] InterPro:IPR000109 Pfam:PF00854 PROSITE:PS01022 PROSITE:PS01023 EMBL:AC002131 EMBL:L10357 EMBL:BT002016 EMBL:BT008783 PIR:A45772 SPTR:Q05085	1e-78
chr2.CM0177.55	99.1.4.2606	GO_ID:11515										GO_ID:11515	TAIR|gene:2155744 SPTR:Q9LSK9 symbol:AT5G65660.1 [GO:0000004 "biological process unknown" evidence=ND] [GO:0005554 "molecular function unknown" evidence=ND] [GO:0008372 "cellular component unknown" evidence=ND] EMBL:AB026639 EMBL:AY086493 EMBL:BT006394 SPTR:Q9LSK9	2e-19
Ljwgs_113075.1	3.1.1.38	ABC.MR putative ABC transport system ATP-binding protein [COG:COG1132 COG2274] [TC:3.A.1.21 3.A.1.106 3.A.1.110 3.A.1.112 3.A.1.113 3.A.1.117]	hsa:23456	ABCB10; ATP-binding cassette, sub-family B (MDR/TAP), member 10 [KO:K05657]	1e-14	XF2582	COG1132	2e-13	ABCBA_HUMAN	ATP-binding;Innermembrane;Membrane;Mitochondrion;Nucleotide-binding;Polymorphism;Transitpeptide;Transmembrane;Transport,ATP-binding cassette sub-family B member 10, mitochondrial precursor (ATP-binding cassette transporter 10) (ABC transporter 10 protein) (Mitochondrial ATP-binding cassette 2) (M-ABC2).	8e-15	GO_ID:4219	TAIR|gene:2057960 SPTR:Q9ZR72 symbol:AT2G36910.1 [GO:0005516 "calmodulin binding" evidence=ISS] InterPro:IPR003593 InterPro:IPR000873 InterPro:IPR003439 InterPro:IPR001140 Pfam:PF00664 Pfam:PF00005 InterPro:IPR011527 Prosite:PS00211 Prosite:PS00455 SMART:SM00382 ProDom:PD000006 PROSITE:PS50893 GO:GO:0006810 PROSITE:PS50929 HSSP:P08716 EMBL:AC006922 EMBL:X61370 PIR:A42150 IntAct:Q9ZR72 SPTR:Q9ZR72	2e-35
Ljwgs_113075.1	3.1.1.31.5	ABCB10 ATP-binding cassette, subfamily B (MDR/TAP), member 10	hsa:23456	ABCB10; ATP-binding cassette, sub-family B (MDR/TAP), member 10 [KO:K05657]	1e-14	XF2582	COG1132	2e-13	ABCBA_HUMAN	ATP-binding;Innermembrane;Membrane;Mitochondrion;Nucleotide-binding;Polymorphism;Transitpeptide;Transmembrane;Transport,ATP-binding cassette sub-family B member 10, mitochondrial precursor (ATP-binding cassette transporter 10) (ABC transporter 10 protein) (Mitochondrial ATP-binding cassette 2) (M-ABC2).	8e-15	GO_ID:4219	TAIR|gene:2057960 SPTR:Q9ZR72 symbol:AT2G36910.1 [GO:0005516 "calmodulin binding" evidence=ISS] InterPro:IPR003593 InterPro:IPR000873 InterPro:IPR003439 InterPro:IPR001140 Pfam:PF00664 Pfam:PF00005 InterPro:IPR011527 Prosite:PS00211 Prosite:PS00455 SMART:SM00382 ProDom:PD000006 PROSITE:PS50893 GO:GO:0006810 PROSITE:PS50929 HSSP:P08716 EMBL:AC006922 EMBL:X61370 PIR:A42150 IntAct:Q9ZR72 SPTR:Q9ZR72	2e-35
Ljwgs_113075.1	3.1.1.33	ABCC-BAC ATP-binding casette, subfamily C, bacterial [COG:COG4988 COG4987 COG1132 COG2274] [TC:3.A.1.110 3.A.1.112]	hsa:23456	ABCB10; ATP-binding cassette, sub-family B (MDR/TAP), member 10 [KO:K05657]	1e-14	XF2582	COG1132	2e-13	ABCBA_HUMAN	ATP-binding;Innermembrane;Membrane;Mitochondrion;Nucleotide-binding;Polymorphism;Transitpeptide;Transmembrane;Transport,ATP-binding cassette sub-family B member 10, mitochondrial precursor (ATP-binding cassette transporter 10) (ABC transporter 10 protein) (Mitochondrial ATP-binding cassette 2) (M-ABC2).	8e-15	GO_ID:4219	TAIR|gene:2057960 SPTR:Q9ZR72 symbol:AT2G36910.1 [GO:0005516 "calmodulin binding" evidence=ISS] InterPro:IPR003593 InterPro:IPR000873 InterPro:IPR003439 InterPro:IPR001140 Pfam:PF00664 Pfam:PF00005 InterPro:IPR011527 Prosite:PS00211 Prosite:PS00455 SMART:SM00382 ProDom:PD000006 PROSITE:PS50893 GO:GO:0006810 PROSITE:PS50929 HSSP:P08716 EMBL:AC006922 EMBL:X61370 PIR:A42150 IntAct:Q9ZR72 SPTR:Q9ZR72	2e-35
Ljwgs_113075.1	3.1.1.31.13	ABCB-BAC ATP-binding casette, subfamily B, bacterial [COG:COG1132 COG2274 COG5265] [TC:3.A.1.21 3.A.1.106 3.A.1.109 3.A.1.117]	hsa:23456	ABCB10; ATP-binding cassette, sub-family B (MDR/TAP), member 10 [KO:K05657]	1e-14	XF2582	COG1132	2e-13	ABCBA_HUMAN	ATP-binding;Innermembrane;Membrane;Mitochondrion;Nucleotide-binding;Polymorphism;Transitpeptide;Transmembrane;Transport,ATP-binding cassette sub-family B member 10, mitochondrial precursor (ATP-binding cassette transporter 10) (ABC transporter 10 protein) (Mitochondrial ATP-binding cassette 2) (M-ABC2).	8e-15	GO_ID:4219	TAIR|gene:2057960 SPTR:Q9ZR72 symbol:AT2G36910.1 [GO:0005516 "calmodulin binding" evidence=ISS] InterPro:IPR003593 InterPro:IPR000873 InterPro:IPR003439 InterPro:IPR001140 Pfam:PF00664 Pfam:PF00005 InterPro:IPR011527 Prosite:PS00211 Prosite:PS00455 SMART:SM00382 ProDom:PD000006 PROSITE:PS50893 GO:GO:0006810 PROSITE:PS50929 HSSP:P08716 EMBL:AC006922 EMBL:X61370 PIR:A42150 IntAct:Q9ZR72 SPTR:Q9ZR72	2e-35
chr4.CM0128.2	99.1.4.6497	GO_ID:1102							NPH3_ORYSA	Coiledcoil,Coleoptile phototropism protein 1 (Non-phototropic hypocotyl 3-like protein) (NPH3-like protein).	2e-92	GO_ID:1102	TAIR|gene:2046960 SPTR:O80970 symbol:AT2G14820.1 [GO:0008372 "cellular component unknown" evidence=ND] [GO:0004871 "signal transducer activity" evidence=ISS] [GO:0009416 "response to light stimulus" evidence=ISS] InterPro:IPR004249 Pfam:PF03000 HSSP:P49458 EMBL:AC004705 PIR:T02594 SPTR:O80970	2e-172
chr4.CM0128.2	99.1.3.2.1097	NPH3_ORYSA							NPH3_ORYSA	Coiledcoil,Coleoptile phototropism protein 1 (Non-phototropic hypocotyl 3-like protein) (NPH3-like protein).	2e-92	GO_ID:1102	TAIR|gene:2046960 SPTR:O80970 symbol:AT2G14820.1 [GO:0008372 "cellular component unknown" evidence=ND] [GO:0004871 "signal transducer activity" evidence=ISS] [GO:0009416 "response to light stimulus" evidence=ISS] InterPro:IPR004249 Pfam:PF03000 HSSP:P49458 EMBL:AC004705 PIR:T02594 SPTR:O80970	2e-172
Ljwgs_128912.1	99.1.4.8348	GO_ID:23145										GO_ID:23145	TAIR|gene:2054712 SPTR:O80787 symbol:AT2G07700.1 [GO:0000004 "biological process unknown" evidence=ND] [GO:0005554 "molecular function unknown" evidence=ND] [GO:0008372 "cellular component unknown" evidence=ND] InterPro:IPR005162 Pfam:PF03732 EMBL:AC004483 PIR:H84487 SPTR:O80787	3e-13
gi45396925	99.2	Unclassified without homolog
chr2.CM0272.67	99.1.4.2012	GO_ID:48926										GO_ID:48926	TAIR|gene:2127927 SPTR:O81800 symbol:AT4G35690.1 [GO:0000004 "biological process unknown" evidence=ND] [GO:0005554 "molecular function unknown" evidence=ND] InterPro:IPR004320 Pfam:PF03087 EMBL:AL161587 EMBL:AL031135 EMBL:AY924831 PIR:T04674 SPTR:O81800	4e-36
Ljwgs_065118.1	99.1.4.3096	GO_ID:26951										GO_ID:26951	TAIR|gene:2036714 SPTR:Q9C845 symbol:AT1G42690.1 [GO:0000004 "biological process unknown" evidence=ND] [GO:0008372 "cellular component unknown" evidence=ND] [GO:0005554 "molecular function unknown" evidence=ISS] Pfam:PF04827 InterPro:IPR006912 EMBL:AC035249 PIR:G96496 SPTR:Q9C845	5e-16
Ljwgs_145237.1	99.1.4.1477	GO_ID:50551										GO_ID:50551	TAIR|gene:2200912 SPTR:Q9SY90 symbol:AT1G61600.1 [GO:0005554 "molecular function unknown" evidence=ND] [GO:0000004 "biological process unknown" evidence=ND] InterPro:IPR010683 Pfam:PF06880 EMBL:AC005850 PIR:D96641 SPTR:Q9SY90	1e-12
Ljwgs_051232.1	99.1.3.2.1540	ATL1L_ARATH							ATL1L_ARATH	Membrane;Metal-binding;Transmembrane;Ublconjugationpathway;Zinc;Zinc-finger,RING-H2 finger protein ATL1L.	1e-62	GO_ID:9230	TAIR|gene:2028410 SPTR:Q94BY6 symbol:AT1G49200.1 [GO:0005515 "protein binding" evidence=ISS] [GO:0008270 "zinc ion binding" evidence=ISS] InterPro:IPR001841 Pfam:PF00097 InterPro:IPR002155 PROSITE:PS50089 SMART:SM00184 PROSITE:PS00098 HSSP:Q9LRB7 EMBL:AY039551 EMBL:AY093753 SPTR:Q94BY6	1e-51
Ljwgs_051232.1	99.1.4.2739	GO_ID:9230							ATL1L_ARATH	Membrane;Metal-binding;Transmembrane;Ublconjugationpathway;Zinc;Zinc-finger,RING-H2 finger protein ATL1L.	1e-62	GO_ID:9230	TAIR|gene:2028410 SPTR:Q94BY6 symbol:AT1G49200.1 [GO:0005515 "protein binding" evidence=ISS] [GO:0008270 "zinc ion binding" evidence=ISS] InterPro:IPR001841 Pfam:PF00097 InterPro:IPR002155 PROSITE:PS50089 SMART:SM00184 PROSITE:PS00098 HSSP:Q9LRB7 EMBL:AY039551 EMBL:AY093753 SPTR:Q94BY6	1e-51
chr1.CM0027.22	99.1.3.2.1826	ARR9_ARATH							ARR9_ARATH	Cytokininsignalingpathway;Nuclearprotein;Phosphorylation;Sensorytransduction;Transcription;Transcriptionregulation;Two-componentregulatorysystem,Two-component response regulator ARR9 (Response reactor 4).	4e-44	GO_ID:41535	TAIR|gene:2080589 SPTR:O80366 symbol:AT3G57040.1 [GO:0030528 "transcription regulator activity" evidence=TAS] [GO:0009736 "cytokinin mediated signaling" evidence=TAS] InterPro:IPR001789 Pfam:PF00072 ProDom:PD000039 SMART:SM00448 PROSITE:PS50110 EMBL:AL138655 EMBL:AB010918 EMBL:AY090234 EMBL:AY133571 PIR:T47764 GeneFarm:4126 SPTR:O80366	2e-44
chr1.CM0027.22	99.1.4.1491	GO_ID:41535							ARR9_ARATH	Cytokininsignalingpathway;Nuclearprotein;Phosphorylation;Sensorytransduction;Transcription;Transcriptionregulation;Two-componentregulatorysystem,Two-component response regulator ARR9 (Response reactor 4).	4e-44	GO_ID:41535	TAIR|gene:2080589 SPTR:O80366 symbol:AT3G57040.1 [GO:0030528 "transcription regulator activity" evidence=TAS] [GO:0009736 "cytokinin mediated signaling" evidence=TAS] InterPro:IPR001789 Pfam:PF00072 ProDom:PD000039 SMART:SM00448 PROSITE:PS50110 EMBL:AL138655 EMBL:AB010918 EMBL:AY090234 EMBL:AY133571 PIR:T47764 GeneFarm:4126 SPTR:O80366	2e-44
gi45398403	99.2	Unclassified without homolog
chr6.CM0885.6	1.2.3.35	PETF ferredoxin [COG:COG0633]	ath:At1g60950	T7P1.9; ferredoxin, chloroplast (PETF) [KO:K02639]	1e-37	ssl0020	COG0633	1e-29	FER1_LYCES	2Fe-2S;Chloroplast;Electrontransport;Iron;Iron-sulfur;Metal-binding;Plastid;Transitpeptide;Transport,Ferredoxin-1, chloroplast precursor (Ferredoxin I).	1e-43	GO_ID:51382	TAIR|gene:2206060 SPTR:P16972 symbol:AT1G60950 [GO:0009416 "response to light stimulus" evidence=IEP] [GO:0009570 "chloroplast stroma" evidence=TAS] [GO:0009767 "photosynthetic electron transport" evidence=TAS] InterPro:IPR001041 Pfam:PF00111 InterPro:IPR006058 InterPro:IPR010241 InterPro:IPR006057 Prosite:PS00197 PROSITE:PS51085 HSSP:P27787 PRINTS:PR00159 TIGRFAMs:TIGR02008 EMBL:AC018908 EMBL:X5…	3e-38
Ljwgs_111595.1	3.1.1.29.3	CCMA heme exporter ATP-binding protein CcmA [EC:3.6.3.41] [COG:COG1131] [GO:0015439]	mmu:67470	Abcg8; ATP-binding cassette, sub-family G (WHITE), member 8 [KO:K05684]	3e-43	YCR011c_2	COG1131	5e-37	ABCG8_MOUSE	Alternativesplicing;Glycoprotein;Membrane;Transmembrane;Transport,ATP-binding cassette sub-family G member 8 (Sterolin-2).	2e-43	GO_ID:14235	TAIR|gene:3434272 SPTR:Q9C6W5 symbol:AT1G31770.1 [GO:0042626 "ATPase activity, coupled to transmembrane movement of substances" evidence=ISS] InterPro:IPR003593 InterPro:IPR003439 Pfam:PF00005 InterPro:IPR000412 Pfam:PF01061 Prosite:PS00211 SMART:SM00382 ProDom:PD000006 PROSITE:PS50893 EMBL:AC074360 EMBL:AY088793 EMBL:AK117530 SPTR:Q9C6W5	7e-63
Ljwgs_111595.1	3.1.1.35.7	ABCG8 ATP-binding cassette, subfamily G (WHITE), member 8 (sterolin 2)	mmu:67470	Abcg8; ATP-binding cassette, sub-family G (WHITE), member 8 [KO:K05684]	3e-43	YCR011c_2	COG1131	5e-37	ABCG8_MOUSE	Alternativesplicing;Glycoprotein;Membrane;Transmembrane;Transport,ATP-binding cassette sub-family G member 8 (Sterolin-2).	2e-43	GO_ID:14235	TAIR|gene:3434272 SPTR:Q9C6W5 symbol:AT1G31770.1 [GO:0042626 "ATPase activity, coupled to transmembrane movement of substances" evidence=ISS] InterPro:IPR003593 InterPro:IPR003439 Pfam:PF00005 InterPro:IPR000412 Pfam:PF01061 Prosite:PS00211 SMART:SM00382 ProDom:PD000006 PROSITE:PS50893 EMBL:AC074360 EMBL:AY088793 EMBL:AK117530 SPTR:Q9C6W5	7e-63
Ljwgs_111595.1	1.2.7.51.3	CCMA heme exporter ATP-binding protein CcmA [EC:3.6.3.41] [COG:COG1131] [GO:0015439]	mmu:67470	Abcg8; ATP-binding cassette, sub-family G (WHITE), member 8 [KO:K05684]	3e-43	YCR011c_2	COG1131	5e-37	ABCG8_MOUSE	Alternativesplicing;Glycoprotein;Membrane;Transmembrane;Transport,ATP-binding cassette sub-family G member 8 (Sterolin-2).	2e-43	GO_ID:14235	TAIR|gene:3434272 SPTR:Q9C6W5 symbol:AT1G31770.1 [GO:0042626 "ATPase activity, coupled to transmembrane movement of substances" evidence=ISS] InterPro:IPR003593 InterPro:IPR003439 Pfam:PF00005 InterPro:IPR000412 Pfam:PF01061 Prosite:PS00211 SMART:SM00382 ProDom:PD000006 PROSITE:PS50893 EMBL:AC074360 EMBL:AY088793 EMBL:AK117530 SPTR:Q9C6W5	7e-63
Ljwgs_111595.1	3.1.1.23	ABC-2.A ABC-2 type transport system ATP-binding protein [COG:COG1131 COG1134]	mmu:67470	Abcg8; ATP-binding cassette, sub-family G (WHITE), member 8 [KO:K05684]	3e-43	YCR011c_2	COG1131	5e-37	ABCG8_MOUSE	Alternativesplicing;Glycoprotein;Membrane;Transmembrane;Transport,ATP-binding cassette sub-family G member 8 (Sterolin-2).	2e-43	GO_ID:14235	TAIR|gene:3434272 SPTR:Q9C6W5 symbol:AT1G31770.1 [GO:0042626 "ATPase activity, coupled to transmembrane movement of substances" evidence=ISS] InterPro:IPR003593 InterPro:IPR003439 Pfam:PF00005 InterPro:IPR000412 Pfam:PF01061 Prosite:PS00211 SMART:SM00382 ProDom:PD000006 PROSITE:PS50893 EMBL:AC074360 EMBL:AY088793 EMBL:AK117530 SPTR:Q9C6W5	7e-63
chr3.CM0406.26	99.1.4.5932	GO_ID:21400										GO_ID:21400	TAIR|gene:2084820 SPTR:Q9M252 symbol:AT3G43090.1 [GO:0008372 "cellular component unknown" evidence=ND] InterPro:IPR005162 Pfam:PF03732 EMBL:AL138643 PIR:T47367 SPTR:Q9M252	1e-12
Ljwgs_013247.1	1.10.7.9	E1.14.13.21 flavonoid 3-monooxygenase [EC:1.14.13.21] [GO:0016711]	ath:At5g07990	F13G24.190; cytochrome P450 75A5 / flavonoid 3-monooxygenase / flavonoid 3-hydroxylase (F3H) (F35H) (TT7) [EC:1.14.13.21] [KO:K05280]	9e-23				C76C4_ARATH	Heme;Iron;Membrane;Metal-binding;Monooxygenase;Multigenefamily;Oxidoreductase;Transmembrane,Cytochrome P450 76C4 (EC 1.14.-.-).	2e-30	GO_ID:33665	TAIR|gene:2100981 SPTR:Q9LEX2 symbol:AT3G61040.1 [GO:0019825 "oxygen binding" evidence=ISS] InterPro:IPR001128 Pfam:PF00067 InterPro:IPR002403 InterPro:IPR002401 PRINTS:PR00463 PRINTS:PR00385 PROSITE:PS00086 PRINTS:PR00465 EMBL:AL358732 PIR:T50525 SPTR:Q9LEX2	2e-26
gi45413571	99.2	Unclassified without homolog
Ljwgs_047219.1	1.3.12.27	E5.3.99.5, TBXAS1, CYP5A cytochrome P450, family 5, subfamily A (thromboxane-A synthase) [EC:5.3.99.5] [GO:0004796]	hsa:6916	TBXAS1; thromboxane A synthase 1 (platelet, cytochrome P450, family 5, subfamily A) [EC:5.3.99.5] [KO:K01832]	6e-10				THAS_PIG	Fattyacidbiosynthesis;Heme;Iron;Isomerase;Lipidsynthesis;Membrane;Metal-binding;Monooxygenase;Oxidoreductase;Prostaglandinbiosynthesis;Transmembrane,Thromboxane-A synthase (EC 5.3.99.5) (TXA synthase) (TXS).	4e-11	GO_ID:47294	MGI|MGI:98497 SPTR:P36423 symbol:Tbxas1 "thromboxane A synthase 1, platelet" [GO:0016021 "integral to membrane" evidence=RCA] InterPro:IPR001128 Pfam:PF00067 InterPro:IPR002401 MGI:MGI:98497 PRINTS:PR00463 PRINTS:PR00385 PROSITE:PS00086 HSSP:P14779 EMBL:L18868 EMBL:U41397 EMBL:U41326 EMBL:U41327 EMBL:U41328 EMBL:U41329 EMBL:U41330 EMBL:U41331 EMBL:U41332 EMBL:U41333 EMBL:U41334 EMBL:U41335 EMBL:U…	8e-09
Ljwgs_047219.1	1.3.11.13	E5.3.99.5, TBXAS1, CYP5A cytochrome P450, family 5, subfamily A (thromboxane-A synthase) [EC:5.3.99.5] [GO:0004796]	hsa:6916	TBXAS1; thromboxane A synthase 1 (platelet, cytochrome P450, family 5, subfamily A) [EC:5.3.99.5] [KO:K01832]	6e-10				THAS_PIG	Fattyacidbiosynthesis;Heme;Iron;Isomerase;Lipidsynthesis;Membrane;Metal-binding;Monooxygenase;Oxidoreductase;Prostaglandinbiosynthesis;Transmembrane,Thromboxane-A synthase (EC 5.3.99.5) (TXA synthase) (TXS).	4e-11	GO_ID:47294	MGI|MGI:98497 SPTR:P36423 symbol:Tbxas1 "thromboxane A synthase 1, platelet" [GO:0016021 "integral to membrane" evidence=RCA] InterPro:IPR001128 Pfam:PF00067 InterPro:IPR002401 MGI:MGI:98497 PRINTS:PR00463 PRINTS:PR00385 PROSITE:PS00086 HSSP:P14779 EMBL:L18868 EMBL:U41397 EMBL:U41326 EMBL:U41327 EMBL:U41328 EMBL:U41329 EMBL:U41330 EMBL:U41331 EMBL:U41332 EMBL:U41333 EMBL:U41334 EMBL:U41335 EMBL:U…	8e-09
TC10441	99.2	Unclassified without homolog
gi45627348	99.2	Unclassified without homolog
CM1488.37	2.4.3.9	E2.7.7.49 RNA-directed DNA polymerase [EC:2.7.7.49] [COG:COG3344] [GO:0003721 0003964]	cal:orf19.6807	hypothetical protein similar to reverse transcripases [EC:3.4.23.16 2.7.7.49] [KO:K00986]	3e-15				RT23_SCHPO	Completeproteome;Transposableelement,Retrotransposable element Tf2 155 kDa protein type 3.	3e-15	GO_ID:20071	TAIR|gene:2034417 SPTR:Q9LMV1 symbol:AT1G20390.1 [GO:0003677 "DNA binding" evidence=ISS] [GO:0006310 "DNA recombination" evidence=ISS] InterPro:IPR002156 InterPro:IPR001584 InterPro:IPR000477 InterPro:IPR005162 Pfam:PF00665 Pfam:PF00075 Pfam:PF00078 PROSITE:PS50879 Pfam:PF03732 EMBL:AC027665 PIR:H86337 SPTR:Q9LMV1	2e-50
gi45413348	99.2	Unclassified without homolog
Ljwgs_058827.1	99.2	Unclassified without homolog
Ljwgs_076238.1	99.1.4.1986	GO_ID:46685							CUCM1_CUCME	Allergen;Autocatalyticcleavage;Directproteinsequencing;Glycoprotein;Hydrolase;Protease;Serineprotease;Signal;Zymogen,Cucumisin precursor (EC 3.4.21.25) (Allergen Cuc m 1).	2e-13	GO_ID:46685	TAIR|gene:2153290 SPTR:Q8L7D2 symbol:AT5G59090.1 [GO:0004289 "subtilase activity" evidence=ISS] [GO:0006508 "proteolysis" evidence=ISS] [GO:0005737 "cytoplasm" evidence=IDA] [GO:0005634 "nucleus" evidence=IDA] InterPro:IPR000209 InterPro:IPR010259 InterPro:IPR003137 Pfam:PF02225 Prosite:PS00138 Pfam:PF00082 PRINTS:PR00723 Pfam:PF05922 HSSP:Q45670 MEROPS:S08.092 EMBL:AY136334 EMBL:BT000127 SPTR:Q8…	3e-14
Ljwgs_076238.1	99.1.3.1.148	EC 3.4.21.25							CUCM1_CUCME	Allergen;Autocatalyticcleavage;Directproteinsequencing;Glycoprotein;Hydrolase;Protease;Serineprotease;Signal;Zymogen,Cucumisin precursor (EC 3.4.21.25) (Allergen Cuc m 1).	2e-13	GO_ID:46685	TAIR|gene:2153290 SPTR:Q8L7D2 symbol:AT5G59090.1 [GO:0004289 "subtilase activity" evidence=ISS] [GO:0006508 "proteolysis" evidence=ISS] [GO:0005737 "cytoplasm" evidence=IDA] [GO:0005634 "nucleus" evidence=IDA] InterPro:IPR000209 InterPro:IPR010259 InterPro:IPR003137 Pfam:PF02225 Prosite:PS00138 Pfam:PF00082 PRINTS:PR00723 Pfam:PF05922 HSSP:Q45670 MEROPS:S08.092 EMBL:AY136334 EMBL:BT000127 SPTR:Q8…	3e-14
chr6.TM1763.5	99.1.4.3406	GO_ID:55008										GO_ID:55008	TAIR|gene:2127855 SPTR:Q9SUU4 symbol:AT4G32480.1 [GO:0000004 "biological process unknown" evidence=ND] [GO:0005554 "molecular function unknown" evidence=ND] [GO:0008372 "cellular component unknown" evidence=ND] InterPro:IPR006502 Pfam:PF04720 TIGRFAMs:TIGR01615 EMBL:AL034567 EMBL:AL161581 EMBL:AY052287 EMBL:AY061919 PIR:T05358 SPTR:Q9SUU4	1e-69
Ljwgs_085985.1	99.1.4.4800	GO_ID:46117										GO_ID:46117	TAIR|gene:2042209 SPTR:Q9SKF2 symbol:AT2G13260.1 [GO:0000004 "biological process unknown" evidence=ND] [GO:0005554 "molecular function unknown" evidence=ND] [GO:0008372 "cellular component unknown" evidence=ND] InterPro:IPR005162 Pfam:PF03732 EMBL:AC006446 PIR:C84506 SPTR:Q9SKF2	3e-09
Ljwgs_102491.1	99.1.3.2.753	CNBP_RAT							CNBP_RAT	DNA-binding;Endoplasmicreticulum;Metal-binding;Repeat;Repressor;Transcription;Transcriptionregulation;Zinc;Zinc-finger,Cellular nucleic acid binding protein (CNBP) (Zinc finger protein 9).	3e-16	GO_ID:16034	MGI|MGI:88431 SPTR:P53996 symbol:Cnbp1 "cellular nucleic acid binding protein 1" [GO:0005634 "nucleus" evidence=IDA] [GO:0005829 "cytosol" evidence=IDA] [GO:0005783 "endoplasmic reticulum" evidence=IDA] [GO:0003700 "transcription factor activity" evidence=RCA] [GO:0008284 "positive regulation of cell proliferation" evidence=IDA] [GO:0006695 "cholesterol biosynthesis" evidence=RCA] [GO:0045944 "po…	1e-15
Ljwgs_102491.1	99.1.4.2973	GO_ID:16034							CNBP_RAT	DNA-binding;Endoplasmicreticulum;Metal-binding;Repeat;Repressor;Transcription;Transcriptionregulation;Zinc;Zinc-finger,Cellular nucleic acid binding protein (CNBP) (Zinc finger protein 9).	3e-16	GO_ID:16034	MGI|MGI:88431 SPTR:P53996 symbol:Cnbp1 "cellular nucleic acid binding protein 1" [GO:0005634 "nucleus" evidence=IDA] [GO:0005829 "cytosol" evidence=IDA] [GO:0005783 "endoplasmic reticulum" evidence=IDA] [GO:0003700 "transcription factor activity" evidence=RCA] [GO:0008284 "positive regulation of cell proliferation" evidence=IDA] [GO:0006695 "cholesterol biosynthesis" evidence=RCA] [GO:0045944 "po…	1e-15
Ljwgs_126560.2	99.2	Unclassified without homolog
chr4.CM0061.30	2.4.3.152	K07497 putative transposase [COG:COG2801]	sce:YGR109W-B	TyB Gag-Pol protein; proteolytically processed to make the Gag, RT, PR, and IN proteins that are required for retrotransposition [KO:K07497]	2e-34	VNG0255C	COG0328	2e-13	POL2_DROME	Aspartylprotease;Endonuclease;Hydrolase;Nuclease;Nucleotidyltransferase;Polyprotein;Protease;RNA-directedDNApolymerase;Transferase;Transposableelement,Retrovirus-related Pol polyprotein from transposon 297 [Contains: Protease (EC 3.4.23.-); Reverse transcriptase (EC 2.7.7.49); Endonuclease].	9e-37	GO_ID:20071	TAIR|gene:2034417 SPTR:Q9LMV1 symbol:AT1G20390.1 [GO:0003677 "DNA binding" evidence=ISS] [GO:0006310 "DNA recombination" evidence=ISS] InterPro:IPR002156 InterPro:IPR001584 InterPro:IPR000477 InterPro:IPR005162 Pfam:PF00665 Pfam:PF00075 Pfam:PF00078 PROSITE:PS50879 Pfam:PF03732 EMBL:AC027665 PIR:H86337 SPTR:Q9LMV1	1e-132
chr4.CM0061.30	2.4.3.33.1	E3.1.26.4A, rnhA ribonuclease HI [COG:COG0328]	sce:YGR109W-B	TyB Gag-Pol protein; proteolytically processed to make the Gag, RT, PR, and IN proteins that are required for retrotransposition [KO:K07497]	2e-34	VNG0255C	COG0328	2e-13	POL2_DROME	Aspartylprotease;Endonuclease;Hydrolase;Nuclease;Nucleotidyltransferase;Polyprotein;Protease;RNA-directedDNApolymerase;Transferase;Transposableelement,Retrovirus-related Pol polyprotein from transposon 297 [Contains: Protease (EC 3.4.23.-); Reverse transcriptase (EC 2.7.7.49); Endonuclease].	9e-37	GO_ID:20071	TAIR|gene:2034417 SPTR:Q9LMV1 symbol:AT1G20390.1 [GO:0003677 "DNA binding" evidence=ISS] [GO:0006310 "DNA recombination" evidence=ISS] InterPro:IPR002156 InterPro:IPR001584 InterPro:IPR000477 InterPro:IPR005162 Pfam:PF00665 Pfam:PF00075 Pfam:PF00078 PROSITE:PS50879 Pfam:PF03732 EMBL:AC027665 PIR:H86337 SPTR:Q9LMV1	1e-132
chr4.CM0061.30	2.4.3.9	E2.7.7.49 RNA-directed DNA polymerase [EC:2.7.7.49] [COG:COG3344] [GO:0003721 0003964]	sce:YGR109W-B	TyB Gag-Pol protein; proteolytically processed to make the Gag, RT, PR, and IN proteins that are required for retrotransposition [KO:K07497]	2e-34	VNG0255C	COG0328	2e-13	POL2_DROME	Aspartylprotease;Endonuclease;Hydrolase;Nuclease;Nucleotidyltransferase;Polyprotein;Protease;RNA-directedDNApolymerase;Transferase;Transposableelement,Retrovirus-related Pol polyprotein from transposon 297 [Contains: Protease (EC 3.4.23.-); Reverse transcriptase (EC 2.7.7.49); Endonuclease].	9e-37	GO_ID:20071	TAIR|gene:2034417 SPTR:Q9LMV1 symbol:AT1G20390.1 [GO:0003677 "DNA binding" evidence=ISS] [GO:0006310 "DNA recombination" evidence=ISS] InterPro:IPR002156 InterPro:IPR001584 InterPro:IPR000477 InterPro:IPR005162 Pfam:PF00665 Pfam:PF00075 Pfam:PF00078 PROSITE:PS50879 Pfam:PF03732 EMBL:AC027665 PIR:H86337 SPTR:Q9LMV1	1e-132
Ljwgs_026446.2	1.2.3.2.7	PSAH photosystem I subunit VI	ath:At1g52230	F9I5.11; photosystem I reaction center subunit VI, chloroplast, putative / PSI-H, putative (PSAH2) [KO:K02695]	4e-31				PSAH_SPIOL	Chloroplast;Membrane;Photosynthesis;PhotosystemI;Plastid;Transitpeptide;Transmembrane,Photosystem I reaction center subunit VI, chloroplast precursor (PSI- H) (Light-harvesting complex I 11 kDa protein).	4e-33
Ljwgs_026966.1	99.1.4.2413	GO_ID:5819							TLP_ORYSA	Signal,Thaumatin-like protein precursor.	1e-42	GO_ID:5819	TAIR|gene:2139776 SPTR:P50700 symbol:AT4G11650.1 [GO:0042828 "response to pathogen" evidence=ISS] Pfam:PF00314 HSSP:P25871 InterPro:IPR001938 PRINTS:PR00347 ProDom:PD001321 SMART:SM00205 PROSITE:PS00316 EMBL:AL161532 EMBL:AL049500 EMBL:X89008 PIR:T04212 SPTR:P50700	8e-36
Ljwgs_026966.1	99.1.3.2.516	TLP_ORYSA							TLP_ORYSA	Signal,Thaumatin-like protein precursor.	1e-42	GO_ID:5819	TAIR|gene:2139776 SPTR:P50700 symbol:AT4G11650.1 [GO:0042828 "response to pathogen" evidence=ISS] Pfam:PF00314 HSSP:P25871 InterPro:IPR001938 PRINTS:PR00347 ProDom:PD001321 SMART:SM00205 PROSITE:PS00316 EMBL:AL161532 EMBL:AL049500 EMBL:X89008 PIR:T04212 SPTR:P50700	8e-36
CM0680.29.1	99.1.3.2.1517	SPL11_ORYSA							SPL11_ORYSA	Repeat;Ublconjugationpathway,Spotted leaf protein 11 (Spotted leaf11) (Cell death-related protein SPL11).	2e-18	GO_ID:33444	TAIR|gene:2154655 SPTR:Q9FGD7 symbol:AT5G65500.1 [GO:0016301 "kinase activity" evidence=ISS] InterPro:IPR000719 InterPro:IPR003613 ProDom:PD000001 PROSITE:PS50011 Pfam:PF04564 SMART:SM00504 EMBL:AB026638 EMBL:AB026639 SPTR:Q9FGD7	1e-09
CM0680.29.1	99.1.4.4217	GO_ID:33444							SPL11_ORYSA	Repeat;Ublconjugationpathway,Spotted leaf protein 11 (Spotted leaf11) (Cell death-related protein SPL11).	2e-18	GO_ID:33444	TAIR|gene:2154655 SPTR:Q9FGD7 symbol:AT5G65500.1 [GO:0016301 "kinase activity" evidence=ISS] InterPro:IPR000719 InterPro:IPR003613 ProDom:PD000001 PROSITE:PS50011 Pfam:PF04564 SMART:SM00504 EMBL:AB026638 EMBL:AB026639 SPTR:Q9FGD7	1e-09
Ljwgs_015474.2	99.1.4.6451	GO_ID:50530										GO_ID:50530	TAIR|gene:504954111 SPTR:Q9SSJ7 symbol:AT1G71015.1 [GO:0005554 "molecular function unknown" evidence=ND] [GO:0000004 "biological process unknown" evidence=ND] [GO:0008372 "cellular component unknown" evidence=ND] EMBL:AC008148 EMBL:AK220761 EMBL:BT012172 EMBL:AK220604 SPTR:Q9SSJ7	6e-34
Ljwgs_012851.2	99.1.4.4395	GO_ID:20327										GO_ID:20327	TAIR|gene:2185182 SPTR:Q9LZM8 symbol:HB-6 [GO:0003700 "transcription factor activity" evidence=ISS] [GO:0003677 "DNA binding" evidence=ISS] InterPro:IPR001356 InterPro:IPR012287 Pfam:PF00046 GO:GO:0005634 ProDom:PD000010 SMART:SM00389 PROSITE:PS00027 PROSITE:PS50071 HSSP:P41778 InterPro:IPR006563 Pfam:PF07526 SMART:SM00574 EMBL:AL162508 EMBL:AY328314 EMBL:BT020537 PIR:T48224 SPTR:Q9LZM8	3e-10
Ljwgs_039251.1	99.1.3.2.1247	WRK13_ARATH							WRK13_ARATH	DNA-binding;Nuclearprotein;Transcription;Transcriptionregulation,Probable WRKY transcription factor 13 (WRKY DNA-binding protein 13).	8e-32
Ljwgs_080488.1	99.2	Unclassified without homolog
Ljwgs_128757.1	99.1.4.5932	GO_ID:21400										GO_ID:21400	TAIR|gene:2084820 SPTR:Q9M252 symbol:AT3G43090.1 [GO:0008372 "cellular component unknown" evidence=ND] InterPro:IPR005162 Pfam:PF03732 EMBL:AL138643 PIR:T47367 SPTR:Q9M252	8e-14
chr3.CM0216.109	3.3.10.117	BMPR1 bone morphogenetic protein receptor, type I [EC:2.7.1.37]							BRI1_LYCPE	ATP-binding;Directproteinsequencing;Glycoprotein;Kinase;Leucine-richrepeat;Lipid-binding;Membrane;Nucleotide-binding;Plantdefense;Receptor;Repeat;Serine/threonine-proteinkinase;Signal;Steroid-binding;Transferase;Transmembrane,Systemin receptor SR160 precursor (EC 2.7.1.37) (Brassinosteroid LRR receptor kinase).	3e-09	GO_ID:43749	TAIR|gene:2091721 SPTR:Q9LV48 symbol:AT3G24550.1 [GO:0004672 "protein kinase activity" evidence=ISS] [GO:0005524 "ATP binding" evidence=ISS] [GO:0006468 "protein amino acid phosphorylation" evidence=ISS] InterPro:IPR000719 InterPro:IPR008271 Prosite:PS00108 Prosite:PS00107 ProDom:PD000001 PROSITE:PS50011 EMBL:AB020746 EMBL:AY056788 EMBL:AY059901 EMBL:AY093065 EMBL:BT008400 EMBL:AY128792 SPTR:Q9LV…	2e-17
chr3.CM0216.109	3.2.2.1	Protein kinase [EC:2.7.1.37]							BRI1_LYCPE	ATP-binding;Directproteinsequencing;Glycoprotein;Kinase;Leucine-richrepeat;Lipid-binding;Membrane;Nucleotide-binding;Plantdefense;Receptor;Repeat;Serine/threonine-proteinkinase;Signal;Steroid-binding;Transferase;Transmembrane,Systemin receptor SR160 precursor (EC 2.7.1.37) (Brassinosteroid LRR receptor kinase).	3e-09	GO_ID:43749	TAIR|gene:2091721 SPTR:Q9LV48 symbol:AT3G24550.1 [GO:0004672 "protein kinase activity" evidence=ISS] [GO:0005524 "ATP binding" evidence=ISS] [GO:0006468 "protein amino acid phosphorylation" evidence=ISS] InterPro:IPR000719 InterPro:IPR008271 Prosite:PS00108 Prosite:PS00107 ProDom:PD000001 PROSITE:PS50011 EMBL:AB020746 EMBL:AY056788 EMBL:AY059901 EMBL:AY093065 EMBL:BT008400 EMBL:AY128792 SPTR:Q9LV…	2e-17
Ljwgs_103955.2	99.1.4.3127	GO_ID:20071										GO_ID:20071	TAIR|gene:2034417 SPTR:Q9LMV1 symbol:AT1G20390.1 [GO:0003677 "DNA binding" evidence=ISS] [GO:0006310 "DNA recombination" evidence=ISS] InterPro:IPR002156 InterPro:IPR001584 InterPro:IPR000477 InterPro:IPR005162 Pfam:PF00665 Pfam:PF00075 Pfam:PF00078 PROSITE:PS50879 Pfam:PF03732 EMBL:AC027665 PIR:H86337 SPTR:Q9LMV1	1e-23
Ljwgs_068360.1	99.1.4.4884	GO_ID:54677										GO_ID:54677	TAIR|gene:2040574 SPTR:Q9ZQA5 symbol:AT2G36690.1 [GO:0008372 "cellular component unknown" evidence=ND] [GO:0009058 "biosynthesis" evidence=ISS] [GO:0016706 "oxidoreductase activity, acting on paired donors, with incorporation or reduction of molecular oxygen, 2-oxoglutarate as one donor, and incorporation of one atom each of oxygen into both donors" evidence=ISS] Pfam:PF03171 InterPro:IPR002283 I…	1e-24
chr4.CM0004.3	1.6.3.16	E2.1.1.- [EC:2.1.1.-] [COG:COG0500 COG0742]	ath:At4g34050	F28A23.190; caffeoyl-CoA 3-O-methyltransferase, putative [EC:2.1.1.104] [KO:K00588]	3e-50	slr0095	COG0500	4e-26	CAMT3_ARATH	Hypotheticalprotein;Ligninbiosynthesis;Methyltransferase;Transferase,Putative caffeoyl-CoA O-methyltransferase At4g26220 (EC 2.1.1.104) (Trans-caffeoyl-CoA 3-O-methyltransferase) (CCoAMT) (CCoAOMT).	2e-60	GO_ID:24560	TAIR|gene:2124285 SPTR:O49499 symbol:AT4G34050.1 [GO:0005829 "cytosol" evidence=TAS] InterPro:IPR002935 Interpro:IPR000051 Pfam:PF01596 EMBL:AL161584 EMBL:AL021961 EMBL:AY057554 EMBL:AY062630 EMBL:AY081457 EMBL:AY143979 EMBL:AY088577 PIR:T05431 SPTR:O49499	8e-51
chr4.CM0004.3	1.5.12.40	E2.1.1.- [EC:2.1.1.-] [COG:COG0500 COG0742]	ath:At4g34050	F28A23.190; caffeoyl-CoA 3-O-methyltransferase, putative [EC:2.1.1.104] [KO:K00588]	3e-50	slr0095	COG0500	4e-26	CAMT3_ARATH	Hypotheticalprotein;Ligninbiosynthesis;Methyltransferase;Transferase,Putative caffeoyl-CoA O-methyltransferase At4g26220 (EC 2.1.1.104) (Trans-caffeoyl-CoA 3-O-methyltransferase) (CCoAMT) (CCoAOMT).	2e-60	GO_ID:24560	TAIR|gene:2124285 SPTR:O49499 symbol:AT4G34050.1 [GO:0005829 "cytosol" evidence=TAS] InterPro:IPR002935 Interpro:IPR000051 Pfam:PF01596 EMBL:AL161584 EMBL:AL021961 EMBL:AY057554 EMBL:AY062630 EMBL:AY081457 EMBL:AY143979 EMBL:AY088577 PIR:T05431 SPTR:O49499	8e-51
chr4.CM0004.3	1.3.8.17	E2.1.1.- [EC:2.1.1.-] [COG:COG0500 COG0742]	ath:At4g34050	F28A23.190; caffeoyl-CoA 3-O-methyltransferase, putative [EC:2.1.1.104] [KO:K00588]	3e-50	slr0095	COG0500	4e-26	CAMT3_ARATH	Hypotheticalprotein;Ligninbiosynthesis;Methyltransferase;Transferase,Putative caffeoyl-CoA O-methyltransferase At4g26220 (EC 2.1.1.104) (Trans-caffeoyl-CoA 3-O-methyltransferase) (CCoAMT) (CCoAOMT).	2e-60	GO_ID:24560	TAIR|gene:2124285 SPTR:O49499 symbol:AT4G34050.1 [GO:0005829 "cytosol" evidence=TAS] InterPro:IPR002935 Interpro:IPR000051 Pfam:PF01596 EMBL:AL161584 EMBL:AL021961 EMBL:AY057554 EMBL:AY062630 EMBL:AY081457 EMBL:AY143979 EMBL:AY088577 PIR:T05431 SPTR:O49499	8e-51
chr4.CM0004.3	1.5.11.30	E2.1.1.- [EC:2.1.1.-] [COG:COG0500 COG0742]	ath:At4g34050	F28A23.190; caffeoyl-CoA 3-O-methyltransferase, putative [EC:2.1.1.104] [KO:K00588]	3e-50	slr0095	COG0500	4e-26	CAMT3_ARATH	Hypotheticalprotein;Ligninbiosynthesis;Methyltransferase;Transferase,Putative caffeoyl-CoA O-methyltransferase At4g26220 (EC 2.1.1.104) (Trans-caffeoyl-CoA 3-O-methyltransferase) (CCoAMT) (CCoAOMT).	2e-60	GO_ID:24560	TAIR|gene:2124285 SPTR:O49499 symbol:AT4G34050.1 [GO:0005829 "cytosol" evidence=TAS] InterPro:IPR002935 Interpro:IPR000051 Pfam:PF01596 EMBL:AL161584 EMBL:AL021961 EMBL:AY057554 EMBL:AY062630 EMBL:AY081457 EMBL:AY143979 EMBL:AY088577 PIR:T05431 SPTR:O49499	8e-51
chr4.CM0004.3	1.6.4.7	E2.1.1.- [EC:2.1.1.-] [COG:COG0500 COG0742]	ath:At4g34050	F28A23.190; caffeoyl-CoA 3-O-methyltransferase, putative [EC:2.1.1.104] [KO:K00588]	3e-50	slr0095	COG0500	4e-26	CAMT3_ARATH	Hypotheticalprotein;Ligninbiosynthesis;Methyltransferase;Transferase,Putative caffeoyl-CoA O-methyltransferase At4g26220 (EC 2.1.1.104) (Trans-caffeoyl-CoA 3-O-methyltransferase) (CCoAMT) (CCoAOMT).	2e-60	GO_ID:24560	TAIR|gene:2124285 SPTR:O49499 symbol:AT4G34050.1 [GO:0005829 "cytosol" evidence=TAS] InterPro:IPR002935 Interpro:IPR000051 Pfam:PF01596 EMBL:AL161584 EMBL:AL021961 EMBL:AY057554 EMBL:AY062630 EMBL:AY081457 EMBL:AY143979 EMBL:AY088577 PIR:T05431 SPTR:O49499	8e-51
chr4.CM0004.3	1.9.4.4	E2.1.1.1, NNMT nicotinamide N-methyltransferase [EC:2.1.1.1] [COG:COG0500] [GO:0008112]	ath:At4g34050	F28A23.190; caffeoyl-CoA 3-O-methyltransferase, putative [EC:2.1.1.104] [KO:K00588]	3e-50	slr0095	COG0500	4e-26	CAMT3_ARATH	Hypotheticalprotein;Ligninbiosynthesis;Methyltransferase;Transferase,Putative caffeoyl-CoA O-methyltransferase At4g26220 (EC 2.1.1.104) (Trans-caffeoyl-CoA 3-O-methyltransferase) (CCoAMT) (CCoAOMT).	2e-60	GO_ID:24560	TAIR|gene:2124285 SPTR:O49499 symbol:AT4G34050.1 [GO:0005829 "cytosol" evidence=TAS] InterPro:IPR002935 Interpro:IPR000051 Pfam:PF01596 EMBL:AL161584 EMBL:AL021961 EMBL:AY057554 EMBL:AY062630 EMBL:AY081457 EMBL:AY143979 EMBL:AY088577 PIR:T05431 SPTR:O49499	8e-51
chr4.CM0004.3	1.9.10.46	E2.1.1.11, chlM magnesium-protoporphyrin O-methyltransferase [EC:2.1.1.11] [COG:COG0500] [GO:0046406]	ath:At4g34050	F28A23.190; caffeoyl-CoA 3-O-methyltransferase, putative [EC:2.1.1.104] [KO:K00588]	3e-50	slr0095	COG0500	4e-26	CAMT3_ARATH	Hypotheticalprotein;Ligninbiosynthesis;Methyltransferase;Transferase,Putative caffeoyl-CoA O-methyltransferase At4g26220 (EC 2.1.1.104) (Trans-caffeoyl-CoA 3-O-methyltransferase) (CCoAMT) (CCoAOMT).	2e-60	GO_ID:24560	TAIR|gene:2124285 SPTR:O49499 symbol:AT4G34050.1 [GO:0005829 "cytosol" evidence=TAS] InterPro:IPR002935 Interpro:IPR000051 Pfam:PF01596 EMBL:AL161584 EMBL:AL021961 EMBL:AY057554 EMBL:AY062630 EMBL:AY081457 EMBL:AY143979 EMBL:AY088577 PIR:T05431 SPTR:O49499	8e-51
chr4.CM0004.3	1.11.12.7	E2.1.1.- [EC:2.1.1.-] [COG:COG0500 COG0742]	ath:At4g34050	F28A23.190; caffeoyl-CoA 3-O-methyltransferase, putative [EC:2.1.1.104] [KO:K00588]	3e-50	slr0095	COG0500	4e-26	CAMT3_ARATH	Hypotheticalprotein;Ligninbiosynthesis;Methyltransferase;Transferase,Putative caffeoyl-CoA O-methyltransferase At4g26220 (EC 2.1.1.104) (Trans-caffeoyl-CoA 3-O-methyltransferase) (CCoAMT) (CCoAOMT).	2e-60	GO_ID:24560	TAIR|gene:2124285 SPTR:O49499 symbol:AT4G34050.1 [GO:0005829 "cytosol" evidence=TAS] InterPro:IPR002935 Interpro:IPR000051 Pfam:PF01596 EMBL:AL161584 EMBL:AL021961 EMBL:AY057554 EMBL:AY062630 EMBL:AY081457 EMBL:AY143979 EMBL:AY088577 PIR:T05431 SPTR:O49499	8e-51
chr4.CM0004.3	1.10.6.7	E2.1.1.104 caffeoyl-CoA O-methyltransferase [EC:2.1.1.104] [GO:0042409]	ath:At4g34050	F28A23.190; caffeoyl-CoA 3-O-methyltransferase, putative [EC:2.1.1.104] [KO:K00588]	3e-50	slr0095	COG0500	4e-26	CAMT3_ARATH	Hypotheticalprotein;Ligninbiosynthesis;Methyltransferase;Transferase,Putative caffeoyl-CoA O-methyltransferase At4g26220 (EC 2.1.1.104) (Trans-caffeoyl-CoA 3-O-methyltransferase) (CCoAMT) (CCoAOMT).	2e-60	GO_ID:24560	TAIR|gene:2124285 SPTR:O49499 symbol:AT4G34050.1 [GO:0005829 "cytosol" evidence=TAS] InterPro:IPR002935 Interpro:IPR000051 Pfam:PF01596 EMBL:AL161584 EMBL:AL021961 EMBL:AY057554 EMBL:AY062630 EMBL:AY081457 EMBL:AY143979 EMBL:AY088577 PIR:T05431 SPTR:O49499	8e-51
chr4.CM0004.3	1.5.14.34	E2.1.1.- [EC:2.1.1.-] [COG:COG0500 COG0742]	ath:At4g34050	F28A23.190; caffeoyl-CoA 3-O-methyltransferase, putative [EC:2.1.1.104] [KO:K00588]	3e-50	slr0095	COG0500	4e-26	CAMT3_ARATH	Hypotheticalprotein;Ligninbiosynthesis;Methyltransferase;Transferase,Putative caffeoyl-CoA O-methyltransferase At4g26220 (EC 2.1.1.104) (Trans-caffeoyl-CoA 3-O-methyltransferase) (CCoAMT) (CCoAOMT).	2e-60	GO_ID:24560	TAIR|gene:2124285 SPTR:O49499 symbol:AT4G34050.1 [GO:0005829 "cytosol" evidence=TAS] InterPro:IPR002935 Interpro:IPR000051 Pfam:PF01596 EMBL:AL161584 EMBL:AL021961 EMBL:AY057554 EMBL:AY062630 EMBL:AY081457 EMBL:AY143979 EMBL:AY088577 PIR:T05431 SPTR:O49499	8e-51
gi45573854	99.2	Unclassified without homolog
chr1.CM0133.83	3.2.11.49	eIF-4E, EIF4E translation initiation factor eIF-4E [GO:0003743]	ath:At5g27640	F15A18.100; eukaryotic translation initiation factor 3 subunit 9 (eIF-3 eta / eIF3 p110 / eIF3b) [KO:K03253]	3e-117				IF39_ARATH	Initiationfactor;Proteinbiosynthesis;RNA-binding,Eukaryotic translation initiation factor 3 subunit 9 (eIF-3 eta) (eIF3 p110) (eIF3b) (p82).	2e-117	GO_ID:13758	TAIR|gene:3442820 SPTR:Q9C5Z1 symbol:AT5G27640.1 [GO:0003743 "translation initiation factor activity" evidence=TAS] [GO:0003676 "nucleic acid binding" evidence=ISS] InterPro:IPR000504 Pfam:PF00076 PROSITE:PS50102 PIRSF:PIRSF036424 EMBL:AF285834 EMBL:AF378883 EMBL:AY102149 SPTR:Q9C5Z1	7e-118
chr1.CM0133.83	2.2.2.1.26	eIF-39, EIF3S9 translation initiation factor eIF-3 subunit 9	ath:At5g27640	F15A18.100; eukaryotic translation initiation factor 3 subunit 9 (eIF-3 eta / eIF3 p110 / eIF3b) [KO:K03253]	3e-117				IF39_ARATH	Initiationfactor;Proteinbiosynthesis;RNA-binding,Eukaryotic translation initiation factor 3 subunit 9 (eIF-3 eta) (eIF3 p110) (eIF3b) (p82).	2e-117	GO_ID:13758	TAIR|gene:3442820 SPTR:Q9C5Z1 symbol:AT5G27640.1 [GO:0003743 "translation initiation factor activity" evidence=TAS] [GO:0003676 "nucleic acid binding" evidence=ISS] InterPro:IPR000504 Pfam:PF00076 PROSITE:PS50102 PIRSF:PIRSF036424 EMBL:AF285834 EMBL:AF378883 EMBL:AY102149 SPTR:Q9C5Z1	7e-118
Ljwgs_086141.1.1	99.2	Unclassified without homolog
Ljwgs_052215.1	1.9.4.15	E2.7.1.- [EC:2.7.1.-] [COG:COG0515 COG1493]	ath:At5g02290	T1E22.50; protein kinase, putative [EC:2.7.1.37] [KO:K00870]	1e-26	PA0074	COG0515	7e-13	NAK_ARATH	ATP-binding;Kinase;Nucleotide-binding;Serine/threonine-proteinkinase;Transferase,Probable serine/threonine-protein kinase NAK (EC 2.7.1.37).	6e-27	GO_ID:53934	TAIR|gene:2050986 SPTR:O22808 symbol:AT2G33580.1 [GO:0016301 "kinase activity" evidence=ISS] InterPro:IPR000719 Pfam:PF00069 InterPro:IPR002482 Pfam:PF01476 ProDom:PD000001 PROSITE:PS50011 EMBL:AC002332 EMBL:AF370600 PIR:C84747 SPTR:O22808	1e-48
Ljwgs_052215.1	1.7.8.19	WAAY, rfaY lipopolysaccharide core biosynthesis protein RFAY [EC:2.7.-.-] [COG:COG0515]	ath:At5g02290	T1E22.50; protein kinase, putative [EC:2.7.1.37] [KO:K00870]	1e-26	PA0074	COG0515	7e-13	NAK_ARATH	ATP-binding;Kinase;Nucleotide-binding;Serine/threonine-proteinkinase;Transferase,Probable serine/threonine-protein kinase NAK (EC 2.7.1.37).	6e-27	GO_ID:53934	TAIR|gene:2050986 SPTR:O22808 symbol:AT2G33580.1 [GO:0016301 "kinase activity" evidence=ISS] InterPro:IPR000719 Pfam:PF00069 InterPro:IPR002482 Pfam:PF01476 ProDom:PD000001 PROSITE:PS50011 EMBL:AC002332 EMBL:AF370600 PIR:C84747 SPTR:O22808	1e-48
Ljwgs_052215.1	1.1.17.19	E2.7.1.- [EC:2.7.1.-] [COG:COG0515 COG1493]	ath:At5g02290	T1E22.50; protein kinase, putative [EC:2.7.1.37] [KO:K00870]	1e-26	PA0074	COG0515	7e-13	NAK_ARATH	ATP-binding;Kinase;Nucleotide-binding;Serine/threonine-proteinkinase;Transferase,Probable serine/threonine-protein kinase NAK (EC 2.7.1.37).	6e-27	GO_ID:53934	TAIR|gene:2050986 SPTR:O22808 symbol:AT2G33580.1 [GO:0016301 "kinase activity" evidence=ISS] InterPro:IPR000719 Pfam:PF00069 InterPro:IPR002482 Pfam:PF01476 ProDom:PD000001 PROSITE:PS50011 EMBL:AC002332 EMBL:AF370600 PIR:C84747 SPTR:O22808	1e-48
Ljwgs_052215.1	3.3.10.117	BMPR1 bone morphogenetic protein receptor, type I [EC:2.7.1.37]	ath:At5g02290	T1E22.50; protein kinase, putative [EC:2.7.1.37] [KO:K00870]	1e-26	PA0074	COG0515	7e-13	NAK_ARATH	ATP-binding;Kinase;Nucleotide-binding;Serine/threonine-proteinkinase;Transferase,Probable serine/threonine-protein kinase NAK (EC 2.7.1.37).	6e-27	GO_ID:53934	TAIR|gene:2050986 SPTR:O22808 symbol:AT2G33580.1 [GO:0016301 "kinase activity" evidence=ISS] InterPro:IPR000719 Pfam:PF00069 InterPro:IPR002482 Pfam:PF01476 ProDom:PD000001 PROSITE:PS50011 EMBL:AC002332 EMBL:AF370600 PIR:C84747 SPTR:O22808	1e-48
Ljwgs_052215.1	1.11.16.8	E2.7.1.- [EC:2.7.1.-] [COG:COG0515 COG1493]	ath:At5g02290	T1E22.50; protein kinase, putative [EC:2.7.1.37] [KO:K00870]	1e-26	PA0074	COG0515	7e-13	NAK_ARATH	ATP-binding;Kinase;Nucleotide-binding;Serine/threonine-proteinkinase;Transferase,Probable serine/threonine-protein kinase NAK (EC 2.7.1.37).	6e-27	GO_ID:53934	TAIR|gene:2050986 SPTR:O22808 symbol:AT2G33580.1 [GO:0016301 "kinase activity" evidence=ISS] InterPro:IPR000719 Pfam:PF00069 InterPro:IPR002482 Pfam:PF01476 ProDom:PD000001 PROSITE:PS50011 EMBL:AC002332 EMBL:AF370600 PIR:C84747 SPTR:O22808	1e-48
Ljwgs_052215.1	4.2.4	Cell cycle [CLASS:04110] [PATH:hsa04110] [COG:COG0515]	ath:At5g02290	T1E22.50; protein kinase, putative [EC:2.7.1.37] [KO:K00870]	1e-26	PA0074	COG0515	7e-13	NAK_ARATH	ATP-binding;Kinase;Nucleotide-binding;Serine/threonine-proteinkinase;Transferase,Probable serine/threonine-protein kinase NAK (EC 2.7.1.37).	6e-27	GO_ID:53934	TAIR|gene:2050986 SPTR:O22808 symbol:AT2G33580.1 [GO:0016301 "kinase activity" evidence=ISS] InterPro:IPR000719 Pfam:PF00069 InterPro:IPR002482 Pfam:PF01476 ProDom:PD000001 PROSITE:PS50011 EMBL:AC002332 EMBL:AF370600 PIR:C84747 SPTR:O22808	1e-48
Ljwgs_052215.1	3.2.2.1	Protein kinase [EC:2.7.1.37]	ath:At5g02290	T1E22.50; protein kinase, putative [EC:2.7.1.37] [KO:K00870]	1e-26	PA0074	COG0515	7e-13	NAK_ARATH	ATP-binding;Kinase;Nucleotide-binding;Serine/threonine-proteinkinase;Transferase,Probable serine/threonine-protein kinase NAK (EC 2.7.1.37).	6e-27	GO_ID:53934	TAIR|gene:2050986 SPTR:O22808 symbol:AT2G33580.1 [GO:0016301 "kinase activity" evidence=ISS] InterPro:IPR000719 Pfam:PF00069 InterPro:IPR002482 Pfam:PF01476 ProDom:PD000001 PROSITE:PS50011 EMBL:AC002332 EMBL:AF370600 PIR:C84747 SPTR:O22808	1e-48
TM0763.22	99.1.4.4999	GO_ID:2633										GO_ID:2633	TAIR|gene:2161227 SPTR:Q9FHB2 symbol:AT5G58280.1 [GO:0003677 "DNA binding" evidence=ISS] [GO:0003700 "transcription factor activity" evidence=ISS] [GO:0006355 "regulation of transcription, DNA-dependent" evidence=ISS] InterPro:IPR003340 Pfam:PF02362 PROSITE:PS50863 EMBL:AB019228 SPTR:Q9FHB2	9e-23
Ljwgs_052911.2	99.1.4.5582	GO_ID:28819										GO_ID:28819	TAIR|gene:2030877 SPTR:Q9LMT7 symbol:AT1G17930.1 [GO:0005554 "molecular function unknown" evidence=ND] [GO:0000004 "biological process unknown" evidence=ND] [GO:0008372 "cellular component unknown" evidence=ND] EMBL:AC034106 EMBL:AK221477 PIR:E86314 SPTR:Q9LMT7	5e-21
chr5.CM0052.4.1	99.2	Unclassified without homolog
Ljwgs_089140.1	99.1.4.5884	GO_ID:26004										GO_ID:26004	TAIR|gene:2090180 SPTR:Q9M7X0 symbol:AT3G15390.1 [GO:0005554 "molecular function unknown" evidence=ND] [GO:0000004 "biological process unknown" evidence=ND] [GO:0008372 "cellular component unknown" evidence=ND] EMBL:AC024081 SPTR:Q9M7X0	1e-16
Ljwgs_054895.1	2.4.3.9	E2.7.7.49 RNA-directed DNA polymerase [EC:2.7.7.49] [COG:COG3344] [GO:0003721 0003964]										GO_ID:39222	TAIR|gene:3700592 SPTR:Q9LHM4 symbol:AT3G11970.1 [GO:0003964 "RNA-directed DNA polymerase activity" evidence=ISS] InterPro:IPR000953 Pfam:PF00385 InterPro:IPR001584 InterPro:IPR000477 InterPro:IPR001969 InterPro:IPR005162 Pfam:PF00665 Pfam:PF00078 GO:GO:0005634 GO:GO:0000785 SMART:SM00298 PROSITE:PS50013 PROSITE:PS00141 Pfam:PF03732 EMBL:AP002040 EMBL:AC069473 SPTR:Q9LHM4	7e-25
Ljwgs_088244.1	1.4.2.16	E6.3.4.2, pyrG CTP synthase [EC:6.3.4.2] [COG:COG0504] [GO:0003883]	ath:At4g20320	F1C12.230; CTP synthase, putative / UTP--ammonia ligase, putative [EC:6.3.4.2] [KO:K01937]	3e-48	YBL039c	COG0504	4e-31	PYRG_MOUSE	Glutamineamidotransferase;Ligase;Phosphorylation;Pyrimidinebiosynthesis,CTP synthase (EC 6.3.4.2) (UTP--ammonia ligase) (CTP synthetase).	9e-34	GO_ID:16931	TAIR|gene:3700411 SPTR:Q9LTW8 symbol:EMB2742 "EMBRYO DEFECTIVE 2742" [GO:0003883 "CTP synthase activity" evidence=ISS] InterPro:IPR000991 InterPro:IPR004468 InterPro:IPR000318 Pfam:PF00117 PROSITE:PS00442 Pfam:PF06418 TIGRFAMs:TIGR00337 EMBL:AC069474 EMBL:AB024033 EMBL:AY093110 EMBL:BT008360 PROSITE:PS00699 SPTR:Q9LTW8	6e-48
chr1.CM0600.17	99.1.4.4870	GO_ID:2938										GO_ID:2938	TAIR|gene:2116426 SPTR:O81270 symbol:AT4G26740.1 [GO:0005509 "calcium ion binding" evidence=ISS] InterPro:IPR007736 Pfam:PF05042 EMBL:AL161565 EMBL:AL035440 EMBL:AF067857 PIR:T04797 SPTR:O81270	1e-82
gi9968472	1.2.7.5	E1.7.7.1, nirA ferredoxin-nitrite reductase [EC:1.7.7.1] [COG:COG0155]	ath:At2g15620	F9O13.17; ferredoxin--nitrite reductase, putative [EC:1.7.7.1] [KO:K00366]	0	slr0898	COG0155	5e-145	NIR_SPIOL	4Fe-4S;Chloroplast;Directproteinsequencing;Electrontransport;Heme;Iron;Iron-sulfur;Metal-binding;Nitrateassimilation;Oxidoreductase;Plastid;Transitpeptide;Transport,Ferredoxin--nitrite reductase, chloroplast precursor (EC 1.7.7.1).	0	GO_ID:2950	TAIR|gene:2053653 SPTR:Q39161 symbol:AT2G15620 [GO:0005739 "mitochondrion" evidence=IDA] [GO:0006118 "electron transport" evidence=ISS] [GO:0047889 "ferredoxin-nitrate reductase activity" evidence=ISS] InterPro:IPR006067 InterPro:IPR005117 InterPro:IPR006066 InterPro:IPR008287 Pfam:PF03460 GO:GO:0005739 Pfam:PF01077 PRINTS:PR00397 PROSITE:PS00365 EMBL:AC006248 EMBL:D14824 EMBL:AB006032 EMBL:AF360…	0
gi9968472	1.6.4.12.2	E1.8.1.2B, cysI sulfite reductase (NADPH) hemoprotein beta-component [COG:COG0155]	ath:At2g15620	F9O13.17; ferredoxin--nitrite reductase, putative [EC:1.7.7.1] [KO:K00366]	0	slr0898	COG0155	5e-145	NIR_SPIOL	4Fe-4S;Chloroplast;Directproteinsequencing;Electrontransport;Heme;Iron;Iron-sulfur;Metal-binding;Nitrateassimilation;Oxidoreductase;Plastid;Transitpeptide;Transport,Ferredoxin--nitrite reductase, chloroplast precursor (EC 1.7.7.1).	0	GO_ID:2950	TAIR|gene:2053653 SPTR:Q39161 symbol:AT2G15620 [GO:0005739 "mitochondrion" evidence=IDA] [GO:0006118 "electron transport" evidence=ISS] [GO:0047889 "ferredoxin-nitrate reductase activity" evidence=ISS] InterPro:IPR006067 InterPro:IPR005117 InterPro:IPR006066 InterPro:IPR008287 Pfam:PF03460 GO:GO:0005739 Pfam:PF01077 PRINTS:PR00397 PROSITE:PS00365 EMBL:AC006248 EMBL:D14824 EMBL:AB006032 EMBL:AF360…	0
gi9968472	1.2.8.5.2	E1.8.1.2B, cysI sulfite reductase (NADPH) hemoprotein beta-component [COG:COG0155]	ath:At2g15620	F9O13.17; ferredoxin--nitrite reductase, putative [EC:1.7.7.1] [KO:K00366]	0	slr0898	COG0155	5e-145	NIR_SPIOL	4Fe-4S;Chloroplast;Directproteinsequencing;Electrontransport;Heme;Iron;Iron-sulfur;Metal-binding;Nitrateassimilation;Oxidoreductase;Plastid;Transitpeptide;Transport,Ferredoxin--nitrite reductase, chloroplast precursor (EC 1.7.7.1).	0	GO_ID:2950	TAIR|gene:2053653 SPTR:Q39161 symbol:AT2G15620 [GO:0005739 "mitochondrion" evidence=IDA] [GO:0006118 "electron transport" evidence=ISS] [GO:0047889 "ferredoxin-nitrate reductase activity" evidence=ISS] InterPro:IPR006067 InterPro:IPR005117 InterPro:IPR006066 InterPro:IPR008287 Pfam:PF03460 GO:GO:0005739 Pfam:PF01077 PRINTS:PR00397 PROSITE:PS00365 EMBL:AC006248 EMBL:D14824 EMBL:AB006032 EMBL:AF360…	0
Ljwgs_098352.1	99.2	Unclassified without homolog
chr4.CM0337.25.1	99.1.4.1188	GO_ID:8363	ath:At4g28490	F20O9.180; leucine-rich repeat transmembrane protein kinase, putative [EC:2.7.1.37] [KO:K00870]	2e-20				PGIP2_PHAVU	3D-structure;Cellwall;Glycoprotein;Leucine-richrepeat;Repeat;Signal,Polygalacturonase inhibitor 2 precursor (Polygalacturonase-inhibiting protein) (PGIP-2).	4e-91	GO_ID:8363	TAIR|gene:2197585 SPTR:Q9FW48 symbol:AT1G33600.1 [GO:0005515 "protein binding" evidence=ISS;NAS] [GO:0007165 "signal transduction" evidence=IC] Pfam:PF00560 InterPro:IPR001611 InterPro:IPR007090 PRINTS:PR00019 HSSP:P25147 EMBL:AC069299 PIR:H86459 SPTR:Q9FW48	1e-29
chr4.CM0337.25.1	99.1.3.2.143	PGIP2_PHAVU	ath:At4g28490	F20O9.180; leucine-rich repeat transmembrane protein kinase, putative [EC:2.7.1.37] [KO:K00870]	2e-20				PGIP2_PHAVU	3D-structure;Cellwall;Glycoprotein;Leucine-richrepeat;Repeat;Signal,Polygalacturonase inhibitor 2 precursor (Polygalacturonase-inhibiting protein) (PGIP-2).	4e-91	GO_ID:8363	TAIR|gene:2197585 SPTR:Q9FW48 symbol:AT1G33600.1 [GO:0005515 "protein binding" evidence=ISS;NAS] [GO:0007165 "signal transduction" evidence=IC] Pfam:PF00560 InterPro:IPR001611 InterPro:IPR007090 PRINTS:PR00019 HSSP:P25147 EMBL:AC069299 PIR:H86459 SPTR:Q9FW48	1e-29
chr4.CM0337.25.1	99.1.1.97	KO:K00870	ath:At4g28490	F20O9.180; leucine-rich repeat transmembrane protein kinase, putative [EC:2.7.1.37] [KO:K00870]	2e-20				PGIP2_PHAVU	3D-structure;Cellwall;Glycoprotein;Leucine-richrepeat;Repeat;Signal,Polygalacturonase inhibitor 2 precursor (Polygalacturonase-inhibiting protein) (PGIP-2).	4e-91	GO_ID:8363	TAIR|gene:2197585 SPTR:Q9FW48 symbol:AT1G33600.1 [GO:0005515 "protein binding" evidence=ISS;NAS] [GO:0007165 "signal transduction" evidence=IC] Pfam:PF00560 InterPro:IPR001611 InterPro:IPR007090 PRINTS:PR00019 HSSP:P25147 EMBL:AC069299 PIR:H86459 SPTR:Q9FW48	1e-29
gi57281694	3.2.9.85	E2.7.1.91 sphingosine kinase [EC:2.7.1.91] [GO:0008481]	rno:308589	Sphk2_predicted; sphingosine kinase 2 (predicted) [EC:2.7.1.91] [KO:K04718]	2e-15				SPHK2_MOUSE	ATP-binding;Kinase;Nucleotide-binding;Transferase,Sphingosine kinase 2 (EC 2.7.1.-) (SK 2) (SPK 2).	3e-14	GO_ID:19190	TAIR|gene:2154447 SPTR:Q9LRB0 symbol:AT5G23450.1 [GO:0004143 "diacylglycerol kinase activity" evidence=ISS] [GO:0007205 "protein kinase C activation" evidence=ISS] InterPro:IPR001206 Pfam:PF00781 ProDom:PD005043 SMART:SM00046 EMBL:AB046717 EMBL:AY139759 EMBL:BT004544 SPTR:Q9LRB0	0
gi57281694	3.2.10.3	E2.7.1.107, DGK, dgkA diacylglycerol kinase [EC:2.7.1.107] [COG:COG0818] [GO:0004143]	rno:308589	Sphk2_predicted; sphingosine kinase 2 (predicted) [EC:2.7.1.91] [KO:K04718]	2e-15				SPHK2_MOUSE	ATP-binding;Kinase;Nucleotide-binding;Transferase,Sphingosine kinase 2 (EC 2.7.1.-) (SK 2) (SPK 2).	3e-14	GO_ID:19190	TAIR|gene:2154447 SPTR:Q9LRB0 symbol:AT5G23450.1 [GO:0004143 "diacylglycerol kinase activity" evidence=ISS] [GO:0007205 "protein kinase C activation" evidence=ISS] InterPro:IPR001206 Pfam:PF00781 ProDom:PD005043 SMART:SM00046 EMBL:AB046717 EMBL:AY139759 EMBL:BT004544 SPTR:Q9LRB0	0
gi57281694	1.3.10.13	E2.7.1.107, DGK, dgkA diacylglycerol kinase [EC:2.7.1.107] [COG:COG0818] [GO:0004143]	rno:308589	Sphk2_predicted; sphingosine kinase 2 (predicted) [EC:2.7.1.91] [KO:K04718]	2e-15				SPHK2_MOUSE	ATP-binding;Kinase;Nucleotide-binding;Transferase,Sphingosine kinase 2 (EC 2.7.1.-) (SK 2) (SPK 2).	3e-14	GO_ID:19190	TAIR|gene:2154447 SPTR:Q9LRB0 symbol:AT5G23450.1 [GO:0004143 "diacylglycerol kinase activity" evidence=ISS] [GO:0007205 "protein kinase C activation" evidence=ISS] InterPro:IPR001206 Pfam:PF00781 ProDom:PD005043 SMART:SM00046 EMBL:AB046717 EMBL:AY139759 EMBL:BT004544 SPTR:Q9LRB0	0
gi57281694	1.7.11.15	E2.7.1.91 sphingosine kinase [EC:2.7.1.91] [GO:0008481]	rno:308589	Sphk2_predicted; sphingosine kinase 2 (predicted) [EC:2.7.1.91] [KO:K04718]	2e-15				SPHK2_MOUSE	ATP-binding;Kinase;Nucleotide-binding;Transferase,Sphingosine kinase 2 (EC 2.7.1.-) (SK 2) (SPK 2).	3e-14	GO_ID:19190	TAIR|gene:2154447 SPTR:Q9LRB0 symbol:AT5G23450.1 [GO:0004143 "diacylglycerol kinase activity" evidence=ISS] [GO:0007205 "protein kinase C activation" evidence=ISS] InterPro:IPR001206 Pfam:PF00781 ProDom:PD005043 SMART:SM00046 EMBL:AB046717 EMBL:AY139759 EMBL:BT004544 SPTR:Q9LRB0	0
gi57281694	1.3.9.16	E2.7.1.107, DGK, dgkA diacylglycerol kinase [EC:2.7.1.107] [COG:COG0818] [GO:0004143]	rno:308589	Sphk2_predicted; sphingosine kinase 2 (predicted) [EC:2.7.1.91] [KO:K04718]	2e-15				SPHK2_MOUSE	ATP-binding;Kinase;Nucleotide-binding;Transferase,Sphingosine kinase 2 (EC 2.7.1.-) (SK 2) (SPK 2).	3e-14	GO_ID:19190	TAIR|gene:2154447 SPTR:Q9LRB0 symbol:AT5G23450.1 [GO:0004143 "diacylglycerol kinase activity" evidence=ISS] [GO:0007205 "protein kinase C activation" evidence=ISS] InterPro:IPR001206 Pfam:PF00781 ProDom:PD005043 SMART:SM00046 EMBL:AB046717 EMBL:AY139759 EMBL:BT004544 SPTR:Q9LRB0	0
gi45628938	99.2	Unclassified without homolog
Ljwgs_008944.2	1.9.4.15	E2.7.1.- [EC:2.7.1.-] [COG:COG0515 COG1493]	ath:At5g02290	T1E22.50; protein kinase, putative [EC:2.7.1.37] [KO:K00870]	3e-50	YPL031c	COG0515	2e-21	SRK6_BRAOE	ATP-binding;Glycoprotein;Kinase;Membrane;Nucleotide-binding;Receptor;Self-incompatibility;Serine/threonine-proteinkinase;Signal;Transferase;Transmembrane,Putative serine/threonine-protein kinase receptor precursor (EC 2.7.1.37) (S-receptor kinase) (SRK).	1e-96	GO_ID:34080	TAIR|gene:2018545 SPTR:Q39086 symbol:AT1G65790.1 [GO:0016301 "kinase activity" evidence=ISS] InterPro:IPR000719 InterPro:IPR008271 Prosite:PS00108 InterPro:IPR003609 InterPro:IPR000858 InterPro:IPR001480 Prosite:PS00107 Pfam:PF01453 ProDom:PD000001 PROSITE:PS50011 PROSITE:PS50948 SMART:SM00473 HSSP:P06239 Pfam:PF00954 SMART:SM00108 PROSITE:PS50927 EMBL:M80238 PIR:S70769 SPTR:Q39086	6e-104
Ljwgs_008944.2	1.7.8.19	WAAY, rfaY lipopolysaccharide core biosynthesis protein RFAY [EC:2.7.-.-] [COG:COG0515]	ath:At5g02290	T1E22.50; protein kinase, putative [EC:2.7.1.37] [KO:K00870]	3e-50	YPL031c	COG0515	2e-21	SRK6_BRAOE	ATP-binding;Glycoprotein;Kinase;Membrane;Nucleotide-binding;Receptor;Self-incompatibility;Serine/threonine-proteinkinase;Signal;Transferase;Transmembrane,Putative serine/threonine-protein kinase receptor precursor (EC 2.7.1.37) (S-receptor kinase) (SRK).	1e-96	GO_ID:34080	TAIR|gene:2018545 SPTR:Q39086 symbol:AT1G65790.1 [GO:0016301 "kinase activity" evidence=ISS] InterPro:IPR000719 InterPro:IPR008271 Prosite:PS00108 InterPro:IPR003609 InterPro:IPR000858 InterPro:IPR001480 Prosite:PS00107 Pfam:PF01453 ProDom:PD000001 PROSITE:PS50011 PROSITE:PS50948 SMART:SM00473 HSSP:P06239 Pfam:PF00954 SMART:SM00108 PROSITE:PS50927 EMBL:M80238 PIR:S70769 SPTR:Q39086	6e-104
Ljwgs_008944.2	1.1.17.19	E2.7.1.- [EC:2.7.1.-] [COG:COG0515 COG1493]	ath:At5g02290	T1E22.50; protein kinase, putative [EC:2.7.1.37] [KO:K00870]	3e-50	YPL031c	COG0515	2e-21	SRK6_BRAOE	ATP-binding;Glycoprotein;Kinase;Membrane;Nucleotide-binding;Receptor;Self-incompatibility;Serine/threonine-proteinkinase;Signal;Transferase;Transmembrane,Putative serine/threonine-protein kinase receptor precursor (EC 2.7.1.37) (S-receptor kinase) (SRK).	1e-96	GO_ID:34080	TAIR|gene:2018545 SPTR:Q39086 symbol:AT1G65790.1 [GO:0016301 "kinase activity" evidence=ISS] InterPro:IPR000719 InterPro:IPR008271 Prosite:PS00108 InterPro:IPR003609 InterPro:IPR000858 InterPro:IPR001480 Prosite:PS00107 Pfam:PF01453 ProDom:PD000001 PROSITE:PS50011 PROSITE:PS50948 SMART:SM00473 HSSP:P06239 Pfam:PF00954 SMART:SM00108 PROSITE:PS50927 EMBL:M80238 PIR:S70769 SPTR:Q39086	6e-104
Ljwgs_008944.2	3.3.10.117	BMPR1 bone morphogenetic protein receptor, type I [EC:2.7.1.37]	ath:At5g02290	T1E22.50; protein kinase, putative [EC:2.7.1.37] [KO:K00870]	3e-50	YPL031c	COG0515	2e-21	SRK6_BRAOE	ATP-binding;Glycoprotein;Kinase;Membrane;Nucleotide-binding;Receptor;Self-incompatibility;Serine/threonine-proteinkinase;Signal;Transferase;Transmembrane,Putative serine/threonine-protein kinase receptor precursor (EC 2.7.1.37) (S-receptor kinase) (SRK).	1e-96	GO_ID:34080	TAIR|gene:2018545 SPTR:Q39086 symbol:AT1G65790.1 [GO:0016301 "kinase activity" evidence=ISS] InterPro:IPR000719 InterPro:IPR008271 Prosite:PS00108 InterPro:IPR003609 InterPro:IPR000858 InterPro:IPR001480 Prosite:PS00107 Pfam:PF01453 ProDom:PD000001 PROSITE:PS50011 PROSITE:PS50948 SMART:SM00473 HSSP:P06239 Pfam:PF00954 SMART:SM00108 PROSITE:PS50927 EMBL:M80238 PIR:S70769 SPTR:Q39086	6e-104
Ljwgs_008944.2	1.11.16.8	E2.7.1.- [EC:2.7.1.-] [COG:COG0515 COG1493]	ath:At5g02290	T1E22.50; protein kinase, putative [EC:2.7.1.37] [KO:K00870]	3e-50	YPL031c	COG0515	2e-21	SRK6_BRAOE	ATP-binding;Glycoprotein;Kinase;Membrane;Nucleotide-binding;Receptor;Self-incompatibility;Serine/threonine-proteinkinase;Signal;Transferase;Transmembrane,Putative serine/threonine-protein kinase receptor precursor (EC 2.7.1.37) (S-receptor kinase) (SRK).	1e-96	GO_ID:34080	TAIR|gene:2018545 SPTR:Q39086 symbol:AT1G65790.1 [GO:0016301 "kinase activity" evidence=ISS] InterPro:IPR000719 InterPro:IPR008271 Prosite:PS00108 InterPro:IPR003609 InterPro:IPR000858 InterPro:IPR001480 Prosite:PS00107 Pfam:PF01453 ProDom:PD000001 PROSITE:PS50011 PROSITE:PS50948 SMART:SM00473 HSSP:P06239 Pfam:PF00954 SMART:SM00108 PROSITE:PS50927 EMBL:M80238 PIR:S70769 SPTR:Q39086	6e-104
Ljwgs_008944.2	4.2.4	Cell cycle [CLASS:04110] [PATH:hsa04110] [COG:COG0515]	ath:At5g02290	T1E22.50; protein kinase, putative [EC:2.7.1.37] [KO:K00870]	3e-50	YPL031c	COG0515	2e-21	SRK6_BRAOE	ATP-binding;Glycoprotein;Kinase;Membrane;Nucleotide-binding;Receptor;Self-incompatibility;Serine/threonine-proteinkinase;Signal;Transferase;Transmembrane,Putative serine/threonine-protein kinase receptor precursor (EC 2.7.1.37) (S-receptor kinase) (SRK).	1e-96	GO_ID:34080	TAIR|gene:2018545 SPTR:Q39086 symbol:AT1G65790.1 [GO:0016301 "kinase activity" evidence=ISS] InterPro:IPR000719 InterPro:IPR008271 Prosite:PS00108 InterPro:IPR003609 InterPro:IPR000858 InterPro:IPR001480 Prosite:PS00107 Pfam:PF01453 ProDom:PD000001 PROSITE:PS50011 PROSITE:PS50948 SMART:SM00473 HSSP:P06239 Pfam:PF00954 SMART:SM00108 PROSITE:PS50927 EMBL:M80238 PIR:S70769 SPTR:Q39086	6e-104
Ljwgs_008944.2	3.2.2.1	Protein kinase [EC:2.7.1.37]	ath:At5g02290	T1E22.50; protein kinase, putative [EC:2.7.1.37] [KO:K00870]	3e-50	YPL031c	COG0515	2e-21	SRK6_BRAOE	ATP-binding;Glycoprotein;Kinase;Membrane;Nucleotide-binding;Receptor;Self-incompatibility;Serine/threonine-proteinkinase;Signal;Transferase;Transmembrane,Putative serine/threonine-protein kinase receptor precursor (EC 2.7.1.37) (S-receptor kinase) (SRK).	1e-96	GO_ID:34080	TAIR|gene:2018545 SPTR:Q39086 symbol:AT1G65790.1 [GO:0016301 "kinase activity" evidence=ISS] InterPro:IPR000719 InterPro:IPR008271 Prosite:PS00108 InterPro:IPR003609 InterPro:IPR000858 InterPro:IPR001480 Prosite:PS00107 Pfam:PF01453 ProDom:PD000001 PROSITE:PS50011 PROSITE:PS50948 SMART:SM00473 HSSP:P06239 Pfam:PF00954 SMART:SM00108 PROSITE:PS50927 EMBL:M80238 PIR:S70769 SPTR:Q39086	6e-104
chr3.CM0406.20.1	99.2	Unclassified without homolog
Ljwgs_083580.1	99.1.4.1999	GO_ID:35220										GO_ID:35220	TAIR|gene:2053833 SPTR:Q9SLC7 symbol:AT2G42320.1 [GO:0005554 "molecular function unknown" evidence=ND] [GO:0000004 "biological process unknown" evidence=ND] [GO:0008372 "cellular component unknown" evidence=ND] EMBL:AC005956 PIR:E84852 SPTR:Q9SLC7	1e-42
Ljwgs_009158.2	1.5.9.24	E2.1.1.43 histone-lysine N-methyltransferase [EC:2.1.1.43] [GO:0018024]	hsa:6839	SUV39H1, SUV39H; suppressor of variegation 3-9 homolog 1 (Drosophila) [EC:2.1.1.43] [KO:K05302]	2e-15	YHR119w	COG2940	2e-17	EZ3_MAIZE	Multigenefamily;Nuclearprotein;Repressor;Transcription;Transcriptionregulation,Polycomb protein EZ3 (Enhancer of zeste protein 3).	2e-82	GO_ID:2475	TAIR|gene:2132177 SPTR:Q9ZSM8 symbol:AT4G02020.1 [GO:0003700 "transcription factor activity" evidence=ISS] Pfam:PF00856 InterPro:IPR001214 PROSITE:PS50280 EMBL:AL161493 EMBL:AF001308 EMBL:AF100163 EMBL:AY057477 EMBL:AY090293 PIR:T52415 HSSP:P10969 GeneFarm:2271 SPTR:Q9ZSM8	9e-83
Ljwgs_063363.1	99.2	Unclassified without homolog
Ljwgs_088495.1	1.5.6.17	E1.2.1.27, mmsA, iolA methylmalonate-semialdehyde dehydrogenase [EC:1.2.1.27] [COG:COG1012] [GO:0004491]	ath:At2g24270	F27D4.18; NADP-dependent glyceraldehyde-3-phosphate dehydrogenase, putative [EC:1.2.1.9] [KO:K00131]	1e-48	BH2237	COG1012	2e-17	GAPN_PEA	Directproteinsequencing;NADP;Oxidoreductase,NADP-dependent glyceraldehyde-3-phosphate dehydrogenase (EC 1.2.1.9) (Non-phosphorylating glyceraldehyde 3-phosphate dehydrogenase) (Glyceraldehyde-3-phosphate dehydrogenase [NADP+]) (Triosephosphate dehydrogenase).	1e-53	GO_ID:4332	TIGR_CMR|BA0849 SPTR:Q81UL6 symbol:BA0849 "glyceraldehyde-3-phosphate dehydrogenase, NADP-dependent" [GO:0008152 "metabolism" evidence=ISS] [GO:0008886 "glyceraldehyde-3-phosphate dehydrogenase (NADP+) activity" evidence=ISS] InterPro:IPR002086 Pfam:PF00171 GO:GO:0008152 InterPro:IPR012303 PIRSF:PIRSF000147 PROSITE:PS00070 PROSITE:PS00687 HSSP:Q59931 EMBL:AE017334 EMBL:AE017225 EMBL:AE017026 TIGR…	6e-17
Ljwgs_088495.1	1.1.7.3	E1.2.1.3 aldehyde dehydrogenase (NAD+) [EC:1.2.1.3] [COG:COG1012] [GO:0004029]	ath:At2g24270	F27D4.18; NADP-dependent glyceraldehyde-3-phosphate dehydrogenase, putative [EC:1.2.1.9] [KO:K00131]	1e-48	BH2237	COG1012	2e-17	GAPN_PEA	Directproteinsequencing;NADP;Oxidoreductase,NADP-dependent glyceraldehyde-3-phosphate dehydrogenase (EC 1.2.1.9) (Non-phosphorylating glyceraldehyde 3-phosphate dehydrogenase) (Glyceraldehyde-3-phosphate dehydrogenase [NADP+]) (Triosephosphate dehydrogenase).	1e-53	GO_ID:4332	TIGR_CMR|BA0849 SPTR:Q81UL6 symbol:BA0849 "glyceraldehyde-3-phosphate dehydrogenase, NADP-dependent" [GO:0008152 "metabolism" evidence=ISS] [GO:0008886 "glyceraldehyde-3-phosphate dehydrogenase (NADP+) activity" evidence=ISS] InterPro:IPR002086 Pfam:PF00171 GO:GO:0008152 InterPro:IPR012303 PIRSF:PIRSF000147 PROSITE:PS00070 PROSITE:PS00687 HSSP:Q59931 EMBL:AE017334 EMBL:AE017225 EMBL:AE017026 TIGR…	6e-17
Ljwgs_088495.1	1.11.12.5	E1.2.1.- [EC:1.2.1.-] [COG:COG1012]	ath:At2g24270	F27D4.18; NADP-dependent glyceraldehyde-3-phosphate dehydrogenase, putative [EC:1.2.1.9] [KO:K00131]	1e-48	BH2237	COG1012	2e-17	GAPN_PEA	Directproteinsequencing;NADP;Oxidoreductase,NADP-dependent glyceraldehyde-3-phosphate dehydrogenase (EC 1.2.1.9) (Non-phosphorylating glyceraldehyde 3-phosphate dehydrogenase) (Glyceraldehyde-3-phosphate dehydrogenase [NADP+]) (Triosephosphate dehydrogenase).	1e-53	GO_ID:4332	TIGR_CMR|BA0849 SPTR:Q81UL6 symbol:BA0849 "glyceraldehyde-3-phosphate dehydrogenase, NADP-dependent" [GO:0008152 "metabolism" evidence=ISS] [GO:0008886 "glyceraldehyde-3-phosphate dehydrogenase (NADP+) activity" evidence=ISS] InterPro:IPR002086 Pfam:PF00171 GO:GO:0008152 InterPro:IPR012303 PIRSF:PIRSF000147 PROSITE:PS00070 PROSITE:PS00687 HSSP:Q59931 EMBL:AE017334 EMBL:AE017225 EMBL:AE017026 TIGR…	6e-17
Ljwgs_088495.1	1.3.3.22	E1.2.1.3 aldehyde dehydrogenase (NAD+) [EC:1.2.1.3] [COG:COG1012] [GO:0004029]	ath:At2g24270	F27D4.18; NADP-dependent glyceraldehyde-3-phosphate dehydrogenase, putative [EC:1.2.1.9] [KO:K00131]	1e-48	BH2237	COG1012	2e-17	GAPN_PEA	Directproteinsequencing;NADP;Oxidoreductase,NADP-dependent glyceraldehyde-3-phosphate dehydrogenase (EC 1.2.1.9) (Non-phosphorylating glyceraldehyde 3-phosphate dehydrogenase) (Glyceraldehyde-3-phosphate dehydrogenase [NADP+]) (Triosephosphate dehydrogenase).	1e-53	GO_ID:4332	TIGR_CMR|BA0849 SPTR:Q81UL6 symbol:BA0849 "glyceraldehyde-3-phosphate dehydrogenase, NADP-dependent" [GO:0008152 "metabolism" evidence=ISS] [GO:0008886 "glyceraldehyde-3-phosphate dehydrogenase (NADP+) activity" evidence=ISS] InterPro:IPR002086 Pfam:PF00171 GO:GO:0008152 InterPro:IPR012303 PIRSF:PIRSF000147 PROSITE:PS00070 PROSITE:PS00687 HSSP:Q59931 EMBL:AE017334 EMBL:AE017225 EMBL:AE017026 TIGR…	6e-17
Ljwgs_088495.1	1.11.3.3	E1.2.1.28, xylC benzaldehyde dehydrogenase (NAD) [EC:1.2.1.28] [COG:COG1012] [GO:0018479]	ath:At2g24270	F27D4.18; NADP-dependent glyceraldehyde-3-phosphate dehydrogenase, putative [EC:1.2.1.9] [KO:K00131]	1e-48	BH2237	COG1012	2e-17	GAPN_PEA	Directproteinsequencing;NADP;Oxidoreductase,NADP-dependent glyceraldehyde-3-phosphate dehydrogenase (EC 1.2.1.9) (Non-phosphorylating glyceraldehyde 3-phosphate dehydrogenase) (Glyceraldehyde-3-phosphate dehydrogenase [NADP+]) (Triosephosphate dehydrogenase).	1e-53	GO_ID:4332	TIGR_CMR|BA0849 SPTR:Q81UL6 symbol:BA0849 "glyceraldehyde-3-phosphate dehydrogenase, NADP-dependent" [GO:0008152 "metabolism" evidence=ISS] [GO:0008886 "glyceraldehyde-3-phosphate dehydrogenase (NADP+) activity" evidence=ISS] InterPro:IPR002086 Pfam:PF00171 GO:GO:0008152 InterPro:IPR012303 PIRSF:PIRSF000147 PROSITE:PS00070 PROSITE:PS00687 HSSP:Q59931 EMBL:AE017334 EMBL:AE017225 EMBL:AE017026 TIGR…	6e-17
Ljwgs_088495.1	1.5.11.22	E1.2.1.3 aldehyde dehydrogenase (NAD+) [EC:1.2.1.3] [COG:COG1012] [GO:0004029]	ath:At2g24270	F27D4.18; NADP-dependent glyceraldehyde-3-phosphate dehydrogenase, putative [EC:1.2.1.9] [KO:K00131]	1e-48	BH2237	COG1012	2e-17	GAPN_PEA	Directproteinsequencing;NADP;Oxidoreductase,NADP-dependent glyceraldehyde-3-phosphate dehydrogenase (EC 1.2.1.9) (Non-phosphorylating glyceraldehyde 3-phosphate dehydrogenase) (Glyceraldehyde-3-phosphate dehydrogenase [NADP+]) (Triosephosphate dehydrogenase).	1e-53	GO_ID:4332	TIGR_CMR|BA0849 SPTR:Q81UL6 symbol:BA0849 "glyceraldehyde-3-phosphate dehydrogenase, NADP-dependent" [GO:0008152 "metabolism" evidence=ISS] [GO:0008886 "glyceraldehyde-3-phosphate dehydrogenase (NADP+) activity" evidence=ISS] InterPro:IPR002086 Pfam:PF00171 GO:GO:0008152 InterPro:IPR012303 PIRSF:PIRSF000147 PROSITE:PS00070 PROSITE:PS00687 HSSP:Q59931 EMBL:AE017334 EMBL:AE017225 EMBL:AE017026 TIGR…	6e-17
Ljwgs_088495.1	1.5.13.16	E1.2.1.5 aldehyde dehydrogenase (NAD(P)+) [EC:1.2.1.5] [COG:COG1012] [GO:0004030]	ath:At2g24270	F27D4.18; NADP-dependent glyceraldehyde-3-phosphate dehydrogenase, putative [EC:1.2.1.9] [KO:K00131]	1e-48	BH2237	COG1012	2e-17	GAPN_PEA	Directproteinsequencing;NADP;Oxidoreductase,NADP-dependent glyceraldehyde-3-phosphate dehydrogenase (EC 1.2.1.9) (Non-phosphorylating glyceraldehyde 3-phosphate dehydrogenase) (Glyceraldehyde-3-phosphate dehydrogenase [NADP+]) (Triosephosphate dehydrogenase).	1e-53	GO_ID:4332	TIGR_CMR|BA0849 SPTR:Q81UL6 symbol:BA0849 "glyceraldehyde-3-phosphate dehydrogenase, NADP-dependent" [GO:0008152 "metabolism" evidence=ISS] [GO:0008886 "glyceraldehyde-3-phosphate dehydrogenase (NADP+) activity" evidence=ISS] InterPro:IPR002086 Pfam:PF00171 GO:GO:0008152 InterPro:IPR012303 PIRSF:PIRSF000147 PROSITE:PS00070 PROSITE:PS00687 HSSP:Q59931 EMBL:AE017334 EMBL:AE017225 EMBL:AE017026 TIGR…	6e-17
Ljwgs_088495.1	1.1.12.17	E1.2.1.21, aldA, aldB glycolaldehyde dehydrogenase [EC:1.2.1.21] [COG:COG1012] [GO:0050569]	ath:At2g24270	F27D4.18; NADP-dependent glyceraldehyde-3-phosphate dehydrogenase, putative [EC:1.2.1.9] [KO:K00131]	1e-48	BH2237	COG1012	2e-17	GAPN_PEA	Directproteinsequencing;NADP;Oxidoreductase,NADP-dependent glyceraldehyde-3-phosphate dehydrogenase (EC 1.2.1.9) (Non-phosphorylating glyceraldehyde 3-phosphate dehydrogenase) (Glyceraldehyde-3-phosphate dehydrogenase [NADP+]) (Triosephosphate dehydrogenase).	1e-53	GO_ID:4332	TIGR_CMR|BA0849 SPTR:Q81UL6 symbol:BA0849 "glyceraldehyde-3-phosphate dehydrogenase, NADP-dependent" [GO:0008152 "metabolism" evidence=ISS] [GO:0008886 "glyceraldehyde-3-phosphate dehydrogenase (NADP+) activity" evidence=ISS] InterPro:IPR002086 Pfam:PF00171 GO:GO:0008152 InterPro:IPR012303 PIRSF:PIRSF000147 PROSITE:PS00070 PROSITE:PS00687 HSSP:Q59931 EMBL:AE017334 EMBL:AE017225 EMBL:AE017026 TIGR…	6e-17
Ljwgs_088495.1	1.11.10.1	E1.2.1.39, feaB phenylacetaldehyde dehydrogenase [EC:1.2.1.39] [COG:COG1012] [GO:0008957]	ath:At2g24270	F27D4.18; NADP-dependent glyceraldehyde-3-phosphate dehydrogenase, putative [EC:1.2.1.9] [KO:K00131]	1e-48	BH2237	COG1012	2e-17	GAPN_PEA	Directproteinsequencing;NADP;Oxidoreductase,NADP-dependent glyceraldehyde-3-phosphate dehydrogenase (EC 1.2.1.9) (Non-phosphorylating glyceraldehyde 3-phosphate dehydrogenase) (Glyceraldehyde-3-phosphate dehydrogenase [NADP+]) (Triosephosphate dehydrogenase).	1e-53	GO_ID:4332	TIGR_CMR|BA0849 SPTR:Q81UL6 symbol:BA0849 "glyceraldehyde-3-phosphate dehydrogenase, NADP-dependent" [GO:0008152 "metabolism" evidence=ISS] [GO:0008886 "glyceraldehyde-3-phosphate dehydrogenase (NADP+) activity" evidence=ISS] InterPro:IPR002086 Pfam:PF00171 GO:GO:0008152 InterPro:IPR012303 PIRSF:PIRSF000147 PROSITE:PS00070 PROSITE:PS00687 HSSP:Q59931 EMBL:AE017334 EMBL:AE017225 EMBL:AE017026 TIGR…	6e-17
Ljwgs_088495.1	1.10.3.14	E1.2.1.- [EC:1.2.1.-] [COG:COG1012]	ath:At2g24270	F27D4.18; NADP-dependent glyceraldehyde-3-phosphate dehydrogenase, putative [EC:1.2.1.9] [KO:K00131]	1e-48	BH2237	COG1012	2e-17	GAPN_PEA	Directproteinsequencing;NADP;Oxidoreductase,NADP-dependent glyceraldehyde-3-phosphate dehydrogenase (EC 1.2.1.9) (Non-phosphorylating glyceraldehyde 3-phosphate dehydrogenase) (Glyceraldehyde-3-phosphate dehydrogenase [NADP+]) (Triosephosphate dehydrogenase).	1e-53	GO_ID:4332	TIGR_CMR|BA0849 SPTR:Q81UL6 symbol:BA0849 "glyceraldehyde-3-phosphate dehydrogenase, NADP-dependent" [GO:0008152 "metabolism" evidence=ISS] [GO:0008886 "glyceraldehyde-3-phosphate dehydrogenase (NADP+) activity" evidence=ISS] InterPro:IPR002086 Pfam:PF00171 GO:GO:0008152 InterPro:IPR012303 PIRSF:PIRSF000147 PROSITE:PS00070 PROSITE:PS00687 HSSP:Q59931 EMBL:AE017334 EMBL:AE017225 EMBL:AE017026 TIGR…	6e-17
Ljwgs_088495.1	1.5.14.17	E1.2.1.- [EC:1.2.1.-] [COG:COG1012]	ath:At2g24270	F27D4.18; NADP-dependent glyceraldehyde-3-phosphate dehydrogenase, putative [EC:1.2.1.9] [KO:K00131]	1e-48	BH2237	COG1012	2e-17	GAPN_PEA	Directproteinsequencing;NADP;Oxidoreductase,NADP-dependent glyceraldehyde-3-phosphate dehydrogenase (EC 1.2.1.9) (Non-phosphorylating glyceraldehyde 3-phosphate dehydrogenase) (Glyceraldehyde-3-phosphate dehydrogenase [NADP+]) (Triosephosphate dehydrogenase).	1e-53	GO_ID:4332	TIGR_CMR|BA0849 SPTR:Q81UL6 symbol:BA0849 "glyceraldehyde-3-phosphate dehydrogenase, NADP-dependent" [GO:0008152 "metabolism" evidence=ISS] [GO:0008886 "glyceraldehyde-3-phosphate dehydrogenase (NADP+) activity" evidence=ISS] InterPro:IPR002086 Pfam:PF00171 GO:GO:0008152 InterPro:IPR012303 PIRSF:PIRSF000147 PROSITE:PS00070 PROSITE:PS00687 HSSP:Q59931 EMBL:AE017334 EMBL:AE017225 EMBL:AE017026 TIGR…	6e-17
Ljwgs_088495.1	1.1.13.26	E1.2.1.27, mmsA, iolA methylmalonate-semialdehyde dehydrogenase [EC:1.2.1.27] [COG:COG1012] [GO:0004491]	ath:At2g24270	F27D4.18; NADP-dependent glyceraldehyde-3-phosphate dehydrogenase, putative [EC:1.2.1.9] [KO:K00131]	1e-48	BH2237	COG1012	2e-17	GAPN_PEA	Directproteinsequencing;NADP;Oxidoreductase,NADP-dependent glyceraldehyde-3-phosphate dehydrogenase (EC 1.2.1.9) (Non-phosphorylating glyceraldehyde 3-phosphate dehydrogenase) (Glyceraldehyde-3-phosphate dehydrogenase [NADP+]) (Triosephosphate dehydrogenase).	1e-53	GO_ID:4332	TIGR_CMR|BA0849 SPTR:Q81UL6 symbol:BA0849 "glyceraldehyde-3-phosphate dehydrogenase, NADP-dependent" [GO:0008152 "metabolism" evidence=ISS] [GO:0008886 "glyceraldehyde-3-phosphate dehydrogenase (NADP+) activity" evidence=ISS] InterPro:IPR002086 Pfam:PF00171 GO:GO:0008152 InterPro:IPR012303 PIRSF:PIRSF000147 PROSITE:PS00070 PROSITE:PS00687 HSSP:Q59931 EMBL:AE017334 EMBL:AE017225 EMBL:AE017026 TIGR…	6e-17
Ljwgs_088495.1	1.5.10.40	E1.2.1.3 aldehyde dehydrogenase (NAD+) [EC:1.2.1.3] [COG:COG1012] [GO:0004029]	ath:At2g24270	F27D4.18; NADP-dependent glyceraldehyde-3-phosphate dehydrogenase, putative [EC:1.2.1.9] [KO:K00131]	1e-48	BH2237	COG1012	2e-17	GAPN_PEA	Directproteinsequencing;NADP;Oxidoreductase,NADP-dependent glyceraldehyde-3-phosphate dehydrogenase (EC 1.2.1.9) (Non-phosphorylating glyceraldehyde 3-phosphate dehydrogenase) (Glyceraldehyde-3-phosphate dehydrogenase [NADP+]) (Triosephosphate dehydrogenase).	1e-53	GO_ID:4332	TIGR_CMR|BA0849 SPTR:Q81UL6 symbol:BA0849 "glyceraldehyde-3-phosphate dehydrogenase, NADP-dependent" [GO:0008152 "metabolism" evidence=ISS] [GO:0008886 "glyceraldehyde-3-phosphate dehydrogenase (NADP+) activity" evidence=ISS] InterPro:IPR002086 Pfam:PF00171 GO:GO:0008152 InterPro:IPR012303 PIRSF:PIRSF000147 PROSITE:PS00070 PROSITE:PS00687 HSSP:Q59931 EMBL:AE017334 EMBL:AE017225 EMBL:AE017026 TIGR…	6e-17
Ljwgs_088495.1	1.1.11.7.3	EUTE aldehyde dehydrogenase [COG:COG1012]	ath:At2g24270	F27D4.18; NADP-dependent glyceraldehyde-3-phosphate dehydrogenase, putative [EC:1.2.1.9] [KO:K00131]	1e-48	BH2237	COG1012	2e-17	GAPN_PEA	Directproteinsequencing;NADP;Oxidoreductase,NADP-dependent glyceraldehyde-3-phosphate dehydrogenase (EC 1.2.1.9) (Non-phosphorylating glyceraldehyde 3-phosphate dehydrogenase) (Glyceraldehyde-3-phosphate dehydrogenase [NADP+]) (Triosephosphate dehydrogenase).	1e-53	GO_ID:4332	TIGR_CMR|BA0849 SPTR:Q81UL6 symbol:BA0849 "glyceraldehyde-3-phosphate dehydrogenase, NADP-dependent" [GO:0008152 "metabolism" evidence=ISS] [GO:0008886 "glyceraldehyde-3-phosphate dehydrogenase (NADP+) activity" evidence=ISS] InterPro:IPR002086 Pfam:PF00171 GO:GO:0008152 InterPro:IPR012303 PIRSF:PIRSF000147 PROSITE:PS00070 PROSITE:PS00687 HSSP:Q59931 EMBL:AE017334 EMBL:AE017225 EMBL:AE017026 TIGR…	6e-17
Ljwgs_088495.1	1.5.12.24	E1.1.1.1, adh alcohol dehydrogenase [EC:1.1.1.1] [COG:COG1012 COG1062 COG1064 COG1454] [GO:0004022 0004023 0004024 0004025]	ath:At2g24270	F27D4.18; NADP-dependent glyceraldehyde-3-phosphate dehydrogenase, putative [EC:1.2.1.9] [KO:K00131]	1e-48	BH2237	COG1012	2e-17	GAPN_PEA	Directproteinsequencing;NADP;Oxidoreductase,NADP-dependent glyceraldehyde-3-phosphate dehydrogenase (EC 1.2.1.9) (Non-phosphorylating glyceraldehyde 3-phosphate dehydrogenase) (Glyceraldehyde-3-phosphate dehydrogenase [NADP+]) (Triosephosphate dehydrogenase).	1e-53	GO_ID:4332	TIGR_CMR|BA0849 SPTR:Q81UL6 symbol:BA0849 "glyceraldehyde-3-phosphate dehydrogenase, NADP-dependent" [GO:0008152 "metabolism" evidence=ISS] [GO:0008886 "glyceraldehyde-3-phosphate dehydrogenase (NADP+) activity" evidence=ISS] InterPro:IPR002086 Pfam:PF00171 GO:GO:0008152 InterPro:IPR012303 PIRSF:PIRSF000147 PROSITE:PS00070 PROSITE:PS00687 HSSP:Q59931 EMBL:AE017334 EMBL:AE017225 EMBL:AE017026 TIGR…	6e-17
Ljwgs_088495.1	1.3.6.11	E1.1.1.1, adh alcohol dehydrogenase [EC:1.1.1.1] [COG:COG1012 COG1062 COG1064 COG1454] [GO:0004022 0004023 0004024 0004025]	ath:At2g24270	F27D4.18; NADP-dependent glyceraldehyde-3-phosphate dehydrogenase, putative [EC:1.2.1.9] [KO:K00131]	1e-48	BH2237	COG1012	2e-17	GAPN_PEA	Directproteinsequencing;NADP;Oxidoreductase,NADP-dependent glyceraldehyde-3-phosphate dehydrogenase (EC 1.2.1.9) (Non-phosphorylating glyceraldehyde 3-phosphate dehydrogenase) (Glyceraldehyde-3-phosphate dehydrogenase [NADP+]) (Triosephosphate dehydrogenase).	1e-53	GO_ID:4332	TIGR_CMR|BA0849 SPTR:Q81UL6 symbol:BA0849 "glyceraldehyde-3-phosphate dehydrogenase, NADP-dependent" [GO:0008152 "metabolism" evidence=ISS] [GO:0008886 "glyceraldehyde-3-phosphate dehydrogenase (NADP+) activity" evidence=ISS] InterPro:IPR002086 Pfam:PF00171 GO:GO:0008152 InterPro:IPR012303 PIRSF:PIRSF000147 PROSITE:PS00070 PROSITE:PS00687 HSSP:Q59931 EMBL:AE017334 EMBL:AE017225 EMBL:AE017026 TIGR…	6e-17
Ljwgs_088495.1	1.1.14.25	E1.2.1.16, gabD succinate-semialdehyde dehydrogenase (NADP+) [EC:1.2.1.16] [COG:COG1012] [GO:0009013]	ath:At2g24270	F27D4.18; NADP-dependent glyceraldehyde-3-phosphate dehydrogenase, putative [EC:1.2.1.9] [KO:K00131]	1e-48	BH2237	COG1012	2e-17	GAPN_PEA	Directproteinsequencing;NADP;Oxidoreductase,NADP-dependent glyceraldehyde-3-phosphate dehydrogenase (EC 1.2.1.9) (Non-phosphorylating glyceraldehyde 3-phosphate dehydrogenase) (Glyceraldehyde-3-phosphate dehydrogenase [NADP+]) (Triosephosphate dehydrogenase).	1e-53	GO_ID:4332	TIGR_CMR|BA0849 SPTR:Q81UL6 symbol:BA0849 "glyceraldehyde-3-phosphate dehydrogenase, NADP-dependent" [GO:0008152 "metabolism" evidence=ISS] [GO:0008886 "glyceraldehyde-3-phosphate dehydrogenase (NADP+) activity" evidence=ISS] InterPro:IPR002086 Pfam:PF00171 GO:GO:0008152 InterPro:IPR012303 PIRSF:PIRSF000147 PROSITE:PS00070 PROSITE:PS00687 HSSP:Q59931 EMBL:AE017334 EMBL:AE017225 EMBL:AE017026 TIGR…	6e-17
Ljwgs_088495.1	1.11.17.26	E1.2.1.28, xylC benzaldehyde dehydrogenase (NAD) [EC:1.2.1.28] [COG:COG1012] [GO:0018479]	ath:At2g24270	F27D4.18; NADP-dependent glyceraldehyde-3-phosphate dehydrogenase, putative [EC:1.2.1.9] [KO:K00131]	1e-48	BH2237	COG1012	2e-17	GAPN_PEA	Directproteinsequencing;NADP;Oxidoreductase,NADP-dependent glyceraldehyde-3-phosphate dehydrogenase (EC 1.2.1.9) (Non-phosphorylating glyceraldehyde 3-phosphate dehydrogenase) (Glyceraldehyde-3-phosphate dehydrogenase [NADP+]) (Triosephosphate dehydrogenase).	1e-53	GO_ID:4332	TIGR_CMR|BA0849 SPTR:Q81UL6 symbol:BA0849 "glyceraldehyde-3-phosphate dehydrogenase, NADP-dependent" [GO:0008152 "metabolism" evidence=ISS] [GO:0008886 "glyceraldehyde-3-phosphate dehydrogenase (NADP+) activity" evidence=ISS] InterPro:IPR002086 Pfam:PF00171 GO:GO:0008152 InterPro:IPR012303 PIRSF:PIRSF000147 PROSITE:PS00070 PROSITE:PS00687 HSSP:Q59931 EMBL:AE017334 EMBL:AE017225 EMBL:AE017026 TIGR…	6e-17
Ljwgs_088495.1	1.1.1.18	E1.1.1.1, adh alcohol dehydrogenase [EC:1.1.1.1] [COG:COG1012 COG1062 COG1064 COG1454] [GO:0004022 0004023 0004024 0004025]	ath:At2g24270	F27D4.18; NADP-dependent glyceraldehyde-3-phosphate dehydrogenase, putative [EC:1.2.1.9] [KO:K00131]	1e-48	BH2237	COG1012	2e-17	GAPN_PEA	Directproteinsequencing;NADP;Oxidoreductase,NADP-dependent glyceraldehyde-3-phosphate dehydrogenase (EC 1.2.1.9) (Non-phosphorylating glyceraldehyde 3-phosphate dehydrogenase) (Glyceraldehyde-3-phosphate dehydrogenase [NADP+]) (Triosephosphate dehydrogenase).	1e-53	GO_ID:4332	TIGR_CMR|BA0849 SPTR:Q81UL6 symbol:BA0849 "glyceraldehyde-3-phosphate dehydrogenase, NADP-dependent" [GO:0008152 "metabolism" evidence=ISS] [GO:0008886 "glyceraldehyde-3-phosphate dehydrogenase (NADP+) activity" evidence=ISS] InterPro:IPR002086 Pfam:PF00171 GO:GO:0008152 InterPro:IPR012303 PIRSF:PIRSF000147 PROSITE:PS00070 PROSITE:PS00687 HSSP:Q59931 EMBL:AE017334 EMBL:AE017225 EMBL:AE017026 TIGR…	6e-17
Ljwgs_088495.1	1.10.3.5	E1.2.1.3 aldehyde dehydrogenase (NAD+) [EC:1.2.1.3] [COG:COG1012] [GO:0004029]	ath:At2g24270	F27D4.18; NADP-dependent glyceraldehyde-3-phosphate dehydrogenase, putative [EC:1.2.1.9] [KO:K00131]	1e-48	BH2237	COG1012	2e-17	GAPN_PEA	Directproteinsequencing;NADP;Oxidoreductase,NADP-dependent glyceraldehyde-3-phosphate dehydrogenase (EC 1.2.1.9) (Non-phosphorylating glyceraldehyde 3-phosphate dehydrogenase) (Glyceraldehyde-3-phosphate dehydrogenase [NADP+]) (Triosephosphate dehydrogenase).	1e-53	GO_ID:4332	TIGR_CMR|BA0849 SPTR:Q81UL6 symbol:BA0849 "glyceraldehyde-3-phosphate dehydrogenase, NADP-dependent" [GO:0008152 "metabolism" evidence=ISS] [GO:0008886 "glyceraldehyde-3-phosphate dehydrogenase (NADP+) activity" evidence=ISS] InterPro:IPR002086 Pfam:PF00171 GO:GO:0008152 InterPro:IPR012303 PIRSF:PIRSF000147 PROSITE:PS00070 PROSITE:PS00687 HSSP:Q59931 EMBL:AE017334 EMBL:AE017225 EMBL:AE017026 TIGR…	6e-17
Ljwgs_088495.1	1.5.6.18	E1.2.1.3 aldehyde dehydrogenase (NAD+) [EC:1.2.1.3] [COG:COG1012] [GO:0004029]	ath:At2g24270	F27D4.18; NADP-dependent glyceraldehyde-3-phosphate dehydrogenase, putative [EC:1.2.1.9] [KO:K00131]	1e-48	BH2237	COG1012	2e-17	GAPN_PEA	Directproteinsequencing;NADP;Oxidoreductase,NADP-dependent glyceraldehyde-3-phosphate dehydrogenase (EC 1.2.1.9) (Non-phosphorylating glyceraldehyde 3-phosphate dehydrogenase) (Glyceraldehyde-3-phosphate dehydrogenase [NADP+]) (Triosephosphate dehydrogenase).	1e-53	GO_ID:4332	TIGR_CMR|BA0849 SPTR:Q81UL6 symbol:BA0849 "glyceraldehyde-3-phosphate dehydrogenase, NADP-dependent" [GO:0008152 "metabolism" evidence=ISS] [GO:0008886 "glyceraldehyde-3-phosphate dehydrogenase (NADP+) activity" evidence=ISS] InterPro:IPR002086 Pfam:PF00171 GO:GO:0008152 InterPro:IPR012303 PIRSF:PIRSF000147 PROSITE:PS00070 PROSITE:PS00687 HSSP:Q59931 EMBL:AE017334 EMBL:AE017225 EMBL:AE017026 TIGR…	6e-17
Ljwgs_088495.1	1.5.12.34	E1.2.1.16, gabD succinate-semialdehyde dehydrogenase (NADP+) [EC:1.2.1.16] [COG:COG1012] [GO:0009013]	ath:At2g24270	F27D4.18; NADP-dependent glyceraldehyde-3-phosphate dehydrogenase, putative [EC:1.2.1.9] [KO:K00131]	1e-48	BH2237	COG1012	2e-17	GAPN_PEA	Directproteinsequencing;NADP;Oxidoreductase,NADP-dependent glyceraldehyde-3-phosphate dehydrogenase (EC 1.2.1.9) (Non-phosphorylating glyceraldehyde 3-phosphate dehydrogenase) (Glyceraldehyde-3-phosphate dehydrogenase [NADP+]) (Triosephosphate dehydrogenase).	1e-53	GO_ID:4332	TIGR_CMR|BA0849 SPTR:Q81UL6 symbol:BA0849 "glyceraldehyde-3-phosphate dehydrogenase, NADP-dependent" [GO:0008152 "metabolism" evidence=ISS] [GO:0008886 "glyceraldehyde-3-phosphate dehydrogenase (NADP+) activity" evidence=ISS] InterPro:IPR002086 Pfam:PF00171 GO:GO:0008152 InterPro:IPR012303 PIRSF:PIRSF000147 PROSITE:PS00070 PROSITE:PS00687 HSSP:Q59931 EMBL:AE017334 EMBL:AE017225 EMBL:AE017026 TIGR…	6e-17
Ljwgs_088495.1	1.11.20.6	E1.1.1.1, adh alcohol dehydrogenase [EC:1.1.1.1] [COG:COG1012 COG1062 COG1064 COG1454] [GO:0004022 0004023 0004024 0004025]	ath:At2g24270	F27D4.18; NADP-dependent glyceraldehyde-3-phosphate dehydrogenase, putative [EC:1.2.1.9] [KO:K00131]	1e-48	BH2237	COG1012	2e-17	GAPN_PEA	Directproteinsequencing;NADP;Oxidoreductase,NADP-dependent glyceraldehyde-3-phosphate dehydrogenase (EC 1.2.1.9) (Non-phosphorylating glyceraldehyde 3-phosphate dehydrogenase) (Glyceraldehyde-3-phosphate dehydrogenase [NADP+]) (Triosephosphate dehydrogenase).	1e-53	GO_ID:4332	TIGR_CMR|BA0849 SPTR:Q81UL6 symbol:BA0849 "glyceraldehyde-3-phosphate dehydrogenase, NADP-dependent" [GO:0008152 "metabolism" evidence=ISS] [GO:0008886 "glyceraldehyde-3-phosphate dehydrogenase (NADP+) activity" evidence=ISS] InterPro:IPR002086 Pfam:PF00171 GO:GO:0008152 InterPro:IPR012303 PIRSF:PIRSF000147 PROSITE:PS00070 PROSITE:PS00687 HSSP:Q59931 EMBL:AE017334 EMBL:AE017225 EMBL:AE017026 TIGR…	6e-17
Ljwgs_088495.1	1.5.9.28	E1.2.1.3 aldehyde dehydrogenase (NAD+) [EC:1.2.1.3] [COG:COG1012] [GO:0004029]	ath:At2g24270	F27D4.18; NADP-dependent glyceraldehyde-3-phosphate dehydrogenase, putative [EC:1.2.1.9] [KO:K00131]	1e-48	BH2237	COG1012	2e-17	GAPN_PEA	Directproteinsequencing;NADP;Oxidoreductase,NADP-dependent glyceraldehyde-3-phosphate dehydrogenase (EC 1.2.1.9) (Non-phosphorylating glyceraldehyde 3-phosphate dehydrogenase) (Glyceraldehyde-3-phosphate dehydrogenase [NADP+]) (Triosephosphate dehydrogenase).	1e-53	GO_ID:4332	TIGR_CMR|BA0849 SPTR:Q81UL6 symbol:BA0849 "glyceraldehyde-3-phosphate dehydrogenase, NADP-dependent" [GO:0008152 "metabolism" evidence=ISS] [GO:0008886 "glyceraldehyde-3-phosphate dehydrogenase (NADP+) activity" evidence=ISS] InterPro:IPR002086 Pfam:PF00171 GO:GO:0008152 InterPro:IPR012303 PIRSF:PIRSF000147 PROSITE:PS00070 PROSITE:PS00687 HSSP:Q59931 EMBL:AE017334 EMBL:AE017225 EMBL:AE017026 TIGR…	6e-17
Ljwgs_088495.1	1.11.20.3	E1.2.1.- [EC:1.2.1.-] [COG:COG1012]	ath:At2g24270	F27D4.18; NADP-dependent glyceraldehyde-3-phosphate dehydrogenase, putative [EC:1.2.1.9] [KO:K00131]	1e-48	BH2237	COG1012	2e-17	GAPN_PEA	Directproteinsequencing;NADP;Oxidoreductase,NADP-dependent glyceraldehyde-3-phosphate dehydrogenase (EC 1.2.1.9) (Non-phosphorylating glyceraldehyde 3-phosphate dehydrogenase) (Glyceraldehyde-3-phosphate dehydrogenase [NADP+]) (Triosephosphate dehydrogenase).	1e-53	GO_ID:4332	TIGR_CMR|BA0849 SPTR:Q81UL6 symbol:BA0849 "glyceraldehyde-3-phosphate dehydrogenase, NADP-dependent" [GO:0008152 "metabolism" evidence=ISS] [GO:0008886 "glyceraldehyde-3-phosphate dehydrogenase (NADP+) activity" evidence=ISS] InterPro:IPR002086 Pfam:PF00171 GO:GO:0008152 InterPro:IPR012303 PIRSF:PIRSF000147 PROSITE:PS00070 PROSITE:PS00687 HSSP:Q59931 EMBL:AE017334 EMBL:AE017225 EMBL:AE017026 TIGR…	6e-17
Ljwgs_088495.1	1.1.1.23	E1.2.1.5 aldehyde dehydrogenase (NAD(P)+) [EC:1.2.1.5] [COG:COG1012] [GO:0004030]	ath:At2g24270	F27D4.18; NADP-dependent glyceraldehyde-3-phosphate dehydrogenase, putative [EC:1.2.1.9] [KO:K00131]	1e-48	BH2237	COG1012	2e-17	GAPN_PEA	Directproteinsequencing;NADP;Oxidoreductase,NADP-dependent glyceraldehyde-3-phosphate dehydrogenase (EC 1.2.1.9) (Non-phosphorylating glyceraldehyde 3-phosphate dehydrogenase) (Glyceraldehyde-3-phosphate dehydrogenase [NADP+]) (Triosephosphate dehydrogenase).	1e-53	GO_ID:4332	TIGR_CMR|BA0849 SPTR:Q81UL6 symbol:BA0849 "glyceraldehyde-3-phosphate dehydrogenase, NADP-dependent" [GO:0008152 "metabolism" evidence=ISS] [GO:0008886 "glyceraldehyde-3-phosphate dehydrogenase (NADP+) activity" evidence=ISS] InterPro:IPR002086 Pfam:PF00171 GO:GO:0008152 InterPro:IPR012303 PIRSF:PIRSF000147 PROSITE:PS00070 PROSITE:PS00687 HSSP:Q59931 EMBL:AE017334 EMBL:AE017225 EMBL:AE017026 TIGR…	6e-17
Ljwgs_088495.1	1.5.10.12	E1.5.1.12, putA 1-pyrroline-5-carboxylate dehydrogenase [EC:1.5.1.12] [COG:COG1012] [GO:0003842]	ath:At2g24270	F27D4.18; NADP-dependent glyceraldehyde-3-phosphate dehydrogenase, putative [EC:1.2.1.9] [KO:K00131]	1e-48	BH2237	COG1012	2e-17	GAPN_PEA	Directproteinsequencing;NADP;Oxidoreductase,NADP-dependent glyceraldehyde-3-phosphate dehydrogenase (EC 1.2.1.9) (Non-phosphorylating glyceraldehyde 3-phosphate dehydrogenase) (Glyceraldehyde-3-phosphate dehydrogenase [NADP+]) (Triosephosphate dehydrogenase).	1e-53	GO_ID:4332	TIGR_CMR|BA0849 SPTR:Q81UL6 symbol:BA0849 "glyceraldehyde-3-phosphate dehydrogenase, NADP-dependent" [GO:0008152 "metabolism" evidence=ISS] [GO:0008886 "glyceraldehyde-3-phosphate dehydrogenase (NADP+) activity" evidence=ISS] InterPro:IPR002086 Pfam:PF00171 GO:GO:0008152 InterPro:IPR012303 PIRSF:PIRSF000147 PROSITE:PS00070 PROSITE:PS00687 HSSP:Q59931 EMBL:AE017334 EMBL:AE017225 EMBL:AE017026 TIGR…	6e-17
Ljwgs_088495.1	1.5.1.9	E1.5.1.12, putA 1-pyrroline-5-carboxylate dehydrogenase [EC:1.5.1.12] [COG:COG1012] [GO:0003842]	ath:At2g24270	F27D4.18; NADP-dependent glyceraldehyde-3-phosphate dehydrogenase, putative [EC:1.2.1.9] [KO:K00131]	1e-48	BH2237	COG1012	2e-17	GAPN_PEA	Directproteinsequencing;NADP;Oxidoreductase,NADP-dependent glyceraldehyde-3-phosphate dehydrogenase (EC 1.2.1.9) (Non-phosphorylating glyceraldehyde 3-phosphate dehydrogenase) (Glyceraldehyde-3-phosphate dehydrogenase [NADP+]) (Triosephosphate dehydrogenase).	1e-53	GO_ID:4332	TIGR_CMR|BA0849 SPTR:Q81UL6 symbol:BA0849 "glyceraldehyde-3-phosphate dehydrogenase, NADP-dependent" [GO:0008152 "metabolism" evidence=ISS] [GO:0008886 "glyceraldehyde-3-phosphate dehydrogenase (NADP+) activity" evidence=ISS] InterPro:IPR002086 Pfam:PF00171 GO:GO:0008152 InterPro:IPR012303 PIRSF:PIRSF000147 PROSITE:PS00070 PROSITE:PS00687 HSSP:Q59931 EMBL:AE017334 EMBL:AE017225 EMBL:AE017026 TIGR…	6e-17
Ljwgs_088495.1	1.3.6.12	E1.2.1.3 aldehyde dehydrogenase (NAD+) [EC:1.2.1.3] [COG:COG1012] [GO:0004029]	ath:At2g24270	F27D4.18; NADP-dependent glyceraldehyde-3-phosphate dehydrogenase, putative [EC:1.2.1.9] [KO:K00131]	1e-48	BH2237	COG1012	2e-17	GAPN_PEA	Directproteinsequencing;NADP;Oxidoreductase,NADP-dependent glyceraldehyde-3-phosphate dehydrogenase (EC 1.2.1.9) (Non-phosphorylating glyceraldehyde 3-phosphate dehydrogenase) (Glyceraldehyde-3-phosphate dehydrogenase [NADP+]) (Triosephosphate dehydrogenase).	1e-53	GO_ID:4332	TIGR_CMR|BA0849 SPTR:Q81UL6 symbol:BA0849 "glyceraldehyde-3-phosphate dehydrogenase, NADP-dependent" [GO:0008152 "metabolism" evidence=ISS] [GO:0008886 "glyceraldehyde-3-phosphate dehydrogenase (NADP+) activity" evidence=ISS] InterPro:IPR002086 Pfam:PF00171 GO:GO:0008152 InterPro:IPR012303 PIRSF:PIRSF000147 PROSITE:PS00070 PROSITE:PS00687 HSSP:Q59931 EMBL:AE017334 EMBL:AE017225 EMBL:AE017026 TIGR…	6e-17
Ljwgs_088495.1	1.5.11.27	E1.2.1.5 aldehyde dehydrogenase (NAD(P)+) [EC:1.2.1.5] [COG:COG1012] [GO:0004030]	ath:At2g24270	F27D4.18; NADP-dependent glyceraldehyde-3-phosphate dehydrogenase, putative [EC:1.2.1.9] [KO:K00131]	1e-48	BH2237	COG1012	2e-17	GAPN_PEA	Directproteinsequencing;NADP;Oxidoreductase,NADP-dependent glyceraldehyde-3-phosphate dehydrogenase (EC 1.2.1.9) (Non-phosphorylating glyceraldehyde 3-phosphate dehydrogenase) (Glyceraldehyde-3-phosphate dehydrogenase [NADP+]) (Triosephosphate dehydrogenase).	1e-53	GO_ID:4332	TIGR_CMR|BA0849 SPTR:Q81UL6 symbol:BA0849 "glyceraldehyde-3-phosphate dehydrogenase, NADP-dependent" [GO:0008152 "metabolism" evidence=ISS] [GO:0008886 "glyceraldehyde-3-phosphate dehydrogenase (NADP+) activity" evidence=ISS] InterPro:IPR002086 Pfam:PF00171 GO:GO:0008152 InterPro:IPR012303 PIRSF:PIRSF000147 PROSITE:PS00070 PROSITE:PS00687 HSSP:Q59931 EMBL:AE017334 EMBL:AE017225 EMBL:AE017026 TIGR…	6e-17
Ljwgs_088495.1	1.3.9.2	E1.2.1.3 aldehyde dehydrogenase (NAD+) [EC:1.2.1.3] [COG:COG1012] [GO:0004029]	ath:At2g24270	F27D4.18; NADP-dependent glyceraldehyde-3-phosphate dehydrogenase, putative [EC:1.2.1.9] [KO:K00131]	1e-48	BH2237	COG1012	2e-17	GAPN_PEA	Directproteinsequencing;NADP;Oxidoreductase,NADP-dependent glyceraldehyde-3-phosphate dehydrogenase (EC 1.2.1.9) (Non-phosphorylating glyceraldehyde 3-phosphate dehydrogenase) (Glyceraldehyde-3-phosphate dehydrogenase [NADP+]) (Triosephosphate dehydrogenase).	1e-53	GO_ID:4332	TIGR_CMR|BA0849 SPTR:Q81UL6 symbol:BA0849 "glyceraldehyde-3-phosphate dehydrogenase, NADP-dependent" [GO:0008152 "metabolism" evidence=ISS] [GO:0008886 "glyceraldehyde-3-phosphate dehydrogenase (NADP+) activity" evidence=ISS] InterPro:IPR002086 Pfam:PF00171 GO:GO:0008152 InterPro:IPR012303 PIRSF:PIRSF000147 PROSITE:PS00070 PROSITE:PS00687 HSSP:Q59931 EMBL:AE017334 EMBL:AE017225 EMBL:AE017026 TIGR…	6e-17
Ljwgs_088495.1	1.1.16.3	E1.2.1.27, mmsA, iolA methylmalonate-semialdehyde dehydrogenase [EC:1.2.1.27] [COG:COG1012] [GO:0004491]	ath:At2g24270	F27D4.18; NADP-dependent glyceraldehyde-3-phosphate dehydrogenase, putative [EC:1.2.1.9] [KO:K00131]	1e-48	BH2237	COG1012	2e-17	GAPN_PEA	Directproteinsequencing;NADP;Oxidoreductase,NADP-dependent glyceraldehyde-3-phosphate dehydrogenase (EC 1.2.1.9) (Non-phosphorylating glyceraldehyde 3-phosphate dehydrogenase) (Glyceraldehyde-3-phosphate dehydrogenase [NADP+]) (Triosephosphate dehydrogenase).	1e-53	GO_ID:4332	TIGR_CMR|BA0849 SPTR:Q81UL6 symbol:BA0849 "glyceraldehyde-3-phosphate dehydrogenase, NADP-dependent" [GO:0008152 "metabolism" evidence=ISS] [GO:0008886 "glyceraldehyde-3-phosphate dehydrogenase (NADP+) activity" evidence=ISS] InterPro:IPR002086 Pfam:PF00171 GO:GO:0008152 InterPro:IPR012303 PIRSF:PIRSF000147 PROSITE:PS00070 PROSITE:PS00687 HSSP:Q59931 EMBL:AE017334 EMBL:AE017225 EMBL:AE017026 TIGR…	6e-17
Ljwgs_088495.1	1.6.1.5	E1.2.1.3 aldehyde dehydrogenase (NAD+) [EC:1.2.1.3] [COG:COG1012] [GO:0004029]	ath:At2g24270	F27D4.18; NADP-dependent glyceraldehyde-3-phosphate dehydrogenase, putative [EC:1.2.1.9] [KO:K00131]	1e-48	BH2237	COG1012	2e-17	GAPN_PEA	Directproteinsequencing;NADP;Oxidoreductase,NADP-dependent glyceraldehyde-3-phosphate dehydrogenase (EC 1.2.1.9) (Non-phosphorylating glyceraldehyde 3-phosphate dehydrogenase) (Glyceraldehyde-3-phosphate dehydrogenase [NADP+]) (Triosephosphate dehydrogenase).	1e-53	GO_ID:4332	TIGR_CMR|BA0849 SPTR:Q81UL6 symbol:BA0849 "glyceraldehyde-3-phosphate dehydrogenase, NADP-dependent" [GO:0008152 "metabolism" evidence=ISS] [GO:0008886 "glyceraldehyde-3-phosphate dehydrogenase (NADP+) activity" evidence=ISS] InterPro:IPR002086 Pfam:PF00171 GO:GO:0008152 InterPro:IPR012303 PIRSF:PIRSF000147 PROSITE:PS00070 PROSITE:PS00687 HSSP:Q59931 EMBL:AE017334 EMBL:AE017225 EMBL:AE017026 TIGR…	6e-17
Ljwgs_088495.1	1.5.12.23	E1.2.1.5 aldehyde dehydrogenase (NAD(P)+) [EC:1.2.1.5] [COG:COG1012] [GO:0004030]	ath:At2g24270	F27D4.18; NADP-dependent glyceraldehyde-3-phosphate dehydrogenase, putative [EC:1.2.1.9] [KO:K00131]	1e-48	BH2237	COG1012	2e-17	GAPN_PEA	Directproteinsequencing;NADP;Oxidoreductase,NADP-dependent glyceraldehyde-3-phosphate dehydrogenase (EC 1.2.1.9) (Non-phosphorylating glyceraldehyde 3-phosphate dehydrogenase) (Glyceraldehyde-3-phosphate dehydrogenase [NADP+]) (Triosephosphate dehydrogenase).	1e-53	GO_ID:4332	TIGR_CMR|BA0849 SPTR:Q81UL6 symbol:BA0849 "glyceraldehyde-3-phosphate dehydrogenase, NADP-dependent" [GO:0008152 "metabolism" evidence=ISS] [GO:0008886 "glyceraldehyde-3-phosphate dehydrogenase (NADP+) activity" evidence=ISS] InterPro:IPR002086 Pfam:PF00171 GO:GO:0008152 InterPro:IPR012303 PIRSF:PIRSF000147 PROSITE:PS00070 PROSITE:PS00687 HSSP:Q59931 EMBL:AE017334 EMBL:AE017225 EMBL:AE017026 TIGR…	6e-17
Ljwgs_088495.1	1.1.13.31	E1.2.1.3 aldehyde dehydrogenase (NAD+) [EC:1.2.1.3] [COG:COG1012] [GO:0004029]	ath:At2g24270	F27D4.18; NADP-dependent glyceraldehyde-3-phosphate dehydrogenase, putative [EC:1.2.1.9] [KO:K00131]	1e-48	BH2237	COG1012	2e-17	GAPN_PEA	Directproteinsequencing;NADP;Oxidoreductase,NADP-dependent glyceraldehyde-3-phosphate dehydrogenase (EC 1.2.1.9) (Non-phosphorylating glyceraldehyde 3-phosphate dehydrogenase) (Glyceraldehyde-3-phosphate dehydrogenase [NADP+]) (Triosephosphate dehydrogenase).	1e-53	GO_ID:4332	TIGR_CMR|BA0849 SPTR:Q81UL6 symbol:BA0849 "glyceraldehyde-3-phosphate dehydrogenase, NADP-dependent" [GO:0008152 "metabolism" evidence=ISS] [GO:0008886 "glyceraldehyde-3-phosphate dehydrogenase (NADP+) activity" evidence=ISS] InterPro:IPR002086 Pfam:PF00171 GO:GO:0008152 InterPro:IPR012303 PIRSF:PIRSF000147 PROSITE:PS00070 PROSITE:PS00687 HSSP:Q59931 EMBL:AE017334 EMBL:AE017225 EMBL:AE017026 TIGR…	6e-17
Ljwgs_088495.1	1.5.13.2	E1.2.1.39, feaB phenylacetaldehyde dehydrogenase [EC:1.2.1.39] [COG:COG1012] [GO:0008957]	ath:At2g24270	F27D4.18; NADP-dependent glyceraldehyde-3-phosphate dehydrogenase, putative [EC:1.2.1.9] [KO:K00131]	1e-48	BH2237	COG1012	2e-17	GAPN_PEA	Directproteinsequencing;NADP;Oxidoreductase,NADP-dependent glyceraldehyde-3-phosphate dehydrogenase (EC 1.2.1.9) (Non-phosphorylating glyceraldehyde 3-phosphate dehydrogenase) (Glyceraldehyde-3-phosphate dehydrogenase [NADP+]) (Triosephosphate dehydrogenase).	1e-53	GO_ID:4332	TIGR_CMR|BA0849 SPTR:Q81UL6 symbol:BA0849 "glyceraldehyde-3-phosphate dehydrogenase, NADP-dependent" [GO:0008152 "metabolism" evidence=ISS] [GO:0008886 "glyceraldehyde-3-phosphate dehydrogenase (NADP+) activity" evidence=ISS] InterPro:IPR002086 Pfam:PF00171 GO:GO:0008152 InterPro:IPR012303 PIRSF:PIRSF000147 PROSITE:PS00070 PROSITE:PS00687 HSSP:Q59931 EMBL:AE017334 EMBL:AE017225 EMBL:AE017026 TIGR…	6e-17
Ljwgs_088495.1	1.1.11.14	E1.2.1.3 aldehyde dehydrogenase (NAD+) [EC:1.2.1.3] [COG:COG1012] [GO:0004029]	ath:At2g24270	F27D4.18; NADP-dependent glyceraldehyde-3-phosphate dehydrogenase, putative [EC:1.2.1.9] [KO:K00131]	1e-48	BH2237	COG1012	2e-17	GAPN_PEA	Directproteinsequencing;NADP;Oxidoreductase,NADP-dependent glyceraldehyde-3-phosphate dehydrogenase (EC 1.2.1.9) (Non-phosphorylating glyceraldehyde 3-phosphate dehydrogenase) (Glyceraldehyde-3-phosphate dehydrogenase [NADP+]) (Triosephosphate dehydrogenase).	1e-53	GO_ID:4332	TIGR_CMR|BA0849 SPTR:Q81UL6 symbol:BA0849 "glyceraldehyde-3-phosphate dehydrogenase, NADP-dependent" [GO:0008152 "metabolism" evidence=ISS] [GO:0008886 "glyceraldehyde-3-phosphate dehydrogenase (NADP+) activity" evidence=ISS] InterPro:IPR002086 Pfam:PF00171 GO:GO:0008152 InterPro:IPR012303 PIRSF:PIRSF000147 PROSITE:PS00070 PROSITE:PS00687 HSSP:Q59931 EMBL:AE017334 EMBL:AE017225 EMBL:AE017026 TIGR…	6e-17
Ljwgs_088495.1	1.1.14.38	E1.2.1.3 aldehyde dehydrogenase (NAD+) [EC:1.2.1.3] [COG:COG1012] [GO:0004029]	ath:At2g24270	F27D4.18; NADP-dependent glyceraldehyde-3-phosphate dehydrogenase, putative [EC:1.2.1.9] [KO:K00131]	1e-48	BH2237	COG1012	2e-17	GAPN_PEA	Directproteinsequencing;NADP;Oxidoreductase,NADP-dependent glyceraldehyde-3-phosphate dehydrogenase (EC 1.2.1.9) (Non-phosphorylating glyceraldehyde 3-phosphate dehydrogenase) (Glyceraldehyde-3-phosphate dehydrogenase [NADP+]) (Triosephosphate dehydrogenase).	1e-53	GO_ID:4332	TIGR_CMR|BA0849 SPTR:Q81UL6 symbol:BA0849 "glyceraldehyde-3-phosphate dehydrogenase, NADP-dependent" [GO:0008152 "metabolism" evidence=ISS] [GO:0008886 "glyceraldehyde-3-phosphate dehydrogenase (NADP+) activity" evidence=ISS] InterPro:IPR002086 Pfam:PF00171 GO:GO:0008152 InterPro:IPR012303 PIRSF:PIRSF000147 PROSITE:PS00070 PROSITE:PS00687 HSSP:Q59931 EMBL:AE017334 EMBL:AE017225 EMBL:AE017026 TIGR…	6e-17
Ljwgs_088495.1	1.1.14.10.1	E1.2.1.10A, adhE acetaldehyde dehydrogenase [COG:COG1012]	ath:At2g24270	F27D4.18; NADP-dependent glyceraldehyde-3-phosphate dehydrogenase, putative [EC:1.2.1.9] [KO:K00131]	1e-48	BH2237	COG1012	2e-17	GAPN_PEA	Directproteinsequencing;NADP;Oxidoreductase,NADP-dependent glyceraldehyde-3-phosphate dehydrogenase (EC 1.2.1.9) (Non-phosphorylating glyceraldehyde 3-phosphate dehydrogenase) (Glyceraldehyde-3-phosphate dehydrogenase [NADP+]) (Triosephosphate dehydrogenase).	1e-53	GO_ID:4332	TIGR_CMR|BA0849 SPTR:Q81UL6 symbol:BA0849 "glyceraldehyde-3-phosphate dehydrogenase, NADP-dependent" [GO:0008152 "metabolism" evidence=ISS] [GO:0008886 "glyceraldehyde-3-phosphate dehydrogenase (NADP+) activity" evidence=ISS] InterPro:IPR002086 Pfam:PF00171 GO:GO:0008152 InterPro:IPR012303 PIRSF:PIRSF000147 PROSITE:PS00070 PROSITE:PS00687 HSSP:Q59931 EMBL:AE017334 EMBL:AE017225 EMBL:AE017026 TIGR…	6e-17
Ljwgs_088495.1	1.5.12.27	E1.2.1.60, hpaE 5-carboxymethyl-2-hydroxymuconic-semialdehyde dehydrogenase [EC:1.2.1.60] [COG:COG1012] [GO:0018480]	ath:At2g24270	F27D4.18; NADP-dependent glyceraldehyde-3-phosphate dehydrogenase, putative [EC:1.2.1.9] [KO:K00131]	1e-48	BH2237	COG1012	2e-17	GAPN_PEA	Directproteinsequencing;NADP;Oxidoreductase,NADP-dependent glyceraldehyde-3-phosphate dehydrogenase (EC 1.2.1.9) (Non-phosphorylating glyceraldehyde 3-phosphate dehydrogenase) (Glyceraldehyde-3-phosphate dehydrogenase [NADP+]) (Triosephosphate dehydrogenase).	1e-53	GO_ID:4332	TIGR_CMR|BA0849 SPTR:Q81UL6 symbol:BA0849 "glyceraldehyde-3-phosphate dehydrogenase, NADP-dependent" [GO:0008152 "metabolism" evidence=ISS] [GO:0008886 "glyceraldehyde-3-phosphate dehydrogenase (NADP+) activity" evidence=ISS] InterPro:IPR002086 Pfam:PF00171 GO:GO:0008152 InterPro:IPR012303 PIRSF:PIRSF000147 PROSITE:PS00070 PROSITE:PS00687 HSSP:Q59931 EMBL:AE017334 EMBL:AE017225 EMBL:AE017026 TIGR…	6e-17
Ljwgs_088495.1	1.5.3.37	E1.2.1.8, betB betaine-aldehyde dehydrogenase [EC:1.2.1.8] [COG:COG1012] [GO:0008802]	ath:At2g24270	F27D4.18; NADP-dependent glyceraldehyde-3-phosphate dehydrogenase, putative [EC:1.2.1.9] [KO:K00131]	1e-48	BH2237	COG1012	2e-17	GAPN_PEA	Directproteinsequencing;NADP;Oxidoreductase,NADP-dependent glyceraldehyde-3-phosphate dehydrogenase (EC 1.2.1.9) (Non-phosphorylating glyceraldehyde 3-phosphate dehydrogenase) (Glyceraldehyde-3-phosphate dehydrogenase [NADP+]) (Triosephosphate dehydrogenase).	1e-53	GO_ID:4332	TIGR_CMR|BA0849 SPTR:Q81UL6 symbol:BA0849 "glyceraldehyde-3-phosphate dehydrogenase, NADP-dependent" [GO:0008152 "metabolism" evidence=ISS] [GO:0008886 "glyceraldehyde-3-phosphate dehydrogenase (NADP+) activity" evidence=ISS] InterPro:IPR002086 Pfam:PF00171 GO:GO:0008152 InterPro:IPR012303 PIRSF:PIRSF000147 PROSITE:PS00070 PROSITE:PS00687 HSSP:Q59931 EMBL:AE017334 EMBL:AE017225 EMBL:AE017026 TIGR…	6e-17
Ljwgs_088495.1	1.1.11.7.1	E1.2.1.10A, adhE acetaldehyde dehydrogenase [COG:COG1012]	ath:At2g24270	F27D4.18; NADP-dependent glyceraldehyde-3-phosphate dehydrogenase, putative [EC:1.2.1.9] [KO:K00131]	1e-48	BH2237	COG1012	2e-17	GAPN_PEA	Directproteinsequencing;NADP;Oxidoreductase,NADP-dependent glyceraldehyde-3-phosphate dehydrogenase (EC 1.2.1.9) (Non-phosphorylating glyceraldehyde 3-phosphate dehydrogenase) (Glyceraldehyde-3-phosphate dehydrogenase [NADP+]) (Triosephosphate dehydrogenase).	1e-53	GO_ID:4332	TIGR_CMR|BA0849 SPTR:Q81UL6 symbol:BA0849 "glyceraldehyde-3-phosphate dehydrogenase, NADP-dependent" [GO:0008152 "metabolism" evidence=ISS] [GO:0008886 "glyceraldehyde-3-phosphate dehydrogenase (NADP+) activity" evidence=ISS] InterPro:IPR002086 Pfam:PF00171 GO:GO:0008152 InterPro:IPR012303 PIRSF:PIRSF000147 PROSITE:PS00070 PROSITE:PS00687 HSSP:Q59931 EMBL:AE017334 EMBL:AE017225 EMBL:AE017026 TIGR…	6e-17
Ljwgs_088495.1	1.1.1.22	E1.2.1.3 aldehyde dehydrogenase (NAD+) [EC:1.2.1.3] [COG:COG1012] [GO:0004029]	ath:At2g24270	F27D4.18; NADP-dependent glyceraldehyde-3-phosphate dehydrogenase, putative [EC:1.2.1.9] [KO:K00131]	1e-48	BH2237	COG1012	2e-17	GAPN_PEA	Directproteinsequencing;NADP;Oxidoreductase,NADP-dependent glyceraldehyde-3-phosphate dehydrogenase (EC 1.2.1.9) (Non-phosphorylating glyceraldehyde 3-phosphate dehydrogenase) (Glyceraldehyde-3-phosphate dehydrogenase [NADP+]) (Triosephosphate dehydrogenase).	1e-53	GO_ID:4332	TIGR_CMR|BA0849 SPTR:Q81UL6 symbol:BA0849 "glyceraldehyde-3-phosphate dehydrogenase, NADP-dependent" [GO:0008152 "metabolism" evidence=ISS] [GO:0008886 "glyceraldehyde-3-phosphate dehydrogenase (NADP+) activity" evidence=ISS] InterPro:IPR002086 Pfam:PF00171 GO:GO:0008152 InterPro:IPR012303 PIRSF:PIRSF000147 PROSITE:PS00070 PROSITE:PS00687 HSSP:Q59931 EMBL:AE017334 EMBL:AE017225 EMBL:AE017026 TIGR…	6e-17
Ljwgs_088495.1	1.5.1.2	E1.2.1.16, gabD succinate-semialdehyde dehydrogenase (NADP+) [EC:1.2.1.16] [COG:COG1012] [GO:0009013]	ath:At2g24270	F27D4.18; NADP-dependent glyceraldehyde-3-phosphate dehydrogenase, putative [EC:1.2.1.9] [KO:K00131]	1e-48	BH2237	COG1012	2e-17	GAPN_PEA	Directproteinsequencing;NADP;Oxidoreductase,NADP-dependent glyceraldehyde-3-phosphate dehydrogenase (EC 1.2.1.9) (Non-phosphorylating glyceraldehyde 3-phosphate dehydrogenase) (Glyceraldehyde-3-phosphate dehydrogenase [NADP+]) (Triosephosphate dehydrogenase).	1e-53	GO_ID:4332	TIGR_CMR|BA0849 SPTR:Q81UL6 symbol:BA0849 "glyceraldehyde-3-phosphate dehydrogenase, NADP-dependent" [GO:0008152 "metabolism" evidence=ISS] [GO:0008886 "glyceraldehyde-3-phosphate dehydrogenase (NADP+) activity" evidence=ISS] InterPro:IPR002086 Pfam:PF00171 GO:GO:0008152 InterPro:IPR012303 PIRSF:PIRSF000147 PROSITE:PS00070 PROSITE:PS00687 HSSP:Q59931 EMBL:AE017334 EMBL:AE017225 EMBL:AE017026 TIGR…	6e-17
Ljwgs_088495.1	1.1.11.25	E1.2.1.22, aldA, aldB lactaldehyde dehydrogenase [EC:1.2.1.22] [COG:COG1012] [GO:0008911]	ath:At2g24270	F27D4.18; NADP-dependent glyceraldehyde-3-phosphate dehydrogenase, putative [EC:1.2.1.9] [KO:K00131]	1e-48	BH2237	COG1012	2e-17	GAPN_PEA	Directproteinsequencing;NADP;Oxidoreductase,NADP-dependent glyceraldehyde-3-phosphate dehydrogenase (EC 1.2.1.9) (Non-phosphorylating glyceraldehyde 3-phosphate dehydrogenase) (Glyceraldehyde-3-phosphate dehydrogenase [NADP+]) (Triosephosphate dehydrogenase).	1e-53	GO_ID:4332	TIGR_CMR|BA0849 SPTR:Q81UL6 symbol:BA0849 "glyceraldehyde-3-phosphate dehydrogenase, NADP-dependent" [GO:0008152 "metabolism" evidence=ISS] [GO:0008886 "glyceraldehyde-3-phosphate dehydrogenase (NADP+) activity" evidence=ISS] InterPro:IPR002086 Pfam:PF00171 GO:GO:0008152 InterPro:IPR012303 PIRSF:PIRSF000147 PROSITE:PS00070 PROSITE:PS00687 HSSP:Q59931 EMBL:AE017334 EMBL:AE017225 EMBL:AE017026 TIGR…	6e-17
Ljwgs_088495.1	1.3.3.21	E1.1.1.1, adh alcohol dehydrogenase [EC:1.1.1.1] [COG:COG1012 COG1062 COG1064 COG1454] [GO:0004022 0004023 0004024 0004025]	ath:At2g24270	F27D4.18; NADP-dependent glyceraldehyde-3-phosphate dehydrogenase, putative [EC:1.2.1.9] [KO:K00131]	1e-48	BH2237	COG1012	2e-17	GAPN_PEA	Directproteinsequencing;NADP;Oxidoreductase,NADP-dependent glyceraldehyde-3-phosphate dehydrogenase (EC 1.2.1.9) (Non-phosphorylating glyceraldehyde 3-phosphate dehydrogenase) (Glyceraldehyde-3-phosphate dehydrogenase [NADP+]) (Triosephosphate dehydrogenase).	1e-53	GO_ID:4332	TIGR_CMR|BA0849 SPTR:Q81UL6 symbol:BA0849 "glyceraldehyde-3-phosphate dehydrogenase, NADP-dependent" [GO:0008152 "metabolism" evidence=ISS] [GO:0008886 "glyceraldehyde-3-phosphate dehydrogenase (NADP+) activity" evidence=ISS] InterPro:IPR002086 Pfam:PF00171 GO:GO:0008152 InterPro:IPR012303 PIRSF:PIRSF000147 PROSITE:PS00070 PROSITE:PS00687 HSSP:Q59931 EMBL:AE017334 EMBL:AE017225 EMBL:AE017026 TIGR…	6e-17
Ljwgs_088495.1	1.5.10.26	E2.7.3.2 creatine kinase [EC:2.7.3.2] [GO:0004111]	ath:At2g24270	F27D4.18; NADP-dependent glyceraldehyde-3-phosphate dehydrogenase, putative [EC:1.2.1.9] [KO:K00131]	1e-48	BH2237	COG1012	2e-17	GAPN_PEA	Directproteinsequencing;NADP;Oxidoreductase,NADP-dependent glyceraldehyde-3-phosphate dehydrogenase (EC 1.2.1.9) (Non-phosphorylating glyceraldehyde 3-phosphate dehydrogenase) (Glyceraldehyde-3-phosphate dehydrogenase [NADP+]) (Triosephosphate dehydrogenase).	1e-53	GO_ID:4332	TIGR_CMR|BA0849 SPTR:Q81UL6 symbol:BA0849 "glyceraldehyde-3-phosphate dehydrogenase, NADP-dependent" [GO:0008152 "metabolism" evidence=ISS] [GO:0008886 "glyceraldehyde-3-phosphate dehydrogenase (NADP+) activity" evidence=ISS] InterPro:IPR002086 Pfam:PF00171 GO:GO:0008152 InterPro:IPR012303 PIRSF:PIRSF000147 PROSITE:PS00070 PROSITE:PS00687 HSSP:Q59931 EMBL:AE017334 EMBL:AE017225 EMBL:AE017026 TIGR…	6e-17
Ljwgs_088495.1	1.5.14.24	E1.2.1.3 aldehyde dehydrogenase (NAD+) [EC:1.2.1.3] [COG:COG1012] [GO:0004029]	ath:At2g24270	F27D4.18; NADP-dependent glyceraldehyde-3-phosphate dehydrogenase, putative [EC:1.2.1.9] [KO:K00131]	1e-48	BH2237	COG1012	2e-17	GAPN_PEA	Directproteinsequencing;NADP;Oxidoreductase,NADP-dependent glyceraldehyde-3-phosphate dehydrogenase (EC 1.2.1.9) (Non-phosphorylating glyceraldehyde 3-phosphate dehydrogenase) (Glyceraldehyde-3-phosphate dehydrogenase [NADP+]) (Triosephosphate dehydrogenase).	1e-53	GO_ID:4332	TIGR_CMR|BA0849 SPTR:Q81UL6 symbol:BA0849 "glyceraldehyde-3-phosphate dehydrogenase, NADP-dependent" [GO:0008152 "metabolism" evidence=ISS] [GO:0008886 "glyceraldehyde-3-phosphate dehydrogenase (NADP+) activity" evidence=ISS] InterPro:IPR002086 Pfam:PF00171 GO:GO:0008152 InterPro:IPR012303 PIRSF:PIRSF000147 PROSITE:PS00070 PROSITE:PS00687 HSSP:Q59931 EMBL:AE017334 EMBL:AE017225 EMBL:AE017026 TIGR…	6e-17
Ljwgs_088495.1	1.11.8.3	E1.2.1.3 aldehyde dehydrogenase (NAD+) [EC:1.2.1.3] [COG:COG1012] [GO:0004029]	ath:At2g24270	F27D4.18; NADP-dependent glyceraldehyde-3-phosphate dehydrogenase, putative [EC:1.2.1.9] [KO:K00131]	1e-48	BH2237	COG1012	2e-17	GAPN_PEA	Directproteinsequencing;NADP;Oxidoreductase,NADP-dependent glyceraldehyde-3-phosphate dehydrogenase (EC 1.2.1.9) (Non-phosphorylating glyceraldehyde 3-phosphate dehydrogenase) (Glyceraldehyde-3-phosphate dehydrogenase [NADP+]) (Triosephosphate dehydrogenase).	1e-53	GO_ID:4332	TIGR_CMR|BA0849 SPTR:Q81UL6 symbol:BA0849 "glyceraldehyde-3-phosphate dehydrogenase, NADP-dependent" [GO:0008152 "metabolism" evidence=ISS] [GO:0008886 "glyceraldehyde-3-phosphate dehydrogenase (NADP+) activity" evidence=ISS] InterPro:IPR002086 Pfam:PF00171 GO:GO:0008152 InterPro:IPR012303 PIRSF:PIRSF000147 PROSITE:PS00070 PROSITE:PS00687 HSSP:Q59931 EMBL:AE017334 EMBL:AE017225 EMBL:AE017026 TIGR…	6e-17
Ljwgs_088495.1	1.3.9.4	E1.1.1.1, adh alcohol dehydrogenase [EC:1.1.1.1] [COG:COG1012 COG1062 COG1064 COG1454] [GO:0004022 0004023 0004024 0004025]	ath:At2g24270	F27D4.18; NADP-dependent glyceraldehyde-3-phosphate dehydrogenase, putative [EC:1.2.1.9] [KO:K00131]	1e-48	BH2237	COG1012	2e-17	GAPN_PEA	Directproteinsequencing;NADP;Oxidoreductase,NADP-dependent glyceraldehyde-3-phosphate dehydrogenase (EC 1.2.1.9) (Non-phosphorylating glyceraldehyde 3-phosphate dehydrogenase) (Glyceraldehyde-3-phosphate dehydrogenase [NADP+]) (Triosephosphate dehydrogenase).	1e-53	GO_ID:4332	TIGR_CMR|BA0849 SPTR:Q81UL6 symbol:BA0849 "glyceraldehyde-3-phosphate dehydrogenase, NADP-dependent" [GO:0008152 "metabolism" evidence=ISS] [GO:0008886 "glyceraldehyde-3-phosphate dehydrogenase (NADP+) activity" evidence=ISS] InterPro:IPR002086 Pfam:PF00171 GO:GO:0008152 InterPro:IPR012303 PIRSF:PIRSF000147 PROSITE:PS00070 PROSITE:PS00687 HSSP:Q59931 EMBL:AE017334 EMBL:AE017225 EMBL:AE017026 TIGR…	6e-17
gi45352323	99.2	Unclassified without homolog
Ljwgs_123632.1	99.1.4.2525	GO_ID:47296										GO_ID:47296	TAIR|gene:2826782 SPTR:Q9SXB2 symbol:AT1G11265.1 [GO:0004803 "transposase activity" evidence=ISS] InterPro:IPR001878 InterPro:IPR001584 Pfam:PF00098 Pfam:PF00665 PRINTS:PR00939 SMART:SM00343 PROSITE:PS50158 EMBL:AC007259 PIR:F86246 SPTR:Q9SXB2	3e-43
chr1.CM0113.43	99.1.4.5991	GO_ID:32319										GO_ID:32319	TAIR|gene:2132825 SPTR:Q9T007 symbol:AT4G35200.1 [GO:0000004 "biological process unknown" evidence=ND] [GO:0005554 "molecular function unknown" evidence=ND] Interpro:IPR000264 GO:GO:0006810 InterPro:IPR004320 Pfam:PF03087 EMBL:AL035522 EMBL:AL161587 PIR:T04967 SPTR:Q9T007	5e-38
Ljwgs_075952.1	99.2	Unclassified without homolog
Ljwgs_079148.1	99.1.4.2602	GO_ID:22854										GO_ID:22854	TAIR|gene:2175855 SPTR:Q9SE43 symbol:AT5G60690.1 [GO:0003700 "transcription factor activity" evidence=ISS] [GO:0005634 "nucleus" evidence=ISS;IDA] [GO:0003677 "DNA binding" evidence=ISS] [GO:0006355 "regulation of transcription, DNA-dependent" evidence=ISS] [GO:0008289 "lipid binding" evidence=ISS] InterPro:IPR001356 InterPro:IPR012287 Pfam:PF00046 INTERPRO:IPR002913 GO:GO:0005634 PRINTS:PR00024 …	8e-69
Ljwgs_037155.1	99.1.4.5573	GO_ID:35175							SUBL_ARATH	Calcium;Cellwall;Directproteinsequencing;Glycoprotein;Hydrolase;Protease;Serineprotease;Signal;Zymogen,Subtilisin-like protease precursor (EC 3.4.21.-) (Cucumisin-like serine protease).	3e-18	GO_ID:35175	TAIR|gene:2126484 SPTR:Q9SZV5 symbol:AT4G30020.1 [GO:0004289 "subtilase activity" evidence=ISS] [GO:0006508 "proteolysis" evidence=ISS] InterPro:IPR000209 InterPro:IPR010435 InterPro:IPR010259 InterPro:IPR003137 Pfam:PF02225 Prosite:PS00138 Pfam:PF00082 GO:GO:0016020 PRINTS:PR00723 PROSITE:PS00136 HSSP:Q99405 Pfam:PF05922 Pfam:PF06280 EMBL:AL078464 EMBL:AL161576 EMBL:AY139780 EMBL:BT005822 PIR:T0…	7e-101
Ljwgs_037155.1	99.1.3.1.81	EC 3.4.21.-							SUBL_ARATH	Calcium;Cellwall;Directproteinsequencing;Glycoprotein;Hydrolase;Protease;Serineprotease;Signal;Zymogen,Subtilisin-like protease precursor (EC 3.4.21.-) (Cucumisin-like serine protease).	3e-18	GO_ID:35175	TAIR|gene:2126484 SPTR:Q9SZV5 symbol:AT4G30020.1 [GO:0004289 "subtilase activity" evidence=ISS] [GO:0006508 "proteolysis" evidence=ISS] InterPro:IPR000209 InterPro:IPR010435 InterPro:IPR010259 InterPro:IPR003137 Pfam:PF02225 Prosite:PS00138 Pfam:PF00082 GO:GO:0016020 PRINTS:PR00723 PROSITE:PS00136 HSSP:Q99405 Pfam:PF05922 Pfam:PF06280 EMBL:AL078464 EMBL:AL161576 EMBL:AY139780 EMBL:BT005822 PIR:T0…	7e-101
Ljwgs_019863.2	99.2	Unclassified without homolog
chr1.CM0349.8	4.2.1.3	FTSH, hflB ATP-dependent Zn protease, cell division protein [EC:3.4.24.-] [COG:COG0465]	tpv:TP04_0494	hypothetical protein, conserved [EC:3.4.24.-] [KO:K03798]	2e-49	CC3226	COG0465	4e-47	YMEL1_MOUSE	ATP-binding;Hydrolase;Metal-binding;Metalloprotease;Mitochondrion;Nucleotide-binding;Protease;Zinc,ATP-dependent metalloprotease YME1L1 (EC 3.4.24.-) (YME1-like protein 1) (ATP-dependent metalloprotease FtsH1).	2e-46	GO_ID:10081	TAIR|gene:2057385 SPTR:O80983 symbol:FTSH4 [GO:0004176 "ATP-dependent peptidase activity" evidence=ISS] [GO:0008237 "metallopeptidase activity" evidence=ISS] [GO:0016887 "ATPase activity" evidence=ISS] [GO:0005739 "mitochondrion" evidence=IDA] InterPro:IPR003593 InterPro:IPR000642 InterPro:IPR003959 InterPro:IPR003960 Pfam:PF00004 INTERPRO:IPR001984 InterPro:IPR005936 Prosite:PS00674 SMART:SM0038…	2e-74
chr1.CM0349.8	2.3.1.22	FTSH, hflB ATP-dependent Zn protease, cell division protein [EC:3.4.24.-] [COG:COG0465]	tpv:TP04_0494	hypothetical protein, conserved [EC:3.4.24.-] [KO:K03798]	2e-49	CC3226	COG0465	4e-47	YMEL1_MOUSE	ATP-binding;Hydrolase;Metal-binding;Metalloprotease;Mitochondrion;Nucleotide-binding;Protease;Zinc,ATP-dependent metalloprotease YME1L1 (EC 3.4.24.-) (YME1-like protein 1) (ATP-dependent metalloprotease FtsH1).	2e-46	GO_ID:10081	TAIR|gene:2057385 SPTR:O80983 symbol:FTSH4 [GO:0004176 "ATP-dependent peptidase activity" evidence=ISS] [GO:0008237 "metallopeptidase activity" evidence=ISS] [GO:0016887 "ATPase activity" evidence=ISS] [GO:0005739 "mitochondrion" evidence=IDA] InterPro:IPR003593 InterPro:IPR000642 InterPro:IPR003959 InterPro:IPR003960 Pfam:PF00004 INTERPRO:IPR001984 InterPro:IPR005936 Prosite:PS00674 SMART:SM0038…	2e-74
chr2.CM0020.10	99.1.4.4559	GO_ID:31565							RPM1_ARATH	ATP-binding;Hypersensitiveresponse;Leucine-richrepeat;Membrane;Nucleotide-binding;Plantdefense;Repeat,Disease resistance protein RPM1 (Resistance to Pseudomonas syringae protein 3).	1e-118	GO_ID:31565	TAIR|gene:2077571 SPTR:Q39214 symbol:AT3G07040.1 [GO:0006952 "defense response" evidence=ISS;TAS] Pfam:PF00560 InterPro:IPR001611 InterPro:IPR002182 InterPro:IPR000767 PRINTS:PR00364 Pfam:PF00931 EMBL:AC016827 EMBL:X87851 PIR:A57072 SPTR:Q39214	6e-119
chr2.CM0020.10	99.1.3.2.399	RPM1_ARATH							RPM1_ARATH	ATP-binding;Hypersensitiveresponse;Leucine-richrepeat;Membrane;Nucleotide-binding;Plantdefense;Repeat,Disease resistance protein RPM1 (Resistance to Pseudomonas syringae protein 3).	1e-118	GO_ID:31565	TAIR|gene:2077571 SPTR:Q39214 symbol:AT3G07040.1 [GO:0006952 "defense response" evidence=ISS;TAS] Pfam:PF00560 InterPro:IPR001611 InterPro:IPR002182 InterPro:IPR000767 PRINTS:PR00364 Pfam:PF00931 EMBL:AC016827 EMBL:X87851 PIR:A57072 SPTR:Q39214	6e-119
Ljwgs_120546.1	99.1.4.1482	GO_ID:51825										GO_ID:51825	TAIR|gene:2078006 SPTR:Q8GZ01 symbol:AT3G50940.1 [GO:0005524 "ATP binding" evidence=ISS] [GO:0016887 "ATPase activity" evidence=ISS] InterPro:IPR003593 InterPro:IPR003959 InterPro:IPR003960 Pfam:PF00004 Prosite:PS00674 SMART:SM00382 HSSP:Q9LCZ4 GO:GO:0009507 EMBL:AK117288 SPTR:Q8GZ01	5e-34
TM1372.2	99.2	Unclassified without homolog
Ljwgs_032427.1	4.1.3.74	GSN gelsolin	dre:323285	gsnl1; gelsolin, like 1 [KO:K05768]	2e-25				VILI1_ARATH	Actincapping;Actin-binding;Calcium;Cytoskeleton;Repeat,Villin-1.	2e-61	GO_ID:22336	TAIR|gene:2052074 SPTR:Q9SIK8 symbol:AT2G29890.1 [GO:0003779 "actin binding" evidence=ISS] [GO:0007010 "cytoskeleton organization and biogenesis" evidence=ISS] InterPro:IPR003128 InterPro:IPR007122 HSSP:P02640 InterPro:IPR007123 Pfam:PF00626 PRINTS:PR00597 SMART:SM00262 Pfam:PF02209 SMART:SM00153 EMBL:AC007113 PIR:H84701 SPTR:Q9SIK8	4e-66
chr2.CM0346.21	3.1.1.38	ABC.MR putative ABC transport system ATP-binding protein [COG:COG1132 COG2274] [TC:3.A.1.21 3.A.1.106 3.A.1.110 3.A.1.112 3.A.1.113 3.A.1.117]	hsa:23456	ABCB10; ATP-binding cassette, sub-family B (MDR/TAP), member 10 [KO:K05657]	2e-14	XF2582	COG1132	3e-13	ABCBA_HUMAN	ATP-binding;Innermembrane;Membrane;Mitochondrion;Nucleotide-binding;Polymorphism;Transitpeptide;Transmembrane;Transport,ATP-binding cassette sub-family B member 10, mitochondrial precursor (ATP-binding cassette transporter 10) (ABC transporter 10 protein) (Mitochondrial ATP-binding cassette 2) (M-ABC2).	9e-15	GO_ID:4219	TAIR|gene:2057960 SPTR:Q9ZR72 symbol:AT2G36910.1 [GO:0005516 "calmodulin binding" evidence=ISS] InterPro:IPR003593 InterPro:IPR000873 InterPro:IPR003439 InterPro:IPR001140 Pfam:PF00664 Pfam:PF00005 InterPro:IPR011527 Prosite:PS00211 Prosite:PS00455 SMART:SM00382 ProDom:PD000006 PROSITE:PS50893 GO:GO:0006810 PROSITE:PS50929 HSSP:P08716 EMBL:AC006922 EMBL:X61370 PIR:A42150 IntAct:Q9ZR72 SPTR:Q9ZR72	7e-36
chr2.CM0346.21	3.1.1.31.5	ABCB10 ATP-binding cassette, subfamily B (MDR/TAP), member 10	hsa:23456	ABCB10; ATP-binding cassette, sub-family B (MDR/TAP), member 10 [KO:K05657]	2e-14	XF2582	COG1132	3e-13	ABCBA_HUMAN	ATP-binding;Innermembrane;Membrane;Mitochondrion;Nucleotide-binding;Polymorphism;Transitpeptide;Transmembrane;Transport,ATP-binding cassette sub-family B member 10, mitochondrial precursor (ATP-binding cassette transporter 10) (ABC transporter 10 protein) (Mitochondrial ATP-binding cassette 2) (M-ABC2).	9e-15	GO_ID:4219	TAIR|gene:2057960 SPTR:Q9ZR72 symbol:AT2G36910.1 [GO:0005516 "calmodulin binding" evidence=ISS] InterPro:IPR003593 InterPro:IPR000873 InterPro:IPR003439 InterPro:IPR001140 Pfam:PF00664 Pfam:PF00005 InterPro:IPR011527 Prosite:PS00211 Prosite:PS00455 SMART:SM00382 ProDom:PD000006 PROSITE:PS50893 GO:GO:0006810 PROSITE:PS50929 HSSP:P08716 EMBL:AC006922 EMBL:X61370 PIR:A42150 IntAct:Q9ZR72 SPTR:Q9ZR72	7e-36
chr2.CM0346.21	3.1.1.33	ABCC-BAC ATP-binding casette, subfamily C, bacterial [COG:COG4988 COG4987 COG1132 COG2274] [TC:3.A.1.110 3.A.1.112]	hsa:23456	ABCB10; ATP-binding cassette, sub-family B (MDR/TAP), member 10 [KO:K05657]	2e-14	XF2582	COG1132	3e-13	ABCBA_HUMAN	ATP-binding;Innermembrane;Membrane;Mitochondrion;Nucleotide-binding;Polymorphism;Transitpeptide;Transmembrane;Transport,ATP-binding cassette sub-family B member 10, mitochondrial precursor (ATP-binding cassette transporter 10) (ABC transporter 10 protein) (Mitochondrial ATP-binding cassette 2) (M-ABC2).	9e-15	GO_ID:4219	TAIR|gene:2057960 SPTR:Q9ZR72 symbol:AT2G36910.1 [GO:0005516 "calmodulin binding" evidence=ISS] InterPro:IPR003593 InterPro:IPR000873 InterPro:IPR003439 InterPro:IPR001140 Pfam:PF00664 Pfam:PF00005 InterPro:IPR011527 Prosite:PS00211 Prosite:PS00455 SMART:SM00382 ProDom:PD000006 PROSITE:PS50893 GO:GO:0006810 PROSITE:PS50929 HSSP:P08716 EMBL:AC006922 EMBL:X61370 PIR:A42150 IntAct:Q9ZR72 SPTR:Q9ZR72	7e-36
chr2.CM0346.21	3.1.1.31.13	ABCB-BAC ATP-binding casette, subfamily B, bacterial [COG:COG1132 COG2274 COG5265] [TC:3.A.1.21 3.A.1.106 3.A.1.109 3.A.1.117]	hsa:23456	ABCB10; ATP-binding cassette, sub-family B (MDR/TAP), member 10 [KO:K05657]	2e-14	XF2582	COG1132	3e-13	ABCBA_HUMAN	ATP-binding;Innermembrane;Membrane;Mitochondrion;Nucleotide-binding;Polymorphism;Transitpeptide;Transmembrane;Transport,ATP-binding cassette sub-family B member 10, mitochondrial precursor (ATP-binding cassette transporter 10) (ABC transporter 10 protein) (Mitochondrial ATP-binding cassette 2) (M-ABC2).	9e-15	GO_ID:4219	TAIR|gene:2057960 SPTR:Q9ZR72 symbol:AT2G36910.1 [GO:0005516 "calmodulin binding" evidence=ISS] InterPro:IPR003593 InterPro:IPR000873 InterPro:IPR003439 InterPro:IPR001140 Pfam:PF00664 Pfam:PF00005 InterPro:IPR011527 Prosite:PS00211 Prosite:PS00455 SMART:SM00382 ProDom:PD000006 PROSITE:PS50893 GO:GO:0006810 PROSITE:PS50929 HSSP:P08716 EMBL:AC006922 EMBL:X61370 PIR:A42150 IntAct:Q9ZR72 SPTR:Q9ZR72	7e-36
chr5.CM0062.15	3.2.11.27	RHOQ, TC10 ras homolog gene family, member Q [GO:0003924]							DDR48_YEAST	Completeproteome;Directproteinsequencing;Glycoprotein;Heatshock;Repeat,Stress protein DDR48 (DNA damage-responsive protein 48) (DDRP 48) (YP 75) (Flocculent-specific protein).	6e-10	GO_ID:12954	SGD|S000004784 SPTR:P18899 symbol:DDR48 "flocculent specific protein" [GO:0005737 "cytoplasm" evidence=IDA] [GO:0003924 "GTPase activity" evidence=IDA] [GO:0016887 "ATPase activity" evidence=IDA] [GO:0006281 "DNA repair" evidence=IMP;IDA] SGD:S000004784 GO:GO:0005737 EMBL:Z49808 EMBL:M36110 EMBL:S73336 PIR:S55120 GermOnline:142846 SPTR:P18899	2e-10
chr5.CM0062.15	4.3.3.30	RAS Ras superfamily, small GTP binding protein Ras [GO:0003924]							DDR48_YEAST	Completeproteome;Directproteinsequencing;Glycoprotein;Heatshock;Repeat,Stress protein DDR48 (DNA damage-responsive protein 48) (DDRP 48) (YP 75) (Flocculent-specific protein).	6e-10	GO_ID:12954	SGD|S000004784 SPTR:P18899 symbol:DDR48 "flocculent specific protein" [GO:0005737 "cytoplasm" evidence=IDA] [GO:0003924 "GTPase activity" evidence=IDA] [GO:0016887 "ATPase activity" evidence=IDA] [GO:0006281 "DNA repair" evidence=IMP;IDA] SGD:S000004784 GO:GO:0005737 EMBL:Z49808 EMBL:M36110 EMBL:S73336 PIR:S55120 GermOnline:142846 SPTR:P18899	2e-10
chr5.CM0062.15	3.2.11.52	RHEB GTP-binding protein Rheb [GO:0003924]							DDR48_YEAST	Completeproteome;Directproteinsequencing;Glycoprotein;Heatshock;Repeat,Stress protein DDR48 (DNA damage-responsive protein 48) (DDRP 48) (YP 75) (Flocculent-specific protein).	6e-10	GO_ID:12954	SGD|S000004784 SPTR:P18899 symbol:DDR48 "flocculent specific protein" [GO:0005737 "cytoplasm" evidence=IDA] [GO:0003924 "GTPase activity" evidence=IDA] [GO:0016887 "ATPase activity" evidence=IDA] [GO:0006281 "DNA repair" evidence=IMP;IDA] SGD:S000004784 GO:GO:0005737 EMBL:Z49808 EMBL:M36110 EMBL:S73336 PIR:S55120 GermOnline:142846 SPTR:P18899	2e-10
chr5.CM0062.15	4.3.1.67	RAS Ras superfamily, small GTP binding protein Ras [GO:0003924]							DDR48_YEAST	Completeproteome;Directproteinsequencing;Glycoprotein;Heatshock;Repeat,Stress protein DDR48 (DNA damage-responsive protein 48) (DDRP 48) (YP 75) (Flocculent-specific protein).	6e-10	GO_ID:12954	SGD|S000004784 SPTR:P18899 symbol:DDR48 "flocculent specific protein" [GO:0005737 "cytoplasm" evidence=IDA] [GO:0003924 "GTPase activity" evidence=IDA] [GO:0016887 "ATPase activity" evidence=IDA] [GO:0006281 "DNA repair" evidence=IMP;IDA] SGD:S000004784 GO:GO:0005737 EMBL:Z49808 EMBL:M36110 EMBL:S73336 PIR:S55120 GermOnline:142846 SPTR:P18899	2e-10
chr5.CM0062.15	3.2.13.32	RAS Ras superfamily, small GTP binding protein Ras [GO:0003924]							DDR48_YEAST	Completeproteome;Directproteinsequencing;Glycoprotein;Heatshock;Repeat,Stress protein DDR48 (DNA damage-responsive protein 48) (DDRP 48) (YP 75) (Flocculent-specific protein).	6e-10	GO_ID:12954	SGD|S000004784 SPTR:P18899 symbol:DDR48 "flocculent specific protein" [GO:0005737 "cytoplasm" evidence=IDA] [GO:0003924 "GTPase activity" evidence=IDA] [GO:0016887 "ATPase activity" evidence=IDA] [GO:0006281 "DNA repair" evidence=IMP;IDA] SGD:S000004784 GO:GO:0005737 EMBL:Z49808 EMBL:M36110 EMBL:S73336 PIR:S55120 GermOnline:142846 SPTR:P18899	2e-10
chr5.CM0062.15	3.2.11.57	RAS Ras superfamily, small GTP binding protein Ras [GO:0003924]							DDR48_YEAST	Completeproteome;Directproteinsequencing;Glycoprotein;Heatshock;Repeat,Stress protein DDR48 (DNA damage-responsive protein 48) (DDRP 48) (YP 75) (Flocculent-specific protein).	6e-10	GO_ID:12954	SGD|S000004784 SPTR:P18899 symbol:DDR48 "flocculent specific protein" [GO:0005737 "cytoplasm" evidence=IDA] [GO:0003924 "GTPase activity" evidence=IDA] [GO:0016887 "ATPase activity" evidence=IDA] [GO:0006281 "DNA repair" evidence=IMP;IDA] SGD:S000004784 GO:GO:0005737 EMBL:Z49808 EMBL:M36110 EMBL:S73336 PIR:S55120 GermOnline:142846 SPTR:P18899	2e-10
chr5.CM0062.15	4.5.2.22	RAS Ras superfamily, small GTP binding protein Ras [GO:0003924]							DDR48_YEAST	Completeproteome;Directproteinsequencing;Glycoprotein;Heatshock;Repeat,Stress protein DDR48 (DNA damage-responsive protein 48) (DDRP 48) (YP 75) (Flocculent-specific protein).	6e-10	GO_ID:12954	SGD|S000004784 SPTR:P18899 symbol:DDR48 "flocculent specific protein" [GO:0005737 "cytoplasm" evidence=IDA] [GO:0003924 "GTPase activity" evidence=IDA] [GO:0016887 "ATPase activity" evidence=IDA] [GO:0006281 "DNA repair" evidence=IMP;IDA] SGD:S000004784 GO:GO:0005737 EMBL:Z49808 EMBL:M36110 EMBL:S73336 PIR:S55120 GermOnline:142846 SPTR:P18899	2e-10
chr5.CM0062.15	3.2.14.13	RAS Ras superfamily, small GTP binding protein Ras [GO:0003924]							DDR48_YEAST	Completeproteome;Directproteinsequencing;Glycoprotein;Heatshock;Repeat,Stress protein DDR48 (DNA damage-responsive protein 48) (DDRP 48) (YP 75) (Flocculent-specific protein).	6e-10	GO_ID:12954	SGD|S000004784 SPTR:P18899 symbol:DDR48 "flocculent specific protein" [GO:0005737 "cytoplasm" evidence=IDA] [GO:0003924 "GTPase activity" evidence=IDA] [GO:0016887 "ATPase activity" evidence=IDA] [GO:0006281 "DNA repair" evidence=IMP;IDA] SGD:S000004784 GO:GO:0005737 EMBL:Z49808 EMBL:M36110 EMBL:S73336 PIR:S55120 GermOnline:142846 SPTR:P18899	2e-10
chr5.CM0062.15	4.1.3.24	RAS Ras superfamily, small GTP binding protein Ras [GO:0003924]							DDR48_YEAST	Completeproteome;Directproteinsequencing;Glycoprotein;Heatshock;Repeat,Stress protein DDR48 (DNA damage-responsive protein 48) (DDRP 48) (YP 75) (Flocculent-specific protein).	6e-10	GO_ID:12954	SGD|S000004784 SPTR:P18899 symbol:DDR48 "flocculent specific protein" [GO:0005737 "cytoplasm" evidence=IDA] [GO:0003924 "GTPase activity" evidence=IDA] [GO:0016887 "ATPase activity" evidence=IDA] [GO:0006281 "DNA repair" evidence=IMP;IDA] SGD:S000004784 GO:GO:0005737 EMBL:Z49808 EMBL:M36110 EMBL:S73336 PIR:S55120 GermOnline:142846 SPTR:P18899	2e-10
chr5.CM0062.15	4.3.4.11	RAS Ras superfamily, small GTP binding protein Ras [GO:0003924]							DDR48_YEAST	Completeproteome;Directproteinsequencing;Glycoprotein;Heatshock;Repeat,Stress protein DDR48 (DNA damage-responsive protein 48) (DDRP 48) (YP 75) (Flocculent-specific protein).	6e-10	GO_ID:12954	SGD|S000004784 SPTR:P18899 symbol:DDR48 "flocculent specific protein" [GO:0005737 "cytoplasm" evidence=IDA] [GO:0003924 "GTPase activity" evidence=IDA] [GO:0016887 "ATPase activity" evidence=IDA] [GO:0006281 "DNA repair" evidence=IMP;IDA] SGD:S000004784 GO:GO:0005737 EMBL:Z49808 EMBL:M36110 EMBL:S73336 PIR:S55120 GermOnline:142846 SPTR:P18899	2e-10
chr5.CM0062.15	3.2.2.17	RAS Ras superfamily, small GTP binding protein Ras [GO:0003924]							DDR48_YEAST	Completeproteome;Directproteinsequencing;Glycoprotein;Heatshock;Repeat,Stress protein DDR48 (DNA damage-responsive protein 48) (DDRP 48) (YP 75) (Flocculent-specific protein).	6e-10	GO_ID:12954	SGD|S000004784 SPTR:P18899 symbol:DDR48 "flocculent specific protein" [GO:0005737 "cytoplasm" evidence=IDA] [GO:0003924 "GTPase activity" evidence=IDA] [GO:0016887 "ATPase activity" evidence=IDA] [GO:0006281 "DNA repair" evidence=IMP;IDA] SGD:S000004784 GO:GO:0005737 EMBL:Z49808 EMBL:M36110 EMBL:S73336 PIR:S55120 GermOnline:142846 SPTR:P18899	2e-10
chr5.CM0062.15	4.5.1.4	RAS Ras superfamily, small GTP binding protein Ras [GO:0003924]							DDR48_YEAST	Completeproteome;Directproteinsequencing;Glycoprotein;Heatshock;Repeat,Stress protein DDR48 (DNA damage-responsive protein 48) (DDRP 48) (YP 75) (Flocculent-specific protein).	6e-10	GO_ID:12954	SGD|S000004784 SPTR:P18899 symbol:DDR48 "flocculent specific protein" [GO:0005737 "cytoplasm" evidence=IDA] [GO:0003924 "GTPase activity" evidence=IDA] [GO:0016887 "ATPase activity" evidence=IDA] [GO:0006281 "DNA repair" evidence=IMP;IDA] SGD:S000004784 GO:GO:0005737 EMBL:Z49808 EMBL:M36110 EMBL:S73336 PIR:S55120 GermOnline:142846 SPTR:P18899	2e-10
chr1.CM0113.81	1.9.3.7	EPD D-erythrose 4-phosphate dehydrogenase [EC:1.2.1.-] [COG:COG0057] [GO:0048001]	ath:At1g42970	F13A11.3; glyceraldehyde-3-phosphate dehydrogenase B, chloroplast (GAPB) / NADP-dependent glyceraldehydephosphate dehydrogenase subunit B [EC:1.2.1.12] [KO:K00134]	0	sll1342	COG0057	4e-113	G3PB_PEA	Calvincycle;Chloroplast;Multigenefamily;NADP;Oxidoreductase;Plastid;Transitpeptide,Glyceraldehyde-3-phosphate dehydrogenase B, chloroplast precursor (EC 1.2.1.13) (NADP-dependent glyceraldehydephosphate dehydrogenase subunit B).	0	GO_ID:7867	TAIR|gene:2009863 SPTR:P25857 symbol:AT1G42970.1 [GO:0006096 "glycolysis" evidence=ISS] [GO:0008943 "glyceraldehyde-3-phosphate dehydrogenase activity" evidence=ISS] [GO:0019253 "reductive pentose-phosphate cycle" evidence=NAS] InterPro:IPR000173 Pfam:PF00044 InterPro:IPR006424 Pfam:PF02800 PANTHER:PTHR10836 PRINTS:PR00078 TIGRFAMs:TIGR01534 PROSITE:PS00071 HSSP:P19866 EMBL:AC068324 EMBL:M64115 E…	0
chr1.CM0113.81	1.2.4.3	E1.2.1.13, gap2 glyceraldehyde-3-phosphate dehydrogenase (NADP+) (phosphorylating) [EC:1.2.1.13] [GO:0047100]	ath:At1g42970	F13A11.3; glyceraldehyde-3-phosphate dehydrogenase B, chloroplast (GAPB) / NADP-dependent glyceraldehydephosphate dehydrogenase subunit B [EC:1.2.1.12] [KO:K00134]	0	sll1342	COG0057	4e-113	G3PB_PEA	Calvincycle;Chloroplast;Multigenefamily;NADP;Oxidoreductase;Plastid;Transitpeptide,Glyceraldehyde-3-phosphate dehydrogenase B, chloroplast precursor (EC 1.2.1.13) (NADP-dependent glyceraldehydephosphate dehydrogenase subunit B).	0	GO_ID:7867	TAIR|gene:2009863 SPTR:P25857 symbol:AT1G42970.1 [GO:0006096 "glycolysis" evidence=ISS] [GO:0008943 "glyceraldehyde-3-phosphate dehydrogenase activity" evidence=ISS] [GO:0019253 "reductive pentose-phosphate cycle" evidence=NAS] InterPro:IPR000173 Pfam:PF00044 InterPro:IPR006424 Pfam:PF02800 PANTHER:PTHR10836 PRINTS:PR00078 TIGRFAMs:TIGR01534 PROSITE:PS00071 HSSP:P19866 EMBL:AC068324 EMBL:M64115 E…	0
chr1.CM0113.81	1.1.1.9	E1.2.1.12, GAPD, gapA glyceraldehyde 3-phosphate dehydrogenase [EC:1.2.1.12] [COG:COG0057] [GO:0004365]	ath:At1g42970	F13A11.3; glyceraldehyde-3-phosphate dehydrogenase B, chloroplast (GAPB) / NADP-dependent glyceraldehydephosphate dehydrogenase subunit B [EC:1.2.1.12] [KO:K00134]	0	sll1342	COG0057	4e-113	G3PB_PEA	Calvincycle;Chloroplast;Multigenefamily;NADP;Oxidoreductase;Plastid;Transitpeptide,Glyceraldehyde-3-phosphate dehydrogenase B, chloroplast precursor (EC 1.2.1.13) (NADP-dependent glyceraldehydephosphate dehydrogenase subunit B).	0	GO_ID:7867	TAIR|gene:2009863 SPTR:P25857 symbol:AT1G42970.1 [GO:0006096 "glycolysis" evidence=ISS] [GO:0008943 "glyceraldehyde-3-phosphate dehydrogenase activity" evidence=ISS] [GO:0019253 "reductive pentose-phosphate cycle" evidence=NAS] InterPro:IPR000173 Pfam:PF00044 InterPro:IPR006424 Pfam:PF02800 PANTHER:PTHR10836 PRINTS:PR00078 TIGRFAMs:TIGR01534 PROSITE:PS00071 HSSP:P19866 EMBL:AC068324 EMBL:M64115 E…	0
TM1006.9	99.1.4.3520	GO_ID:3774										GO_ID:3774	TAIR|gene:3438840 SPTR:Q8S3D1 symbol:AT4G29100.1 [GO:0003700 "transcription factor activity" evidence=ISS] [GO:0045449 "regulation of transcription" evidence=TAS] InterPro:IPR001092 SMART:SM00353 EMBL:AL161574 EMBL:AL078470 EMBL:AF488634 EMBL:AY081316 EMBL:BT000121 PIR:T08965 SPTR:Q8S3D1	2e-65
chr5.CM0260.33	99.1.4.2271	GO_ID:47564										GO_ID:47564	TAIR|gene:2049831 SPTR:Q9ZUS8 symbol:AT2G37380.1 [GO:0005554 "molecular function unknown" evidence=ND] [GO:0000004 "biological process unknown" evidence=ND] [GO:0008372 "cellular component unknown" evidence=ND] EMBL:AC005896 EMBL:BT011736 PIR:A84792 SPTR:Q9ZUS8	2e-24
Ljwgs_141937.1	99.2	Unclassified without homolog
TC17247	99.2	Unclassified without homolog
chr3.CM0160.24.1	99.1.4.447	GO_ID:51532							Y4844_ARATH	3D-structure,Protein At4g28440.	2e-14	GO_ID:51532	TAIR|gene:3696319 SPTR:Q8RYC3 symbol:AT2G33845.1 [GO:0005554 "molecular function unknown" evidence=ND] [GO:0000004 "biological process unknown" evidence=ND] EMBL:U78721 EMBL:AY087128 EMBL:AY136315 EMBL:BT000423 SMR:Q8RYC3 SPTR:Q8RYC3	3e-15
chr3.CM0160.24.1	99.1.3.2.324	Y4844_ARATH							Y4844_ARATH	3D-structure,Protein At4g28440.	2e-14	GO_ID:51532	TAIR|gene:3696319 SPTR:Q8RYC3 symbol:AT2G33845.1 [GO:0005554 "molecular function unknown" evidence=ND] [GO:0000004 "biological process unknown" evidence=ND] EMBL:U78721 EMBL:AY087128 EMBL:AY136315 EMBL:BT000423 SMR:Q8RYC3 SPTR:Q8RYC3	3e-15
Ljwgs_074024.1	2.4.3.152	K07497 putative transposase [COG:COG2801]	spo:SPAC9.04	retrotransposable element tf2 155 kd protein [KO:K07497]	3e-25				RT23_SCHPO	Completeproteome;Transposableelement,Retrotransposable element Tf2 155 kDa protein type 3.	2e-25	GO_ID:20071	TAIR|gene:2034417 SPTR:Q9LMV1 symbol:AT1G20390.1 [GO:0003677 "DNA binding" evidence=ISS] [GO:0006310 "DNA recombination" evidence=ISS] InterPro:IPR002156 InterPro:IPR001584 InterPro:IPR000477 InterPro:IPR005162 Pfam:PF00665 Pfam:PF00075 Pfam:PF00078 PROSITE:PS50879 Pfam:PF03732 EMBL:AC027665 PIR:H86337 SPTR:Q9LMV1	4e-65
chr4.CM0234.4	99.1.3.2.198	TL16_ARATH							TL16_ARATH	Chloroplast;Plastid;Thylakoid;Transitpeptide,Thylakoid lumenal 16.5 kDa protein, chloroplast precursor.	1e-31
Ljwgs_121295.1	99.2	Unclassified without homolog
Ljwgs_119507.1	2.4.3.152	K07497 putative transposase [COG:COG2801]	spo:SPAC9.04	retrotransposable element tf2 155 kd protein [KO:K07497]	6e-43				RT23_SCHPO	Completeproteome;Transposableelement,Retrotransposable element Tf2 155 kDa protein type 3.	4e-43	GO_ID:39222	TAIR|gene:3700592 SPTR:Q9LHM4 symbol:AT3G11970.1 [GO:0003964 "RNA-directed DNA polymerase activity" evidence=ISS] InterPro:IPR000953 Pfam:PF00385 InterPro:IPR001584 InterPro:IPR000477 InterPro:IPR001969 InterPro:IPR005162 Pfam:PF00665 Pfam:PF00078 GO:GO:0005634 GO:GO:0000785 SMART:SM00298 PROSITE:PS50013 PROSITE:PS00141 Pfam:PF03732 EMBL:AP002040 EMBL:AC069473 SPTR:Q9LHM4	3e-99
Ljwgs_119507.1	2.4.3.9	E2.7.7.49 RNA-directed DNA polymerase [EC:2.7.7.49] [COG:COG3344] [GO:0003721 0003964]	spo:SPAC9.04	retrotransposable element tf2 155 kd protein [KO:K07497]	6e-43				RT23_SCHPO	Completeproteome;Transposableelement,Retrotransposable element Tf2 155 kDa protein type 3.	4e-43	GO_ID:39222	TAIR|gene:3700592 SPTR:Q9LHM4 symbol:AT3G11970.1 [GO:0003964 "RNA-directed DNA polymerase activity" evidence=ISS] InterPro:IPR000953 Pfam:PF00385 InterPro:IPR001584 InterPro:IPR000477 InterPro:IPR001969 InterPro:IPR005162 Pfam:PF00665 Pfam:PF00078 GO:GO:0005634 GO:GO:0000785 SMART:SM00298 PROSITE:PS50013 PROSITE:PS00141 Pfam:PF03732 EMBL:AP002040 EMBL:AC069473 SPTR:Q9LHM4	3e-99
Ljwgs_068530.1	99.2	Unclassified without homolog
Ljwgs_026302.1	1.9.7.12	E1.1.1.153, spr sepiapterin reductase [EC:1.1.1.153] [COG:COG1028] [GO:0004757]	rno:29224	Cbr1; carbonyl reductase 1 [EC:1.1.1.184] [KO:K00079]	2e-14	ZfabG	COG1028	2e-10	DHCA_RAT	Acetylation;Directproteinsequencing;NADP;Oxidoreductase,Carbonyl reductase [NADPH] 1 (EC 1.1.1.184) (NADPH-dependent carbonyl reductase 1).	1e-14	GO_ID:9890	TAIR|gene:2098855 SPTR:Q9M2E2 symbol:AT3G61220.1 [GO:0008372 "cellular component unknown" evidence=ND] [GO:0016491 "oxidoreductase activity" evidence=ISS] InterPro:IPR002198 InterPro:IPR002347 Pfam:PF00106 GO:GO:0008152 PRINTS:PR00080 PRINTS:PR00081 HSSP:Q28960 GO:GO:0009507 EMBL:AL137898 EMBL:AY045884 EMBL:AY091305 PIR:T47914 SPTR:Q9M2E2	2e-30
Ljwgs_026302.1	1.1.4.5	E1.1.1.125, kduD 2-deoxy-D-gluconate 3-dehydrogenase [EC:1.1.1.125] [COG:COG1028] [GO:0008678]	rno:29224	Cbr1; carbonyl reductase 1 [EC:1.1.1.184] [KO:K00079]	2e-14	ZfabG	COG1028	2e-10	DHCA_RAT	Acetylation;Directproteinsequencing;NADP;Oxidoreductase,Carbonyl reductase [NADPH] 1 (EC 1.1.1.184) (NADPH-dependent carbonyl reductase 1).	1e-14	GO_ID:9890	TAIR|gene:2098855 SPTR:Q9M2E2 symbol:AT3G61220.1 [GO:0008372 "cellular component unknown" evidence=ND] [GO:0016491 "oxidoreductase activity" evidence=ISS] InterPro:IPR002198 InterPro:IPR002347 Pfam:PF00106 GO:GO:0008152 PRINTS:PR00080 PRINTS:PR00081 HSSP:Q28960 GO:GO:0009507 EMBL:AL137898 EMBL:AY045884 EMBL:AY091305 PIR:T47914 SPTR:Q9M2E2	2e-30
Ljwgs_026302.1	1.9.10.50	E1.3.1.33, por protochlorophyllide reductase [EC:1.3.1.33] [COG:COG1028] [GO:0016630]	rno:29224	Cbr1; carbonyl reductase 1 [EC:1.1.1.184] [KO:K00079]	2e-14	ZfabG	COG1028	2e-10	DHCA_RAT	Acetylation;Directproteinsequencing;NADP;Oxidoreductase,Carbonyl reductase [NADPH] 1 (EC 1.1.1.184) (NADPH-dependent carbonyl reductase 1).	1e-14	GO_ID:9890	TAIR|gene:2098855 SPTR:Q9M2E2 symbol:AT3G61220.1 [GO:0008372 "cellular component unknown" evidence=ND] [GO:0016491 "oxidoreductase activity" evidence=ISS] InterPro:IPR002198 InterPro:IPR002347 Pfam:PF00106 GO:GO:0008152 PRINTS:PR00080 PRINTS:PR00081 HSSP:Q28960 GO:GO:0009507 EMBL:AL137898 EMBL:AY045884 EMBL:AY091305 PIR:T47914 SPTR:Q9M2E2	2e-30
Ljwgs_026302.1	1.8.8.3	E1.3.1.28, entA 2,3-dihydro-2,3-dihydroxybenzoate dehydrogenase [EC:1.3.1.28] [COG:COG1028] [GO:0008667]	rno:29224	Cbr1; carbonyl reductase 1 [EC:1.1.1.184] [KO:K00079]	2e-14	ZfabG	COG1028	2e-10	DHCA_RAT	Acetylation;Directproteinsequencing;NADP;Oxidoreductase,Carbonyl reductase [NADPH] 1 (EC 1.1.1.184) (NADPH-dependent carbonyl reductase 1).	1e-14	GO_ID:9890	TAIR|gene:2098855 SPTR:Q9M2E2 symbol:AT3G61220.1 [GO:0008372 "cellular component unknown" evidence=ND] [GO:0016491 "oxidoreductase activity" evidence=ISS] InterPro:IPR002198 InterPro:IPR002347 Pfam:PF00106 GO:GO:0008152 PRINTS:PR00080 PRINTS:PR00081 HSSP:Q28960 GO:GO:0009507 EMBL:AL137898 EMBL:AY045884 EMBL:AY091305 PIR:T47914 SPTR:Q9M2E2	2e-30
Ljwgs_026302.1	1.1.14.17	E1.1.1.36, phbB acetoacetyl-CoA reductase [EC:1.1.1.36] [COG:COG1028] [GO:0018454]	rno:29224	Cbr1; carbonyl reductase 1 [EC:1.1.1.184] [KO:K00079]	2e-14	ZfabG	COG1028	2e-10	DHCA_RAT	Acetylation;Directproteinsequencing;NADP;Oxidoreductase,Carbonyl reductase [NADPH] 1 (EC 1.1.1.184) (NADPH-dependent carbonyl reductase 1).	1e-14	GO_ID:9890	TAIR|gene:2098855 SPTR:Q9M2E2 symbol:AT3G61220.1 [GO:0008372 "cellular component unknown" evidence=ND] [GO:0016491 "oxidoreductase activity" evidence=ISS] InterPro:IPR002198 InterPro:IPR002347 Pfam:PF00106 GO:GO:0008152 PRINTS:PR00080 PRINTS:PR00081 HSSP:Q28960 GO:GO:0009507 EMBL:AL137898 EMBL:AY045884 EMBL:AY091305 PIR:T47914 SPTR:Q9M2E2	2e-30
Ljwgs_026302.1	1.1.3.26	E1.1.1.47, gdh glucose 1-dehydrogenase [EC:1.1.1.47] [COG:COG1028]	rno:29224	Cbr1; carbonyl reductase 1 [EC:1.1.1.184] [KO:K00079]	2e-14	ZfabG	COG1028	2e-10	DHCA_RAT	Acetylation;Directproteinsequencing;NADP;Oxidoreductase,Carbonyl reductase [NADPH] 1 (EC 1.1.1.184) (NADPH-dependent carbonyl reductase 1).	1e-14	GO_ID:9890	TAIR|gene:2098855 SPTR:Q9M2E2 symbol:AT3G61220.1 [GO:0008372 "cellular component unknown" evidence=ND] [GO:0016491 "oxidoreductase activity" evidence=ISS] InterPro:IPR002198 InterPro:IPR002347 Pfam:PF00106 GO:GO:0008152 PRINTS:PR00080 PRINTS:PR00081 HSSP:Q28960 GO:GO:0009507 EMBL:AL137898 EMBL:AY045884 EMBL:AY091305 PIR:T47914 SPTR:Q9M2E2	2e-30
Ljwgs_026302.1	1.1.13.10	E1.3.1.- [EC:1.3.1.-] [COG:COG1028]	rno:29224	Cbr1; carbonyl reductase 1 [EC:1.1.1.184] [KO:K00079]	2e-14	ZfabG	COG1028	2e-10	DHCA_RAT	Acetylation;Directproteinsequencing;NADP;Oxidoreductase,Carbonyl reductase [NADPH] 1 (EC 1.1.1.184) (NADPH-dependent carbonyl reductase 1).	1e-14	GO_ID:9890	TAIR|gene:2098855 SPTR:Q9M2E2 symbol:AT3G61220.1 [GO:0008372 "cellular component unknown" evidence=ND] [GO:0016491 "oxidoreductase activity" evidence=ISS] InterPro:IPR002198 InterPro:IPR002347 Pfam:PF00106 GO:GO:0008152 PRINTS:PR00080 PRINTS:PR00081 HSSP:Q28960 GO:GO:0009507 EMBL:AL137898 EMBL:AY045884 EMBL:AY091305 PIR:T47914 SPTR:Q9M2E2	2e-30
Ljwgs_026302.1	1.11.6.2	E1.3.1.- [EC:1.3.1.-] [COG:COG1028]	rno:29224	Cbr1; carbonyl reductase 1 [EC:1.1.1.184] [KO:K00079]	2e-14	ZfabG	COG1028	2e-10	DHCA_RAT	Acetylation;Directproteinsequencing;NADP;Oxidoreductase,Carbonyl reductase [NADPH] 1 (EC 1.1.1.184) (NADPH-dependent carbonyl reductase 1).	1e-14	GO_ID:9890	TAIR|gene:2098855 SPTR:Q9M2E2 symbol:AT3G61220.1 [GO:0008372 "cellular component unknown" evidence=ND] [GO:0016491 "oxidoreductase activity" evidence=ISS] InterPro:IPR002198 InterPro:IPR002347 Pfam:PF00106 GO:GO:0008152 PRINTS:PR00080 PRINTS:PR00081 HSSP:Q28960 GO:GO:0009507 EMBL:AL137898 EMBL:AY045884 EMBL:AY091305 PIR:T47914 SPTR:Q9M2E2	2e-30
Ljwgs_026302.1	1.9.10.29	COBL2, cobL precorrin-8W decarboxylase [EC:1.-.-.-] [COG:COG2242] [GO:0016491]	rno:29224	Cbr1; carbonyl reductase 1 [EC:1.1.1.184] [KO:K00079]	2e-14	ZfabG	COG1028	2e-10	DHCA_RAT	Acetylation;Directproteinsequencing;NADP;Oxidoreductase,Carbonyl reductase [NADPH] 1 (EC 1.1.1.184) (NADPH-dependent carbonyl reductase 1).	1e-14	GO_ID:9890	TAIR|gene:2098855 SPTR:Q9M2E2 symbol:AT3G61220.1 [GO:0008372 "cellular component unknown" evidence=ND] [GO:0016491 "oxidoreductase activity" evidence=ISS] InterPro:IPR002198 InterPro:IPR002347 Pfam:PF00106 GO:GO:0008152 PRINTS:PR00080 PRINTS:PR00081 HSSP:Q28960 GO:GO:0009507 EMBL:AL137898 EMBL:AY045884 EMBL:AY091305 PIR:T47914 SPTR:Q9M2E2	2e-30
Ljwgs_026302.1	1.7.11.2	E1.1.1.102 3-dehydrosphinganine reductase [EC:1.1.1.102] [COG:COG1028] [GO:0047560]	rno:29224	Cbr1; carbonyl reductase 1 [EC:1.1.1.184] [KO:K00079]	2e-14	ZfabG	COG1028	2e-10	DHCA_RAT	Acetylation;Directproteinsequencing;NADP;Oxidoreductase,Carbonyl reductase [NADPH] 1 (EC 1.1.1.184) (NADPH-dependent carbonyl reductase 1).	1e-14	GO_ID:9890	TAIR|gene:2098855 SPTR:Q9M2E2 symbol:AT3G61220.1 [GO:0008372 "cellular component unknown" evidence=ND] [GO:0016491 "oxidoreductase activity" evidence=ISS] InterPro:IPR002198 InterPro:IPR002347 Pfam:PF00106 GO:GO:0008152 PRINTS:PR00080 PRINTS:PR00081 HSSP:Q28960 GO:GO:0009507 EMBL:AL137898 EMBL:AY045884 EMBL:AY091305 PIR:T47914 SPTR:Q9M2E2	2e-30
Ljwgs_026302.1	1.3.1.5	E1.1.1.100, fabG 3-oxoacyl-[acyl-carrier protein] reductase [EC:1.1.1.100] [COG:COG1028] [GO:0004316]	rno:29224	Cbr1; carbonyl reductase 1 [EC:1.1.1.184] [KO:K00079]	2e-14	ZfabG	COG1028	2e-10	DHCA_RAT	Acetylation;Directproteinsequencing;NADP;Oxidoreductase,Carbonyl reductase [NADPH] 1 (EC 1.1.1.184) (NADPH-dependent carbonyl reductase 1).	1e-14	GO_ID:9890	TAIR|gene:2098855 SPTR:Q9M2E2 symbol:AT3G61220.1 [GO:0008372 "cellular component unknown" evidence=ND] [GO:0016491 "oxidoreductase activity" evidence=ISS] InterPro:IPR002198 InterPro:IPR002347 Pfam:PF00106 GO:GO:0008152 PRINTS:PR00080 PRINTS:PR00081 HSSP:Q28960 GO:GO:0009507 EMBL:AL137898 EMBL:AY045884 EMBL:AY091305 PIR:T47914 SPTR:Q9M2E2	2e-30
Ljwgs_026302.1	1.3.4.7	E1.1.1.30, bdh 3-hydroxybutyrate dehydrogenase [EC:1.1.1.30] [COG:COG1028] [GO:0003858]	rno:29224	Cbr1; carbonyl reductase 1 [EC:1.1.1.184] [KO:K00079]	2e-14	ZfabG	COG1028	2e-10	DHCA_RAT	Acetylation;Directproteinsequencing;NADP;Oxidoreductase,Carbonyl reductase [NADPH] 1 (EC 1.1.1.184) (NADPH-dependent carbonyl reductase 1).	1e-14	GO_ID:9890	TAIR|gene:2098855 SPTR:Q9M2E2 symbol:AT3G61220.1 [GO:0008372 "cellular component unknown" evidence=ND] [GO:0016491 "oxidoreductase activity" evidence=ISS] InterPro:IPR002198 InterPro:IPR002347 Pfam:PF00106 GO:GO:0008152 PRINTS:PR00080 PRINTS:PR00081 HSSP:Q28960 GO:GO:0009507 EMBL:AL137898 EMBL:AY045884 EMBL:AY091305 PIR:T47914 SPTR:Q9M2E2	2e-30
Ljwgs_026302.1	1.1.5.27	E1.1.1.140, srlD sorbitol-6-phosphate 2-dehydrogenase [EC:1.1.1.140] [COG:COG1028] [GO:0009010]	rno:29224	Cbr1; carbonyl reductase 1 [EC:1.1.1.184] [KO:K00079]	2e-14	ZfabG	COG1028	2e-10	DHCA_RAT	Acetylation;Directproteinsequencing;NADP;Oxidoreductase,Carbonyl reductase [NADPH] 1 (EC 1.1.1.184) (NADPH-dependent carbonyl reductase 1).	1e-14	GO_ID:9890	TAIR|gene:2098855 SPTR:Q9M2E2 symbol:AT3G61220.1 [GO:0008372 "cellular component unknown" evidence=ND] [GO:0016491 "oxidoreductase activity" evidence=ISS] InterPro:IPR002198 InterPro:IPR002347 Pfam:PF00106 GO:GO:0008152 PRINTS:PR00080 PRINTS:PR00081 HSSP:Q28960 GO:GO:0009507 EMBL:AL137898 EMBL:AY045884 EMBL:AY091305 PIR:T47914 SPTR:Q9M2E2	2e-30
Ljwgs_026302.1	1.5.14.16	E1.3.1.- [EC:1.3.1.-] [COG:COG1028]	rno:29224	Cbr1; carbonyl reductase 1 [EC:1.1.1.184] [KO:K00079]	2e-14	ZfabG	COG1028	2e-10	DHCA_RAT	Acetylation;Directproteinsequencing;NADP;Oxidoreductase,Carbonyl reductase [NADPH] 1 (EC 1.1.1.184) (NADPH-dependent carbonyl reductase 1).	1e-14	GO_ID:9890	TAIR|gene:2098855 SPTR:Q9M2E2 symbol:AT3G61220.1 [GO:0008372 "cellular component unknown" evidence=ND] [GO:0016491 "oxidoreductase activity" evidence=ISS] InterPro:IPR002198 InterPro:IPR002347 Pfam:PF00106 GO:GO:0008152 PRINTS:PR00080 PRINTS:PR00081 HSSP:Q28960 GO:GO:0009507 EMBL:AL137898 EMBL:AY045884 EMBL:AY091305 PIR:T47914 SPTR:Q9M2E2	2e-30
Ljwgs_026302.1	1.3.11.15	E1.1.1.184, CBR carbonyl reductase (NADPH) [EC:1.1.1.184] [GO:0004090]	rno:29224	Cbr1; carbonyl reductase 1 [EC:1.1.1.184] [KO:K00079]	2e-14	ZfabG	COG1028	2e-10	DHCA_RAT	Acetylation;Directproteinsequencing;NADP;Oxidoreductase,Carbonyl reductase [NADPH] 1 (EC 1.1.1.184) (NADPH-dependent carbonyl reductase 1).	1e-14	GO_ID:9890	TAIR|gene:2098855 SPTR:Q9M2E2 symbol:AT3G61220.1 [GO:0008372 "cellular component unknown" evidence=ND] [GO:0016491 "oxidoreductase activity" evidence=ISS] InterPro:IPR002198 InterPro:IPR002347 Pfam:PF00106 GO:GO:0008152 PRINTS:PR00080 PRINTS:PR00081 HSSP:Q28960 GO:GO:0009507 EMBL:AL137898 EMBL:AY045884 EMBL:AY091305 PIR:T47914 SPTR:Q9M2E2	2e-30
Ljwgs_026302.1	1.11.16.6	E1.3.1.25, benD 1,6-dihydroxycyclohexa-2,4-diene-1-carboxylate dehydrogenase [EC:1.3.1.25] [COG:COG1028] [GO:0047116]	rno:29224	Cbr1; carbonyl reductase 1 [EC:1.1.1.184] [KO:K00079]	2e-14	ZfabG	COG1028	2e-10	DHCA_RAT	Acetylation;Directproteinsequencing;NADP;Oxidoreductase,Carbonyl reductase [NADPH] 1 (EC 1.1.1.184) (NADPH-dependent carbonyl reductase 1).	1e-14	GO_ID:9890	TAIR|gene:2098855 SPTR:Q9M2E2 symbol:AT3G61220.1 [GO:0008372 "cellular component unknown" evidence=ND] [GO:0016491 "oxidoreductase activity" evidence=ISS] InterPro:IPR002198 InterPro:IPR002347 Pfam:PF00106 GO:GO:0008152 PRINTS:PR00080 PRINTS:PR00081 HSSP:Q28960 GO:GO:0009507 EMBL:AL137898 EMBL:AY045884 EMBL:AY091305 PIR:T47914 SPTR:Q9M2E2	2e-30
Ljwgs_026302.1	1.3.10.8	E1.1.1.101, AYR1 1-acylglycerone phosphate reductase [EC:1.1.1.101] [COG:COG1028] [GO:0000140]	rno:29224	Cbr1; carbonyl reductase 1 [EC:1.1.1.184] [KO:K00079]	2e-14	ZfabG	COG1028	2e-10	DHCA_RAT	Acetylation;Directproteinsequencing;NADP;Oxidoreductase,Carbonyl reductase [NADPH] 1 (EC 1.1.1.184) (NADPH-dependent carbonyl reductase 1).	1e-14	GO_ID:9890	TAIR|gene:2098855 SPTR:Q9M2E2 symbol:AT3G61220.1 [GO:0008372 "cellular component unknown" evidence=ND] [GO:0016491 "oxidoreductase activity" evidence=ISS] InterPro:IPR002198 InterPro:IPR002347 Pfam:PF00106 GO:GO:0008152 PRINTS:PR00080 PRINTS:PR00081 HSSP:Q28960 GO:GO:0009507 EMBL:AL137898 EMBL:AY045884 EMBL:AY091305 PIR:T47914 SPTR:Q9M2E2	2e-30
Ljwgs_026302.1	1.5.13.29	HCAB 2,3-dihydroxy-2,3-dihydrophenylpropionate dehydrogenase [EC:1.3.1.-] [COG:COG1028] [GO:0018498]	rno:29224	Cbr1; carbonyl reductase 1 [EC:1.1.1.184] [KO:K00079]	2e-14	ZfabG	COG1028	2e-10	DHCA_RAT	Acetylation;Directproteinsequencing;NADP;Oxidoreductase,Carbonyl reductase [NADPH] 1 (EC 1.1.1.184) (NADPH-dependent carbonyl reductase 1).	1e-14	GO_ID:9890	TAIR|gene:2098855 SPTR:Q9M2E2 symbol:AT3G61220.1 [GO:0008372 "cellular component unknown" evidence=ND] [GO:0016491 "oxidoreductase activity" evidence=ISS] InterPro:IPR002198 InterPro:IPR002347 Pfam:PF00106 GO:GO:0008152 PRINTS:PR00080 PRINTS:PR00081 HSSP:Q28960 GO:GO:0009507 EMBL:AL137898 EMBL:AY045884 EMBL:AY091305 PIR:T47914 SPTR:Q9M2E2	2e-30
Ljwgs_026302.1	1.1.14.36	E1.1.1.30, bdh 3-hydroxybutyrate dehydrogenase [EC:1.1.1.30] [COG:COG1028] [GO:0003858]	rno:29224	Cbr1; carbonyl reductase 1 [EC:1.1.1.184] [KO:K00079]	2e-14	ZfabG	COG1028	2e-10	DHCA_RAT	Acetylation;Directproteinsequencing;NADP;Oxidoreductase,Carbonyl reductase [NADPH] 1 (EC 1.1.1.184) (NADPH-dependent carbonyl reductase 1).	1e-14	GO_ID:9890	TAIR|gene:2098855 SPTR:Q9M2E2 symbol:AT3G61220.1 [GO:0008372 "cellular component unknown" evidence=ND] [GO:0016491 "oxidoreductase activity" evidence=ISS] InterPro:IPR002198 InterPro:IPR002347 Pfam:PF00106 GO:GO:0008152 PRINTS:PR00080 PRINTS:PR00081 HSSP:Q28960 GO:GO:0009507 EMBL:AL137898 EMBL:AY045884 EMBL:AY091305 PIR:T47914 SPTR:Q9M2E2	2e-30
Ljwgs_114641.1	1.4.1.25	E1.7.1.7, guaC GMP reductase [EC:1.7.1.7] [COG:COG0516] [GO:0003920]	ath:At1g16350	F3O9.15; inosine-5-monophosphate dehydrogenase, putative [EC:1.1.1.205] [KO:K00088]	2e-74	YML056c_3	COG0516	2e-31	IMDH2_ARATH	CBSdomain;GMPbiosynthesis;Metal-binding;NAD;Oxidoreductase;Potassium;Purinebiosynthesis;Repeat,Probable inosine-5-monophosphate dehydrogenase (EC 1.1.1.205) (IMP dehydrogenase) (IMPDH) (IMPD).	9e-75	GO_ID:11541	FB|FBgn0003204 SPTR:Q07152 symbol:ras "raspberry" [GO:0003938 "IMP dehydrogenase activity" evidence=ISS;NAS] [GO:0009993 "oogenesis (sensu Insecta)" evidence=TAS] [GO:0006177 "GMP biosynthesis" evidence=NAS] InterPro:IPR003009 InterPro:IPR001093 InterPro:IPR000644 Pfam:PF00478 Interpro:IPR005990 EMBL:L14847 EMBL:L22608 EMBL:S80430 EMBL:AE003451 EMBL:AY089553 PIR:S41064 HSSP:P12268 IntAct:Q07152 F…	3e-42
Ljwgs_114641.1	1.4.1.15	E1.1.1.205, guaB IMP dehydrogenase [EC:1.1.1.205] [COG:COG0516 COG0517] [GO:0003938]	ath:At1g16350	F3O9.15; inosine-5-monophosphate dehydrogenase, putative [EC:1.1.1.205] [KO:K00088]	2e-74	YML056c_3	COG0516	2e-31	IMDH2_ARATH	CBSdomain;GMPbiosynthesis;Metal-binding;NAD;Oxidoreductase;Potassium;Purinebiosynthesis;Repeat,Probable inosine-5-monophosphate dehydrogenase (EC 1.1.1.205) (IMP dehydrogenase) (IMPDH) (IMPD).	9e-75	GO_ID:11541	FB|FBgn0003204 SPTR:Q07152 symbol:ras "raspberry" [GO:0003938 "IMP dehydrogenase activity" evidence=ISS;NAS] [GO:0009993 "oogenesis (sensu Insecta)" evidence=TAS] [GO:0006177 "GMP biosynthesis" evidence=NAS] InterPro:IPR003009 InterPro:IPR001093 InterPro:IPR000644 Pfam:PF00478 Interpro:IPR005990 EMBL:L14847 EMBL:L22608 EMBL:S80430 EMBL:AE003451 EMBL:AY089553 PIR:S41064 HSSP:P12268 IntAct:Q07152 F…	3e-42
Ljwgs_126517.2	99.1.4.5447	GO_ID:441							RF1_ORYSA	Mitochondrion;Repeat;Transitpeptide,Rf1 protein, mitochondrial precursor (PPR protein) (Fertility restorer) (Restorer for CMS).	2e-49	GO_ID:441	TAIR|gene:2038450 SPTR:Q9C8S7 symbol:AT1G63230.1 [GO:0000004 "biological process unknown" evidence=ND] [GO:0005554 "molecular function unknown" evidence=ND] [GO:0008372 "cellular component unknown" evidence=ND] InterPro:IPR002885 InterPro:IPR011990 Pfam:PF01535 TIGRFAMs:TIGR00756 GO:GO:0005488 EMBL:AC022355 PIR:A96658 SPTR:Q9C8S7	1e-67
Ljwgs_126517.2	99.1.3.2.1240	RF1_ORYSA							RF1_ORYSA	Mitochondrion;Repeat;Transitpeptide,Rf1 protein, mitochondrial precursor (PPR protein) (Fertility restorer) (Restorer for CMS).	2e-49	GO_ID:441	TAIR|gene:2038450 SPTR:Q9C8S7 symbol:AT1G63230.1 [GO:0000004 "biological process unknown" evidence=ND] [GO:0005554 "molecular function unknown" evidence=ND] [GO:0008372 "cellular component unknown" evidence=ND] InterPro:IPR002885 InterPro:IPR011990 Pfam:PF01535 TIGRFAMs:TIGR00756 GO:GO:0005488 EMBL:AC022355 PIR:A96658 SPTR:Q9C8S7	1e-67
Ljwgs_030430.1	1.6.5.4.2	BGLB beta-glucosidase [COG:COG2723]	ath:At1g26560	T1K7.7; glycosyl hydrolase family 1 protein [EC:3.2.1.21] [KO:K01188]	8e-55	BH1923	COG2723	8e-22	BGLC_MAIZE	3D-structure;Chloroplast;Cytokininsignalingpathway;Directproteinsequencing;Glycosidase;Hydrolase;Plastid;Transitpeptide,Beta-glucosidase, chloroplast precursor (EC 3.2.1.21) (Gentiobiase) (Cellobiase) (Beta-D-glucoside glucohydrolase).	8e-29	GO_ID:39011	TAIR|gene:2197959 SPTR:Q9FZE0 symbol:AT1G26560.1 [GO:0004553 "hydrolase activity, hydrolyzing O-glycosyl compounds" evidence=ISS] InterPro:IPR001360 Pfam:PF00232 PRINTS:PR00131 PROSITE:PS00653 EMBL:AC013427 EMBL:AY045927 EMBL:AY142610 PIR:F86392 HSSP:P26205 SPTR:Q9FZE0	2e-55
Ljwgs_030430.1	1.1.6.26	E3.2.1.85, lacG 6-phospho-beta-galactosidase [EC:3.2.1.85] [COG:COG2723]	ath:At1g26560	T1K7.7; glycosyl hydrolase family 1 protein [EC:3.2.1.21] [KO:K01188]	8e-55	BH1923	COG2723	8e-22	BGLC_MAIZE	3D-structure;Chloroplast;Cytokininsignalingpathway;Directproteinsequencing;Glycosidase;Hydrolase;Plastid;Transitpeptide,Beta-glucosidase, chloroplast precursor (EC 3.2.1.21) (Gentiobiase) (Cellobiase) (Beta-D-glucoside glucohydrolase).	8e-29	GO_ID:39011	TAIR|gene:2197959 SPTR:Q9FZE0 symbol:AT1G26560.1 [GO:0004553 "hydrolase activity, hydrolyzing O-glycosyl compounds" evidence=ISS] InterPro:IPR001360 Pfam:PF00232 PRINTS:PR00131 PROSITE:PS00653 EMBL:AC013427 EMBL:AY045927 EMBL:AY142610 PIR:F86392 HSSP:P26205 SPTR:Q9FZE0	2e-55
Ljwgs_030430.1	1.10.6.11.2	BGLB beta-glucosidase [COG:COG2723]	ath:At1g26560	T1K7.7; glycosyl hydrolase family 1 protein [EC:3.2.1.21] [KO:K01188]	8e-55	BH1923	COG2723	8e-22	BGLC_MAIZE	3D-structure;Chloroplast;Cytokininsignalingpathway;Directproteinsequencing;Glycosidase;Hydrolase;Plastid;Transitpeptide,Beta-glucosidase, chloroplast precursor (EC 3.2.1.21) (Gentiobiase) (Cellobiase) (Beta-D-glucoside glucohydrolase).	8e-29	GO_ID:39011	TAIR|gene:2197959 SPTR:Q9FZE0 symbol:AT1G26560.1 [GO:0004553 "hydrolase activity, hydrolyzing O-glycosyl compounds" evidence=ISS] InterPro:IPR001360 Pfam:PF00232 PRINTS:PR00131 PROSITE:PS00653 EMBL:AC013427 EMBL:AY045927 EMBL:AY142610 PIR:F86392 HSSP:P26205 SPTR:Q9FZE0	2e-55
Ljwgs_030430.1	1.1.1.36.2	E3.2.1.86B, bglA 6-phospho-beta-glucosidase [COG:COG2723]	ath:At1g26560	T1K7.7; glycosyl hydrolase family 1 protein [EC:3.2.1.21] [KO:K01188]	8e-55	BH1923	COG2723	8e-22	BGLC_MAIZE	3D-structure;Chloroplast;Cytokininsignalingpathway;Directproteinsequencing;Glycosidase;Hydrolase;Plastid;Transitpeptide,Beta-glucosidase, chloroplast precursor (EC 3.2.1.21) (Gentiobiase) (Cellobiase) (Beta-D-glucoside glucohydrolase).	8e-29	GO_ID:39011	TAIR|gene:2197959 SPTR:Q9FZE0 symbol:AT1G26560.1 [GO:0004553 "hydrolase activity, hydrolyzing O-glycosyl compounds" evidence=ISS] InterPro:IPR001360 Pfam:PF00232 PRINTS:PR00131 PROSITE:PS00653 EMBL:AC013427 EMBL:AY045927 EMBL:AY142610 PIR:F86392 HSSP:P26205 SPTR:Q9FZE0	2e-55
Ljwgs_030430.1	1.1.8.14.2	BGLB beta-glucosidase [COG:COG2723]	ath:At1g26560	T1K7.7; glycosyl hydrolase family 1 protein [EC:3.2.1.21] [KO:K01188]	8e-55	BH1923	COG2723	8e-22	BGLC_MAIZE	3D-structure;Chloroplast;Cytokininsignalingpathway;Directproteinsequencing;Glycosidase;Hydrolase;Plastid;Transitpeptide,Beta-glucosidase, chloroplast precursor (EC 3.2.1.21) (Gentiobiase) (Cellobiase) (Beta-D-glucoside glucohydrolase).	8e-29	GO_ID:39011	TAIR|gene:2197959 SPTR:Q9FZE0 symbol:AT1G26560.1 [GO:0004553 "hydrolase activity, hydrolyzing O-glycosyl compounds" evidence=ISS] InterPro:IPR001360 Pfam:PF00232 PRINTS:PR00131 PROSITE:PS00653 EMBL:AC013427 EMBL:AY045927 EMBL:AY142610 PIR:F86392 HSSP:P26205 SPTR:Q9FZE0	2e-55
Ljwgs_080526.1	99.1.4.4460	GO_ID:10229							MMT1_ARATH	Methyltransferase;Transferase,Methionine S-methyltransferase (EC 2.1.1.12) (AdoMet:Met S- methyltransferase).	9e-48	GO_ID:10229	TAIR|gene:2155465 SPTR:Q9LTB2 symbol:AT5G49810 [GO:0008757 "S-adenosylmethionine-dependent methyltransferase activity" evidence=ISS] Interpro:IPR000051 EMBL:AF137380 EMBL:AB025612 EMBL:AY094459 EMBL:BT002664 PIR:T52306 GeneFarm:4078 SPTR:Q9LTB2	4e-48
Ljwgs_080526.1	99.1.3.1.94	EC 2.1.1.12							MMT1_ARATH	Methyltransferase;Transferase,Methionine S-methyltransferase (EC 2.1.1.12) (AdoMet:Met S- methyltransferase).	9e-48	GO_ID:10229	TAIR|gene:2155465 SPTR:Q9LTB2 symbol:AT5G49810 [GO:0008757 "S-adenosylmethionine-dependent methyltransferase activity" evidence=ISS] Interpro:IPR000051 EMBL:AF137380 EMBL:AB025612 EMBL:AY094459 EMBL:BT002664 PIR:T52306 GeneFarm:4078 SPTR:Q9LTB2	4e-48
chr2.CM0225.32	2.3.8.1	proteasome [EC:3.4.25.1] [COG:COG0638]	cal:orf19.458	BCS1; mitochondrial protein of the CDC48/PAS1/SEC18 ATPase family [EC:3.4.25.1 3.6.1.3] [KO:K01418 K01509]	2e-21	YDR375c_2	COG0464	1e-20	BCS1_SCHPO	ATP-binding;Chaperone;Completeproteome;Membrane;Mitochondrion;Nucleotide-binding;Transmembrane,Probable mitochondrial chaperone BCS1 (BCS1-like protein).	3e-23	GO_ID:696	TAIR|gene:2178066 SPTR:Q9FLD5 symbol:AT5G40010.1 [GO:0005524 "ATP binding" evidence=ISS] [GO:0016887 "ATPase activity" evidence=ISS] InterPro:IPR003593 InterPro:IPR003959 InterPro:IPR003960 Pfam:PF00004 Prosite:PS00674 SMART:SM00382 GO:GO:0009507 EMBL:AB010077 SPTR:Q9FLD5	2e-151
chr2.CM0225.32	4.2.2.23.10	SPOVK stage V sporulation protein K [COG:COG0464]	cal:orf19.458	BCS1; mitochondrial protein of the CDC48/PAS1/SEC18 ATPase family [EC:3.4.25.1 3.6.1.3] [KO:K01418 K01509]	2e-21	YDR375c_2	COG0464	1e-20	BCS1_SCHPO	ATP-binding;Chaperone;Completeproteome;Membrane;Mitochondrion;Nucleotide-binding;Transmembrane,Probable mitochondrial chaperone BCS1 (BCS1-like protein).	3e-23	GO_ID:696	TAIR|gene:2178066 SPTR:Q9FLD5 symbol:AT5G40010.1 [GO:0005524 "ATP binding" evidence=ISS] [GO:0016887 "ATPase activity" evidence=ISS] InterPro:IPR003593 InterPro:IPR003959 InterPro:IPR003960 Pfam:PF00004 Prosite:PS00674 SMART:SM00382 GO:GO:0009507 EMBL:AB010077 SPTR:Q9FLD5	2e-151
chr2.CM0225.32	1.4.1.60	E3.6.1.3 adenosinetriphosphatase [EC:3.6.1.3] [GO:0004003 0004004 0008026 0008094 0008186]	cal:orf19.458	BCS1; mitochondrial protein of the CDC48/PAS1/SEC18 ATPase family [EC:3.4.25.1 3.6.1.3] [KO:K01418 K01509]	2e-21	YDR375c_2	COG0464	1e-20	BCS1_SCHPO	ATP-binding;Chaperone;Completeproteome;Membrane;Mitochondrion;Nucleotide-binding;Transmembrane,Probable mitochondrial chaperone BCS1 (BCS1-like protein).	3e-23	GO_ID:696	TAIR|gene:2178066 SPTR:Q9FLD5 symbol:AT5G40010.1 [GO:0005524 "ATP binding" evidence=ISS] [GO:0016887 "ATPase activity" evidence=ISS] InterPro:IPR003593 InterPro:IPR003959 InterPro:IPR003960 Pfam:PF00004 Prosite:PS00674 SMART:SM00382 GO:GO:0009507 EMBL:AB010077 SPTR:Q9FLD5	2e-151
Ljwgs_009849.1	99.1.3.2.2860	ROC1_NICSY				YNL016w	COG0724	2e-16	ROC1_NICSY	Chloroplast;mRNAprocessing;Plastid;Repeat;Ribonucleoprotein;RNA-binding;Transitpeptide,29 kDa ribonucleoprotein A, chloroplast precursor (CP29A).	1e-37	GO_ID:192	TAIR|gene:3696945 SPTR:Q9ZUU4 symbol:AT2G37220.1 [GO:0003723 "RNA binding" evidence=ISS] InterPro:IPR000504 Pfam:PF00076 SMART:SM00360 PROSITE:PS50102 HSSP:Q61474 EMBL:AC005896 EMBL:AF370167 EMBL:AY048251 EMBL:AY059129 PIR:A84790 SWISS-2DPAGE:Q9ZUU4 GeneFarm:4058 SPTR:Q9ZUU4	4e-37
Ljwgs_009849.1	99.1.2.57	COG0724				YNL016w	COG0724	2e-16	ROC1_NICSY	Chloroplast;mRNAprocessing;Plastid;Repeat;Ribonucleoprotein;RNA-binding;Transitpeptide,29 kDa ribonucleoprotein A, chloroplast precursor (CP29A).	1e-37	GO_ID:192	TAIR|gene:3696945 SPTR:Q9ZUU4 symbol:AT2G37220.1 [GO:0003723 "RNA binding" evidence=ISS] InterPro:IPR000504 Pfam:PF00076 SMART:SM00360 PROSITE:PS50102 HSSP:Q61474 EMBL:AC005896 EMBL:AF370167 EMBL:AY048251 EMBL:AY059129 PIR:A84790 SWISS-2DPAGE:Q9ZUU4 GeneFarm:4058 SPTR:Q9ZUU4	4e-37
Ljwgs_009849.1	99.1.4.3807	GO_ID:192				YNL016w	COG0724	2e-16	ROC1_NICSY	Chloroplast;mRNAprocessing;Plastid;Repeat;Ribonucleoprotein;RNA-binding;Transitpeptide,29 kDa ribonucleoprotein A, chloroplast precursor (CP29A).	1e-37	GO_ID:192	TAIR|gene:3696945 SPTR:Q9ZUU4 symbol:AT2G37220.1 [GO:0003723 "RNA binding" evidence=ISS] InterPro:IPR000504 Pfam:PF00076 SMART:SM00360 PROSITE:PS50102 HSSP:Q61474 EMBL:AC005896 EMBL:AF370167 EMBL:AY048251 EMBL:AY059129 PIR:A84790 SWISS-2DPAGE:Q9ZUU4 GeneFarm:4058 SPTR:Q9ZUU4	4e-37
gi45618935	99.2	Unclassified without homolog
chr6.CM0437.16	99.2	Unclassified without homolog
Ljwgs_024592.1	99.2	Unclassified without homolog
chr1.CM0410.21	1.6.3.16	E2.1.1.- [EC:2.1.1.-] [COG:COG0500 COG0742]	ath:At5g54160	K18G13.3; O-methyltransferase 1 [EC:2.1.1.76] [KO:K05279]	6e-34	mll8050	COG0500	5e-17	7OMT9_MEDSA	Methyltransferase;Transferase,Isoflavone-7-O-methytransferase 9 (EC 2.1.1.150) (Isoflavone-O- methytransferase 9) (7 IOMT-9).	2e-149	GO_ID:46478	TAIR|gene:2132805 SPTR:Q9T003 symbol:AT4G35160.1 [GO:0005829 "cytosol" evidence=TAS] InterPro:IPR001601 InterPro:IPR001077 Interpro:IPR000051 Pfam:PF00891 InterPro:IPR011991 HSSP:P93324 EMBL:AL161586 EMBL:AL035522 EMBL:AY099803 EMBL:BT000302 PIR:T04963 SPTR:Q9T003	2e-44
chr1.CM0410.21	1.5.12.40	E2.1.1.- [EC:2.1.1.-] [COG:COG0500 COG0742]	ath:At5g54160	K18G13.3; O-methyltransferase 1 [EC:2.1.1.76] [KO:K05279]	6e-34	mll8050	COG0500	5e-17	7OMT9_MEDSA	Methyltransferase;Transferase,Isoflavone-7-O-methytransferase 9 (EC 2.1.1.150) (Isoflavone-O- methytransferase 9) (7 IOMT-9).	2e-149	GO_ID:46478	TAIR|gene:2132805 SPTR:Q9T003 symbol:AT4G35160.1 [GO:0005829 "cytosol" evidence=TAS] InterPro:IPR001601 InterPro:IPR001077 Interpro:IPR000051 Pfam:PF00891 InterPro:IPR011991 HSSP:P93324 EMBL:AL161586 EMBL:AL035522 EMBL:AY099803 EMBL:BT000302 PIR:T04963 SPTR:Q9T003	2e-44
chr1.CM0410.21	1.3.8.17	E2.1.1.- [EC:2.1.1.-] [COG:COG0500 COG0742]	ath:At5g54160	K18G13.3; O-methyltransferase 1 [EC:2.1.1.76] [KO:K05279]	6e-34	mll8050	COG0500	5e-17	7OMT9_MEDSA	Methyltransferase;Transferase,Isoflavone-7-O-methytransferase 9 (EC 2.1.1.150) (Isoflavone-O- methytransferase 9) (7 IOMT-9).	2e-149	GO_ID:46478	TAIR|gene:2132805 SPTR:Q9T003 symbol:AT4G35160.1 [GO:0005829 "cytosol" evidence=TAS] InterPro:IPR001601 InterPro:IPR001077 Interpro:IPR000051 Pfam:PF00891 InterPro:IPR011991 HSSP:P93324 EMBL:AL161586 EMBL:AL035522 EMBL:AY099803 EMBL:BT000302 PIR:T04963 SPTR:Q9T003	2e-44
chr1.CM0410.21	1.5.11.30	E2.1.1.- [EC:2.1.1.-] [COG:COG0500 COG0742]	ath:At5g54160	K18G13.3; O-methyltransferase 1 [EC:2.1.1.76] [KO:K05279]	6e-34	mll8050	COG0500	5e-17	7OMT9_MEDSA	Methyltransferase;Transferase,Isoflavone-7-O-methytransferase 9 (EC 2.1.1.150) (Isoflavone-O- methytransferase 9) (7 IOMT-9).	2e-149	GO_ID:46478	TAIR|gene:2132805 SPTR:Q9T003 symbol:AT4G35160.1 [GO:0005829 "cytosol" evidence=TAS] InterPro:IPR001601 InterPro:IPR001077 Interpro:IPR000051 Pfam:PF00891 InterPro:IPR011991 HSSP:P93324 EMBL:AL161586 EMBL:AL035522 EMBL:AY099803 EMBL:BT000302 PIR:T04963 SPTR:Q9T003	2e-44
chr1.CM0410.21	1.10.7.8	E2.1.1.76 flavonol 3-O-methyltransferase [EC:2.1.1.76] [GO:0030755]	ath:At5g54160	K18G13.3; O-methyltransferase 1 [EC:2.1.1.76] [KO:K05279]	6e-34	mll8050	COG0500	5e-17	7OMT9_MEDSA	Methyltransferase;Transferase,Isoflavone-7-O-methytransferase 9 (EC 2.1.1.150) (Isoflavone-O- methytransferase 9) (7 IOMT-9).	2e-149	GO_ID:46478	TAIR|gene:2132805 SPTR:Q9T003 symbol:AT4G35160.1 [GO:0005829 "cytosol" evidence=TAS] InterPro:IPR001601 InterPro:IPR001077 Interpro:IPR000051 Pfam:PF00891 InterPro:IPR011991 HSSP:P93324 EMBL:AL161586 EMBL:AL035522 EMBL:AY099803 EMBL:BT000302 PIR:T04963 SPTR:Q9T003	2e-44
chr1.CM0410.21	1.6.4.7	E2.1.1.- [EC:2.1.1.-] [COG:COG0500 COG0742]	ath:At5g54160	K18G13.3; O-methyltransferase 1 [EC:2.1.1.76] [KO:K05279]	6e-34	mll8050	COG0500	5e-17	7OMT9_MEDSA	Methyltransferase;Transferase,Isoflavone-7-O-methytransferase 9 (EC 2.1.1.150) (Isoflavone-O- methytransferase 9) (7 IOMT-9).	2e-149	GO_ID:46478	TAIR|gene:2132805 SPTR:Q9T003 symbol:AT4G35160.1 [GO:0005829 "cytosol" evidence=TAS] InterPro:IPR001601 InterPro:IPR001077 Interpro:IPR000051 Pfam:PF00891 InterPro:IPR011991 HSSP:P93324 EMBL:AL161586 EMBL:AL035522 EMBL:AY099803 EMBL:BT000302 PIR:T04963 SPTR:Q9T003	2e-44
chr1.CM0410.21	1.9.4.4	E2.1.1.1, NNMT nicotinamide N-methyltransferase [EC:2.1.1.1] [COG:COG0500] [GO:0008112]	ath:At5g54160	K18G13.3; O-methyltransferase 1 [EC:2.1.1.76] [KO:K05279]	6e-34	mll8050	COG0500	5e-17	7OMT9_MEDSA	Methyltransferase;Transferase,Isoflavone-7-O-methytransferase 9 (EC 2.1.1.150) (Isoflavone-O- methytransferase 9) (7 IOMT-9).	2e-149	GO_ID:46478	TAIR|gene:2132805 SPTR:Q9T003 symbol:AT4G35160.1 [GO:0005829 "cytosol" evidence=TAS] InterPro:IPR001601 InterPro:IPR001077 Interpro:IPR000051 Pfam:PF00891 InterPro:IPR011991 HSSP:P93324 EMBL:AL161586 EMBL:AL035522 EMBL:AY099803 EMBL:BT000302 PIR:T04963 SPTR:Q9T003	2e-44
chr1.CM0410.21	1.9.10.46	E2.1.1.11, chlM magnesium-protoporphyrin O-methyltransferase [EC:2.1.1.11] [COG:COG0500] [GO:0046406]	ath:At5g54160	K18G13.3; O-methyltransferase 1 [EC:2.1.1.76] [KO:K05279]	6e-34	mll8050	COG0500	5e-17	7OMT9_MEDSA	Methyltransferase;Transferase,Isoflavone-7-O-methytransferase 9 (EC 2.1.1.150) (Isoflavone-O- methytransferase 9) (7 IOMT-9).	2e-149	GO_ID:46478	TAIR|gene:2132805 SPTR:Q9T003 symbol:AT4G35160.1 [GO:0005829 "cytosol" evidence=TAS] InterPro:IPR001601 InterPro:IPR001077 Interpro:IPR000051 Pfam:PF00891 InterPro:IPR011991 HSSP:P93324 EMBL:AL161586 EMBL:AL035522 EMBL:AY099803 EMBL:BT000302 PIR:T04963 SPTR:Q9T003	2e-44
chr1.CM0410.21	1.11.12.7	E2.1.1.- [EC:2.1.1.-] [COG:COG0500 COG0742]	ath:At5g54160	K18G13.3; O-methyltransferase 1 [EC:2.1.1.76] [KO:K05279]	6e-34	mll8050	COG0500	5e-17	7OMT9_MEDSA	Methyltransferase;Transferase,Isoflavone-7-O-methytransferase 9 (EC 2.1.1.150) (Isoflavone-O- methytransferase 9) (7 IOMT-9).	2e-149	GO_ID:46478	TAIR|gene:2132805 SPTR:Q9T003 symbol:AT4G35160.1 [GO:0005829 "cytosol" evidence=TAS] InterPro:IPR001601 InterPro:IPR001077 Interpro:IPR000051 Pfam:PF00891 InterPro:IPR011991 HSSP:P93324 EMBL:AL161586 EMBL:AL035522 EMBL:AY099803 EMBL:BT000302 PIR:T04963 SPTR:Q9T003	2e-44
chr1.CM0410.21	1.5.14.34	E2.1.1.- [EC:2.1.1.-] [COG:COG0500 COG0742]	ath:At5g54160	K18G13.3; O-methyltransferase 1 [EC:2.1.1.76] [KO:K05279]	6e-34	mll8050	COG0500	5e-17	7OMT9_MEDSA	Methyltransferase;Transferase,Isoflavone-7-O-methytransferase 9 (EC 2.1.1.150) (Isoflavone-O- methytransferase 9) (7 IOMT-9).	2e-149	GO_ID:46478	TAIR|gene:2132805 SPTR:Q9T003 symbol:AT4G35160.1 [GO:0005829 "cytosol" evidence=TAS] InterPro:IPR001601 InterPro:IPR001077 Interpro:IPR000051 Pfam:PF00891 InterPro:IPR011991 HSSP:P93324 EMBL:AL161586 EMBL:AL035522 EMBL:AY099803 EMBL:BT000302 PIR:T04963 SPTR:Q9T003	2e-44
gi45396925	99.2	Unclassified without homolog
Ljwgs_051944.1	4.2.4.14.2	CDC45 cell division control protein CDC45	ath:At3g25100	MJL12.4; cell division control protein-related [KO:K06628]	1e-13
Ljwgs_109290.1	2.4.3.9	E2.7.7.49 RNA-directed DNA polymerase [EC:2.7.7.49] [COG:COG3344] [GO:0003721 0003964]										GO_ID:52766	TAIR|gene:2042239 SPTR:Q9SKE7 symbol:AT2G13330.1 [GO:0003723 "RNA binding" evidence=ISS] [GO:0003964 "RNA-directed DNA polymerase activity" evidence=ISS] [GO:0006278 "RNA-dependent DNA replication" evidence=ISS] InterPro:IPR002156 InterPro:IPR000477 Pfam:PF00075 Pfam:PF00078 PROSITE:PS50879 EMBL:AC006446 PIR:H84506 SPTR:Q9SKE7	8e-15
chr1.CM0315.55	99.2	Unclassified without homolog
Ljwgs_030906.1.1	99.1.4.2089	GO_ID:22049										GO_ID:22049	TAIR|gene:2039497 SPTR:O81022 symbol:AT2G26850.1 [GO:0005554 "molecular function unknown" evidence=ND] [GO:0000004 "biological process unknown" evidence=ND] Pfam:PF00646 InterPro:IPR001810 SMART:SM00256 PROSITE:PS50181 EMBL:AC005168 PIR:T02650 SPTR:O81022	3e-18
Ljwgs_076870.1	2.4.3.152	K07497 putative transposase [COG:COG2801]	sce:YIL082W-A	hypothetical protein [KO:K07497]	2e-24				YL52_CAEEL	Alternativesplicing;Aspartylprotease;Completeproteome;Hydrolase;Hypotheticalprotein;Metal-binding;Nucleotidyltransferase;Protease;RNA-directedDNApolymerase;Transferase;Zinc;Zinc-finger,Hypothetical protein F44E2.2 in chromosome III.	3e-20	GO_ID:20071	TAIR|gene:2034417 SPTR:Q9LMV1 symbol:AT1G20390.1 [GO:0003677 "DNA binding" evidence=ISS] [GO:0006310 "DNA recombination" evidence=ISS] InterPro:IPR002156 InterPro:IPR001584 InterPro:IPR000477 InterPro:IPR005162 Pfam:PF00665 Pfam:PF00075 Pfam:PF00078 PROSITE:PS50879 Pfam:PF03732 EMBL:AC027665 PIR:H86337 SPTR:Q9LMV1	3e-75
Ljwgs_006577.2	99.1.2.31	COG0604	bcz:BCZK3087	qor; quinone oxidoreductase (NADPH:quinone reductase) [EC:1.6.5.5] [KO:K00344]	2e-22	mll2116	COG0604	9e-22	QORL_ARATH	Chloroplast;NAD;Oxidoreductase;Plastid;Transitpeptide,Quinone oxidoreductase-like protein At1g23740, chloroplast precursor (EC 1.-.-.-).	2e-82	GO_ID:53956	TAIR|gene:2034801 SPTR:Q9ZUC1 symbol:AT1G23740.1 [GO:0008270 "zinc ion binding" evidence=ISS] InterPro:IPR002085 Pfam:PF00107 InterPro:IPR002364 Prosite:PS01162 EMBL:AC005990 EMBL:AF411799 EMBL:AY094032 PIR:E86371 SWISS-2DPAGE:Q9ZUC1 GeneFarm:2233 SPTR:Q9ZUC1	9e-83
Ljwgs_006577.2	99.1.4.3143	GO_ID:53956	bcz:BCZK3087	qor; quinone oxidoreductase (NADPH:quinone reductase) [EC:1.6.5.5] [KO:K00344]	2e-22	mll2116	COG0604	9e-22	QORL_ARATH	Chloroplast;NAD;Oxidoreductase;Plastid;Transitpeptide,Quinone oxidoreductase-like protein At1g23740, chloroplast precursor (EC 1.-.-.-).	2e-82	GO_ID:53956	TAIR|gene:2034801 SPTR:Q9ZUC1 symbol:AT1G23740.1 [GO:0008270 "zinc ion binding" evidence=ISS] InterPro:IPR002085 Pfam:PF00107 InterPro:IPR002364 Prosite:PS01162 EMBL:AC005990 EMBL:AF411799 EMBL:AY094032 PIR:E86371 SWISS-2DPAGE:Q9ZUC1 GeneFarm:2233 SPTR:Q9ZUC1	9e-83
Ljwgs_006577.2	99.1.3.1.136	EC 1.-.-.-	bcz:BCZK3087	qor; quinone oxidoreductase (NADPH:quinone reductase) [EC:1.6.5.5] [KO:K00344]	2e-22	mll2116	COG0604	9e-22	QORL_ARATH	Chloroplast;NAD;Oxidoreductase;Plastid;Transitpeptide,Quinone oxidoreductase-like protein At1g23740, chloroplast precursor (EC 1.-.-.-).	2e-82	GO_ID:53956	TAIR|gene:2034801 SPTR:Q9ZUC1 symbol:AT1G23740.1 [GO:0008270 "zinc ion binding" evidence=ISS] InterPro:IPR002085 Pfam:PF00107 InterPro:IPR002364 Prosite:PS01162 EMBL:AC005990 EMBL:AF411799 EMBL:AY094032 PIR:E86371 SWISS-2DPAGE:Q9ZUC1 GeneFarm:2233 SPTR:Q9ZUC1	9e-83
Ljwgs_006577.2	99.1.1.42	KO:K00344	bcz:BCZK3087	qor; quinone oxidoreductase (NADPH:quinone reductase) [EC:1.6.5.5] [KO:K00344]	2e-22	mll2116	COG0604	9e-22	QORL_ARATH	Chloroplast;NAD;Oxidoreductase;Plastid;Transitpeptide,Quinone oxidoreductase-like protein At1g23740, chloroplast precursor (EC 1.-.-.-).	2e-82	GO_ID:53956	TAIR|gene:2034801 SPTR:Q9ZUC1 symbol:AT1G23740.1 [GO:0008270 "zinc ion binding" evidence=ISS] InterPro:IPR002085 Pfam:PF00107 InterPro:IPR002364 Prosite:PS01162 EMBL:AC005990 EMBL:AF411799 EMBL:AY094032 PIR:E86371 SWISS-2DPAGE:Q9ZUC1 GeneFarm:2233 SPTR:Q9ZUC1	9e-83
gi45576186	99.2	Unclassified without homolog
Ljwgs_089222.1	99.1.4.5932	GO_ID:21400										GO_ID:21400	TAIR|gene:2084820 SPTR:Q9M252 symbol:AT3G43090.1 [GO:0008372 "cellular component unknown" evidence=ND] InterPro:IPR005162 Pfam:PF03732 EMBL:AL138643 PIR:T47367 SPTR:Q9M252	7e-12
Ljwgs_062507.1.1	99.1.3.2.3403	LBD12_ARATH							LBD12_ARATH	,LOB domain protein 12.	9e-16
Ljwgs_092954.1	99.1.4.1933	GO_ID:2844										GO_ID:2844	TAIR|gene:2131405 SPTR:Q93WJ7 symbol:AT4G25650.1 [GO:0009055 "electron carrier activity" evidence=ISS] InterPro:IPR005806 Pfam:PF00355 GO:GO:0009507 EMBL:AF424575 EMBL:AY056168 EMBL:AY344062 SPTR:Q93WJ7	1e-38
TM0727.9	99.1.4.3103	GO_ID:52590				YPR112c	COG0724	1e-64	MRD1_USTMA	Nuclearprotein;Repeat;Ribonucleoprotein;RNA-binding;rRNAprocessing,Multiple RNA-binding domain-containing protein 1.	3e-78	GO_ID:52590	SGD|S000006316 SPTR:Q06106 symbol:MRD1 [GO:0005730 "nucleolus" evidence=IDA] [GO:0030515 "snoRNA binding" evidence=IDA] [GO:0042134 "rRNA primary transcript binding" evidence=IDA] [GO:0006365 "35S primary transcript processing" evidence=IMP] SGD:S000006316 InterPro:IPR000504 Pfam:PF00076 SMART:SM00360 PROSITE:PS50102 GO:GO:0005730 HSSP:O08583 EMBL:U32445 PIR:S59777 SPTR:Q06106	1e-64
TM0727.9	99.1.2.57	COG0724				YPR112c	COG0724	1e-64	MRD1_USTMA	Nuclearprotein;Repeat;Ribonucleoprotein;RNA-binding;rRNAprocessing,Multiple RNA-binding domain-containing protein 1.	3e-78	GO_ID:52590	SGD|S000006316 SPTR:Q06106 symbol:MRD1 [GO:0005730 "nucleolus" evidence=IDA] [GO:0030515 "snoRNA binding" evidence=IDA] [GO:0042134 "rRNA primary transcript binding" evidence=IDA] [GO:0006365 "35S primary transcript processing" evidence=IMP] SGD:S000006316 InterPro:IPR000504 Pfam:PF00076 SMART:SM00360 PROSITE:PS50102 GO:GO:0005730 HSSP:O08583 EMBL:U32445 PIR:S59777 SPTR:Q06106	1e-64
TM0727.9	99.1.3.2.3867	MRD1_USTMA				YPR112c	COG0724	1e-64	MRD1_USTMA	Nuclearprotein;Repeat;Ribonucleoprotein;RNA-binding;rRNAprocessing,Multiple RNA-binding domain-containing protein 1.	3e-78	GO_ID:52590	SGD|S000006316 SPTR:Q06106 symbol:MRD1 [GO:0005730 "nucleolus" evidence=IDA] [GO:0030515 "snoRNA binding" evidence=IDA] [GO:0042134 "rRNA primary transcript binding" evidence=IDA] [GO:0006365 "35S primary transcript processing" evidence=IMP] SGD:S000006316 InterPro:IPR000504 Pfam:PF00076 SMART:SM00360 PROSITE:PS50102 GO:GO:0005730 HSSP:O08583 EMBL:U32445 PIR:S59777 SPTR:Q06106	1e-64
Ljwgs_098300.1	99.2	Unclassified without homolog
Ljwgs_102122.1	99.1.4.4947	GO_ID:47290										GO_ID:47290	TAIR|gene:2083905 SPTR:Q9LX60 symbol:AT3G42100.1 [GO:0000004 "biological process unknown" evidence=ND] InterPro:IPR000637 Pfam:PF02178 GO:GO:0005634 SMART:SM00384 InterPro:IPR010285 Pfam:PF05970 EMBL:AL356013 PIR:T48965 SPTR:Q9LX60	1e-18
chr3.TM0616.9	4.1.1.2	[COG:COG0643 COG0784 COG0835] [GO:0000155 0000156 0004673]	gsu:GSU2574	response regulator [KO:K07814]	1e-10	PA1611_2	COG0784	3e-12	PRR37_ORYSA	Biologicalrhythms;Nuclearprotein;Sensorytransduction;Transcription;Transcriptionregulation;Two-componentregulatorysystem,Two-component response regulator-like PRR37 (Pseudo-response regulator 37) (OsPRR37).	3e-110	GO_ID:53940	TAIR|gene:2151205 SPTR:Q93WK5 symbol:AT5G02810.1 [GO:0007623 "circadian rhythm" evidence=TAS] [GO:0005739 "mitochondrion" evidence=IDA] [GO:0030528 "transcription regulator activity" evidence=TAS] InterPro:IPR001789 Pfam:PF00072 GO:GO:0005739 ProDom:PD000039 SMART:SM00448 PROSITE:PS50110 InterPro:IPR010402 Pfam:PF06203 PROSITE:PS51017 EMBL:AL162973 EMBL:AB046954 EMBL:AY039943 EMBL:AY142560 PIR:T4…	2e-109
chr3.TM0616.9	2.3.3.19	[COG:COG0784]	gsu:GSU2574	response regulator [KO:K07814]	1e-10	PA1611_2	COG0784	3e-12	PRR37_ORYSA	Biologicalrhythms;Nuclearprotein;Sensorytransduction;Transcription;Transcriptionregulation;Two-componentregulatorysystem,Two-component response regulator-like PRR37 (Pseudo-response regulator 37) (OsPRR37).	3e-110	GO_ID:53940	TAIR|gene:2151205 SPTR:Q93WK5 symbol:AT5G02810.1 [GO:0007623 "circadian rhythm" evidence=TAS] [GO:0005739 "mitochondrion" evidence=IDA] [GO:0030528 "transcription regulator activity" evidence=TAS] InterPro:IPR001789 Pfam:PF00072 GO:GO:0005739 ProDom:PD000039 SMART:SM00448 PROSITE:PS50110 InterPro:IPR010402 Pfam:PF06203 PROSITE:PS51017 EMBL:AL162973 EMBL:AB046954 EMBL:AY039943 EMBL:AY142560 PIR:T4…	2e-109
chr3.TM0616.9	2.3.3.23	PILL type IV pili sensor histidine kinase/response regulator [COG:COG0643 COG0784]	gsu:GSU2574	response regulator [KO:K07814]	1e-10	PA1611_2	COG0784	3e-12	PRR37_ORYSA	Biologicalrhythms;Nuclearprotein;Sensorytransduction;Transcription;Transcriptionregulation;Two-componentregulatorysystem,Two-component response regulator-like PRR37 (Pseudo-response regulator 37) (OsPRR37).	3e-110	GO_ID:53940	TAIR|gene:2151205 SPTR:Q93WK5 symbol:AT5G02810.1 [GO:0007623 "circadian rhythm" evidence=TAS] [GO:0005739 "mitochondrion" evidence=IDA] [GO:0030528 "transcription regulator activity" evidence=TAS] InterPro:IPR001789 Pfam:PF00072 GO:GO:0005739 ProDom:PD000039 SMART:SM00448 PROSITE:PS50110 InterPro:IPR010402 Pfam:PF06203 PROSITE:PS51017 EMBL:AL162973 EMBL:AB046954 EMBL:AY039943 EMBL:AY142560 PIR:T4…	2e-109
chr3.TM0616.9	3.2.1.2	Response regulator [GO:0000156] [COG:COG0784 COG2204 COG2197]	gsu:GSU2574	response regulator [KO:K07814]	1e-10	PA1611_2	COG0784	3e-12	PRR37_ORYSA	Biologicalrhythms;Nuclearprotein;Sensorytransduction;Transcription;Transcriptionregulation;Two-componentregulatorysystem,Two-component response regulator-like PRR37 (Pseudo-response regulator 37) (OsPRR37).	3e-110	GO_ID:53940	TAIR|gene:2151205 SPTR:Q93WK5 symbol:AT5G02810.1 [GO:0007623 "circadian rhythm" evidence=TAS] [GO:0005739 "mitochondrion" evidence=IDA] [GO:0030528 "transcription regulator activity" evidence=TAS] InterPro:IPR001789 Pfam:PF00072 GO:GO:0005739 ProDom:PD000039 SMART:SM00448 PROSITE:PS50110 InterPro:IPR010402 Pfam:PF06203 PROSITE:PS51017 EMBL:AL162973 EMBL:AB046954 EMBL:AY039943 EMBL:AY142560 PIR:T4…	2e-109
Ljwgs_052018.1	99.1.3.2.3509	AGL12_ARATH							AGL12_ARATH	DNA-binding;Nuclearprotein;Transcription;Transcriptionregulation,Agamous-like MADS box protein AGL12.	1e-21
chr4.CM0128.26	2.4.3.152	K07497 putative transposase [COG:COG2801]	sce:YGR109W-B	TyB Gag-Pol protein; proteolytically processed to make the Gag, RT, PR, and IN proteins that are required for retrotransposition [KO:K07497]	1e-43	VNG0255C	COG0328	8e-12	POL3_DROME	Aspartylprotease;Endonuclease;Hydrolase;Nuclease;Nucleotidyltransferase;Polyprotein;Protease;RNA-directedDNApolymerase;Transferase;Transposableelement,Retrovirus-related Pol polyprotein from transposon 17.6 [Contains: Protease (EC 3.4.23.-); Reverse transcriptase (EC 2.7.7.49); Endonuclease].	2e-45	GO_ID:20071	TAIR|gene:2034417 SPTR:Q9LMV1 symbol:AT1G20390.1 [GO:0003677 "DNA binding" evidence=ISS] [GO:0006310 "DNA recombination" evidence=ISS] InterPro:IPR002156 InterPro:IPR001584 InterPro:IPR000477 InterPro:IPR005162 Pfam:PF00665 Pfam:PF00075 Pfam:PF00078 PROSITE:PS50879 Pfam:PF03732 EMBL:AC027665 PIR:H86337 SPTR:Q9LMV1	0
chr4.CM0128.26	2.4.3.33.1	E3.1.26.4A, rnhA ribonuclease HI [COG:COG0328]	sce:YGR109W-B	TyB Gag-Pol protein; proteolytically processed to make the Gag, RT, PR, and IN proteins that are required for retrotransposition [KO:K07497]	1e-43	VNG0255C	COG0328	8e-12	POL3_DROME	Aspartylprotease;Endonuclease;Hydrolase;Nuclease;Nucleotidyltransferase;Polyprotein;Protease;RNA-directedDNApolymerase;Transferase;Transposableelement,Retrovirus-related Pol polyprotein from transposon 17.6 [Contains: Protease (EC 3.4.23.-); Reverse transcriptase (EC 2.7.7.49); Endonuclease].	2e-45	GO_ID:20071	TAIR|gene:2034417 SPTR:Q9LMV1 symbol:AT1G20390.1 [GO:0003677 "DNA binding" evidence=ISS] [GO:0006310 "DNA recombination" evidence=ISS] InterPro:IPR002156 InterPro:IPR001584 InterPro:IPR000477 InterPro:IPR005162 Pfam:PF00665 Pfam:PF00075 Pfam:PF00078 PROSITE:PS50879 Pfam:PF03732 EMBL:AC027665 PIR:H86337 SPTR:Q9LMV1	0
chr4.CM0128.26	2.4.3.9	E2.7.7.49 RNA-directed DNA polymerase [EC:2.7.7.49] [COG:COG3344] [GO:0003721 0003964]	sce:YGR109W-B	TyB Gag-Pol protein; proteolytically processed to make the Gag, RT, PR, and IN proteins that are required for retrotransposition [KO:K07497]	1e-43	VNG0255C	COG0328	8e-12	POL3_DROME	Aspartylprotease;Endonuclease;Hydrolase;Nuclease;Nucleotidyltransferase;Polyprotein;Protease;RNA-directedDNApolymerase;Transferase;Transposableelement,Retrovirus-related Pol polyprotein from transposon 17.6 [Contains: Protease (EC 3.4.23.-); Reverse transcriptase (EC 2.7.7.49); Endonuclease].	2e-45	GO_ID:20071	TAIR|gene:2034417 SPTR:Q9LMV1 symbol:AT1G20390.1 [GO:0003677 "DNA binding" evidence=ISS] [GO:0006310 "DNA recombination" evidence=ISS] InterPro:IPR002156 InterPro:IPR001584 InterPro:IPR000477 InterPro:IPR005162 Pfam:PF00665 Pfam:PF00075 Pfam:PF00078 PROSITE:PS50879 Pfam:PF03732 EMBL:AC027665 PIR:H86337 SPTR:Q9LMV1	0
Ljwgs_033652.1	99.1.4.3297	GO_ID:9548										GO_ID:9548	TAIR|gene:2088211 SPTR:Q8GYL9 symbol:AT3G14000.1 [GO:0005554 "molecular function unknown" evidence=ND] [GO:0000004 "biological process unknown" evidence=ND] [GO:0008372 "cellular component unknown" evidence=ND] EMBL:AK117522 SPTR:Q8GYL9	9e-19
TM1634.15	99.1.2.200	COG3450				TM1112	COG3450	5e-12				GO_ID:37317	TAIR|gene:2103094 SPTR:Q9M8Y6 symbol:AT3G04300.1 [GO:0005554 "molecular function unknown" evidence=ND] [GO:0000004 "biological process unknown" evidence=ND] [GO:0008372 "cellular component unknown" evidence=ND] HSSP:Q9X0J6 InterPro:IPR008579 Pfam:PF05899 EMBL:AC016829 EMBL:BT010617 EMBL:AK175120 SPTR:Q9M8Y6	2e-36
TM1634.15	99.1.4.5934	GO_ID:37317				TM1112	COG3450	5e-12				GO_ID:37317	TAIR|gene:2103094 SPTR:Q9M8Y6 symbol:AT3G04300.1 [GO:0005554 "molecular function unknown" evidence=ND] [GO:0000004 "biological process unknown" evidence=ND] [GO:0008372 "cellular component unknown" evidence=ND] HSSP:Q9X0J6 InterPro:IPR008579 Pfam:PF05899 EMBL:AC016829 EMBL:BT010617 EMBL:AK175120 SPTR:Q9M8Y6	2e-36
Ljwgs_107393.1	1.2.1.8.4	COXB cytochrome c oxidase subunit II [COG:COG1622]	ath:cox2	cytochrome c oxidase subunit 2 [EC:1.9.3.1] [KO:K02261]	2e-68	Q0250	COG1622	2e-35	COX2_SOYBN	Copper;Electrontransport;Innermembrane;Membrane;Metal-binding;Mitochondrion;Oxidoreductase;Respiratorychain;Transmembrane;Transport,Cytochrome c oxidase subunit 2 (EC 1.9.3.1) (Cytochrome c oxidase polypeptide II).	7e-72	GO_ID:2167	SGD|S000007281 SPTR:P00410 symbol:COX2 "cytochrome c oxidase subunit II" [GO:0005751 "respiratory chain complex IV (sensu Eukaryota)" evidence=IPI] [GO:0004129 "cytochrome-c oxidase activity" evidence=IDA] [GO:0006123 "mitochondrial electron transport, cytochrome c to oxygen" evidence=IDA] [GO:0009060 "aerobic respiration" evidence=IMP] InterPro:IPR002429 InterPro:IPR001505 SGD:S000007281 Pfam:PF…	2e-35
Ljwgs_107393.1	1.2.1.9.4	QOXA quinol oxidase polypeptide II [EC:1.9.3.-] [COG:COG1622]	ath:cox2	cytochrome c oxidase subunit 2 [EC:1.9.3.1] [KO:K02261]	2e-68	Q0250	COG1622	2e-35	COX2_SOYBN	Copper;Electrontransport;Innermembrane;Membrane;Metal-binding;Mitochondrion;Oxidoreductase;Respiratorychain;Transmembrane;Transport,Cytochrome c oxidase subunit 2 (EC 1.9.3.1) (Cytochrome c oxidase polypeptide II).	7e-72	GO_ID:2167	SGD|S000007281 SPTR:P00410 symbol:COX2 "cytochrome c oxidase subunit II" [GO:0005751 "respiratory chain complex IV (sensu Eukaryota)" evidence=IPI] [GO:0004129 "cytochrome-c oxidase activity" evidence=IDA] [GO:0006123 "mitochondrial electron transport, cytochrome c to oxygen" evidence=IDA] [GO:0009060 "aerobic respiration" evidence=IMP] InterPro:IPR002429 InterPro:IPR001505 SGD:S000007281 Pfam:PF…	2e-35
Ljwgs_107393.1	1.2.1.10.2	CYOA cytochrome o ubiquinol oxidase subunit II [EC:1.10.3.-] [COG:COG1622]	ath:cox2	cytochrome c oxidase subunit 2 [EC:1.9.3.1] [KO:K02261]	2e-68	Q0250	COG1622	2e-35	COX2_SOYBN	Copper;Electrontransport;Innermembrane;Membrane;Metal-binding;Mitochondrion;Oxidoreductase;Respiratorychain;Transmembrane;Transport,Cytochrome c oxidase subunit 2 (EC 1.9.3.1) (Cytochrome c oxidase polypeptide II).	7e-72	GO_ID:2167	SGD|S000007281 SPTR:P00410 symbol:COX2 "cytochrome c oxidase subunit II" [GO:0005751 "respiratory chain complex IV (sensu Eukaryota)" evidence=IPI] [GO:0004129 "cytochrome-c oxidase activity" evidence=IDA] [GO:0006123 "mitochondrial electron transport, cytochrome c to oxygen" evidence=IDA] [GO:0009060 "aerobic respiration" evidence=IMP] InterPro:IPR002429 InterPro:IPR001505 SGD:S000007281 Pfam:PF…	2e-35
Ljwgs_107393.1	1.2.1.8.7	COX2 cytochrome c oxidase subunit II [COG:COG1622]	ath:cox2	cytochrome c oxidase subunit 2 [EC:1.9.3.1] [KO:K02261]	2e-68	Q0250	COG1622	2e-35	COX2_SOYBN	Copper;Electrontransport;Innermembrane;Membrane;Metal-binding;Mitochondrion;Oxidoreductase;Respiratorychain;Transmembrane;Transport,Cytochrome c oxidase subunit 2 (EC 1.9.3.1) (Cytochrome c oxidase polypeptide II).	7e-72	GO_ID:2167	SGD|S000007281 SPTR:P00410 symbol:COX2 "cytochrome c oxidase subunit II" [GO:0005751 "respiratory chain complex IV (sensu Eukaryota)" evidence=IPI] [GO:0004129 "cytochrome-c oxidase activity" evidence=IDA] [GO:0006123 "mitochondrial electron transport, cytochrome c to oxygen" evidence=IDA] [GO:0009060 "aerobic respiration" evidence=IMP] InterPro:IPR002429 InterPro:IPR001505 SGD:S000007281 Pfam:PF…	2e-35
chr4.CM0739.22	99.1.4.6507	GO_ID:4678										GO_ID:4678	TAIR|gene:2082419 SPTR:Q9M8J3 symbol:AT3G06250.1 [GO:0005554 "molecular function unknown" evidence=ND] [GO:0008372 "cellular component unknown" evidence=ND] [GO:0009639 "response to red or far red light" evidence=ISS] Pfam:PF03101 INTERPRO:IPR004330 InterPro:IPR007527 Pfam:PF04434 PROSITE:PS50966 InterPro:IPR006564 SMART:SM00575 EMBL:AC018907 EMBL:AF360270 EMBL:AY150446 SPTR:Q9M8J3	0
TM0626.29	99.1.4.4329	GO_ID:15163										GO_ID:15163	TAIR|gene:3688596 SPTR:Q9SQN5 symbol:AT1G79740.1 [GO:0000004 "biological process unknown" evidence=ND] [GO:0008372 "cellular component unknown" evidence=ND] InterPro:IPR008906 InterPro:IPR007021 Pfam:PF05699 Pfam:PF04937 EMBL:AC010793 EMBL:AC011717 PIR:D96828 SPTR:Q9SQN5	9e-10
Ljwgs_101583.1	99.1.4.2210	GO_ID:50051										GO_ID:50051	TAIR|gene:2034085 SPTR:Q9ZU11 symbol:AT1G52150.1 [GO:0003700 "transcription factor activity" evidence=ISS] [GO:0003677 "DNA binding" evidence=ISS] [GO:0005634 "nucleus" evidence=ISS] [GO:0006355 "regulation of transcription, DNA-dependent" evidence=ISS] InterPro:IPR001356 InterPro:IPR012287 Pfam:PF00046 INTERPRO:IPR002913 GO:GO:0005634 PRINTS:PR00024 ProDom:PD000010 SMART:SM00389 PROSITE:PS50071 …	1e-67
Ljwgs_125151.1	99.1.4.1256	GO_ID:38381										GO_ID:38381	TAIR|gene:2055896 SPTR:O82268 symbol:AT2G31160.1 [GO:0000004 "biological process unknown" evidence=ND] [GO:0005554 "molecular function unknown" evidence=ND] InterPro:IPR006936 Pfam:PF04852 EMBL:AC005311 EMBL:AY056383 EMBL:AY081705 PIR:C84717 SPTR:O82268	1e-55
chr1.CM0591.9	99.1.4.2335	GO_ID:54390							RF1_ORYSA	Mitochondrion;Repeat;Transitpeptide,Rf1 protein, mitochondrial precursor (PPR protein) (Fertility restorer) (Restorer for CMS).	4e-30	GO_ID:54390	TAIR|gene:2094393 SPTR:Q9LUJ4 symbol:AT3G22670.1 [GO:0000004 "biological process unknown" evidence=ND] EMBL:AB022223 GO:GO:0005488 InterPro:IPR002885 InterPro:IPR011990 Pfam:PF01535 TIGRFAMs:TIGR00756 SPTR:Q9LUJ4	1e-132
chr1.CM0591.9	99.1.3.2.1240	RF1_ORYSA							RF1_ORYSA	Mitochondrion;Repeat;Transitpeptide,Rf1 protein, mitochondrial precursor (PPR protein) (Fertility restorer) (Restorer for CMS).	4e-30	GO_ID:54390	TAIR|gene:2094393 SPTR:Q9LUJ4 symbol:AT3G22670.1 [GO:0000004 "biological process unknown" evidence=ND] EMBL:AB022223 GO:GO:0005488 InterPro:IPR002885 InterPro:IPR011990 Pfam:PF01535 TIGRFAMs:TIGR00756 SPTR:Q9LUJ4	1e-132
chr4.CM0073.38	3.3.10.117	BMPR1 bone morphogenetic protein receptor, type I [EC:2.7.1.37]	ath:At4g28490	F20O9.180; leucine-rich repeat transmembrane protein kinase, putative [EC:2.7.1.37] [KO:K00870]	3e-22				BRI1_LYCPE	ATP-binding;Directproteinsequencing;Glycoprotein;Kinase;Leucine-richrepeat;Lipid-binding;Membrane;Nucleotide-binding;Plantdefense;Receptor;Repeat;Serine/threonine-proteinkinase;Signal;Steroid-binding;Transferase;Transmembrane,Systemin receptor SR160 precursor (EC 2.7.1.37) (Brassinosteroid LRR receptor kinase).	5e-29	GO_ID:47496	TAIR|gene:2124141 SPTR:Q9SN46 symbol:AT4G18670.1 [GO:0005515 "protein binding" evidence=ISS] Pfam:PF00560 InterPro:IPR001611 InterPro:IPR007090 PRINTS:PR00019 InterPro:IPR006706 Pfam:PF04554 InterPro:IPR002951 PRINTS:PR01222 EMBL:AL035526 EMBL:AL161549 PIR:T04859 SPTR:Q9SN46	6e-146
chr4.CM0073.38	3.2.2.1	Protein kinase [EC:2.7.1.37]	ath:At4g28490	F20O9.180; leucine-rich repeat transmembrane protein kinase, putative [EC:2.7.1.37] [KO:K00870]	3e-22				BRI1_LYCPE	ATP-binding;Directproteinsequencing;Glycoprotein;Kinase;Leucine-richrepeat;Lipid-binding;Membrane;Nucleotide-binding;Plantdefense;Receptor;Repeat;Serine/threonine-proteinkinase;Signal;Steroid-binding;Transferase;Transmembrane,Systemin receptor SR160 precursor (EC 2.7.1.37) (Brassinosteroid LRR receptor kinase).	5e-29	GO_ID:47496	TAIR|gene:2124141 SPTR:Q9SN46 symbol:AT4G18670.1 [GO:0005515 "protein binding" evidence=ISS] Pfam:PF00560 InterPro:IPR001611 InterPro:IPR007090 PRINTS:PR00019 InterPro:IPR006706 Pfam:PF04554 InterPro:IPR002951 PRINTS:PR01222 EMBL:AL035526 EMBL:AL161549 PIR:T04859 SPTR:Q9SN46	6e-146
Ljwgs_119368.1	99.2	Unclassified without homolog
Ljwgs_045429.1	99.1.4.4947	GO_ID:47290										GO_ID:47290	TAIR|gene:2083905 SPTR:Q9LX60 symbol:AT3G42100.1 [GO:0000004 "biological process unknown" evidence=ND] InterPro:IPR000637 Pfam:PF02178 GO:GO:0005634 SMART:SM00384 InterPro:IPR010285 Pfam:PF05970 EMBL:AL356013 PIR:T48965 SPTR:Q9LX60	9e-13
Ljwgs_067657.1.1	99.1.3.2.3945	VP282_ARATH							VP282_ARATH	Proteintransport;Transport,VPS28 protein homolog 2.	2e-10
Ljwgs_034718.1	99.2	Unclassified without homolog
gi45632462	99.2	Unclassified without homolog
Ljwgs_056588.1	2.4.3.9	E2.7.7.49 RNA-directed DNA polymerase [EC:2.7.7.49] [COG:COG3344] [GO:0003721 0003964]	cal:orf19.2669	rev product adjacent to gag/pol products [EC:2.7.7.49] [KO:K00986]	1e-26				POLX_TOBAC	Aspartylprotease;Endonuclease;Hydrolase;Metal-binding;Nuclease;Nucleotidyltransferase;Polyprotein;Protease;RNA-directedDNApolymerase;Transferase;Transposableelement;Zinc;Zinc-finger,Retrovirus-related Pol polyprotein from transposon TNT 1-94 [Contains: Protease (EC 3.4.23.-); Reverse transcriptase (EC 2.7.7.49); Endonuclease].	4e-70	GO_ID:2456	TAIR|gene:3433042 SPTR:Q9C536 symbol:AT1G58140.1 [GO:0004803 "transposase activity" evidence=ISS] InterPro:IPR001878 InterPro:IPR001584 Pfam:PF00098 Pfam:PF00665 PRINTS:PR00939 SMART:SM00343 PROSITE:PS50158 EMBL:AC079604 EMBL:AC079131 PIR:F96614 SPTR:Q9C536	2e-104
chr4.CM0219.32	2.4.3.152	K07497 putative transposase [COG:COG2801]	spo:SPAC9.04	retrotransposable element tf2 155 kd protein [KO:K07497]	2e-85				RT21_SCHPO	Completeproteome;Transposableelement,Retrotransposable element Tf2 155 kDa protein type 1.	1e-85	GO_ID:39222	TAIR|gene:3700592 SPTR:Q9LHM4 symbol:AT3G11970.1 [GO:0003964 "RNA-directed DNA polymerase activity" evidence=ISS] InterPro:IPR000953 Pfam:PF00385 InterPro:IPR001584 InterPro:IPR000477 InterPro:IPR001969 InterPro:IPR005162 Pfam:PF00665 Pfam:PF00078 GO:GO:0005634 GO:GO:0000785 SMART:SM00298 PROSITE:PS50013 PROSITE:PS00141 Pfam:PF03732 EMBL:AP002040 EMBL:AC069473 SPTR:Q9LHM4	3e-123
chr4.CM0219.32	2.4.3.9	E2.7.7.49 RNA-directed DNA polymerase [EC:2.7.7.49] [COG:COG3344] [GO:0003721 0003964]	spo:SPAC9.04	retrotransposable element tf2 155 kd protein [KO:K07497]	2e-85				RT21_SCHPO	Completeproteome;Transposableelement,Retrotransposable element Tf2 155 kDa protein type 1.	1e-85	GO_ID:39222	TAIR|gene:3700592 SPTR:Q9LHM4 symbol:AT3G11970.1 [GO:0003964 "RNA-directed DNA polymerase activity" evidence=ISS] InterPro:IPR000953 Pfam:PF00385 InterPro:IPR001584 InterPro:IPR000477 InterPro:IPR001969 InterPro:IPR005162 Pfam:PF00665 Pfam:PF00078 GO:GO:0005634 GO:GO:0000785 SMART:SM00298 PROSITE:PS50013 PROSITE:PS00141 Pfam:PF03732 EMBL:AP002040 EMBL:AC069473 SPTR:Q9LHM4	3e-123
chr6.TM0306.5.1	99.1.4.5552	GO_ID:24291							HEXP_LEIMA	DNA-binding;Metal-binding;Nuclearprotein;Repeat;Zinc;Zinc-finger,DNA-binding protein HEXBP (Hexamer-binding protein).	1e-19	GO_ID:24291	TAIR|gene:2827809 SPTR:Q94C69 symbol:AT2G17870.1 [GO:0008372 "cellular component unknown" evidence=ND] [GO:0003676 "nucleic acid binding" evidence=ISS] InterPro:IPR001878 InterPro:IPR011129 InterPro:IPR002059 Pfam:PF00098 Pfam:PF00313 Prosite:PS00352 PRINTS:PR00939 SMART:SM00343 PROSITE:PS50158 PRINTS:PR00050 ProDom:PD000621 SMART:SM00357 EMBL:AY035133 EMBL:AY062985 PIR:T00837 HSSP:O54310 SPTR:Q9…	4e-18
chr6.TM0306.5.1	99.1.3.2.1049	HEXP_LEIMA							HEXP_LEIMA	DNA-binding;Metal-binding;Nuclearprotein;Repeat;Zinc;Zinc-finger,DNA-binding protein HEXBP (Hexamer-binding protein).	1e-19	GO_ID:24291	TAIR|gene:2827809 SPTR:Q94C69 symbol:AT2G17870.1 [GO:0008372 "cellular component unknown" evidence=ND] [GO:0003676 "nucleic acid binding" evidence=ISS] InterPro:IPR001878 InterPro:IPR011129 InterPro:IPR002059 Pfam:PF00098 Pfam:PF00313 Prosite:PS00352 PRINTS:PR00939 SMART:SM00343 PROSITE:PS50158 PRINTS:PR00050 ProDom:PD000621 SMART:SM00357 EMBL:AY035133 EMBL:AY062985 PIR:T00837 HSSP:O54310 SPTR:Q9…	4e-18
Ljwgs_012438.1	99.1.4.4962	GO_ID:26241										GO_ID:26241	TAIR|gene:2039434 SPTR:Q9ZVX3 symbol:AT2G16900.1 [GO:0005554 "molecular function unknown" evidence=ND] [GO:0000004 "biological process unknown" evidence=ND] [GO:0008372 "cellular component unknown" evidence=ND] EMBL:AC005167 PIR:F84545 InterPro:IPR007942 Pfam:PF05278 SPTR:Q9ZVX3	7e-17
Ljwgs_138727.1	99.1.4.7821	GO_ID:32648										GO_ID:32648	TAIR|gene:3698639 SPTR:Q9STU5 symbol:AT3G47680.1 [GO:0000004 "biological process unknown" evidence=ND] [GO:0003677 "DNA binding" evidence=ISS] InterPro:IPR001005 GO:GO:0005634 PROSITE:PS00037 EMBL:AL049746 PIR:T07707 SPTR:Q9STU5	2e-28
Ljwgs_094314.1	2.4.3.152	K07497 putative transposase [COG:COG2801]	spo:SPAC9.04	retrotransposable element tf2 155 kd protein [KO:K07497]	3e-15				RT23_SCHPO	Completeproteome;Transposableelement,Retrotransposable element Tf2 155 kDa protein type 3.	2e-15	GO_ID:20071	TAIR|gene:2034417 SPTR:Q9LMV1 symbol:AT1G20390.1 [GO:0003677 "DNA binding" evidence=ISS] [GO:0006310 "DNA recombination" evidence=ISS] InterPro:IPR002156 InterPro:IPR001584 InterPro:IPR000477 InterPro:IPR005162 Pfam:PF00665 Pfam:PF00075 Pfam:PF00078 PROSITE:PS50879 Pfam:PF03732 EMBL:AC027665 PIR:H86337 SPTR:Q9LMV1	1e-32
Ljwgs_118618.1	1.4.1.20.3	DPA, polB1 DNA polymerase I [COG:COG0417]	ath:At5g63960	MBM17.6; DNA polymerase III catalytic subunit [EC:2.7.7.7] [KO:K02327]	3e-45	YDL102w	COG0417	1e-15	DPOD1_SOYBN	DNAreplication;DNA-binding;DNA-directedDNApolymerase;Exonuclease;Hydrolase;Metal-binding;Nuclearprotein;Nuclease;Nucleotidyltransferase;Transferase;Zinc;Zinc-finger,DNA polymerase delta catalytic subunit (EC 2.7.7.7).	1e-45	GO_ID:5964	UNIPROT|P28340 SPTR:P28340 symbol:DPOD1_HUMAN "DNA polymerase delta catalytic subunit" [GO:0003677 "DNA binding" evidence=TAS] [GO:0003891 "delta DNA polymerase activity" evidence=TAS] [GO:0005515 "protein binding" evidence=IPI] [GO:0006260 "DNA replication" evidence=TAS] [GO:0006281 "DNA repair" evidence=TAS] [GO:0009411 "response to UV" evidence=TAS] InterPro:IPR006172 InterPro:IPR004578 EMBL:A…	2e-27
Ljwgs_118618.1	1.4.1.20.6	POLD DNA polymerase delta complex	ath:At5g63960	MBM17.6; DNA polymerase III catalytic subunit [EC:2.7.7.7] [KO:K02327]	3e-45	YDL102w	COG0417	1e-15	DPOD1_SOYBN	DNAreplication;DNA-binding;DNA-directedDNApolymerase;Exonuclease;Hydrolase;Metal-binding;Nuclearprotein;Nuclease;Nucleotidyltransferase;Transferase;Zinc;Zinc-finger,DNA polymerase delta catalytic subunit (EC 2.7.7.7).	1e-45	GO_ID:5964	UNIPROT|P28340 SPTR:P28340 symbol:DPOD1_HUMAN "DNA polymerase delta catalytic subunit" [GO:0003677 "DNA binding" evidence=TAS] [GO:0003891 "delta DNA polymerase activity" evidence=TAS] [GO:0005515 "protein binding" evidence=IPI] [GO:0006260 "DNA replication" evidence=TAS] [GO:0006281 "DNA repair" evidence=TAS] [GO:0009411 "response to UV" evidence=TAS] InterPro:IPR006172 InterPro:IPR004578 EMBL:A…	2e-27
Ljwgs_118618.1	2.4.1.2.1	POLA1 DNA polymerase alpha, subunit A [COG:COG0417]	ath:At5g63960	MBM17.6; DNA polymerase III catalytic subunit [EC:2.7.7.7] [KO:K02327]	3e-45	YDL102w	COG0417	1e-15	DPOD1_SOYBN	DNAreplication;DNA-binding;DNA-directedDNApolymerase;Exonuclease;Hydrolase;Metal-binding;Nuclearprotein;Nuclease;Nucleotidyltransferase;Transferase;Zinc;Zinc-finger,DNA polymerase delta catalytic subunit (EC 2.7.7.7).	1e-45	GO_ID:5964	UNIPROT|P28340 SPTR:P28340 symbol:DPOD1_HUMAN "DNA polymerase delta catalytic subunit" [GO:0003677 "DNA binding" evidence=TAS] [GO:0003891 "delta DNA polymerase activity" evidence=TAS] [GO:0005515 "protein binding" evidence=IPI] [GO:0006260 "DNA replication" evidence=TAS] [GO:0006281 "DNA repair" evidence=TAS] [GO:0009411 "response to UV" evidence=TAS] InterPro:IPR006172 InterPro:IPR004578 EMBL:A…	2e-27
Ljwgs_118618.1	2.4.1.1.3	DPO2, polB DNA polymerase II [COG:COG0417]	ath:At5g63960	MBM17.6; DNA polymerase III catalytic subunit [EC:2.7.7.7] [KO:K02327]	3e-45	YDL102w	COG0417	1e-15	DPOD1_SOYBN	DNAreplication;DNA-binding;DNA-directedDNApolymerase;Exonuclease;Hydrolase;Metal-binding;Nuclearprotein;Nuclease;Nucleotidyltransferase;Transferase;Zinc;Zinc-finger,DNA polymerase delta catalytic subunit (EC 2.7.7.7).	1e-45	GO_ID:5964	UNIPROT|P28340 SPTR:P28340 symbol:DPOD1_HUMAN "DNA polymerase delta catalytic subunit" [GO:0003677 "DNA binding" evidence=TAS] [GO:0003891 "delta DNA polymerase activity" evidence=TAS] [GO:0005515 "protein binding" evidence=IPI] [GO:0006260 "DNA replication" evidence=TAS] [GO:0006281 "DNA repair" evidence=TAS] [GO:0009411 "response to UV" evidence=TAS] InterPro:IPR006172 InterPro:IPR004578 EMBL:A…	2e-27
Ljwgs_118618.1	2.4.1.1.10	DPA, polB1 DNA polymerase I [COG:COG0417]	ath:At5g63960	MBM17.6; DNA polymerase III catalytic subunit [EC:2.7.7.7] [KO:K02327]	3e-45	YDL102w	COG0417	1e-15	DPOD1_SOYBN	DNAreplication;DNA-binding;DNA-directedDNApolymerase;Exonuclease;Hydrolase;Metal-binding;Nuclearprotein;Nuclease;Nucleotidyltransferase;Transferase;Zinc;Zinc-finger,DNA polymerase delta catalytic subunit (EC 2.7.7.7).	1e-45	GO_ID:5964	UNIPROT|P28340 SPTR:P28340 symbol:DPOD1_HUMAN "DNA polymerase delta catalytic subunit" [GO:0003677 "DNA binding" evidence=TAS] [GO:0003891 "delta DNA polymerase activity" evidence=TAS] [GO:0005515 "protein binding" evidence=IPI] [GO:0006260 "DNA replication" evidence=TAS] [GO:0006281 "DNA repair" evidence=TAS] [GO:0009411 "response to UV" evidence=TAS] InterPro:IPR006172 InterPro:IPR004578 EMBL:A…	2e-27
Ljwgs_118618.1	1.4.2.18.6	POLD DNA polymerase delta complex	ath:At5g63960	MBM17.6; DNA polymerase III catalytic subunit [EC:2.7.7.7] [KO:K02327]	3e-45	YDL102w	COG0417	1e-15	DPOD1_SOYBN	DNAreplication;DNA-binding;DNA-directedDNApolymerase;Exonuclease;Hydrolase;Metal-binding;Nuclearprotein;Nuclease;Nucleotidyltransferase;Transferase;Zinc;Zinc-finger,DNA polymerase delta catalytic subunit (EC 2.7.7.7).	1e-45	GO_ID:5964	UNIPROT|P28340 SPTR:P28340 symbol:DPOD1_HUMAN "DNA polymerase delta catalytic subunit" [GO:0003677 "DNA binding" evidence=TAS] [GO:0003891 "delta DNA polymerase activity" evidence=TAS] [GO:0005515 "protein binding" evidence=IPI] [GO:0006260 "DNA replication" evidence=TAS] [GO:0006281 "DNA repair" evidence=TAS] [GO:0009411 "response to UV" evidence=TAS] InterPro:IPR006172 InterPro:IPR004578 EMBL:A…	2e-27
Ljwgs_118618.1	2.4.1.4.1	POLD1 DNA polymerase delta, subunit A [COG:COG0417]	ath:At5g63960	MBM17.6; DNA polymerase III catalytic subunit [EC:2.7.7.7] [KO:K02327]	3e-45	YDL102w	COG0417	1e-15	DPOD1_SOYBN	DNAreplication;DNA-binding;DNA-directedDNApolymerase;Exonuclease;Hydrolase;Metal-binding;Nuclearprotein;Nuclease;Nucleotidyltransferase;Transferase;Zinc;Zinc-finger,DNA polymerase delta catalytic subunit (EC 2.7.7.7).	1e-45	GO_ID:5964	UNIPROT|P28340 SPTR:P28340 symbol:DPOD1_HUMAN "DNA polymerase delta catalytic subunit" [GO:0003677 "DNA binding" evidence=TAS] [GO:0003891 "delta DNA polymerase activity" evidence=TAS] [GO:0005515 "protein binding" evidence=IPI] [GO:0006260 "DNA replication" evidence=TAS] [GO:0006281 "DNA repair" evidence=TAS] [GO:0009411 "response to UV" evidence=TAS] InterPro:IPR006172 InterPro:IPR004578 EMBL:A…	2e-27
Ljwgs_118618.1	2.4.1.5.1	POLE1 DNA polymerase epsilon, subunit A [COG:COG0417]	ath:At5g63960	MBM17.6; DNA polymerase III catalytic subunit [EC:2.7.7.7] [KO:K02327]	3e-45	YDL102w	COG0417	1e-15	DPOD1_SOYBN	DNAreplication;DNA-binding;DNA-directedDNApolymerase;Exonuclease;Hydrolase;Metal-binding;Nuclearprotein;Nuclease;Nucleotidyltransferase;Transferase;Zinc;Zinc-finger,DNA polymerase delta catalytic subunit (EC 2.7.7.7).	1e-45	GO_ID:5964	UNIPROT|P28340 SPTR:P28340 symbol:DPOD1_HUMAN "DNA polymerase delta catalytic subunit" [GO:0003677 "DNA binding" evidence=TAS] [GO:0003891 "delta DNA polymerase activity" evidence=TAS] [GO:0005515 "protein binding" evidence=IPI] [GO:0006260 "DNA replication" evidence=TAS] [GO:0006281 "DNA repair" evidence=TAS] [GO:0009411 "response to UV" evidence=TAS] InterPro:IPR006172 InterPro:IPR004578 EMBL:A…	2e-27
Ljwgs_118618.1	2.4.1.9	POLZ1, rev3 DNA polymerase zeta subunit [COG:COG0417] [GO:0003894]	ath:At5g63960	MBM17.6; DNA polymerase III catalytic subunit [EC:2.7.7.7] [KO:K02327]	3e-45	YDL102w	COG0417	1e-15	DPOD1_SOYBN	DNAreplication;DNA-binding;DNA-directedDNApolymerase;Exonuclease;Hydrolase;Metal-binding;Nuclearprotein;Nuclease;Nucleotidyltransferase;Transferase;Zinc;Zinc-finger,DNA polymerase delta catalytic subunit (EC 2.7.7.7).	1e-45	GO_ID:5964	UNIPROT|P28340 SPTR:P28340 symbol:DPOD1_HUMAN "DNA polymerase delta catalytic subunit" [GO:0003677 "DNA binding" evidence=TAS] [GO:0003891 "delta DNA polymerase activity" evidence=TAS] [GO:0005515 "protein binding" evidence=IPI] [GO:0006260 "DNA replication" evidence=TAS] [GO:0006281 "DNA repair" evidence=TAS] [GO:0009411 "response to UV" evidence=TAS] InterPro:IPR006172 InterPro:IPR004578 EMBL:A…	2e-27
Ljwgs_118618.1	1.4.2.18.3	DPA, polB1 DNA polymerase I [COG:COG0417]	ath:At5g63960	MBM17.6; DNA polymerase III catalytic subunit [EC:2.7.7.7] [KO:K02327]	3e-45	YDL102w	COG0417	1e-15	DPOD1_SOYBN	DNAreplication;DNA-binding;DNA-directedDNApolymerase;Exonuclease;Hydrolase;Metal-binding;Nuclearprotein;Nuclease;Nucleotidyltransferase;Transferase;Zinc;Zinc-finger,DNA polymerase delta catalytic subunit (EC 2.7.7.7).	1e-45	GO_ID:5964	UNIPROT|P28340 SPTR:P28340 symbol:DPOD1_HUMAN "DNA polymerase delta catalytic subunit" [GO:0003677 "DNA binding" evidence=TAS] [GO:0003891 "delta DNA polymerase activity" evidence=TAS] [GO:0005515 "protein binding" evidence=IPI] [GO:0006260 "DNA replication" evidence=TAS] [GO:0006281 "DNA repair" evidence=TAS] [GO:0009411 "response to UV" evidence=TAS] InterPro:IPR006172 InterPro:IPR004578 EMBL:A…	2e-27
Ljwgs_005243.1.1	1.11.7.7	E1.14.13.82 vanillate monooxygenase [EC:1.14.13.82] [GO:0018489]	ava:Ava_1303	Rieske (2Fe-2S) region [EC:1.14.13.82] [KO:K03461]	2e-10				PAO_ARATH	2Fe-2S;Chlorophyllcatabolism;Chloroplast;Coiledcoil;Iron;Iron-sulfur;Metal-binding;Oxidoreductase;Plastid;Transitpeptide,Pheophorbide a oxygenase, chloroplast precursor (EC 1.-.-.-) (Pheide a oxygenase) (AtPaO) (Accelerated cell death 1) (Lethal leaf-spot 1 homolog) (Lls1).	4e-10	GO_ID:2844	TAIR|gene:2131405 SPTR:Q93WJ7 symbol:AT4G25650.1 [GO:0009055 "electron carrier activity" evidence=ISS] InterPro:IPR005806 Pfam:PF00355 GO:GO:0009507 EMBL:AF424575 EMBL:AY056168 EMBL:AY344062 SPTR:Q93WJ7	4e-42
chr6.TM0821.2	1.5.15.14.2	E4.2.1.20B, trpB tryptophan synthase beta chain [COG:COG0133]	ath:At5g54810	MBG8.7; tryptophan synthase, beta subunit 1 (TSB1) [EC:4.2.1.20] [KO:K01696]	0	slr0543	COG0133	0	TRPB1_ARATH	Amino-acidbiosynthesis;Aromaticaminoacidbiosynthesis;Chloroplast;Lyase;Multigenefamily;Plastid;Pyridoxalphosphate;Transitpeptide;Tryptophanbiosynthesis,Tryptophan synthase beta chain 1, chloroplast precursor (EC 4.2.1.20).	0	GO_ID:50237	TIGR_CMR|BA1253 SPTR:Q81TL8 symbol:BA1253 "tryptophan synthase, beta subunit" [GO:0000162 "tryptophan biosynthesis" evidence=ISS] [GO:0004834 "tryptophan synthase activity" evidence=ISS] HAMAP:MF_00133 InterPro:IPR001926 InterPro:IPR006654 InterPro:IPR006653 Pfam:PF00291 HSSP:P00933 TIGRFAMs:TIGR00263 PROSITE:PS00168 EMBL:AE017334 EMBL:AE017225 EMBL:AE017028 TIGR:BA1253 TIGR:GBAA1253 SPTR:Q81TL8	4e-146
chr2.CM0081.40	99.1.4.8526	GO_ID:5447										GO_ID:5447	TAIR|gene:3438234 SPTR:Q9LHD1 symbol:AT3G28345.1 [GO:0042626 "ATPase activity, coupled to transmembrane movement of substances" evidence=ISS] InterPro:IPR003593 InterPro:IPR003439 InterPro:IPR001140 Pfam:PF00664 Pfam:PF00005 InterPro:IPR000183 InterPro:IPR011527 Prosite:PS00211 SMART:SM00382 ProDom:PD000006 PROSITE:PS50893 GO:GO:0006810 PROSITE:PS50929 HSSP:P08716 PROSITE:PS00879 EMBL:AP002051 EM…	5e-24
Ljwgs_043692.1.1	99.1.3.2.1580	EXPB3_ARATH							EXPB3_ARATH	Cellwall;Multigenefamily;Signal,Beta-expansin 3 precursor (AtEXPB3) (At-EXPB3) (Ath-ExpBeta-1.6).	1e-24
Ljwgs_144532.1.1	1.5.15.10.1	E4.1.3.27A, trpE anthranilate synthase component I [COG:COG0147]	ath:At5g05730	MJJ3.14; anthranilate synthase, alpha subunit, component I-1 (ASA1) [EC:4.1.3.27] [KO:K01657]	1e-15				TRPE_ARATH	Amino-acidbiosynthesis;Aromaticaminoacidbiosynthesis;Chloroplast;Lyase;Multigenefamily;Plastid;Transitpeptide;Tryptophanbiosynthesis,Anthranilate synthase component I-1, chloroplast precursor (EC 4.1.3.27).	7e-16	GO_ID:47260	TAIR|gene:2166373 SPTR:P32068 symbol:AT5G05730.1 [GO:0000162 "tryptophan biosynthesis" evidence=TAS] [GO:0004049 "anthranilate synthase activity" evidence=IGI] [GO:0009507 "chloroplast" evidence=TAS] [GO:0009611 "response to wounding" evidence=IEP] [GO:0009618 "response to pathogenic bacteria" evidence=IEP] InterPro:IPR005801 InterPro:IPR005256 InterPro:IPR006805 Pfam:PF00425 HSSP:P05041 Pfam:PF0…	2e-16
chr3.CM0634.52.1	1.10.1.2	E2.5.1.1 dimethylallyltranstransferase [EC:2.5.1.1] [COG:COG0142] [GO:0004161]	ath:At4g36810	AP22.99; geranylgeranyl pyrophosphate synthase (GGPS1) / GGPP synthetase / farnesyltranstransferase [EC:2.5.1.1 2.5.1.10 2.5.1.29] [KO:K00787 K00795 K00804]	1e-38	slr0739	COG0142	2e-28	GGPPS_ARATH	Carotenoidbiosynthesis;Chloroplast;Isoprenebiosynthesis;Multifunctionalenzyme;Plastid;Transferase;Transitpeptide,Geranylgeranyl pyrophosphate synthetase, chloroplast precursor (GGPP synthetase) (GGPS) [Includes: Dimethylallyltranstransferase (EC 2.5.1.1); Geranyltranstransferase (EC 2.5.1.10); Farnesyltranstransferase (EC 2.5.1.29)].	8e-39	GO_ID:21222	TAIR|gene:2048992 SPTR:O04046 symbol:AT2G23800.1 [GO:0004311 "farnesyltranstransferase activity" evidence=IGI] InterPro:IPR000092 Pfam:PF00348 PROSITE:PS00723 PROSITE:PS00444 EMBL:AC004482 EMBL:AY087521 EMBL:AK117954 EMBL:BT005328 PIR:T02429 SPTR:O04046	5e-35
chr3.CM0634.52.1	1.3.5.15	E2.5.1.29 geranylgeranyl pyrophosphate synthetase [EC:2.5.1.29] [COG:COG0142] [GO:0004311]	ath:At4g36810	AP22.99; geranylgeranyl pyrophosphate synthase (GGPS1) / GGPP synthetase / farnesyltranstransferase [EC:2.5.1.1 2.5.1.10 2.5.1.29] [KO:K00787 K00795 K00804]	1e-38	slr0739	COG0142	2e-28	GGPPS_ARATH	Carotenoidbiosynthesis;Chloroplast;Isoprenebiosynthesis;Multifunctionalenzyme;Plastid;Transferase;Transitpeptide,Geranylgeranyl pyrophosphate synthetase, chloroplast precursor (GGPP synthetase) (GGPS) [Includes: Dimethylallyltranstransferase (EC 2.5.1.1); Geranyltranstransferase (EC 2.5.1.10); Farnesyltranstransferase (EC 2.5.1.29)].	8e-39	GO_ID:21222	TAIR|gene:2048992 SPTR:O04046 symbol:AT2G23800.1 [GO:0004311 "farnesyltranstransferase activity" evidence=IGI] InterPro:IPR000092 Pfam:PF00348 PROSITE:PS00723 PROSITE:PS00444 EMBL:AC004482 EMBL:AY087521 EMBL:AK117954 EMBL:BT005328 PIR:T02429 SPTR:O04046	5e-35
chr3.CM0634.52.1	1.3.5.33	E2.5.1.30, gerCC heptaprenyl diphosphate synthase [EC:2.5.1.30] [COG:COG0142] [GO:0000010]	ath:At4g36810	AP22.99; geranylgeranyl pyrophosphate synthase (GGPS1) / GGPP synthetase / farnesyltranstransferase [EC:2.5.1.1 2.5.1.10 2.5.1.29] [KO:K00787 K00795 K00804]	1e-38	slr0739	COG0142	2e-28	GGPPS_ARATH	Carotenoidbiosynthesis;Chloroplast;Isoprenebiosynthesis;Multifunctionalenzyme;Plastid;Transferase;Transitpeptide,Geranylgeranyl pyrophosphate synthetase, chloroplast precursor (GGPP synthetase) (GGPS) [Includes: Dimethylallyltranstransferase (EC 2.5.1.1); Geranyltranstransferase (EC 2.5.1.10); Farnesyltranstransferase (EC 2.5.1.29)].	8e-39	GO_ID:21222	TAIR|gene:2048992 SPTR:O04046 symbol:AT2G23800.1 [GO:0004311 "farnesyltranstransferase activity" evidence=IGI] InterPro:IPR000092 Pfam:PF00348 PROSITE:PS00723 PROSITE:PS00444 EMBL:AC004482 EMBL:AY087521 EMBL:AK117954 EMBL:BT005328 PIR:T02429 SPTR:O04046	5e-35
chr3.CM0634.52.1	1.10.1.3	E2.5.1.10, ispA geranyltranstransferase [EC:2.5.1.10] [COG:COG0142] [GO:0004337]	ath:At4g36810	AP22.99; geranylgeranyl pyrophosphate synthase (GGPS1) / GGPP synthetase / farnesyltranstransferase [EC:2.5.1.1 2.5.1.10 2.5.1.29] [KO:K00787 K00795 K00804]	1e-38	slr0739	COG0142	2e-28	GGPPS_ARATH	Carotenoidbiosynthesis;Chloroplast;Isoprenebiosynthesis;Multifunctionalenzyme;Plastid;Transferase;Transitpeptide,Geranylgeranyl pyrophosphate synthetase, chloroplast precursor (GGPP synthetase) (GGPS) [Includes: Dimethylallyltranstransferase (EC 2.5.1.1); Geranyltranstransferase (EC 2.5.1.10); Farnesyltranstransferase (EC 2.5.1.29)].	8e-39	GO_ID:21222	TAIR|gene:2048992 SPTR:O04046 symbol:AT2G23800.1 [GO:0004311 "farnesyltranstransferase activity" evidence=IGI] InterPro:IPR000092 Pfam:PF00348 PROSITE:PS00723 PROSITE:PS00444 EMBL:AC004482 EMBL:AY087521 EMBL:AK117954 EMBL:BT005328 PIR:T02429 SPTR:O04046	5e-35
chr3.CM0634.52.1	1.3.5.14	E2.5.1.10, ispA geranyltranstransferase [EC:2.5.1.10] [COG:COG0142] [GO:0004337]	ath:At4g36810	AP22.99; geranylgeranyl pyrophosphate synthase (GGPS1) / GGPP synthetase / farnesyltranstransferase [EC:2.5.1.1 2.5.1.10 2.5.1.29] [KO:K00787 K00795 K00804]	1e-38	slr0739	COG0142	2e-28	GGPPS_ARATH	Carotenoidbiosynthesis;Chloroplast;Isoprenebiosynthesis;Multifunctionalenzyme;Plastid;Transferase;Transitpeptide,Geranylgeranyl pyrophosphate synthetase, chloroplast precursor (GGPP synthetase) (GGPS) [Includes: Dimethylallyltranstransferase (EC 2.5.1.1); Geranyltranstransferase (EC 2.5.1.10); Farnesyltranstransferase (EC 2.5.1.29)].	8e-39	GO_ID:21222	TAIR|gene:2048992 SPTR:O04046 symbol:AT2G23800.1 [GO:0004311 "farnesyltranstransferase activity" evidence=IGI] InterPro:IPR000092 Pfam:PF00348 PROSITE:PS00723 PROSITE:PS00444 EMBL:AC004482 EMBL:AY087521 EMBL:AK117954 EMBL:BT005328 PIR:T02429 SPTR:O04046	5e-35
chr3.CM0634.52.1	1.3.5.13	E2.5.1.1 dimethylallyltranstransferase [EC:2.5.1.1] [COG:COG0142] [GO:0004161]	ath:At4g36810	AP22.99; geranylgeranyl pyrophosphate synthase (GGPS1) / GGPP synthetase / farnesyltranstransferase [EC:2.5.1.1 2.5.1.10 2.5.1.29] [KO:K00787 K00795 K00804]	1e-38	slr0739	COG0142	2e-28	GGPPS_ARATH	Carotenoidbiosynthesis;Chloroplast;Isoprenebiosynthesis;Multifunctionalenzyme;Plastid;Transferase;Transitpeptide,Geranylgeranyl pyrophosphate synthetase, chloroplast precursor (GGPP synthetase) (GGPS) [Includes: Dimethylallyltranstransferase (EC 2.5.1.1); Geranyltranstransferase (EC 2.5.1.10); Farnesyltranstransferase (EC 2.5.1.29)].	8e-39	GO_ID:21222	TAIR|gene:2048992 SPTR:O04046 symbol:AT2G23800.1 [GO:0004311 "farnesyltranstransferase activity" evidence=IGI] InterPro:IPR000092 Pfam:PF00348 PROSITE:PS00723 PROSITE:PS00444 EMBL:AC004482 EMBL:AY087521 EMBL:AK117954 EMBL:BT005328 PIR:T02429 SPTR:O04046	5e-35
chr3.CM0634.52.1	1.10.1.4	E2.5.1.29 geranylgeranyl pyrophosphate synthetase [EC:2.5.1.29] [COG:COG0142] [GO:0004311]	ath:At4g36810	AP22.99; geranylgeranyl pyrophosphate synthase (GGPS1) / GGPP synthetase / farnesyltranstransferase [EC:2.5.1.1 2.5.1.10 2.5.1.29] [KO:K00787 K00795 K00804]	1e-38	slr0739	COG0142	2e-28	GGPPS_ARATH	Carotenoidbiosynthesis;Chloroplast;Isoprenebiosynthesis;Multifunctionalenzyme;Plastid;Transferase;Transitpeptide,Geranylgeranyl pyrophosphate synthetase, chloroplast precursor (GGPP synthetase) (GGPS) [Includes: Dimethylallyltranstransferase (EC 2.5.1.1); Geranyltranstransferase (EC 2.5.1.10); Farnesyltranstransferase (EC 2.5.1.29)].	8e-39	GO_ID:21222	TAIR|gene:2048992 SPTR:O04046 symbol:AT2G23800.1 [GO:0004311 "farnesyltranstransferase activity" evidence=IGI] InterPro:IPR000092 Pfam:PF00348 PROSITE:PS00723 PROSITE:PS00444 EMBL:AC004482 EMBL:AY087521 EMBL:AK117954 EMBL:BT005328 PIR:T02429 SPTR:O04046	5e-35
chr5.TM0562.32.1	2.4.3.33.1	E3.1.26.4A, rnhA ribonuclease HI [COG:COG0328]	cal:orf19.6807	hypothetical protein similar to reverse transcripases [EC:3.4.23.16 2.7.7.49] [KO:K00986]	8e-22	VNG0255C	COG0328	3e-14	RT23_SCHPO	Completeproteome;Transposableelement,Retrotransposable element Tf2 155 kDa protein type 3.	6e-22	GO_ID:20071	TAIR|gene:2034417 SPTR:Q9LMV1 symbol:AT1G20390.1 [GO:0003677 "DNA binding" evidence=ISS] [GO:0006310 "DNA recombination" evidence=ISS] InterPro:IPR002156 InterPro:IPR001584 InterPro:IPR000477 InterPro:IPR005162 Pfam:PF00665 Pfam:PF00075 Pfam:PF00078 PROSITE:PS50879 Pfam:PF03732 EMBL:AC027665 PIR:H86337 SPTR:Q9LMV1	2e-116
chr5.TM0562.32.1	2.4.3.9	E2.7.7.49 RNA-directed DNA polymerase [EC:2.7.7.49] [COG:COG3344] [GO:0003721 0003964]	cal:orf19.6807	hypothetical protein similar to reverse transcripases [EC:3.4.23.16 2.7.7.49] [KO:K00986]	8e-22	VNG0255C	COG0328	3e-14	RT23_SCHPO	Completeproteome;Transposableelement,Retrotransposable element Tf2 155 kDa protein type 3.	6e-22	GO_ID:20071	TAIR|gene:2034417 SPTR:Q9LMV1 symbol:AT1G20390.1 [GO:0003677 "DNA binding" evidence=ISS] [GO:0006310 "DNA recombination" evidence=ISS] InterPro:IPR002156 InterPro:IPR001584 InterPro:IPR000477 InterPro:IPR005162 Pfam:PF00665 Pfam:PF00075 Pfam:PF00078 PROSITE:PS50879 Pfam:PF03732 EMBL:AC027665 PIR:H86337 SPTR:Q9LMV1	2e-116
gi45611865	99.2	Unclassified without homolog
gi45397227	99.2	Unclassified without homolog
chr1.CM0378.17.1	3.2.11.49	eIF-4E, EIF4E translation initiation factor eIF-4E [GO:0003743]	ath:At1g10840	T16B5.2; eukaryotic translation initiation factor 3 subunit 3 / eIF-3 gamma / eIF3h (TIF3H1) [KO:K03247]	4e-20				IF33_ARATH	Initiationfactor;Proteinbiosynthesis,Eukaryotic translation initiation factor 3 subunit 3 (eIF-3 gamma) (eIF3 p38 subunit) (eIF3h).	2e-20	GO_ID:32486	TAIR|gene:2196468 SPTR:Q9C5Z2 symbol:AT1G10840.1 [GO:0003743 "translation initiation factor activity" evidence=ISS] [GO:0005852 "eukaryotic translation initiation factor 3 complex" evidence=ISS] [GO:0006413 "translational initiation" evidence=ISS] InterPro:IPR000555 Pfam:PF01398 InterPro:IPR003639 ProDom:PD363422 EMBL:AC007354 EMBL:AF285833 EMBL:AY054641 EMBL:AY081546 EMBL:BT000765 EMBL:AY087338 …	7e-21
chr1.CM0378.17.1	2.2.2.1.20	eIF-33, EIF3S3 translation initiation factor eIF-3 subunit 3	ath:At1g10840	T16B5.2; eukaryotic translation initiation factor 3 subunit 3 / eIF-3 gamma / eIF3h (TIF3H1) [KO:K03247]	4e-20				IF33_ARATH	Initiationfactor;Proteinbiosynthesis,Eukaryotic translation initiation factor 3 subunit 3 (eIF-3 gamma) (eIF3 p38 subunit) (eIF3h).	2e-20	GO_ID:32486	TAIR|gene:2196468 SPTR:Q9C5Z2 symbol:AT1G10840.1 [GO:0003743 "translation initiation factor activity" evidence=ISS] [GO:0005852 "eukaryotic translation initiation factor 3 complex" evidence=ISS] [GO:0006413 "translational initiation" evidence=ISS] InterPro:IPR000555 Pfam:PF01398 InterPro:IPR003639 ProDom:PD363422 EMBL:AC007354 EMBL:AF285833 EMBL:AY054641 EMBL:AY081546 EMBL:BT000765 EMBL:AY087338 …	7e-21
Ljwgs_074066.1	3.1.2.1.1	MFS.SP sugar porter, SP family	ftu:FTT1474c	galP1; galactose-proton symporter, major facilitator superfamily (MFS) transport protein [KO:K03444]	2e-15	BS_ywtG	COG0477	2e-18	GTR6_HUMAN	Glycoprotein;Membrane;Multigenefamily;Sugartransport;Transmembrane;Transport,Solute carrier family 2, facilitated glucose transporter member 6 (Glucose transporter type 6) (Glucose transporter type 9).	1e-18	GO_ID:47031	TAIR|gene:2066399 SPTR:Q9ZU87 symbol:AT2G48020.1 [GO:0015144 "carbohydrate transporter activity" evidence=ISS] [GO:0005351 "sugar porter activity" evidence=ISS] [GO:0016020 "membrane" evidence=ISS] Interpro:IPR005829 InterPro:IPR007114 InterPro:IPR005828 InterPro:IPR003663 Pfam:PF00083 GO:GO:0016020 PRINTS:PR00171 PROSITE:PS50850 PROSITE:PS00216 TIGRFAMs:TIGR00879 EMBL:AC006072 EMBL:AY120715 EMBL…	9e-54
chr3.CM0216.90	99.1.4.4467	GO_ID:15461	dme:CG15844-PA	CG15844; CG15844 gene product from transcript CG15844-RA [KO:K07973]	2e-13				CENPE_HUMAN	3D-structure;ATP-binding;Cellcycle;Celldivision;Centromere;Coiledcoil;Lipoprotein;Microtubule;Mitosis;Motorprotein;Nucleotide-binding;Prenylation,Centromeric protein E (CENP-E protein).	1e-32	GO_ID:15461	TAIR|gene:2050114 SPTR:Q9SJU7 symbol:AT2G21300.1 [GO:0003777 "microtubule motor activity" evidence=ISS] Pfam:PF00225 InterPro:IPR001752 PRINTS:PR00380 SMART:SM00129 PROSITE:PS50067 HSSP:P17119 EMBL:AC006841 PIR:F84599 SPTR:Q9SJU7	3e-98
chr3.CM0216.90	99.1.1.26	KO:K07973	dme:CG15844-PA	CG15844; CG15844 gene product from transcript CG15844-RA [KO:K07973]	2e-13				CENPE_HUMAN	3D-structure;ATP-binding;Cellcycle;Celldivision;Centromere;Coiledcoil;Lipoprotein;Microtubule;Mitosis;Motorprotein;Nucleotide-binding;Prenylation,Centromeric protein E (CENP-E protein).	1e-32	GO_ID:15461	TAIR|gene:2050114 SPTR:Q9SJU7 symbol:AT2G21300.1 [GO:0003777 "microtubule motor activity" evidence=ISS] Pfam:PF00225 InterPro:IPR001752 PRINTS:PR00380 SMART:SM00129 PROSITE:PS50067 HSSP:P17119 EMBL:AC006841 PIR:F84599 SPTR:Q9SJU7	3e-98
chr3.CM0216.90	99.1.3.2.290	CENPE_HUMAN	dme:CG15844-PA	CG15844; CG15844 gene product from transcript CG15844-RA [KO:K07973]	2e-13				CENPE_HUMAN	3D-structure;ATP-binding;Cellcycle;Celldivision;Centromere;Coiledcoil;Lipoprotein;Microtubule;Mitosis;Motorprotein;Nucleotide-binding;Prenylation,Centromeric protein E (CENP-E protein).	1e-32	GO_ID:15461	TAIR|gene:2050114 SPTR:Q9SJU7 symbol:AT2G21300.1 [GO:0003777 "microtubule motor activity" evidence=ISS] Pfam:PF00225 InterPro:IPR001752 PRINTS:PR00380 SMART:SM00129 PROSITE:PS50067 HSSP:P17119 EMBL:AC006841 PIR:F84599 SPTR:Q9SJU7	3e-98
gi45616863	99.2	Unclassified without homolog
chr2.CM0304.69	99.2	Unclassified without homolog
CM0458.9.1	2.4.3.9	E2.7.7.49 RNA-directed DNA polymerase [EC:2.7.7.49] [COG:COG3344] [GO:0003721 0003964]	cal:orf19.5373	POL; pol polyprotein [EC:2.7.7.49] [KO:K00986]	8e-53				POLX_TOBAC	Aspartylprotease;Endonuclease;Hydrolase;Metal-binding;Nuclease;Nucleotidyltransferase;Polyprotein;Protease;RNA-directedDNApolymerase;Transferase;Transposableelement;Zinc;Zinc-finger,Retrovirus-related Pol polyprotein from transposon TNT 1-94 [Contains: Protease (EC 3.4.23.-); Reverse transcriptase (EC 2.7.7.49); Endonuclease].	3e-90	GO_ID:9534	TAIR|gene:2008108 SPTR:Q9C739 symbol:AT1G48710.1 [GO:0004803 "transposase activity" evidence=ISS] InterPro:IPR001878 InterPro:IPR001584 Pfam:PF00098 Pfam:PF00665 PRINTS:PR00939 SMART:SM00343 PROSITE:PS50158 EMBL:AC073555 SPTR:Q9C739	6e-126
Ljwgs_019412.1.1	99.1.4.6027	GO_ID:45203										GO_ID:45203	TAIR|gene:2081181 SPTR:Q949V7 symbol:AT3G59300.1 [GO:0005554 "molecular function unknown" evidence=ND] [GO:0000004 "biological process unknown" evidence=ND] EMBL:AY050863 EMBL:AY091205 SPTR:Q949V7	1e-12
TM1006.6.2	99.2	Unclassified without homolog
Ljwgs_071709.1	1.10.7.6	E2.4.1.91 flavonol 3-O-glucosyltransferase [EC:2.4.1.91] [GO:0047893] [CAZy:GT1]							UFOG_PETHY	Glycosyltransferase;Transferase,Flavonol 3-O-glucosyltransferase (EC 2.4.1.91) (UDP-glucose flavonoid 3-O-glucosyltransferase) (Anthocyanin rhamnosyl transferase).	4e-48	GO_ID:48249	TAIR|gene:2137736 SPTR:Q9T081 symbol:AT4G27570.1 [GO:0008372 "cellular component unknown" evidence=ND] [GO:0016757 "transferase activity, transferring glycosyl groups" evidence=ISS] InterPro:IPR002213 GO:GO:0008152 PROSITE:PS00375 EMBL:AL161571 EMBL:AL035602 EMBL:AK118476 EMBL:BT005370 PIR:T05862 SPTR:Q9T081	1e-76
Ljwgs_020574.1	1.3.10.16	E3.1.4.4, PLD2 phospholipase D [EC:3.1.4.4] [GO:0004630]	ath:At1g55180	F7A10.25; phospholipase D, putative (PLDEPSILON) [EC:3.1.4.4] [KO:K01115]	4e-42				PLDE1_ARATH	Calcium;Hydrolase;Lipiddegradation;Multigenefamily;Repeat,Phospholipase D epsilon (EC 3.1.4.4) (AtPLDepsilon) (PLD epsilon) (PLDalpha3).	3e-42
TC12589	99.2	Unclassified without homolog
Ljwgs_036365.1	1.6.9.11	E1.1.1.49, zwf glucose-6-phosphate 1-dehydrogenase [EC:1.1.1.49] [COG:COG0364] [GO:0004345]	ath:At1g09420	F14J9.8; glucose-6-phosphate 1-dehydrogenase, putative / G6PD, putative [EC:1.1.1.49] [KO:K00036]	4e-14				G6PD4_ARATH	Carbohydratemetabolism;Chloroplast;Glucosemetabolism;Multigenefamily;NADP;Oxidoreductase;Plastid;Transitpeptide,Glucose-6-phosphate 1-dehydrogenase 4, chloroplast precursor (EC 1.1.1.49) (G6PD4) (G6PDH4).	2e-14
Ljwgs_036365.1	1.1.3.1	E1.1.1.49, zwf glucose-6-phosphate 1-dehydrogenase [EC:1.1.1.49] [COG:COG0364] [GO:0004345]	ath:At1g09420	F14J9.8; glucose-6-phosphate 1-dehydrogenase, putative / G6PD, putative [EC:1.1.1.49] [KO:K00036]	4e-14				G6PD4_ARATH	Carbohydratemetabolism;Chloroplast;Glucosemetabolism;Multigenefamily;NADP;Oxidoreductase;Plastid;Transitpeptide,Glucose-6-phosphate 1-dehydrogenase 4, chloroplast precursor (EC 1.1.1.49) (G6PD4) (G6PDH4).	2e-14
chr1.CM0315.60	1.10.7.9	E1.14.13.21 flavonoid 3-monooxygenase [EC:1.14.13.21] [GO:0016711]	ath:At5g07990	F13G24.190; cytochrome P450 75A5 / flavonoid 3-monooxygenase / flavonoid 3-hydroxylase (F3H) (F35H) (TT7) [EC:1.14.13.21] [KO:K05280]	7e-26				C76B1_HELTU	Heme;Iron;Metal-binding;Monooxygenase;Oxidoreductase,Cytochrome P450 76B1 (EC 1.14.-.-) (7-ethoxycoumarin O-deethylase) (ECOD) (Phenylurea dealkylase).	8e-51	GO_ID:33665	TAIR|gene:2100981 SPTR:Q9LEX2 symbol:AT3G61040.1 [GO:0019825 "oxygen binding" evidence=ISS] InterPro:IPR001128 Pfam:PF00067 InterPro:IPR002403 InterPro:IPR002401 PRINTS:PR00463 PRINTS:PR00385 PROSITE:PS00086 PRINTS:PR00465 EMBL:AL358732 PIR:T50525 SPTR:Q9LEX2	3e-45
chr4.CM0256.39	1.10.7.9	E1.14.13.21 flavonoid 3-monooxygenase [EC:1.14.13.21] [GO:0016711]	ath:At5g07990	F13G24.190; cytochrome P450 75A5 / flavonoid 3-monooxygenase / flavonoid 3-hydroxylase (F3H) (F35H) (TT7) [EC:1.14.13.21] [KO:K05280]	2e-85	BH0579	COG2124	8e-30	C81E1_GLYEC	Heme;Iron;Membrane;Metal-binding;Monooxygenase;NADP;Oxidoreductase,Cytochrome P450 81E1 (EC 1.14.13.89) (Isoflavone 2-hydroxylase) (P450 91A4) (CYP GE-3).	0	GO_ID:40830	TAIR|gene:2126341 SPTR:Q9SZT7 symbol:AT4G37370.1 [GO:0019825 "oxygen binding" evidence=ISS] InterPro:IPR001128 Pfam:PF00067 InterPro:IPR002403 InterPro:IPR002401 PRINTS:PR00463 PRINTS:PR00385 PROSITE:PS00086 HSSP:P00179 PRINTS:PR00465 EMBL:AL161591 EMBL:AL035601 EMBL:BT000090 EMBL:AY065192 PIR:T04731 SPTR:Q9SZT7	1e-152
chr4.CM0256.39	1.11.14.4	E1.14.-.- [EC:1.14.-.-] [COG:COG2124]	ath:At5g07990	F13G24.190; cytochrome P450 75A5 / flavonoid 3-monooxygenase / flavonoid 3-hydroxylase (F3H) (F35H) (TT7) [EC:1.14.13.21] [KO:K05280]	2e-85	BH0579	COG2124	8e-30	C81E1_GLYEC	Heme;Iron;Membrane;Metal-binding;Monooxygenase;NADP;Oxidoreductase,Cytochrome P450 81E1 (EC 1.14.13.89) (Isoflavone 2-hydroxylase) (P450 91A4) (CYP GE-3).	0	GO_ID:40830	TAIR|gene:2126341 SPTR:Q9SZT7 symbol:AT4G37370.1 [GO:0019825 "oxygen binding" evidence=ISS] InterPro:IPR001128 Pfam:PF00067 InterPro:IPR002403 InterPro:IPR002401 PRINTS:PR00463 PRINTS:PR00385 PROSITE:PS00086 HSSP:P00179 PRINTS:PR00465 EMBL:AL161591 EMBL:AL035601 EMBL:BT000090 EMBL:AY065192 PIR:T04731 SPTR:Q9SZT7	1e-152
chr4.CM0256.39	1.10.3.12	E1.14.-.- [EC:1.14.-.-] [COG:COG2124]	ath:At5g07990	F13G24.190; cytochrome P450 75A5 / flavonoid 3-monooxygenase / flavonoid 3-hydroxylase (F3H) (F35H) (TT7) [EC:1.14.13.21] [KO:K05280]	2e-85	BH0579	COG2124	8e-30	C81E1_GLYEC	Heme;Iron;Membrane;Metal-binding;Monooxygenase;NADP;Oxidoreductase,Cytochrome P450 81E1 (EC 1.14.13.89) (Isoflavone 2-hydroxylase) (P450 91A4) (CYP GE-3).	0	GO_ID:40830	TAIR|gene:2126341 SPTR:Q9SZT7 symbol:AT4G37370.1 [GO:0019825 "oxygen binding" evidence=ISS] InterPro:IPR001128 Pfam:PF00067 InterPro:IPR002403 InterPro:IPR002401 PRINTS:PR00463 PRINTS:PR00385 PROSITE:PS00086 HSSP:P00179 PRINTS:PR00465 EMBL:AL161591 EMBL:AL035601 EMBL:BT000090 EMBL:AY065192 PIR:T04731 SPTR:Q9SZT7	1e-152
chr4.CM0256.39	1.10.6.12	E1.14.-.- [EC:1.14.-.-] [COG:COG2124]	ath:At5g07990	F13G24.190; cytochrome P450 75A5 / flavonoid 3-monooxygenase / flavonoid 3-hydroxylase (F3H) (F35H) (TT7) [EC:1.14.13.21] [KO:K05280]	2e-85	BH0579	COG2124	8e-30	C81E1_GLYEC	Heme;Iron;Membrane;Metal-binding;Monooxygenase;NADP;Oxidoreductase,Cytochrome P450 81E1 (EC 1.14.13.89) (Isoflavone 2-hydroxylase) (P450 91A4) (CYP GE-3).	0	GO_ID:40830	TAIR|gene:2126341 SPTR:Q9SZT7 symbol:AT4G37370.1 [GO:0019825 "oxygen binding" evidence=ISS] InterPro:IPR001128 Pfam:PF00067 InterPro:IPR002403 InterPro:IPR002401 PRINTS:PR00463 PRINTS:PR00385 PROSITE:PS00086 HSSP:P00179 PRINTS:PR00465 EMBL:AL161591 EMBL:AL035601 EMBL:BT000090 EMBL:AY065192 PIR:T04731 SPTR:Q9SZT7	1e-152
chr4.CM0256.39	1.3.3.23	E1.14.14.1 unspecific monooxygenase [EC:1.14.14.1] [COG:COG2124] [GO:0050381]	ath:At5g07990	F13G24.190; cytochrome P450 75A5 / flavonoid 3-monooxygenase / flavonoid 3-hydroxylase (F3H) (F35H) (TT7) [EC:1.14.13.21] [KO:K05280]	2e-85	BH0579	COG2124	8e-30	C81E1_GLYEC	Heme;Iron;Membrane;Metal-binding;Monooxygenase;NADP;Oxidoreductase,Cytochrome P450 81E1 (EC 1.14.13.89) (Isoflavone 2-hydroxylase) (P450 91A4) (CYP GE-3).	0	GO_ID:40830	TAIR|gene:2126341 SPTR:Q9SZT7 symbol:AT4G37370.1 [GO:0019825 "oxygen binding" evidence=ISS] InterPro:IPR001128 Pfam:PF00067 InterPro:IPR002403 InterPro:IPR002401 PRINTS:PR00463 PRINTS:PR00385 PROSITE:PS00086 HSSP:P00179 PRINTS:PR00465 EMBL:AL161591 EMBL:AL035601 EMBL:BT000090 EMBL:AY065192 PIR:T04731 SPTR:Q9SZT7	1e-152
chr4.CM0256.39	1.5.14.29	E1.14.14.1 unspecific monooxygenase [EC:1.14.14.1] [COG:COG2124] [GO:0050381]	ath:At5g07990	F13G24.190; cytochrome P450 75A5 / flavonoid 3-monooxygenase / flavonoid 3-hydroxylase (F3H) (F35H) (TT7) [EC:1.14.13.21] [KO:K05280]	2e-85	BH0579	COG2124	8e-30	C81E1_GLYEC	Heme;Iron;Membrane;Metal-binding;Monooxygenase;NADP;Oxidoreductase,Cytochrome P450 81E1 (EC 1.14.13.89) (Isoflavone 2-hydroxylase) (P450 91A4) (CYP GE-3).	0	GO_ID:40830	TAIR|gene:2126341 SPTR:Q9SZT7 symbol:AT4G37370.1 [GO:0019825 "oxygen binding" evidence=ISS] InterPro:IPR001128 Pfam:PF00067 InterPro:IPR002403 InterPro:IPR002401 PRINTS:PR00463 PRINTS:PR00385 PROSITE:PS00086 HSSP:P00179 PRINTS:PR00465 EMBL:AL161591 EMBL:AL035601 EMBL:BT000090 EMBL:AY065192 PIR:T04731 SPTR:Q9SZT7	1e-152
chr4.CM0256.39	1.1.7.13	E1.14.-.- [EC:1.14.-.-] [COG:COG2124]	ath:At5g07990	F13G24.190; cytochrome P450 75A5 / flavonoid 3-monooxygenase / flavonoid 3-hydroxylase (F3H) (F35H) (TT7) [EC:1.14.13.21] [KO:K05280]	2e-85	BH0579	COG2124	8e-30	C81E1_GLYEC	Heme;Iron;Membrane;Metal-binding;Monooxygenase;NADP;Oxidoreductase,Cytochrome P450 81E1 (EC 1.14.13.89) (Isoflavone 2-hydroxylase) (P450 91A4) (CYP GE-3).	0	GO_ID:40830	TAIR|gene:2126341 SPTR:Q9SZT7 symbol:AT4G37370.1 [GO:0019825 "oxygen binding" evidence=ISS] InterPro:IPR001128 Pfam:PF00067 InterPro:IPR002403 InterPro:IPR002401 PRINTS:PR00463 PRINTS:PR00385 PROSITE:PS00086 HSSP:P00179 PRINTS:PR00465 EMBL:AL161591 EMBL:AL035601 EMBL:BT000090 EMBL:AY065192 PIR:T04731 SPTR:Q9SZT7	1e-152
chr4.CM0256.39	1.11.4.6	E1.14.-.- [EC:1.14.-.-] [COG:COG2124]	ath:At5g07990	F13G24.190; cytochrome P450 75A5 / flavonoid 3-monooxygenase / flavonoid 3-hydroxylase (F3H) (F35H) (TT7) [EC:1.14.13.21] [KO:K05280]	2e-85	BH0579	COG2124	8e-30	C81E1_GLYEC	Heme;Iron;Membrane;Metal-binding;Monooxygenase;NADP;Oxidoreductase,Cytochrome P450 81E1 (EC 1.14.13.89) (Isoflavone 2-hydroxylase) (P450 91A4) (CYP GE-3).	0	GO_ID:40830	TAIR|gene:2126341 SPTR:Q9SZT7 symbol:AT4G37370.1 [GO:0019825 "oxygen binding" evidence=ISS] InterPro:IPR001128 Pfam:PF00067 InterPro:IPR002403 InterPro:IPR002401 PRINTS:PR00463 PRINTS:PR00385 PROSITE:PS00086 HSSP:P00179 PRINTS:PR00465 EMBL:AL161591 EMBL:AL035601 EMBL:BT000090 EMBL:AY065192 PIR:T04731 SPTR:Q9SZT7	1e-152
chr4.CM0256.39	1.11.4.2	E1.14.14.1 unspecific monooxygenase [EC:1.14.14.1] [COG:COG2124] [GO:0050381]	ath:At5g07990	F13G24.190; cytochrome P450 75A5 / flavonoid 3-monooxygenase / flavonoid 3-hydroxylase (F3H) (F35H) (TT7) [EC:1.14.13.21] [KO:K05280]	2e-85	BH0579	COG2124	8e-30	C81E1_GLYEC	Heme;Iron;Membrane;Metal-binding;Monooxygenase;NADP;Oxidoreductase,Cytochrome P450 81E1 (EC 1.14.13.89) (Isoflavone 2-hydroxylase) (P450 91A4) (CYP GE-3).	0	GO_ID:40830	TAIR|gene:2126341 SPTR:Q9SZT7 symbol:AT4G37370.1 [GO:0019825 "oxygen binding" evidence=ISS] InterPro:IPR001128 Pfam:PF00067 InterPro:IPR002403 InterPro:IPR002401 PRINTS:PR00463 PRINTS:PR00385 PROSITE:PS00086 HSSP:P00179 PRINTS:PR00465 EMBL:AL161591 EMBL:AL035601 EMBL:BT000090 EMBL:AY065192 PIR:T04731 SPTR:Q9SZT7	1e-152
Ljwgs_071843.1	1.1.10.7	E5.1.3.2, galE UDP-glucose 4-epimerase [EC:5.1.3.2] [COG:COG1087] [GO:0003978]	ava:Ava_2101	3-beta hydroxysteroid dehydrogenase/isomerase [EC:5.1.3.2] [KO:K01784]	3e-20	slr1540	COG0451	1e-17				GO_ID:4812	TAIR|gene:2203027 SPTR:Q9SA52 symbol:AT1G09340.1 [GO:0008372 "cellular component unknown" evidence=ND] InterPro:IPR001509 Pfam:PF01370 EMBL:AC006416 EMBL:AY035050 EMBL:AY070022 EMBL:AF428282 EMBL:AF325043 PIR:E86226 SPTR:Q9SA52	1e-42
Ljwgs_071843.1	1.1.6.3	E5.1.3.2, galE UDP-glucose 4-epimerase [EC:5.1.3.2] [COG:COG1087] [GO:0003978]	ava:Ava_2101	3-beta hydroxysteroid dehydrogenase/isomerase [EC:5.1.3.2] [KO:K01784]	3e-20	slr1540	COG0451	1e-17				GO_ID:4812	TAIR|gene:2203027 SPTR:Q9SA52 symbol:AT1G09340.1 [GO:0008372 "cellular component unknown" evidence=ND] InterPro:IPR001509 Pfam:PF01370 EMBL:AC006416 EMBL:AY035050 EMBL:AY070022 EMBL:AF428282 EMBL:AF325043 PIR:E86226 SPTR:Q9SA52	1e-42
Ljwgs_071843.1	1.1.5.8	E1.1.1.271, fcl GDP-L-fucose synthase [EC:1.1.1.271] [COG:COG0451]	ava:Ava_2101	3-beta hydroxysteroid dehydrogenase/isomerase [EC:5.1.3.2] [KO:K01784]	3e-20	slr1540	COG0451	1e-17				GO_ID:4812	TAIR|gene:2203027 SPTR:Q9SA52 symbol:AT1G09340.1 [GO:0008372 "cellular component unknown" evidence=ND] InterPro:IPR001509 Pfam:PF01370 EMBL:AC006416 EMBL:AY035050 EMBL:AY070022 EMBL:AF428282 EMBL:AF325043 PIR:E86226 SPTR:Q9SA52	1e-42
Ljwgs_071843.1	1.1.8.55	E4.2.1.45, rfbG CDP-glucose 4,6-dehydratase [EC:4.2.1.45] [COG:COG0451]	ava:Ava_2101	3-beta hydroxysteroid dehydrogenase/isomerase [EC:5.1.3.2] [KO:K01784]	3e-20	slr1540	COG0451	1e-17				GO_ID:4812	TAIR|gene:2203027 SPTR:Q9SA52 symbol:AT1G09340.1 [GO:0008372 "cellular component unknown" evidence=ND] InterPro:IPR001509 Pfam:PF01370 EMBL:AC006416 EMBL:AY035050 EMBL:AY070022 EMBL:AF428282 EMBL:AF325043 PIR:E86226 SPTR:Q9SA52	1e-42
Ljwgs_071843.1	1.3.9.25	E3.13.1.1, sqd1, sqdb UDP-sulfoquinovose synthase [EC:3.13.1.1] [COG:COG0451] [GO:0046507]	ava:Ava_2101	3-beta hydroxysteroid dehydrogenase/isomerase [EC:5.1.3.2] [KO:K01784]	3e-20	slr1540	COG0451	1e-17				GO_ID:4812	TAIR|gene:2203027 SPTR:Q9SA52 symbol:AT1G09340.1 [GO:0008372 "cellular component unknown" evidence=ND] InterPro:IPR001509 Pfam:PF01370 EMBL:AC006416 EMBL:AY035050 EMBL:AY070022 EMBL:AF428282 EMBL:AF325043 PIR:E86226 SPTR:Q9SA52	1e-42
Ljwgs_071843.1	1.1.10.16	E5.1.3.12, lpsL UDP-glucuronic acid epimerase [EC:5.1.3.12] [COG:COG0451]	ava:Ava_2101	3-beta hydroxysteroid dehydrogenase/isomerase [EC:5.1.3.2] [KO:K01784]	3e-20	slr1540	COG0451	1e-17				GO_ID:4812	TAIR|gene:2203027 SPTR:Q9SA52 symbol:AT1G09340.1 [GO:0008372 "cellular component unknown" evidence=ND] InterPro:IPR001509 Pfam:PF01370 EMBL:AC006416 EMBL:AY035050 EMBL:AY070022 EMBL:AF428282 EMBL:AF325043 PIR:E86226 SPTR:Q9SA52	1e-42
Ljwgs_071843.1	1.7.8.16	RFAD ADP-L-glycero-D-manno-heptose 6-epimerase [EC:5.1.3.20] [COG:COG0451] [GO:0008712]	ava:Ava_2101	3-beta hydroxysteroid dehydrogenase/isomerase [EC:5.1.3.2] [KO:K01784]	3e-20	slr1540	COG0451	1e-17				GO_ID:4812	TAIR|gene:2203027 SPTR:Q9SA52 symbol:AT1G09340.1 [GO:0008372 "cellular component unknown" evidence=ND] InterPro:IPR001509 Pfam:PF01370 EMBL:AC006416 EMBL:AY035050 EMBL:AY070022 EMBL:AF428282 EMBL:AF325043 PIR:E86226 SPTR:Q9SA52	1e-42
Ljwgs_071843.1	1.10.7.4	E1.1.1.219 dihydroflavonol-4-reductase [EC:1.1.1.219] [COG:COG0451] [GO:0045552]	ava:Ava_2101	3-beta hydroxysteroid dehydrogenase/isomerase [EC:5.1.3.2] [KO:K01784]	3e-20	slr1540	COG0451	1e-17				GO_ID:4812	TAIR|gene:2203027 SPTR:Q9SA52 symbol:AT1G09340.1 [GO:0008372 "cellular component unknown" evidence=ND] InterPro:IPR001509 Pfam:PF01370 EMBL:AC006416 EMBL:AY035050 EMBL:AY070022 EMBL:AF428282 EMBL:AF325043 PIR:E86226 SPTR:Q9SA52	1e-42
Ljwgs_031291.1	3.3.10.117	BMPR1 bone morphogenetic protein receptor, type I [EC:2.7.1.37]	ath:At4g28490	F20O9.180; leucine-rich repeat transmembrane protein kinase, putative [EC:2.7.1.37] [KO:K00870]	2e-21				BRI1_ARATH	ATP-binding;Glycoprotein;Kinase;Leucine-richrepeat;Lipid-binding;Membrane;Nucleotide-binding;Phosphorylation;Receptor;Repeat;Serine/threonine-proteinkinase;Signal;Steroid-binding;Transferase;Transmembrane,BRASSINOSTEROID INSENSITIVE 1 precursor (EC 2.7.1.37) (AtBRI1) (Brassinosteroid LRR receptor kinase).	4e-24	GO_ID:38572	TAIR|gene:2825761 SPTR:Q9C637 symbol:AT1G45616.1 [GO:0005515 "protein binding" evidence=ISS;NAS] [GO:0007165 "signal transduction" evidence=IC] [GO:0006952 "defense response" evidence=ISS] Pfam:PF00560 InterPro:IPR001611 InterPro:IPR007090 PRINTS:PR00019 EMBL:AC083835 PIR:H96510 SPTR:Q9C637	1e-30
Ljwgs_031291.1	3.2.2.1	Protein kinase [EC:2.7.1.37]	ath:At4g28490	F20O9.180; leucine-rich repeat transmembrane protein kinase, putative [EC:2.7.1.37] [KO:K00870]	2e-21				BRI1_ARATH	ATP-binding;Glycoprotein;Kinase;Leucine-richrepeat;Lipid-binding;Membrane;Nucleotide-binding;Phosphorylation;Receptor;Repeat;Serine/threonine-proteinkinase;Signal;Steroid-binding;Transferase;Transmembrane,BRASSINOSTEROID INSENSITIVE 1 precursor (EC 2.7.1.37) (AtBRI1) (Brassinosteroid LRR receptor kinase).	4e-24	GO_ID:38572	TAIR|gene:2825761 SPTR:Q9C637 symbol:AT1G45616.1 [GO:0005515 "protein binding" evidence=ISS;NAS] [GO:0007165 "signal transduction" evidence=IC] [GO:0006952 "defense response" evidence=ISS] Pfam:PF00560 InterPro:IPR001611 InterPro:IPR007090 PRINTS:PR00019 EMBL:AC083835 PIR:H96510 SPTR:Q9C637	1e-30
chr1.CM0141.57.2	99.1.3.2.2466	VTI11_ARATH							VTI11_ARATH	Coiledcoil;Golgistack;Membrane;Multigenefamily;Proteintransport;Transmembrane;Transport;Vacuole,Vesicle transport v-SNARE 11 (AtVTI11) (Vesicle transport v-SNARE protein VTI1a) (Vesicle soluble NSF attachment protein receptor VTI1a) (AtVTI1a).	6e-09
Ljwgs_094831.1	1.10.7.9	E1.14.13.21 flavonoid 3-monooxygenase [EC:1.14.13.21] [GO:0016711]	ath:At5g07990	F13G24.190; cytochrome P450 75A5 / flavonoid 3-monooxygenase / flavonoid 3-hydroxylase (F3H) (F35H) (TT7) [EC:1.14.13.21] [KO:K05280]	5e-10				C93B1_GLYEC	Heme;Iron;Membrane;Metal-binding;Monooxygenase;NADP;Oxidoreductase;Transmembrane,Cytochrome P450 93B1 (EC 1.14.13.87) (Licodione synthase) ((2S)- flavanone 2-hydroxylase) (Flavone synthase II) (CYP GE-5).	1e-52	GO_ID:17300	TAIR|gene:2169433 SPTR:Q9FL56 symbol:AT5G06900.1 [GO:0019825 "oxygen binding" evidence=ISS] InterPro:IPR001128 Pfam:PF00067 InterPro:IPR002403 InterPro:IPR002401 PRINTS:PR00463 PRINTS:PR00385 PROSITE:PS00086 PRINTS:PR00465 EMBL:AB010697 SPTR:Q9FL56	9e-24
Ljwgs_034687.1.1	99.1.4.4947	GO_ID:47290										GO_ID:47290	TAIR|gene:2083905 SPTR:Q9LX60 symbol:AT3G42100.1 [GO:0000004 "biological process unknown" evidence=ND] InterPro:IPR000637 Pfam:PF02178 GO:GO:0005634 SMART:SM00384 InterPro:IPR010285 Pfam:PF05970 EMBL:AL356013 PIR:T48965 SPTR:Q9LX60	1e-28
Ljwgs_044013.1	99.2	Unclassified without homolog
Ljwgs_100821.1	99.1.4.6027	GO_ID:45203										GO_ID:45203	TAIR|gene:2081181 SPTR:Q949V7 symbol:AT3G59300.1 [GO:0005554 "molecular function unknown" evidence=ND] [GO:0000004 "biological process unknown" evidence=ND] EMBL:AY050863 EMBL:AY091205 SPTR:Q949V7	3e-29
Ljwgs_071485.1	4.2.5	Apoptosis [CLASS:04210] [PATH:hsa04210] [GO:0006915]							RGA1_SOLBU	ATP-binding;Leucine-richrepeat;Nucleotide-binding;Plantdefense;Repeat,Putative disease resistance protein RGA1 (RGA3-blb).	2e-13	GO_ID:5644	TAIR|gene:2163425 SPTR:Q9FI14 symbol:AT5G44510.1 [GO:0006952 "defense response" evidence=ISS] Pfam:PF00560 InterPro:IPR001611 InterPro:IPR000157 InterPro:IPR002182 InterPro:IPR000767 Pfam:PF01582 GO:GO:0006915 GO:GO:0016020 InterPro:IPR011991 SMART:SM00255 PROSITE:PS50104 PRINTS:PR00364 Pfam:PF00931 InterPro:IPR011713 Pfam:PF07725 EMBL:AB017065 SPTR:Q9FI14	3e-09
Ljwgs_143079.1	99.2	Unclassified without homolog
Ljwgs_045739.1	3.3.10.117	BMPR1 bone morphogenetic protein receptor, type I [EC:2.7.1.37]	ath:At4g28490	F20O9.180; leucine-rich repeat transmembrane protein kinase, putative [EC:2.7.1.37] [KO:K00870]	8e-10				PSKR_DAUCA	ATP-binding;Glycoprotein;Kinase;Leucine-richrepeat;Membrane;Nucleotide-binding;Receptor;Repeat;Serine/threonine-proteinkinase;Signal;Transferase;Transmembrane,Phytosulfokine receptor precursor (EC 2.7.1.37) (Phytosulfokine LRR receptor kinase).	9e-19	GO_ID:20312	TAIR|gene:2202999 SPTR:Q9SYM9 symbol:AT1G78530.1 [GO:0016301 "kinase activity" evidence=ISS] InterPro:IPR000719 InterPro:IPR008271 Pfam:PF00069 Prosite:PS00108 Prosite:PS00107 ProDom:PD000001 PROSITE:PS50011 EMBL:AC007260 PIR:G96813 SPTR:Q9SYM9	2e-46
Ljwgs_045739.1	3.2.2.1	Protein kinase [EC:2.7.1.37]	ath:At4g28490	F20O9.180; leucine-rich repeat transmembrane protein kinase, putative [EC:2.7.1.37] [KO:K00870]	8e-10				PSKR_DAUCA	ATP-binding;Glycoprotein;Kinase;Leucine-richrepeat;Membrane;Nucleotide-binding;Receptor;Repeat;Serine/threonine-proteinkinase;Signal;Transferase;Transmembrane,Phytosulfokine receptor precursor (EC 2.7.1.37) (Phytosulfokine LRR receptor kinase).	9e-19	GO_ID:20312	TAIR|gene:2202999 SPTR:Q9SYM9 symbol:AT1G78530.1 [GO:0016301 "kinase activity" evidence=ISS] InterPro:IPR000719 InterPro:IPR008271 Pfam:PF00069 Prosite:PS00108 Prosite:PS00107 ProDom:PD000001 PROSITE:PS50011 EMBL:AC007260 PIR:G96813 SPTR:Q9SYM9	2e-46
Ljwgs_048191.0.1	1.1.11.27	E3.1.2.6, gloB hydroxyacylglutathione hydrolase [EC:3.1.2.6] [COG:COG0491] [GO:0004416]							GLO2O_ARATH	Hydrolase;Iron;Manganese;Metal-binding;Mitochondrion;Transitpeptide;Zinc,Putative hydroxyacylglutathione hydrolase 3, mitochondrial precursor (EC 3.1.2.6) (Glyoxalase II) (Glx II).	1e-09
chr2.TM0263.6	99.1.3.2.1470	OLEO1_SOYBN							OLEO1_SOYBN	Multigenefamily;Oilbody;Repeat;Seed,P24 oleosin isoform A (P89).	4e-36	GO_ID:30624	TAIR|gene:2084222 SPTR:Q9SS98 symbol:AT3G01570.1 [GO:0005554 "molecular function unknown" evidence=ND] [GO:0016020 "membrane" evidence=ISS] [GO:0019915 "sequestering of lipid" evidence=ISS] Pfam:PF01277 INTERPRO:IPR000136 EMBL:AC009325 EMBL:AY059936 EMBL:AY081655 SPTR:Q9SS98	1e-31
chr2.TM0263.6	99.1.4.6011	GO_ID:30624							OLEO1_SOYBN	Multigenefamily;Oilbody;Repeat;Seed,P24 oleosin isoform A (P89).	4e-36	GO_ID:30624	TAIR|gene:2084222 SPTR:Q9SS98 symbol:AT3G01570.1 [GO:0005554 "molecular function unknown" evidence=ND] [GO:0016020 "membrane" evidence=ISS] [GO:0019915 "sequestering of lipid" evidence=ISS] Pfam:PF01277 INTERPRO:IPR000136 EMBL:AC009325 EMBL:AY059936 EMBL:AY081655 SPTR:Q9SS98	1e-31
Ljwgs_066597.2	2.2.1.1.12	RP-S12, rpsL small subunit ribosomal protein S12 [COG:COG0048]	ath:At2g07675	T17H1.4; ribosomal protein S12 mitochondrial family protein [KO:K02950]	3e-12				RT12_PETPA	Mitochondrion;Ribonucleoprotein;Ribosomalprotein,Mitochondrial ribosomal protein S12.	1e-13	GO_ID:38498	TAIR|gene:3437281 SPTR:P92532 symbol:AT2G07675.1 [GO:0003735 "structural constituent of ribosome" evidence=ISS] [GO:0005840 "ribosome" evidence=ISS] [GO:0006412 "protein biosynthesis" evidence=ISS] InterPro:IPR008994 InterPro:IPR006032 InterPro:IPR005679 Pfam:PF00164 PROSITE:PS00055 PRINTS:PR01034 ProDom:PD000576 TIGRFAMs:TIGR00981 HSSP:P17293 EMBL:AC007730 EMBL:Y08501 EMBL:AC007143 SPTR:P92532	3e-12
gi45350498	99.2	Unclassified without homolog
Ljwgs_013912.1	99.1.3.2.725	ZFP4_ARATH							ZFP4_ARATH	Metal-binding;Zinc;Zinc-finger,Zinc finger protein 4.	2e-44	GO_ID:37375	TAIR|gene:2013819 SPTR:Q39263 symbol:AT1G66140.1 [GO:0003700 "transcription factor activity" evidence=ISS] [GO:0045449 "regulation of transcription" evidence=TAS] [GO:0003676 "nucleic acid binding" evidence=ISS] [GO:0008270 "zinc ion binding" evidence=ISS] InterPro:IPR007087 Prosite:PS00028 Pfam:PF00096 PROSITE:PS50157 HSSP:Q38895 EMBL:AC026480 EMBL:L39647 EMBL:AF361630 EMBL:AY058087 EMBL:AY05606…	9e-45
Ljwgs_013912.1	99.1.4.2987	GO_ID:37375							ZFP4_ARATH	Metal-binding;Zinc;Zinc-finger,Zinc finger protein 4.	2e-44	GO_ID:37375	TAIR|gene:2013819 SPTR:Q39263 symbol:AT1G66140.1 [GO:0003700 "transcription factor activity" evidence=ISS] [GO:0045449 "regulation of transcription" evidence=TAS] [GO:0003676 "nucleic acid binding" evidence=ISS] [GO:0008270 "zinc ion binding" evidence=ISS] InterPro:IPR007087 Prosite:PS00028 Pfam:PF00096 PROSITE:PS50157 HSSP:Q38895 EMBL:AC026480 EMBL:L39647 EMBL:AF361630 EMBL:AY058087 EMBL:AY05606…	9e-45
Ljwgs_041050.1	99.2	Unclassified without homolog
Ljwgs_121094.1	99.2	Unclassified without homolog
Ljwgs_035041.1	99.1.4.8289	GO_ID:51964										GO_ID:51964	TAIR|gene:2099325 SPTR:Q9M2B3 symbol:AT3G42800.1 [GO:0005554 "molecular function unknown" evidence=ND] [GO:0000004 "biological process unknown" evidence=ND] EMBL:AL138639 EMBL:BT011741 EMBL:AK175521 EMBL:AK222200 PIR:T47338 SPTR:Q9M2B3	8e-14
gi45614107	99.2	Unclassified without homolog
TC19395	99.2	Unclassified without homolog
Ljwgs_055078.2	1.5.14.39	E1.4.3.6, tynA copper amine oxidase [EC:1.4.3.6] [COG:COG3733] [GO:0008131]										GO_ID:34725	TAIR|gene:2053722 SPTR:Q9SKX5 symbol:AT2G43020.1 [GO:0008372 "cellular component unknown" evidence=ND] [GO:0006118 "electron transport" evidence=ISS] [GO:0008131 "amine oxidase activity" evidence=ISS] InterPro:IPR002937 InterPro:IPR001613 Pfam:PF01593 PRINTS:PR00757 GO:GO:0009507 EMBL:AC006224 EMBL:AF364952 PIR:A84861 HSSP:O64411 SPTR:Q9SKX5	4e-46
Ljwgs_055078.2	1.5.10.38	E1.4.3.6, tynA copper amine oxidase [EC:1.4.3.6] [COG:COG3733] [GO:0008131]										GO_ID:34725	TAIR|gene:2053722 SPTR:Q9SKX5 symbol:AT2G43020.1 [GO:0008372 "cellular component unknown" evidence=ND] [GO:0006118 "electron transport" evidence=ISS] [GO:0008131 "amine oxidase activity" evidence=ISS] InterPro:IPR002937 InterPro:IPR001613 Pfam:PF01593 PRINTS:PR00757 GO:GO:0009507 EMBL:AC006224 EMBL:AF364952 PIR:A84861 HSSP:O64411 SPTR:Q9SKX5	4e-46
Ljwgs_055078.2	1.5.11.21	E1.4.3.6, tynA copper amine oxidase [EC:1.4.3.6] [COG:COG3733] [GO:0008131]										GO_ID:34725	TAIR|gene:2053722 SPTR:Q9SKX5 symbol:AT2G43020.1 [GO:0008372 "cellular component unknown" evidence=ND] [GO:0006118 "electron transport" evidence=ISS] [GO:0008131 "amine oxidase activity" evidence=ISS] InterPro:IPR002937 InterPro:IPR001613 Pfam:PF01593 PRINTS:PR00757 GO:GO:0009507 EMBL:AC006224 EMBL:AF364952 PIR:A84861 HSSP:O64411 SPTR:Q9SKX5	4e-46
Ljwgs_055078.2	1.5.3.20	E1.4.3.6, tynA copper amine oxidase [EC:1.4.3.6] [COG:COG3733] [GO:0008131]										GO_ID:34725	TAIR|gene:2053722 SPTR:Q9SKX5 symbol:AT2G43020.1 [GO:0008372 "cellular component unknown" evidence=ND] [GO:0006118 "electron transport" evidence=ISS] [GO:0008131 "amine oxidase activity" evidence=ISS] InterPro:IPR002937 InterPro:IPR001613 Pfam:PF01593 PRINTS:PR00757 GO:GO:0009507 EMBL:AC006224 EMBL:AF364952 PIR:A84861 HSSP:O64411 SPTR:Q9SKX5	4e-46
Ljwgs_055078.2	1.5.13.1	E1.4.3.6, tynA copper amine oxidase [EC:1.4.3.6] [COG:COG3733] [GO:0008131]										GO_ID:34725	TAIR|gene:2053722 SPTR:Q9SKX5 symbol:AT2G43020.1 [GO:0008372 "cellular component unknown" evidence=ND] [GO:0006118 "electron transport" evidence=ISS] [GO:0008131 "amine oxidase activity" evidence=ISS] InterPro:IPR002937 InterPro:IPR001613 Pfam:PF01593 PRINTS:PR00757 GO:GO:0009507 EMBL:AC006224 EMBL:AF364952 PIR:A84861 HSSP:O64411 SPTR:Q9SKX5	4e-46
Ljwgs_055078.2	1.5.12.22	E1.4.3.6, tynA copper amine oxidase [EC:1.4.3.6] [COG:COG3733] [GO:0008131]										GO_ID:34725	TAIR|gene:2053722 SPTR:Q9SKX5 symbol:AT2G43020.1 [GO:0008372 "cellular component unknown" evidence=ND] [GO:0006118 "electron transport" evidence=ISS] [GO:0008131 "amine oxidase activity" evidence=ISS] InterPro:IPR002937 InterPro:IPR001613 Pfam:PF01593 PRINTS:PR00757 GO:GO:0009507 EMBL:AC006224 EMBL:AF364952 PIR:A84861 HSSP:O64411 SPTR:Q9SKX5	4e-46
Ljwgs_055078.2	1.6.1.7	E1.4.3.6, tynA copper amine oxidase [EC:1.4.3.6] [COG:COG3733] [GO:0008131]										GO_ID:34725	TAIR|gene:2053722 SPTR:Q9SKX5 symbol:AT2G43020.1 [GO:0008372 "cellular component unknown" evidence=ND] [GO:0006118 "electron transport" evidence=ISS] [GO:0008131 "amine oxidase activity" evidence=ISS] InterPro:IPR002937 InterPro:IPR001613 Pfam:PF01593 PRINTS:PR00757 GO:GO:0009507 EMBL:AC006224 EMBL:AF364952 PIR:A84861 HSSP:O64411 SPTR:Q9SKX5	4e-46
Ljwgs_055078.2	1.10.9.2	E1.4.3.6, tynA copper amine oxidase [EC:1.4.3.6] [COG:COG3733] [GO:0008131]										GO_ID:34725	TAIR|gene:2053722 SPTR:Q9SKX5 symbol:AT2G43020.1 [GO:0008372 "cellular component unknown" evidence=ND] [GO:0006118 "electron transport" evidence=ISS] [GO:0008131 "amine oxidase activity" evidence=ISS] InterPro:IPR002937 InterPro:IPR001613 Pfam:PF01593 PRINTS:PR00757 GO:GO:0009507 EMBL:AC006224 EMBL:AF364952 PIR:A84861 HSSP:O64411 SPTR:Q9SKX5	4e-46
Ljwgs_044898.1	99.1.4.4947	GO_ID:47290										GO_ID:47290	TAIR|gene:2083905 SPTR:Q9LX60 symbol:AT3G42100.1 [GO:0000004 "biological process unknown" evidence=ND] InterPro:IPR000637 Pfam:PF02178 GO:GO:0005634 SMART:SM00384 InterPro:IPR010285 Pfam:PF05970 EMBL:AL356013 PIR:T48965 SPTR:Q9LX60	1e-13
Ljwgs_029068.1	1.7.14.4	E3.2.1.52, nagZ beta-N-acetylhexosaminidase [EC:3.2.1.52] [COG:COG1472] [GO:0004563]	ath:At1g02640	T14P4.8; glycosyl hydrolase family 3 protein [EC:3.2.1.21] [KO:K05349]	2e-88	TM0076	COG1472	9e-16	XYNB_PRUPE	Glycosidase;Hydrolase,Putative beta-D-xylosidase (EC 3.2.1.-) (PpAz152) (Fragment).	4e-91	GO_ID:19747	TAIR|gene:2196059 SPTR:Q94KD8 symbol:AT1G02640.1 [GO:0004553 "hydrolase activity, hydrolyzing O-glycosyl compounds" evidence=ISS] Pfam:PF00933 InterPro:IPR002772 InterPro:IPR001764 EMBL:AF367266 EMBL:AY143952 Pfam:PF01915 PRINTS:PR00133 SPTR:Q94KD8	4e-89
Ljwgs_029068.1	1.10.6.11.1	BGLX beta-glucosidase [COG:COG1472]	ath:At1g02640	T14P4.8; glycosyl hydrolase family 3 protein [EC:3.2.1.21] [KO:K05349]	2e-88	TM0076	COG1472	9e-16	XYNB_PRUPE	Glycosidase;Hydrolase,Putative beta-D-xylosidase (EC 3.2.1.-) (PpAz152) (Fragment).	4e-91	GO_ID:19747	TAIR|gene:2196059 SPTR:Q94KD8 symbol:AT1G02640.1 [GO:0004553 "hydrolase activity, hydrolyzing O-glycosyl compounds" evidence=ISS] Pfam:PF00933 InterPro:IPR002772 InterPro:IPR001764 EMBL:AF367266 EMBL:AY143952 Pfam:PF01915 PRINTS:PR00133 SPTR:Q94KD8	4e-89
Ljwgs_029068.1	1.1.9.29	E3.2.1.52, nagZ beta-N-acetylhexosaminidase [EC:3.2.1.52] [COG:COG1472] [GO:0004563]	ath:At1g02640	T14P4.8; glycosyl hydrolase family 3 protein [EC:3.2.1.21] [KO:K05349]	2e-88	TM0076	COG1472	9e-16	XYNB_PRUPE	Glycosidase;Hydrolase,Putative beta-D-xylosidase (EC 3.2.1.-) (PpAz152) (Fragment).	4e-91	GO_ID:19747	TAIR|gene:2196059 SPTR:Q94KD8 symbol:AT1G02640.1 [GO:0004553 "hydrolase activity, hydrolyzing O-glycosyl compounds" evidence=ISS] Pfam:PF00933 InterPro:IPR002772 InterPro:IPR001764 EMBL:AF367266 EMBL:AY143952 Pfam:PF01915 PRINTS:PR00133 SPTR:Q94KD8	4e-89
Ljwgs_029068.1	1.1.8.14.1	BGLX beta-glucosidase [COG:COG1472]	ath:At1g02640	T14P4.8; glycosyl hydrolase family 3 protein [EC:3.2.1.21] [KO:K05349]	2e-88	TM0076	COG1472	9e-16	XYNB_PRUPE	Glycosidase;Hydrolase,Putative beta-D-xylosidase (EC 3.2.1.-) (PpAz152) (Fragment).	4e-91	GO_ID:19747	TAIR|gene:2196059 SPTR:Q94KD8 symbol:AT1G02640.1 [GO:0004553 "hydrolase activity, hydrolyzing O-glycosyl compounds" evidence=ISS] Pfam:PF00933 InterPro:IPR002772 InterPro:IPR001764 EMBL:AF367266 EMBL:AY143952 Pfam:PF01915 PRINTS:PR00133 SPTR:Q94KD8	4e-89
Ljwgs_029068.1	1.7.7.4	E3.2.1.52, nagZ beta-N-acetylhexosaminidase [EC:3.2.1.52] [COG:COG1472] [GO:0004563]	ath:At1g02640	T14P4.8; glycosyl hydrolase family 3 protein [EC:3.2.1.21] [KO:K05349]	2e-88	TM0076	COG1472	9e-16	XYNB_PRUPE	Glycosidase;Hydrolase,Putative beta-D-xylosidase (EC 3.2.1.-) (PpAz152) (Fragment).	4e-91	GO_ID:19747	TAIR|gene:2196059 SPTR:Q94KD8 symbol:AT1G02640.1 [GO:0004553 "hydrolase activity, hydrolyzing O-glycosyl compounds" evidence=ISS] Pfam:PF00933 InterPro:IPR002772 InterPro:IPR001764 EMBL:AF367266 EMBL:AY143952 Pfam:PF01915 PRINTS:PR00133 SPTR:Q94KD8	4e-89
Ljwgs_029068.1	1.6.5.4.1	BGLX beta-glucosidase [COG:COG1472]	ath:At1g02640	T14P4.8; glycosyl hydrolase family 3 protein [EC:3.2.1.21] [KO:K05349]	2e-88	TM0076	COG1472	9e-16	XYNB_PRUPE	Glycosidase;Hydrolase,Putative beta-D-xylosidase (EC 3.2.1.-) (PpAz152) (Fragment).	4e-91	GO_ID:19747	TAIR|gene:2196059 SPTR:Q94KD8 symbol:AT1G02640.1 [GO:0004553 "hydrolase activity, hydrolyzing O-glycosyl compounds" evidence=ISS] Pfam:PF00933 InterPro:IPR002772 InterPro:IPR001764 EMBL:AF367266 EMBL:AY143952 Pfam:PF01915 PRINTS:PR00133 SPTR:Q94KD8	4e-89
Ljwgs_029068.1	1.7.3.3	E3.2.1.52, nagZ beta-N-acetylhexosaminidase [EC:3.2.1.52] [COG:COG1472] [GO:0004563]	ath:At1g02640	T14P4.8; glycosyl hydrolase family 3 protein [EC:3.2.1.21] [KO:K05349]	2e-88	TM0076	COG1472	9e-16	XYNB_PRUPE	Glycosidase;Hydrolase,Putative beta-D-xylosidase (EC 3.2.1.-) (PpAz152) (Fragment).	4e-91	GO_ID:19747	TAIR|gene:2196059 SPTR:Q94KD8 symbol:AT1G02640.1 [GO:0004553 "hydrolase activity, hydrolyzing O-glycosyl compounds" evidence=ISS] Pfam:PF00933 InterPro:IPR002772 InterPro:IPR001764 EMBL:AF367266 EMBL:AY143952 Pfam:PF01915 PRINTS:PR00133 SPTR:Q94KD8	4e-89
Ljwgs_131675.1	1.9.4.15	E2.7.1.- [EC:2.7.1.-] [COG:COG0515 COG1493]	ath:At3g50000	F3A4.80; casein kinase II alpha chain 2 [EC:2.7.1.37] [KO:K03097]	6e-60	YOR061w	COG0515	3e-42	CSK2A_MAIZE	3D-structure;ATP-binding;Kinase;Nucleotide-binding;Serine/threonine-proteinkinase;Transferase,Casein kinase II, alpha chain (CK II) (EC 2.7.1.37) (CK2-alpha).	2e-60	GO_ID:15722	TAIR|gene:2083147 SPTR:Q8H120 symbol:AT3G50000.1 [GO:0016301 "kinase activity" evidence=ISS] InterPro:IPR000719 InterPro:IPR002290 InterPro:IPR008271 Pfam:PF00069 Prosite:PS00108 Prosite:PS00107 ProDom:PD000001 PROSITE:PS50011 SMART:SM00220 HSSP:P28523 EMBL:BT000888 SMR:Q8H120 SPTR:Q8H120	1e-60
Ljwgs_131675.1	4.3.2.22.1	CSNK2B casein kinase 2, beta polypeptide	ath:At3g50000	F3A4.80; casein kinase II alpha chain 2 [EC:2.7.1.37] [KO:K03097]	6e-60	YOR061w	COG0515	3e-42	CSK2A_MAIZE	3D-structure;ATP-binding;Kinase;Nucleotide-binding;Serine/threonine-proteinkinase;Transferase,Casein kinase II, alpha chain (CK II) (EC 2.7.1.37) (CK2-alpha).	2e-60	GO_ID:15722	TAIR|gene:2083147 SPTR:Q8H120 symbol:AT3G50000.1 [GO:0016301 "kinase activity" evidence=ISS] InterPro:IPR000719 InterPro:IPR002290 InterPro:IPR008271 Pfam:PF00069 Prosite:PS00108 Prosite:PS00107 ProDom:PD000001 PROSITE:PS50011 SMART:SM00220 HSSP:P28523 EMBL:BT000888 SMR:Q8H120 SPTR:Q8H120	1e-60
Ljwgs_131675.1	1.1.17.19	E2.7.1.- [EC:2.7.1.-] [COG:COG0515 COG1493]	ath:At3g50000	F3A4.80; casein kinase II alpha chain 2 [EC:2.7.1.37] [KO:K03097]	6e-60	YOR061w	COG0515	3e-42	CSK2A_MAIZE	3D-structure;ATP-binding;Kinase;Nucleotide-binding;Serine/threonine-proteinkinase;Transferase,Casein kinase II, alpha chain (CK II) (EC 2.7.1.37) (CK2-alpha).	2e-60	GO_ID:15722	TAIR|gene:2083147 SPTR:Q8H120 symbol:AT3G50000.1 [GO:0016301 "kinase activity" evidence=ISS] InterPro:IPR000719 InterPro:IPR002290 InterPro:IPR008271 Pfam:PF00069 Prosite:PS00108 Prosite:PS00107 ProDom:PD000001 PROSITE:PS50011 SMART:SM00220 HSSP:P28523 EMBL:BT000888 SMR:Q8H120 SPTR:Q8H120	1e-60
Ljwgs_131675.1	3.2.3.39.1	CSNK2A casein kinase 2, alpha polypeptide	ath:At3g50000	F3A4.80; casein kinase II alpha chain 2 [EC:2.7.1.37] [KO:K03097]	6e-60	YOR061w	COG0515	3e-42	CSK2A_MAIZE	3D-structure;ATP-binding;Kinase;Nucleotide-binding;Serine/threonine-proteinkinase;Transferase,Casein kinase II, alpha chain (CK II) (EC 2.7.1.37) (CK2-alpha).	2e-60	GO_ID:15722	TAIR|gene:2083147 SPTR:Q8H120 symbol:AT3G50000.1 [GO:0016301 "kinase activity" evidence=ISS] InterPro:IPR000719 InterPro:IPR002290 InterPro:IPR008271 Pfam:PF00069 Prosite:PS00108 Prosite:PS00107 ProDom:PD000001 PROSITE:PS50011 SMART:SM00220 HSSP:P28523 EMBL:BT000888 SMR:Q8H120 SPTR:Q8H120	1e-60
Ljwgs_131675.1	4.3.3.14.1	CSNK2A casein kinase 2, alpha polypeptide	ath:At3g50000	F3A4.80; casein kinase II alpha chain 2 [EC:2.7.1.37] [KO:K03097]	6e-60	YOR061w	COG0515	3e-42	CSK2A_MAIZE	3D-structure;ATP-binding;Kinase;Nucleotide-binding;Serine/threonine-proteinkinase;Transferase,Casein kinase II, alpha chain (CK II) (EC 2.7.1.37) (CK2-alpha).	2e-60	GO_ID:15722	TAIR|gene:2083147 SPTR:Q8H120 symbol:AT3G50000.1 [GO:0016301 "kinase activity" evidence=ISS] InterPro:IPR000719 InterPro:IPR002290 InterPro:IPR008271 Pfam:PF00069 Prosite:PS00108 Prosite:PS00107 ProDom:PD000001 PROSITE:PS50011 SMART:SM00220 HSSP:P28523 EMBL:BT000888 SMR:Q8H120 SPTR:Q8H120	1e-60
Ljwgs_131675.1	1.7.8.19	WAAY, rfaY lipopolysaccharide core biosynthesis protein RFAY [EC:2.7.-.-] [COG:COG0515]	ath:At3g50000	F3A4.80; casein kinase II alpha chain 2 [EC:2.7.1.37] [KO:K03097]	6e-60	YOR061w	COG0515	3e-42	CSK2A_MAIZE	3D-structure;ATP-binding;Kinase;Nucleotide-binding;Serine/threonine-proteinkinase;Transferase,Casein kinase II, alpha chain (CK II) (EC 2.7.1.37) (CK2-alpha).	2e-60	GO_ID:15722	TAIR|gene:2083147 SPTR:Q8H120 symbol:AT3G50000.1 [GO:0016301 "kinase activity" evidence=ISS] InterPro:IPR000719 InterPro:IPR002290 InterPro:IPR008271 Pfam:PF00069 Prosite:PS00108 Prosite:PS00107 ProDom:PD000001 PROSITE:PS50011 SMART:SM00220 HSSP:P28523 EMBL:BT000888 SMR:Q8H120 SPTR:Q8H120	1e-60
Ljwgs_131675.1	3.3.10.117	BMPR1 bone morphogenetic protein receptor, type I [EC:2.7.1.37]	ath:At3g50000	F3A4.80; casein kinase II alpha chain 2 [EC:2.7.1.37] [KO:K03097]	6e-60	YOR061w	COG0515	3e-42	CSK2A_MAIZE	3D-structure;ATP-binding;Kinase;Nucleotide-binding;Serine/threonine-proteinkinase;Transferase,Casein kinase II, alpha chain (CK II) (EC 2.7.1.37) (CK2-alpha).	2e-60	GO_ID:15722	TAIR|gene:2083147 SPTR:Q8H120 symbol:AT3G50000.1 [GO:0016301 "kinase activity" evidence=ISS] InterPro:IPR000719 InterPro:IPR002290 InterPro:IPR008271 Pfam:PF00069 Prosite:PS00108 Prosite:PS00107 ProDom:PD000001 PROSITE:PS50011 SMART:SM00220 HSSP:P28523 EMBL:BT000888 SMR:Q8H120 SPTR:Q8H120	1e-60
Ljwgs_131675.1	1.11.16.8	E2.7.1.- [EC:2.7.1.-] [COG:COG0515 COG1493]	ath:At3g50000	F3A4.80; casein kinase II alpha chain 2 [EC:2.7.1.37] [KO:K03097]	6e-60	YOR061w	COG0515	3e-42	CSK2A_MAIZE	3D-structure;ATP-binding;Kinase;Nucleotide-binding;Serine/threonine-proteinkinase;Transferase,Casein kinase II, alpha chain (CK II) (EC 2.7.1.37) (CK2-alpha).	2e-60	GO_ID:15722	TAIR|gene:2083147 SPTR:Q8H120 symbol:AT3G50000.1 [GO:0016301 "kinase activity" evidence=ISS] InterPro:IPR000719 InterPro:IPR002290 InterPro:IPR008271 Pfam:PF00069 Prosite:PS00108 Prosite:PS00107 ProDom:PD000001 PROSITE:PS50011 SMART:SM00220 HSSP:P28523 EMBL:BT000888 SMR:Q8H120 SPTR:Q8H120	1e-60
Ljwgs_131675.1	4.2.4	Cell cycle [CLASS:04110] [PATH:hsa04110] [COG:COG0515]	ath:At3g50000	F3A4.80; casein kinase II alpha chain 2 [EC:2.7.1.37] [KO:K03097]	6e-60	YOR061w	COG0515	3e-42	CSK2A_MAIZE	3D-structure;ATP-binding;Kinase;Nucleotide-binding;Serine/threonine-proteinkinase;Transferase,Casein kinase II, alpha chain (CK II) (EC 2.7.1.37) (CK2-alpha).	2e-60	GO_ID:15722	TAIR|gene:2083147 SPTR:Q8H120 symbol:AT3G50000.1 [GO:0016301 "kinase activity" evidence=ISS] InterPro:IPR000719 InterPro:IPR002290 InterPro:IPR008271 Pfam:PF00069 Prosite:PS00108 Prosite:PS00107 ProDom:PD000001 PROSITE:PS50011 SMART:SM00220 HSSP:P28523 EMBL:BT000888 SMR:Q8H120 SPTR:Q8H120	1e-60
Ljwgs_131675.1	3.2.2.1	Protein kinase [EC:2.7.1.37]	ath:At3g50000	F3A4.80; casein kinase II alpha chain 2 [EC:2.7.1.37] [KO:K03097]	6e-60	YOR061w	COG0515	3e-42	CSK2A_MAIZE	3D-structure;ATP-binding;Kinase;Nucleotide-binding;Serine/threonine-proteinkinase;Transferase,Casein kinase II, alpha chain (CK II) (EC 2.7.1.37) (CK2-alpha).	2e-60	GO_ID:15722	TAIR|gene:2083147 SPTR:Q8H120 symbol:AT3G50000.1 [GO:0016301 "kinase activity" evidence=ISS] InterPro:IPR000719 InterPro:IPR002290 InterPro:IPR008271 Pfam:PF00069 Prosite:PS00108 Prosite:PS00107 ProDom:PD000001 PROSITE:PS50011 SMART:SM00220 HSSP:P28523 EMBL:BT000888 SMR:Q8H120 SPTR:Q8H120	1e-60
chr6.CM0082.8	99.1.4.705	GO_ID:48723										GO_ID:48723	TAIR|gene:2098149 SPTR:Q9M1P0 symbol:AT3G44640.1 [GO:0004803 "transposase activity" evidence=ISS] InterPro:IPR002559 Pfam:PF01609 EMBL:AL138652 PIR:T47439 SPTR:Q9M1P0	1e-21
Ljwgs_013255.2	99.1.4.697	GO_ID:47914							RPT2_ARATH	Transducer,Root phototropism protein 2.	8e-23	GO_ID:47914	TAIR|gene:2083102 SPTR:Q9SN21 symbol:AT3G49970.1 [GO:0004871 "signal transducer activity" evidence=ISS] [GO:0009416 "response to light stimulus" evidence=ISS] InterPro:IPR004249 Pfam:PF03000 EMBL:AL132978 PIR:T45850 SPTR:Q9SN21	6e-28
Ljwgs_013255.2	99.1.3.2.612	RPT2_ARATH							RPT2_ARATH	Transducer,Root phototropism protein 2.	8e-23	GO_ID:47914	TAIR|gene:2083102 SPTR:Q9SN21 symbol:AT3G49970.1 [GO:0004871 "signal transducer activity" evidence=ISS] [GO:0009416 "response to light stimulus" evidence=ISS] InterPro:IPR004249 Pfam:PF03000 EMBL:AL132978 PIR:T45850 SPTR:Q9SN21	6e-28
Ljwgs_019788.1	2.2.2.2.6	eEF-2, ef2 elongation factor EF-2	ath:At5g25230	F21J6.106; elongation factor Tu family protein [EC:3.6.5.3] [KO:K03234]	0	YOR133w	COG0480	6e-95	U5S1_HUMAN	GTP-binding;mRNAprocessing;mRNAsplicing;Nuclearprotein;Nucleotide-binding;Phosphorylation;Polymorphism,116 kDa U5 small nuclear ribonucleoprotein component (U5 snRNP- specific protein, 116 kDa) (U5-116 kDa) (Elongation factor Tu GTP binding domain protein 2).	2e-175	GO_ID:5030	TAIR|gene:2038554 SPTR:Q9LNC5 symbol:AT1G06220.1 [GO:0003746 "translation elongation factor activity" evidence=ISS] [GO:0008135 "translation factor activity, nucleic acid binding" evidence=ISS] InterPro:IPR002048 InterPro:IPR000795 InterPro:IPR000640 Pfam:PF00009 Interpro:IPR005225 InterPro:IPR004161 InterPro:IPR005517 Prosite:PS00018 Pfam:PF00679 TIGRFAMs:TIGR00231 Pfam:PF03764 Pfam:PF03144 PRIN…	0
Ljwgs_019788.1	2.2.2.2.3	EF-G, fusA elongation factor EF-G [COG:COG0480]	ath:At5g25230	F21J6.106; elongation factor Tu family protein [EC:3.6.5.3] [KO:K03234]	0	YOR133w	COG0480	6e-95	U5S1_HUMAN	GTP-binding;mRNAprocessing;mRNAsplicing;Nuclearprotein;Nucleotide-binding;Phosphorylation;Polymorphism,116 kDa U5 small nuclear ribonucleoprotein component (U5 snRNP- specific protein, 116 kDa) (U5-116 kDa) (Elongation factor Tu GTP binding domain protein 2).	2e-175	GO_ID:5030	TAIR|gene:2038554 SPTR:Q9LNC5 symbol:AT1G06220.1 [GO:0003746 "translation elongation factor activity" evidence=ISS] [GO:0008135 "translation factor activity, nucleic acid binding" evidence=ISS] InterPro:IPR002048 InterPro:IPR000795 InterPro:IPR000640 Pfam:PF00009 Interpro:IPR005225 InterPro:IPR004161 InterPro:IPR005517 Prosite:PS00018 Pfam:PF00679 TIGRFAMs:TIGR00231 Pfam:PF03764 Pfam:PF03144 PRIN…	0
Ljwgs_019788.1	2.2.2.3.3	RF-3, prfC peptide chain release factor RF-3 [COG:COG0480]	ath:At5g25230	F21J6.106; elongation factor Tu family protein [EC:3.6.5.3] [KO:K03234]	0	YOR133w	COG0480	6e-95	U5S1_HUMAN	GTP-binding;mRNAprocessing;mRNAsplicing;Nuclearprotein;Nucleotide-binding;Phosphorylation;Polymorphism,116 kDa U5 small nuclear ribonucleoprotein component (U5 snRNP- specific protein, 116 kDa) (U5-116 kDa) (Elongation factor Tu GTP binding domain protein 2).	2e-175	GO_ID:5030	TAIR|gene:2038554 SPTR:Q9LNC5 symbol:AT1G06220.1 [GO:0003746 "translation elongation factor activity" evidence=ISS] [GO:0008135 "translation factor activity, nucleic acid binding" evidence=ISS] InterPro:IPR002048 InterPro:IPR000795 InterPro:IPR000640 Pfam:PF00009 Interpro:IPR005225 InterPro:IPR004161 InterPro:IPR005517 Prosite:PS00018 Pfam:PF00679 TIGRFAMs:TIGR00231 Pfam:PF03764 Pfam:PF03144 PRIN…	0
Ljwgs_031716.1	99.1.3.2.1240	RF1_ORYSA							RF1_ORYSA	Mitochondrion;Repeat;Transitpeptide,Rf1 protein, mitochondrial precursor (PPR protein) (Fertility restorer) (Restorer for CMS).	1e-23	GO_ID:3247	TAIR|gene:2170906 SPTR:Q9FG82 symbol:AT5G43820.1 [GO:0000004 "biological process unknown" evidence=ND] [GO:0005554 "molecular function unknown" evidence=ND] InterPro:IPR002885 InterPro:IPR011990 Pfam:PF01535 TIGRFAMs:TIGR00756 GO:GO:0005488 EMBL:AB026651 SPTR:Q9FG82	1e-130
Ljwgs_031716.1	99.1.4.2043	GO_ID:3247							RF1_ORYSA	Mitochondrion;Repeat;Transitpeptide,Rf1 protein, mitochondrial precursor (PPR protein) (Fertility restorer) (Restorer for CMS).	1e-23	GO_ID:3247	TAIR|gene:2170906 SPTR:Q9FG82 symbol:AT5G43820.1 [GO:0000004 "biological process unknown" evidence=ND] [GO:0005554 "molecular function unknown" evidence=ND] InterPro:IPR002885 InterPro:IPR011990 Pfam:PF01535 TIGRFAMs:TIGR00756 GO:GO:0005488 EMBL:AB026651 SPTR:Q9FG82	1e-130
Ljwgs_017278.1	1.9.4.15	E2.7.1.- [EC:2.7.1.-] [COG:COG0515 COG1493]	ath:At5g02290	T1E22.50; protein kinase, putative [EC:2.7.1.37] [KO:K00870]	7e-41	BH2504_1	COG0515	4e-16	SRK6_BRAOE	ATP-binding;Glycoprotein;Kinase;Membrane;Nucleotide-binding;Receptor;Self-incompatibility;Serine/threonine-proteinkinase;Signal;Transferase;Transmembrane,Putative serine/threonine-protein kinase receptor precursor (EC 2.7.1.37) (S-receptor kinase) (SRK).	1e-85	GO_ID:40315	TAIR|gene:2131693 SPTR:O81833 symbol:AT4G27300.1 [GO:0016301 "kinase activity" evidence=ISS] [GO:0030246 "carbohydrate binding" evidence=ISS] InterPro:IPR000719 InterPro:IPR008271 Pfam:PF00069 Prosite:PS00108 InterPro:IPR003609 InterPro:IPR000858 InterPro:IPR002453 InterPro:IPR001480 Pfam:PF01453 PROSITE:PS00228 ProDom:PD000001 PROSITE:PS50011 PROSITE:PS50948 SMART:SM00473 Pfam:PF00954 SMART:SM00…	2e-104
Ljwgs_017278.1	1.7.8.19	WAAY, rfaY lipopolysaccharide core biosynthesis protein RFAY [EC:2.7.-.-] [COG:COG0515]	ath:At5g02290	T1E22.50; protein kinase, putative [EC:2.7.1.37] [KO:K00870]	7e-41	BH2504_1	COG0515	4e-16	SRK6_BRAOE	ATP-binding;Glycoprotein;Kinase;Membrane;Nucleotide-binding;Receptor;Self-incompatibility;Serine/threonine-proteinkinase;Signal;Transferase;Transmembrane,Putative serine/threonine-protein kinase receptor precursor (EC 2.7.1.37) (S-receptor kinase) (SRK).	1e-85	GO_ID:40315	TAIR|gene:2131693 SPTR:O81833 symbol:AT4G27300.1 [GO:0016301 "kinase activity" evidence=ISS] [GO:0030246 "carbohydrate binding" evidence=ISS] InterPro:IPR000719 InterPro:IPR008271 Pfam:PF00069 Prosite:PS00108 InterPro:IPR003609 InterPro:IPR000858 InterPro:IPR002453 InterPro:IPR001480 Pfam:PF01453 PROSITE:PS00228 ProDom:PD000001 PROSITE:PS50011 PROSITE:PS50948 SMART:SM00473 Pfam:PF00954 SMART:SM00…	2e-104
Ljwgs_017278.1	1.1.17.19	E2.7.1.- [EC:2.7.1.-] [COG:COG0515 COG1493]	ath:At5g02290	T1E22.50; protein kinase, putative [EC:2.7.1.37] [KO:K00870]	7e-41	BH2504_1	COG0515	4e-16	SRK6_BRAOE	ATP-binding;Glycoprotein;Kinase;Membrane;Nucleotide-binding;Receptor;Self-incompatibility;Serine/threonine-proteinkinase;Signal;Transferase;Transmembrane,Putative serine/threonine-protein kinase receptor precursor (EC 2.7.1.37) (S-receptor kinase) (SRK).	1e-85	GO_ID:40315	TAIR|gene:2131693 SPTR:O81833 symbol:AT4G27300.1 [GO:0016301 "kinase activity" evidence=ISS] [GO:0030246 "carbohydrate binding" evidence=ISS] InterPro:IPR000719 InterPro:IPR008271 Pfam:PF00069 Prosite:PS00108 InterPro:IPR003609 InterPro:IPR000858 InterPro:IPR002453 InterPro:IPR001480 Pfam:PF01453 PROSITE:PS00228 ProDom:PD000001 PROSITE:PS50011 PROSITE:PS50948 SMART:SM00473 Pfam:PF00954 SMART:SM00…	2e-104
Ljwgs_017278.1	3.3.10.117	BMPR1 bone morphogenetic protein receptor, type I [EC:2.7.1.37]	ath:At5g02290	T1E22.50; protein kinase, putative [EC:2.7.1.37] [KO:K00870]	7e-41	BH2504_1	COG0515	4e-16	SRK6_BRAOE	ATP-binding;Glycoprotein;Kinase;Membrane;Nucleotide-binding;Receptor;Self-incompatibility;Serine/threonine-proteinkinase;Signal;Transferase;Transmembrane,Putative serine/threonine-protein kinase receptor precursor (EC 2.7.1.37) (S-receptor kinase) (SRK).	1e-85	GO_ID:40315	TAIR|gene:2131693 SPTR:O81833 symbol:AT4G27300.1 [GO:0016301 "kinase activity" evidence=ISS] [GO:0030246 "carbohydrate binding" evidence=ISS] InterPro:IPR000719 InterPro:IPR008271 Pfam:PF00069 Prosite:PS00108 InterPro:IPR003609 InterPro:IPR000858 InterPro:IPR002453 InterPro:IPR001480 Pfam:PF01453 PROSITE:PS00228 ProDom:PD000001 PROSITE:PS50011 PROSITE:PS50948 SMART:SM00473 Pfam:PF00954 SMART:SM00…	2e-104
Ljwgs_017278.1	1.11.16.8	E2.7.1.- [EC:2.7.1.-] [COG:COG0515 COG1493]	ath:At5g02290	T1E22.50; protein kinase, putative [EC:2.7.1.37] [KO:K00870]	7e-41	BH2504_1	COG0515	4e-16	SRK6_BRAOE	ATP-binding;Glycoprotein;Kinase;Membrane;Nucleotide-binding;Receptor;Self-incompatibility;Serine/threonine-proteinkinase;Signal;Transferase;Transmembrane,Putative serine/threonine-protein kinase receptor precursor (EC 2.7.1.37) (S-receptor kinase) (SRK).	1e-85	GO_ID:40315	TAIR|gene:2131693 SPTR:O81833 symbol:AT4G27300.1 [GO:0016301 "kinase activity" evidence=ISS] [GO:0030246 "carbohydrate binding" evidence=ISS] InterPro:IPR000719 InterPro:IPR008271 Pfam:PF00069 Prosite:PS00108 InterPro:IPR003609 InterPro:IPR000858 InterPro:IPR002453 InterPro:IPR001480 Pfam:PF01453 PROSITE:PS00228 ProDom:PD000001 PROSITE:PS50011 PROSITE:PS50948 SMART:SM00473 Pfam:PF00954 SMART:SM00…	2e-104
Ljwgs_017278.1	4.2.4	Cell cycle [CLASS:04110] [PATH:hsa04110] [COG:COG0515]	ath:At5g02290	T1E22.50; protein kinase, putative [EC:2.7.1.37] [KO:K00870]	7e-41	BH2504_1	COG0515	4e-16	SRK6_BRAOE	ATP-binding;Glycoprotein;Kinase;Membrane;Nucleotide-binding;Receptor;Self-incompatibility;Serine/threonine-proteinkinase;Signal;Transferase;Transmembrane,Putative serine/threonine-protein kinase receptor precursor (EC 2.7.1.37) (S-receptor kinase) (SRK).	1e-85	GO_ID:40315	TAIR|gene:2131693 SPTR:O81833 symbol:AT4G27300.1 [GO:0016301 "kinase activity" evidence=ISS] [GO:0030246 "carbohydrate binding" evidence=ISS] InterPro:IPR000719 InterPro:IPR008271 Pfam:PF00069 Prosite:PS00108 InterPro:IPR003609 InterPro:IPR000858 InterPro:IPR002453 InterPro:IPR001480 Pfam:PF01453 PROSITE:PS00228 ProDom:PD000001 PROSITE:PS50011 PROSITE:PS50948 SMART:SM00473 Pfam:PF00954 SMART:SM00…	2e-104
Ljwgs_017278.1	3.2.2.1	Protein kinase [EC:2.7.1.37]	ath:At5g02290	T1E22.50; protein kinase, putative [EC:2.7.1.37] [KO:K00870]	7e-41	BH2504_1	COG0515	4e-16	SRK6_BRAOE	ATP-binding;Glycoprotein;Kinase;Membrane;Nucleotide-binding;Receptor;Self-incompatibility;Serine/threonine-proteinkinase;Signal;Transferase;Transmembrane,Putative serine/threonine-protein kinase receptor precursor (EC 2.7.1.37) (S-receptor kinase) (SRK).	1e-85	GO_ID:40315	TAIR|gene:2131693 SPTR:O81833 symbol:AT4G27300.1 [GO:0016301 "kinase activity" evidence=ISS] [GO:0030246 "carbohydrate binding" evidence=ISS] InterPro:IPR000719 InterPro:IPR008271 Pfam:PF00069 Prosite:PS00108 InterPro:IPR003609 InterPro:IPR000858 InterPro:IPR002453 InterPro:IPR001480 Pfam:PF01453 PROSITE:PS00228 ProDom:PD000001 PROSITE:PS50011 PROSITE:PS50948 SMART:SM00473 Pfam:PF00954 SMART:SM00…	2e-104
chr2.CM0249.59	2.3.8.1	proteasome [EC:3.4.25.1] [COG:COG0638]	cal:orf19.458	BCS1; mitochondrial protein of the CDC48/PAS1/SEC18 ATPase family [EC:3.4.25.1 3.6.1.3] [KO:K01418 K01509]	8e-25	YDR375c_2	COG0464	4e-25	BCS1_SCHPO	ATP-binding;Chaperone;Completeproteome;Membrane;Mitochondrion;Nucleotide-binding;Transmembrane,Probable mitochondrial chaperone BCS1 (BCS1-like protein).	1e-27	GO_ID:33627	TAIR|gene:2175985 SPTR:Q9FN75 symbol:AT5G17760.1 [GO:0005524 "ATP binding" evidence=ISS] InterPro:IPR003593 InterPro:IPR003959 InterPro:IPR003960 Pfam:PF00004 Prosite:PS00674 SMART:SM00382 HSSP:Q01853 GO:GO:0009507 EMBL:AB006706 SPTR:Q9FN75	5e-143
chr2.CM0249.59	4.2.2.23.10	SPOVK stage V sporulation protein K [COG:COG0464]	cal:orf19.458	BCS1; mitochondrial protein of the CDC48/PAS1/SEC18 ATPase family [EC:3.4.25.1 3.6.1.3] [KO:K01418 K01509]	8e-25	YDR375c_2	COG0464	4e-25	BCS1_SCHPO	ATP-binding;Chaperone;Completeproteome;Membrane;Mitochondrion;Nucleotide-binding;Transmembrane,Probable mitochondrial chaperone BCS1 (BCS1-like protein).	1e-27	GO_ID:33627	TAIR|gene:2175985 SPTR:Q9FN75 symbol:AT5G17760.1 [GO:0005524 "ATP binding" evidence=ISS] InterPro:IPR003593 InterPro:IPR003959 InterPro:IPR003960 Pfam:PF00004 Prosite:PS00674 SMART:SM00382 HSSP:Q01853 GO:GO:0009507 EMBL:AB006706 SPTR:Q9FN75	5e-143
chr2.CM0249.59	1.4.1.60	E3.6.1.3 adenosinetriphosphatase [EC:3.6.1.3] [GO:0004003 0004004 0008026 0008094 0008186]	cal:orf19.458	BCS1; mitochondrial protein of the CDC48/PAS1/SEC18 ATPase family [EC:3.4.25.1 3.6.1.3] [KO:K01418 K01509]	8e-25	YDR375c_2	COG0464	4e-25	BCS1_SCHPO	ATP-binding;Chaperone;Completeproteome;Membrane;Mitochondrion;Nucleotide-binding;Transmembrane,Probable mitochondrial chaperone BCS1 (BCS1-like protein).	1e-27	GO_ID:33627	TAIR|gene:2175985 SPTR:Q9FN75 symbol:AT5G17760.1 [GO:0005524 "ATP binding" evidence=ISS] InterPro:IPR003593 InterPro:IPR003959 InterPro:IPR003960 Pfam:PF00004 Prosite:PS00674 SMART:SM00382 HSSP:Q01853 GO:GO:0009507 EMBL:AB006706 SPTR:Q9FN75	5e-143
Ljwgs_127978.1	99.2	Unclassified without homolog
Ljwgs_041683.1	1.4.1.40	E2.7.4.3, adk adenylate kinase [EC:2.7.4.3] [COG:COG0563] [GO:0004017]							KAD6_HUMAN	3D-structure;ATP-binding;Kinase;Nuclearprotein;Nucleotide-binding;Transferase,Adenylate kinase isoenzyme 6 (EC 2.7.4.3) (ATP-AMP transphosphorylase 6).	4e-15	GO_ID:4252	ZFIN|ZDB-GENE-040625-113 SPTR:Q6IQD6 symbol:zgc:86811 "zgc:86811" [GO:0008372 "cellular component unknown" evidence=ND] [GO:0000004 "biological process unknown" evidence=ND] InterPro:IPR003959 Pfam:PF00004 ZFIN:ZDB-GENE-040625-113 ProDom:PD000657 InterPro:IPR011769 EMBL:BC071472 SMR:Q6IQD6 SPTR:Q6IQD6	1e-14
Ljwgs_049282.1	99.1.4.3096	GO_ID:26951										GO_ID:26951	TAIR|gene:2036714 SPTR:Q9C845 symbol:AT1G42690.1 [GO:0000004 "biological process unknown" evidence=ND] [GO:0008372 "cellular component unknown" evidence=ND] [GO:0005554 "molecular function unknown" evidence=ISS] Pfam:PF04827 InterPro:IPR006912 EMBL:AC035249 PIR:G96496 SPTR:Q9C845	3e-21
Ljwgs_026587.1	1.5.14.39	E1.4.3.6, tynA copper amine oxidase [EC:1.4.3.6] [COG:COG3733] [GO:0008131]	ath:At5g13700	MSH12.17; polyamine oxidase, putative [EC:1.5.3.11] [KO:K00308]	7e-21	PA0421	COG1231	5e-15	LSD1_MOUSE	Chromatinregulator;Coiledcoil;FAD;Nuclearprotein;Oxidoreductase;Repressor;Transcription;Transcriptionregulation,Lysine-specific histone demethylase 1 (EC 1.-.-.-) (Amine oxidase flavin containing domain protein 2) (AOF2 protein) (BRAF35-HDAC complex protein BHC110).	1e-29	GO_ID:34725	TAIR|gene:2053722 SPTR:Q9SKX5 symbol:AT2G43020.1 [GO:0008372 "cellular component unknown" evidence=ND] [GO:0006118 "electron transport" evidence=ISS] [GO:0008131 "amine oxidase activity" evidence=ISS] InterPro:IPR002937 InterPro:IPR001613 Pfam:PF01593 PRINTS:PR00757 GO:GO:0009507 EMBL:AC006224 EMBL:AF364952 PIR:A84861 HSSP:O64411 SPTR:Q9SKX5	3e-128
Ljwgs_026587.1	1.5.11.21	E1.4.3.6, tynA copper amine oxidase [EC:1.4.3.6] [COG:COG3733] [GO:0008131]	ath:At5g13700	MSH12.17; polyamine oxidase, putative [EC:1.5.3.11] [KO:K00308]	7e-21	PA0421	COG1231	5e-15	LSD1_MOUSE	Chromatinregulator;Coiledcoil;FAD;Nuclearprotein;Oxidoreductase;Repressor;Transcription;Transcriptionregulation,Lysine-specific histone demethylase 1 (EC 1.-.-.-) (Amine oxidase flavin containing domain protein 2) (AOF2 protein) (BRAF35-HDAC complex protein BHC110).	1e-29	GO_ID:34725	TAIR|gene:2053722 SPTR:Q9SKX5 symbol:AT2G43020.1 [GO:0008372 "cellular component unknown" evidence=ND] [GO:0006118 "electron transport" evidence=ISS] [GO:0008131 "amine oxidase activity" evidence=ISS] InterPro:IPR002937 InterPro:IPR001613 Pfam:PF01593 PRINTS:PR00757 GO:GO:0009507 EMBL:AC006224 EMBL:AF364952 PIR:A84861 HSSP:O64411 SPTR:Q9SKX5	3e-128
Ljwgs_026587.1	1.5.3.20	E1.4.3.6, tynA copper amine oxidase [EC:1.4.3.6] [COG:COG3733] [GO:0008131]	ath:At5g13700	MSH12.17; polyamine oxidase, putative [EC:1.5.3.11] [KO:K00308]	7e-21	PA0421	COG1231	5e-15	LSD1_MOUSE	Chromatinregulator;Coiledcoil;FAD;Nuclearprotein;Oxidoreductase;Repressor;Transcription;Transcriptionregulation,Lysine-specific histone demethylase 1 (EC 1.-.-.-) (Amine oxidase flavin containing domain protein 2) (AOF2 protein) (BRAF35-HDAC complex protein BHC110).	1e-29	GO_ID:34725	TAIR|gene:2053722 SPTR:Q9SKX5 symbol:AT2G43020.1 [GO:0008372 "cellular component unknown" evidence=ND] [GO:0006118 "electron transport" evidence=ISS] [GO:0008131 "amine oxidase activity" evidence=ISS] InterPro:IPR002937 InterPro:IPR001613 Pfam:PF01593 PRINTS:PR00757 GO:GO:0009507 EMBL:AC006224 EMBL:AF364952 PIR:A84861 HSSP:O64411 SPTR:Q9SKX5	3e-128
Ljwgs_026587.1	1.5.13.1	E1.4.3.6, tynA copper amine oxidase [EC:1.4.3.6] [COG:COG3733] [GO:0008131]	ath:At5g13700	MSH12.17; polyamine oxidase, putative [EC:1.5.3.11] [KO:K00308]	7e-21	PA0421	COG1231	5e-15	LSD1_MOUSE	Chromatinregulator;Coiledcoil;FAD;Nuclearprotein;Oxidoreductase;Repressor;Transcription;Transcriptionregulation,Lysine-specific histone demethylase 1 (EC 1.-.-.-) (Amine oxidase flavin containing domain protein 2) (AOF2 protein) (BRAF35-HDAC complex protein BHC110).	1e-29	GO_ID:34725	TAIR|gene:2053722 SPTR:Q9SKX5 symbol:AT2G43020.1 [GO:0008372 "cellular component unknown" evidence=ND] [GO:0006118 "electron transport" evidence=ISS] [GO:0008131 "amine oxidase activity" evidence=ISS] InterPro:IPR002937 InterPro:IPR001613 Pfam:PF01593 PRINTS:PR00757 GO:GO:0009507 EMBL:AC006224 EMBL:AF364952 PIR:A84861 HSSP:O64411 SPTR:Q9SKX5	3e-128
Ljwgs_026587.1	1.5.10.44	E1.4.3.4 monoamine oxidase [EC:1.4.3.4] [COG:COG1231] [GO:0004041]	ath:At5g13700	MSH12.17; polyamine oxidase, putative [EC:1.5.3.11] [KO:K00308]	7e-21	PA0421	COG1231	5e-15	LSD1_MOUSE	Chromatinregulator;Coiledcoil;FAD;Nuclearprotein;Oxidoreductase;Repressor;Transcription;Transcriptionregulation,Lysine-specific histone demethylase 1 (EC 1.-.-.-) (Amine oxidase flavin containing domain protein 2) (AOF2 protein) (BRAF35-HDAC complex protein BHC110).	1e-29	GO_ID:34725	TAIR|gene:2053722 SPTR:Q9SKX5 symbol:AT2G43020.1 [GO:0008372 "cellular component unknown" evidence=ND] [GO:0006118 "electron transport" evidence=ISS] [GO:0008131 "amine oxidase activity" evidence=ISS] InterPro:IPR002937 InterPro:IPR001613 Pfam:PF01593 PRINTS:PR00757 GO:GO:0009507 EMBL:AC006224 EMBL:AF364952 PIR:A84861 HSSP:O64411 SPTR:Q9SKX5	3e-128
Ljwgs_026587.1	1.6.1.7	E1.4.3.6, tynA copper amine oxidase [EC:1.4.3.6] [COG:COG3733] [GO:0008131]	ath:At5g13700	MSH12.17; polyamine oxidase, putative [EC:1.5.3.11] [KO:K00308]	7e-21	PA0421	COG1231	5e-15	LSD1_MOUSE	Chromatinregulator;Coiledcoil;FAD;Nuclearprotein;Oxidoreductase;Repressor;Transcription;Transcriptionregulation,Lysine-specific histone demethylase 1 (EC 1.-.-.-) (Amine oxidase flavin containing domain protein 2) (AOF2 protein) (BRAF35-HDAC complex protein BHC110).	1e-29	GO_ID:34725	TAIR|gene:2053722 SPTR:Q9SKX5 symbol:AT2G43020.1 [GO:0008372 "cellular component unknown" evidence=ND] [GO:0006118 "electron transport" evidence=ISS] [GO:0008131 "amine oxidase activity" evidence=ISS] InterPro:IPR002937 InterPro:IPR001613 Pfam:PF01593 PRINTS:PR00757 GO:GO:0009507 EMBL:AC006224 EMBL:AF364952 PIR:A84861 HSSP:O64411 SPTR:Q9SKX5	3e-128
Ljwgs_026587.1	1.5.3.19	E1.4.3.4 monoamine oxidase [EC:1.4.3.4] [COG:COG1231] [GO:0004041]	ath:At5g13700	MSH12.17; polyamine oxidase, putative [EC:1.5.3.11] [KO:K00308]	7e-21	PA0421	COG1231	5e-15	LSD1_MOUSE	Chromatinregulator;Coiledcoil;FAD;Nuclearprotein;Oxidoreductase;Repressor;Transcription;Transcriptionregulation,Lysine-specific histone demethylase 1 (EC 1.-.-.-) (Amine oxidase flavin containing domain protein 2) (AOF2 protein) (BRAF35-HDAC complex protein BHC110).	1e-29	GO_ID:34725	TAIR|gene:2053722 SPTR:Q9SKX5 symbol:AT2G43020.1 [GO:0008372 "cellular component unknown" evidence=ND] [GO:0006118 "electron transport" evidence=ISS] [GO:0008131 "amine oxidase activity" evidence=ISS] InterPro:IPR002937 InterPro:IPR001613 Pfam:PF01593 PRINTS:PR00757 GO:GO:0009507 EMBL:AC006224 EMBL:AF364952 PIR:A84861 HSSP:O64411 SPTR:Q9SKX5	3e-128
Ljwgs_026587.1	1.5.10.38	E1.4.3.6, tynA copper amine oxidase [EC:1.4.3.6] [COG:COG3733] [GO:0008131]	ath:At5g13700	MSH12.17; polyamine oxidase, putative [EC:1.5.3.11] [KO:K00308]	7e-21	PA0421	COG1231	5e-15	LSD1_MOUSE	Chromatinregulator;Coiledcoil;FAD;Nuclearprotein;Oxidoreductase;Repressor;Transcription;Transcriptionregulation,Lysine-specific histone demethylase 1 (EC 1.-.-.-) (Amine oxidase flavin containing domain protein 2) (AOF2 protein) (BRAF35-HDAC complex protein BHC110).	1e-29	GO_ID:34725	TAIR|gene:2053722 SPTR:Q9SKX5 symbol:AT2G43020.1 [GO:0008372 "cellular component unknown" evidence=ND] [GO:0006118 "electron transport" evidence=ISS] [GO:0008131 "amine oxidase activity" evidence=ISS] InterPro:IPR002937 InterPro:IPR001613 Pfam:PF01593 PRINTS:PR00757 GO:GO:0009507 EMBL:AC006224 EMBL:AF364952 PIR:A84861 HSSP:O64411 SPTR:Q9SKX5	3e-128
Ljwgs_026587.1	1.5.12.21	E1.4.3.4 monoamine oxidase [EC:1.4.3.4] [COG:COG1231] [GO:0004041]	ath:At5g13700	MSH12.17; polyamine oxidase, putative [EC:1.5.3.11] [KO:K00308]	7e-21	PA0421	COG1231	5e-15	LSD1_MOUSE	Chromatinregulator;Coiledcoil;FAD;Nuclearprotein;Oxidoreductase;Repressor;Transcription;Transcriptionregulation,Lysine-specific histone demethylase 1 (EC 1.-.-.-) (Amine oxidase flavin containing domain protein 2) (AOF2 protein) (BRAF35-HDAC complex protein BHC110).	1e-29	GO_ID:34725	TAIR|gene:2053722 SPTR:Q9SKX5 symbol:AT2G43020.1 [GO:0008372 "cellular component unknown" evidence=ND] [GO:0006118 "electron transport" evidence=ISS] [GO:0008131 "amine oxidase activity" evidence=ISS] InterPro:IPR002937 InterPro:IPR001613 Pfam:PF01593 PRINTS:PR00757 GO:GO:0009507 EMBL:AC006224 EMBL:AF364952 PIR:A84861 HSSP:O64411 SPTR:Q9SKX5	3e-128
Ljwgs_026587.1	1.5.14.23	E1.4.3.4 monoamine oxidase [EC:1.4.3.4] [COG:COG1231] [GO:0004041]	ath:At5g13700	MSH12.17; polyamine oxidase, putative [EC:1.5.3.11] [KO:K00308]	7e-21	PA0421	COG1231	5e-15	LSD1_MOUSE	Chromatinregulator;Coiledcoil;FAD;Nuclearprotein;Oxidoreductase;Repressor;Transcription;Transcriptionregulation,Lysine-specific histone demethylase 1 (EC 1.-.-.-) (Amine oxidase flavin containing domain protein 2) (AOF2 protein) (BRAF35-HDAC complex protein BHC110).	1e-29	GO_ID:34725	TAIR|gene:2053722 SPTR:Q9SKX5 symbol:AT2G43020.1 [GO:0008372 "cellular component unknown" evidence=ND] [GO:0006118 "electron transport" evidence=ISS] [GO:0008131 "amine oxidase activity" evidence=ISS] InterPro:IPR002937 InterPro:IPR001613 Pfam:PF01593 PRINTS:PR00757 GO:GO:0009507 EMBL:AC006224 EMBL:AF364952 PIR:A84861 HSSP:O64411 SPTR:Q9SKX5	3e-128
Ljwgs_026587.1	1.5.12.22	E1.4.3.6, tynA copper amine oxidase [EC:1.4.3.6] [COG:COG3733] [GO:0008131]	ath:At5g13700	MSH12.17; polyamine oxidase, putative [EC:1.5.3.11] [KO:K00308]	7e-21	PA0421	COG1231	5e-15	LSD1_MOUSE	Chromatinregulator;Coiledcoil;FAD;Nuclearprotein;Oxidoreductase;Repressor;Transcription;Transcriptionregulation,Lysine-specific histone demethylase 1 (EC 1.-.-.-) (Amine oxidase flavin containing domain protein 2) (AOF2 protein) (BRAF35-HDAC complex protein BHC110).	1e-29	GO_ID:34725	TAIR|gene:2053722 SPTR:Q9SKX5 symbol:AT2G43020.1 [GO:0008372 "cellular component unknown" evidence=ND] [GO:0006118 "electron transport" evidence=ISS] [GO:0008131 "amine oxidase activity" evidence=ISS] InterPro:IPR002937 InterPro:IPR001613 Pfam:PF01593 PRINTS:PR00757 GO:GO:0009507 EMBL:AC006224 EMBL:AF364952 PIR:A84861 HSSP:O64411 SPTR:Q9SKX5	3e-128
Ljwgs_026587.1	1.5.13.15	E1.4.3.4 monoamine oxidase [EC:1.4.3.4] [COG:COG1231] [GO:0004041]	ath:At5g13700	MSH12.17; polyamine oxidase, putative [EC:1.5.3.11] [KO:K00308]	7e-21	PA0421	COG1231	5e-15	LSD1_MOUSE	Chromatinregulator;Coiledcoil;FAD;Nuclearprotein;Oxidoreductase;Repressor;Transcription;Transcriptionregulation,Lysine-specific histone demethylase 1 (EC 1.-.-.-) (Amine oxidase flavin containing domain protein 2) (AOF2 protein) (BRAF35-HDAC complex protein BHC110).	1e-29	GO_ID:34725	TAIR|gene:2053722 SPTR:Q9SKX5 symbol:AT2G43020.1 [GO:0008372 "cellular component unknown" evidence=ND] [GO:0006118 "electron transport" evidence=ISS] [GO:0008131 "amine oxidase activity" evidence=ISS] InterPro:IPR002937 InterPro:IPR001613 Pfam:PF01593 PRINTS:PR00757 GO:GO:0009507 EMBL:AC006224 EMBL:AF364952 PIR:A84861 HSSP:O64411 SPTR:Q9SKX5	3e-128
Ljwgs_026587.1	1.5.11.26	E1.4.3.4 monoamine oxidase [EC:1.4.3.4] [COG:COG1231] [GO:0004041]	ath:At5g13700	MSH12.17; polyamine oxidase, putative [EC:1.5.3.11] [KO:K00308]	7e-21	PA0421	COG1231	5e-15	LSD1_MOUSE	Chromatinregulator;Coiledcoil;FAD;Nuclearprotein;Oxidoreductase;Repressor;Transcription;Transcriptionregulation,Lysine-specific histone demethylase 1 (EC 1.-.-.-) (Amine oxidase flavin containing domain protein 2) (AOF2 protein) (BRAF35-HDAC complex protein BHC110).	1e-29	GO_ID:34725	TAIR|gene:2053722 SPTR:Q9SKX5 symbol:AT2G43020.1 [GO:0008372 "cellular component unknown" evidence=ND] [GO:0006118 "electron transport" evidence=ISS] [GO:0008131 "amine oxidase activity" evidence=ISS] InterPro:IPR002937 InterPro:IPR001613 Pfam:PF01593 PRINTS:PR00757 GO:GO:0009507 EMBL:AC006224 EMBL:AF364952 PIR:A84861 HSSP:O64411 SPTR:Q9SKX5	3e-128
Ljwgs_026587.1	1.10.9.2	E1.4.3.6, tynA copper amine oxidase [EC:1.4.3.6] [COG:COG3733] [GO:0008131]	ath:At5g13700	MSH12.17; polyamine oxidase, putative [EC:1.5.3.11] [KO:K00308]	7e-21	PA0421	COG1231	5e-15	LSD1_MOUSE	Chromatinregulator;Coiledcoil;FAD;Nuclearprotein;Oxidoreductase;Repressor;Transcription;Transcriptionregulation,Lysine-specific histone demethylase 1 (EC 1.-.-.-) (Amine oxidase flavin containing domain protein 2) (AOF2 protein) (BRAF35-HDAC complex protein BHC110).	1e-29	GO_ID:34725	TAIR|gene:2053722 SPTR:Q9SKX5 symbol:AT2G43020.1 [GO:0008372 "cellular component unknown" evidence=ND] [GO:0006118 "electron transport" evidence=ISS] [GO:0008131 "amine oxidase activity" evidence=ISS] InterPro:IPR002937 InterPro:IPR001613 Pfam:PF01593 PRINTS:PR00757 GO:GO:0009507 EMBL:AC006224 EMBL:AF364952 PIR:A84861 HSSP:O64411 SPTR:Q9SKX5	3e-128
Ljwgs_018943.1	99.1.4.967	GO_ID:13712										GO_ID:13712	TAIR|gene:2041513 SPTR:Q9S7R3 symbol:AT2G42610 [GO:0000004 "biological process unknown" evidence=ND] [GO:0005554 "molecular function unknown" evidence=ND] [GO:0008372 "cellular component unknown" evidence=ND] InterPro:IPR006936 Pfam:PF04852 EMBL:AC007087 EMBL:AF218765 EMBL:AK118714 EMBL:AK119048 EMBL:BT003740 PIR:A84856 SPTR:Q9S7R3	2e-70
chr1.CM0171.71	3.2.10.30	CALM calmodulin	spo:SPAC3A12.14	cam1; calmodulin [KO:K02183]	2e-13				CALM_SCHPO	Calcium;Completeproteome;Repeat,Calmodulin (CaM).	8e-14	GO_ID:4914	TAIR|gene:2198780 SPTR:Q9LNE7 symbol:AT1G05990.1 [GO:0005509 "calcium ion binding" evidence=ISS] [GO:0008372 "cellular component unknown" evidence=ND] InterPro:IPR002048 Pfam:PF00036 InterPro:IPR008080 InterPro:IPR011992 Prosite:PS00018 ProDom:PD000012 SMART:SM00054 PRINTS:PR01697 EMBL:AC024174 EMBL:AF332466 PIR:H86194 HSSP:P07463 SPTR:Q9LNE7	9e-21
chr1.CM0171.71	3.2.11.18	CALM calmodulin	spo:SPAC3A12.14	cam1; calmodulin [KO:K02183]	2e-13				CALM_SCHPO	Calcium;Completeproteome;Repeat,Calmodulin (CaM).	8e-14	GO_ID:4914	TAIR|gene:2198780 SPTR:Q9LNE7 symbol:AT1G05990.1 [GO:0005509 "calcium ion binding" evidence=ISS] [GO:0008372 "cellular component unknown" evidence=ND] InterPro:IPR002048 Pfam:PF00036 InterPro:IPR008080 InterPro:IPR011992 Prosite:PS00018 ProDom:PD000012 SMART:SM00054 PRINTS:PR01697 EMBL:AC024174 EMBL:AF332466 PIR:H86194 HSSP:P07463 SPTR:Q9LNE7	9e-21
chr1.CM0171.71	3.2.9.90	CALM calmodulin	spo:SPAC3A12.14	cam1; calmodulin [KO:K02183]	2e-13				CALM_SCHPO	Calcium;Completeproteome;Repeat,Calmodulin (CaM).	8e-14	GO_ID:4914	TAIR|gene:2198780 SPTR:Q9LNE7 symbol:AT1G05990.1 [GO:0005509 "calcium ion binding" evidence=ISS] [GO:0008372 "cellular component unknown" evidence=ND] InterPro:IPR002048 Pfam:PF00036 InterPro:IPR008080 InterPro:IPR011992 Prosite:PS00018 ProDom:PD000012 SMART:SM00054 PRINTS:PR01697 EMBL:AC024174 EMBL:AF332466 PIR:H86194 HSSP:P07463 SPTR:Q9LNE7	9e-21
Ljwgs_052207.1	99.1.4.3020	GO_ID:18598							ASL1_ARATH	Coiledcoil;DNA-binding;Nuclearprotein;Repeat;Transcription;Transcriptionregulation,ASYMMETRIC LEAVES1 protein (Myb-related protein 91) (AtMYB91) (PHANTASTICA protein).	9e-40	GO_ID:18598	TAIR|gene:2040670 SPTR:O80931 symbol:AT2G37630.1 [GO:0003700 "transcription factor activity" evidence=ISS] [GO:0003677 "DNA binding" evidence=ISS] InterPro:IPR001005 EMBL:AC004684 Interpro:IPR009057 Pfam:PF00249 PROSITE:PS50090 SMART:SM00717 HSSP:P06876 PROSITE:PS00037 PROSITE:PS00334 EMBL:AF175996 PIR:T02529 TRANSFAC:T02604 GeneFarm:973 SPTR:O80931	3e-40
Ljwgs_052207.1	99.1.3.2.2168	ASL1_ARATH							ASL1_ARATH	Coiledcoil;DNA-binding;Nuclearprotein;Repeat;Transcription;Transcriptionregulation,ASYMMETRIC LEAVES1 protein (Myb-related protein 91) (AtMYB91) (PHANTASTICA protein).	9e-40	GO_ID:18598	TAIR|gene:2040670 SPTR:O80931 symbol:AT2G37630.1 [GO:0003700 "transcription factor activity" evidence=ISS] [GO:0003677 "DNA binding" evidence=ISS] InterPro:IPR001005 EMBL:AC004684 Interpro:IPR009057 Pfam:PF00249 PROSITE:PS50090 SMART:SM00717 HSSP:P06876 PROSITE:PS00037 PROSITE:PS00334 EMBL:AF175996 PIR:T02529 TRANSFAC:T02604 GeneFarm:973 SPTR:O80931	3e-40
chr1.CM0320.56	99.1.4.6844	GO_ID:40432										GO_ID:40432	TAIR|gene:2156798 SPTR:Q9FHK4 symbol:AT5G05190.1 [GO:0005554 "molecular function unknown" evidence=ND] [GO:0000004 "biological process unknown" evidence=ND] [GO:0008372 "cellular component unknown" evidence=ND] EMBL:AB018111 EMBL:AY099876 EMBL:BT008380 SPTR:Q9FHK4	9e-17
Ljwgs_007241.3	99.2	Unclassified without homolog
chr4.CM0256.1.1	99.2	Unclassified without homolog
chr4.CM0131.63	3.2.6.35	CDKN2B cyclin-dependent kinase inhibitor 2B (p15, inhibits CDK4) [GO:0004861]										GO_ID:10544	TAIR|gene:2087247 SPTR:Q9LRY0 symbol:KRP5 [GO:0004861 "cyclin-dependent protein kinase inhibitor activity" evidence=ISS] [GO:0005634 "nucleus" evidence=ISS] [GO:0007050 "cell cycle arrest" evidence=ISS] InterPro:IPR003175 Pfam:PF02234 GO:GO:0005634 EMBL:AB028609 EMBL:AJ301556 SPTR:Q9LRY0	8e-11
chr4.CM0131.63	4.2.4.10	cyclin-dependent kinase inhibitor [GO:0004861]										GO_ID:10544	TAIR|gene:2087247 SPTR:Q9LRY0 symbol:KRP5 [GO:0004861 "cyclin-dependent protein kinase inhibitor activity" evidence=ISS] [GO:0005634 "nucleus" evidence=ISS] [GO:0007050 "cell cycle arrest" evidence=ISS] InterPro:IPR003175 Pfam:PF02234 GO:GO:0005634 EMBL:AB028609 EMBL:AJ301556 SPTR:Q9LRY0	8e-11
chr4.TM1415.10.2	99.1.4.6017	GO_ID:33150										GO_ID:33150	TAIR|gene:2060404 SPTR:Q8GSA7 symbol:AT2G22300.1 [GO:0005516 "calmodulin binding" evidence=IEP;TAS] [GO:0030528 "transcription regulator activity" evidence=TAS] Pfam:PF00612 InterPro:IPR002110 InterPro:IPR000048 Pfam:PF00023 SMART:SM00015 SMART:SM00248 PROSITE:PS50297 PROSITE:PS50088 EMBL:AF506697 EMBL:BT002459 EMBL:AY510025 InterPro:IPR005559 Pfam:PF03859 SPTR:Q8GSA7	3e-177
chr5.CM0494.46	1.3.9.19	E3.1.1.3 triacylglycerol lipase [EC:3.1.1.3] [COG:COG1075] [GO:0004806]										GO_ID:24770	TAIR|gene:2053818 SPTR:Q9SLB5 symbol:AT2G42450.1 [GO:0004806 "triacylglycerol lipase activity" evidence=ISS] [GO:0006629 "lipid metabolism" evidence=ISS] InterPro:IPR000379 InterPro:IPR002921 InterPro:IPR008262 Pfam:PF01764 PROSITE:PS00120 EMBL:AC005956 PIR:A84854 SPTR:Q9SLB5	5e-105
Ljwgs_054725.1	99.2	Unclassified without homolog
gi45401301	99.2	Unclassified without homolog
Ljwgs_044163.1	3.1.1.38	ABC.MR putative ABC transport system ATP-binding protein [COG:COG1132 COG2274] [TC:3.A.1.21 3.A.1.106 3.A.1.110 3.A.1.112 3.A.1.113 3.A.1.117]	ddi:DDB0201629	abcB3; ABC transporter B family protein [KO:K05658]	8e-90	CC3274	COG1132	5e-62	MDR3_HUMAN	ATP-binding;Diseasemutation;Glycoprotein;Membrane;Multigenefamily;Nucleotide-binding;Polymorphism;Repeat;Transmembrane;Transport,Multidrug resistance protein 3 (P-glycoprotein 3).	2e-83	GO_ID:15959	TAIR|gene:2041433 SPTR:O80725 symbol:AT2G47000.1 [GO:0042626 "ATPase activity, coupled to transmembrane movement of substances" evidence=ISS] InterPro:IPR003593 InterPro:IPR003439 InterPro:IPR001140 Pfam:PF00664 Pfam:PF00005 InterPro:IPR011527 Prosite:PS00211 SMART:SM00382 ProDom:PD000006 PROSITE:PS50893 GO:GO:0006810 PROSITE:PS50929 HSSP:P08716 EMBL:AC004411 PIR:T02187 SPTR:O80725	2e-145
Ljwgs_044163.1	3.3.10.106	ABCB1 ATP-binding cassette, subfamily B (MDR/TAP), member 1 [TC:3.A.1.201 3.A.1.209]	ddi:DDB0201629	abcB3; ABC transporter B family protein [KO:K05658]	8e-90	CC3274	COG1132	5e-62	MDR3_HUMAN	ATP-binding;Diseasemutation;Glycoprotein;Membrane;Multigenefamily;Nucleotide-binding;Polymorphism;Repeat;Transmembrane;Transport,Multidrug resistance protein 3 (P-glycoprotein 3).	2e-83	GO_ID:15959	TAIR|gene:2041433 SPTR:O80725 symbol:AT2G47000.1 [GO:0042626 "ATPase activity, coupled to transmembrane movement of substances" evidence=ISS] InterPro:IPR003593 InterPro:IPR003439 InterPro:IPR001140 Pfam:PF00664 Pfam:PF00005 InterPro:IPR011527 Prosite:PS00211 SMART:SM00382 ProDom:PD000006 PROSITE:PS50893 GO:GO:0006810 PROSITE:PS50929 HSSP:P08716 EMBL:AC004411 PIR:T02187 SPTR:O80725	2e-145
Ljwgs_044163.1	3.1.1.33	ABCC-BAC ATP-binding casette, subfamily C, bacterial [COG:COG4988 COG4987 COG1132 COG2274] [TC:3.A.1.110 3.A.1.112]	ddi:DDB0201629	abcB3; ABC transporter B family protein [KO:K05658]	8e-90	CC3274	COG1132	5e-62	MDR3_HUMAN	ATP-binding;Diseasemutation;Glycoprotein;Membrane;Multigenefamily;Nucleotide-binding;Polymorphism;Repeat;Transmembrane;Transport,Multidrug resistance protein 3 (P-glycoprotein 3).	2e-83	GO_ID:15959	TAIR|gene:2041433 SPTR:O80725 symbol:AT2G47000.1 [GO:0042626 "ATPase activity, coupled to transmembrane movement of substances" evidence=ISS] InterPro:IPR003593 InterPro:IPR003439 InterPro:IPR001140 Pfam:PF00664 Pfam:PF00005 InterPro:IPR011527 Prosite:PS00211 SMART:SM00382 ProDom:PD000006 PROSITE:PS50893 GO:GO:0006810 PROSITE:PS50929 HSSP:P08716 EMBL:AC004411 PIR:T02187 SPTR:O80725	2e-145
Ljwgs_044163.1	3.1.1.31.6	ABCB1 ATP-binding cassette, subfamily B (MDR/TAP), member 1	ddi:DDB0201629	abcB3; ABC transporter B family protein [KO:K05658]	8e-90	CC3274	COG1132	5e-62	MDR3_HUMAN	ATP-binding;Diseasemutation;Glycoprotein;Membrane;Multigenefamily;Nucleotide-binding;Polymorphism;Repeat;Transmembrane;Transport,Multidrug resistance protein 3 (P-glycoprotein 3).	2e-83	GO_ID:15959	TAIR|gene:2041433 SPTR:O80725 symbol:AT2G47000.1 [GO:0042626 "ATPase activity, coupled to transmembrane movement of substances" evidence=ISS] InterPro:IPR003593 InterPro:IPR003439 InterPro:IPR001140 Pfam:PF00664 Pfam:PF00005 InterPro:IPR011527 Prosite:PS00211 SMART:SM00382 ProDom:PD000006 PROSITE:PS50893 GO:GO:0006810 PROSITE:PS50929 HSSP:P08716 EMBL:AC004411 PIR:T02187 SPTR:O80725	2e-145
Ljwgs_044163.1	3.1.1.31.13	ABCB-BAC ATP-binding casette, subfamily B, bacterial [COG:COG1132 COG2274 COG5265] [TC:3.A.1.21 3.A.1.106 3.A.1.109 3.A.1.117]	ddi:DDB0201629	abcB3; ABC transporter B family protein [KO:K05658]	8e-90	CC3274	COG1132	5e-62	MDR3_HUMAN	ATP-binding;Diseasemutation;Glycoprotein;Membrane;Multigenefamily;Nucleotide-binding;Polymorphism;Repeat;Transmembrane;Transport,Multidrug resistance protein 3 (P-glycoprotein 3).	2e-83	GO_ID:15959	TAIR|gene:2041433 SPTR:O80725 symbol:AT2G47000.1 [GO:0042626 "ATPase activity, coupled to transmembrane movement of substances" evidence=ISS] InterPro:IPR003593 InterPro:IPR003439 InterPro:IPR001140 Pfam:PF00664 Pfam:PF00005 InterPro:IPR011527 Prosite:PS00211 SMART:SM00382 ProDom:PD000006 PROSITE:PS50893 GO:GO:0006810 PROSITE:PS50929 HSSP:P08716 EMBL:AC004411 PIR:T02187 SPTR:O80725	2e-145
Ljwgs_060860.1	99.1.4.1284	GO_ID:49062							SF3B2_HUMAN	Directproteinsequencing;mRNAprocessing;mRNAsplicing;Nuclearprotein;Phosphorylation;Spliceosome,Splicing factor 3B subunit 2 (Spliceosome associated protein 145) (SAP 145) (SF3b150) (Pre-mRNA splicing factor SF3b 145 kDa subunit).	8e-25	GO_ID:49062	TAIR|gene:2119037 SPTR:Q8H0V8 symbol:AT4G21660.1 [GO:0006397 "mRNA processing" evidence=ISS] InterPro:IPR006568 Interpro:IPR007180 GO:GO:0005634 Pfam:PF04046 Pfam:PF04037 EMBL:BT002013 EMBL:BT010557 SPTR:Q8H0V8	5e-38
Ljwgs_060860.1	99.1.3.2.161	SF3B2_HUMAN							SF3B2_HUMAN	Directproteinsequencing;mRNAprocessing;mRNAsplicing;Nuclearprotein;Phosphorylation;Spliceosome,Splicing factor 3B subunit 2 (Spliceosome associated protein 145) (SAP 145) (SF3b150) (Pre-mRNA splicing factor SF3b 145 kDa subunit).	8e-25	GO_ID:49062	TAIR|gene:2119037 SPTR:Q8H0V8 symbol:AT4G21660.1 [GO:0006397 "mRNA processing" evidence=ISS] InterPro:IPR006568 Interpro:IPR007180 GO:GO:0005634 Pfam:PF04046 Pfam:PF04037 EMBL:BT002013 EMBL:BT010557 SPTR:Q8H0V8	5e-38
Ljwgs_051495.1	99.1.4.8924	GO_ID:35828										GO_ID:35828	TAIR|gene:2066360 SPTR:Q9ZU84 symbol:AT2G48050.1 [GO:0000004 "biological process unknown" evidence=ND] [GO:0008372 "cellular component unknown" evidence=ND] EMBL:AC006072 PIR:G84922 SPTR:Q9ZU84	8e-105
Ljwgs_102139.1	99.1.4.574	GO_ID:27257										GO_ID:27257	TAIR|gene:2083242 SPTR:Q9LXJ1 symbol:AT3G52740.1 [GO:0005554 "molecular function unknown" evidence=ND] [GO:0000004 "biological process unknown" evidence=ND] [GO:0008372 "cellular component unknown" evidence=ND] EMBL:AL353912 EMBL:AY052695 EMBL:AF446877 PIR:T49027 SPTR:Q9LXJ1	8e-20
chr3.CM0127.8	1.5.10.7	E1.14.13.39 nitric-oxide synthase [EC:1.14.13.39] [GO:0004517]							NOS_ORYSA	Hypotheticalprotein;NADP;Oxidoreductase,Putative nitric-oxide synthase (EC 1.14.13.39).	4e-58
Ljwgs_078301.1	99.1.4.5753	GO_ID:38362							AP50_CAEEL	Alternativesplicing;Coatedpits;Completeproteome,Clathrin coat assembly protein AP50 (Clathrin coat-associated protein AP50) (Plasma membrane adaptor AP-2 50 kDa protein) (Clathrin assembly protein complex 2 medium chain) (Dumpy protein 23).	7e-12	GO_ID:38362	ZFIN|ZDB-GENE-040718-421 SPTR:Q7SZZ7 symbol:zgc:91931 "zgc:91931" [GO:0005554 "molecular function unknown" evidence=ND] Pfam:PF00928 INTERPRO:IPR001392 InterPro:IPR008968 ZFIN:ZDB-GENE-040718-421 PANTHER:PTHR11998 PRINTS:PR00314 HSSP:Q96CW1 EMBL:AL807389 EMBL:BC076478 SPTR:Q7SZZ7	2e-12
Ljwgs_078301.1	99.1.3.2.4104	AP50_CAEEL							AP50_CAEEL	Alternativesplicing;Coatedpits;Completeproteome,Clathrin coat assembly protein AP50 (Clathrin coat-associated protein AP50) (Plasma membrane adaptor AP-2 50 kDa protein) (Clathrin assembly protein complex 2 medium chain) (Dumpy protein 23).	7e-12	GO_ID:38362	ZFIN|ZDB-GENE-040718-421 SPTR:Q7SZZ7 symbol:zgc:91931 "zgc:91931" [GO:0005554 "molecular function unknown" evidence=ND] Pfam:PF00928 INTERPRO:IPR001392 InterPro:IPR008968 ZFIN:ZDB-GENE-040718-421 PANTHER:PTHR11998 PRINTS:PR00314 HSSP:Q96CW1 EMBL:AL807389 EMBL:BC076478 SPTR:Q7SZZ7	2e-12
Ljwgs_082981.1	99.1.4.5367	GO_ID:24488										GO_ID:24488	TAIR|gene:3443194 SPTR:Q9LYV6 symbol:AT5G13200.1 [GO:0005554 "molecular function unknown" evidence=ND] [GO:0000004 "biological process unknown" evidence=ND] [GO:0008372 "cellular component unknown" evidence=ND] Pfam:PF02893 InterPro:IPR004182 EMBL:AL163491 EMBL:BT010714 EMBL:BT012428 PIR:T48567 SPTR:Q9LYV6	5e-16
Ljwgs_014994.0.2	99.2	Unclassified without homolog
chr1.TM0454.39	99.1.4.2300	GO_ID:38682										GO_ID:38682	TAIR|gene:2121874 SPTR:Q8GYU4 symbol:AT4G24590.1 [GO:0005554 "molecular function unknown" evidence=ND] [GO:0000004 "biological process unknown" evidence=ND] [GO:0008372 "cellular component unknown" evidence=ND] EMBL:AK117386 SPTR:Q8GYU4	1e-16
Ljwgs_140918.1	99.1.3.2.887	SPL1_ARATH							SPL1_ARATH	DNA-binding;Metal-binding;Nuclearprotein;Transcription;Transcriptionregulation;Zinc;Zinc-finger,Squamosa-promoter binding-like protein 1.	1e-28	GO_ID:38270	TAIR|gene:2041328 SPTR:Q9SMX9 symbol:AT2G47070.1 [GO:0003700 "transcription factor activity" evidence=ISS] [GO:0045449 "regulation of transcription" evidence=TAS] [GO:0003677 "DNA binding" evidence=ISS] [GO:0005634 "nucleus" evidence=ISS] InterPro:IPR002110 InterPro:IPR004333 InterPro:IPR002200 Pfam:PF03110 SMART:SM00248 EMBL:AC004411 EMBL:AJ011577 EMBL:AJ011628 EMBL:AJ011629 PIR:T02179 PIR:T0218…	4e-29
Ljwgs_140918.1	99.1.4.589	GO_ID:38270							SPL1_ARATH	DNA-binding;Metal-binding;Nuclearprotein;Transcription;Transcriptionregulation;Zinc;Zinc-finger,Squamosa-promoter binding-like protein 1.	1e-28	GO_ID:38270	TAIR|gene:2041328 SPTR:Q9SMX9 symbol:AT2G47070.1 [GO:0003700 "transcription factor activity" evidence=ISS] [GO:0045449 "regulation of transcription" evidence=TAS] [GO:0003677 "DNA binding" evidence=ISS] [GO:0005634 "nucleus" evidence=ISS] InterPro:IPR002110 InterPro:IPR004333 InterPro:IPR002200 Pfam:PF03110 SMART:SM00248 EMBL:AC004411 EMBL:AJ011577 EMBL:AJ011628 EMBL:AJ011629 PIR:T02179 PIR:T0218…	4e-29
Ljwgs_036884.1	2.3.2.9	SRP54, ffh signal recognition particle, subunit SRP54 [COG:COG0541]	ath:At1g48900	F27K7.8; signal recognition particle 54 kDa protein 3 / SRP54 (SRP-54C) [KO:K03106]	4e-75	YPR088c	COG0541	9e-43	SR542_LYCES	GTP-binding;Multigenefamily;Nucleotide-binding;RNA-binding;Signalrecognitionparticle,Signal recognition particle 54 kDa protein 2 (SRP54).	2e-78	GO_ID:44861	MGI|MGI:1346087 SPTR:P14576 symbol:Srp54 "signal recognition particle 54" [GO:0000166 "nucleotide binding" evidence=RCA] InterPro:IPR003593 MGI:MGI:1346087 Pfam:PF00448 InterPro:IPR000897 InterPro:IPR004125 PDB:1RY1 Pfam:PF02978 Interpro:IPR006325 ProDom:PD000819 SMART:SM00382 PROSITE:PS00300 EMBL:X16319 PIR:S05198 Pfam:PF02881 TIGRFAMs:TIGR01425 SPTR:P14576	3e-53
Ljwgs_036625.1	1.10.7.9	E1.14.13.21 flavonoid 3-monooxygenase [EC:1.14.13.21] [GO:0016711]	ath:At5g07990	F13G24.190; cytochrome P450 75A5 / flavonoid 3-monooxygenase / flavonoid 3-hydroxylase (F3H) (F35H) (TT7) [EC:1.14.13.21] [KO:K05280]	8e-20				C93A3_SOYBN	Heme;Iron;Membrane;Metal-binding;Monooxygenase;Oxidoreductase;Transmembrane,Cytochrome P450 93A3 (EC 1.14.-.-) (P450 CP5).	4e-47	GO_ID:17300	TAIR|gene:2169433 SPTR:Q9FL56 symbol:AT5G06900.1 [GO:0019825 "oxygen binding" evidence=ISS] InterPro:IPR001128 Pfam:PF00067 InterPro:IPR002403 InterPro:IPR002401 PRINTS:PR00463 PRINTS:PR00385 PROSITE:PS00086 PRINTS:PR00465 EMBL:AB010697 SPTR:Q9FL56	3e-36
chr3.CM1468.11.1	99.1.4.5220	GO_ID:43417										GO_ID:43417	TAIR|gene:2137454 SPTR:Q9STN5 symbol:AT4G08330.1 [GO:0005554 "molecular function unknown" evidence=ND] [GO:0000004 "biological process unknown" evidence=ND] EMBL:AL161511 EMBL:AL109819 EMBL:AK117649 EMBL:BT004992 PIR:T14187 SPTR:Q9STN5	8e-23
chr1.CM0063.57	3.1.3.3.5	ADIC arginine:agmatine antiporter [COG:COG0531]	btk:BT9727_0728	amino acid permease [KO:K03294]	8e-57	BS_yfnA	COG0531	5e-52	CTR1_MOUSE	Amino-acidtransport;Glycoprotein;Membrane;Receptor;Transmembrane;Transport,High-affinity cationic amino acid transporter-1 (CAT-1) (CAT1) (System Y+ basic amino acid transporter) (Ecotropic retroviral leukemia receptor) (ERR) (Ecotropic retrovirus receptor).	8e-57	GO_ID:9115	MGI|MGI:88117 SPTR:Q09143 symbol:Slc7a1 "solute carrier family 7 (cationic amino acid transporter, y+ system), member 1" [GO:0016021 "integral to membrane" evidence=RCA] InterPro:IPR002293 InterPro:IPR004841 MGI:MGI:88117 Pfam:PF00324 Interpro:IPR004755 TIGRFAMs:TIGR00906 EMBL:M26687 PIR:A32742 SPTR:Q09143	3e-57
chr1.CM0063.57	3.1.3.3.3	CADB cadaverine:lysine antiporter [COG:COG0531]	btk:BT9727_0728	amino acid permease [KO:K03294]	8e-57	BS_yfnA	COG0531	5e-52	CTR1_MOUSE	Amino-acidtransport;Glycoprotein;Membrane;Receptor;Transmembrane;Transport,High-affinity cationic amino acid transporter-1 (CAT-1) (CAT1) (System Y+ basic amino acid transporter) (Ecotropic retroviral leukemia receptor) (ERR) (Ecotropic retrovirus receptor).	8e-57	GO_ID:9115	MGI|MGI:88117 SPTR:Q09143 symbol:Slc7a1 "solute carrier family 7 (cationic amino acid transporter, y+ system), member 1" [GO:0016021 "integral to membrane" evidence=RCA] InterPro:IPR002293 InterPro:IPR004841 MGI:MGI:88117 Pfam:PF00324 Interpro:IPR004755 TIGRFAMs:TIGR00906 EMBL:M26687 PIR:A32742 SPTR:Q09143	3e-57
chr1.CM0063.57	3.1.3.3.2	POTE putrescine:ornithine antiporter [COG:COG0531]	btk:BT9727_0728	amino acid permease [KO:K03294]	8e-57	BS_yfnA	COG0531	5e-52	CTR1_MOUSE	Amino-acidtransport;Glycoprotein;Membrane;Receptor;Transmembrane;Transport,High-affinity cationic amino acid transporter-1 (CAT-1) (CAT1) (System Y+ basic amino acid transporter) (Ecotropic retroviral leukemia receptor) (ERR) (Ecotropic retrovirus receptor).	8e-57	GO_ID:9115	MGI|MGI:88117 SPTR:Q09143 symbol:Slc7a1 "solute carrier family 7 (cationic amino acid transporter, y+ system), member 1" [GO:0016021 "integral to membrane" evidence=RCA] InterPro:IPR002293 InterPro:IPR004841 MGI:MGI:88117 Pfam:PF00324 Interpro:IPR004755 TIGRFAMs:TIGR00906 EMBL:M26687 PIR:A32742 SPTR:Q09143	3e-57
chr1.CM0063.57	3.1.3.3.4	ARCD arginine:ornithine antiporter [COG:COG0531]	btk:BT9727_0728	amino acid permease [KO:K03294]	8e-57	BS_yfnA	COG0531	5e-52	CTR1_MOUSE	Amino-acidtransport;Glycoprotein;Membrane;Receptor;Transmembrane;Transport,High-affinity cationic amino acid transporter-1 (CAT-1) (CAT1) (System Y+ basic amino acid transporter) (Ecotropic retroviral leukemia receptor) (ERR) (Ecotropic retrovirus receptor).	8e-57	GO_ID:9115	MGI|MGI:88117 SPTR:Q09143 symbol:Slc7a1 "solute carrier family 7 (cationic amino acid transporter, y+ system), member 1" [GO:0016021 "integral to membrane" evidence=RCA] InterPro:IPR002293 InterPro:IPR004841 MGI:MGI:88117 Pfam:PF00324 Interpro:IPR004755 TIGRFAMs:TIGR00906 EMBL:M26687 PIR:A32742 SPTR:Q09143	3e-57
chr1.CM0063.57	3.1.3.4	TC.LAT L-amino acid transporter, LAT family [COG:COG0531] [TC:2.A.3.8]	btk:BT9727_0728	amino acid permease [KO:K03294]	8e-57	BS_yfnA	COG0531	5e-52	CTR1_MOUSE	Amino-acidtransport;Glycoprotein;Membrane;Receptor;Transmembrane;Transport,High-affinity cationic amino acid transporter-1 (CAT-1) (CAT1) (System Y+ basic amino acid transporter) (Ecotropic retroviral leukemia receptor) (ERR) (Ecotropic retrovirus receptor).	8e-57	GO_ID:9115	MGI|MGI:88117 SPTR:Q09143 symbol:Slc7a1 "solute carrier family 7 (cationic amino acid transporter, y+ system), member 1" [GO:0016021 "integral to membrane" evidence=RCA] InterPro:IPR002293 InterPro:IPR004841 MGI:MGI:88117 Pfam:PF00324 Interpro:IPR004755 TIGRFAMs:TIGR00906 EMBL:M26687 PIR:A32742 SPTR:Q09143	3e-57
chr1.CM0063.57	3.1.3.3.1	TC.APA basic amino acid/polyamine antiporter, APA family [COG:COG0531]	btk:BT9727_0728	amino acid permease [KO:K03294]	8e-57	BS_yfnA	COG0531	5e-52	CTR1_MOUSE	Amino-acidtransport;Glycoprotein;Membrane;Receptor;Transmembrane;Transport,High-affinity cationic amino acid transporter-1 (CAT-1) (CAT1) (System Y+ basic amino acid transporter) (Ecotropic retroviral leukemia receptor) (ERR) (Ecotropic retrovirus receptor).	8e-57	GO_ID:9115	MGI|MGI:88117 SPTR:Q09143 symbol:Slc7a1 "solute carrier family 7 (cationic amino acid transporter, y+ system), member 1" [GO:0016021 "integral to membrane" evidence=RCA] InterPro:IPR002293 InterPro:IPR004841 MGI:MGI:88117 Pfam:PF00324 Interpro:IPR004755 TIGRFAMs:TIGR00906 EMBL:M26687 PIR:A32742 SPTR:Q09143	3e-57
chr4.CM0042.115	99.1.4.5582	GO_ID:28819										GO_ID:28819	TAIR|gene:2030877 SPTR:Q9LMT7 symbol:AT1G17930.1 [GO:0005554 "molecular function unknown" evidence=ND] [GO:0000004 "biological process unknown" evidence=ND] [GO:0008372 "cellular component unknown" evidence=ND] EMBL:AC034106 EMBL:AK221477 PIR:E86314 SPTR:Q9LMT7	5e-28
chr4.CM0003.10	99.2	Unclassified without homolog
Ljwgs_116566.2	99.2	Unclassified without homolog
Ljwgs_064475.1	99.1.2.211	COG2930				YHR016c_1	COG2930	6e-29				GO_ID:28600	TAIR|gene:2084715 SPTR:Q9LXL1 symbol:AT3G43230.1 [GO:0000004 "biological process unknown" evidence=ND] [GO:0008372 "cellular component unknown" evidence=ND] [GO:0008270 "zinc ion binding" evidence=ISS] InterPro:IPR000306 Pfam:PF01363 SMART:SM00064 PROSITE:PS50178 HSSP:Q15075 InterPro:IPR007461 Pfam:PF04366 EMBL:AL353871 EMBL:AY070053 EMBL:AY096434 PIR:T49237 SPTR:Q9LXL1	4e-80
Ljwgs_064475.1	99.1.4.3841	GO_ID:28600				YHR016c_1	COG2930	6e-29				GO_ID:28600	TAIR|gene:2084715 SPTR:Q9LXL1 symbol:AT3G43230.1 [GO:0000004 "biological process unknown" evidence=ND] [GO:0008372 "cellular component unknown" evidence=ND] [GO:0008270 "zinc ion binding" evidence=ISS] InterPro:IPR000306 Pfam:PF01363 SMART:SM00064 PROSITE:PS50178 HSSP:Q15075 InterPro:IPR007461 Pfam:PF04366 EMBL:AL353871 EMBL:AY070053 EMBL:AY096434 PIR:T49237 SPTR:Q9LXL1	4e-80
TM0445.25.1	99.2	Unclassified without homolog
chr5.CM0019.49.1	99.1.4.1909	GO_ID:25666										GO_ID:25666	TAIR|gene:2143033 SPTR:Q9LYI6 symbol:AT5G11870.1 [GO:0000004 "biological process unknown" evidence=ND] EMBL:AL163812 EMBL:BT010860 EMBL:BT011325 PIR:T48546 SPTR:Q9LYI6	4e-10
Ljwgs_097103.1	99.2	Unclassified without homolog
Ljwgs_126707.1	99.1.4.2707	GO_ID:20937										GO_ID:20937	TAIR|gene:2095852 SPTR:Q9M2R0 symbol:AT3G57880.1 [GO:0005554 "molecular function unknown" evidence=ND] [GO:0008372 "cellular component unknown" evidence=ND] InterPro:IPR000008 InterPro:IPR002110 PRINTS:PR01415 Pfam:PF00168 SMART:SM00239 PROSITE:PS50004 PRINTS:PR00360 HSSP:P21707 EMBL:AL132977 PIR:T46010 SPTR:Q9M2R0	2e-86
Ljwgs_076612.1	4.4.1.22	SERPINC1, AT3 antithrombin III	mmu:11905	Serpinc1; serine (or cysteine) proteinase inhibitor, clade C (antithrombin), member 1 [KO:K03911]	2e-22				PRTZ_HORVU	Directproteinsequencing;Multigenefamily;Plantdefense;Proteaseinhibitor;Seedstorageprotein;Storageprotein,Protein Z (Z4) (Major endosperm albumin).	8e-66	GO_ID:5617	TAIR|gene:3435226 SPTR:Q9S7T8 symbol:AT1G47710.1 [GO:0000004 "biological process unknown" evidence=ND] [GO:0008372 "cellular component unknown" evidence=ND] [GO:0004867 "serine-type endopeptidase inhibitor activity" evidence=ISS] InterPro:IPR000215 Pfam:PF00079 SMART:SM00093 PROSITE:PS00284 HSSP:P01008 EMBL:AC007519 EMBL:AC012463 EMBL:BT002483 EMBL:BT008481 PIR:H96517 SPTR:Q9S7T8	3e-78
chr3.TM0797.30	99.1.3.2.565	RANB9_MOUSE							RANB9_MOUSE	Nuclearprotein;Phosphorylation;Ublconjugation,Ran binding protein 9 (RanBP9) (Ran-binding protein M) (RanBPM) (B cell antigen receptor Ig beta associated protein 1) (IBAP-1).	9e-34	GO_ID:33705	TAIR|gene:2008682 SPTR:Q8VYQ8 symbol:AT1G35470.1 [GO:0008372 "cellular component unknown" evidence=ND] Pfam:PF00622 InterPro:IPR006594 SMART:SM00667 PROSITE:PS50896 InterPro:IPR003877 InterPro:IPR006595 PROSITE:PS50897 SMART:SM00668 EMBL:AY070090 EMBL:AY096710 SPTR:Q8VYQ8	7e-89
chr3.TM0797.30	99.1.4.6260	GO_ID:33705							RANB9_MOUSE	Nuclearprotein;Phosphorylation;Ublconjugation,Ran binding protein 9 (RanBP9) (Ran-binding protein M) (RanBPM) (B cell antigen receptor Ig beta associated protein 1) (IBAP-1).	9e-34	GO_ID:33705	TAIR|gene:2008682 SPTR:Q8VYQ8 symbol:AT1G35470.1 [GO:0008372 "cellular component unknown" evidence=ND] Pfam:PF00622 InterPro:IPR006594 SMART:SM00667 PROSITE:PS50896 InterPro:IPR003877 InterPro:IPR006595 PROSITE:PS50897 SMART:SM00668 EMBL:AY070090 EMBL:AY096710 SPTR:Q8VYQ8	7e-89
chr1.CM0051.45.1	3.1.3.3.5	ADIC arginine:agmatine antiporter [COG:COG0531]	bca:BCE0263	amino acid permease [KO:K03294]	2e-51	BS_yfnA	COG0531	1e-50	CTR1_RAT	Amino-acidtransport;Glycoprotein;Membrane;Receptor;Transmembrane;Transport,High-affinity cationic amino acid transporter-1 (CAT-1) (CAT1) (System Y+ basic amino acid transporter) (Ecotropic retroviral leukemia receptor) (ERR) (Ecotropic retrovirus receptor).	3e-37	GO_ID:48048	TAIR|gene:2198860 SPTR:Q9C5D6 symbol:AT1G05940.1 [GO:0015326 "cationic amino acid transporter activity" evidence=ISS] InterPro:IPR001865 InterPro:IPR002293 InterPro:IPR004841 Pfam:PF00324 GO:GO:0006810 GO:GO:0016020 PROSITE:PS00962 EMBL:AF360321 EMBL:AY113890 SPTR:Q9C5D6	1e-119
chr1.CM0051.45.1	3.1.3.3.3	CADB cadaverine:lysine antiporter [COG:COG0531]	bca:BCE0263	amino acid permease [KO:K03294]	2e-51	BS_yfnA	COG0531	1e-50	CTR1_RAT	Amino-acidtransport;Glycoprotein;Membrane;Receptor;Transmembrane;Transport,High-affinity cationic amino acid transporter-1 (CAT-1) (CAT1) (System Y+ basic amino acid transporter) (Ecotropic retroviral leukemia receptor) (ERR) (Ecotropic retrovirus receptor).	3e-37	GO_ID:48048	TAIR|gene:2198860 SPTR:Q9C5D6 symbol:AT1G05940.1 [GO:0015326 "cationic amino acid transporter activity" evidence=ISS] InterPro:IPR001865 InterPro:IPR002293 InterPro:IPR004841 Pfam:PF00324 GO:GO:0006810 GO:GO:0016020 PROSITE:PS00962 EMBL:AF360321 EMBL:AY113890 SPTR:Q9C5D6	1e-119
chr1.CM0051.45.1	3.1.3.3.2	POTE putrescine:ornithine antiporter [COG:COG0531]	bca:BCE0263	amino acid permease [KO:K03294]	2e-51	BS_yfnA	COG0531	1e-50	CTR1_RAT	Amino-acidtransport;Glycoprotein;Membrane;Receptor;Transmembrane;Transport,High-affinity cationic amino acid transporter-1 (CAT-1) (CAT1) (System Y+ basic amino acid transporter) (Ecotropic retroviral leukemia receptor) (ERR) (Ecotropic retrovirus receptor).	3e-37	GO_ID:48048	TAIR|gene:2198860 SPTR:Q9C5D6 symbol:AT1G05940.1 [GO:0015326 "cationic amino acid transporter activity" evidence=ISS] InterPro:IPR001865 InterPro:IPR002293 InterPro:IPR004841 Pfam:PF00324 GO:GO:0006810 GO:GO:0016020 PROSITE:PS00962 EMBL:AF360321 EMBL:AY113890 SPTR:Q9C5D6	1e-119
chr1.CM0051.45.1	3.1.3.3.4	ARCD arginine:ornithine antiporter [COG:COG0531]	bca:BCE0263	amino acid permease [KO:K03294]	2e-51	BS_yfnA	COG0531	1e-50	CTR1_RAT	Amino-acidtransport;Glycoprotein;Membrane;Receptor;Transmembrane;Transport,High-affinity cationic amino acid transporter-1 (CAT-1) (CAT1) (System Y+ basic amino acid transporter) (Ecotropic retroviral leukemia receptor) (ERR) (Ecotropic retrovirus receptor).	3e-37	GO_ID:48048	TAIR|gene:2198860 SPTR:Q9C5D6 symbol:AT1G05940.1 [GO:0015326 "cationic amino acid transporter activity" evidence=ISS] InterPro:IPR001865 InterPro:IPR002293 InterPro:IPR004841 Pfam:PF00324 GO:GO:0006810 GO:GO:0016020 PROSITE:PS00962 EMBL:AF360321 EMBL:AY113890 SPTR:Q9C5D6	1e-119
chr1.CM0051.45.1	3.1.3.4	TC.LAT L-amino acid transporter, LAT family [COG:COG0531] [TC:2.A.3.8]	bca:BCE0263	amino acid permease [KO:K03294]	2e-51	BS_yfnA	COG0531	1e-50	CTR1_RAT	Amino-acidtransport;Glycoprotein;Membrane;Receptor;Transmembrane;Transport,High-affinity cationic amino acid transporter-1 (CAT-1) (CAT1) (System Y+ basic amino acid transporter) (Ecotropic retroviral leukemia receptor) (ERR) (Ecotropic retrovirus receptor).	3e-37	GO_ID:48048	TAIR|gene:2198860 SPTR:Q9C5D6 symbol:AT1G05940.1 [GO:0015326 "cationic amino acid transporter activity" evidence=ISS] InterPro:IPR001865 InterPro:IPR002293 InterPro:IPR004841 Pfam:PF00324 GO:GO:0006810 GO:GO:0016020 PROSITE:PS00962 EMBL:AF360321 EMBL:AY113890 SPTR:Q9C5D6	1e-119
chr1.CM0051.45.1	3.1.3.3.1	TC.APA basic amino acid/polyamine antiporter, APA family [COG:COG0531]	bca:BCE0263	amino acid permease [KO:K03294]	2e-51	BS_yfnA	COG0531	1e-50	CTR1_RAT	Amino-acidtransport;Glycoprotein;Membrane;Receptor;Transmembrane;Transport,High-affinity cationic amino acid transporter-1 (CAT-1) (CAT1) (System Y+ basic amino acid transporter) (Ecotropic retroviral leukemia receptor) (ERR) (Ecotropic retrovirus receptor).	3e-37	GO_ID:48048	TAIR|gene:2198860 SPTR:Q9C5D6 symbol:AT1G05940.1 [GO:0015326 "cationic amino acid transporter activity" evidence=ISS] InterPro:IPR001865 InterPro:IPR002293 InterPro:IPR004841 Pfam:PF00324 GO:GO:0006810 GO:GO:0016020 PROSITE:PS00962 EMBL:AF360321 EMBL:AY113890 SPTR:Q9C5D6	1e-119
chr1.CM0105.97	1.3.9.19	E3.1.1.3 triacylglycerol lipase [EC:3.1.1.3] [COG:COG1075] [GO:0004806]										GO_ID:36454	TAIR|gene:3440701 SPTR:Q9FHA8 symbol:AT5G67050.1 [GO:0008372 "cellular component unknown" evidence=ND] [GO:0004806 "triacylglycerol lipase activity" evidence=ISS] [GO:0006629 "lipid metabolism" evidence=ISS] InterPro:IPR002921 Pfam:PF01764 EMBL:AB020742 SPTR:Q9FHA8	7e-93
Ljwgs_080829.1	99.2	Unclassified without homolog
chr5.CM0048.22	1.1.4.8	E3.2.1.15 polygalacturonase [EC:3.2.1.15] [GO:0004650]	xcv:XCV0722	pgl; polygalacturonase precursor [EC:3.2.1.15] [KO:K01184]	1e-16				PGLR_AGRTU	Cellwall;Glycosidase;Hydrolase;Repeat,Polygalacturonase (EC 3.2.1.15) (Pectinase) (PGL).	1e-21	GO_ID:39066	TAIR|gene:2082786 SPTR:Q9M318 symbol:AT3G61490.1 [GO:0004650 "polygalacturonase activity" evidence=ISS] [GO:0005975 "carbohydrate metabolism" evidence=ISS] Interpro:IPR005829 InterPro:IPR000743 PROSITE:PS00217 InterPro:IPR006626 Pfam:PF00295 SMART:SM00710 EMBL:AL132962 PIR:T47941 SPTR:Q9M318	9e-134
chr5.CM0048.22	1.1.8.30	E3.2.1.15 polygalacturonase [EC:3.2.1.15] [GO:0004650]	xcv:XCV0722	pgl; polygalacturonase precursor [EC:3.2.1.15] [KO:K01184]	1e-16				PGLR_AGRTU	Cellwall;Glycosidase;Hydrolase;Repeat,Polygalacturonase (EC 3.2.1.15) (Pectinase) (PGL).	1e-21	GO_ID:39066	TAIR|gene:2082786 SPTR:Q9M318 symbol:AT3G61490.1 [GO:0004650 "polygalacturonase activity" evidence=ISS] [GO:0005975 "carbohydrate metabolism" evidence=ISS] Interpro:IPR005829 InterPro:IPR000743 PROSITE:PS00217 InterPro:IPR006626 Pfam:PF00295 SMART:SM00710 EMBL:AL132962 PIR:T47941 SPTR:Q9M318	9e-134
TC17866	99.2	Unclassified without homolog
chr3.BM1543.1.1	3.1.1.38	ABC.MR putative ABC transport system ATP-binding protein [COG:COG1132 COG2274] [TC:3.A.1.21 3.A.1.106 3.A.1.110 3.A.1.112 3.A.1.113 3.A.1.117]	cel:F22E10.3	pgp-14; Hypothetical protein F22E10.3 [KO:K02021]	1e-34	DRA0349	COG1132	2e-30	PMD1_SCHPO	Antibioticresistance;ATP-binding;Completeproteome;Membrane;Nucleotide-binding;Repeat;Transmembrane,Leptomycin B resistance protein pmd1.	4e-36	GO_ID:15959	TAIR|gene:2041433 SPTR:O80725 symbol:AT2G47000.1 [GO:0042626 "ATPase activity, coupled to transmembrane movement of substances" evidence=ISS] InterPro:IPR003593 InterPro:IPR003439 InterPro:IPR001140 Pfam:PF00664 Pfam:PF00005 InterPro:IPR011527 Prosite:PS00211 SMART:SM00382 ProDom:PD000006 PROSITE:PS50893 GO:GO:0006810 PROSITE:PS50929 HSSP:P08716 EMBL:AC004411 PIR:T02187 SPTR:O80725	3e-35
chr3.BM1543.1.1	3.1.1.33	ABCC-BAC ATP-binding casette, subfamily C, bacterial [COG:COG4988 COG4987 COG1132 COG2274] [TC:3.A.1.110 3.A.1.112]	cel:F22E10.3	pgp-14; Hypothetical protein F22E10.3 [KO:K02021]	1e-34	DRA0349	COG1132	2e-30	PMD1_SCHPO	Antibioticresistance;ATP-binding;Completeproteome;Membrane;Nucleotide-binding;Repeat;Transmembrane,Leptomycin B resistance protein pmd1.	4e-36	GO_ID:15959	TAIR|gene:2041433 SPTR:O80725 symbol:AT2G47000.1 [GO:0042626 "ATPase activity, coupled to transmembrane movement of substances" evidence=ISS] InterPro:IPR003593 InterPro:IPR003439 InterPro:IPR001140 Pfam:PF00664 Pfam:PF00005 InterPro:IPR011527 Prosite:PS00211 SMART:SM00382 ProDom:PD000006 PROSITE:PS50893 GO:GO:0006810 PROSITE:PS50929 HSSP:P08716 EMBL:AC004411 PIR:T02187 SPTR:O80725	3e-35
chr3.BM1543.1.1	3.1.1.31.13	ABCB-BAC ATP-binding casette, subfamily B, bacterial [COG:COG1132 COG2274 COG5265] [TC:3.A.1.21 3.A.1.106 3.A.1.109 3.A.1.117]	cel:F22E10.3	pgp-14; Hypothetical protein F22E10.3 [KO:K02021]	1e-34	DRA0349	COG1132	2e-30	PMD1_SCHPO	Antibioticresistance;ATP-binding;Completeproteome;Membrane;Nucleotide-binding;Repeat;Transmembrane,Leptomycin B resistance protein pmd1.	4e-36	GO_ID:15959	TAIR|gene:2041433 SPTR:O80725 symbol:AT2G47000.1 [GO:0042626 "ATPase activity, coupled to transmembrane movement of substances" evidence=ISS] InterPro:IPR003593 InterPro:IPR003439 InterPro:IPR001140 Pfam:PF00664 Pfam:PF00005 InterPro:IPR011527 Prosite:PS00211 SMART:SM00382 ProDom:PD000006 PROSITE:PS50893 GO:GO:0006810 PROSITE:PS50929 HSSP:P08716 EMBL:AC004411 PIR:T02187 SPTR:O80725	3e-35
Ljwgs_037188.1	99.1.4.8179	GO_ID:14672							NOX1_RAT	Electrontransport;FAD;Glycoprotein;Heme;Iron;Membrane;Metal-binding;NADP;Oxidoreductase;Transmembrane;Transport,NADPH oxidase homolog 1 (NOX-1) (NOH-1) (NADH/NADPH mitogenic oxidase subunit P65-MOX) (Mitogenic oxidase 1) (MOX1).	5e-18	GO_ID:14672	TAIR|gene:2025365 SPTR:Q9LMM2 symbol:AT1G01590.1 [GO:0000293 "ferric-chelate reductase activity" evidence=ISS] [GO:0006118 "electron transport" evidence=ISS] [GO:0016020 "membrane" evidence=ISS] InterPro:IPR002916 InterPro:IPR001834 GO:GO:0016020 Pfam:PF01794 PRINTS:PR00406 EMBL:AC061957 PIR:F86146 SPTR:Q9LMM2	4e-85
Ljwgs_037188.1	99.1.3.2.393	NOX1_RAT							NOX1_RAT	Electrontransport;FAD;Glycoprotein;Heme;Iron;Membrane;Metal-binding;NADP;Oxidoreductase;Transmembrane;Transport,NADPH oxidase homolog 1 (NOX-1) (NOH-1) (NADH/NADPH mitogenic oxidase subunit P65-MOX) (Mitogenic oxidase 1) (MOX1).	5e-18	GO_ID:14672	TAIR|gene:2025365 SPTR:Q9LMM2 symbol:AT1G01590.1 [GO:0000293 "ferric-chelate reductase activity" evidence=ISS] [GO:0006118 "electron transport" evidence=ISS] [GO:0016020 "membrane" evidence=ISS] InterPro:IPR002916 InterPro:IPR001834 GO:GO:0016020 Pfam:PF01794 PRINTS:PR00406 EMBL:AC061957 PIR:F86146 SPTR:Q9LMM2	4e-85
chr1.CM0105.29	99.1.4.3366	GO_ID:6993										GO_ID:6993	TAIR|gene:2079516 SPTR:Q9M277 symbol:AT3G61870.1 [GO:0009706 "chloroplast inner membrane" evidence=IDA] [GO:0005554 "molecular function unknown" evidence=ND] [GO:0000004 "biological process unknown" evidence=ND] EMBL:AL138642 EMBL:AY058164 EMBL:AY098978 PIR:T47979 SPTR:Q9M277	1e-39
chr1.CM0001.1	99.2	Unclassified without homolog
chr5.CM0200.96	99.1.4.7592	GO_ID:28734										GO_ID:28734	TAIR|gene:3703671 SPTR:Q9FPH4 symbol:AT4G33905.1 [GO:0005554 "molecular function unknown" evidence=NAS] [GO:0000004 "biological process unknown" evidence=ND] [GO:0005778 "peroxisomal membrane" evidence=ISS] InterPro:IPR007248 Pfam:PF04117 EMBL:AF325032 SPTR:Q9FPH4	1e-14
Ljwgs_086113.1.1	99.1.4.5517	GO_ID:8431										GO_ID:8431	TAIR|gene:2103171 SPTR:Q9SG80 symbol:AT3G10740.1 [GO:0016798 "hydrolase activity, acting on glycosyl bonds" evidence=ISS] InterPro:IPR003305 Pfam:PF02018 EMBL:AC011708 InterPro:IPR010720 Pfam:PF06964 SPTR:Q9SG80	1e-14
Ljwgs_078720.1	99.1.4.4539	GO_ID:48089										GO_ID:48089	TAIR|gene:2156711 SPTR:Q9FHB7 symbol:AT5G52430.1 [GO:0000004 "biological process unknown" evidence=ND] [GO:0005554 "molecular function unknown" evidence=ND] [GO:0008372 "cellular component unknown" evidence=ND] EMBL:AB019226 EMBL:BT011246 EMBL:BT020328 SPTR:Q9FHB7	2e-52
gi45610298	99.2	Unclassified without homolog
chr1.CM0104.10	99.1.3.1.146	EC 1.14.17.4							ACCO1_BRAJU	Ethylenebiosynthesis;Fruitripening;Iron;Oxidoreductase;VitaminC,1-aminocyclopropane-1-carboxylate oxidase (EC 1.14.17.4) (ACC oxidase) (Ethylene-forming enzyme) (EFE).	8e-09
chr4.CM0500.13	99.2	Unclassified without homolog
chr3.CM0602.14	1.9.4.15	E2.7.1.- [EC:2.7.1.-] [COG:COG0515 COG1493]	ath:At3g45780	T6D9.110; protein kinase / nonphototropic hypocotyl protein 1 (NPH1) / phototropin [EC:2.7.1.37] [KO:K00870]	1e-66	YNR047w_2	COG0515	9e-58	PHOT2_ARATH	Alternativesplicing;ATP-binding;Chromophore;Flavoprotein;FMN;Kinase;Membrane;Nucleotide-binding;Phosphorylation;Photoreceptorprotein;Receptor;Repeat;Sensorytransduction;Serine/threonine-proteinkinase;Transferase,Phototropin-2 (EC 2.7.1.37) (Defective in chloroplast avoidance protein 1) (Non phototropic hypocotyl 1-like protein 1) (NPH1-like 1) (AtKin7).	1e-68	GO_ID:6861	TAIR|gene:3689201 SPTR:Q9SYB9 symbol:AT1G51170.1 [GO:0016301 "kinase activity" evidence=ISS] InterPro:IPR000719 InterPro:IPR002290 InterPro:IPR008271 Pfam:PF00069 Prosite:PS00108 Prosite:PS00107 ProDom:PD000001 PROSITE:PS50011 SMART:SM00220 EMBL:AC079828 EMBL:AC006085 PIR:C96549 SPTR:Q9SYB9	2e-112
chr3.CM0602.14	1.7.8.19	WAAY, rfaY lipopolysaccharide core biosynthesis protein RFAY [EC:2.7.-.-] [COG:COG0515]	ath:At3g45780	T6D9.110; protein kinase / nonphototropic hypocotyl protein 1 (NPH1) / phototropin [EC:2.7.1.37] [KO:K00870]	1e-66	YNR047w_2	COG0515	9e-58	PHOT2_ARATH	Alternativesplicing;ATP-binding;Chromophore;Flavoprotein;FMN;Kinase;Membrane;Nucleotide-binding;Phosphorylation;Photoreceptorprotein;Receptor;Repeat;Sensorytransduction;Serine/threonine-proteinkinase;Transferase,Phototropin-2 (EC 2.7.1.37) (Defective in chloroplast avoidance protein 1) (Non phototropic hypocotyl 1-like protein 1) (NPH1-like 1) (AtKin7).	1e-68	GO_ID:6861	TAIR|gene:3689201 SPTR:Q9SYB9 symbol:AT1G51170.1 [GO:0016301 "kinase activity" evidence=ISS] InterPro:IPR000719 InterPro:IPR002290 InterPro:IPR008271 Pfam:PF00069 Prosite:PS00108 Prosite:PS00107 ProDom:PD000001 PROSITE:PS50011 SMART:SM00220 EMBL:AC079828 EMBL:AC006085 PIR:C96549 SPTR:Q9SYB9	2e-112
chr3.CM0602.14	1.1.17.19	E2.7.1.- [EC:2.7.1.-] [COG:COG0515 COG1493]	ath:At3g45780	T6D9.110; protein kinase / nonphototropic hypocotyl protein 1 (NPH1) / phototropin [EC:2.7.1.37] [KO:K00870]	1e-66	YNR047w_2	COG0515	9e-58	PHOT2_ARATH	Alternativesplicing;ATP-binding;Chromophore;Flavoprotein;FMN;Kinase;Membrane;Nucleotide-binding;Phosphorylation;Photoreceptorprotein;Receptor;Repeat;Sensorytransduction;Serine/threonine-proteinkinase;Transferase,Phototropin-2 (EC 2.7.1.37) (Defective in chloroplast avoidance protein 1) (Non phototropic hypocotyl 1-like protein 1) (NPH1-like 1) (AtKin7).	1e-68	GO_ID:6861	TAIR|gene:3689201 SPTR:Q9SYB9 symbol:AT1G51170.1 [GO:0016301 "kinase activity" evidence=ISS] InterPro:IPR000719 InterPro:IPR002290 InterPro:IPR008271 Pfam:PF00069 Prosite:PS00108 Prosite:PS00107 ProDom:PD000001 PROSITE:PS50011 SMART:SM00220 EMBL:AC079828 EMBL:AC006085 PIR:C96549 SPTR:Q9SYB9	2e-112
chr3.CM0602.14	3.3.10.117	BMPR1 bone morphogenetic protein receptor, type I [EC:2.7.1.37]	ath:At3g45780	T6D9.110; protein kinase / nonphototropic hypocotyl protein 1 (NPH1) / phototropin [EC:2.7.1.37] [KO:K00870]	1e-66	YNR047w_2	COG0515	9e-58	PHOT2_ARATH	Alternativesplicing;ATP-binding;Chromophore;Flavoprotein;FMN;Kinase;Membrane;Nucleotide-binding;Phosphorylation;Photoreceptorprotein;Receptor;Repeat;Sensorytransduction;Serine/threonine-proteinkinase;Transferase,Phototropin-2 (EC 2.7.1.37) (Defective in chloroplast avoidance protein 1) (Non phototropic hypocotyl 1-like protein 1) (NPH1-like 1) (AtKin7).	1e-68	GO_ID:6861	TAIR|gene:3689201 SPTR:Q9SYB9 symbol:AT1G51170.1 [GO:0016301 "kinase activity" evidence=ISS] InterPro:IPR000719 InterPro:IPR002290 InterPro:IPR008271 Pfam:PF00069 Prosite:PS00108 Prosite:PS00107 ProDom:PD000001 PROSITE:PS50011 SMART:SM00220 EMBL:AC079828 EMBL:AC006085 PIR:C96549 SPTR:Q9SYB9	2e-112
chr3.CM0602.14	1.11.16.8	E2.7.1.- [EC:2.7.1.-] [COG:COG0515 COG1493]	ath:At3g45780	T6D9.110; protein kinase / nonphototropic hypocotyl protein 1 (NPH1) / phototropin [EC:2.7.1.37] [KO:K00870]	1e-66	YNR047w_2	COG0515	9e-58	PHOT2_ARATH	Alternativesplicing;ATP-binding;Chromophore;Flavoprotein;FMN;Kinase;Membrane;Nucleotide-binding;Phosphorylation;Photoreceptorprotein;Receptor;Repeat;Sensorytransduction;Serine/threonine-proteinkinase;Transferase,Phototropin-2 (EC 2.7.1.37) (Defective in chloroplast avoidance protein 1) (Non phototropic hypocotyl 1-like protein 1) (NPH1-like 1) (AtKin7).	1e-68	GO_ID:6861	TAIR|gene:3689201 SPTR:Q9SYB9 symbol:AT1G51170.1 [GO:0016301 "kinase activity" evidence=ISS] InterPro:IPR000719 InterPro:IPR002290 InterPro:IPR008271 Pfam:PF00069 Prosite:PS00108 Prosite:PS00107 ProDom:PD000001 PROSITE:PS50011 SMART:SM00220 EMBL:AC079828 EMBL:AC006085 PIR:C96549 SPTR:Q9SYB9	2e-112
chr3.CM0602.14	4.2.4	Cell cycle [CLASS:04110] [PATH:hsa04110] [COG:COG0515]	ath:At3g45780	T6D9.110; protein kinase / nonphototropic hypocotyl protein 1 (NPH1) / phototropin [EC:2.7.1.37] [KO:K00870]	1e-66	YNR047w_2	COG0515	9e-58	PHOT2_ARATH	Alternativesplicing;ATP-binding;Chromophore;Flavoprotein;FMN;Kinase;Membrane;Nucleotide-binding;Phosphorylation;Photoreceptorprotein;Receptor;Repeat;Sensorytransduction;Serine/threonine-proteinkinase;Transferase,Phototropin-2 (EC 2.7.1.37) (Defective in chloroplast avoidance protein 1) (Non phototropic hypocotyl 1-like protein 1) (NPH1-like 1) (AtKin7).	1e-68	GO_ID:6861	TAIR|gene:3689201 SPTR:Q9SYB9 symbol:AT1G51170.1 [GO:0016301 "kinase activity" evidence=ISS] InterPro:IPR000719 InterPro:IPR002290 InterPro:IPR008271 Pfam:PF00069 Prosite:PS00108 Prosite:PS00107 ProDom:PD000001 PROSITE:PS50011 SMART:SM00220 EMBL:AC079828 EMBL:AC006085 PIR:C96549 SPTR:Q9SYB9	2e-112
chr3.CM0602.14	3.2.2.1	Protein kinase [EC:2.7.1.37]	ath:At3g45780	T6D9.110; protein kinase / nonphototropic hypocotyl protein 1 (NPH1) / phototropin [EC:2.7.1.37] [KO:K00870]	1e-66	YNR047w_2	COG0515	9e-58	PHOT2_ARATH	Alternativesplicing;ATP-binding;Chromophore;Flavoprotein;FMN;Kinase;Membrane;Nucleotide-binding;Phosphorylation;Photoreceptorprotein;Receptor;Repeat;Sensorytransduction;Serine/threonine-proteinkinase;Transferase,Phototropin-2 (EC 2.7.1.37) (Defective in chloroplast avoidance protein 1) (Non phototropic hypocotyl 1-like protein 1) (NPH1-like 1) (AtKin7).	1e-68	GO_ID:6861	TAIR|gene:3689201 SPTR:Q9SYB9 symbol:AT1G51170.1 [GO:0016301 "kinase activity" evidence=ISS] InterPro:IPR000719 InterPro:IPR002290 InterPro:IPR008271 Pfam:PF00069 Prosite:PS00108 Prosite:PS00107 ProDom:PD000001 PROSITE:PS50011 SMART:SM00220 EMBL:AC079828 EMBL:AC006085 PIR:C96549 SPTR:Q9SYB9	2e-112
Ljwgs_022434.1	99.1.3.1.21	EC 2.4.1.-							QUA1_ARATH	Celladhesion;Cellwall;Coiledcoil;Glycoprotein;Glycosyltransferase;Golgistack;Membrane;Signal-anchor;Transferase;Transmembrane,Glycosyltransferase QUASIMODO1 (EC 2.4.1.-).	7e-112	GO_ID:6828	TAIR|gene:2051425 SPTR:Q9SKT6 symbol:AT2G20810.1 [GO:0016757 "transferase activity, transferring glycosyl groups" evidence=ISS] [GO:0016051 "carbohydrate biosynthesis" evidence=ISS] [GO:0016758 "transferase activity, transferring hexosyl groups" evidence=ISS] EMBL:AC006234 EMBL:AY035019 EMBL:AY059085 PIR:F84593 InterPro:IPR002495 Pfam:PF01501 SPTR:Q9SKT6	5e-159
Ljwgs_022434.1	99.1.4.2074	GO_ID:6828							QUA1_ARATH	Celladhesion;Cellwall;Coiledcoil;Glycoprotein;Glycosyltransferase;Golgistack;Membrane;Signal-anchor;Transferase;Transmembrane,Glycosyltransferase QUASIMODO1 (EC 2.4.1.-).	7e-112	GO_ID:6828	TAIR|gene:2051425 SPTR:Q9SKT6 symbol:AT2G20810.1 [GO:0016757 "transferase activity, transferring glycosyl groups" evidence=ISS] [GO:0016051 "carbohydrate biosynthesis" evidence=ISS] [GO:0016758 "transferase activity, transferring hexosyl groups" evidence=ISS] EMBL:AC006234 EMBL:AY035019 EMBL:AY059085 PIR:F84593 InterPro:IPR002495 Pfam:PF01501 SPTR:Q9SKT6	5e-159
chr1.TM0207.20	99.1.4.1343	GO_ID:21503							NAC78_ARATH	DNA-binding;Nuclearprotein;Polymorphism;Transcription;Transcriptionregulation,NAC-domain containing protein 78 (ANAC078).	2e-45	GO_ID:21503	TAIR|gene:2114677 SPTR:Q9SCK6 symbol:ANAC062 [GO:0003700 "transcription factor activity" evidence=ISS] [GO:0008372 "cellular component unknown" evidence=ND] [GO:0007275 "development" evidence=ISS] InterPro:IPR003441 Pfam:PF02365 HSSP:Q9C932 PROSITE:PS51005 EMBL:AL132964 EMBL:AY059734 EMBL:BT000978 PIR:T46230 SPTR:Q9SCK6	2e-70
chr1.TM0207.20	99.1.3.2.1183	NAC78_ARATH							NAC78_ARATH	DNA-binding;Nuclearprotein;Polymorphism;Transcription;Transcriptionregulation,NAC-domain containing protein 78 (ANAC078).	2e-45	GO_ID:21503	TAIR|gene:2114677 SPTR:Q9SCK6 symbol:ANAC062 [GO:0003700 "transcription factor activity" evidence=ISS] [GO:0008372 "cellular component unknown" evidence=ND] [GO:0007275 "development" evidence=ISS] InterPro:IPR003441 Pfam:PF02365 HSSP:Q9C932 PROSITE:PS51005 EMBL:AL132964 EMBL:AY059734 EMBL:BT000978 PIR:T46230 SPTR:Q9SCK6	2e-70
chr1.TM1612.14.1	3.1.4.10.1	TC.HSP70 heat shock protein 70, Hsp70 family	ath:At3g12580	T2E22.11; heat shock protein 70, putative / HSP70, putative [KO:K03283]	1e-86	YER103w	COG0443	1e-64	HSP7C_PETHY	ATP-binding;Heatshock;Nucleotide-binding,Heat shock cognate 70 kDa protein.	4e-87	GO_ID:29334	TAIR|gene:2101221 SPTR:Q9LHA8 symbol:HSP70 [GO:0005829 "cytosol" evidence=TAS] [GO:0006457 "protein folding" evidence=TAS] [GO:0009408 "response to heat" evidence=IEP] [GO:0009615 "response to virus" evidence=IEP] Pfam:PF00012 Prosite:PS00297 Prosite:PS00329 Prosite:PS01036 InterPro:IPR001023 HSSP:P19120 PRINTS:PR00301 ProDom:PD000089 EMBL:AC069474 EMBL:AP002055 EMBL:AY054183 EMBL:AY059885 EMBL:A…	3e-87
chr1.TM1612.14.1	2.3.1.3.1	TC.HSP70 heat shock protein 70, Hsp70 family	ath:At3g12580	T2E22.11; heat shock protein 70, putative / HSP70, putative [KO:K03283]	1e-86	YER103w	COG0443	1e-64	HSP7C_PETHY	ATP-binding;Heatshock;Nucleotide-binding,Heat shock cognate 70 kDa protein.	4e-87	GO_ID:29334	TAIR|gene:2101221 SPTR:Q9LHA8 symbol:HSP70 [GO:0005829 "cytosol" evidence=TAS] [GO:0006457 "protein folding" evidence=TAS] [GO:0009408 "response to heat" evidence=IEP] [GO:0009615 "response to virus" evidence=IEP] Pfam:PF00012 Prosite:PS00297 Prosite:PS00329 Prosite:PS01036 InterPro:IPR001023 HSSP:P19120 PRINTS:PR00301 ProDom:PD000089 EMBL:AC069474 EMBL:AP002055 EMBL:AY054183 EMBL:AY059885 EMBL:A…	3e-87
chr1.TM1612.14.1	3.2.2.121	TC.HSP70 heat shock protein 70, Hsp70 family [COG:COG0443] [TC:1.A.33]	ath:At3g12580	T2E22.11; heat shock protein 70, putative / HSP70, putative [KO:K03283]	1e-86	YER103w	COG0443	1e-64	HSP7C_PETHY	ATP-binding;Heatshock;Nucleotide-binding,Heat shock cognate 70 kDa protein.	4e-87	GO_ID:29334	TAIR|gene:2101221 SPTR:Q9LHA8 symbol:HSP70 [GO:0005829 "cytosol" evidence=TAS] [GO:0006457 "protein folding" evidence=TAS] [GO:0009408 "response to heat" evidence=IEP] [GO:0009615 "response to virus" evidence=IEP] Pfam:PF00012 Prosite:PS00297 Prosite:PS00329 Prosite:PS01036 InterPro:IPR001023 HSSP:P19120 PRINTS:PR00301 ProDom:PD000089 EMBL:AC069474 EMBL:AP002055 EMBL:AY054183 EMBL:AY059885 EMBL:A…	3e-87
Ljwgs_027781.1	99.1.4.5595	GO_ID:15531										GO_ID:15531	TAIR|gene:2152384 SPTR:Q9FJ45 symbol:AT5G45910.1 [GO:0016789 "carboxylic ester hydrolase activity" evidence=ISS] INTERPRO:IPR001087 Pfam:PF00657 EMBL:AB016870 SPTR:Q9FJ45	5e-14
chr5.CM0328.76	3.1.3.61	TC.MATE multidrug resistance protein, MATE family [COG:COG0534] [TC:2.A.66.1]	vch:VC1540	multidrug resistance protein NorM, putative [KO:K03327]	2e-12	YDR338c	COG0534	2e-17	TT12_ARATH	Flavonoidbiosynthesis;Membrane;Repeat;Transmembrane;Transport;Vacuole,TRANSPARENT TESTA 12 protein.	1e-38	GO_ID:49828	TAIR|gene:2037857 SPTR:Q8L731 symbol:AT1G15170.1 [GO:0005215 "transporter activity" evidence=ISS] [GO:0015297 "antiporter activity" evidence=ISS] [GO:0016020 "membrane" evidence=ISS] InterPro:IPR002528 Pfam:PF01554 GO:GO:0016020 TIGRFAMs:TIGR00797 EMBL:AY139985 EMBL:BT006616 SPTR:Q8L731	7e-94
CM0385.31	99.1.4.1450	GO_ID:35789										GO_ID:35789	TAIR|gene:2011810 SPTR:Q9C7K7 symbol:AT1G56320.1 [GO:0005554 "molecular function unknown" evidence=ND] [GO:0000004 "biological process unknown" evidence=ND] [GO:0031225 "anchored to membrane" evidence=TAS] EMBL:AC069159 EMBL:BT003110 PIR:A96605 SPTR:Q9C7K7	1e-25
Ljwgs_003933.2	99.1.4.3318	GO_ID:4352										GO_ID:4352	TAIR|gene:3434740 SPTR:Q8RX78 symbol:AT1G21610.1 [GO:0005554 "molecular function unknown" evidence=ND] [GO:0008372 "cellular component unknown" evidence=ND] [GO:0009611 "response to wounding" evidence=ISS] EMBL:AY090255 EMBL:AY125533 SPTR:Q8RX78	3e-32
gi45637294	99.2	Unclassified without homolog
Ljwgs_136627.1	99.2	Unclassified without homolog
Ljwgs_072281.1	3.1.4.10.1	TC.HSP70 heat shock protein 70, Hsp70 family	ath:At5g02490	T22P11.80; heat shock protein hsc70-2 (hsc70.2) (hsp70-2) [KO:K03283]	6e-44	YLL024c	COG0443	2e-40	HSP70_MAIZE	ATP-binding;Heatshock;Nucleotide-binding,Heat shock 70 kDa protein.	2e-44	GO_ID:29334	TAIR|gene:2101221 SPTR:Q9LHA8 symbol:HSP70 [GO:0005829 "cytosol" evidence=TAS] [GO:0006457 "protein folding" evidence=TAS] [GO:0009408 "response to heat" evidence=IEP] [GO:0009615 "response to virus" evidence=IEP] Pfam:PF00012 Prosite:PS00297 Prosite:PS00329 Prosite:PS01036 InterPro:IPR001023 HSSP:P19120 PRINTS:PR00301 ProDom:PD000089 EMBL:AC069474 EMBL:AP002055 EMBL:AY054183 EMBL:AY059885 EMBL:A…	2e-43
Ljwgs_072281.1	2.3.1.3.1	TC.HSP70 heat shock protein 70, Hsp70 family	ath:At5g02490	T22P11.80; heat shock protein hsc70-2 (hsc70.2) (hsp70-2) [KO:K03283]	6e-44	YLL024c	COG0443	2e-40	HSP70_MAIZE	ATP-binding;Heatshock;Nucleotide-binding,Heat shock 70 kDa protein.	2e-44	GO_ID:29334	TAIR|gene:2101221 SPTR:Q9LHA8 symbol:HSP70 [GO:0005829 "cytosol" evidence=TAS] [GO:0006457 "protein folding" evidence=TAS] [GO:0009408 "response to heat" evidence=IEP] [GO:0009615 "response to virus" evidence=IEP] Pfam:PF00012 Prosite:PS00297 Prosite:PS00329 Prosite:PS01036 InterPro:IPR001023 HSSP:P19120 PRINTS:PR00301 ProDom:PD000089 EMBL:AC069474 EMBL:AP002055 EMBL:AY054183 EMBL:AY059885 EMBL:A…	2e-43
Ljwgs_072281.1	3.2.2.121	TC.HSP70 heat shock protein 70, Hsp70 family [COG:COG0443] [TC:1.A.33]	ath:At5g02490	T22P11.80; heat shock protein hsc70-2 (hsc70.2) (hsp70-2) [KO:K03283]	6e-44	YLL024c	COG0443	2e-40	HSP70_MAIZE	ATP-binding;Heatshock;Nucleotide-binding,Heat shock 70 kDa protein.	2e-44	GO_ID:29334	TAIR|gene:2101221 SPTR:Q9LHA8 symbol:HSP70 [GO:0005829 "cytosol" evidence=TAS] [GO:0006457 "protein folding" evidence=TAS] [GO:0009408 "response to heat" evidence=IEP] [GO:0009615 "response to virus" evidence=IEP] Pfam:PF00012 Prosite:PS00297 Prosite:PS00329 Prosite:PS01036 InterPro:IPR001023 HSSP:P19120 PRINTS:PR00301 ProDom:PD000089 EMBL:AC069474 EMBL:AP002055 EMBL:AY054183 EMBL:AY059885 EMBL:A…	2e-43
Ljwgs_053910.1	99.1.3.1.1	EC 2.1.1.-							LCMT1_HUMAN	Methyltransferase;Transferase,Leucine carboxyl methyltransferase 1 (EC 2.1.1.-) (Protein-leucine O- methyltransferase).	8e-12	GO_ID:18834	TAIR|gene:2205618 SPTR:Q8VY08 symbol:AT1G02100.1 [GO:0000004 "biological process unknown" evidence=ND] [GO:0008372 "cellular component unknown" evidence=ND] [GO:0008168 "methyltransferase activity" evidence=ISS] InterPro:IPR007213 Pfam:PF04072 EMBL:AY074300 EMBL:AY133744 SPTR:Q8VY08	3e-26
Ljwgs_053910.1	99.1.4.7608	GO_ID:18834							LCMT1_HUMAN	Methyltransferase;Transferase,Leucine carboxyl methyltransferase 1 (EC 2.1.1.-) (Protein-leucine O- methyltransferase).	8e-12	GO_ID:18834	TAIR|gene:2205618 SPTR:Q8VY08 symbol:AT1G02100.1 [GO:0000004 "biological process unknown" evidence=ND] [GO:0008372 "cellular component unknown" evidence=ND] [GO:0008168 "methyltransferase activity" evidence=ISS] InterPro:IPR007213 Pfam:PF04072 EMBL:AY074300 EMBL:AY133744 SPTR:Q8VY08	3e-26
chr1.CM0133.29	99.1.4.6086	GO_ID:44223										GO_ID:44223	TAIR|gene:2015973 SPTR:Q9FZK1 symbol:AT1G27340.1 [GO:0005554 "molecular function unknown" evidence=ND] [GO:0000004 "biological process unknown" evidence=ND] Pfam:PF00646 InterPro:IPR001810 GO:GO:0005634 SMART:SM00256 PROSITE:PS50181 EMBL:AC004557 SPTR:Q9FZK1	8e-20
gi45577892	99.2	Unclassified without homolog
chr3.CM0127.22	3.2.11.27	RHOQ, TC10 ras homolog gene family, member Q [GO:0003924]				BH1323	COG1161	5e-21	NOS1_ARATH	NADP;Oxidoreductase,Nitric-oxide synthase 1 (EC 1.14.13.39) (AtNOS1).	4e-96	GO_ID:48354	TIGR_CMR|BA4562 SPTR:Q81LQ0 symbol:BA4562 "GTPase family protein" [GO:0000004 "biological process unknown" evidence=ND] [GO:0003924 "GTPase activity" evidence=ISS] [GO:0005525 "GTP binding" evidence=ISS] InterPro:IPR002917 Pfam:PF01926 EMBL:AE017334 EMBL:AE017225 EMBL:AE017038 TIGR:BA4562 TIGR:GBAA4562 SPTR:Q81LQ0	2e-17
chr3.CM0127.22	4.3.3.30	RAS Ras superfamily, small GTP binding protein Ras [GO:0003924]				BH1323	COG1161	5e-21	NOS1_ARATH	NADP;Oxidoreductase,Nitric-oxide synthase 1 (EC 1.14.13.39) (AtNOS1).	4e-96	GO_ID:48354	TIGR_CMR|BA4562 SPTR:Q81LQ0 symbol:BA4562 "GTPase family protein" [GO:0000004 "biological process unknown" evidence=ND] [GO:0003924 "GTPase activity" evidence=ISS] [GO:0005525 "GTP binding" evidence=ISS] InterPro:IPR002917 Pfam:PF01926 EMBL:AE017334 EMBL:AE017225 EMBL:AE017038 TIGR:BA4562 TIGR:GBAA4562 SPTR:Q81LQ0	2e-17
chr3.CM0127.22	3.2.11.52	RHEB GTP-binding protein Rheb [GO:0003924]				BH1323	COG1161	5e-21	NOS1_ARATH	NADP;Oxidoreductase,Nitric-oxide synthase 1 (EC 1.14.13.39) (AtNOS1).	4e-96	GO_ID:48354	TIGR_CMR|BA4562 SPTR:Q81LQ0 symbol:BA4562 "GTPase family protein" [GO:0000004 "biological process unknown" evidence=ND] [GO:0003924 "GTPase activity" evidence=ISS] [GO:0005525 "GTP binding" evidence=ISS] InterPro:IPR002917 Pfam:PF01926 EMBL:AE017334 EMBL:AE017225 EMBL:AE017038 TIGR:BA4562 TIGR:GBAA4562 SPTR:Q81LQ0	2e-17
chr3.CM0127.22	4.3.1.67	RAS Ras superfamily, small GTP binding protein Ras [GO:0003924]				BH1323	COG1161	5e-21	NOS1_ARATH	NADP;Oxidoreductase,Nitric-oxide synthase 1 (EC 1.14.13.39) (AtNOS1).	4e-96	GO_ID:48354	TIGR_CMR|BA4562 SPTR:Q81LQ0 symbol:BA4562 "GTPase family protein" [GO:0000004 "biological process unknown" evidence=ND] [GO:0003924 "GTPase activity" evidence=ISS] [GO:0005525 "GTP binding" evidence=ISS] InterPro:IPR002917 Pfam:PF01926 EMBL:AE017334 EMBL:AE017225 EMBL:AE017038 TIGR:BA4562 TIGR:GBAA4562 SPTR:Q81LQ0	2e-17
chr3.CM0127.22	3.2.13.32	RAS Ras superfamily, small GTP binding protein Ras [GO:0003924]				BH1323	COG1161	5e-21	NOS1_ARATH	NADP;Oxidoreductase,Nitric-oxide synthase 1 (EC 1.14.13.39) (AtNOS1).	4e-96	GO_ID:48354	TIGR_CMR|BA4562 SPTR:Q81LQ0 symbol:BA4562 "GTPase family protein" [GO:0000004 "biological process unknown" evidence=ND] [GO:0003924 "GTPase activity" evidence=ISS] [GO:0005525 "GTP binding" evidence=ISS] InterPro:IPR002917 Pfam:PF01926 EMBL:AE017334 EMBL:AE017225 EMBL:AE017038 TIGR:BA4562 TIGR:GBAA4562 SPTR:Q81LQ0	2e-17
chr3.CM0127.22	3.2.11.57	RAS Ras superfamily, small GTP binding protein Ras [GO:0003924]				BH1323	COG1161	5e-21	NOS1_ARATH	NADP;Oxidoreductase,Nitric-oxide synthase 1 (EC 1.14.13.39) (AtNOS1).	4e-96	GO_ID:48354	TIGR_CMR|BA4562 SPTR:Q81LQ0 symbol:BA4562 "GTPase family protein" [GO:0000004 "biological process unknown" evidence=ND] [GO:0003924 "GTPase activity" evidence=ISS] [GO:0005525 "GTP binding" evidence=ISS] InterPro:IPR002917 Pfam:PF01926 EMBL:AE017334 EMBL:AE017225 EMBL:AE017038 TIGR:BA4562 TIGR:GBAA4562 SPTR:Q81LQ0	2e-17
chr3.CM0127.22	4.5.2.22	RAS Ras superfamily, small GTP binding protein Ras [GO:0003924]				BH1323	COG1161	5e-21	NOS1_ARATH	NADP;Oxidoreductase,Nitric-oxide synthase 1 (EC 1.14.13.39) (AtNOS1).	4e-96	GO_ID:48354	TIGR_CMR|BA4562 SPTR:Q81LQ0 symbol:BA4562 "GTPase family protein" [GO:0000004 "biological process unknown" evidence=ND] [GO:0003924 "GTPase activity" evidence=ISS] [GO:0005525 "GTP binding" evidence=ISS] InterPro:IPR002917 Pfam:PF01926 EMBL:AE017334 EMBL:AE017225 EMBL:AE017038 TIGR:BA4562 TIGR:GBAA4562 SPTR:Q81LQ0	2e-17
chr3.CM0127.22	3.2.14.13	RAS Ras superfamily, small GTP binding protein Ras [GO:0003924]				BH1323	COG1161	5e-21	NOS1_ARATH	NADP;Oxidoreductase,Nitric-oxide synthase 1 (EC 1.14.13.39) (AtNOS1).	4e-96	GO_ID:48354	TIGR_CMR|BA4562 SPTR:Q81LQ0 symbol:BA4562 "GTPase family protein" [GO:0000004 "biological process unknown" evidence=ND] [GO:0003924 "GTPase activity" evidence=ISS] [GO:0005525 "GTP binding" evidence=ISS] InterPro:IPR002917 Pfam:PF01926 EMBL:AE017334 EMBL:AE017225 EMBL:AE017038 TIGR:BA4562 TIGR:GBAA4562 SPTR:Q81LQ0	2e-17
chr3.CM0127.22	4.1.3.24	RAS Ras superfamily, small GTP binding protein Ras [GO:0003924]				BH1323	COG1161	5e-21	NOS1_ARATH	NADP;Oxidoreductase,Nitric-oxide synthase 1 (EC 1.14.13.39) (AtNOS1).	4e-96	GO_ID:48354	TIGR_CMR|BA4562 SPTR:Q81LQ0 symbol:BA4562 "GTPase family protein" [GO:0000004 "biological process unknown" evidence=ND] [GO:0003924 "GTPase activity" evidence=ISS] [GO:0005525 "GTP binding" evidence=ISS] InterPro:IPR002917 Pfam:PF01926 EMBL:AE017334 EMBL:AE017225 EMBL:AE017038 TIGR:BA4562 TIGR:GBAA4562 SPTR:Q81LQ0	2e-17
chr3.CM0127.22	4.3.4.11	RAS Ras superfamily, small GTP binding protein Ras [GO:0003924]				BH1323	COG1161	5e-21	NOS1_ARATH	NADP;Oxidoreductase,Nitric-oxide synthase 1 (EC 1.14.13.39) (AtNOS1).	4e-96	GO_ID:48354	TIGR_CMR|BA4562 SPTR:Q81LQ0 symbol:BA4562 "GTPase family protein" [GO:0000004 "biological process unknown" evidence=ND] [GO:0003924 "GTPase activity" evidence=ISS] [GO:0005525 "GTP binding" evidence=ISS] InterPro:IPR002917 Pfam:PF01926 EMBL:AE017334 EMBL:AE017225 EMBL:AE017038 TIGR:BA4562 TIGR:GBAA4562 SPTR:Q81LQ0	2e-17
chr3.CM0127.22	3.2.2.17	RAS Ras superfamily, small GTP binding protein Ras [GO:0003924]				BH1323	COG1161	5e-21	NOS1_ARATH	NADP;Oxidoreductase,Nitric-oxide synthase 1 (EC 1.14.13.39) (AtNOS1).	4e-96	GO_ID:48354	TIGR_CMR|BA4562 SPTR:Q81LQ0 symbol:BA4562 "GTPase family protein" [GO:0000004 "biological process unknown" evidence=ND] [GO:0003924 "GTPase activity" evidence=ISS] [GO:0005525 "GTP binding" evidence=ISS] InterPro:IPR002917 Pfam:PF01926 EMBL:AE017334 EMBL:AE017225 EMBL:AE017038 TIGR:BA4562 TIGR:GBAA4562 SPTR:Q81LQ0	2e-17
chr3.CM0127.22	1.5.10.7	E1.14.13.39 nitric-oxide synthase [EC:1.14.13.39] [GO:0004517]				BH1323	COG1161	5e-21	NOS1_ARATH	NADP;Oxidoreductase,Nitric-oxide synthase 1 (EC 1.14.13.39) (AtNOS1).	4e-96	GO_ID:48354	TIGR_CMR|BA4562 SPTR:Q81LQ0 symbol:BA4562 "GTPase family protein" [GO:0000004 "biological process unknown" evidence=ND] [GO:0003924 "GTPase activity" evidence=ISS] [GO:0005525 "GTP binding" evidence=ISS] InterPro:IPR002917 Pfam:PF01926 EMBL:AE017334 EMBL:AE017225 EMBL:AE017038 TIGR:BA4562 TIGR:GBAA4562 SPTR:Q81LQ0	2e-17
chr3.CM0127.22	4.5.1.4	RAS Ras superfamily, small GTP binding protein Ras [GO:0003924]				BH1323	COG1161	5e-21	NOS1_ARATH	NADP;Oxidoreductase,Nitric-oxide synthase 1 (EC 1.14.13.39) (AtNOS1).	4e-96	GO_ID:48354	TIGR_CMR|BA4562 SPTR:Q81LQ0 symbol:BA4562 "GTPase family protein" [GO:0000004 "biological process unknown" evidence=ND] [GO:0003924 "GTPase activity" evidence=ISS] [GO:0005525 "GTP binding" evidence=ISS] InterPro:IPR002917 Pfam:PF01926 EMBL:AE017334 EMBL:AE017225 EMBL:AE017038 TIGR:BA4562 TIGR:GBAA4562 SPTR:Q81LQ0	2e-17
chr2.CM0308.50	99.1.4.1701	GO_ID:21879							EST1A_HUMAN	Alternativesplicing;Chromosomalprotein;Coiledcoil;DNA-binding;Nuclearprotein;Polymorphism;Telomere,Telomerase-binding protein EST1A (Ever shorter telomeres 1A) (Telomerase subunit EST1A) (EST1-like protein A).	1e-21	GO_ID:21879	TAIR|gene:2032204 SPTR:Q9FZ99 symbol:AT1G28260.1 [GO:0005554 "molecular function unknown" evidence=ND] [GO:0000004 "biological process unknown" evidence=ND] [GO:0008372 "cellular component unknown" evidence=ND] EMBL:AC021044 PIR:G86408 SPTR:Q9FZ99	3e-29
chr2.CM0308.50	99.1.3.2.1886	EST1A_HUMAN							EST1A_HUMAN	Alternativesplicing;Chromosomalprotein;Coiledcoil;DNA-binding;Nuclearprotein;Polymorphism;Telomere,Telomerase-binding protein EST1A (Ever shorter telomeres 1A) (Telomerase subunit EST1A) (EST1-like protein A).	1e-21	GO_ID:21879	TAIR|gene:2032204 SPTR:Q9FZ99 symbol:AT1G28260.1 [GO:0005554 "molecular function unknown" evidence=ND] [GO:0000004 "biological process unknown" evidence=ND] [GO:0008372 "cellular component unknown" evidence=ND] EMBL:AC021044 PIR:G86408 SPTR:Q9FZ99	3e-29
chr2.CM0608.32	3.1.3.22	TC.POT proton-dependent oligopeptide transporter, POT family [COG:COG3104] [TC:2.A.17]	rno:246280	Slc15a4; peptide/histidine transporter [KO:K03305]	1e-17				PTR2_ARATH	Membrane;Peptidetransport;Proteintransport;Transmembrane;Transport,Peptide transporter PTR2 (Histidine transporting protein).	1e-56	GO_ID:44528	TAIR|gene:2196799 SPTR:Q8RX77 symbol:AT1G69870.1 [GO:0005215 "transporter activity" evidence=ISS] [GO:0006857 "oligopeptide transport" evidence=ISS] [GO:0016020 "membrane" evidence=ISS] InterPro:IPR000109 Pfam:PF00854 GO:GO:0016020 EMBL:AY090257 EMBL:AY125531 SPTR:Q8RX77	1e-113
Ljwgs_068281.1	3.2.2.35	E3.1.1.4, PLA2G phospholipase A2 [EC:3.1.1.4] [GO:0004623]	bpm:BURPS1710b_A0715	patatin-like phospholipase [EC:3.1.1.4] [KO:K01047]	2e-09	VC0178	COG3621	2e-18	PAT5_SOLTU	Glycoprotein;Hydrolase;Multigenefamily;Signal;Storageprotein,Patatin T5 precursor (Potato tuber protein).	1e-65	GO_ID:54494	TAIR|gene:2066285 SPTR:O48723 symbol:AT2G26560.1 [GO:0008372 "cellular component unknown" evidence=ND] [GO:0045735 "nutrient reservoir activity" evidence=ISS] InterPro:IPR002641 Pfam:PF01734 EMBL:AC002505 EMBL:AY062644 EMBL:AY093305 PIR:T00989 HSSP:Q8LPW4 SPTR:O48723	6e-82
Ljwgs_068281.1	1.3.10.34	E3.1.1.4, PLA2G phospholipase A2 [EC:3.1.1.4] [GO:0004623]	bpm:BURPS1710b_A0715	patatin-like phospholipase [EC:3.1.1.4] [KO:K01047]	2e-09	VC0178	COG3621	2e-18	PAT5_SOLTU	Glycoprotein;Hydrolase;Multigenefamily;Signal;Storageprotein,Patatin T5 precursor (Potato tuber protein).	1e-65	GO_ID:54494	TAIR|gene:2066285 SPTR:O48723 symbol:AT2G26560.1 [GO:0008372 "cellular component unknown" evidence=ND] [GO:0045735 "nutrient reservoir activity" evidence=ISS] InterPro:IPR002641 Pfam:PF01734 EMBL:AC002505 EMBL:AY062644 EMBL:AY093305 PIR:T00989 HSSP:Q8LPW4 SPTR:O48723	6e-82
Ljwgs_068281.1	1.3.11.17	E3.1.1.4, PLA2G phospholipase A2 [EC:3.1.1.4] [GO:0004623]	bpm:BURPS1710b_A0715	patatin-like phospholipase [EC:3.1.1.4] [KO:K01047]	2e-09	VC0178	COG3621	2e-18	PAT5_SOLTU	Glycoprotein;Hydrolase;Multigenefamily;Signal;Storageprotein,Patatin T5 precursor (Potato tuber protein).	1e-65	GO_ID:54494	TAIR|gene:2066285 SPTR:O48723 symbol:AT2G26560.1 [GO:0008372 "cellular component unknown" evidence=ND] [GO:0045735 "nutrient reservoir activity" evidence=ISS] InterPro:IPR002641 Pfam:PF01734 EMBL:AC002505 EMBL:AY062644 EMBL:AY093305 PIR:T00989 HSSP:Q8LPW4 SPTR:O48723	6e-82
Ljwgs_041812.1	99.1.4.6017	GO_ID:33150										GO_ID:33150	TAIR|gene:2060404 SPTR:Q8GSA7 symbol:AT2G22300.1 [GO:0005516 "calmodulin binding" evidence=IEP;TAS] [GO:0030528 "transcription regulator activity" evidence=TAS] Pfam:PF00612 InterPro:IPR002110 InterPro:IPR000048 Pfam:PF00023 SMART:SM00015 SMART:SM00248 PROSITE:PS50297 PROSITE:PS50088 EMBL:AF506697 EMBL:BT002459 EMBL:AY510025 InterPro:IPR005559 Pfam:PF03859 SPTR:Q8GSA7	2e-23
chr2.TM0808.7.1	99.1.4.7620	GO_ID:48346										GO_ID:48346	TAIR|gene:2153958 SPTR:Q9FLT9 symbol:AT5G24650.1 [GO:0005744 "mitochondrial inner membrane presequence translocase complex" evidence=ISS] [GO:0015031 "protein transport" evidence=ISS] [GO:0015450 "protein translocase activity" evidence=ISS] InterPro:IPR001660 InterPro:IPR003397 Pfam:PF02466 Pfam:PF00536 EMBL:AB010068 EMBL:AY070735 EMBL:AY142048 SPTR:Q9FLT9	4e-16
Ljwgs_016184.1	99.1.4.8043	GO_ID:40403										GO_ID:40403	TAIR|gene:2091014 SPTR:Q9LUL4 symbol:AT3G14350.1 [GO:0004674 "protein serine/threonine kinase activity" evidence=ISS] [GO:0005524 "ATP binding" evidence=ISS] [GO:0006468 "protein amino acid phosphorylation" evidence=ISS] [GO:0007169 "transmembrane receptor protein tyrosine kinase signaling pathway" evidence=ISS] Pfam:PF00560 InterPro:IPR000719 Pfam:PF00069 InterPro:IPR001611 InterPro:IPR007090 Pr…	4e-11
chr6.CM0686.29.1	99.1.4.1722	GO_ID:48618										GO_ID:48618	TAIR|gene:2083794 SPTR:Q9SUZ8 symbol:AT3G52060.1 [GO:0000004 "biological process unknown" evidence=ND] [GO:0005554 "molecular function unknown" evidence=ND] InterPro:IPR004949 Pfam:PF03267 EMBL:AL049711 EMBL:BT008736 EMBL:AY051067 EMBL:AF370610 EMBL:BT002508 EMBL:AF360303 PIR:T49085 SPTR:Q9SUZ8	3e-42
Ljwgs_079848.1	99.2	Unclassified without homolog
Ljwgs_089878.2	3.2.6.26	SMURF E3 ubiquitin ligase SMURF1/2 [EC:6.3.2.-] [GO:0004842]	rno:64039	Fbxl20; F-box and leucine-rich repeat protein 20 [KO:K03875]	3e-09				FXL20_RAT	Leucine-richrepeat;Repeat;Ublconjugationpathway,F-box/LRR-repeat protein 20 (F-box and leucine-rich repeat protein 20) (F-box/LRR-repeat protein 2-like).	2e-09	GO_ID:674	TAIR|gene:2825735 SPTR:Q9C626 symbol:VFB1 "VIER F-BOX PROTEINE 1" [GO:0004842 "ubiquitin-protein ligase activity" evidence=ISS] Pfam:PF00646 InterPro:IPR001810 PROSITE:PS50181 InterPro:IPR007089 EMBL:AC083835 PIR:D96512 SPTR:Q9C626	2e-57
Ljwgs_089878.2	2.3.7.2	anaphase-promoting complex component [GO:0004842]	rno:64039	Fbxl20; F-box and leucine-rich repeat protein 20 [KO:K03875]	3e-09				FXL20_RAT	Leucine-richrepeat;Repeat;Ublconjugationpathway,F-box/LRR-repeat protein 20 (F-box and leucine-rich repeat protein 20) (F-box/LRR-repeat protein 2-like).	2e-09	GO_ID:674	TAIR|gene:2825735 SPTR:Q9C626 symbol:VFB1 "VIER F-BOX PROTEINE 1" [GO:0004842 "ubiquitin-protein ligase activity" evidence=ISS] Pfam:PF00646 InterPro:IPR001810 PROSITE:PS50181 InterPro:IPR007089 EMBL:AC083835 PIR:D96512 SPTR:Q9C626	2e-57
Ljwgs_089878.2	4.2.4.13	SKP2 S-phase kinase-associated protein 2	rno:64039	Fbxl20; F-box and leucine-rich repeat protein 20 [KO:K03875]	3e-09				FXL20_RAT	Leucine-richrepeat;Repeat;Ublconjugationpathway,F-box/LRR-repeat protein 20 (F-box and leucine-rich repeat protein 20) (F-box/LRR-repeat protein 2-like).	2e-09	GO_ID:674	TAIR|gene:2825735 SPTR:Q9C626 symbol:VFB1 "VIER F-BOX PROTEINE 1" [GO:0004842 "ubiquitin-protein ligase activity" evidence=ISS] Pfam:PF00646 InterPro:IPR001810 PROSITE:PS50181 InterPro:IPR007089 EMBL:AC083835 PIR:D96512 SPTR:Q9C626	2e-57
Ljwgs_089878.2	4.2.4.11	[GO:0004842]	rno:64039	Fbxl20; F-box and leucine-rich repeat protein 20 [KO:K03875]	3e-09				FXL20_RAT	Leucine-richrepeat;Repeat;Ublconjugationpathway,F-box/LRR-repeat protein 20 (F-box and leucine-rich repeat protein 20) (F-box/LRR-repeat protein 2-like).	2e-09	GO_ID:674	TAIR|gene:2825735 SPTR:Q9C626 symbol:VFB1 "VIER F-BOX PROTEINE 1" [GO:0004842 "ubiquitin-protein ligase activity" evidence=ISS] Pfam:PF00646 InterPro:IPR001810 PROSITE:PS50181 InterPro:IPR007089 EMBL:AC083835 PIR:D96512 SPTR:Q9C626	2e-57
Ljwgs_089878.2	3.2.3.76	SKP1 suppressor of kinetochore protein 1 [COG:COG5201] [GO:0004842]	rno:64039	Fbxl20; F-box and leucine-rich repeat protein 20 [KO:K03875]	3e-09				FXL20_RAT	Leucine-richrepeat;Repeat;Ublconjugationpathway,F-box/LRR-repeat protein 20 (F-box and leucine-rich repeat protein 20) (F-box/LRR-repeat protein 2-like).	2e-09	GO_ID:674	TAIR|gene:2825735 SPTR:Q9C626 symbol:VFB1 "VIER F-BOX PROTEINE 1" [GO:0004842 "ubiquitin-protein ligase activity" evidence=ISS] Pfam:PF00646 InterPro:IPR001810 PROSITE:PS50181 InterPro:IPR007089 EMBL:AC083835 PIR:D96512 SPTR:Q9C626	2e-57
Ljwgs_089878.2	4.2.4.21	anaphase-promoting complex [GO:0004842]	rno:64039	Fbxl20; F-box and leucine-rich repeat protein 20 [KO:K03875]	3e-09				FXL20_RAT	Leucine-richrepeat;Repeat;Ublconjugationpathway,F-box/LRR-repeat protein 20 (F-box and leucine-rich repeat protein 20) (F-box/LRR-repeat protein 2-like).	2e-09	GO_ID:674	TAIR|gene:2825735 SPTR:Q9C626 symbol:VFB1 "VIER F-BOX PROTEINE 1" [GO:0004842 "ubiquitin-protein ligase activity" evidence=ISS] Pfam:PF00646 InterPro:IPR001810 PROSITE:PS50181 InterPro:IPR007089 EMBL:AC083835 PIR:D96512 SPTR:Q9C626	2e-57
Ljwgs_089878.2	3.2.6.37	RBX1, ROC1 ring-box 1 [COG:COG5194] [GO:0004842]	rno:64039	Fbxl20; F-box and leucine-rich repeat protein 20 [KO:K03875]	3e-09				FXL20_RAT	Leucine-richrepeat;Repeat;Ublconjugationpathway,F-box/LRR-repeat protein 20 (F-box and leucine-rich repeat protein 20) (F-box/LRR-repeat protein 2-like).	2e-09	GO_ID:674	TAIR|gene:2825735 SPTR:Q9C626 symbol:VFB1 "VIER F-BOX PROTEINE 1" [GO:0004842 "ubiquitin-protein ligase activity" evidence=ISS] Pfam:PF00646 InterPro:IPR001810 PROSITE:PS50181 InterPro:IPR007089 EMBL:AC083835 PIR:D96512 SPTR:Q9C626	2e-57
Ljwgs_089878.2	2.3.7.13	SKP2 S-phase kinase-associated protein 2	rno:64039	Fbxl20; F-box and leucine-rich repeat protein 20 [KO:K03875]	3e-09				FXL20_RAT	Leucine-richrepeat;Repeat;Ublconjugationpathway,F-box/LRR-repeat protein 20 (F-box and leucine-rich repeat protein 20) (F-box/LRR-repeat protein 2-like).	2e-09	GO_ID:674	TAIR|gene:2825735 SPTR:Q9C626 symbol:VFB1 "VIER F-BOX PROTEINE 1" [GO:0004842 "ubiquitin-protein ligase activity" evidence=ISS] Pfam:PF00646 InterPro:IPR001810 PROSITE:PS50181 InterPro:IPR007089 EMBL:AC083835 PIR:D96512 SPTR:Q9C626	2e-57
Ljwgs_017020.1	99.1.4.7885	GO_ID:54981										GO_ID:54981	TAIR|gene:2165325 SPTR:Q8VYR9 symbol:AT5G51710.1 [GO:0008372 "cellular component unknown" evidence=TAS] [GO:0015386 "potassium:hydrogen antiporter activity" evidence=ISS;NAS] [GO:0006813 "potassium ion transport" evidence=ISS] InterPro:IPR002132 InterPro:IPR006153 Pfam:PF00999 Prosite:PS00358 EMBL:AY070064 EMBL:AY084820 SPTR:Q8VYR9	2e-32
Ljwgs_023198.2	99.1.4.8133	GO_ID:42337							Y4837_ARATH	Alternativesplicing;Hypotheticalprotein;Nuclearprotein;Repeat;RNA-binding,Putative nucleic acid binding protein At4g18375.	9e-24	GO_ID:42337	TAIR|gene:2056950 SPTR:O81063 symbol:AT2G03110.1 [GO:0000004 "biological process unknown" evidence=ND] [GO:0008372 "cellular component unknown" evidence=ND] [GO:0003676 "nucleic acid binding" evidence=ISS] Interpro:IPR004087 Pfam:PF00013 InterPro:IPR004088 SMART:SM00322 PROSITE:PS50084 EMBL:AC005313 PIR:T02715 SPTR:O81063	4e-28
Ljwgs_023198.2	99.1.3.2.2508	Y4837_ARATH							Y4837_ARATH	Alternativesplicing;Hypotheticalprotein;Nuclearprotein;Repeat;RNA-binding,Putative nucleic acid binding protein At4g18375.	9e-24	GO_ID:42337	TAIR|gene:2056950 SPTR:O81063 symbol:AT2G03110.1 [GO:0000004 "biological process unknown" evidence=ND] [GO:0008372 "cellular component unknown" evidence=ND] [GO:0003676 "nucleic acid binding" evidence=ISS] Interpro:IPR004087 Pfam:PF00013 InterPro:IPR004088 SMART:SM00322 PROSITE:PS50084 EMBL:AC005313 PIR:T02715 SPTR:O81063	4e-28
Ljwgs_040360.1	99.1.4.5425	GO_ID:24030										GO_ID:24030	TAIR|gene:504953940 SPTR:Q9SM00 symbol:AT1G58520.1 [GO:0000004 "biological process unknown" evidence=ND] [GO:0005554 "molecular function unknown" evidence=ND] InterPro:IPR003864 GO:GO:0016020 Pfam:PF02714 EMBL:AB077822 EMBL:AB008023 PIR:T52460 SPTR:Q9SM00	6e-43
Ljwgs_040079.1	99.1.4.311	GO_ID:24868							ATL4K_ARATH	Membrane;Metal-binding;Transmembrane;Ublconjugationpathway;Zinc;Zinc-finger,RING-H2 finger protein ATL4K (RING-H2 finger protein ATL13).	2e-48	GO_ID:24868	TAIR|gene:2054048 SPTR:Q9ZV53 symbol:AT2G18650.1 [GO:0000004 "biological process unknown" evidence=ISS] [GO:0005515 "protein binding" evidence=ISS] [GO:0008270 "zinc ion binding" evidence=ISS] InterPro:IPR001841 Pfam:PF00097 PROSITE:PS50089 SMART:SM00184 HSSP:Q9LRB7 EMBL:AC005724 PIR:H84566 SPTR:Q9ZV53	1e-44
Ljwgs_040079.1	99.1.3.2.1068	ATL4K_ARATH							ATL4K_ARATH	Membrane;Metal-binding;Transmembrane;Ublconjugationpathway;Zinc;Zinc-finger,RING-H2 finger protein ATL4K (RING-H2 finger protein ATL13).	2e-48	GO_ID:24868	TAIR|gene:2054048 SPTR:Q9ZV53 symbol:AT2G18650.1 [GO:0000004 "biological process unknown" evidence=ISS] [GO:0005515 "protein binding" evidence=ISS] [GO:0008270 "zinc ion binding" evidence=ISS] InterPro:IPR001841 Pfam:PF00097 PROSITE:PS50089 SMART:SM00184 HSSP:Q9LRB7 EMBL:AC005724 PIR:H84566 SPTR:Q9ZV53	1e-44
Ljwgs_011109.1	99.1.4.3634	GO_ID:12505										GO_ID:12505	TAIR|gene:2050573 SPTR:O64877 symbol:AT2G44430.1 [GO:0003677 "DNA binding" evidence=ISS] [GO:0000004 "biological process unknown" evidence=ND] InterPro:IPR001005 Pfam:PF00439 Pfam:PF00249 InterPro:IPR001487 InterPro:IPR012287 GO:GO:0005634 PROSITE:PS50014 PROSITE:PS50090 SMART:SM00717 SMART:SM00297 EMBL:AC004521 EMBL:BT009664 EMBL:AY120707 PIR:T02398 SPTR:O64877	3e-36
Ljwgs_137333.1.1	99.1.4.3236	GO_ID:34391										GO_ID:34391	TAIR|gene:2156736 SPTR:Q9FHB6 symbol:AT5G52450.1 [GO:0005215 "transporter activity" evidence=ISS] [GO:0016020 "membrane" evidence=ISS] InterPro:IPR002528 Pfam:PF01554 GO:GO:0016020 GO:GO:0009405 TIGRFAMs:TIGR00797 EMBL:AB019226 EMBL:AY046054 EMBL:AY079316 InterPro:IPR004268 PRINTS:PR01806 SPTR:Q9FHB6	1e-17
TC16335	99.2	Unclassified without homolog
chr3.CM0080.51	99.2	Unclassified without homolog
chr2.CM0323.32	99.2	Unclassified without homolog
Ljwgs_074819.1	3.2.10.2	E2.7.1.68, PIP5K 1-phosphatidylinositol-4-phosphate 5-kinase [EC:2.7.1.68] [GO:0016308]	ath:At1g21980	F2E2.1; 1-phosphatidylinositol-4-phosphate 5-kinase, putative / PIP kinase, putative / PtdIns(4)P-5-kinase, putative / diphosphoinositide kinase, putative [EC:2.7.1.68] [KO:K00889]	6e-110				PI5K1_ARATH	Kinase;Phosphorylation;Repeat;Transferase,Phosphatidylinositol-4-phosphate 5-kinase 1 (EC 2.7.1.68) (AtPIP5K1) (1-phosphatidylinositol-4-phosphate kinase 1) (PtdIns(4)P-5-kinase 1) (Diphosphoinositide kinase 1).	3e-110	GO_ID:42161	TAIR|gene:2203210 SPTR:Q9CA20 symbol:AT1G77740 [GO:0008372 "cellular component unknown" evidence=ND] [GO:0016308 "1-phosphatidylinositol-4-phosphate 5-kinase activity" evidence=ISS] InterPro:IPR002498 Pfam:PF01504 SMART:SM00330 HSSP:P78356 InterPro:IPR003409 Pfam:PF02493 SMART:SM00698 EMBL:AC012193 PIR:C96807 SPTR:Q9CA20	2e-106
Ljwgs_074819.1	4.1.3.50	E2.7.1.68, PIP5K 1-phosphatidylinositol-4-phosphate 5-kinase [EC:2.7.1.68] [GO:0016308]	ath:At1g21980	F2E2.1; 1-phosphatidylinositol-4-phosphate 5-kinase, putative / PIP kinase, putative / PtdIns(4)P-5-kinase, putative / diphosphoinositide kinase, putative [EC:2.7.1.68] [KO:K00889]	6e-110				PI5K1_ARATH	Kinase;Phosphorylation;Repeat;Transferase,Phosphatidylinositol-4-phosphate 5-kinase 1 (EC 2.7.1.68) (AtPIP5K1) (1-phosphatidylinositol-4-phosphate kinase 1) (PtdIns(4)P-5-kinase 1) (Diphosphoinositide kinase 1).	3e-110	GO_ID:42161	TAIR|gene:2203210 SPTR:Q9CA20 symbol:AT1G77740 [GO:0008372 "cellular component unknown" evidence=ND] [GO:0016308 "1-phosphatidylinositol-4-phosphate 5-kinase activity" evidence=ISS] InterPro:IPR002498 Pfam:PF01504 SMART:SM00330 HSSP:P78356 InterPro:IPR003409 Pfam:PF02493 SMART:SM00698 EMBL:AC012193 PIR:C96807 SPTR:Q9CA20	2e-106
Ljwgs_074819.1	1.1.17.3	E2.7.1.68, PIP5K 1-phosphatidylinositol-4-phosphate 5-kinase [EC:2.7.1.68] [GO:0016308]	ath:At1g21980	F2E2.1; 1-phosphatidylinositol-4-phosphate 5-kinase, putative / PIP kinase, putative / PtdIns(4)P-5-kinase, putative / diphosphoinositide kinase, putative [EC:2.7.1.68] [KO:K00889]	6e-110				PI5K1_ARATH	Kinase;Phosphorylation;Repeat;Transferase,Phosphatidylinositol-4-phosphate 5-kinase 1 (EC 2.7.1.68) (AtPIP5K1) (1-phosphatidylinositol-4-phosphate kinase 1) (PtdIns(4)P-5-kinase 1) (Diphosphoinositide kinase 1).	3e-110	GO_ID:42161	TAIR|gene:2203210 SPTR:Q9CA20 symbol:AT1G77740 [GO:0008372 "cellular component unknown" evidence=ND] [GO:0016308 "1-phosphatidylinositol-4-phosphate 5-kinase activity" evidence=ISS] InterPro:IPR002498 Pfam:PF01504 SMART:SM00330 HSSP:P78356 InterPro:IPR003409 Pfam:PF02493 SMART:SM00698 EMBL:AC012193 PIR:C96807 SPTR:Q9CA20	2e-106
Ljwgs_014692.1	1.9.7.12	E1.1.1.153, spr sepiapterin reductase [EC:1.1.1.153] [COG:COG1028] [GO:0004757]	ath:At1g66430	T27F4.17; pfkB-type carbohydrate kinase family protein [EC:2.7.1.4] [KO:K00847]	2e-61	BH1511	COG1028	2e-23	SCRK_SOLTU	Carbohydratemetabolism;Kinase;Transferase,Fructokinase (EC 2.7.1.4).	1e-33	GO_ID:48005	TAIR|gene:3692777 SPTR:Q9C524 symbol:AT1G66430.1 [GO:0016301 "kinase activity" evidence=ISS] InterPro:IPR002139 InterPro:IPR002173 Pfam:PF00294 PROSITE:PS00583 PROSITE:PS00584 HSSP:Q9TVW2 PRINTS:PR00990 InterPro:IPR011611 EMBL:AC020665 EMBL:AC074025 PIR:G96689 SPTR:Q9C524	6e-62
Ljwgs_014692.1	1.1.4.5	E1.1.1.125, kduD 2-deoxy-D-gluconate 3-dehydrogenase [EC:1.1.1.125] [COG:COG1028] [GO:0008678]	ath:At1g66430	T27F4.17; pfkB-type carbohydrate kinase family protein [EC:2.7.1.4] [KO:K00847]	2e-61	BH1511	COG1028	2e-23	SCRK_SOLTU	Carbohydratemetabolism;Kinase;Transferase,Fructokinase (EC 2.7.1.4).	1e-33	GO_ID:48005	TAIR|gene:3692777 SPTR:Q9C524 symbol:AT1G66430.1 [GO:0016301 "kinase activity" evidence=ISS] InterPro:IPR002139 InterPro:IPR002173 Pfam:PF00294 PROSITE:PS00583 PROSITE:PS00584 HSSP:Q9TVW2 PRINTS:PR00990 InterPro:IPR011611 EMBL:AC020665 EMBL:AC074025 PIR:G96689 SPTR:Q9C524	6e-62
Ljwgs_014692.1	1.9.10.50	E1.3.1.33, por protochlorophyllide reductase [EC:1.3.1.33] [COG:COG1028] [GO:0016630]	ath:At1g66430	T27F4.17; pfkB-type carbohydrate kinase family protein [EC:2.7.1.4] [KO:K00847]	2e-61	BH1511	COG1028	2e-23	SCRK_SOLTU	Carbohydratemetabolism;Kinase;Transferase,Fructokinase (EC 2.7.1.4).	1e-33	GO_ID:48005	TAIR|gene:3692777 SPTR:Q9C524 symbol:AT1G66430.1 [GO:0016301 "kinase activity" evidence=ISS] InterPro:IPR002139 InterPro:IPR002173 Pfam:PF00294 PROSITE:PS00583 PROSITE:PS00584 HSSP:Q9TVW2 PRINTS:PR00990 InterPro:IPR011611 EMBL:AC020665 EMBL:AC074025 PIR:G96689 SPTR:Q9C524	6e-62
Ljwgs_014692.1	1.8.8.3	E1.3.1.28, entA 2,3-dihydro-2,3-dihydroxybenzoate dehydrogenase [EC:1.3.1.28] [COG:COG1028] [GO:0008667]	ath:At1g66430	T27F4.17; pfkB-type carbohydrate kinase family protein [EC:2.7.1.4] [KO:K00847]	2e-61	BH1511	COG1028	2e-23	SCRK_SOLTU	Carbohydratemetabolism;Kinase;Transferase,Fructokinase (EC 2.7.1.4).	1e-33	GO_ID:48005	TAIR|gene:3692777 SPTR:Q9C524 symbol:AT1G66430.1 [GO:0016301 "kinase activity" evidence=ISS] InterPro:IPR002139 InterPro:IPR002173 Pfam:PF00294 PROSITE:PS00583 PROSITE:PS00584 HSSP:Q9TVW2 PRINTS:PR00990 InterPro:IPR011611 EMBL:AC020665 EMBL:AC074025 PIR:G96689 SPTR:Q9C524	6e-62
Ljwgs_014692.1	1.1.14.17	E1.1.1.36, phbB acetoacetyl-CoA reductase [EC:1.1.1.36] [COG:COG1028] [GO:0018454]	ath:At1g66430	T27F4.17; pfkB-type carbohydrate kinase family protein [EC:2.7.1.4] [KO:K00847]	2e-61	BH1511	COG1028	2e-23	SCRK_SOLTU	Carbohydratemetabolism;Kinase;Transferase,Fructokinase (EC 2.7.1.4).	1e-33	GO_ID:48005	TAIR|gene:3692777 SPTR:Q9C524 symbol:AT1G66430.1 [GO:0016301 "kinase activity" evidence=ISS] InterPro:IPR002139 InterPro:IPR002173 Pfam:PF00294 PROSITE:PS00583 PROSITE:PS00584 HSSP:Q9TVW2 PRINTS:PR00990 InterPro:IPR011611 EMBL:AC020665 EMBL:AC074025 PIR:G96689 SPTR:Q9C524	6e-62
Ljwgs_014692.1	1.1.3.26	E1.1.1.47, gdh glucose 1-dehydrogenase [EC:1.1.1.47] [COG:COG1028]	ath:At1g66430	T27F4.17; pfkB-type carbohydrate kinase family protein [EC:2.7.1.4] [KO:K00847]	2e-61	BH1511	COG1028	2e-23	SCRK_SOLTU	Carbohydratemetabolism;Kinase;Transferase,Fructokinase (EC 2.7.1.4).	1e-33	GO_ID:48005	TAIR|gene:3692777 SPTR:Q9C524 symbol:AT1G66430.1 [GO:0016301 "kinase activity" evidence=ISS] InterPro:IPR002139 InterPro:IPR002173 Pfam:PF00294 PROSITE:PS00583 PROSITE:PS00584 HSSP:Q9TVW2 PRINTS:PR00990 InterPro:IPR011611 EMBL:AC020665 EMBL:AC074025 PIR:G96689 SPTR:Q9C524	6e-62
Ljwgs_014692.1	1.1.13.10	E1.3.1.- [EC:1.3.1.-] [COG:COG1028]	ath:At1g66430	T27F4.17; pfkB-type carbohydrate kinase family protein [EC:2.7.1.4] [KO:K00847]	2e-61	BH1511	COG1028	2e-23	SCRK_SOLTU	Carbohydratemetabolism;Kinase;Transferase,Fructokinase (EC 2.7.1.4).	1e-33	GO_ID:48005	TAIR|gene:3692777 SPTR:Q9C524 symbol:AT1G66430.1 [GO:0016301 "kinase activity" evidence=ISS] InterPro:IPR002139 InterPro:IPR002173 Pfam:PF00294 PROSITE:PS00583 PROSITE:PS00584 HSSP:Q9TVW2 PRINTS:PR00990 InterPro:IPR011611 EMBL:AC020665 EMBL:AC074025 PIR:G96689 SPTR:Q9C524	6e-62
Ljwgs_014692.1	1.11.6.2	E1.3.1.- [EC:1.3.1.-] [COG:COG1028]	ath:At1g66430	T27F4.17; pfkB-type carbohydrate kinase family protein [EC:2.7.1.4] [KO:K00847]	2e-61	BH1511	COG1028	2e-23	SCRK_SOLTU	Carbohydratemetabolism;Kinase;Transferase,Fructokinase (EC 2.7.1.4).	1e-33	GO_ID:48005	TAIR|gene:3692777 SPTR:Q9C524 symbol:AT1G66430.1 [GO:0016301 "kinase activity" evidence=ISS] InterPro:IPR002139 InterPro:IPR002173 Pfam:PF00294 PROSITE:PS00583 PROSITE:PS00584 HSSP:Q9TVW2 PRINTS:PR00990 InterPro:IPR011611 EMBL:AC020665 EMBL:AC074025 PIR:G96689 SPTR:Q9C524	6e-62
Ljwgs_014692.1	1.1.5.2	E2.7.1.4, scrK fructokinase [EC:2.7.1.4] [COG:COG0524] [GO:0008865]	ath:At1g66430	T27F4.17; pfkB-type carbohydrate kinase family protein [EC:2.7.1.4] [KO:K00847]	2e-61	BH1511	COG1028	2e-23	SCRK_SOLTU	Carbohydratemetabolism;Kinase;Transferase,Fructokinase (EC 2.7.1.4).	1e-33	GO_ID:48005	TAIR|gene:3692777 SPTR:Q9C524 symbol:AT1G66430.1 [GO:0016301 "kinase activity" evidence=ISS] InterPro:IPR002139 InterPro:IPR002173 Pfam:PF00294 PROSITE:PS00583 PROSITE:PS00584 HSSP:Q9TVW2 PRINTS:PR00990 InterPro:IPR011611 EMBL:AC020665 EMBL:AC074025 PIR:G96689 SPTR:Q9C524	6e-62
Ljwgs_014692.1	1.7.11.2	E1.1.1.102 3-dehydrosphinganine reductase [EC:1.1.1.102] [COG:COG1028] [GO:0047560]	ath:At1g66430	T27F4.17; pfkB-type carbohydrate kinase family protein [EC:2.7.1.4] [KO:K00847]	2e-61	BH1511	COG1028	2e-23	SCRK_SOLTU	Carbohydratemetabolism;Kinase;Transferase,Fructokinase (EC 2.7.1.4).	1e-33	GO_ID:48005	TAIR|gene:3692777 SPTR:Q9C524 symbol:AT1G66430.1 [GO:0016301 "kinase activity" evidence=ISS] InterPro:IPR002139 InterPro:IPR002173 Pfam:PF00294 PROSITE:PS00583 PROSITE:PS00584 HSSP:Q9TVW2 PRINTS:PR00990 InterPro:IPR011611 EMBL:AC020665 EMBL:AC074025 PIR:G96689 SPTR:Q9C524	6e-62
Ljwgs_014692.1	1.3.1.5	E1.1.1.100, fabG 3-oxoacyl-[acyl-carrier protein] reductase [EC:1.1.1.100] [COG:COG1028] [GO:0004316]	ath:At1g66430	T27F4.17; pfkB-type carbohydrate kinase family protein [EC:2.7.1.4] [KO:K00847]	2e-61	BH1511	COG1028	2e-23	SCRK_SOLTU	Carbohydratemetabolism;Kinase;Transferase,Fructokinase (EC 2.7.1.4).	1e-33	GO_ID:48005	TAIR|gene:3692777 SPTR:Q9C524 symbol:AT1G66430.1 [GO:0016301 "kinase activity" evidence=ISS] InterPro:IPR002139 InterPro:IPR002173 Pfam:PF00294 PROSITE:PS00583 PROSITE:PS00584 HSSP:Q9TVW2 PRINTS:PR00990 InterPro:IPR011611 EMBL:AC020665 EMBL:AC074025 PIR:G96689 SPTR:Q9C524	6e-62
Ljwgs_014692.1	1.3.4.7	E1.1.1.30, bdh 3-hydroxybutyrate dehydrogenase [EC:1.1.1.30] [COG:COG1028] [GO:0003858]	ath:At1g66430	T27F4.17; pfkB-type carbohydrate kinase family protein [EC:2.7.1.4] [KO:K00847]	2e-61	BH1511	COG1028	2e-23	SCRK_SOLTU	Carbohydratemetabolism;Kinase;Transferase,Fructokinase (EC 2.7.1.4).	1e-33	GO_ID:48005	TAIR|gene:3692777 SPTR:Q9C524 symbol:AT1G66430.1 [GO:0016301 "kinase activity" evidence=ISS] InterPro:IPR002139 InterPro:IPR002173 Pfam:PF00294 PROSITE:PS00583 PROSITE:PS00584 HSSP:Q9TVW2 PRINTS:PR00990 InterPro:IPR011611 EMBL:AC020665 EMBL:AC074025 PIR:G96689 SPTR:Q9C524	6e-62
Ljwgs_014692.1	1.1.5.27	E1.1.1.140, srlD sorbitol-6-phosphate 2-dehydrogenase [EC:1.1.1.140] [COG:COG1028] [GO:0009010]	ath:At1g66430	T27F4.17; pfkB-type carbohydrate kinase family protein [EC:2.7.1.4] [KO:K00847]	2e-61	BH1511	COG1028	2e-23	SCRK_SOLTU	Carbohydratemetabolism;Kinase;Transferase,Fructokinase (EC 2.7.1.4).	1e-33	GO_ID:48005	TAIR|gene:3692777 SPTR:Q9C524 symbol:AT1G66430.1 [GO:0016301 "kinase activity" evidence=ISS] InterPro:IPR002139 InterPro:IPR002173 Pfam:PF00294 PROSITE:PS00583 PROSITE:PS00584 HSSP:Q9TVW2 PRINTS:PR00990 InterPro:IPR011611 EMBL:AC020665 EMBL:AC074025 PIR:G96689 SPTR:Q9C524	6e-62
Ljwgs_014692.1	1.5.14.16	E1.3.1.- [EC:1.3.1.-] [COG:COG1028]	ath:At1g66430	T27F4.17; pfkB-type carbohydrate kinase family protein [EC:2.7.1.4] [KO:K00847]	2e-61	BH1511	COG1028	2e-23	SCRK_SOLTU	Carbohydratemetabolism;Kinase;Transferase,Fructokinase (EC 2.7.1.4).	1e-33	GO_ID:48005	TAIR|gene:3692777 SPTR:Q9C524 symbol:AT1G66430.1 [GO:0016301 "kinase activity" evidence=ISS] InterPro:IPR002139 InterPro:IPR002173 Pfam:PF00294 PROSITE:PS00583 PROSITE:PS00584 HSSP:Q9TVW2 PRINTS:PR00990 InterPro:IPR011611 EMBL:AC020665 EMBL:AC074025 PIR:G96689 SPTR:Q9C524	6e-62
Ljwgs_014692.1	1.11.16.6	E1.3.1.25, benD 1,6-dihydroxycyclohexa-2,4-diene-1-carboxylate dehydrogenase [EC:1.3.1.25] [COG:COG1028] [GO:0047116]	ath:At1g66430	T27F4.17; pfkB-type carbohydrate kinase family protein [EC:2.7.1.4] [KO:K00847]	2e-61	BH1511	COG1028	2e-23	SCRK_SOLTU	Carbohydratemetabolism;Kinase;Transferase,Fructokinase (EC 2.7.1.4).	1e-33	GO_ID:48005	TAIR|gene:3692777 SPTR:Q9C524 symbol:AT1G66430.1 [GO:0016301 "kinase activity" evidence=ISS] InterPro:IPR002139 InterPro:IPR002173 Pfam:PF00294 PROSITE:PS00583 PROSITE:PS00584 HSSP:Q9TVW2 PRINTS:PR00990 InterPro:IPR011611 EMBL:AC020665 EMBL:AC074025 PIR:G96689 SPTR:Q9C524	6e-62
Ljwgs_014692.1	1.3.10.8	E1.1.1.101, AYR1 1-acylglycerone phosphate reductase [EC:1.1.1.101] [COG:COG1028] [GO:0000140]	ath:At1g66430	T27F4.17; pfkB-type carbohydrate kinase family protein [EC:2.7.1.4] [KO:K00847]	2e-61	BH1511	COG1028	2e-23	SCRK_SOLTU	Carbohydratemetabolism;Kinase;Transferase,Fructokinase (EC 2.7.1.4).	1e-33	GO_ID:48005	TAIR|gene:3692777 SPTR:Q9C524 symbol:AT1G66430.1 [GO:0016301 "kinase activity" evidence=ISS] InterPro:IPR002139 InterPro:IPR002173 Pfam:PF00294 PROSITE:PS00583 PROSITE:PS00584 HSSP:Q9TVW2 PRINTS:PR00990 InterPro:IPR011611 EMBL:AC020665 EMBL:AC074025 PIR:G96689 SPTR:Q9C524	6e-62
Ljwgs_014692.1	1.5.13.29	HCAB 2,3-dihydroxy-2,3-dihydrophenylpropionate dehydrogenase [EC:1.3.1.-] [COG:COG1028] [GO:0018498]	ath:At1g66430	T27F4.17; pfkB-type carbohydrate kinase family protein [EC:2.7.1.4] [KO:K00847]	2e-61	BH1511	COG1028	2e-23	SCRK_SOLTU	Carbohydratemetabolism;Kinase;Transferase,Fructokinase (EC 2.7.1.4).	1e-33	GO_ID:48005	TAIR|gene:3692777 SPTR:Q9C524 symbol:AT1G66430.1 [GO:0016301 "kinase activity" evidence=ISS] InterPro:IPR002139 InterPro:IPR002173 Pfam:PF00294 PROSITE:PS00583 PROSITE:PS00584 HSSP:Q9TVW2 PRINTS:PR00990 InterPro:IPR011611 EMBL:AC020665 EMBL:AC074025 PIR:G96689 SPTR:Q9C524	6e-62
Ljwgs_014692.1	1.1.8.39	E2.7.1.4, scrK fructokinase [EC:2.7.1.4] [COG:COG0524] [GO:0008865]	ath:At1g66430	T27F4.17; pfkB-type carbohydrate kinase family protein [EC:2.7.1.4] [KO:K00847]	2e-61	BH1511	COG1028	2e-23	SCRK_SOLTU	Carbohydratemetabolism;Kinase;Transferase,Fructokinase (EC 2.7.1.4).	1e-33	GO_ID:48005	TAIR|gene:3692777 SPTR:Q9C524 symbol:AT1G66430.1 [GO:0016301 "kinase activity" evidence=ISS] InterPro:IPR002139 InterPro:IPR002173 Pfam:PF00294 PROSITE:PS00583 PROSITE:PS00584 HSSP:Q9TVW2 PRINTS:PR00990 InterPro:IPR011611 EMBL:AC020665 EMBL:AC074025 PIR:G96689 SPTR:Q9C524	6e-62
Ljwgs_014692.1	1.1.14.36	E1.1.1.30, bdh 3-hydroxybutyrate dehydrogenase [EC:1.1.1.30] [COG:COG1028] [GO:0003858]	ath:At1g66430	T27F4.17; pfkB-type carbohydrate kinase family protein [EC:2.7.1.4] [KO:K00847]	2e-61	BH1511	COG1028	2e-23	SCRK_SOLTU	Carbohydratemetabolism;Kinase;Transferase,Fructokinase (EC 2.7.1.4).	1e-33	GO_ID:48005	TAIR|gene:3692777 SPTR:Q9C524 symbol:AT1G66430.1 [GO:0016301 "kinase activity" evidence=ISS] InterPro:IPR002139 InterPro:IPR002173 Pfam:PF00294 PROSITE:PS00583 PROSITE:PS00584 HSSP:Q9TVW2 PRINTS:PR00990 InterPro:IPR011611 EMBL:AC020665 EMBL:AC074025 PIR:G96689 SPTR:Q9C524	6e-62
TC18251	99.2	Unclassified without homolog
chr1.CM1409.29	99.1.4.4120	GO_ID:49665										GO_ID:49665	TAIR|gene:2206959 SPTR:Q8W488 symbol:AT1G33110.1 [GO:0005215 "transporter activity" evidence=ISS] [GO:0016020 "membrane" evidence=ISS] InterPro:IPR002528 Pfam:PF01554 GO:GO:0016020 TIGRFAMs:TIGR00797 EMBL:AY062756 EMBL:AY114687 SPTR:Q8W488	6e-23
Ljwgs_031221.1	99.1.4.1323	GO_ID:16181							NIPA_MOUSE	Alternativesplicing;Cellcycle;Celldivision;Metal-binding;Mitosis;Nuclearprotein;Phosphorylation;Ublconjugationpathway;Zinc;Zinc-finger,Nuclear-interacting partner of ALK (Nuclear-interacting partner of anaplastic lymphoma kinase) (mNIPA) (Zinc finger C3HC-type protein 1).	6e-12	GO_ID:16181	TAIR|gene:3433726 SPTR:Q9M997 symbol:AT1G48950.1 [GO:0005554 "molecular function unknown" evidence=ND] [GO:0000004 "biological process unknown" evidence=ND] EMBL:AC016041 EMBL:AC084414 PIR:C96527 SPTR:Q9M997	4e-74
Ljwgs_031221.1	99.1.3.2.3550	NIPA_MOUSE							NIPA_MOUSE	Alternativesplicing;Cellcycle;Celldivision;Metal-binding;Mitosis;Nuclearprotein;Phosphorylation;Ublconjugationpathway;Zinc;Zinc-finger,Nuclear-interacting partner of ALK (Nuclear-interacting partner of anaplastic lymphoma kinase) (mNIPA) (Zinc finger C3HC-type protein 1).	6e-12	GO_ID:16181	TAIR|gene:3433726 SPTR:Q9M997 symbol:AT1G48950.1 [GO:0005554 "molecular function unknown" evidence=ND] [GO:0000004 "biological process unknown" evidence=ND] EMBL:AC016041 EMBL:AC084414 PIR:C96527 SPTR:Q9M997	4e-74
chr4.CM0042.3	99.1.4.6749	GO_ID:48063										GO_ID:48063	TAIR|gene:2026909 SPTR:Q9SX24 symbol:AT1G68610.1 [GO:0000004 "biological process unknown" evidence=ND] [GO:0005554 "molecular function unknown" evidence=ND] [GO:0008372 "cellular component unknown" evidence=ND] InterPro:IPR006461 Pfam:PF04749 TIGRFAMs:TIGR01571 EMBL:AC008075 PIR:E96710 SPTR:Q9SX24	6e-43
Ljwgs_044252.0.1	99.2	Unclassified without homolog
Ljwgs_018319.1	99.1.4.1081	GO_ID:4048										GO_ID:4048	TAIR|gene:2198194 SPTR:Q8GZ85 symbol:AT1G01770.1 [GO:0000004 "biological process unknown" evidence=ND] [GO:0008372 "cellular component unknown" evidence=ND] EMBL:AK117153 InterPro:IPR010839 Pfam:PF07287 SPTR:Q8GZ85	2e-108
TM0855.19	99.2	Unclassified without homolog
Ljwgs_099100.1	99.1.4.441	GO_ID:54366										GO_ID:54366	TAIR|gene:2099900 SPTR:Q9M2U3 symbol:AT3G55350.1 [GO:0005554 "molecular function unknown" evidence=ND] [GO:0008372 "cellular component unknown" evidence=ND] EMBL:AL132975 EMBL:BT009674 EMBL:AY087712 EMBL:AK117365 PIR:T47674 SPTR:Q9M2U3	6e-18
Ljwgs_062140.1	1.1.8.29	E3.1.1.11 pectinesterase [EC:3.1.1.11] [GO:0030599]	ath:At1g53830	T18A20.6; pectinesterase family protein [EC:3.1.1.11] [KO:K01051]	2e-18				PME2_ARATH	Aspartylesterase;Cellwall;Glycoprotein;Hydrolase;Multigenefamily;Signal,Pectinesterase-2 precursor (EC 3.1.1.11) (Pectin methylesterase 2) (PE 2).	1e-18	GO_ID:28566	TAIR|gene:3689878 SPTR:O49298 symbol:AT1G23200.1 [GO:0009505 "cell wall (sensu Magnoliophyta)" evidence=ISS] [GO:0030599 "pectinesterase activity" evidence=ISS] InterPro:IPR000070 InterPro:IPR006501 Pfam:PF04043 InterPro:IPR007186 TIGRFAMs:TIGR01614 HSSP:P83218 Pfam:PF01095 PROSITE:PS00503 EMBL:AC002311 EMBL:AC005292 EMBL:AY065263 EMBL:AY091325 PIR:C86366 SPTR:O49298	2e-21
Ljwgs_062140.1	1.1.4.1	E3.1.1.11 pectinesterase [EC:3.1.1.11] [GO:0030599]	ath:At1g53830	T18A20.6; pectinesterase family protein [EC:3.1.1.11] [KO:K01051]	2e-18				PME2_ARATH	Aspartylesterase;Cellwall;Glycoprotein;Hydrolase;Multigenefamily;Signal,Pectinesterase-2 precursor (EC 3.1.1.11) (Pectin methylesterase 2) (PE 2).	1e-18	GO_ID:28566	TAIR|gene:3689878 SPTR:O49298 symbol:AT1G23200.1 [GO:0009505 "cell wall (sensu Magnoliophyta)" evidence=ISS] [GO:0030599 "pectinesterase activity" evidence=ISS] InterPro:IPR000070 InterPro:IPR006501 Pfam:PF04043 InterPro:IPR007186 TIGRFAMs:TIGR01614 HSSP:P83218 Pfam:PF01095 PROSITE:PS00503 EMBL:AC002311 EMBL:AC005292 EMBL:AY065263 EMBL:AY091325 PIR:C86366 SPTR:O49298	2e-21
Ljwgs_019178.1	99.2	Unclassified without homolog
chr6.CM0139.7	99.1.4.4119	GO_ID:53379										GO_ID:53379	TAIR|gene:2084830 SPTR:Q9M251 symbol:AT3G43100.1 [GO:0000004 "biological process unknown" evidence=ND] [GO:0005554 "molecular function unknown" evidence=ND] [GO:0008372 "cellular component unknown" evidence=ND] Pfam:PF02721 InterPro:IPR003871 EMBL:AL138643 PIR:T47368 SPTR:Q9M251	4e-10
Ljwgs_029724.1	1.2.3.22	PECE bilin biosynthesis PecE protein [EC:4.-.-.-] [GO:0016829]										GO_ID:28636	TAIR|gene:2066039 SPTR:Q9ZQ51 symbol:AT2G22620.1 [GO:0016829 "lyase activity" evidence=ISS] [GO:0000004 "biological process unknown" evidence=ND] EMBL:AC006340 PIR:G84614 InterPro:IPR010325 Pfam:PF06045 SPTR:Q9ZQ51	2e-30
Ljwgs_029724.1	1.2.3.10	CPCE phycocyanobilin lyase alpha subunit [EC:4.-.-.-] [COG:COG1413] [GO:0016829]										GO_ID:28636	TAIR|gene:2066039 SPTR:Q9ZQ51 symbol:AT2G22620.1 [GO:0016829 "lyase activity" evidence=ISS] [GO:0000004 "biological process unknown" evidence=ND] EMBL:AC006340 PIR:G84614 InterPro:IPR010325 Pfam:PF06045 SPTR:Q9ZQ51	2e-30
Ljwgs_029724.1	1.9.7.15	PABC 4-amino-4-deoxychorismate lyase [EC:4.1.3.38] [COG:COG0115] [GO:0016829]										GO_ID:28636	TAIR|gene:2066039 SPTR:Q9ZQ51 symbol:AT2G22620.1 [GO:0016829 "lyase activity" evidence=ISS] [GO:0000004 "biological process unknown" evidence=ND] EMBL:AC006340 PIR:G84614 InterPro:IPR010325 Pfam:PF06045 SPTR:Q9ZQ51	2e-30
Ljwgs_036625.1	1.10.7.9	E1.14.13.21 flavonoid 3-monooxygenase [EC:1.14.13.21] [GO:0016711]	ath:At5g07990	F13G24.190; cytochrome P450 75A5 / flavonoid 3-monooxygenase / flavonoid 3-hydroxylase (F3H) (F35H) (TT7) [EC:1.14.13.21] [KO:K05280]	8e-20				C93A3_SOYBN	Heme;Iron;Membrane;Metal-binding;Monooxygenase;Oxidoreductase;Transmembrane,Cytochrome P450 93A3 (EC 1.14.-.-) (P450 CP5).	4e-47	GO_ID:17300	TAIR|gene:2169433 SPTR:Q9FL56 symbol:AT5G06900.1 [GO:0019825 "oxygen binding" evidence=ISS] InterPro:IPR001128 Pfam:PF00067 InterPro:IPR002403 InterPro:IPR002401 PRINTS:PR00463 PRINTS:PR00385 PROSITE:PS00086 PRINTS:PR00465 EMBL:AB010697 SPTR:Q9FL56	3e-36
Ljwgs_039245.1	99.1.4.6479	GO_ID:34905										GO_ID:34905	TAIR|gene:2094996 SPTR:Q9LS51 symbol:EMB1865 "EMBRYO DEFECTIVE 1865" [GO:0000004 "biological process unknown" evidence=ND] InterPro:IPR001890 Pfam:PF01985 EMBL:AB026658 EMBL:AY063908 SPTR:Q9LS51	7e-60
chr4.CM0087.19	99.1.3.2.407	ZFP1_WHEAT							ZFP1_WHEAT	DNA-binding;Metal-binding;Nuclearprotein;Repeat;Transcription;Transcriptionregulation;Zinc;Zinc-finger,Zinc-finger protein 1 (WZF1).	3e-10	GO_ID:20045	TAIR|gene:2197889 SPTR:Q9FZE5 symbol:AT1G26610.1 [GO:0003700 "transcription factor activity" evidence=ISS] [GO:0045449 "regulation of transcription" evidence=TAS] [GO:0003676 "nucleic acid binding" evidence=ISS] [GO:0008270 "zinc ion binding" evidence=ISS] InterPro:IPR007087 Prosite:PS00028 Pfam:PF00096 SMART:SM00355 PROSITE:PS50157 EMBL:AC013427 PIR:C86393 SPTR:Q9FZE5	3e-37
chr4.CM0087.19	99.1.4.1492	GO_ID:20045							ZFP1_WHEAT	DNA-binding;Metal-binding;Nuclearprotein;Repeat;Transcription;Transcriptionregulation;Zinc;Zinc-finger,Zinc-finger protein 1 (WZF1).	3e-10	GO_ID:20045	TAIR|gene:2197889 SPTR:Q9FZE5 symbol:AT1G26610.1 [GO:0003700 "transcription factor activity" evidence=ISS] [GO:0045449 "regulation of transcription" evidence=TAS] [GO:0003676 "nucleic acid binding" evidence=ISS] [GO:0008270 "zinc ion binding" evidence=ISS] InterPro:IPR007087 Prosite:PS00028 Pfam:PF00096 SMART:SM00355 PROSITE:PS50157 EMBL:AC013427 PIR:C86393 SPTR:Q9FZE5	3e-37
chr2.TM0134.30	99.1.4.764	GO_ID:23676										GO_ID:23676	TAIR|gene:2010591 SPTR:Q9MAU5 symbol:AT1G04970.1 [GO:0000004 "biological process unknown" evidence=ND] [GO:0008289 "lipid binding" evidence=ISS] INTERPRO:IPR001124 Pfam:PF01273 Pfam:PF02886 SMART:SM00328 SMART:SM00329 EMBL:AC004809 EMBL:BT004276 EMBL:BT005587 PIR:C86183 SPTR:Q9MAU5	3e-50
Ljwgs_021091.1	99.1.4.2542	GO_ID:14276										GO_ID:14276	TAIR|gene:3441679 SPTR:Q9FKQ8 symbol:AT5G65290.1 [GO:0005554 "molecular function unknown" evidence=ND] [GO:0000004 "biological process unknown" evidence=ND] [GO:0016021 "integral to membrane" evidence=ISS] Pfam:PF04791 InterPro:IPR006876 EMBL:AB011479 SPTR:Q9FKQ8	3e-40
Ljwgs_062895.1.1	99.1.4.2032	GO_ID:27385										GO_ID:27385	TAIR|gene:2042643 SPTR:Q9SIV6 symbol:AT2G16460.1 [GO:0005554 "molecular function unknown" evidence=ND] [GO:0000004 "biological process unknown" evidence=ND] [GO:0005739 "mitochondrion" evidence=IDA] GO:GO:0005739 EMBL:AC007047 EMBL:AY065418 EMBL:AY084372 EMBL:BT006146 PIR:E84540 SPTR:Q9SIV6	5e-28
Ljwgs_054936.1	1.1.8.56	E2.4.1.12 cellulose synthase (UDP-forming) [EC:2.4.1.12] [COG:COG1215] [GO:0016760] [CAZy:GT2]							CESA3_ARATH	Cellwall;Cellulosebiosynthesis;Coiledcoil;Glycoprotein;Glycosyltransferase;Membrane;Metal-binding;Transferase;Transmembrane;Zinc;Zinc-finger,Cellulose synthase A catalytic subunit 3 [UDP-forming] (EC 2.4.1.12) (AtCesA-3) (Constitutive expression of VSP1 protein 1) (Isoxaben resistant protein 1) (Ath-B).	2e-119	GO_ID:28165	TAIR|gene:2148170 SPTR:Q9LFL0 symbol:AT5G16910.1 [GO:0016757 "transferase activity, transferring glycosyl groups" evidence=ISS] [GO:0000271 "polysaccharide biosynthesis" evidence=ISS] [GO:0009832 "cell wall biosynthesis (sensu Magnoliophyta)" evidence=ISS] [GO:0016759 "cellulose synthase activity" evidence=ISS] InterPro:IPR005150 Pfam:PF03552 GO:GO:0016020 EMBL:AL391141 PIR:T51546 SPTR:Q9LFL0	0
gi7784368	99.2	Unclassified without homolog
Ljwgs_082247.1	99.1.4.1625	GO_ID:7739										GO_ID:7739	TAIR|gene:2134965 SPTR:O22978 symbol:AT4G24130.1 [GO:0000004 "biological process unknown" evidence=ND] [GO:0008372 "cellular component unknown" evidence=ND] [GO:0005554 "molecular function unknown" evidence=ISS] Pfam:PF04398 InterPro:IPR007493 EMBL:AL161560 EMBL:AC002343 EMBL:AL109619 EMBL:AK118183 EMBL:BT008528 PIR:T13461 SPTR:O22978	4e-33
Ljwgs_005309.1	99.1.4.261	GO_ID:40061										GO_ID:40061	TAIR|gene:2201875 SPTR:Q94A87 symbol:AT1G10090.1 [GO:0005554 "molecular function unknown" evidence=ND] [GO:0000004 "biological process unknown" evidence=ND] InterPro:IPR003864 GO:GO:0016020 Pfam:PF02714 EMBL:AY049273 EMBL:AK176422 EMBL:AK176455 SPTR:Q94A87	2e-25
gi45620438	99.2	Unclassified without homolog
chr1.CM0591.13.2	1.6.3.16	E2.1.1.- [EC:2.1.1.-] [COG:COG0500 COG0742]	ath:At1g64970	F13O11.27; expressed protein [EC:2.1.1.95] [KO:K05928]	1e-37	slr0089	COG0500	2e-13	GTOMC_ARATH	Chloroplast;Methyltransferase;Plastid;Transferase;Transitpeptide,Tocopherol O-methyltransferase, chloroplast precursor (EC 2.1.1.95) (Gamma-tocopherol methyltransferase).	6e-38
chr1.CM0591.13.2	1.5.12.40	E2.1.1.- [EC:2.1.1.-] [COG:COG0500 COG0742]	ath:At1g64970	F13O11.27; expressed protein [EC:2.1.1.95] [KO:K05928]	1e-37	slr0089	COG0500	2e-13	GTOMC_ARATH	Chloroplast;Methyltransferase;Plastid;Transferase;Transitpeptide,Tocopherol O-methyltransferase, chloroplast precursor (EC 2.1.1.95) (Gamma-tocopherol methyltransferase).	6e-38
chr1.CM0591.13.2	1.3.8.17	E2.1.1.- [EC:2.1.1.-] [COG:COG0500 COG0742]	ath:At1g64970	F13O11.27; expressed protein [EC:2.1.1.95] [KO:K05928]	1e-37	slr0089	COG0500	2e-13	GTOMC_ARATH	Chloroplast;Methyltransferase;Plastid;Transferase;Transitpeptide,Tocopherol O-methyltransferase, chloroplast precursor (EC 2.1.1.95) (Gamma-tocopherol methyltransferase).	6e-38
chr1.CM0591.13.2	1.5.11.30	E2.1.1.- [EC:2.1.1.-] [COG:COG0500 COG0742]	ath:At1g64970	F13O11.27; expressed protein [EC:2.1.1.95] [KO:K05928]	1e-37	slr0089	COG0500	2e-13	GTOMC_ARATH	Chloroplast;Methyltransferase;Plastid;Transferase;Transitpeptide,Tocopherol O-methyltransferase, chloroplast precursor (EC 2.1.1.95) (Gamma-tocopherol methyltransferase).	6e-38
chr1.CM0591.13.2	1.6.4.7	E2.1.1.- [EC:2.1.1.-] [COG:COG0500 COG0742]	ath:At1g64970	F13O11.27; expressed protein [EC:2.1.1.95] [KO:K05928]	1e-37	slr0089	COG0500	2e-13	GTOMC_ARATH	Chloroplast;Methyltransferase;Plastid;Transferase;Transitpeptide,Tocopherol O-methyltransferase, chloroplast precursor (EC 2.1.1.95) (Gamma-tocopherol methyltransferase).	6e-38
chr1.CM0591.13.2	1.9.4.4	E2.1.1.1, NNMT nicotinamide N-methyltransferase [EC:2.1.1.1] [COG:COG0500] [GO:0008112]	ath:At1g64970	F13O11.27; expressed protein [EC:2.1.1.95] [KO:K05928]	1e-37	slr0089	COG0500	2e-13	GTOMC_ARATH	Chloroplast;Methyltransferase;Plastid;Transferase;Transitpeptide,Tocopherol O-methyltransferase, chloroplast precursor (EC 2.1.1.95) (Gamma-tocopherol methyltransferase).	6e-38
chr1.CM0591.13.2	1.11.12.7	E2.1.1.- [EC:2.1.1.-] [COG:COG0500 COG0742]	ath:At1g64970	F13O11.27; expressed protein [EC:2.1.1.95] [KO:K05928]	1e-37	slr0089	COG0500	2e-13	GTOMC_ARATH	Chloroplast;Methyltransferase;Plastid;Transferase;Transitpeptide,Tocopherol O-methyltransferase, chloroplast precursor (EC 2.1.1.95) (Gamma-tocopherol methyltransferase).	6e-38
chr1.CM0591.13.2	1.9.10.46	E2.1.1.11, chlM magnesium-protoporphyrin O-methyltransferase [EC:2.1.1.11] [COG:COG0500] [GO:0046406]	ath:At1g64970	F13O11.27; expressed protein [EC:2.1.1.95] [KO:K05928]	1e-37	slr0089	COG0500	2e-13	GTOMC_ARATH	Chloroplast;Methyltransferase;Plastid;Transferase;Transitpeptide,Tocopherol O-methyltransferase, chloroplast precursor (EC 2.1.1.95) (Gamma-tocopherol methyltransferase).	6e-38
chr1.CM0591.13.2	1.5.14.34	E2.1.1.- [EC:2.1.1.-] [COG:COG0500 COG0742]	ath:At1g64970	F13O11.27; expressed protein [EC:2.1.1.95] [KO:K05928]	1e-37	slr0089	COG0500	2e-13	GTOMC_ARATH	Chloroplast;Methyltransferase;Plastid;Transferase;Transitpeptide,Tocopherol O-methyltransferase, chloroplast precursor (EC 2.1.1.95) (Gamma-tocopherol methyltransferase).	6e-38
CM0457.5.4	2.2.1.2.40	RP-L7e, RPL7 large subunit ribosomal protein L7e [COG:COG1841]	ath:At2g01250	F10A8.13; 60S ribosomal protein L7 (RPL7B) [KO:K02937]	3e-17				RL71_ARATH	Ribonucleoprotein;Ribosomalprotein,60S ribosomal protein L7-1.	2e-17	GO_ID:15768	TAIR|gene:2038740 SPTR:P60040 symbol:AT2G01250.1 [GO:0003735 "structural constituent of ribosome" evidence=ISS] [GO:0006412 "protein biosynthesis" evidence=ISS] [GO:0015934 "large ribosomal subunit" evidence=ISS] Pfam:PF00327 INTERPRO:IPR000517 InterPro:IPR005998 TIGRFAMs:TIGR01310 PROSITE:PS00634 EMBL:AC006200 EMBL:AF370484 EMBL:AY045994 EMBL:AY079328 EMBL:AY081698 EMBL:AY085139 EMBL:Z29141 PIR:…	6e-18
Ljwgs_013309.2	99.2	Unclassified without homolog
Ljwgs_030020.1.1	99.1.4.3239	GO_ID:37331										GO_ID:37331	TAIR|gene:2165173 SPTR:Q9FFM1 symbol:AT5G35810.1 [GO:0005554 "molecular function unknown" evidence=ND] [GO:0000004 "biological process unknown" evidence=ND] InterPro:IPR002110 EMBL:AB005236 SPTR:Q9FFM1	2e-27
chr3.CM0396.29	2.4.3.121	E6.5.1.1, lig DNA ligase (ATP) [EC:6.5.1.1] [COG:COG1793] [GO:0003910]	ath:At1g08130	T6D22.23; DNA ligase / polydeoxyribonucleotide synthase [ATP] [EC:6.5.1.1] [KO:K01971]	9e-52	YDL164c	COG1793	6e-19	DNLI_ARATH	ATP-binding;Cellcycle;Celldivision;DNAdamage;DNArecombination;DNArepair;DNAreplication;Ligase;Nuclearprotein;Nucleotide-binding,DNA ligase (EC 6.5.1.1) (Polydeoxyribonucleotide synthase [ATP]).	5e-52	GO_ID:41738	TAIR|gene:3435770 SPTR:Q42572 symbol:AT1G08130.1 [GO:0003910 "DNA ligase (ATP) activity" evidence=ISS] [GO:0005524 "ATP binding" evidence=ISS] InterPro:IPR008994 InterPro:IPR000977 Pfam:PF01068 Pfam:PF04679 Pfam:PF04675 TIGRFAMs:TIGR00574 PROSITE:PS00697 PROSITE:PS00333 PROSITE:PS50160 EMBL:AC026875 EMBL:X97924 EMBL:AC011438 EMBL:BT005964 PIR:S71278 SPTR:Q42572	2e-52
chr4.BM1376.10	3.1.3.22	TC.POT proton-dependent oligopeptide transporter, POT family [COG:COG3104] [TC:2.A.17]	hsa:51296	SLC15A3; solute carrier family 15, member 3 [KO:K03305]	9e-20				CHL1_ARATH	Herbicideresistance;Membrane;Nitrateassimilation;Symport;Transmembrane;Transport,Nitrate/chlorate transporter.	1e-97	GO_ID:29482	TAIR|gene:3435169 SPTR:Q05085 symbol:AT1G12110.1 [GO:0005215 "transporter activity" evidence=ISS] InterPro:IPR000109 Pfam:PF00854 PROSITE:PS01022 PROSITE:PS01023 EMBL:AC002131 EMBL:L10357 EMBL:BT002016 EMBL:BT008783 PIR:A45772 SPTR:Q05085	4e-98
Ljwgs_124283.1	99.1.4.4926	GO_ID:45320										GO_ID:45320	TAIR|gene:2194675 SPTR:Q9XIG1 symbol:AT1G43620.1 [GO:0008372 "cellular component unknown" evidence=ND] [GO:0016757 "transferase activity, transferring glycosyl groups" evidence=ISS] InterPro:IPR004276 Pfam:PF03033 EMBL:AC007203 EMBL:BT005834 PIR:D96499 SPTR:Q9XIG1	2e-25
Ljwgs_025722.2	99.1.4.3675	GO_ID:14057										GO_ID:14057	TAIR|gene:2049479 SPTR:Q9SJN3 symbol:AT2G36220.1 [GO:0005554 "molecular function unknown" evidence=ND] [GO:0000004 "biological process unknown" evidence=ND] [GO:0008372 "cellular component unknown" evidence=ND] EMBL:AC006921 EMBL:AY053408 EMBL:AY074832 PIR:B84778 SPTR:Q9SJN3	3e-33
chr1.CM0122.64	1.3.3.11	E6.2.1.3, fadD long-chain fatty-acid-CoA ligase [EC:6.2.1.3] [COG:COG0318 COG1022] [GO:0004467]	ath:At4g23850	T32A16.20; long-chain-fatty-acid--CoA ligase / long-chain acyl-CoA synthetase [EC:6.2.1.3] [KO:K01897]	1e-72	YER015w	COG1022	7e-17	ACSL1_CAVPO	Acetylation;Fattyacidmetabolism;Ligase;Lipidmetabolism;Magnesium;Multigenefamily,Long-chain-fatty-acid--CoA ligase 1 (EC 6.2.1.3) (Long-chain acyl-CoA synthetase 1) (LACS 1) (Palmitoyl-CoA ligase).	2e-26	GO_ID:38276	TAIR|gene:2065194 SPTR:O22898 symbol:AT2G47240.1 [GO:0008372 "cellular component unknown" evidence=ND] [GO:0004467 "long-chain-fatty-acid-CoA ligase activity" evidence=ISS] [GO:0006633 "fatty acid biosynthesis" evidence=ISS] InterPro:IPR000873 Pfam:PF00501 Prosite:PS00455 GO:GO:0008152 PRINTS:PR00154 HSSP:P08659 EMBL:AC002337 EMBL:AY056380 EMBL:AF503751 EMBL:AY133648 PIR:G84912 SPTR:O22898	8e-104
chr1.CM0122.64	3.2.12.19	E6.2.1.3, fadD long-chain fatty-acid-CoA ligase [EC:6.2.1.3] [COG:COG0318 COG1022] [GO:0004467]	ath:At4g23850	T32A16.20; long-chain-fatty-acid--CoA ligase / long-chain acyl-CoA synthetase [EC:6.2.1.3] [KO:K01897]	1e-72	YER015w	COG1022	7e-17	ACSL1_CAVPO	Acetylation;Fattyacidmetabolism;Ligase;Lipidmetabolism;Magnesium;Multigenefamily,Long-chain-fatty-acid--CoA ligase 1 (EC 6.2.1.3) (Long-chain acyl-CoA synthetase 1) (LACS 1) (Palmitoyl-CoA ligase).	2e-26	GO_ID:38276	TAIR|gene:2065194 SPTR:O22898 symbol:AT2G47240.1 [GO:0008372 "cellular component unknown" evidence=ND] [GO:0004467 "long-chain-fatty-acid-CoA ligase activity" evidence=ISS] [GO:0006633 "fatty acid biosynthesis" evidence=ISS] InterPro:IPR000873 Pfam:PF00501 Prosite:PS00455 GO:GO:0008152 PRINTS:PR00154 HSSP:P08659 EMBL:AC002337 EMBL:AY056380 EMBL:AF503751 EMBL:AY133648 PIR:G84912 SPTR:O22898	8e-104
Ljwgs_060280.1	99.1.4.3333	GO_ID:21066										GO_ID:21066	TAIR|gene:2141064 SPTR:O49696 symbol:AT4G17970.1 [GO:0000004 "biological process unknown" evidence=ND] [GO:0008372 "cellular component unknown" evidence=ND] [GO:0005554 "molecular function unknown" evidence=ISS] Pfam:PF01027 InterPro:IPR006214 EMBL:AL161547 EMBL:AL021889 PIR:T05083 SPTR:O49696	8e-46
Ljwgs_089153.2	99.1.4.2	GO_ID:10358										GO_ID:10358	TAIR|gene:2103589 SPTR:Q9LES0 symbol:AT3G56880.1 [GO:0005554 "molecular function unknown" evidence=ND] [GO:0000004 "biological process unknown" evidence=ND] [GO:0008372 "cellular component unknown" evidence=ND] Pfam:PF05678 InterPro:IPR008889 EMBL:AL390921 EMBL:AY045980 EMBL:BT000977 PIR:T51276 SPTR:Q9LES0	4e-23
[truncated: 435 more rows]
