# Supplementary material for: Dissection of Symbiosis and Organ Development by Integrated Transcriptome Analysis of Lotus japonicus Mutant and Wild-Type Plants
Source: PLoS One. 2009 Aug 7;4(8):e6556. doi: 10.1371/journal.pone.0006556 (PMC2717213; doi:10.1371/journal.pone.0006556)
Supplement: Folder S5 — Fix-minus mutants (9.19 MB ZIP) [file pone.0006556.s013.zip › S5.FIX-MINUS MUTANTS copy/5.1.Fix_minus_Nodule_vs_Uninoclated_Root/5.1.2. Specific transcript analysis/5.1.2.1/5.1.2.1.abscisic acid.txt]

chr2.CM0346.1.1	1.1.11.20	E1.1.1.27, ldh L-lactate dehydrogenase [EC:1.1.1.27] [COG:COG0039] [GO:0004459]	ath:At4g17260	FCAALL.172; L-lactate dehydrogenase, putative [EC:1.1.1.27] [KO:K00016]	4e-37	SPy1151	COG0039	1e-10	LDH_MAIZE	Glycolysis;NAD;Oxidoreductase,L-lactate dehydrogenase (EC 1.1.1.27) (LDH).	3e-30	GO_ID:47359	TAIR|gene:2130763 SPTR:O23569 symbol:AT4G17260.1 [GO:0004457 "lactate dehydrogenase activity" evidence=ISS] [GO:0009737 "response to abscisic acid stimulus" evidence=IEP] InterPro:IPR001236 InterPro:IPR000205 InterPro:IPR001557 InterPro:IPR011304 Pfam:PF00056 GO:GO:0005737 HSSP:P00338 Pfam:PF02866 PIRSF:PIRSF000102 PRINTS:PR00086 TIGRFAMs:TIGR01771 PROSITE:PS00064 EMBL:Z97343 EMBL:AL161546 PIR:F7…	1e-37
chr2.CM0346.1.1	1.5.5.12	E1.1.1.27, ldh L-lactate dehydrogenase [EC:1.1.1.27] [COG:COG0039] [GO:0004459]	ath:At4g17260	FCAALL.172; L-lactate dehydrogenase, putative [EC:1.1.1.27] [KO:K00016]	4e-37	SPy1151	COG0039	1e-10	LDH_MAIZE	Glycolysis;NAD;Oxidoreductase,L-lactate dehydrogenase (EC 1.1.1.27) (LDH).	3e-30	GO_ID:47359	TAIR|gene:2130763 SPTR:O23569 symbol:AT4G17260.1 [GO:0004457 "lactate dehydrogenase activity" evidence=ISS] [GO:0009737 "response to abscisic acid stimulus" evidence=IEP] InterPro:IPR001236 InterPro:IPR000205 InterPro:IPR001557 InterPro:IPR011304 Pfam:PF00056 GO:GO:0005737 HSSP:P00338 Pfam:PF02866 PIRSF:PIRSF000102 PRINTS:PR00086 TIGRFAMs:TIGR01771 PROSITE:PS00064 EMBL:Z97343 EMBL:AL161546 PIR:F7…	1e-37
chr2.CM0346.1.1	1.1.11.38.2	E1.1.1.37B, mdh malate dehydrogenase [COG:COG0039]	ath:At4g17260	FCAALL.172; L-lactate dehydrogenase, putative [EC:1.1.1.27] [KO:K00016]	4e-37	SPy1151	COG0039	1e-10	LDH_MAIZE	Glycolysis;NAD;Oxidoreductase,L-lactate dehydrogenase (EC 1.1.1.27) (LDH).	3e-30	GO_ID:47359	TAIR|gene:2130763 SPTR:O23569 symbol:AT4G17260.1 [GO:0004457 "lactate dehydrogenase activity" evidence=ISS] [GO:0009737 "response to abscisic acid stimulus" evidence=IEP] InterPro:IPR001236 InterPro:IPR000205 InterPro:IPR001557 InterPro:IPR011304 Pfam:PF00056 GO:GO:0005737 HSSP:P00338 Pfam:PF02866 PIRSF:PIRSF000102 PRINTS:PR00086 TIGRFAMs:TIGR01771 PROSITE:PS00064 EMBL:Z97343 EMBL:AL161546 PIR:F7…	1e-37
chr2.CM0346.1.1	1.1.2.15.2	E1.1.1.37B, mdh malate dehydrogenase [COG:COG0039]	ath:At4g17260	FCAALL.172; L-lactate dehydrogenase, putative [EC:1.1.1.27] [KO:K00016]	4e-37	SPy1151	COG0039	1e-10	LDH_MAIZE	Glycolysis;NAD;Oxidoreductase,L-lactate dehydrogenase (EC 1.1.1.27) (LDH).	3e-30	GO_ID:47359	TAIR|gene:2130763 SPTR:O23569 symbol:AT4G17260.1 [GO:0004457 "lactate dehydrogenase activity" evidence=ISS] [GO:0009737 "response to abscisic acid stimulus" evidence=IEP] InterPro:IPR001236 InterPro:IPR000205 InterPro:IPR001557 InterPro:IPR011304 Pfam:PF00056 GO:GO:0005737 HSSP:P00338 Pfam:PF02866 PIRSF:PIRSF000102 PRINTS:PR00086 TIGRFAMs:TIGR01771 PROSITE:PS00064 EMBL:Z97343 EMBL:AL161546 PIR:F7…	1e-37
chr2.CM0346.1.1	1.2.4.21.2	E1.1.1.37B, mdh malate dehydrogenase [COG:COG0039]	ath:At4g17260	FCAALL.172; L-lactate dehydrogenase, putative [EC:1.1.1.27] [KO:K00016]	4e-37	SPy1151	COG0039	1e-10	LDH_MAIZE	Glycolysis;NAD;Oxidoreductase,L-lactate dehydrogenase (EC 1.1.1.27) (LDH).	3e-30	GO_ID:47359	TAIR|gene:2130763 SPTR:O23569 symbol:AT4G17260.1 [GO:0004457 "lactate dehydrogenase activity" evidence=ISS] [GO:0009737 "response to abscisic acid stimulus" evidence=IEP] InterPro:IPR001236 InterPro:IPR000205 InterPro:IPR001557 InterPro:IPR011304 Pfam:PF00056 GO:GO:0005737 HSSP:P00338 Pfam:PF02866 PIRSF:PIRSF000102 PRINTS:PR00086 TIGRFAMs:TIGR01771 PROSITE:PS00064 EMBL:Z97343 EMBL:AL161546 PIR:F7…	1e-37
chr2.CM0346.1.1	1.1.1.16	E1.1.1.27, ldh L-lactate dehydrogenase [EC:1.1.1.27] [COG:COG0039] [GO:0004459]	ath:At4g17260	FCAALL.172; L-lactate dehydrogenase, putative [EC:1.1.1.27] [KO:K00016]	4e-37	SPy1151	COG0039	1e-10	LDH_MAIZE	Glycolysis;NAD;Oxidoreductase,L-lactate dehydrogenase (EC 1.1.1.27) (LDH).	3e-30	GO_ID:47359	TAIR|gene:2130763 SPTR:O23569 symbol:AT4G17260.1 [GO:0004457 "lactate dehydrogenase activity" evidence=ISS] [GO:0009737 "response to abscisic acid stimulus" evidence=IEP] InterPro:IPR001236 InterPro:IPR000205 InterPro:IPR001557 InterPro:IPR011304 Pfam:PF00056 GO:GO:0005737 HSSP:P00338 Pfam:PF02866 PIRSF:PIRSF000102 PRINTS:PR00086 TIGRFAMs:TIGR01771 PROSITE:PS00064 EMBL:Z97343 EMBL:AL161546 PIR:F7…	1e-37
chr2.CM0346.1.1	1.2.4.20	E1.1.1.82 malate dehydrogenase (NADP+) [EC:1.1.1.82] [COG:COG2055 COG0039]	ath:At4g17260	FCAALL.172; L-lactate dehydrogenase, putative [EC:1.1.1.27] [KO:K00016]	4e-37	SPy1151	COG0039	1e-10	LDH_MAIZE	Glycolysis;NAD;Oxidoreductase,L-lactate dehydrogenase (EC 1.1.1.27) (LDH).	3e-30	GO_ID:47359	TAIR|gene:2130763 SPTR:O23569 symbol:AT4G17260.1 [GO:0004457 "lactate dehydrogenase activity" evidence=ISS] [GO:0009737 "response to abscisic acid stimulus" evidence=IEP] InterPro:IPR001236 InterPro:IPR000205 InterPro:IPR001557 InterPro:IPR011304 Pfam:PF00056 GO:GO:0005737 HSSP:P00338 Pfam:PF02866 PIRSF:PIRSF000102 PRINTS:PR00086 TIGRFAMs:TIGR01771 PROSITE:PS00064 EMBL:Z97343 EMBL:AL161546 PIR:F7…	1e-37
chr2.CM0346.1.1	1.1.12.3.2	E1.1.1.37B, mdh malate dehydrogenase [EC:1.1.1.37] [COG:COG0039]	ath:At4g17260	FCAALL.172; L-lactate dehydrogenase, putative [EC:1.1.1.27] [KO:K00016]	4e-37	SPy1151	COG0039	1e-10	LDH_MAIZE	Glycolysis;NAD;Oxidoreductase,L-lactate dehydrogenase (EC 1.1.1.27) (LDH).	3e-30	GO_ID:47359	TAIR|gene:2130763 SPTR:O23569 symbol:AT4G17260.1 [GO:0004457 "lactate dehydrogenase activity" evidence=ISS] [GO:0009737 "response to abscisic acid stimulus" evidence=IEP] InterPro:IPR001236 InterPro:IPR000205 InterPro:IPR001557 InterPro:IPR011304 Pfam:PF00056 GO:GO:0005737 HSSP:P00338 Pfam:PF02866 PIRSF:PIRSF000102 PRINTS:PR00086 TIGRFAMs:TIGR01771 PROSITE:PS00064 EMBL:Z97343 EMBL:AL161546 PIR:F7…	1e-37
chr2.CM0346.1.1	1.2.5.2.2	E1.1.1.37B, mdh malate dehydrogenase [COG:COG0039]	ath:At4g17260	FCAALL.172; L-lactate dehydrogenase, putative [EC:1.1.1.27] [KO:K00016]	4e-37	SPy1151	COG0039	1e-10	LDH_MAIZE	Glycolysis;NAD;Oxidoreductase,L-lactate dehydrogenase (EC 1.1.1.27) (LDH).	3e-30	GO_ID:47359	TAIR|gene:2130763 SPTR:O23569 symbol:AT4G17260.1 [GO:0004457 "lactate dehydrogenase activity" evidence=ISS] [GO:0009737 "response to abscisic acid stimulus" evidence=IEP] InterPro:IPR001236 InterPro:IPR000205 InterPro:IPR001557 InterPro:IPR011304 Pfam:PF00056 GO:GO:0005737 HSSP:P00338 Pfam:PF02866 PIRSF:PIRSF000102 PRINTS:PR00086 TIGRFAMs:TIGR01771 PROSITE:PS00064 EMBL:Z97343 EMBL:AL161546 PIR:F7…	1e-37
chr2.CM0346.1.1	1.1.11.39	E1.1.1.82 malate dehydrogenase (NADP+) [EC:1.1.1.82] [COG:COG2055 COG0039]	ath:At4g17260	FCAALL.172; L-lactate dehydrogenase, putative [EC:1.1.1.27] [KO:K00016]	4e-37	SPy1151	COG0039	1e-10	LDH_MAIZE	Glycolysis;NAD;Oxidoreductase,L-lactate dehydrogenase (EC 1.1.1.27) (LDH).	3e-30	GO_ID:47359	TAIR|gene:2130763 SPTR:O23569 symbol:AT4G17260.1 [GO:0004457 "lactate dehydrogenase activity" evidence=ISS] [GO:0009737 "response to abscisic acid stimulus" evidence=IEP] InterPro:IPR001236 InterPro:IPR000205 InterPro:IPR001557 InterPro:IPR011304 Pfam:PF00056 GO:GO:0005737 HSSP:P00338 Pfam:PF02866 PIRSF:PIRSF000102 PRINTS:PR00086 TIGRFAMs:TIGR01771 PROSITE:PS00064 EMBL:Z97343 EMBL:AL161546 PIR:F7…	1e-37
chr2.CM0346.1.1	1.1.13.33	E1.1.1.27, ldh L-lactate dehydrogenase [EC:1.1.1.27] [COG:COG0039] [GO:0004459]	ath:At4g17260	FCAALL.172; L-lactate dehydrogenase, putative [EC:1.1.1.27] [KO:K00016]	4e-37	SPy1151	COG0039	1e-10	LDH_MAIZE	Glycolysis;NAD;Oxidoreductase,L-lactate dehydrogenase (EC 1.1.1.27) (LDH).	3e-30	GO_ID:47359	TAIR|gene:2130763 SPTR:O23569 symbol:AT4G17260.1 [GO:0004457 "lactate dehydrogenase activity" evidence=ISS] [GO:0009737 "response to abscisic acid stimulus" evidence=IEP] InterPro:IPR001236 InterPro:IPR000205 InterPro:IPR001557 InterPro:IPR011304 Pfam:PF00056 GO:GO:0005737 HSSP:P00338 Pfam:PF02866 PIRSF:PIRSF000102 PRINTS:PR00086 TIGRFAMs:TIGR01771 PROSITE:PS00064 EMBL:Z97343 EMBL:AL161546 PIR:F7…	1e-37
chr4.CM0617.35	4.5.2.5.1	PPP3C, CNA protein phosphatase 3, catalytic subunit [EC:3.1.3.16]	ath:At4g26080	F20B18.190; protein phosphatase 2C ABI1 / PP2C ABI1 / abscisic acid-insensitive 1 (ABI1) [EC:3.1.3.16] [KO:K01090]	7e-76	YDL006w	COG0631	5e-23	PP2C1_ARATH	Abscisicacidsignalingpathway;Hydrolase;Magnesium;Manganese;Metal-binding;Multigenefamily;Proteinphosphatase,Protein phosphatase 2C ABI1 (EC 3.1.3.16) (PP2C) (Abscisic acid- insensitive 1).	4e-76	GO_ID:15662	TAIR|gene:2030229 SPTR:Q9CAJ0 symbol:AT1G72770.1 [GO:0015071 "protein phosphatase type 2C activity" evidence=ISS] InterPro:IPR000222 Pfam:PF00481 InterPro:IPR001932 HSSP:P35813 SMART:SM00331 SMART:SM00332 PROSITE:PS01032 EMBL:AC010926 EMBL:BT015409 PIR:F96752 SPTR:Q9CAJ0	1e-69
chr4.CM0617.35	3.2.2.4.2	PPM1A, PP2CA (PPM1B, PP2CB) protein phosphatase 1A/B (formerly 2C) [GO:0015071]	ath:At4g26080	F20B18.190; protein phosphatase 2C ABI1 / PP2C ABI1 / abscisic acid-insensitive 1 (ABI1) [EC:3.1.3.16] [KO:K01090]	7e-76	YDL006w	COG0631	5e-23	PP2C1_ARATH	Abscisicacidsignalingpathway;Hydrolase;Magnesium;Manganese;Metal-binding;Multigenefamily;Proteinphosphatase,Protein phosphatase 2C ABI1 (EC 3.1.3.16) (PP2C) (Abscisic acid- insensitive 1).	4e-76	GO_ID:15662	TAIR|gene:2030229 SPTR:Q9CAJ0 symbol:AT1G72770.1 [GO:0015071 "protein phosphatase type 2C activity" evidence=ISS] InterPro:IPR000222 Pfam:PF00481 InterPro:IPR001932 HSSP:P35813 SMART:SM00331 SMART:SM00332 PROSITE:PS01032 EMBL:AC010926 EMBL:BT015409 PIR:F96752 SPTR:Q9CAJ0	1e-69
chr4.CM0617.35	3.2.3.47	PPP2C protein phosphatase 2 (formerly 2A), catalytic subunit [EC:3.1.3.16] [GO:0000158]	ath:At4g26080	F20B18.190; protein phosphatase 2C ABI1 / PP2C ABI1 / abscisic acid-insensitive 1 (ABI1) [EC:3.1.3.16] [KO:K01090]	7e-76	YDL006w	COG0631	5e-23	PP2C1_ARATH	Abscisicacidsignalingpathway;Hydrolase;Magnesium;Manganese;Metal-binding;Multigenefamily;Proteinphosphatase,Protein phosphatase 2C ABI1 (EC 3.1.3.16) (PP2C) (Abscisic acid- insensitive 1).	4e-76	GO_ID:15662	TAIR|gene:2030229 SPTR:Q9CAJ0 symbol:AT1G72770.1 [GO:0015071 "protein phosphatase type 2C activity" evidence=ISS] InterPro:IPR000222 Pfam:PF00481 InterPro:IPR001932 HSSP:P35813 SMART:SM00331 SMART:SM00332 PROSITE:PS01032 EMBL:AC010926 EMBL:BT015409 PIR:F96752 SPTR:Q9CAJ0	1e-69
chr4.CM0617.35	3.2.3.90	PPP3C, CNA protein phosphatase 3, catalytic subunit [EC:3.1.3.16]	ath:At4g26080	F20B18.190; protein phosphatase 2C ABI1 / PP2C ABI1 / abscisic acid-insensitive 1 (ABI1) [EC:3.1.3.16] [KO:K01090]	7e-76	YDL006w	COG0631	5e-23	PP2C1_ARATH	Abscisicacidsignalingpathway;Hydrolase;Magnesium;Manganese;Metal-binding;Multigenefamily;Proteinphosphatase,Protein phosphatase 2C ABI1 (EC 3.1.3.16) (PP2C) (Abscisic acid- insensitive 1).	4e-76	GO_ID:15662	TAIR|gene:2030229 SPTR:Q9CAJ0 symbol:AT1G72770.1 [GO:0015071 "protein phosphatase type 2C activity" evidence=ISS] InterPro:IPR000222 Pfam:PF00481 InterPro:IPR001932 HSSP:P35813 SMART:SM00331 SMART:SM00332 PROSITE:PS01032 EMBL:AC010926 EMBL:BT015409 PIR:F96752 SPTR:Q9CAJ0	1e-69
chr4.CM0617.35	3.2.11.14	PPP1C protein phosphatase 1, catalytic subunit [EC:3.1.3.16] [GO:0017018]	ath:At4g26080	F20B18.190; protein phosphatase 2C ABI1 / PP2C ABI1 / abscisic acid-insensitive 1 (ABI1) [EC:3.1.3.16] [KO:K01090]	7e-76	YDL006w	COG0631	5e-23	PP2C1_ARATH	Abscisicacidsignalingpathway;Hydrolase;Magnesium;Manganese;Metal-binding;Multigenefamily;Proteinphosphatase,Protein phosphatase 2C ABI1 (EC 3.1.3.16) (PP2C) (Abscisic acid- insensitive 1).	4e-76	GO_ID:15662	TAIR|gene:2030229 SPTR:Q9CAJ0 symbol:AT1G72770.1 [GO:0015071 "protein phosphatase type 2C activity" evidence=ISS] InterPro:IPR000222 Pfam:PF00481 InterPro:IPR001932 HSSP:P35813 SMART:SM00331 SMART:SM00332 PROSITE:PS01032 EMBL:AC010926 EMBL:BT015409 PIR:F96752 SPTR:Q9CAJ0	1e-69
chr4.CM0617.35	4.2.2.20.5	SPOIIE stage II sporulation protein E [EC:3.1.3.16] [COG:COG2208]	ath:At4g26080	F20B18.190; protein phosphatase 2C ABI1 / PP2C ABI1 / abscisic acid-insensitive 1 (ABI1) [EC:3.1.3.16] [KO:K01090]	7e-76	YDL006w	COG0631	5e-23	PP2C1_ARATH	Abscisicacidsignalingpathway;Hydrolase;Magnesium;Manganese;Metal-binding;Multigenefamily;Proteinphosphatase,Protein phosphatase 2C ABI1 (EC 3.1.3.16) (PP2C) (Abscisic acid- insensitive 1).	4e-76	GO_ID:15662	TAIR|gene:2030229 SPTR:Q9CAJ0 symbol:AT1G72770.1 [GO:0015071 "protein phosphatase type 2C activity" evidence=ISS] InterPro:IPR000222 Pfam:PF00481 InterPro:IPR001932 HSSP:P35813 SMART:SM00331 SMART:SM00332 PROSITE:PS01032 EMBL:AC010926 EMBL:BT015409 PIR:F96752 SPTR:Q9CAJ0	1e-69
chr4.CM0617.35	3.2.6.44.3	PPP2C protein phosphatase 2 (formerly 2A), catalytic subunit [EC:3.1.3.16] [GO:0000158]	ath:At4g26080	F20B18.190; protein phosphatase 2C ABI1 / PP2C ABI1 / abscisic acid-insensitive 1 (ABI1) [EC:3.1.3.16] [KO:K01090]	7e-76	YDL006w	COG0631	5e-23	PP2C1_ARATH	Abscisicacidsignalingpathway;Hydrolase;Magnesium;Manganese;Metal-binding;Multigenefamily;Proteinphosphatase,Protein phosphatase 2C ABI1 (EC 3.1.3.16) (PP2C) (Abscisic acid- insensitive 1).	4e-76	GO_ID:15662	TAIR|gene:2030229 SPTR:Q9CAJ0 symbol:AT1G72770.1 [GO:0015071 "protein phosphatase type 2C activity" evidence=ISS] InterPro:IPR000222 Pfam:PF00481 InterPro:IPR001932 HSSP:P35813 SMART:SM00331 SMART:SM00332 PROSITE:PS01032 EMBL:AC010926 EMBL:BT015409 PIR:F96752 SPTR:Q9CAJ0	1e-69
chr4.CM0617.35	3.2.13.28.1	PPP3C, CNA protein phosphatase 3, catalytic subunit [EC:3.1.3.16]	ath:At4g26080	F20B18.190; protein phosphatase 2C ABI1 / PP2C ABI1 / abscisic acid-insensitive 1 (ABI1) [EC:3.1.3.16] [KO:K01090]	7e-76	YDL006w	COG0631	5e-23	PP2C1_ARATH	Abscisicacidsignalingpathway;Hydrolase;Magnesium;Manganese;Metal-binding;Multigenefamily;Proteinphosphatase,Protein phosphatase 2C ABI1 (EC 3.1.3.16) (PP2C) (Abscisic acid- insensitive 1).	4e-76	GO_ID:15662	TAIR|gene:2030229 SPTR:Q9CAJ0 symbol:AT1G72770.1 [GO:0015071 "protein phosphatase type 2C activity" evidence=ISS] InterPro:IPR000222 Pfam:PF00481 InterPro:IPR001932 HSSP:P35813 SMART:SM00331 SMART:SM00332 PROSITE:PS01032 EMBL:AC010926 EMBL:BT015409 PIR:F96752 SPTR:Q9CAJ0	1e-69
chr4.CM0617.35	4.3.1.28	PPP1C protein phosphatase 1, catalytic subunit [EC:3.1.3.16] [GO:0017018]	ath:At4g26080	F20B18.190; protein phosphatase 2C ABI1 / PP2C ABI1 / abscisic acid-insensitive 1 (ABI1) [EC:3.1.3.16] [KO:K01090]	7e-76	YDL006w	COG0631	5e-23	PP2C1_ARATH	Abscisicacidsignalingpathway;Hydrolase;Magnesium;Manganese;Metal-binding;Multigenefamily;Proteinphosphatase,Protein phosphatase 2C ABI1 (EC 3.1.3.16) (PP2C) (Abscisic acid- insensitive 1).	4e-76	GO_ID:15662	TAIR|gene:2030229 SPTR:Q9CAJ0 symbol:AT1G72770.1 [GO:0015071 "protein phosphatase type 2C activity" evidence=ISS] InterPro:IPR000222 Pfam:PF00481 InterPro:IPR001932 HSSP:P35813 SMART:SM00331 SMART:SM00332 PROSITE:PS01032 EMBL:AC010926 EMBL:BT015409 PIR:F96752 SPTR:Q9CAJ0	1e-69
chr4.CM0617.35	4.3.3.12.1	PPP2C protein phosphatase 2 (formerly 2A), catalytic subunit [EC:3.1.3.16] [GO:0000158]	ath:At4g26080	F20B18.190; protein phosphatase 2C ABI1 / PP2C ABI1 / abscisic acid-insensitive 1 (ABI1) [EC:3.1.3.16] [KO:K01090]	7e-76	YDL006w	COG0631	5e-23	PP2C1_ARATH	Abscisicacidsignalingpathway;Hydrolase;Magnesium;Manganese;Metal-binding;Multigenefamily;Proteinphosphatase,Protein phosphatase 2C ABI1 (EC 3.1.3.16) (PP2C) (Abscisic acid- insensitive 1).	4e-76	GO_ID:15662	TAIR|gene:2030229 SPTR:Q9CAJ0 symbol:AT1G72770.1 [GO:0015071 "protein phosphatase type 2C activity" evidence=ISS] InterPro:IPR000222 Pfam:PF00481 InterPro:IPR001932 HSSP:P35813 SMART:SM00331 SMART:SM00332 PROSITE:PS01032 EMBL:AC010926 EMBL:BT015409 PIR:F96752 SPTR:Q9CAJ0	1e-69
chr4.CM0617.35	4.2.5.36.1	PPP3C, CNA protein phosphatase 3, catalytic subunit [EC:3.1.3.16]	ath:At4g26080	F20B18.190; protein phosphatase 2C ABI1 / PP2C ABI1 / abscisic acid-insensitive 1 (ABI1) [EC:3.1.3.16] [KO:K01090]	7e-76	YDL006w	COG0631	5e-23	PP2C1_ARATH	Abscisicacidsignalingpathway;Hydrolase;Magnesium;Manganese;Metal-binding;Multigenefamily;Proteinphosphatase,Protein phosphatase 2C ABI1 (EC 3.1.3.16) (PP2C) (Abscisic acid- insensitive 1).	4e-76	GO_ID:15662	TAIR|gene:2030229 SPTR:Q9CAJ0 symbol:AT1G72770.1 [GO:0015071 "protein phosphatase type 2C activity" evidence=ISS] InterPro:IPR000222 Pfam:PF00481 InterPro:IPR001932 HSSP:P35813 SMART:SM00331 SMART:SM00332 PROSITE:PS01032 EMBL:AC010926 EMBL:BT015409 PIR:F96752 SPTR:Q9CAJ0	1e-69
chr4.CM0617.35	4.1.3.45	PPP1C protein phosphatase 1, catalytic subunit [EC:3.1.3.16] [GO:0017018]	ath:At4g26080	F20B18.190; protein phosphatase 2C ABI1 / PP2C ABI1 / abscisic acid-insensitive 1 (ABI1) [EC:3.1.3.16] [KO:K01090]	7e-76	YDL006w	COG0631	5e-23	PP2C1_ARATH	Abscisicacidsignalingpathway;Hydrolase;Magnesium;Manganese;Metal-binding;Multigenefamily;Proteinphosphatase,Protein phosphatase 2C ABI1 (EC 3.1.3.16) (PP2C) (Abscisic acid- insensitive 1).	4e-76	GO_ID:15662	TAIR|gene:2030229 SPTR:Q9CAJ0 symbol:AT1G72770.1 [GO:0015071 "protein phosphatase type 2C activity" evidence=ISS] InterPro:IPR000222 Pfam:PF00481 InterPro:IPR001932 HSSP:P35813 SMART:SM00331 SMART:SM00332 PROSITE:PS01032 EMBL:AC010926 EMBL:BT015409 PIR:F96752 SPTR:Q9CAJ0	1e-69
chr4.CM0617.35	3.2.9.102	PPP3C, CNA protein phosphatase 3, catalytic subunit [EC:3.1.3.16]	ath:At4g26080	F20B18.190; protein phosphatase 2C ABI1 / PP2C ABI1 / abscisic acid-insensitive 1 (ABI1) [EC:3.1.3.16] [KO:K01090]	7e-76	YDL006w	COG0631	5e-23	PP2C1_ARATH	Abscisicacidsignalingpathway;Hydrolase;Magnesium;Manganese;Metal-binding;Multigenefamily;Proteinphosphatase,Protein phosphatase 2C ABI1 (EC 3.1.3.16) (PP2C) (Abscisic acid- insensitive 1).	4e-76	GO_ID:15662	TAIR|gene:2030229 SPTR:Q9CAJ0 symbol:AT1G72770.1 [GO:0015071 "protein phosphatase type 2C activity" evidence=ISS] InterPro:IPR000222 Pfam:PF00481 InterPro:IPR001932 HSSP:P35813 SMART:SM00331 SMART:SM00332 PROSITE:PS01032 EMBL:AC010926 EMBL:BT015409 PIR:F96752 SPTR:Q9CAJ0	1e-69
chr4.CM0617.35	3.2.14.10.1	PPP3C, CNA protein phosphatase 3, catalytic subunit [EC:3.1.3.16]	ath:At4g26080	F20B18.190; protein phosphatase 2C ABI1 / PP2C ABI1 / abscisic acid-insensitive 1 (ABI1) [EC:3.1.3.16] [KO:K01090]	7e-76	YDL006w	COG0631	5e-23	PP2C1_ARATH	Abscisicacidsignalingpathway;Hydrolase;Magnesium;Manganese;Metal-binding;Multigenefamily;Proteinphosphatase,Protein phosphatase 2C ABI1 (EC 3.1.3.16) (PP2C) (Abscisic acid- insensitive 1).	4e-76	GO_ID:15662	TAIR|gene:2030229 SPTR:Q9CAJ0 symbol:AT1G72770.1 [GO:0015071 "protein phosphatase type 2C activity" evidence=ISS] InterPro:IPR000222 Pfam:PF00481 InterPro:IPR001932 HSSP:P35813 SMART:SM00331 SMART:SM00332 PROSITE:PS01032 EMBL:AC010926 EMBL:BT015409 PIR:F96752 SPTR:Q9CAJ0	1e-69
