# Supplementary material for: Dissection of Symbiosis and Organ Development by Integrated Transcriptome Analysis of Lotus japonicus Mutant and Wild-Type Plants
Source: PLoS One. 2009 Aug 7;4(8):e6556. doi: 10.1371/journal.pone.0006556 (PMC2717213; doi:10.1371/journal.pone.0006556)
Supplement: Folder S5 — Fix-minus mutants (9.19 MB ZIP) [file pone.0006556.s013.zip › S5.FIX-MINUS MUTANTS copy/5.1.Fix_minus_Nodule_vs_Uninoclated_Root/5.1.2. Specific transcript analysis/5.1.2.1/5.1.2.1.cytokinin.txt]

chr1.CM0027.22	99.1.3.2.1826	ARR9_ARATH							ARR9_ARATH	Cytokininsignalingpathway;Nuclearprotein;Phosphorylation;Sensorytransduction;Transcription;Transcriptionregulation;Two-componentregulatorysystem,Two-component response regulator ARR9 (Response reactor 4).	4e-44	GO_ID:41535	TAIR|gene:2080589 SPTR:O80366 symbol:AT3G57040.1 [GO:0030528 "transcription regulator activity" evidence=TAS] [GO:0009736 "cytokinin mediated signaling" evidence=TAS] InterPro:IPR001789 Pfam:PF00072 ProDom:PD000039 SMART:SM00448 PROSITE:PS50110 EMBL:AL138655 EMBL:AB010918 EMBL:AY090234 EMBL:AY133571 PIR:T47764 GeneFarm:4126 SPTR:O80366	2e-44
chr1.CM0027.22	99.1.4.1491	GO_ID:41535							ARR9_ARATH	Cytokininsignalingpathway;Nuclearprotein;Phosphorylation;Sensorytransduction;Transcription;Transcriptionregulation;Two-componentregulatorysystem,Two-component response regulator ARR9 (Response reactor 4).	4e-44	GO_ID:41535	TAIR|gene:2080589 SPTR:O80366 symbol:AT3G57040.1 [GO:0030528 "transcription regulator activity" evidence=TAS] [GO:0009736 "cytokinin mediated signaling" evidence=TAS] InterPro:IPR001789 Pfam:PF00072 ProDom:PD000039 SMART:SM00448 PROSITE:PS50110 EMBL:AL138655 EMBL:AB010918 EMBL:AY090234 EMBL:AY133571 PIR:T47764 GeneFarm:4126 SPTR:O80366	2e-44
Ljwgs_073678.2	4.1.1.2	[COG:COG0643 COG0784 COG0835] [GO:0000155 0000156 0004673]	syn:slr2104	hik22; two-component hybrid histidine kinase [EC:2.7.3.-] [KO:K02486]	1e-12	PA4112_4	COG0784	4e-14	SKN7_YEAST	Completeproteome;DNA-binding;Nuclearprotein;Phosphorylation;Sensorytransduction;Transcription;Transcriptionregulation;Two-componentregulatorysystem,Transcription factor SKN7 (Peroxide sensitivity protein POS9).	3e-09	GO_ID:651	TAIR|gene:2015963 SPTR:Q9C5U1 symbol:AT1G27320.1 [GO:0009736 "cytokinin mediated signaling" evidence=TAS] InterPro:IPR003594 Pfam:PF02518 InterPro:IPR003661 InterPro:IPR004358 InterPro:IPR001789 InterPro:IPR006189 InterPro:IPR005467 Pfam:PF00072 Pfam:PF00512 SMART:SM00387 PROSITE:PS50109 PRINTS:PR00344 ProDom:PD000039 SMART:SM00448 PROSITE:PS50110 SMART:SM00388 Pfam:PF03924 PROSITE:PS50839 EMBL:A…	1e-50
Ljwgs_073678.2	3.2.1.1.10	HD.OT.S two-component system, unclassified family, sensor kinase [EC:2.7.3.-]	syn:slr2104	hik22; two-component hybrid histidine kinase [EC:2.7.3.-] [KO:K02486]	1e-12	PA4112_4	COG0784	4e-14	SKN7_YEAST	Completeproteome;DNA-binding;Nuclearprotein;Phosphorylation;Sensorytransduction;Transcription;Transcriptionregulation;Two-componentregulatorysystem,Transcription factor SKN7 (Peroxide sensitivity protein POS9).	3e-09	GO_ID:651	TAIR|gene:2015963 SPTR:Q9C5U1 symbol:AT1G27320.1 [GO:0009736 "cytokinin mediated signaling" evidence=TAS] InterPro:IPR003594 Pfam:PF02518 InterPro:IPR003661 InterPro:IPR004358 InterPro:IPR001789 InterPro:IPR006189 InterPro:IPR005467 Pfam:PF00072 Pfam:PF00512 SMART:SM00387 PROSITE:PS50109 PRINTS:PR00344 ProDom:PD000039 SMART:SM00448 PROSITE:PS50110 SMART:SM00388 Pfam:PF03924 PROSITE:PS50839 EMBL:A…	1e-50
Ljwgs_073678.2	2.3.3.19	[COG:COG0784]	syn:slr2104	hik22; two-component hybrid histidine kinase [EC:2.7.3.-] [KO:K02486]	1e-12	PA4112_4	COG0784	4e-14	SKN7_YEAST	Completeproteome;DNA-binding;Nuclearprotein;Phosphorylation;Sensorytransduction;Transcription;Transcriptionregulation;Two-componentregulatorysystem,Transcription factor SKN7 (Peroxide sensitivity protein POS9).	3e-09	GO_ID:651	TAIR|gene:2015963 SPTR:Q9C5U1 symbol:AT1G27320.1 [GO:0009736 "cytokinin mediated signaling" evidence=TAS] InterPro:IPR003594 Pfam:PF02518 InterPro:IPR003661 InterPro:IPR004358 InterPro:IPR001789 InterPro:IPR006189 InterPro:IPR005467 Pfam:PF00072 Pfam:PF00512 SMART:SM00387 PROSITE:PS50109 PRINTS:PR00344 ProDom:PD000039 SMART:SM00448 PROSITE:PS50110 SMART:SM00388 Pfam:PF03924 PROSITE:PS50839 EMBL:A…	1e-50
Ljwgs_073678.2	2.3.3.23	PILL type IV pili sensor histidine kinase/response regulator [COG:COG0643 COG0784]	syn:slr2104	hik22; two-component hybrid histidine kinase [EC:2.7.3.-] [KO:K02486]	1e-12	PA4112_4	COG0784	4e-14	SKN7_YEAST	Completeproteome;DNA-binding;Nuclearprotein;Phosphorylation;Sensorytransduction;Transcription;Transcriptionregulation;Two-componentregulatorysystem,Transcription factor SKN7 (Peroxide sensitivity protein POS9).	3e-09	GO_ID:651	TAIR|gene:2015963 SPTR:Q9C5U1 symbol:AT1G27320.1 [GO:0009736 "cytokinin mediated signaling" evidence=TAS] InterPro:IPR003594 Pfam:PF02518 InterPro:IPR003661 InterPro:IPR004358 InterPro:IPR001789 InterPro:IPR006189 InterPro:IPR005467 Pfam:PF00072 Pfam:PF00512 SMART:SM00387 PROSITE:PS50109 PRINTS:PR00344 ProDom:PD000039 SMART:SM00448 PROSITE:PS50110 SMART:SM00388 Pfam:PF03924 PROSITE:PS50839 EMBL:A…	1e-50
Ljwgs_073678.2	3.2.1.2	Response regulator [GO:0000156] [COG:COG0784 COG2204 COG2197]	syn:slr2104	hik22; two-component hybrid histidine kinase [EC:2.7.3.-] [KO:K02486]	1e-12	PA4112_4	COG0784	4e-14	SKN7_YEAST	Completeproteome;DNA-binding;Nuclearprotein;Phosphorylation;Sensorytransduction;Transcription;Transcriptionregulation;Two-componentregulatorysystem,Transcription factor SKN7 (Peroxide sensitivity protein POS9).	3e-09	GO_ID:651	TAIR|gene:2015963 SPTR:Q9C5U1 symbol:AT1G27320.1 [GO:0009736 "cytokinin mediated signaling" evidence=TAS] InterPro:IPR003594 Pfam:PF02518 InterPro:IPR003661 InterPro:IPR004358 InterPro:IPR001789 InterPro:IPR006189 InterPro:IPR005467 Pfam:PF00072 Pfam:PF00512 SMART:SM00387 PROSITE:PS50109 PRINTS:PR00344 ProDom:PD000039 SMART:SM00448 PROSITE:PS50110 SMART:SM00388 Pfam:PF03924 PROSITE:PS50839 EMBL:A…	1e-50
Ljwgs_022171.1	1.1.11.23.1	DLD D-lactate dehydrogenase [COG:COG0277]	ath:At1g75450	F1B16.2; FAD-binding domain-containing protein / cytokinin oxidase family protein [EC:1.5.99.12] [KO:K00279]	1e-118	Rv3719	COG0277	5e-14	CKX5_ARATH	FAD;Flavoprotein;Glycoprotein;Oxidoreductase;Signal,Cytokinin dehydrogenase 5 precursor (EC 1.5.99.12) (Cytokinin oxidase 5) (CKO5) (AtCKX5) (AtCKX6).	6e-119	GO_ID:11290	TAIR|gene:2062713 SPTR:O22213 symbol:ATCKX1 [GO:0009823 "cytokinin catabolism" evidence=ISS] [GO:0046420 "cytokinin oxidase activity" evidence=ISS] [GO:0005773 "vacuole" evidence=IDA] Pfam:PF01565 InterPro:IPR006094 InterPro:IPR006093 PROSITE:PS00862 EMBL:AC002510 PIR:T00807 SPTR:O22213	5e-82
Ljwgs_022171.1	1.1.12.6	E1.1.3.15, glcD (S)-2-hydroxy-acid oxidase [EC:1.1.3.15] [COG:COG0277] [GO:0003973]	ath:At1g75450	F1B16.2; FAD-binding domain-containing protein / cytokinin oxidase family protein [EC:1.5.99.12] [KO:K00279]	1e-118	Rv3719	COG0277	5e-14	CKX5_ARATH	FAD;Flavoprotein;Glycoprotein;Oxidoreductase;Signal,Cytokinin dehydrogenase 5 precursor (EC 1.5.99.12) (Cytokinin oxidase 5) (CKO5) (AtCKX5) (AtCKX6).	6e-119	GO_ID:11290	TAIR|gene:2062713 SPTR:O22213 symbol:ATCKX1 [GO:0009823 "cytokinin catabolism" evidence=ISS] [GO:0046420 "cytokinin oxidase activity" evidence=ISS] [GO:0005773 "vacuole" evidence=IDA] Pfam:PF01565 InterPro:IPR006094 InterPro:IPR006093 PROSITE:PS00862 EMBL:AC002510 PIR:T00807 SPTR:O22213	5e-82
TM0914.20	1.1.11.23.1	DLD D-lactate dehydrogenase [COG:COG0277]	ath:At5g56970	MHM17.8; cytokinin oxidase family [EC:1.5.99.12] [KO:K00279]	3e-170	Rv3719	COG0277	5e-15	CKX3_ARATH	Endoplasmicreticulum;FAD;Flavoprotein;Glycoprotein;Oxidoreductase;Signal;Vacuole,Cytokinin dehydrogenase 3 precursor (EC 1.5.99.12) (Cytokinin oxidase 3) (CKO 3) (AtCKX3).	1e-170	GO_ID:50226	TAIR|gene:2164614 SPTR:Q9LTS3 symbol:AT5G56970.1 [GO:0009823 "cytokinin catabolism" evidence=ISS] [GO:0046420 "cytokinin oxidase activity" evidence=ISS] Pfam:PF01565 InterPro:IPR006094 InterPro:IPR006093 PROSITE:PS00862 EMBL:AB024035 EMBL:AF303979 SPTR:Q9LTS3	6e-171
TM0914.20	1.1.12.6	E1.1.3.15, glcD (S)-2-hydroxy-acid oxidase [EC:1.1.3.15] [COG:COG0277] [GO:0003973]	ath:At5g56970	MHM17.8; cytokinin oxidase family [EC:1.5.99.12] [KO:K00279]	3e-170	Rv3719	COG0277	5e-15	CKX3_ARATH	Endoplasmicreticulum;FAD;Flavoprotein;Glycoprotein;Oxidoreductase;Signal;Vacuole,Cytokinin dehydrogenase 3 precursor (EC 1.5.99.12) (Cytokinin oxidase 3) (CKO 3) (AtCKX3).	1e-170	GO_ID:50226	TAIR|gene:2164614 SPTR:Q9LTS3 symbol:AT5G56970.1 [GO:0009823 "cytokinin catabolism" evidence=ISS] [GO:0046420 "cytokinin oxidase activity" evidence=ISS] Pfam:PF01565 InterPro:IPR006094 InterPro:IPR006093 PROSITE:PS00862 EMBL:AB024035 EMBL:AF303979 SPTR:Q9LTS3	6e-171
