# Supplementary material for: Dissection of Symbiosis and Organ Development by Integrated Transcriptome Analysis of Lotus japonicus Mutant and Wild-Type Plants
Source: PLoS One. 2009 Aug 7;4(8):e6556. doi: 10.1371/journal.pone.0006556 (PMC2717213; doi:10.1371/journal.pone.0006556)
Supplement: Folder S5 — Fix-minus mutants (9.19 MB ZIP) [file pone.0006556.s013.zip › S5.FIX-MINUS MUTANTS copy/5.1.Fix_minus_Nodule_vs_Uninoclated_Root/5.1.2. Specific transcript analysis/5.1.2.1/5.1.2.1.defense.txt]

chr3.CM0216.109	3.3.10.117	BMPR1 bone morphogenetic protein receptor, type I [EC:2.7.1.37]							BRI1_LYCPE	ATP-binding;Directproteinsequencing;Glycoprotein;Kinase;Leucine-richrepeat;Lipid-binding;Membrane;Nucleotide-binding;Plantdefense;Receptor;Repeat;Serine/threonine-proteinkinase;Signal;Steroid-binding;Transferase;Transmembrane,Systemin receptor SR160 precursor (EC 2.7.1.37) (Brassinosteroid LRR receptor kinase).	3e-09	GO_ID:43749	TAIR|gene:2091721 SPTR:Q9LV48 symbol:AT3G24550.1 [GO:0004672 "protein kinase activity" evidence=ISS] [GO:0005524 "ATP binding" evidence=ISS] [GO:0006468 "protein amino acid phosphorylation" evidence=ISS] InterPro:IPR000719 InterPro:IPR008271 Prosite:PS00108 Prosite:PS00107 ProDom:PD000001 PROSITE:PS50011 EMBL:AB020746 EMBL:AY056788 EMBL:AY059901 EMBL:AY093065 EMBL:BT008400 EMBL:AY128792 SPTR:Q9LV…	2e-17
chr3.CM0216.109	3.2.2.1	Protein kinase [EC:2.7.1.37]							BRI1_LYCPE	ATP-binding;Directproteinsequencing;Glycoprotein;Kinase;Leucine-richrepeat;Lipid-binding;Membrane;Nucleotide-binding;Plantdefense;Receptor;Repeat;Serine/threonine-proteinkinase;Signal;Steroid-binding;Transferase;Transmembrane,Systemin receptor SR160 precursor (EC 2.7.1.37) (Brassinosteroid LRR receptor kinase).	3e-09	GO_ID:43749	TAIR|gene:2091721 SPTR:Q9LV48 symbol:AT3G24550.1 [GO:0004672 "protein kinase activity" evidence=ISS] [GO:0005524 "ATP binding" evidence=ISS] [GO:0006468 "protein amino acid phosphorylation" evidence=ISS] InterPro:IPR000719 InterPro:IPR008271 Prosite:PS00108 Prosite:PS00107 ProDom:PD000001 PROSITE:PS50011 EMBL:AB020746 EMBL:AY056788 EMBL:AY059901 EMBL:AY093065 EMBL:BT008400 EMBL:AY128792 SPTR:Q9LV…	2e-17
chr2.CM0020.10	99.1.4.4559	GO_ID:31565							RPM1_ARATH	ATP-binding;Hypersensitiveresponse;Leucine-richrepeat;Membrane;Nucleotide-binding;Plantdefense;Repeat,Disease resistance protein RPM1 (Resistance to Pseudomonas syringae protein 3).	1e-118	GO_ID:31565	TAIR|gene:2077571 SPTR:Q39214 symbol:AT3G07040.1 [GO:0006952 "defense response" evidence=ISS;TAS] Pfam:PF00560 InterPro:IPR001611 InterPro:IPR002182 InterPro:IPR000767 PRINTS:PR00364 Pfam:PF00931 EMBL:AC016827 EMBL:X87851 PIR:A57072 SPTR:Q39214	6e-119
chr2.CM0020.10	99.1.3.2.399	RPM1_ARATH							RPM1_ARATH	ATP-binding;Hypersensitiveresponse;Leucine-richrepeat;Membrane;Nucleotide-binding;Plantdefense;Repeat,Disease resistance protein RPM1 (Resistance to Pseudomonas syringae protein 3).	1e-118	GO_ID:31565	TAIR|gene:2077571 SPTR:Q39214 symbol:AT3G07040.1 [GO:0006952 "defense response" evidence=ISS;TAS] Pfam:PF00560 InterPro:IPR001611 InterPro:IPR002182 InterPro:IPR000767 PRINTS:PR00364 Pfam:PF00931 EMBL:AC016827 EMBL:X87851 PIR:A57072 SPTR:Q39214	6e-119
chr4.CM0073.38	3.3.10.117	BMPR1 bone morphogenetic protein receptor, type I [EC:2.7.1.37]	ath:At4g28490	F20O9.180; leucine-rich repeat transmembrane protein kinase, putative [EC:2.7.1.37] [KO:K00870]	3e-22				BRI1_LYCPE	ATP-binding;Directproteinsequencing;Glycoprotein;Kinase;Leucine-richrepeat;Lipid-binding;Membrane;Nucleotide-binding;Plantdefense;Receptor;Repeat;Serine/threonine-proteinkinase;Signal;Steroid-binding;Transferase;Transmembrane,Systemin receptor SR160 precursor (EC 2.7.1.37) (Brassinosteroid LRR receptor kinase).	5e-29	GO_ID:47496	TAIR|gene:2124141 SPTR:Q9SN46 symbol:AT4G18670.1 [GO:0005515 "protein binding" evidence=ISS] Pfam:PF00560 InterPro:IPR001611 InterPro:IPR007090 PRINTS:PR00019 InterPro:IPR006706 Pfam:PF04554 InterPro:IPR002951 PRINTS:PR01222 EMBL:AL035526 EMBL:AL161549 PIR:T04859 SPTR:Q9SN46	6e-146
chr4.CM0073.38	3.2.2.1	Protein kinase [EC:2.7.1.37]	ath:At4g28490	F20O9.180; leucine-rich repeat transmembrane protein kinase, putative [EC:2.7.1.37] [KO:K00870]	3e-22				BRI1_LYCPE	ATP-binding;Directproteinsequencing;Glycoprotein;Kinase;Leucine-richrepeat;Lipid-binding;Membrane;Nucleotide-binding;Plantdefense;Receptor;Repeat;Serine/threonine-proteinkinase;Signal;Steroid-binding;Transferase;Transmembrane,Systemin receptor SR160 precursor (EC 2.7.1.37) (Brassinosteroid LRR receptor kinase).	5e-29	GO_ID:47496	TAIR|gene:2124141 SPTR:Q9SN46 symbol:AT4G18670.1 [GO:0005515 "protein binding" evidence=ISS] Pfam:PF00560 InterPro:IPR001611 InterPro:IPR007090 PRINTS:PR00019 InterPro:IPR006706 Pfam:PF04554 InterPro:IPR002951 PRINTS:PR01222 EMBL:AL035526 EMBL:AL161549 PIR:T04859 SPTR:Q9SN46	6e-146
Ljwgs_031291.1	3.3.10.117	BMPR1 bone morphogenetic protein receptor, type I [EC:2.7.1.37]	ath:At4g28490	F20O9.180; leucine-rich repeat transmembrane protein kinase, putative [EC:2.7.1.37] [KO:K00870]	2e-21				BRI1_ARATH	ATP-binding;Glycoprotein;Kinase;Leucine-richrepeat;Lipid-binding;Membrane;Nucleotide-binding;Phosphorylation;Receptor;Repeat;Serine/threonine-proteinkinase;Signal;Steroid-binding;Transferase;Transmembrane,BRASSINOSTEROID INSENSITIVE 1 precursor (EC 2.7.1.37) (AtBRI1) (Brassinosteroid LRR receptor kinase).	4e-24	GO_ID:38572	TAIR|gene:2825761 SPTR:Q9C637 symbol:AT1G45616.1 [GO:0005515 "protein binding" evidence=ISS;NAS] [GO:0007165 "signal transduction" evidence=IC] [GO:0006952 "defense response" evidence=ISS] Pfam:PF00560 InterPro:IPR001611 InterPro:IPR007090 PRINTS:PR00019 EMBL:AC083835 PIR:H96510 SPTR:Q9C637	1e-30
Ljwgs_031291.1	3.2.2.1	Protein kinase [EC:2.7.1.37]	ath:At4g28490	F20O9.180; leucine-rich repeat transmembrane protein kinase, putative [EC:2.7.1.37] [KO:K00870]	2e-21				BRI1_ARATH	ATP-binding;Glycoprotein;Kinase;Leucine-richrepeat;Lipid-binding;Membrane;Nucleotide-binding;Phosphorylation;Receptor;Repeat;Serine/threonine-proteinkinase;Signal;Steroid-binding;Transferase;Transmembrane,BRASSINOSTEROID INSENSITIVE 1 precursor (EC 2.7.1.37) (AtBRI1) (Brassinosteroid LRR receptor kinase).	4e-24	GO_ID:38572	TAIR|gene:2825761 SPTR:Q9C637 symbol:AT1G45616.1 [GO:0005515 "protein binding" evidence=ISS;NAS] [GO:0007165 "signal transduction" evidence=IC] [GO:0006952 "defense response" evidence=ISS] Pfam:PF00560 InterPro:IPR001611 InterPro:IPR007090 PRINTS:PR00019 EMBL:AC083835 PIR:H96510 SPTR:Q9C637	1e-30
Ljwgs_071485.1	4.2.5	Apoptosis [CLASS:04210] [PATH:hsa04210] [GO:0006915]							RGA1_SOLBU	ATP-binding;Leucine-richrepeat;Nucleotide-binding;Plantdefense;Repeat,Putative disease resistance protein RGA1 (RGA3-blb).	2e-13	GO_ID:5644	TAIR|gene:2163425 SPTR:Q9FI14 symbol:AT5G44510.1 [GO:0006952 "defense response" evidence=ISS] Pfam:PF00560 InterPro:IPR001611 InterPro:IPR000157 InterPro:IPR002182 InterPro:IPR000767 Pfam:PF01582 GO:GO:0006915 GO:GO:0016020 InterPro:IPR011991 SMART:SM00255 PROSITE:PS50104 PRINTS:PR00364 Pfam:PF00931 InterPro:IPR011713 Pfam:PF07725 EMBL:AB017065 SPTR:Q9FI14	3e-09
Ljwgs_076612.1	4.4.1.22	SERPINC1, AT3 antithrombin III	mmu:11905	Serpinc1; serine (or cysteine) proteinase inhibitor, clade C (antithrombin), member 1 [KO:K03911]	2e-22				PRTZ_HORVU	Directproteinsequencing;Multigenefamily;Plantdefense;Proteaseinhibitor;Seedstorageprotein;Storageprotein,Protein Z (Z4) (Major endosperm albumin).	8e-66	GO_ID:5617	TAIR|gene:3435226 SPTR:Q9S7T8 symbol:AT1G47710.1 [GO:0000004 "biological process unknown" evidence=ND] [GO:0008372 "cellular component unknown" evidence=ND] [GO:0004867 "serine-type endopeptidase inhibitor activity" evidence=ISS] InterPro:IPR000215 Pfam:PF00079 SMART:SM00093 PROSITE:PS00284 HSSP:P01008 EMBL:AC007519 EMBL:AC012463 EMBL:BT002483 EMBL:BT008481 PIR:H96517 SPTR:Q9S7T8	3e-78
Ljwgs_034276.1	99.1.4.3842	GO_ID:27339										GO_ID:27339	TAIR|gene:2036103 SPTR:Q9SBI0 symbol:ATRBOHB "RESPIRATORY BURST OXIDASE HOMOLOG B" [GO:0006952 "defense response" evidence=TAS] InterPro:IPR002048 InterPro:IPR002916 Pfam:PF00036 InterPro:IPR011992 InterPro:IPR000778 SMART:SM00054 GO:GO:0016020 Pfam:PF01794 PRINTS:PR00466 EMBL:AF055354 SPTR:Q9SBI0	4e-22
Ljwgs_063578.1	99.1.3.1.119	EC 3.1.1.-							EST_HEVBR	Allergen;Directproteinsequencing;Glycoprotein;Hydrolase;Plantdefense;Signal,Esterase precursor (EC 3.1.1.-) (Early nodule-specific protein homolog) (Latex allergen Hev b 13).	2e-61	GO_ID:30560	TAIR|gene:2079285 SPTR:Q9LIN2 symbol:AT3G26430.1 [GO:0016789 "carboxylic ester hydrolase activity" evidence=ISS] INTERPRO:IPR001087 Pfam:PF00657 EMBL:AP001298 EMBL:AY062535 EMBL:AY093315 SPTR:Q9LIN2	3e-75
Ljwgs_063578.1	99.1.4.891	GO_ID:30560							EST_HEVBR	Allergen;Directproteinsequencing;Glycoprotein;Hydrolase;Plantdefense;Signal,Esterase precursor (EC 3.1.1.-) (Early nodule-specific protein homolog) (Latex allergen Hev b 13).	2e-61	GO_ID:30560	TAIR|gene:2079285 SPTR:Q9LIN2 symbol:AT3G26430.1 [GO:0016789 "carboxylic ester hydrolase activity" evidence=ISS] INTERPRO:IPR001087 Pfam:PF00657 EMBL:AP001298 EMBL:AY062535 EMBL:AY093315 SPTR:Q9LIN2	3e-75
Ljwgs_039566.1	99.1.4.3842	GO_ID:27339							CY24B_BOVIN	Electrontransport;FAD;Glycoprotein;Heme;Iontransport;Ionicchannel;Iron;Membrane;Metal-binding;NADP;Oxidoreductase;Transmembrane;Transport;Voltage-gatedchannel,Cytochrome B-245 heavy chain (P22 phagocyte B-cytochrome) (Neutrophil cytochrome B, 91 kDa polypeptide) (CGD91-PHOX) (GP91-PHOX) (GP91-1) (Heme binding membrane glycoprotein GP91PHOX) (Cytochrome B(558) beta chain) (Superoxide-generating NA…	6e-27	GO_ID:27339	TAIR|gene:2036103 SPTR:Q9SBI0 symbol:ATRBOHB "RESPIRATORY BURST OXIDASE HOMOLOG B" [GO:0006952 "defense response" evidence=TAS] InterPro:IPR002048 InterPro:IPR002916 Pfam:PF00036 InterPro:IPR011992 InterPro:IPR000778 SMART:SM00054 GO:GO:0016020 Pfam:PF01794 PRINTS:PR00466 EMBL:AF055354 SPTR:Q9SBI0	5e-138
Ljwgs_039566.1	99.1.3.2.3466	CY24B_BOVIN							CY24B_BOVIN	Electrontransport;FAD;Glycoprotein;Heme;Iontransport;Ionicchannel;Iron;Membrane;Metal-binding;NADP;Oxidoreductase;Transmembrane;Transport;Voltage-gatedchannel,Cytochrome B-245 heavy chain (P22 phagocyte B-cytochrome) (Neutrophil cytochrome B, 91 kDa polypeptide) (CGD91-PHOX) (GP91-PHOX) (GP91-1) (Heme binding membrane glycoprotein GP91PHOX) (Cytochrome B(558) beta chain) (Superoxide-generating NA…	6e-27	GO_ID:27339	TAIR|gene:2036103 SPTR:Q9SBI0 symbol:ATRBOHB "RESPIRATORY BURST OXIDASE HOMOLOG B" [GO:0006952 "defense response" evidence=TAS] InterPro:IPR002048 InterPro:IPR002916 Pfam:PF00036 InterPro:IPR011992 InterPro:IPR000778 SMART:SM00054 GO:GO:0016020 Pfam:PF01794 PRINTS:PR00466 EMBL:AF055354 SPTR:Q9SBI0	5e-138
Ljwgs_088793.1	3.3.10.117	BMPR1 bone morphogenetic protein receptor, type I [EC:2.7.1.37]	ath:At4g28490	F20O9.180; leucine-rich repeat transmembrane protein kinase, putative [EC:2.7.1.37] [KO:K00870]	2e-36				BRI1_LYCPE	ATP-binding;Directproteinsequencing;Glycoprotein;Kinase;Leucine-richrepeat;Lipid-binding;Membrane;Nucleotide-binding;Plantdefense;Receptor;Repeat;Serine/threonine-proteinkinase;Signal;Steroid-binding;Transferase;Transmembrane,Systemin receptor SR160 precursor (EC 2.7.1.37) (Brassinosteroid LRR receptor kinase).	8e-45	GO_ID:13819	TAIR|gene:2046524 SPTR:O49318 symbol:AT2G33170.1 [GO:0004672 "protein kinase activity" evidence=ISS] [GO:0005524 "ATP binding" evidence=ISS] [GO:0006468 "protein amino acid phosphorylation" evidence=ISS] Pfam:PF00560 InterPro:IPR000719 InterPro:IPR008271 Pfam:PF00069 Prosite:PS00108 InterPro:IPR001611 InterPro:IPR007090 ProDom:PD000001 PROSITE:PS50011 PRINTS:PR00019 HSSP:P36897 EMBL:AC002334 PIR:…	4e-45
Ljwgs_088793.1	3.2.2.1	Protein kinase [EC:2.7.1.37]	ath:At4g28490	F20O9.180; leucine-rich repeat transmembrane protein kinase, putative [EC:2.7.1.37] [KO:K00870]	2e-36				BRI1_LYCPE	ATP-binding;Directproteinsequencing;Glycoprotein;Kinase;Leucine-richrepeat;Lipid-binding;Membrane;Nucleotide-binding;Plantdefense;Receptor;Repeat;Serine/threonine-proteinkinase;Signal;Steroid-binding;Transferase;Transmembrane,Systemin receptor SR160 precursor (EC 2.7.1.37) (Brassinosteroid LRR receptor kinase).	8e-45	GO_ID:13819	TAIR|gene:2046524 SPTR:O49318 symbol:AT2G33170.1 [GO:0004672 "protein kinase activity" evidence=ISS] [GO:0005524 "ATP binding" evidence=ISS] [GO:0006468 "protein amino acid phosphorylation" evidence=ISS] Pfam:PF00560 InterPro:IPR000719 InterPro:IPR008271 Pfam:PF00069 Prosite:PS00108 InterPro:IPR001611 InterPro:IPR007090 ProDom:PD000001 PROSITE:PS50011 PRINTS:PR00019 HSSP:P36897 EMBL:AC002334 PIR:…	4e-45
Ljwgs_057008.1	99.1.4.2013	GO_ID:2310	ath:At1g67560	F12B7.11; lipoxygenase family protein [EC:1.13.11.12] [KO:K00454]	7e-63				LOX5_ORYSA	Dioxygenase;Fattyacidbiosynthesis;Hypotheticalprotein;Iron;Lipidsynthesis;Metal-binding;Multigenefamily;Oxidoreductase;Oxylipinbiosynthesis,Putative lipoxygenase 5 (EC 1.13.11.12).	2e-67	GO_ID:2310	TAIR|gene:2030214 SPTR:Q9FNX8 symbol:AT1G72520.1 [GO:0006952 "defense response" evidence=TAS] [GO:0009611 "response to wounding" evidence=TAS] [GO:0009695 "jasmonic acid biosynthesis" evidence=TAS] [GO:0040007 "growth" evidence=TAS] InterPro:IPR001246 InterPro:IPR000907 InterPro:IPR001024 InterPro:IPR008976 Pfam:PF00305 Pfam:PF01477 PRINTS:PR00087 PROSITE:PS00711 PROSITE:PS00081 PROSITE:PS50095 S…	3e-80
Ljwgs_057008.1	99.1.3.1.129	EC 1.13.11.12	ath:At1g67560	F12B7.11; lipoxygenase family protein [EC:1.13.11.12] [KO:K00454]	7e-63				LOX5_ORYSA	Dioxygenase;Fattyacidbiosynthesis;Hypotheticalprotein;Iron;Lipidsynthesis;Metal-binding;Multigenefamily;Oxidoreductase;Oxylipinbiosynthesis,Putative lipoxygenase 5 (EC 1.13.11.12).	2e-67	GO_ID:2310	TAIR|gene:2030214 SPTR:Q9FNX8 symbol:AT1G72520.1 [GO:0006952 "defense response" evidence=TAS] [GO:0009611 "response to wounding" evidence=TAS] [GO:0009695 "jasmonic acid biosynthesis" evidence=TAS] [GO:0040007 "growth" evidence=TAS] InterPro:IPR001246 InterPro:IPR000907 InterPro:IPR001024 InterPro:IPR008976 Pfam:PF00305 Pfam:PF01477 PRINTS:PR00087 PROSITE:PS00711 PROSITE:PS00081 PROSITE:PS50095 S…	3e-80
Ljwgs_057008.1	99.1.1.35	KO:K00454	ath:At1g67560	F12B7.11; lipoxygenase family protein [EC:1.13.11.12] [KO:K00454]	7e-63				LOX5_ORYSA	Dioxygenase;Fattyacidbiosynthesis;Hypotheticalprotein;Iron;Lipidsynthesis;Metal-binding;Multigenefamily;Oxidoreductase;Oxylipinbiosynthesis,Putative lipoxygenase 5 (EC 1.13.11.12).	2e-67	GO_ID:2310	TAIR|gene:2030214 SPTR:Q9FNX8 symbol:AT1G72520.1 [GO:0006952 "defense response" evidence=TAS] [GO:0009611 "response to wounding" evidence=TAS] [GO:0009695 "jasmonic acid biosynthesis" evidence=TAS] [GO:0040007 "growth" evidence=TAS] InterPro:IPR001246 InterPro:IPR000907 InterPro:IPR001024 InterPro:IPR008976 Pfam:PF00305 Pfam:PF01477 PRINTS:PR00087 PROSITE:PS00711 PROSITE:PS00081 PROSITE:PS50095 S…	3e-80
Ljwgs_015171.1	99.1.4.3842	GO_ID:27339										GO_ID:27339	TAIR|gene:2036103 SPTR:Q9SBI0 symbol:ATRBOHB "RESPIRATORY BURST OXIDASE HOMOLOG B" [GO:0006952 "defense response" evidence=TAS] InterPro:IPR002048 InterPro:IPR002916 Pfam:PF00036 InterPro:IPR011992 InterPro:IPR000778 SMART:SM00054 GO:GO:0016020 Pfam:PF01794 PRINTS:PR00466 EMBL:AF055354 SPTR:Q9SBI0	5e-14
