# Supplementary material for: Dissection of Symbiosis and Organ Development by Integrated Transcriptome Analysis of Lotus japonicus Mutant and Wild-Type Plants
Source: PLoS One. 2009 Aug 7;4(8):e6556. doi: 10.1371/journal.pone.0006556 (PMC2717213; doi:10.1371/journal.pone.0006556)
Supplement: Folder S5 — Fix-minus mutants (9.19 MB ZIP) [file pone.0006556.s013.zip › S5.FIX-MINUS MUTANTS copy/5.1.Fix_minus_Nodule_vs_Uninoclated_Root/5.1.2. Specific transcript analysis/5.1.2.1/5.1.2.1.kinase.txt]

chr5.CM0344.11	3.3.10.117	BMPR1 bone morphogenetic protein receptor, type I [EC:2.7.1.37]	ath:At4g28490	F20O9.180; leucine-rich repeat transmembrane protein kinase, putative [EC:2.7.1.37] [KO:K00870]	6e-14				BAK1_ARATH	ATP-binding;Glycoprotein;Kinase;Leucine-richrepeat;Membrane;Nucleotide-binding;Phosphorylation;Repeat;Serine/threonine-proteinkinase;Signal;Transferase;Transmembrane,BRASSINOSTEROID INSENSITIVE 1-associated receptor kinase 1 precursor (EC 2.7.1.37) (BRI1-associated receptor kinase 1) (Somatic embryogenesis receptor-like kinase 3).	3e-54	GO_ID:15236	TAIR|gene:2026096 SPTR:Q9XIC7 symbol:AT1G34210.1 [GO:0016301 "kinase activity" evidence=ISS] Pfam:PF00560 InterPro:IPR000719 InterPro:IPR008271 Pfam:PF00069 Prosite:PS00108 InterPro:IPR001611 InterPro:IPR007090 Prosite:PS00107 ProDom:PD000001 PROSITE:PS50011 PRINTS:PR00019 HSSP:P06213 EMBL:AC007454 PIR:D86466 SPTR:Q9XIC7	8e-74
chr5.CM0344.11	3.2.2.1	Protein kinase [EC:2.7.1.37]	ath:At4g28490	F20O9.180; leucine-rich repeat transmembrane protein kinase, putative [EC:2.7.1.37] [KO:K00870]	6e-14				BAK1_ARATH	ATP-binding;Glycoprotein;Kinase;Leucine-richrepeat;Membrane;Nucleotide-binding;Phosphorylation;Repeat;Serine/threonine-proteinkinase;Signal;Transferase;Transmembrane,BRASSINOSTEROID INSENSITIVE 1-associated receptor kinase 1 precursor (EC 2.7.1.37) (BRI1-associated receptor kinase 1) (Somatic embryogenesis receptor-like kinase 3).	3e-54	GO_ID:15236	TAIR|gene:2026096 SPTR:Q9XIC7 symbol:AT1G34210.1 [GO:0016301 "kinase activity" evidence=ISS] Pfam:PF00560 InterPro:IPR000719 InterPro:IPR008271 Pfam:PF00069 Prosite:PS00108 InterPro:IPR001611 InterPro:IPR007090 Prosite:PS00107 ProDom:PD000001 PROSITE:PS50011 PRINTS:PR00019 HSSP:P06213 EMBL:AC007454 PIR:D86466 SPTR:Q9XIC7	8e-74
CM0680.29.1	99.1.3.2.1517	SPL11_ORYSA							SPL11_ORYSA	Repeat;Ublconjugationpathway,Spotted leaf protein 11 (Spotted leaf11) (Cell death-related protein SPL11).	2e-18	GO_ID:33444	TAIR|gene:2154655 SPTR:Q9FGD7 symbol:AT5G65500.1 [GO:0016301 "kinase activity" evidence=ISS] InterPro:IPR000719 InterPro:IPR003613 ProDom:PD000001 PROSITE:PS50011 Pfam:PF04564 SMART:SM00504 EMBL:AB026638 EMBL:AB026639 SPTR:Q9FGD7	1e-09
CM0680.29.1	99.1.4.4217	GO_ID:33444							SPL11_ORYSA	Repeat;Ublconjugationpathway,Spotted leaf protein 11 (Spotted leaf11) (Cell death-related protein SPL11).	2e-18	GO_ID:33444	TAIR|gene:2154655 SPTR:Q9FGD7 symbol:AT5G65500.1 [GO:0016301 "kinase activity" evidence=ISS] InterPro:IPR000719 InterPro:IPR003613 ProDom:PD000001 PROSITE:PS50011 Pfam:PF04564 SMART:SM00504 EMBL:AB026638 EMBL:AB026639 SPTR:Q9FGD7	1e-09
chr3.CM0216.109	3.3.10.117	BMPR1 bone morphogenetic protein receptor, type I [EC:2.7.1.37]							BRI1_LYCPE	ATP-binding;Directproteinsequencing;Glycoprotein;Kinase;Leucine-richrepeat;Lipid-binding;Membrane;Nucleotide-binding;Plantdefense;Receptor;Repeat;Serine/threonine-proteinkinase;Signal;Steroid-binding;Transferase;Transmembrane,Systemin receptor SR160 precursor (EC 2.7.1.37) (Brassinosteroid LRR receptor kinase).	3e-09	GO_ID:43749	TAIR|gene:2091721 SPTR:Q9LV48 symbol:AT3G24550.1 [GO:0004672 "protein kinase activity" evidence=ISS] [GO:0005524 "ATP binding" evidence=ISS] [GO:0006468 "protein amino acid phosphorylation" evidence=ISS] InterPro:IPR000719 InterPro:IPR008271 Prosite:PS00108 Prosite:PS00107 ProDom:PD000001 PROSITE:PS50011 EMBL:AB020746 EMBL:AY056788 EMBL:AY059901 EMBL:AY093065 EMBL:BT008400 EMBL:AY128792 SPTR:Q9LV…	2e-17
chr3.CM0216.109	3.2.2.1	Protein kinase [EC:2.7.1.37]							BRI1_LYCPE	ATP-binding;Directproteinsequencing;Glycoprotein;Kinase;Leucine-richrepeat;Lipid-binding;Membrane;Nucleotide-binding;Plantdefense;Receptor;Repeat;Serine/threonine-proteinkinase;Signal;Steroid-binding;Transferase;Transmembrane,Systemin receptor SR160 precursor (EC 2.7.1.37) (Brassinosteroid LRR receptor kinase).	3e-09	GO_ID:43749	TAIR|gene:2091721 SPTR:Q9LV48 symbol:AT3G24550.1 [GO:0004672 "protein kinase activity" evidence=ISS] [GO:0005524 "ATP binding" evidence=ISS] [GO:0006468 "protein amino acid phosphorylation" evidence=ISS] InterPro:IPR000719 InterPro:IPR008271 Prosite:PS00108 Prosite:PS00107 ProDom:PD000001 PROSITE:PS50011 EMBL:AB020746 EMBL:AY056788 EMBL:AY059901 EMBL:AY093065 EMBL:BT008400 EMBL:AY128792 SPTR:Q9LV…	2e-17
Ljwgs_052215.1	1.9.4.15	E2.7.1.- [EC:2.7.1.-] [COG:COG0515 COG1493]	ath:At5g02290	T1E22.50; protein kinase, putative [EC:2.7.1.37] [KO:K00870]	1e-26	PA0074	COG0515	7e-13	NAK_ARATH	ATP-binding;Kinase;Nucleotide-binding;Serine/threonine-proteinkinase;Transferase,Probable serine/threonine-protein kinase NAK (EC 2.7.1.37).	6e-27	GO_ID:53934	TAIR|gene:2050986 SPTR:O22808 symbol:AT2G33580.1 [GO:0016301 "kinase activity" evidence=ISS] InterPro:IPR000719 Pfam:PF00069 InterPro:IPR002482 Pfam:PF01476 ProDom:PD000001 PROSITE:PS50011 EMBL:AC002332 EMBL:AF370600 PIR:C84747 SPTR:O22808	1e-48
Ljwgs_052215.1	1.7.8.19	WAAY, rfaY lipopolysaccharide core biosynthesis protein RFAY [EC:2.7.-.-] [COG:COG0515]	ath:At5g02290	T1E22.50; protein kinase, putative [EC:2.7.1.37] [KO:K00870]	1e-26	PA0074	COG0515	7e-13	NAK_ARATH	ATP-binding;Kinase;Nucleotide-binding;Serine/threonine-proteinkinase;Transferase,Probable serine/threonine-protein kinase NAK (EC 2.7.1.37).	6e-27	GO_ID:53934	TAIR|gene:2050986 SPTR:O22808 symbol:AT2G33580.1 [GO:0016301 "kinase activity" evidence=ISS] InterPro:IPR000719 Pfam:PF00069 InterPro:IPR002482 Pfam:PF01476 ProDom:PD000001 PROSITE:PS50011 EMBL:AC002332 EMBL:AF370600 PIR:C84747 SPTR:O22808	1e-48
Ljwgs_052215.1	1.1.17.19	E2.7.1.- [EC:2.7.1.-] [COG:COG0515 COG1493]	ath:At5g02290	T1E22.50; protein kinase, putative [EC:2.7.1.37] [KO:K00870]	1e-26	PA0074	COG0515	7e-13	NAK_ARATH	ATP-binding;Kinase;Nucleotide-binding;Serine/threonine-proteinkinase;Transferase,Probable serine/threonine-protein kinase NAK (EC 2.7.1.37).	6e-27	GO_ID:53934	TAIR|gene:2050986 SPTR:O22808 symbol:AT2G33580.1 [GO:0016301 "kinase activity" evidence=ISS] InterPro:IPR000719 Pfam:PF00069 InterPro:IPR002482 Pfam:PF01476 ProDom:PD000001 PROSITE:PS50011 EMBL:AC002332 EMBL:AF370600 PIR:C84747 SPTR:O22808	1e-48
Ljwgs_052215.1	3.3.10.117	BMPR1 bone morphogenetic protein receptor, type I [EC:2.7.1.37]	ath:At5g02290	T1E22.50; protein kinase, putative [EC:2.7.1.37] [KO:K00870]	1e-26	PA0074	COG0515	7e-13	NAK_ARATH	ATP-binding;Kinase;Nucleotide-binding;Serine/threonine-proteinkinase;Transferase,Probable serine/threonine-protein kinase NAK (EC 2.7.1.37).	6e-27	GO_ID:53934	TAIR|gene:2050986 SPTR:O22808 symbol:AT2G33580.1 [GO:0016301 "kinase activity" evidence=ISS] InterPro:IPR000719 Pfam:PF00069 InterPro:IPR002482 Pfam:PF01476 ProDom:PD000001 PROSITE:PS50011 EMBL:AC002332 EMBL:AF370600 PIR:C84747 SPTR:O22808	1e-48
Ljwgs_052215.1	1.11.16.8	E2.7.1.- [EC:2.7.1.-] [COG:COG0515 COG1493]	ath:At5g02290	T1E22.50; protein kinase, putative [EC:2.7.1.37] [KO:K00870]	1e-26	PA0074	COG0515	7e-13	NAK_ARATH	ATP-binding;Kinase;Nucleotide-binding;Serine/threonine-proteinkinase;Transferase,Probable serine/threonine-protein kinase NAK (EC 2.7.1.37).	6e-27	GO_ID:53934	TAIR|gene:2050986 SPTR:O22808 symbol:AT2G33580.1 [GO:0016301 "kinase activity" evidence=ISS] InterPro:IPR000719 Pfam:PF00069 InterPro:IPR002482 Pfam:PF01476 ProDom:PD000001 PROSITE:PS50011 EMBL:AC002332 EMBL:AF370600 PIR:C84747 SPTR:O22808	1e-48
Ljwgs_052215.1	4.2.4	Cell cycle [CLASS:04110] [PATH:hsa04110] [COG:COG0515]	ath:At5g02290	T1E22.50; protein kinase, putative [EC:2.7.1.37] [KO:K00870]	1e-26	PA0074	COG0515	7e-13	NAK_ARATH	ATP-binding;Kinase;Nucleotide-binding;Serine/threonine-proteinkinase;Transferase,Probable serine/threonine-protein kinase NAK (EC 2.7.1.37).	6e-27	GO_ID:53934	TAIR|gene:2050986 SPTR:O22808 symbol:AT2G33580.1 [GO:0016301 "kinase activity" evidence=ISS] InterPro:IPR000719 Pfam:PF00069 InterPro:IPR002482 Pfam:PF01476 ProDom:PD000001 PROSITE:PS50011 EMBL:AC002332 EMBL:AF370600 PIR:C84747 SPTR:O22808	1e-48
Ljwgs_052215.1	3.2.2.1	Protein kinase [EC:2.7.1.37]	ath:At5g02290	T1E22.50; protein kinase, putative [EC:2.7.1.37] [KO:K00870]	1e-26	PA0074	COG0515	7e-13	NAK_ARATH	ATP-binding;Kinase;Nucleotide-binding;Serine/threonine-proteinkinase;Transferase,Probable serine/threonine-protein kinase NAK (EC 2.7.1.37).	6e-27	GO_ID:53934	TAIR|gene:2050986 SPTR:O22808 symbol:AT2G33580.1 [GO:0016301 "kinase activity" evidence=ISS] InterPro:IPR000719 Pfam:PF00069 InterPro:IPR002482 Pfam:PF01476 ProDom:PD000001 PROSITE:PS50011 EMBL:AC002332 EMBL:AF370600 PIR:C84747 SPTR:O22808	1e-48
chr4.CM0337.25.1	99.1.4.1188	GO_ID:8363	ath:At4g28490	F20O9.180; leucine-rich repeat transmembrane protein kinase, putative [EC:2.7.1.37] [KO:K00870]	2e-20				PGIP2_PHAVU	3D-structure;Cellwall;Glycoprotein;Leucine-richrepeat;Repeat;Signal,Polygalacturonase inhibitor 2 precursor (Polygalacturonase-inhibiting protein) (PGIP-2).	4e-91	GO_ID:8363	TAIR|gene:2197585 SPTR:Q9FW48 symbol:AT1G33600.1 [GO:0005515 "protein binding" evidence=ISS;NAS] [GO:0007165 "signal transduction" evidence=IC] Pfam:PF00560 InterPro:IPR001611 InterPro:IPR007090 PRINTS:PR00019 HSSP:P25147 EMBL:AC069299 PIR:H86459 SPTR:Q9FW48	1e-29
chr4.CM0337.25.1	99.1.3.2.143	PGIP2_PHAVU	ath:At4g28490	F20O9.180; leucine-rich repeat transmembrane protein kinase, putative [EC:2.7.1.37] [KO:K00870]	2e-20				PGIP2_PHAVU	3D-structure;Cellwall;Glycoprotein;Leucine-richrepeat;Repeat;Signal,Polygalacturonase inhibitor 2 precursor (Polygalacturonase-inhibiting protein) (PGIP-2).	4e-91	GO_ID:8363	TAIR|gene:2197585 SPTR:Q9FW48 symbol:AT1G33600.1 [GO:0005515 "protein binding" evidence=ISS;NAS] [GO:0007165 "signal transduction" evidence=IC] Pfam:PF00560 InterPro:IPR001611 InterPro:IPR007090 PRINTS:PR00019 HSSP:P25147 EMBL:AC069299 PIR:H86459 SPTR:Q9FW48	1e-29
chr4.CM0337.25.1	99.1.1.97	KO:K00870	ath:At4g28490	F20O9.180; leucine-rich repeat transmembrane protein kinase, putative [EC:2.7.1.37] [KO:K00870]	2e-20				PGIP2_PHAVU	3D-structure;Cellwall;Glycoprotein;Leucine-richrepeat;Repeat;Signal,Polygalacturonase inhibitor 2 precursor (Polygalacturonase-inhibiting protein) (PGIP-2).	4e-91	GO_ID:8363	TAIR|gene:2197585 SPTR:Q9FW48 symbol:AT1G33600.1 [GO:0005515 "protein binding" evidence=ISS;NAS] [GO:0007165 "signal transduction" evidence=IC] Pfam:PF00560 InterPro:IPR001611 InterPro:IPR007090 PRINTS:PR00019 HSSP:P25147 EMBL:AC069299 PIR:H86459 SPTR:Q9FW48	1e-29
gi57281694	3.2.9.85	E2.7.1.91 sphingosine kinase [EC:2.7.1.91] [GO:0008481]	rno:308589	Sphk2_predicted; sphingosine kinase 2 (predicted) [EC:2.7.1.91] [KO:K04718]	2e-15				SPHK2_MOUSE	ATP-binding;Kinase;Nucleotide-binding;Transferase,Sphingosine kinase 2 (EC 2.7.1.-) (SK 2) (SPK 2).	3e-14	GO_ID:19190	TAIR|gene:2154447 SPTR:Q9LRB0 symbol:AT5G23450.1 [GO:0004143 "diacylglycerol kinase activity" evidence=ISS] [GO:0007205 "protein kinase C activation" evidence=ISS] InterPro:IPR001206 Pfam:PF00781 ProDom:PD005043 SMART:SM00046 EMBL:AB046717 EMBL:AY139759 EMBL:BT004544 SPTR:Q9LRB0	0
gi57281694	3.2.10.3	E2.7.1.107, DGK, dgkA diacylglycerol kinase [EC:2.7.1.107] [COG:COG0818] [GO:0004143]	rno:308589	Sphk2_predicted; sphingosine kinase 2 (predicted) [EC:2.7.1.91] [KO:K04718]	2e-15				SPHK2_MOUSE	ATP-binding;Kinase;Nucleotide-binding;Transferase,Sphingosine kinase 2 (EC 2.7.1.-) (SK 2) (SPK 2).	3e-14	GO_ID:19190	TAIR|gene:2154447 SPTR:Q9LRB0 symbol:AT5G23450.1 [GO:0004143 "diacylglycerol kinase activity" evidence=ISS] [GO:0007205 "protein kinase C activation" evidence=ISS] InterPro:IPR001206 Pfam:PF00781 ProDom:PD005043 SMART:SM00046 EMBL:AB046717 EMBL:AY139759 EMBL:BT004544 SPTR:Q9LRB0	0
gi57281694	1.3.10.13	E2.7.1.107, DGK, dgkA diacylglycerol kinase [EC:2.7.1.107] [COG:COG0818] [GO:0004143]	rno:308589	Sphk2_predicted; sphingosine kinase 2 (predicted) [EC:2.7.1.91] [KO:K04718]	2e-15				SPHK2_MOUSE	ATP-binding;Kinase;Nucleotide-binding;Transferase,Sphingosine kinase 2 (EC 2.7.1.-) (SK 2) (SPK 2).	3e-14	GO_ID:19190	TAIR|gene:2154447 SPTR:Q9LRB0 symbol:AT5G23450.1 [GO:0004143 "diacylglycerol kinase activity" evidence=ISS] [GO:0007205 "protein kinase C activation" evidence=ISS] InterPro:IPR001206 Pfam:PF00781 ProDom:PD005043 SMART:SM00046 EMBL:AB046717 EMBL:AY139759 EMBL:BT004544 SPTR:Q9LRB0	0
gi57281694	1.7.11.15	E2.7.1.91 sphingosine kinase [EC:2.7.1.91] [GO:0008481]	rno:308589	Sphk2_predicted; sphingosine kinase 2 (predicted) [EC:2.7.1.91] [KO:K04718]	2e-15				SPHK2_MOUSE	ATP-binding;Kinase;Nucleotide-binding;Transferase,Sphingosine kinase 2 (EC 2.7.1.-) (SK 2) (SPK 2).	3e-14	GO_ID:19190	TAIR|gene:2154447 SPTR:Q9LRB0 symbol:AT5G23450.1 [GO:0004143 "diacylglycerol kinase activity" evidence=ISS] [GO:0007205 "protein kinase C activation" evidence=ISS] InterPro:IPR001206 Pfam:PF00781 ProDom:PD005043 SMART:SM00046 EMBL:AB046717 EMBL:AY139759 EMBL:BT004544 SPTR:Q9LRB0	0
gi57281694	1.3.9.16	E2.7.1.107, DGK, dgkA diacylglycerol kinase [EC:2.7.1.107] [COG:COG0818] [GO:0004143]	rno:308589	Sphk2_predicted; sphingosine kinase 2 (predicted) [EC:2.7.1.91] [KO:K04718]	2e-15				SPHK2_MOUSE	ATP-binding;Kinase;Nucleotide-binding;Transferase,Sphingosine kinase 2 (EC 2.7.1.-) (SK 2) (SPK 2).	3e-14	GO_ID:19190	TAIR|gene:2154447 SPTR:Q9LRB0 symbol:AT5G23450.1 [GO:0004143 "diacylglycerol kinase activity" evidence=ISS] [GO:0007205 "protein kinase C activation" evidence=ISS] InterPro:IPR001206 Pfam:PF00781 ProDom:PD005043 SMART:SM00046 EMBL:AB046717 EMBL:AY139759 EMBL:BT004544 SPTR:Q9LRB0	0
Ljwgs_008944.2	1.9.4.15	E2.7.1.- [EC:2.7.1.-] [COG:COG0515 COG1493]	ath:At5g02290	T1E22.50; protein kinase, putative [EC:2.7.1.37] [KO:K00870]	3e-50	YPL031c	COG0515	2e-21	SRK6_BRAOE	ATP-binding;Glycoprotein;Kinase;Membrane;Nucleotide-binding;Receptor;Self-incompatibility;Serine/threonine-proteinkinase;Signal;Transferase;Transmembrane,Putative serine/threonine-protein kinase receptor precursor (EC 2.7.1.37) (S-receptor kinase) (SRK).	1e-96	GO_ID:34080	TAIR|gene:2018545 SPTR:Q39086 symbol:AT1G65790.1 [GO:0016301 "kinase activity" evidence=ISS] InterPro:IPR000719 InterPro:IPR008271 Prosite:PS00108 InterPro:IPR003609 InterPro:IPR000858 InterPro:IPR001480 Prosite:PS00107 Pfam:PF01453 ProDom:PD000001 PROSITE:PS50011 PROSITE:PS50948 SMART:SM00473 HSSP:P06239 Pfam:PF00954 SMART:SM00108 PROSITE:PS50927 EMBL:M80238 PIR:S70769 SPTR:Q39086	6e-104
Ljwgs_008944.2	1.7.8.19	WAAY, rfaY lipopolysaccharide core biosynthesis protein RFAY [EC:2.7.-.-] [COG:COG0515]	ath:At5g02290	T1E22.50; protein kinase, putative [EC:2.7.1.37] [KO:K00870]	3e-50	YPL031c	COG0515	2e-21	SRK6_BRAOE	ATP-binding;Glycoprotein;Kinase;Membrane;Nucleotide-binding;Receptor;Self-incompatibility;Serine/threonine-proteinkinase;Signal;Transferase;Transmembrane,Putative serine/threonine-protein kinase receptor precursor (EC 2.7.1.37) (S-receptor kinase) (SRK).	1e-96	GO_ID:34080	TAIR|gene:2018545 SPTR:Q39086 symbol:AT1G65790.1 [GO:0016301 "kinase activity" evidence=ISS] InterPro:IPR000719 InterPro:IPR008271 Prosite:PS00108 InterPro:IPR003609 InterPro:IPR000858 InterPro:IPR001480 Prosite:PS00107 Pfam:PF01453 ProDom:PD000001 PROSITE:PS50011 PROSITE:PS50948 SMART:SM00473 HSSP:P06239 Pfam:PF00954 SMART:SM00108 PROSITE:PS50927 EMBL:M80238 PIR:S70769 SPTR:Q39086	6e-104
Ljwgs_008944.2	1.1.17.19	E2.7.1.- [EC:2.7.1.-] [COG:COG0515 COG1493]	ath:At5g02290	T1E22.50; protein kinase, putative [EC:2.7.1.37] [KO:K00870]	3e-50	YPL031c	COG0515	2e-21	SRK6_BRAOE	ATP-binding;Glycoprotein;Kinase;Membrane;Nucleotide-binding;Receptor;Self-incompatibility;Serine/threonine-proteinkinase;Signal;Transferase;Transmembrane,Putative serine/threonine-protein kinase receptor precursor (EC 2.7.1.37) (S-receptor kinase) (SRK).	1e-96	GO_ID:34080	TAIR|gene:2018545 SPTR:Q39086 symbol:AT1G65790.1 [GO:0016301 "kinase activity" evidence=ISS] InterPro:IPR000719 InterPro:IPR008271 Prosite:PS00108 InterPro:IPR003609 InterPro:IPR000858 InterPro:IPR001480 Prosite:PS00107 Pfam:PF01453 ProDom:PD000001 PROSITE:PS50011 PROSITE:PS50948 SMART:SM00473 HSSP:P06239 Pfam:PF00954 SMART:SM00108 PROSITE:PS50927 EMBL:M80238 PIR:S70769 SPTR:Q39086	6e-104
Ljwgs_008944.2	3.3.10.117	BMPR1 bone morphogenetic protein receptor, type I [EC:2.7.1.37]	ath:At5g02290	T1E22.50; protein kinase, putative [EC:2.7.1.37] [KO:K00870]	3e-50	YPL031c	COG0515	2e-21	SRK6_BRAOE	ATP-binding;Glycoprotein;Kinase;Membrane;Nucleotide-binding;Receptor;Self-incompatibility;Serine/threonine-proteinkinase;Signal;Transferase;Transmembrane,Putative serine/threonine-protein kinase receptor precursor (EC 2.7.1.37) (S-receptor kinase) (SRK).	1e-96	GO_ID:34080	TAIR|gene:2018545 SPTR:Q39086 symbol:AT1G65790.1 [GO:0016301 "kinase activity" evidence=ISS] InterPro:IPR000719 InterPro:IPR008271 Prosite:PS00108 InterPro:IPR003609 InterPro:IPR000858 InterPro:IPR001480 Prosite:PS00107 Pfam:PF01453 ProDom:PD000001 PROSITE:PS50011 PROSITE:PS50948 SMART:SM00473 HSSP:P06239 Pfam:PF00954 SMART:SM00108 PROSITE:PS50927 EMBL:M80238 PIR:S70769 SPTR:Q39086	6e-104
Ljwgs_008944.2	1.11.16.8	E2.7.1.- [EC:2.7.1.-] [COG:COG0515 COG1493]	ath:At5g02290	T1E22.50; protein kinase, putative [EC:2.7.1.37] [KO:K00870]	3e-50	YPL031c	COG0515	2e-21	SRK6_BRAOE	ATP-binding;Glycoprotein;Kinase;Membrane;Nucleotide-binding;Receptor;Self-incompatibility;Serine/threonine-proteinkinase;Signal;Transferase;Transmembrane,Putative serine/threonine-protein kinase receptor precursor (EC 2.7.1.37) (S-receptor kinase) (SRK).	1e-96	GO_ID:34080	TAIR|gene:2018545 SPTR:Q39086 symbol:AT1G65790.1 [GO:0016301 "kinase activity" evidence=ISS] InterPro:IPR000719 InterPro:IPR008271 Prosite:PS00108 InterPro:IPR003609 InterPro:IPR000858 InterPro:IPR001480 Prosite:PS00107 Pfam:PF01453 ProDom:PD000001 PROSITE:PS50011 PROSITE:PS50948 SMART:SM00473 HSSP:P06239 Pfam:PF00954 SMART:SM00108 PROSITE:PS50927 EMBL:M80238 PIR:S70769 SPTR:Q39086	6e-104
Ljwgs_008944.2	4.2.4	Cell cycle [CLASS:04110] [PATH:hsa04110] [COG:COG0515]	ath:At5g02290	T1E22.50; protein kinase, putative [EC:2.7.1.37] [KO:K00870]	3e-50	YPL031c	COG0515	2e-21	SRK6_BRAOE	ATP-binding;Glycoprotein;Kinase;Membrane;Nucleotide-binding;Receptor;Self-incompatibility;Serine/threonine-proteinkinase;Signal;Transferase;Transmembrane,Putative serine/threonine-protein kinase receptor precursor (EC 2.7.1.37) (S-receptor kinase) (SRK).	1e-96	GO_ID:34080	TAIR|gene:2018545 SPTR:Q39086 symbol:AT1G65790.1 [GO:0016301 "kinase activity" evidence=ISS] InterPro:IPR000719 InterPro:IPR008271 Prosite:PS00108 InterPro:IPR003609 InterPro:IPR000858 InterPro:IPR001480 Prosite:PS00107 Pfam:PF01453 ProDom:PD000001 PROSITE:PS50011 PROSITE:PS50948 SMART:SM00473 HSSP:P06239 Pfam:PF00954 SMART:SM00108 PROSITE:PS50927 EMBL:M80238 PIR:S70769 SPTR:Q39086	6e-104
Ljwgs_008944.2	3.2.2.1	Protein kinase [EC:2.7.1.37]	ath:At5g02290	T1E22.50; protein kinase, putative [EC:2.7.1.37] [KO:K00870]	3e-50	YPL031c	COG0515	2e-21	SRK6_BRAOE	ATP-binding;Glycoprotein;Kinase;Membrane;Nucleotide-binding;Receptor;Self-incompatibility;Serine/threonine-proteinkinase;Signal;Transferase;Transmembrane,Putative serine/threonine-protein kinase receptor precursor (EC 2.7.1.37) (S-receptor kinase) (SRK).	1e-96	GO_ID:34080	TAIR|gene:2018545 SPTR:Q39086 symbol:AT1G65790.1 [GO:0016301 "kinase activity" evidence=ISS] InterPro:IPR000719 InterPro:IPR008271 Prosite:PS00108 InterPro:IPR003609 InterPro:IPR000858 InterPro:IPR001480 Prosite:PS00107 Pfam:PF01453 ProDom:PD000001 PROSITE:PS50011 PROSITE:PS50948 SMART:SM00473 HSSP:P06239 Pfam:PF00954 SMART:SM00108 PROSITE:PS50927 EMBL:M80238 PIR:S70769 SPTR:Q39086	6e-104
Ljwgs_088495.1	1.5.10.26	E2.7.3.2 creatine kinase [EC:2.7.3.2] [GO:0004111]	ath:At2g24270	F27D4.18; NADP-dependent glyceraldehyde-3-phosphate dehydrogenase, putative [EC:1.2.1.9] [KO:K00131]	1e-48	BH2237	COG1012	2e-17	GAPN_PEA	Directproteinsequencing;NADP;Oxidoreductase,NADP-dependent glyceraldehyde-3-phosphate dehydrogenase (EC 1.2.1.9) (Non-phosphorylating glyceraldehyde 3-phosphate dehydrogenase) (Glyceraldehyde-3-phosphate dehydrogenase [NADP+]) (Triosephosphate dehydrogenase).	1e-53	GO_ID:4332	TIGR_CMR|BA0849 SPTR:Q81UL6 symbol:BA0849 "glyceraldehyde-3-phosphate dehydrogenase, NADP-dependent" [GO:0008152 "metabolism" evidence=ISS] [GO:0008886 "glyceraldehyde-3-phosphate dehydrogenase (NADP+) activity" evidence=ISS] InterPro:IPR002086 Pfam:PF00171 GO:GO:0008152 InterPro:IPR012303 PIRSF:PIRSF000147 PROSITE:PS00070 PROSITE:PS00687 HSSP:Q59931 EMBL:AE017334 EMBL:AE017225 EMBL:AE017026 TIGR…	6e-17
chr3.TM0616.9	2.3.3.23	PILL type IV pili sensor histidine kinase/response regulator [COG:COG0643 COG0784]	gsu:GSU2574	response regulator [KO:K07814]	1e-10	PA1611_2	COG0784	3e-12	PRR37_ORYSA	Biologicalrhythms;Nuclearprotein;Sensorytransduction;Transcription;Transcriptionregulation;Two-componentregulatorysystem,Two-component response regulator-like PRR37 (Pseudo-response regulator 37) (OsPRR37).	3e-110	GO_ID:53940	TAIR|gene:2151205 SPTR:Q93WK5 symbol:AT5G02810.1 [GO:0007623 "circadian rhythm" evidence=TAS] [GO:0005739 "mitochondrion" evidence=IDA] [GO:0030528 "transcription regulator activity" evidence=TAS] InterPro:IPR001789 Pfam:PF00072 GO:GO:0005739 ProDom:PD000039 SMART:SM00448 PROSITE:PS50110 InterPro:IPR010402 Pfam:PF06203 PROSITE:PS51017 EMBL:AL162973 EMBL:AB046954 EMBL:AY039943 EMBL:AY142560 PIR:T4…	2e-109
chr4.CM0073.38	3.3.10.117	BMPR1 bone morphogenetic protein receptor, type I [EC:2.7.1.37]	ath:At4g28490	F20O9.180; leucine-rich repeat transmembrane protein kinase, putative [EC:2.7.1.37] [KO:K00870]	3e-22				BRI1_LYCPE	ATP-binding;Directproteinsequencing;Glycoprotein;Kinase;Leucine-richrepeat;Lipid-binding;Membrane;Nucleotide-binding;Plantdefense;Receptor;Repeat;Serine/threonine-proteinkinase;Signal;Steroid-binding;Transferase;Transmembrane,Systemin receptor SR160 precursor (EC 2.7.1.37) (Brassinosteroid LRR receptor kinase).	5e-29	GO_ID:47496	TAIR|gene:2124141 SPTR:Q9SN46 symbol:AT4G18670.1 [GO:0005515 "protein binding" evidence=ISS] Pfam:PF00560 InterPro:IPR001611 InterPro:IPR007090 PRINTS:PR00019 InterPro:IPR006706 Pfam:PF04554 InterPro:IPR002951 PRINTS:PR01222 EMBL:AL035526 EMBL:AL161549 PIR:T04859 SPTR:Q9SN46	6e-146
chr4.CM0073.38	3.2.2.1	Protein kinase [EC:2.7.1.37]	ath:At4g28490	F20O9.180; leucine-rich repeat transmembrane protein kinase, putative [EC:2.7.1.37] [KO:K00870]	3e-22				BRI1_LYCPE	ATP-binding;Directproteinsequencing;Glycoprotein;Kinase;Leucine-richrepeat;Lipid-binding;Membrane;Nucleotide-binding;Plantdefense;Receptor;Repeat;Serine/threonine-proteinkinase;Signal;Steroid-binding;Transferase;Transmembrane,Systemin receptor SR160 precursor (EC 2.7.1.37) (Brassinosteroid LRR receptor kinase).	5e-29	GO_ID:47496	TAIR|gene:2124141 SPTR:Q9SN46 symbol:AT4G18670.1 [GO:0005515 "protein binding" evidence=ISS] Pfam:PF00560 InterPro:IPR001611 InterPro:IPR007090 PRINTS:PR00019 InterPro:IPR006706 Pfam:PF04554 InterPro:IPR002951 PRINTS:PR01222 EMBL:AL035526 EMBL:AL161549 PIR:T04859 SPTR:Q9SN46	6e-146
Ljwgs_031291.1	3.3.10.117	BMPR1 bone morphogenetic protein receptor, type I [EC:2.7.1.37]	ath:At4g28490	F20O9.180; leucine-rich repeat transmembrane protein kinase, putative [EC:2.7.1.37] [KO:K00870]	2e-21				BRI1_ARATH	ATP-binding;Glycoprotein;Kinase;Leucine-richrepeat;Lipid-binding;Membrane;Nucleotide-binding;Phosphorylation;Receptor;Repeat;Serine/threonine-proteinkinase;Signal;Steroid-binding;Transferase;Transmembrane,BRASSINOSTEROID INSENSITIVE 1 precursor (EC 2.7.1.37) (AtBRI1) (Brassinosteroid LRR receptor kinase).	4e-24	GO_ID:38572	TAIR|gene:2825761 SPTR:Q9C637 symbol:AT1G45616.1 [GO:0005515 "protein binding" evidence=ISS;NAS] [GO:0007165 "signal transduction" evidence=IC] [GO:0006952 "defense response" evidence=ISS] Pfam:PF00560 InterPro:IPR001611 InterPro:IPR007090 PRINTS:PR00019 EMBL:AC083835 PIR:H96510 SPTR:Q9C637	1e-30
Ljwgs_031291.1	3.2.2.1	Protein kinase [EC:2.7.1.37]	ath:At4g28490	F20O9.180; leucine-rich repeat transmembrane protein kinase, putative [EC:2.7.1.37] [KO:K00870]	2e-21				BRI1_ARATH	ATP-binding;Glycoprotein;Kinase;Leucine-richrepeat;Lipid-binding;Membrane;Nucleotide-binding;Phosphorylation;Receptor;Repeat;Serine/threonine-proteinkinase;Signal;Steroid-binding;Transferase;Transmembrane,BRASSINOSTEROID INSENSITIVE 1 precursor (EC 2.7.1.37) (AtBRI1) (Brassinosteroid LRR receptor kinase).	4e-24	GO_ID:38572	TAIR|gene:2825761 SPTR:Q9C637 symbol:AT1G45616.1 [GO:0005515 "protein binding" evidence=ISS;NAS] [GO:0007165 "signal transduction" evidence=IC] [GO:0006952 "defense response" evidence=ISS] Pfam:PF00560 InterPro:IPR001611 InterPro:IPR007090 PRINTS:PR00019 EMBL:AC083835 PIR:H96510 SPTR:Q9C637	1e-30
Ljwgs_045739.1	3.3.10.117	BMPR1 bone morphogenetic protein receptor, type I [EC:2.7.1.37]	ath:At4g28490	F20O9.180; leucine-rich repeat transmembrane protein kinase, putative [EC:2.7.1.37] [KO:K00870]	8e-10				PSKR_DAUCA	ATP-binding;Glycoprotein;Kinase;Leucine-richrepeat;Membrane;Nucleotide-binding;Receptor;Repeat;Serine/threonine-proteinkinase;Signal;Transferase;Transmembrane,Phytosulfokine receptor precursor (EC 2.7.1.37) (Phytosulfokine LRR receptor kinase).	9e-19	GO_ID:20312	TAIR|gene:2202999 SPTR:Q9SYM9 symbol:AT1G78530.1 [GO:0016301 "kinase activity" evidence=ISS] InterPro:IPR000719 InterPro:IPR008271 Pfam:PF00069 Prosite:PS00108 Prosite:PS00107 ProDom:PD000001 PROSITE:PS50011 EMBL:AC007260 PIR:G96813 SPTR:Q9SYM9	2e-46
Ljwgs_045739.1	3.2.2.1	Protein kinase [EC:2.7.1.37]	ath:At4g28490	F20O9.180; leucine-rich repeat transmembrane protein kinase, putative [EC:2.7.1.37] [KO:K00870]	8e-10				PSKR_DAUCA	ATP-binding;Glycoprotein;Kinase;Leucine-richrepeat;Membrane;Nucleotide-binding;Receptor;Repeat;Serine/threonine-proteinkinase;Signal;Transferase;Transmembrane,Phytosulfokine receptor precursor (EC 2.7.1.37) (Phytosulfokine LRR receptor kinase).	9e-19	GO_ID:20312	TAIR|gene:2202999 SPTR:Q9SYM9 symbol:AT1G78530.1 [GO:0016301 "kinase activity" evidence=ISS] InterPro:IPR000719 InterPro:IPR008271 Pfam:PF00069 Prosite:PS00108 Prosite:PS00107 ProDom:PD000001 PROSITE:PS50011 EMBL:AC007260 PIR:G96813 SPTR:Q9SYM9	2e-46
Ljwgs_131675.1	1.9.4.15	E2.7.1.- [EC:2.7.1.-] [COG:COG0515 COG1493]	ath:At3g50000	F3A4.80; casein kinase II alpha chain 2 [EC:2.7.1.37] [KO:K03097]	6e-60	YOR061w	COG0515	3e-42	CSK2A_MAIZE	3D-structure;ATP-binding;Kinase;Nucleotide-binding;Serine/threonine-proteinkinase;Transferase,Casein kinase II, alpha chain (CK II) (EC 2.7.1.37) (CK2-alpha).	2e-60	GO_ID:15722	TAIR|gene:2083147 SPTR:Q8H120 symbol:AT3G50000.1 [GO:0016301 "kinase activity" evidence=ISS] InterPro:IPR000719 InterPro:IPR002290 InterPro:IPR008271 Pfam:PF00069 Prosite:PS00108 Prosite:PS00107 ProDom:PD000001 PROSITE:PS50011 SMART:SM00220 HSSP:P28523 EMBL:BT000888 SMR:Q8H120 SPTR:Q8H120	1e-60
Ljwgs_131675.1	4.3.2.22.1	CSNK2B casein kinase 2, beta polypeptide	ath:At3g50000	F3A4.80; casein kinase II alpha chain 2 [EC:2.7.1.37] [KO:K03097]	6e-60	YOR061w	COG0515	3e-42	CSK2A_MAIZE	3D-structure;ATP-binding;Kinase;Nucleotide-binding;Serine/threonine-proteinkinase;Transferase,Casein kinase II, alpha chain (CK II) (EC 2.7.1.37) (CK2-alpha).	2e-60	GO_ID:15722	TAIR|gene:2083147 SPTR:Q8H120 symbol:AT3G50000.1 [GO:0016301 "kinase activity" evidence=ISS] InterPro:IPR000719 InterPro:IPR002290 InterPro:IPR008271 Pfam:PF00069 Prosite:PS00108 Prosite:PS00107 ProDom:PD000001 PROSITE:PS50011 SMART:SM00220 HSSP:P28523 EMBL:BT000888 SMR:Q8H120 SPTR:Q8H120	1e-60
Ljwgs_131675.1	1.1.17.19	E2.7.1.- [EC:2.7.1.-] [COG:COG0515 COG1493]	ath:At3g50000	F3A4.80; casein kinase II alpha chain 2 [EC:2.7.1.37] [KO:K03097]	6e-60	YOR061w	COG0515	3e-42	CSK2A_MAIZE	3D-structure;ATP-binding;Kinase;Nucleotide-binding;Serine/threonine-proteinkinase;Transferase,Casein kinase II, alpha chain (CK II) (EC 2.7.1.37) (CK2-alpha).	2e-60	GO_ID:15722	TAIR|gene:2083147 SPTR:Q8H120 symbol:AT3G50000.1 [GO:0016301 "kinase activity" evidence=ISS] InterPro:IPR000719 InterPro:IPR002290 InterPro:IPR008271 Pfam:PF00069 Prosite:PS00108 Prosite:PS00107 ProDom:PD000001 PROSITE:PS50011 SMART:SM00220 HSSP:P28523 EMBL:BT000888 SMR:Q8H120 SPTR:Q8H120	1e-60
Ljwgs_131675.1	3.2.3.39.1	CSNK2A casein kinase 2, alpha polypeptide	ath:At3g50000	F3A4.80; casein kinase II alpha chain 2 [EC:2.7.1.37] [KO:K03097]	6e-60	YOR061w	COG0515	3e-42	CSK2A_MAIZE	3D-structure;ATP-binding;Kinase;Nucleotide-binding;Serine/threonine-proteinkinase;Transferase,Casein kinase II, alpha chain (CK II) (EC 2.7.1.37) (CK2-alpha).	2e-60	GO_ID:15722	TAIR|gene:2083147 SPTR:Q8H120 symbol:AT3G50000.1 [GO:0016301 "kinase activity" evidence=ISS] InterPro:IPR000719 InterPro:IPR002290 InterPro:IPR008271 Pfam:PF00069 Prosite:PS00108 Prosite:PS00107 ProDom:PD000001 PROSITE:PS50011 SMART:SM00220 HSSP:P28523 EMBL:BT000888 SMR:Q8H120 SPTR:Q8H120	1e-60
Ljwgs_131675.1	4.3.3.14.1	CSNK2A casein kinase 2, alpha polypeptide	ath:At3g50000	F3A4.80; casein kinase II alpha chain 2 [EC:2.7.1.37] [KO:K03097]	6e-60	YOR061w	COG0515	3e-42	CSK2A_MAIZE	3D-structure;ATP-binding;Kinase;Nucleotide-binding;Serine/threonine-proteinkinase;Transferase,Casein kinase II, alpha chain (CK II) (EC 2.7.1.37) (CK2-alpha).	2e-60	GO_ID:15722	TAIR|gene:2083147 SPTR:Q8H120 symbol:AT3G50000.1 [GO:0016301 "kinase activity" evidence=ISS] InterPro:IPR000719 InterPro:IPR002290 InterPro:IPR008271 Pfam:PF00069 Prosite:PS00108 Prosite:PS00107 ProDom:PD000001 PROSITE:PS50011 SMART:SM00220 HSSP:P28523 EMBL:BT000888 SMR:Q8H120 SPTR:Q8H120	1e-60
Ljwgs_131675.1	1.7.8.19	WAAY, rfaY lipopolysaccharide core biosynthesis protein RFAY [EC:2.7.-.-] [COG:COG0515]	ath:At3g50000	F3A4.80; casein kinase II alpha chain 2 [EC:2.7.1.37] [KO:K03097]	6e-60	YOR061w	COG0515	3e-42	CSK2A_MAIZE	3D-structure;ATP-binding;Kinase;Nucleotide-binding;Serine/threonine-proteinkinase;Transferase,Casein kinase II, alpha chain (CK II) (EC 2.7.1.37) (CK2-alpha).	2e-60	GO_ID:15722	TAIR|gene:2083147 SPTR:Q8H120 symbol:AT3G50000.1 [GO:0016301 "kinase activity" evidence=ISS] InterPro:IPR000719 InterPro:IPR002290 InterPro:IPR008271 Pfam:PF00069 Prosite:PS00108 Prosite:PS00107 ProDom:PD000001 PROSITE:PS50011 SMART:SM00220 HSSP:P28523 EMBL:BT000888 SMR:Q8H120 SPTR:Q8H120	1e-60
Ljwgs_131675.1	3.3.10.117	BMPR1 bone morphogenetic protein receptor, type I [EC:2.7.1.37]	ath:At3g50000	F3A4.80; casein kinase II alpha chain 2 [EC:2.7.1.37] [KO:K03097]	6e-60	YOR061w	COG0515	3e-42	CSK2A_MAIZE	3D-structure;ATP-binding;Kinase;Nucleotide-binding;Serine/threonine-proteinkinase;Transferase,Casein kinase II, alpha chain (CK II) (EC 2.7.1.37) (CK2-alpha).	2e-60	GO_ID:15722	TAIR|gene:2083147 SPTR:Q8H120 symbol:AT3G50000.1 [GO:0016301 "kinase activity" evidence=ISS] InterPro:IPR000719 InterPro:IPR002290 InterPro:IPR008271 Pfam:PF00069 Prosite:PS00108 Prosite:PS00107 ProDom:PD000001 PROSITE:PS50011 SMART:SM00220 HSSP:P28523 EMBL:BT000888 SMR:Q8H120 SPTR:Q8H120	1e-60
Ljwgs_131675.1	1.11.16.8	E2.7.1.- [EC:2.7.1.-] [COG:COG0515 COG1493]	ath:At3g50000	F3A4.80; casein kinase II alpha chain 2 [EC:2.7.1.37] [KO:K03097]	6e-60	YOR061w	COG0515	3e-42	CSK2A_MAIZE	3D-structure;ATP-binding;Kinase;Nucleotide-binding;Serine/threonine-proteinkinase;Transferase,Casein kinase II, alpha chain (CK II) (EC 2.7.1.37) (CK2-alpha).	2e-60	GO_ID:15722	TAIR|gene:2083147 SPTR:Q8H120 symbol:AT3G50000.1 [GO:0016301 "kinase activity" evidence=ISS] InterPro:IPR000719 InterPro:IPR002290 InterPro:IPR008271 Pfam:PF00069 Prosite:PS00108 Prosite:PS00107 ProDom:PD000001 PROSITE:PS50011 SMART:SM00220 HSSP:P28523 EMBL:BT000888 SMR:Q8H120 SPTR:Q8H120	1e-60
Ljwgs_131675.1	4.2.4	Cell cycle [CLASS:04110] [PATH:hsa04110] [COG:COG0515]	ath:At3g50000	F3A4.80; casein kinase II alpha chain 2 [EC:2.7.1.37] [KO:K03097]	6e-60	YOR061w	COG0515	3e-42	CSK2A_MAIZE	3D-structure;ATP-binding;Kinase;Nucleotide-binding;Serine/threonine-proteinkinase;Transferase,Casein kinase II, alpha chain (CK II) (EC 2.7.1.37) (CK2-alpha).	2e-60	GO_ID:15722	TAIR|gene:2083147 SPTR:Q8H120 symbol:AT3G50000.1 [GO:0016301 "kinase activity" evidence=ISS] InterPro:IPR000719 InterPro:IPR002290 InterPro:IPR008271 Pfam:PF00069 Prosite:PS00108 Prosite:PS00107 ProDom:PD000001 PROSITE:PS50011 SMART:SM00220 HSSP:P28523 EMBL:BT000888 SMR:Q8H120 SPTR:Q8H120	1e-60
Ljwgs_131675.1	3.2.2.1	Protein kinase [EC:2.7.1.37]	ath:At3g50000	F3A4.80; casein kinase II alpha chain 2 [EC:2.7.1.37] [KO:K03097]	6e-60	YOR061w	COG0515	3e-42	CSK2A_MAIZE	3D-structure;ATP-binding;Kinase;Nucleotide-binding;Serine/threonine-proteinkinase;Transferase,Casein kinase II, alpha chain (CK II) (EC 2.7.1.37) (CK2-alpha).	2e-60	GO_ID:15722	TAIR|gene:2083147 SPTR:Q8H120 symbol:AT3G50000.1 [GO:0016301 "kinase activity" evidence=ISS] InterPro:IPR000719 InterPro:IPR002290 InterPro:IPR008271 Pfam:PF00069 Prosite:PS00108 Prosite:PS00107 ProDom:PD000001 PROSITE:PS50011 SMART:SM00220 HSSP:P28523 EMBL:BT000888 SMR:Q8H120 SPTR:Q8H120	1e-60
Ljwgs_017278.1	1.9.4.15	E2.7.1.- [EC:2.7.1.-] [COG:COG0515 COG1493]	ath:At5g02290	T1E22.50; protein kinase, putative [EC:2.7.1.37] [KO:K00870]	7e-41	BH2504_1	COG0515	4e-16	SRK6_BRAOE	ATP-binding;Glycoprotein;Kinase;Membrane;Nucleotide-binding;Receptor;Self-incompatibility;Serine/threonine-proteinkinase;Signal;Transferase;Transmembrane,Putative serine/threonine-protein kinase receptor precursor (EC 2.7.1.37) (S-receptor kinase) (SRK).	1e-85	GO_ID:40315	TAIR|gene:2131693 SPTR:O81833 symbol:AT4G27300.1 [GO:0016301 "kinase activity" evidence=ISS] [GO:0030246 "carbohydrate binding" evidence=ISS] InterPro:IPR000719 InterPro:IPR008271 Pfam:PF00069 Prosite:PS00108 InterPro:IPR003609 InterPro:IPR000858 InterPro:IPR002453 InterPro:IPR001480 Pfam:PF01453 PROSITE:PS00228 ProDom:PD000001 PROSITE:PS50011 PROSITE:PS50948 SMART:SM00473 Pfam:PF00954 SMART:SM00…	2e-104
Ljwgs_017278.1	1.7.8.19	WAAY, rfaY lipopolysaccharide core biosynthesis protein RFAY [EC:2.7.-.-] [COG:COG0515]	ath:At5g02290	T1E22.50; protein kinase, putative [EC:2.7.1.37] [KO:K00870]	7e-41	BH2504_1	COG0515	4e-16	SRK6_BRAOE	ATP-binding;Glycoprotein;Kinase;Membrane;Nucleotide-binding;Receptor;Self-incompatibility;Serine/threonine-proteinkinase;Signal;Transferase;Transmembrane,Putative serine/threonine-protein kinase receptor precursor (EC 2.7.1.37) (S-receptor kinase) (SRK).	1e-85	GO_ID:40315	TAIR|gene:2131693 SPTR:O81833 symbol:AT4G27300.1 [GO:0016301 "kinase activity" evidence=ISS] [GO:0030246 "carbohydrate binding" evidence=ISS] InterPro:IPR000719 InterPro:IPR008271 Pfam:PF00069 Prosite:PS00108 InterPro:IPR003609 InterPro:IPR000858 InterPro:IPR002453 InterPro:IPR001480 Pfam:PF01453 PROSITE:PS00228 ProDom:PD000001 PROSITE:PS50011 PROSITE:PS50948 SMART:SM00473 Pfam:PF00954 SMART:SM00…	2e-104
Ljwgs_017278.1	1.1.17.19	E2.7.1.- [EC:2.7.1.-] [COG:COG0515 COG1493]	ath:At5g02290	T1E22.50; protein kinase, putative [EC:2.7.1.37] [KO:K00870]	7e-41	BH2504_1	COG0515	4e-16	SRK6_BRAOE	ATP-binding;Glycoprotein;Kinase;Membrane;Nucleotide-binding;Receptor;Self-incompatibility;Serine/threonine-proteinkinase;Signal;Transferase;Transmembrane,Putative serine/threonine-protein kinase receptor precursor (EC 2.7.1.37) (S-receptor kinase) (SRK).	1e-85	GO_ID:40315	TAIR|gene:2131693 SPTR:O81833 symbol:AT4G27300.1 [GO:0016301 "kinase activity" evidence=ISS] [GO:0030246 "carbohydrate binding" evidence=ISS] InterPro:IPR000719 InterPro:IPR008271 Pfam:PF00069 Prosite:PS00108 InterPro:IPR003609 InterPro:IPR000858 InterPro:IPR002453 InterPro:IPR001480 Pfam:PF01453 PROSITE:PS00228 ProDom:PD000001 PROSITE:PS50011 PROSITE:PS50948 SMART:SM00473 Pfam:PF00954 SMART:SM00…	2e-104
Ljwgs_017278.1	3.3.10.117	BMPR1 bone morphogenetic protein receptor, type I [EC:2.7.1.37]	ath:At5g02290	T1E22.50; protein kinase, putative [EC:2.7.1.37] [KO:K00870]	7e-41	BH2504_1	COG0515	4e-16	SRK6_BRAOE	ATP-binding;Glycoprotein;Kinase;Membrane;Nucleotide-binding;Receptor;Self-incompatibility;Serine/threonine-proteinkinase;Signal;Transferase;Transmembrane,Putative serine/threonine-protein kinase receptor precursor (EC 2.7.1.37) (S-receptor kinase) (SRK).	1e-85	GO_ID:40315	TAIR|gene:2131693 SPTR:O81833 symbol:AT4G27300.1 [GO:0016301 "kinase activity" evidence=ISS] [GO:0030246 "carbohydrate binding" evidence=ISS] InterPro:IPR000719 InterPro:IPR008271 Pfam:PF00069 Prosite:PS00108 InterPro:IPR003609 InterPro:IPR000858 InterPro:IPR002453 InterPro:IPR001480 Pfam:PF01453 PROSITE:PS00228 ProDom:PD000001 PROSITE:PS50011 PROSITE:PS50948 SMART:SM00473 Pfam:PF00954 SMART:SM00…	2e-104
Ljwgs_017278.1	1.11.16.8	E2.7.1.- [EC:2.7.1.-] [COG:COG0515 COG1493]	ath:At5g02290	T1E22.50; protein kinase, putative [EC:2.7.1.37] [KO:K00870]	7e-41	BH2504_1	COG0515	4e-16	SRK6_BRAOE	ATP-binding;Glycoprotein;Kinase;Membrane;Nucleotide-binding;Receptor;Self-incompatibility;Serine/threonine-proteinkinase;Signal;Transferase;Transmembrane,Putative serine/threonine-protein kinase receptor precursor (EC 2.7.1.37) (S-receptor kinase) (SRK).	1e-85	GO_ID:40315	TAIR|gene:2131693 SPTR:O81833 symbol:AT4G27300.1 [GO:0016301 "kinase activity" evidence=ISS] [GO:0030246 "carbohydrate binding" evidence=ISS] InterPro:IPR000719 InterPro:IPR008271 Pfam:PF00069 Prosite:PS00108 InterPro:IPR003609 InterPro:IPR000858 InterPro:IPR002453 InterPro:IPR001480 Pfam:PF01453 PROSITE:PS00228 ProDom:PD000001 PROSITE:PS50011 PROSITE:PS50948 SMART:SM00473 Pfam:PF00954 SMART:SM00…	2e-104
Ljwgs_017278.1	4.2.4	Cell cycle [CLASS:04110] [PATH:hsa04110] [COG:COG0515]	ath:At5g02290	T1E22.50; protein kinase, putative [EC:2.7.1.37] [KO:K00870]	7e-41	BH2504_1	COG0515	4e-16	SRK6_BRAOE	ATP-binding;Glycoprotein;Kinase;Membrane;Nucleotide-binding;Receptor;Self-incompatibility;Serine/threonine-proteinkinase;Signal;Transferase;Transmembrane,Putative serine/threonine-protein kinase receptor precursor (EC 2.7.1.37) (S-receptor kinase) (SRK).	1e-85	GO_ID:40315	TAIR|gene:2131693 SPTR:O81833 symbol:AT4G27300.1 [GO:0016301 "kinase activity" evidence=ISS] [GO:0030246 "carbohydrate binding" evidence=ISS] InterPro:IPR000719 InterPro:IPR008271 Pfam:PF00069 Prosite:PS00108 InterPro:IPR003609 InterPro:IPR000858 InterPro:IPR002453 InterPro:IPR001480 Pfam:PF01453 PROSITE:PS00228 ProDom:PD000001 PROSITE:PS50011 PROSITE:PS50948 SMART:SM00473 Pfam:PF00954 SMART:SM00…	2e-104
Ljwgs_017278.1	3.2.2.1	Protein kinase [EC:2.7.1.37]	ath:At5g02290	T1E22.50; protein kinase, putative [EC:2.7.1.37] [KO:K00870]	7e-41	BH2504_1	COG0515	4e-16	SRK6_BRAOE	ATP-binding;Glycoprotein;Kinase;Membrane;Nucleotide-binding;Receptor;Self-incompatibility;Serine/threonine-proteinkinase;Signal;Transferase;Transmembrane,Putative serine/threonine-protein kinase receptor precursor (EC 2.7.1.37) (S-receptor kinase) (SRK).	1e-85	GO_ID:40315	TAIR|gene:2131693 SPTR:O81833 symbol:AT4G27300.1 [GO:0016301 "kinase activity" evidence=ISS] [GO:0030246 "carbohydrate binding" evidence=ISS] InterPro:IPR000719 InterPro:IPR008271 Pfam:PF00069 Prosite:PS00108 InterPro:IPR003609 InterPro:IPR000858 InterPro:IPR002453 InterPro:IPR001480 Pfam:PF01453 PROSITE:PS00228 ProDom:PD000001 PROSITE:PS50011 PROSITE:PS50948 SMART:SM00473 Pfam:PF00954 SMART:SM00…	2e-104
Ljwgs_041683.1	1.4.1.40	E2.7.4.3, adk adenylate kinase [EC:2.7.4.3] [COG:COG0563] [GO:0004017]							KAD6_HUMAN	3D-structure;ATP-binding;Kinase;Nuclearprotein;Nucleotide-binding;Transferase,Adenylate kinase isoenzyme 6 (EC 2.7.4.3) (ATP-AMP transphosphorylase 6).	4e-15	GO_ID:4252	ZFIN|ZDB-GENE-040625-113 SPTR:Q6IQD6 symbol:zgc:86811 "zgc:86811" [GO:0008372 "cellular component unknown" evidence=ND] [GO:0000004 "biological process unknown" evidence=ND] InterPro:IPR003959 Pfam:PF00004 ZFIN:ZDB-GENE-040625-113 ProDom:PD000657 InterPro:IPR011769 EMBL:BC071472 SMR:Q6IQD6 SPTR:Q6IQD6	1e-14
chr4.CM0131.63	3.2.6.35	CDKN2B cyclin-dependent kinase inhibitor 2B (p15, inhibits CDK4) [GO:0004861]										GO_ID:10544	TAIR|gene:2087247 SPTR:Q9LRY0 symbol:KRP5 [GO:0004861 "cyclin-dependent protein kinase inhibitor activity" evidence=ISS] [GO:0005634 "nucleus" evidence=ISS] [GO:0007050 "cell cycle arrest" evidence=ISS] InterPro:IPR003175 Pfam:PF02234 GO:GO:0005634 EMBL:AB028609 EMBL:AJ301556 SPTR:Q9LRY0	8e-11
chr4.CM0131.63	4.2.4.10	cyclin-dependent kinase inhibitor [GO:0004861]										GO_ID:10544	TAIR|gene:2087247 SPTR:Q9LRY0 symbol:KRP5 [GO:0004861 "cyclin-dependent protein kinase inhibitor activity" evidence=ISS] [GO:0005634 "nucleus" evidence=ISS] [GO:0007050 "cell cycle arrest" evidence=ISS] InterPro:IPR003175 Pfam:PF02234 GO:GO:0005634 EMBL:AB028609 EMBL:AJ301556 SPTR:Q9LRY0	8e-11
chr3.CM0602.14	1.9.4.15	E2.7.1.- [EC:2.7.1.-] [COG:COG0515 COG1493]	ath:At3g45780	T6D9.110; protein kinase / nonphototropic hypocotyl protein 1 (NPH1) / phototropin [EC:2.7.1.37] [KO:K00870]	1e-66	YNR047w_2	COG0515	9e-58	PHOT2_ARATH	Alternativesplicing;ATP-binding;Chromophore;Flavoprotein;FMN;Kinase;Membrane;Nucleotide-binding;Phosphorylation;Photoreceptorprotein;Receptor;Repeat;Sensorytransduction;Serine/threonine-proteinkinase;Transferase,Phototropin-2 (EC 2.7.1.37) (Defective in chloroplast avoidance protein 1) (Non phototropic hypocotyl 1-like protein 1) (NPH1-like 1) (AtKin7).	1e-68	GO_ID:6861	TAIR|gene:3689201 SPTR:Q9SYB9 symbol:AT1G51170.1 [GO:0016301 "kinase activity" evidence=ISS] InterPro:IPR000719 InterPro:IPR002290 InterPro:IPR008271 Pfam:PF00069 Prosite:PS00108 Prosite:PS00107 ProDom:PD000001 PROSITE:PS50011 SMART:SM00220 EMBL:AC079828 EMBL:AC006085 PIR:C96549 SPTR:Q9SYB9	2e-112
chr3.CM0602.14	1.7.8.19	WAAY, rfaY lipopolysaccharide core biosynthesis protein RFAY [EC:2.7.-.-] [COG:COG0515]	ath:At3g45780	T6D9.110; protein kinase / nonphototropic hypocotyl protein 1 (NPH1) / phototropin [EC:2.7.1.37] [KO:K00870]	1e-66	YNR047w_2	COG0515	9e-58	PHOT2_ARATH	Alternativesplicing;ATP-binding;Chromophore;Flavoprotein;FMN;Kinase;Membrane;Nucleotide-binding;Phosphorylation;Photoreceptorprotein;Receptor;Repeat;Sensorytransduction;Serine/threonine-proteinkinase;Transferase,Phototropin-2 (EC 2.7.1.37) (Defective in chloroplast avoidance protein 1) (Non phototropic hypocotyl 1-like protein 1) (NPH1-like 1) (AtKin7).	1e-68	GO_ID:6861	TAIR|gene:3689201 SPTR:Q9SYB9 symbol:AT1G51170.1 [GO:0016301 "kinase activity" evidence=ISS] InterPro:IPR000719 InterPro:IPR002290 InterPro:IPR008271 Pfam:PF00069 Prosite:PS00108 Prosite:PS00107 ProDom:PD000001 PROSITE:PS50011 SMART:SM00220 EMBL:AC079828 EMBL:AC006085 PIR:C96549 SPTR:Q9SYB9	2e-112
chr3.CM0602.14	1.1.17.19	E2.7.1.- [EC:2.7.1.-] [COG:COG0515 COG1493]	ath:At3g45780	T6D9.110; protein kinase / nonphototropic hypocotyl protein 1 (NPH1) / phototropin [EC:2.7.1.37] [KO:K00870]	1e-66	YNR047w_2	COG0515	9e-58	PHOT2_ARATH	Alternativesplicing;ATP-binding;Chromophore;Flavoprotein;FMN;Kinase;Membrane;Nucleotide-binding;Phosphorylation;Photoreceptorprotein;Receptor;Repeat;Sensorytransduction;Serine/threonine-proteinkinase;Transferase,Phototropin-2 (EC 2.7.1.37) (Defective in chloroplast avoidance protein 1) (Non phototropic hypocotyl 1-like protein 1) (NPH1-like 1) (AtKin7).	1e-68	GO_ID:6861	TAIR|gene:3689201 SPTR:Q9SYB9 symbol:AT1G51170.1 [GO:0016301 "kinase activity" evidence=ISS] InterPro:IPR000719 InterPro:IPR002290 InterPro:IPR008271 Pfam:PF00069 Prosite:PS00108 Prosite:PS00107 ProDom:PD000001 PROSITE:PS50011 SMART:SM00220 EMBL:AC079828 EMBL:AC006085 PIR:C96549 SPTR:Q9SYB9	2e-112
chr3.CM0602.14	3.3.10.117	BMPR1 bone morphogenetic protein receptor, type I [EC:2.7.1.37]	ath:At3g45780	T6D9.110; protein kinase / nonphototropic hypocotyl protein 1 (NPH1) / phototropin [EC:2.7.1.37] [KO:K00870]	1e-66	YNR047w_2	COG0515	9e-58	PHOT2_ARATH	Alternativesplicing;ATP-binding;Chromophore;Flavoprotein;FMN;Kinase;Membrane;Nucleotide-binding;Phosphorylation;Photoreceptorprotein;Receptor;Repeat;Sensorytransduction;Serine/threonine-proteinkinase;Transferase,Phototropin-2 (EC 2.7.1.37) (Defective in chloroplast avoidance protein 1) (Non phototropic hypocotyl 1-like protein 1) (NPH1-like 1) (AtKin7).	1e-68	GO_ID:6861	TAIR|gene:3689201 SPTR:Q9SYB9 symbol:AT1G51170.1 [GO:0016301 "kinase activity" evidence=ISS] InterPro:IPR000719 InterPro:IPR002290 InterPro:IPR008271 Pfam:PF00069 Prosite:PS00108 Prosite:PS00107 ProDom:PD000001 PROSITE:PS50011 SMART:SM00220 EMBL:AC079828 EMBL:AC006085 PIR:C96549 SPTR:Q9SYB9	2e-112
chr3.CM0602.14	1.11.16.8	E2.7.1.- [EC:2.7.1.-] [COG:COG0515 COG1493]	ath:At3g45780	T6D9.110; protein kinase / nonphototropic hypocotyl protein 1 (NPH1) / phototropin [EC:2.7.1.37] [KO:K00870]	1e-66	YNR047w_2	COG0515	9e-58	PHOT2_ARATH	Alternativesplicing;ATP-binding;Chromophore;Flavoprotein;FMN;Kinase;Membrane;Nucleotide-binding;Phosphorylation;Photoreceptorprotein;Receptor;Repeat;Sensorytransduction;Serine/threonine-proteinkinase;Transferase,Phototropin-2 (EC 2.7.1.37) (Defective in chloroplast avoidance protein 1) (Non phototropic hypocotyl 1-like protein 1) (NPH1-like 1) (AtKin7).	1e-68	GO_ID:6861	TAIR|gene:3689201 SPTR:Q9SYB9 symbol:AT1G51170.1 [GO:0016301 "kinase activity" evidence=ISS] InterPro:IPR000719 InterPro:IPR002290 InterPro:IPR008271 Pfam:PF00069 Prosite:PS00108 Prosite:PS00107 ProDom:PD000001 PROSITE:PS50011 SMART:SM00220 EMBL:AC079828 EMBL:AC006085 PIR:C96549 SPTR:Q9SYB9	2e-112
chr3.CM0602.14	4.2.4	Cell cycle [CLASS:04110] [PATH:hsa04110] [COG:COG0515]	ath:At3g45780	T6D9.110; protein kinase / nonphototropic hypocotyl protein 1 (NPH1) / phototropin [EC:2.7.1.37] [KO:K00870]	1e-66	YNR047w_2	COG0515	9e-58	PHOT2_ARATH	Alternativesplicing;ATP-binding;Chromophore;Flavoprotein;FMN;Kinase;Membrane;Nucleotide-binding;Phosphorylation;Photoreceptorprotein;Receptor;Repeat;Sensorytransduction;Serine/threonine-proteinkinase;Transferase,Phototropin-2 (EC 2.7.1.37) (Defective in chloroplast avoidance protein 1) (Non phototropic hypocotyl 1-like protein 1) (NPH1-like 1) (AtKin7).	1e-68	GO_ID:6861	TAIR|gene:3689201 SPTR:Q9SYB9 symbol:AT1G51170.1 [GO:0016301 "kinase activity" evidence=ISS] InterPro:IPR000719 InterPro:IPR002290 InterPro:IPR008271 Pfam:PF00069 Prosite:PS00108 Prosite:PS00107 ProDom:PD000001 PROSITE:PS50011 SMART:SM00220 EMBL:AC079828 EMBL:AC006085 PIR:C96549 SPTR:Q9SYB9	2e-112
chr3.CM0602.14	3.2.2.1	Protein kinase [EC:2.7.1.37]	ath:At3g45780	T6D9.110; protein kinase / nonphototropic hypocotyl protein 1 (NPH1) / phototropin [EC:2.7.1.37] [KO:K00870]	1e-66	YNR047w_2	COG0515	9e-58	PHOT2_ARATH	Alternativesplicing;ATP-binding;Chromophore;Flavoprotein;FMN;Kinase;Membrane;Nucleotide-binding;Phosphorylation;Photoreceptorprotein;Receptor;Repeat;Sensorytransduction;Serine/threonine-proteinkinase;Transferase,Phototropin-2 (EC 2.7.1.37) (Defective in chloroplast avoidance protein 1) (Non phototropic hypocotyl 1-like protein 1) (NPH1-like 1) (AtKin7).	1e-68	GO_ID:6861	TAIR|gene:3689201 SPTR:Q9SYB9 symbol:AT1G51170.1 [GO:0016301 "kinase activity" evidence=ISS] InterPro:IPR000719 InterPro:IPR002290 InterPro:IPR008271 Pfam:PF00069 Prosite:PS00108 Prosite:PS00107 ProDom:PD000001 PROSITE:PS50011 SMART:SM00220 EMBL:AC079828 EMBL:AC006085 PIR:C96549 SPTR:Q9SYB9	2e-112
Ljwgs_016184.1	99.1.4.8043	GO_ID:40403										GO_ID:40403	TAIR|gene:2091014 SPTR:Q9LUL4 symbol:AT3G14350.1 [GO:0004674 "protein serine/threonine kinase activity" evidence=ISS] [GO:0005524 "ATP binding" evidence=ISS] [GO:0006468 "protein amino acid phosphorylation" evidence=ISS] [GO:0007169 "transmembrane receptor protein tyrosine kinase signaling pathway" evidence=ISS] Pfam:PF00560 InterPro:IPR000719 Pfam:PF00069 InterPro:IPR001611 InterPro:IPR007090 Pr…	4e-11
Ljwgs_089878.2	4.2.4.13	SKP2 S-phase kinase-associated protein 2	rno:64039	Fbxl20; F-box and leucine-rich repeat protein 20 [KO:K03875]	3e-09				FXL20_RAT	Leucine-richrepeat;Repeat;Ublconjugationpathway,F-box/LRR-repeat protein 20 (F-box and leucine-rich repeat protein 20) (F-box/LRR-repeat protein 2-like).	2e-09	GO_ID:674	TAIR|gene:2825735 SPTR:Q9C626 symbol:VFB1 "VIER F-BOX PROTEINE 1" [GO:0004842 "ubiquitin-protein ligase activity" evidence=ISS] Pfam:PF00646 InterPro:IPR001810 PROSITE:PS50181 InterPro:IPR007089 EMBL:AC083835 PIR:D96512 SPTR:Q9C626	2e-57
Ljwgs_089878.2	2.3.7.13	SKP2 S-phase kinase-associated protein 2	rno:64039	Fbxl20; F-box and leucine-rich repeat protein 20 [KO:K03875]	3e-09				FXL20_RAT	Leucine-richrepeat;Repeat;Ublconjugationpathway,F-box/LRR-repeat protein 20 (F-box and leucine-rich repeat protein 20) (F-box/LRR-repeat protein 2-like).	2e-09	GO_ID:674	TAIR|gene:2825735 SPTR:Q9C626 symbol:VFB1 "VIER F-BOX PROTEINE 1" [GO:0004842 "ubiquitin-protein ligase activity" evidence=ISS] Pfam:PF00646 InterPro:IPR001810 PROSITE:PS50181 InterPro:IPR007089 EMBL:AC083835 PIR:D96512 SPTR:Q9C626	2e-57
Ljwgs_074819.1	3.2.10.2	E2.7.1.68, PIP5K 1-phosphatidylinositol-4-phosphate 5-kinase [EC:2.7.1.68] [GO:0016308]	ath:At1g21980	F2E2.1; 1-phosphatidylinositol-4-phosphate 5-kinase, putative / PIP kinase, putative / PtdIns(4)P-5-kinase, putative / diphosphoinositide kinase, putative [EC:2.7.1.68] [KO:K00889]	6e-110				PI5K1_ARATH	Kinase;Phosphorylation;Repeat;Transferase,Phosphatidylinositol-4-phosphate 5-kinase 1 (EC 2.7.1.68) (AtPIP5K1) (1-phosphatidylinositol-4-phosphate kinase 1) (PtdIns(4)P-5-kinase 1) (Diphosphoinositide kinase 1).	3e-110	GO_ID:42161	TAIR|gene:2203210 SPTR:Q9CA20 symbol:AT1G77740 [GO:0008372 "cellular component unknown" evidence=ND] [GO:0016308 "1-phosphatidylinositol-4-phosphate 5-kinase activity" evidence=ISS] InterPro:IPR002498 Pfam:PF01504 SMART:SM00330 HSSP:P78356 InterPro:IPR003409 Pfam:PF02493 SMART:SM00698 EMBL:AC012193 PIR:C96807 SPTR:Q9CA20	2e-106
Ljwgs_074819.1	4.1.3.50	E2.7.1.68, PIP5K 1-phosphatidylinositol-4-phosphate 5-kinase [EC:2.7.1.68] [GO:0016308]	ath:At1g21980	F2E2.1; 1-phosphatidylinositol-4-phosphate 5-kinase, putative / PIP kinase, putative / PtdIns(4)P-5-kinase, putative / diphosphoinositide kinase, putative [EC:2.7.1.68] [KO:K00889]	6e-110				PI5K1_ARATH	Kinase;Phosphorylation;Repeat;Transferase,Phosphatidylinositol-4-phosphate 5-kinase 1 (EC 2.7.1.68) (AtPIP5K1) (1-phosphatidylinositol-4-phosphate kinase 1) (PtdIns(4)P-5-kinase 1) (Diphosphoinositide kinase 1).	3e-110	GO_ID:42161	TAIR|gene:2203210 SPTR:Q9CA20 symbol:AT1G77740 [GO:0008372 "cellular component unknown" evidence=ND] [GO:0016308 "1-phosphatidylinositol-4-phosphate 5-kinase activity" evidence=ISS] InterPro:IPR002498 Pfam:PF01504 SMART:SM00330 HSSP:P78356 InterPro:IPR003409 Pfam:PF02493 SMART:SM00698 EMBL:AC012193 PIR:C96807 SPTR:Q9CA20	2e-106
Ljwgs_074819.1	1.1.17.3	E2.7.1.68, PIP5K 1-phosphatidylinositol-4-phosphate 5-kinase [EC:2.7.1.68] [GO:0016308]	ath:At1g21980	F2E2.1; 1-phosphatidylinositol-4-phosphate 5-kinase, putative / PIP kinase, putative / PtdIns(4)P-5-kinase, putative / diphosphoinositide kinase, putative [EC:2.7.1.68] [KO:K00889]	6e-110				PI5K1_ARATH	Kinase;Phosphorylation;Repeat;Transferase,Phosphatidylinositol-4-phosphate 5-kinase 1 (EC 2.7.1.68) (AtPIP5K1) (1-phosphatidylinositol-4-phosphate kinase 1) (PtdIns(4)P-5-kinase 1) (Diphosphoinositide kinase 1).	3e-110	GO_ID:42161	TAIR|gene:2203210 SPTR:Q9CA20 symbol:AT1G77740 [GO:0008372 "cellular component unknown" evidence=ND] [GO:0016308 "1-phosphatidylinositol-4-phosphate 5-kinase activity" evidence=ISS] InterPro:IPR002498 Pfam:PF01504 SMART:SM00330 HSSP:P78356 InterPro:IPR003409 Pfam:PF02493 SMART:SM00698 EMBL:AC012193 PIR:C96807 SPTR:Q9CA20	2e-106
Ljwgs_014692.1	1.9.7.12	E1.1.1.153, spr sepiapterin reductase [EC:1.1.1.153] [COG:COG1028] [GO:0004757]	ath:At1g66430	T27F4.17; pfkB-type carbohydrate kinase family protein [EC:2.7.1.4] [KO:K00847]	2e-61	BH1511	COG1028	2e-23	SCRK_SOLTU	Carbohydratemetabolism;Kinase;Transferase,Fructokinase (EC 2.7.1.4).	1e-33	GO_ID:48005	TAIR|gene:3692777 SPTR:Q9C524 symbol:AT1G66430.1 [GO:0016301 "kinase activity" evidence=ISS] InterPro:IPR002139 InterPro:IPR002173 Pfam:PF00294 PROSITE:PS00583 PROSITE:PS00584 HSSP:Q9TVW2 PRINTS:PR00990 InterPro:IPR011611 EMBL:AC020665 EMBL:AC074025 PIR:G96689 SPTR:Q9C524	6e-62
Ljwgs_014692.1	1.1.4.5	E1.1.1.125, kduD 2-deoxy-D-gluconate 3-dehydrogenase [EC:1.1.1.125] [COG:COG1028] [GO:0008678]	ath:At1g66430	T27F4.17; pfkB-type carbohydrate kinase family protein [EC:2.7.1.4] [KO:K00847]	2e-61	BH1511	COG1028	2e-23	SCRK_SOLTU	Carbohydratemetabolism;Kinase;Transferase,Fructokinase (EC 2.7.1.4).	1e-33	GO_ID:48005	TAIR|gene:3692777 SPTR:Q9C524 symbol:AT1G66430.1 [GO:0016301 "kinase activity" evidence=ISS] InterPro:IPR002139 InterPro:IPR002173 Pfam:PF00294 PROSITE:PS00583 PROSITE:PS00584 HSSP:Q9TVW2 PRINTS:PR00990 InterPro:IPR011611 EMBL:AC020665 EMBL:AC074025 PIR:G96689 SPTR:Q9C524	6e-62
Ljwgs_014692.1	1.9.10.50	E1.3.1.33, por protochlorophyllide reductase [EC:1.3.1.33] [COG:COG1028] [GO:0016630]	ath:At1g66430	T27F4.17; pfkB-type carbohydrate kinase family protein [EC:2.7.1.4] [KO:K00847]	2e-61	BH1511	COG1028	2e-23	SCRK_SOLTU	Carbohydratemetabolism;Kinase;Transferase,Fructokinase (EC 2.7.1.4).	1e-33	GO_ID:48005	TAIR|gene:3692777 SPTR:Q9C524 symbol:AT1G66430.1 [GO:0016301 "kinase activity" evidence=ISS] InterPro:IPR002139 InterPro:IPR002173 Pfam:PF00294 PROSITE:PS00583 PROSITE:PS00584 HSSP:Q9TVW2 PRINTS:PR00990 InterPro:IPR011611 EMBL:AC020665 EMBL:AC074025 PIR:G96689 SPTR:Q9C524	6e-62
Ljwgs_014692.1	1.8.8.3	E1.3.1.28, entA 2,3-dihydro-2,3-dihydroxybenzoate dehydrogenase [EC:1.3.1.28] [COG:COG1028] [GO:0008667]	ath:At1g66430	T27F4.17; pfkB-type carbohydrate kinase family protein [EC:2.7.1.4] [KO:K00847]	2e-61	BH1511	COG1028	2e-23	SCRK_SOLTU	Carbohydratemetabolism;Kinase;Transferase,Fructokinase (EC 2.7.1.4).	1e-33	GO_ID:48005	TAIR|gene:3692777 SPTR:Q9C524 symbol:AT1G66430.1 [GO:0016301 "kinase activity" evidence=ISS] InterPro:IPR002139 InterPro:IPR002173 Pfam:PF00294 PROSITE:PS00583 PROSITE:PS00584 HSSP:Q9TVW2 PRINTS:PR00990 InterPro:IPR011611 EMBL:AC020665 EMBL:AC074025 PIR:G96689 SPTR:Q9C524	6e-62
Ljwgs_014692.1	1.1.14.17	E1.1.1.36, phbB acetoacetyl-CoA reductase [EC:1.1.1.36] [COG:COG1028] [GO:0018454]	ath:At1g66430	T27F4.17; pfkB-type carbohydrate kinase family protein [EC:2.7.1.4] [KO:K00847]	2e-61	BH1511	COG1028	2e-23	SCRK_SOLTU	Carbohydratemetabolism;Kinase;Transferase,Fructokinase (EC 2.7.1.4).	1e-33	GO_ID:48005	TAIR|gene:3692777 SPTR:Q9C524 symbol:AT1G66430.1 [GO:0016301 "kinase activity" evidence=ISS] InterPro:IPR002139 InterPro:IPR002173 Pfam:PF00294 PROSITE:PS00583 PROSITE:PS00584 HSSP:Q9TVW2 PRINTS:PR00990 InterPro:IPR011611 EMBL:AC020665 EMBL:AC074025 PIR:G96689 SPTR:Q9C524	6e-62
Ljwgs_014692.1	1.1.3.26	E1.1.1.47, gdh glucose 1-dehydrogenase [EC:1.1.1.47] [COG:COG1028]	ath:At1g66430	T27F4.17; pfkB-type carbohydrate kinase family protein [EC:2.7.1.4] [KO:K00847]	2e-61	BH1511	COG1028	2e-23	SCRK_SOLTU	Carbohydratemetabolism;Kinase;Transferase,Fructokinase (EC 2.7.1.4).	1e-33	GO_ID:48005	TAIR|gene:3692777 SPTR:Q9C524 symbol:AT1G66430.1 [GO:0016301 "kinase activity" evidence=ISS] InterPro:IPR002139 InterPro:IPR002173 Pfam:PF00294 PROSITE:PS00583 PROSITE:PS00584 HSSP:Q9TVW2 PRINTS:PR00990 InterPro:IPR011611 EMBL:AC020665 EMBL:AC074025 PIR:G96689 SPTR:Q9C524	6e-62
Ljwgs_014692.1	1.1.13.10	E1.3.1.- [EC:1.3.1.-] [COG:COG1028]	ath:At1g66430	T27F4.17; pfkB-type carbohydrate kinase family protein [EC:2.7.1.4] [KO:K00847]	2e-61	BH1511	COG1028	2e-23	SCRK_SOLTU	Carbohydratemetabolism;Kinase;Transferase,Fructokinase (EC 2.7.1.4).	1e-33	GO_ID:48005	TAIR|gene:3692777 SPTR:Q9C524 symbol:AT1G66430.1 [GO:0016301 "kinase activity" evidence=ISS] InterPro:IPR002139 InterPro:IPR002173 Pfam:PF00294 PROSITE:PS00583 PROSITE:PS00584 HSSP:Q9TVW2 PRINTS:PR00990 InterPro:IPR011611 EMBL:AC020665 EMBL:AC074025 PIR:G96689 SPTR:Q9C524	6e-62
Ljwgs_014692.1	1.11.6.2	E1.3.1.- [EC:1.3.1.-] [COG:COG1028]	ath:At1g66430	T27F4.17; pfkB-type carbohydrate kinase family protein [EC:2.7.1.4] [KO:K00847]	2e-61	BH1511	COG1028	2e-23	SCRK_SOLTU	Carbohydratemetabolism;Kinase;Transferase,Fructokinase (EC 2.7.1.4).	1e-33	GO_ID:48005	TAIR|gene:3692777 SPTR:Q9C524 symbol:AT1G66430.1 [GO:0016301 "kinase activity" evidence=ISS] InterPro:IPR002139 InterPro:IPR002173 Pfam:PF00294 PROSITE:PS00583 PROSITE:PS00584 HSSP:Q9TVW2 PRINTS:PR00990 InterPro:IPR011611 EMBL:AC020665 EMBL:AC074025 PIR:G96689 SPTR:Q9C524	6e-62
Ljwgs_014692.1	1.1.5.2	E2.7.1.4, scrK fructokinase [EC:2.7.1.4] [COG:COG0524] [GO:0008865]	ath:At1g66430	T27F4.17; pfkB-type carbohydrate kinase family protein [EC:2.7.1.4] [KO:K00847]	2e-61	BH1511	COG1028	2e-23	SCRK_SOLTU	Carbohydratemetabolism;Kinase;Transferase,Fructokinase (EC 2.7.1.4).	1e-33	GO_ID:48005	TAIR|gene:3692777 SPTR:Q9C524 symbol:AT1G66430.1 [GO:0016301 "kinase activity" evidence=ISS] InterPro:IPR002139 InterPro:IPR002173 Pfam:PF00294 PROSITE:PS00583 PROSITE:PS00584 HSSP:Q9TVW2 PRINTS:PR00990 InterPro:IPR011611 EMBL:AC020665 EMBL:AC074025 PIR:G96689 SPTR:Q9C524	6e-62
Ljwgs_014692.1	1.7.11.2	E1.1.1.102 3-dehydrosphinganine reductase [EC:1.1.1.102] [COG:COG1028] [GO:0047560]	ath:At1g66430	T27F4.17; pfkB-type carbohydrate kinase family protein [EC:2.7.1.4] [KO:K00847]	2e-61	BH1511	COG1028	2e-23	SCRK_SOLTU	Carbohydratemetabolism;Kinase;Transferase,Fructokinase (EC 2.7.1.4).	1e-33	GO_ID:48005	TAIR|gene:3692777 SPTR:Q9C524 symbol:AT1G66430.1 [GO:0016301 "kinase activity" evidence=ISS] InterPro:IPR002139 InterPro:IPR002173 Pfam:PF00294 PROSITE:PS00583 PROSITE:PS00584 HSSP:Q9TVW2 PRINTS:PR00990 InterPro:IPR011611 EMBL:AC020665 EMBL:AC074025 PIR:G96689 SPTR:Q9C524	6e-62
Ljwgs_014692.1	1.3.1.5	E1.1.1.100, fabG 3-oxoacyl-[acyl-carrier protein] reductase [EC:1.1.1.100] [COG:COG1028] [GO:0004316]	ath:At1g66430	T27F4.17; pfkB-type carbohydrate kinase family protein [EC:2.7.1.4] [KO:K00847]	2e-61	BH1511	COG1028	2e-23	SCRK_SOLTU	Carbohydratemetabolism;Kinase;Transferase,Fructokinase (EC 2.7.1.4).	1e-33	GO_ID:48005	TAIR|gene:3692777 SPTR:Q9C524 symbol:AT1G66430.1 [GO:0016301 "kinase activity" evidence=ISS] InterPro:IPR002139 InterPro:IPR002173 Pfam:PF00294 PROSITE:PS00583 PROSITE:PS00584 HSSP:Q9TVW2 PRINTS:PR00990 InterPro:IPR011611 EMBL:AC020665 EMBL:AC074025 PIR:G96689 SPTR:Q9C524	6e-62
Ljwgs_014692.1	1.3.4.7	E1.1.1.30, bdh 3-hydroxybutyrate dehydrogenase [EC:1.1.1.30] [COG:COG1028] [GO:0003858]	ath:At1g66430	T27F4.17; pfkB-type carbohydrate kinase family protein [EC:2.7.1.4] [KO:K00847]	2e-61	BH1511	COG1028	2e-23	SCRK_SOLTU	Carbohydratemetabolism;Kinase;Transferase,Fructokinase (EC 2.7.1.4).	1e-33	GO_ID:48005	TAIR|gene:3692777 SPTR:Q9C524 symbol:AT1G66430.1 [GO:0016301 "kinase activity" evidence=ISS] InterPro:IPR002139 InterPro:IPR002173 Pfam:PF00294 PROSITE:PS00583 PROSITE:PS00584 HSSP:Q9TVW2 PRINTS:PR00990 InterPro:IPR011611 EMBL:AC020665 EMBL:AC074025 PIR:G96689 SPTR:Q9C524	6e-62
Ljwgs_014692.1	1.1.5.27	E1.1.1.140, srlD sorbitol-6-phosphate 2-dehydrogenase [EC:1.1.1.140] [COG:COG1028] [GO:0009010]	ath:At1g66430	T27F4.17; pfkB-type carbohydrate kinase family protein [EC:2.7.1.4] [KO:K00847]	2e-61	BH1511	COG1028	2e-23	SCRK_SOLTU	Carbohydratemetabolism;Kinase;Transferase,Fructokinase (EC 2.7.1.4).	1e-33	GO_ID:48005	TAIR|gene:3692777 SPTR:Q9C524 symbol:AT1G66430.1 [GO:0016301 "kinase activity" evidence=ISS] InterPro:IPR002139 InterPro:IPR002173 Pfam:PF00294 PROSITE:PS00583 PROSITE:PS00584 HSSP:Q9TVW2 PRINTS:PR00990 InterPro:IPR011611 EMBL:AC020665 EMBL:AC074025 PIR:G96689 SPTR:Q9C524	6e-62
Ljwgs_014692.1	1.5.14.16	E1.3.1.- [EC:1.3.1.-] [COG:COG1028]	ath:At1g66430	T27F4.17; pfkB-type carbohydrate kinase family protein [EC:2.7.1.4] [KO:K00847]	2e-61	BH1511	COG1028	2e-23	SCRK_SOLTU	Carbohydratemetabolism;Kinase;Transferase,Fructokinase (EC 2.7.1.4).	1e-33	GO_ID:48005	TAIR|gene:3692777 SPTR:Q9C524 symbol:AT1G66430.1 [GO:0016301 "kinase activity" evidence=ISS] InterPro:IPR002139 InterPro:IPR002173 Pfam:PF00294 PROSITE:PS00583 PROSITE:PS00584 HSSP:Q9TVW2 PRINTS:PR00990 InterPro:IPR011611 EMBL:AC020665 EMBL:AC074025 PIR:G96689 SPTR:Q9C524	6e-62
Ljwgs_014692.1	1.11.16.6	E1.3.1.25, benD 1,6-dihydroxycyclohexa-2,4-diene-1-carboxylate dehydrogenase [EC:1.3.1.25] [COG:COG1028] [GO:0047116]	ath:At1g66430	T27F4.17; pfkB-type carbohydrate kinase family protein [EC:2.7.1.4] [KO:K00847]	2e-61	BH1511	COG1028	2e-23	SCRK_SOLTU	Carbohydratemetabolism;Kinase;Transferase,Fructokinase (EC 2.7.1.4).	1e-33	GO_ID:48005	TAIR|gene:3692777 SPTR:Q9C524 symbol:AT1G66430.1 [GO:0016301 "kinase activity" evidence=ISS] InterPro:IPR002139 InterPro:IPR002173 Pfam:PF00294 PROSITE:PS00583 PROSITE:PS00584 HSSP:Q9TVW2 PRINTS:PR00990 InterPro:IPR011611 EMBL:AC020665 EMBL:AC074025 PIR:G96689 SPTR:Q9C524	6e-62
Ljwgs_014692.1	1.3.10.8	E1.1.1.101, AYR1 1-acylglycerone phosphate reductase [EC:1.1.1.101] [COG:COG1028] [GO:0000140]	ath:At1g66430	T27F4.17; pfkB-type carbohydrate kinase family protein [EC:2.7.1.4] [KO:K00847]	2e-61	BH1511	COG1028	2e-23	SCRK_SOLTU	Carbohydratemetabolism;Kinase;Transferase,Fructokinase (EC 2.7.1.4).	1e-33	GO_ID:48005	TAIR|gene:3692777 SPTR:Q9C524 symbol:AT1G66430.1 [GO:0016301 "kinase activity" evidence=ISS] InterPro:IPR002139 InterPro:IPR002173 Pfam:PF00294 PROSITE:PS00583 PROSITE:PS00584 HSSP:Q9TVW2 PRINTS:PR00990 InterPro:IPR011611 EMBL:AC020665 EMBL:AC074025 PIR:G96689 SPTR:Q9C524	6e-62
Ljwgs_014692.1	1.5.13.29	HCAB 2,3-dihydroxy-2,3-dihydrophenylpropionate dehydrogenase [EC:1.3.1.-] [COG:COG1028] [GO:0018498]	ath:At1g66430	T27F4.17; pfkB-type carbohydrate kinase family protein [EC:2.7.1.4] [KO:K00847]	2e-61	BH1511	COG1028	2e-23	SCRK_SOLTU	Carbohydratemetabolism;Kinase;Transferase,Fructokinase (EC 2.7.1.4).	1e-33	GO_ID:48005	TAIR|gene:3692777 SPTR:Q9C524 symbol:AT1G66430.1 [GO:0016301 "kinase activity" evidence=ISS] InterPro:IPR002139 InterPro:IPR002173 Pfam:PF00294 PROSITE:PS00583 PROSITE:PS00584 HSSP:Q9TVW2 PRINTS:PR00990 InterPro:IPR011611 EMBL:AC020665 EMBL:AC074025 PIR:G96689 SPTR:Q9C524	6e-62
Ljwgs_014692.1	1.1.8.39	E2.7.1.4, scrK fructokinase [EC:2.7.1.4] [COG:COG0524] [GO:0008865]	ath:At1g66430	T27F4.17; pfkB-type carbohydrate kinase family protein [EC:2.7.1.4] [KO:K00847]	2e-61	BH1511	COG1028	2e-23	SCRK_SOLTU	Carbohydratemetabolism;Kinase;Transferase,Fructokinase (EC 2.7.1.4).	1e-33	GO_ID:48005	TAIR|gene:3692777 SPTR:Q9C524 symbol:AT1G66430.1 [GO:0016301 "kinase activity" evidence=ISS] InterPro:IPR002139 InterPro:IPR002173 Pfam:PF00294 PROSITE:PS00583 PROSITE:PS00584 HSSP:Q9TVW2 PRINTS:PR00990 InterPro:IPR011611 EMBL:AC020665 EMBL:AC074025 PIR:G96689 SPTR:Q9C524	6e-62
Ljwgs_014692.1	1.1.14.36	E1.1.1.30, bdh 3-hydroxybutyrate dehydrogenase [EC:1.1.1.30] [COG:COG1028] [GO:0003858]	ath:At1g66430	T27F4.17; pfkB-type carbohydrate kinase family protein [EC:2.7.1.4] [KO:K00847]	2e-61	BH1511	COG1028	2e-23	SCRK_SOLTU	Carbohydratemetabolism;Kinase;Transferase,Fructokinase (EC 2.7.1.4).	1e-33	GO_ID:48005	TAIR|gene:3692777 SPTR:Q9C524 symbol:AT1G66430.1 [GO:0016301 "kinase activity" evidence=ISS] InterPro:IPR002139 InterPro:IPR002173 Pfam:PF00294 PROSITE:PS00583 PROSITE:PS00584 HSSP:Q9TVW2 PRINTS:PR00990 InterPro:IPR011611 EMBL:AC020665 EMBL:AC074025 PIR:G96689 SPTR:Q9C524	6e-62
Ljwgs_031221.1	99.1.4.1323	GO_ID:16181							NIPA_MOUSE	Alternativesplicing;Cellcycle;Celldivision;Metal-binding;Mitosis;Nuclearprotein;Phosphorylation;Ublconjugationpathway;Zinc;Zinc-finger,Nuclear-interacting partner of ALK (Nuclear-interacting partner of anaplastic lymphoma kinase) (mNIPA) (Zinc finger C3HC-type protein 1).	6e-12	GO_ID:16181	TAIR|gene:3433726 SPTR:Q9M997 symbol:AT1G48950.1 [GO:0005554 "molecular function unknown" evidence=ND] [GO:0000004 "biological process unknown" evidence=ND] EMBL:AC016041 EMBL:AC084414 PIR:C96527 SPTR:Q9M997	4e-74
Ljwgs_031221.1	99.1.3.2.3550	NIPA_MOUSE							NIPA_MOUSE	Alternativesplicing;Cellcycle;Celldivision;Metal-binding;Mitosis;Nuclearprotein;Phosphorylation;Ublconjugationpathway;Zinc;Zinc-finger,Nuclear-interacting partner of ALK (Nuclear-interacting partner of anaplastic lymphoma kinase) (mNIPA) (Zinc finger C3HC-type protein 1).	6e-12	GO_ID:16181	TAIR|gene:3433726 SPTR:Q9M997 symbol:AT1G48950.1 [GO:0005554 "molecular function unknown" evidence=ND] [GO:0000004 "biological process unknown" evidence=ND] EMBL:AC016041 EMBL:AC084414 PIR:C96527 SPTR:Q9M997	4e-74
Ljwgs_073678.2	4.1.1.2	[COG:COG0643 COG0784 COG0835] [GO:0000155 0000156 0004673]	syn:slr2104	hik22; two-component hybrid histidine kinase [EC:2.7.3.-] [KO:K02486]	1e-12	PA4112_4	COG0784	4e-14	SKN7_YEAST	Completeproteome;DNA-binding;Nuclearprotein;Phosphorylation;Sensorytransduction;Transcription;Transcriptionregulation;Two-componentregulatorysystem,Transcription factor SKN7 (Peroxide sensitivity protein POS9).	3e-09	GO_ID:651	TAIR|gene:2015963 SPTR:Q9C5U1 symbol:AT1G27320.1 [GO:0009736 "cytokinin mediated signaling" evidence=TAS] InterPro:IPR003594 Pfam:PF02518 InterPro:IPR003661 InterPro:IPR004358 InterPro:IPR001789 InterPro:IPR006189 InterPro:IPR005467 Pfam:PF00072 Pfam:PF00512 SMART:SM00387 PROSITE:PS50109 PRINTS:PR00344 ProDom:PD000039 SMART:SM00448 PROSITE:PS50110 SMART:SM00388 Pfam:PF03924 PROSITE:PS50839 EMBL:A…	1e-50
Ljwgs_073678.2	3.2.1.1.10	HD.OT.S two-component system, unclassified family, sensor kinase [EC:2.7.3.-]	syn:slr2104	hik22; two-component hybrid histidine kinase [EC:2.7.3.-] [KO:K02486]	1e-12	PA4112_4	COG0784	4e-14	SKN7_YEAST	Completeproteome;DNA-binding;Nuclearprotein;Phosphorylation;Sensorytransduction;Transcription;Transcriptionregulation;Two-componentregulatorysystem,Transcription factor SKN7 (Peroxide sensitivity protein POS9).	3e-09	GO_ID:651	TAIR|gene:2015963 SPTR:Q9C5U1 symbol:AT1G27320.1 [GO:0009736 "cytokinin mediated signaling" evidence=TAS] InterPro:IPR003594 Pfam:PF02518 InterPro:IPR003661 InterPro:IPR004358 InterPro:IPR001789 InterPro:IPR006189 InterPro:IPR005467 Pfam:PF00072 Pfam:PF00512 SMART:SM00387 PROSITE:PS50109 PRINTS:PR00344 ProDom:PD000039 SMART:SM00448 PROSITE:PS50110 SMART:SM00388 Pfam:PF03924 PROSITE:PS50839 EMBL:A…	1e-50
Ljwgs_073678.2	2.3.3.19	[COG:COG0784]	syn:slr2104	hik22; two-component hybrid histidine kinase [EC:2.7.3.-] [KO:K02486]	1e-12	PA4112_4	COG0784	4e-14	SKN7_YEAST	Completeproteome;DNA-binding;Nuclearprotein;Phosphorylation;Sensorytransduction;Transcription;Transcriptionregulation;Two-componentregulatorysystem,Transcription factor SKN7 (Peroxide sensitivity protein POS9).	3e-09	GO_ID:651	TAIR|gene:2015963 SPTR:Q9C5U1 symbol:AT1G27320.1 [GO:0009736 "cytokinin mediated signaling" evidence=TAS] InterPro:IPR003594 Pfam:PF02518 InterPro:IPR003661 InterPro:IPR004358 InterPro:IPR001789 InterPro:IPR006189 InterPro:IPR005467 Pfam:PF00072 Pfam:PF00512 SMART:SM00387 PROSITE:PS50109 PRINTS:PR00344 ProDom:PD000039 SMART:SM00448 PROSITE:PS50110 SMART:SM00388 Pfam:PF03924 PROSITE:PS50839 EMBL:A…	1e-50
Ljwgs_073678.2	2.3.3.23	PILL type IV pili sensor histidine kinase/response regulator [COG:COG0643 COG0784]	syn:slr2104	hik22; two-component hybrid histidine kinase [EC:2.7.3.-] [KO:K02486]	1e-12	PA4112_4	COG0784	4e-14	SKN7_YEAST	Completeproteome;DNA-binding;Nuclearprotein;Phosphorylation;Sensorytransduction;Transcription;Transcriptionregulation;Two-componentregulatorysystem,Transcription factor SKN7 (Peroxide sensitivity protein POS9).	3e-09	GO_ID:651	TAIR|gene:2015963 SPTR:Q9C5U1 symbol:AT1G27320.1 [GO:0009736 "cytokinin mediated signaling" evidence=TAS] InterPro:IPR003594 Pfam:PF02518 InterPro:IPR003661 InterPro:IPR004358 InterPro:IPR001789 InterPro:IPR006189 InterPro:IPR005467 Pfam:PF00072 Pfam:PF00512 SMART:SM00387 PROSITE:PS50109 PRINTS:PR00344 ProDom:PD000039 SMART:SM00448 PROSITE:PS50110 SMART:SM00388 Pfam:PF03924 PROSITE:PS50839 EMBL:A…	1e-50
Ljwgs_073678.2	3.2.1.2	Response regulator [GO:0000156] [COG:COG0784 COG2204 COG2197]	syn:slr2104	hik22; two-component hybrid histidine kinase [EC:2.7.3.-] [KO:K02486]	1e-12	PA4112_4	COG0784	4e-14	SKN7_YEAST	Completeproteome;DNA-binding;Nuclearprotein;Phosphorylation;Sensorytransduction;Transcription;Transcriptionregulation;Two-componentregulatorysystem,Transcription factor SKN7 (Peroxide sensitivity protein POS9).	3e-09	GO_ID:651	TAIR|gene:2015963 SPTR:Q9C5U1 symbol:AT1G27320.1 [GO:0009736 "cytokinin mediated signaling" evidence=TAS] InterPro:IPR003594 Pfam:PF02518 InterPro:IPR003661 InterPro:IPR004358 InterPro:IPR001789 InterPro:IPR006189 InterPro:IPR005467 Pfam:PF00072 Pfam:PF00512 SMART:SM00387 PROSITE:PS50109 PRINTS:PR00344 ProDom:PD000039 SMART:SM00448 PROSITE:PS50110 SMART:SM00388 Pfam:PF03924 PROSITE:PS50839 EMBL:A…	1e-50
Ljwgs_071062.1	1.9.4.15	E2.7.1.- [EC:2.7.1.-] [COG:COG0515 COG1493]	lma:LmjF07.0900	serine/threonine kinase, putative [EC:2.7.1.-] [KO:K07198]	2e-18	YDR477w_1	COG0515	3e-15	CIPK1_ARATH	ATP-binding;Kinase;Nucleotide-binding;Serine/threonine-proteinkinase;Transferase,CBL-interacting serine/threonine-protein kinase 1 (EC 2.7.1.37) (SOS2- like protein kinase PKS13) (SNF1-related kinase 3.16).	1e-23	GO_ID:14803	TAIR|gene:2155232 SPTR:Q9LDI3 symbol:AT5G35410.1 [GO:0016301 "kinase activity" evidence=ISS] InterPro:IPR000719 InterPro:IPR002290 InterPro:IPR008271 Pfam:PF00069 Prosite:PS00108 InterPro:IPR004041 Prosite:PS00107 Pfam:PF03822 ProDom:PD000001 PROSITE:PS50011 SMART:SM00220 HSSP:P49137 PROSITE:PS50816 EMBL:AF237670 EMBL:AF395081 EMBL:AB025611 EMBL:AF262044 EMBL:AY099621 EMBL:BT002138 IntAct:Q9LDI3 …	9e-21
Ljwgs_071062.1	1.1.17.19	E2.7.1.- [EC:2.7.1.-] [COG:COG0515 COG1493]	lma:LmjF07.0900	serine/threonine kinase, putative [EC:2.7.1.-] [KO:K07198]	2e-18	YDR477w_1	COG0515	3e-15	CIPK1_ARATH	ATP-binding;Kinase;Nucleotide-binding;Serine/threonine-proteinkinase;Transferase,CBL-interacting serine/threonine-protein kinase 1 (EC 2.7.1.37) (SOS2- like protein kinase PKS13) (SNF1-related kinase 3.16).	1e-23	GO_ID:14803	TAIR|gene:2155232 SPTR:Q9LDI3 symbol:AT5G35410.1 [GO:0016301 "kinase activity" evidence=ISS] InterPro:IPR000719 InterPro:IPR002290 InterPro:IPR008271 Pfam:PF00069 Prosite:PS00108 InterPro:IPR004041 Prosite:PS00107 Pfam:PF03822 ProDom:PD000001 PROSITE:PS50011 SMART:SM00220 HSSP:P49137 PROSITE:PS50816 EMBL:AF237670 EMBL:AF395081 EMBL:AB025611 EMBL:AF262044 EMBL:AY099621 EMBL:BT002138 IntAct:Q9LDI3 …	9e-21
Ljwgs_071062.1	3.2.12.25	PRKAA, AMPK 5-AMP-activated protein kinase, catalytic alpha subunit [EC:2.7.1.-]	lma:LmjF07.0900	serine/threonine kinase, putative [EC:2.7.1.-] [KO:K07198]	2e-18	YDR477w_1	COG0515	3e-15	CIPK1_ARATH	ATP-binding;Kinase;Nucleotide-binding;Serine/threonine-proteinkinase;Transferase,CBL-interacting serine/threonine-protein kinase 1 (EC 2.7.1.37) (SOS2- like protein kinase PKS13) (SNF1-related kinase 3.16).	1e-23	GO_ID:14803	TAIR|gene:2155232 SPTR:Q9LDI3 symbol:AT5G35410.1 [GO:0016301 "kinase activity" evidence=ISS] InterPro:IPR000719 InterPro:IPR002290 InterPro:IPR008271 Pfam:PF00069 Prosite:PS00108 InterPro:IPR004041 Prosite:PS00107 Pfam:PF03822 ProDom:PD000001 PROSITE:PS50011 SMART:SM00220 HSSP:P49137 PROSITE:PS50816 EMBL:AF237670 EMBL:AF395081 EMBL:AB025611 EMBL:AF262044 EMBL:AY099621 EMBL:BT002138 IntAct:Q9LDI3 …	9e-21
Ljwgs_071062.1	3.2.11.36	PRKAA, AMPK 5-AMP-activated protein kinase, catalytic alpha subunit [EC:2.7.1.-]	lma:LmjF07.0900	serine/threonine kinase, putative [EC:2.7.1.-] [KO:K07198]	2e-18	YDR477w_1	COG0515	3e-15	CIPK1_ARATH	ATP-binding;Kinase;Nucleotide-binding;Serine/threonine-proteinkinase;Transferase,CBL-interacting serine/threonine-protein kinase 1 (EC 2.7.1.37) (SOS2- like protein kinase PKS13) (SNF1-related kinase 3.16).	1e-23	GO_ID:14803	TAIR|gene:2155232 SPTR:Q9LDI3 symbol:AT5G35410.1 [GO:0016301 "kinase activity" evidence=ISS] InterPro:IPR000719 InterPro:IPR002290 InterPro:IPR008271 Pfam:PF00069 Prosite:PS00108 InterPro:IPR004041 Prosite:PS00107 Pfam:PF03822 ProDom:PD000001 PROSITE:PS50011 SMART:SM00220 HSSP:P49137 PROSITE:PS50816 EMBL:AF237670 EMBL:AF395081 EMBL:AB025611 EMBL:AF262044 EMBL:AY099621 EMBL:BT002138 IntAct:Q9LDI3 …	9e-21
Ljwgs_071062.1	1.7.8.19	WAAY, rfaY lipopolysaccharide core biosynthesis protein RFAY [EC:2.7.-.-] [COG:COG0515]	lma:LmjF07.0900	serine/threonine kinase, putative [EC:2.7.1.-] [KO:K07198]	2e-18	YDR477w_1	COG0515	3e-15	CIPK1_ARATH	ATP-binding;Kinase;Nucleotide-binding;Serine/threonine-proteinkinase;Transferase,CBL-interacting serine/threonine-protein kinase 1 (EC 2.7.1.37) (SOS2- like protein kinase PKS13) (SNF1-related kinase 3.16).	1e-23	GO_ID:14803	TAIR|gene:2155232 SPTR:Q9LDI3 symbol:AT5G35410.1 [GO:0016301 "kinase activity" evidence=ISS] InterPro:IPR000719 InterPro:IPR002290 InterPro:IPR008271 Pfam:PF00069 Prosite:PS00108 InterPro:IPR004041 Prosite:PS00107 Pfam:PF03822 ProDom:PD000001 PROSITE:PS50011 SMART:SM00220 HSSP:P49137 PROSITE:PS50816 EMBL:AF237670 EMBL:AF395081 EMBL:AB025611 EMBL:AF262044 EMBL:AY099621 EMBL:BT002138 IntAct:Q9LDI3 …	9e-21
Ljwgs_071062.1	3.3.10.117	BMPR1 bone morphogenetic protein receptor, type I [EC:2.7.1.37]	lma:LmjF07.0900	serine/threonine kinase, putative [EC:2.7.1.-] [KO:K07198]	2e-18	YDR477w_1	COG0515	3e-15	CIPK1_ARATH	ATP-binding;Kinase;Nucleotide-binding;Serine/threonine-proteinkinase;Transferase,CBL-interacting serine/threonine-protein kinase 1 (EC 2.7.1.37) (SOS2- like protein kinase PKS13) (SNF1-related kinase 3.16).	1e-23	GO_ID:14803	TAIR|gene:2155232 SPTR:Q9LDI3 symbol:AT5G35410.1 [GO:0016301 "kinase activity" evidence=ISS] InterPro:IPR000719 InterPro:IPR002290 InterPro:IPR008271 Pfam:PF00069 Prosite:PS00108 InterPro:IPR004041 Prosite:PS00107 Pfam:PF03822 ProDom:PD000001 PROSITE:PS50011 SMART:SM00220 HSSP:P49137 PROSITE:PS50816 EMBL:AF237670 EMBL:AF395081 EMBL:AB025611 EMBL:AF262044 EMBL:AY099621 EMBL:BT002138 IntAct:Q9LDI3 …	9e-21
Ljwgs_071062.1	1.11.16.8	E2.7.1.- [EC:2.7.1.-] [COG:COG0515 COG1493]	lma:LmjF07.0900	serine/threonine kinase, putative [EC:2.7.1.-] [KO:K07198]	2e-18	YDR477w_1	COG0515	3e-15	CIPK1_ARATH	ATP-binding;Kinase;Nucleotide-binding;Serine/threonine-proteinkinase;Transferase,CBL-interacting serine/threonine-protein kinase 1 (EC 2.7.1.37) (SOS2- like protein kinase PKS13) (SNF1-related kinase 3.16).	1e-23	GO_ID:14803	TAIR|gene:2155232 SPTR:Q9LDI3 symbol:AT5G35410.1 [GO:0016301 "kinase activity" evidence=ISS] InterPro:IPR000719 InterPro:IPR002290 InterPro:IPR008271 Pfam:PF00069 Prosite:PS00108 InterPro:IPR004041 Prosite:PS00107 Pfam:PF03822 ProDom:PD000001 PROSITE:PS50011 SMART:SM00220 HSSP:P49137 PROSITE:PS50816 EMBL:AF237670 EMBL:AF395081 EMBL:AB025611 EMBL:AF262044 EMBL:AY099621 EMBL:BT002138 IntAct:Q9LDI3 …	9e-21
Ljwgs_071062.1	4.2.4	Cell cycle [CLASS:04110] [PATH:hsa04110] [COG:COG0515]	lma:LmjF07.0900	serine/threonine kinase, putative [EC:2.7.1.-] [KO:K07198]	2e-18	YDR477w_1	COG0515	3e-15	CIPK1_ARATH	ATP-binding;Kinase;Nucleotide-binding;Serine/threonine-proteinkinase;Transferase,CBL-interacting serine/threonine-protein kinase 1 (EC 2.7.1.37) (SOS2- like protein kinase PKS13) (SNF1-related kinase 3.16).	1e-23	GO_ID:14803	TAIR|gene:2155232 SPTR:Q9LDI3 symbol:AT5G35410.1 [GO:0016301 "kinase activity" evidence=ISS] InterPro:IPR000719 InterPro:IPR002290 InterPro:IPR008271 Pfam:PF00069 Prosite:PS00108 InterPro:IPR004041 Prosite:PS00107 Pfam:PF03822 ProDom:PD000001 PROSITE:PS50011 SMART:SM00220 HSSP:P49137 PROSITE:PS50816 EMBL:AF237670 EMBL:AF395081 EMBL:AB025611 EMBL:AF262044 EMBL:AY099621 EMBL:BT002138 IntAct:Q9LDI3 …	9e-21
Ljwgs_071062.1	3.2.2.1	Protein kinase [EC:2.7.1.37]	lma:LmjF07.0900	serine/threonine kinase, putative [EC:2.7.1.-] [KO:K07198]	2e-18	YDR477w_1	COG0515	3e-15	CIPK1_ARATH	ATP-binding;Kinase;Nucleotide-binding;Serine/threonine-proteinkinase;Transferase,CBL-interacting serine/threonine-protein kinase 1 (EC 2.7.1.37) (SOS2- like protein kinase PKS13) (SNF1-related kinase 3.16).	1e-23	GO_ID:14803	TAIR|gene:2155232 SPTR:Q9LDI3 symbol:AT5G35410.1 [GO:0016301 "kinase activity" evidence=ISS] InterPro:IPR000719 InterPro:IPR002290 InterPro:IPR008271 Pfam:PF00069 Prosite:PS00108 InterPro:IPR004041 Prosite:PS00107 Pfam:PF03822 ProDom:PD000001 PROSITE:PS50011 SMART:SM00220 HSSP:P49137 PROSITE:PS50816 EMBL:AF237670 EMBL:AF395081 EMBL:AB025611 EMBL:AF262044 EMBL:AY099621 EMBL:BT002138 IntAct:Q9LDI3 …	9e-21
Ljwgs_088793.1	3.3.10.117	BMPR1 bone morphogenetic protein receptor, type I [EC:2.7.1.37]	ath:At4g28490	F20O9.180; leucine-rich repeat transmembrane protein kinase, putative [EC:2.7.1.37] [KO:K00870]	2e-36				BRI1_LYCPE	ATP-binding;Directproteinsequencing;Glycoprotein;Kinase;Leucine-richrepeat;Lipid-binding;Membrane;Nucleotide-binding;Plantdefense;Receptor;Repeat;Serine/threonine-proteinkinase;Signal;Steroid-binding;Transferase;Transmembrane,Systemin receptor SR160 precursor (EC 2.7.1.37) (Brassinosteroid LRR receptor kinase).	8e-45	GO_ID:13819	TAIR|gene:2046524 SPTR:O49318 symbol:AT2G33170.1 [GO:0004672 "protein kinase activity" evidence=ISS] [GO:0005524 "ATP binding" evidence=ISS] [GO:0006468 "protein amino acid phosphorylation" evidence=ISS] Pfam:PF00560 InterPro:IPR000719 InterPro:IPR008271 Pfam:PF00069 Prosite:PS00108 InterPro:IPR001611 InterPro:IPR007090 ProDom:PD000001 PROSITE:PS50011 PRINTS:PR00019 HSSP:P36897 EMBL:AC002334 PIR:…	4e-45
Ljwgs_088793.1	3.2.2.1	Protein kinase [EC:2.7.1.37]	ath:At4g28490	F20O9.180; leucine-rich repeat transmembrane protein kinase, putative [EC:2.7.1.37] [KO:K00870]	2e-36				BRI1_LYCPE	ATP-binding;Directproteinsequencing;Glycoprotein;Kinase;Leucine-richrepeat;Lipid-binding;Membrane;Nucleotide-binding;Plantdefense;Receptor;Repeat;Serine/threonine-proteinkinase;Signal;Steroid-binding;Transferase;Transmembrane,Systemin receptor SR160 precursor (EC 2.7.1.37) (Brassinosteroid LRR receptor kinase).	8e-45	GO_ID:13819	TAIR|gene:2046524 SPTR:O49318 symbol:AT2G33170.1 [GO:0004672 "protein kinase activity" evidence=ISS] [GO:0005524 "ATP binding" evidence=ISS] [GO:0006468 "protein amino acid phosphorylation" evidence=ISS] Pfam:PF00560 InterPro:IPR000719 InterPro:IPR008271 Pfam:PF00069 Prosite:PS00108 InterPro:IPR001611 InterPro:IPR007090 ProDom:PD000001 PROSITE:PS50011 PRINTS:PR00019 HSSP:P36897 EMBL:AC002334 PIR:…	4e-45
chr3.CM0208.47.1	1.9.4.15	E2.7.1.- [EC:2.7.1.-] [COG:COG0515 COG1493]	mmu:226778	Mark1; MAP/microtubule affinity-regulating kinase 1 [EC:2.7.1.37] [KO:K00870]	3e-27	YGL180w	COG0515	7e-19	ATG1_MAGGR	ATP-binding;Autophagy;Kinase;Nucleotide-binding;Proteintransport;Serine/threonine-proteinkinase;Transferase;Transport,Serine/threonine-protein kinase ATG1 (EC 2.7.1.37) (Autophagy-related protein 1).	9e-28	GO_ID:24757	TAIR|gene:2079526 SPTR:Q94C95 symbol:AT3G61960.1 [GO:0008372 "cellular component unknown" evidence=ND] [GO:0016301 "kinase activity" evidence=ISS] InterPro:IPR000719 InterPro:IPR002290 InterPro:IPR008271 Pfam:PF00069 Prosite:PS00108 Prosite:PS00107 ProDom:PD000001 PROSITE:PS50011 SMART:SM00220 HSSP:P49137 EMBL:AY035049 SPTR:Q94C95	3e-56
chr3.CM0208.47.1	1.7.8.19	WAAY, rfaY lipopolysaccharide core biosynthesis protein RFAY [EC:2.7.-.-] [COG:COG0515]	mmu:226778	Mark1; MAP/microtubule affinity-regulating kinase 1 [EC:2.7.1.37] [KO:K00870]	3e-27	YGL180w	COG0515	7e-19	ATG1_MAGGR	ATP-binding;Autophagy;Kinase;Nucleotide-binding;Proteintransport;Serine/threonine-proteinkinase;Transferase;Transport,Serine/threonine-protein kinase ATG1 (EC 2.7.1.37) (Autophagy-related protein 1).	9e-28	GO_ID:24757	TAIR|gene:2079526 SPTR:Q94C95 symbol:AT3G61960.1 [GO:0008372 "cellular component unknown" evidence=ND] [GO:0016301 "kinase activity" evidence=ISS] InterPro:IPR000719 InterPro:IPR002290 InterPro:IPR008271 Pfam:PF00069 Prosite:PS00108 Prosite:PS00107 ProDom:PD000001 PROSITE:PS50011 SMART:SM00220 HSSP:P49137 EMBL:AY035049 SPTR:Q94C95	3e-56
chr3.CM0208.47.1	1.1.17.19	E2.7.1.- [EC:2.7.1.-] [COG:COG0515 COG1493]	mmu:226778	Mark1; MAP/microtubule affinity-regulating kinase 1 [EC:2.7.1.37] [KO:K00870]	3e-27	YGL180w	COG0515	7e-19	ATG1_MAGGR	ATP-binding;Autophagy;Kinase;Nucleotide-binding;Proteintransport;Serine/threonine-proteinkinase;Transferase;Transport,Serine/threonine-protein kinase ATG1 (EC 2.7.1.37) (Autophagy-related protein 1).	9e-28	GO_ID:24757	TAIR|gene:2079526 SPTR:Q94C95 symbol:AT3G61960.1 [GO:0008372 "cellular component unknown" evidence=ND] [GO:0016301 "kinase activity" evidence=ISS] InterPro:IPR000719 InterPro:IPR002290 InterPro:IPR008271 Pfam:PF00069 Prosite:PS00108 Prosite:PS00107 ProDom:PD000001 PROSITE:PS50011 SMART:SM00220 HSSP:P49137 EMBL:AY035049 SPTR:Q94C95	3e-56
chr3.CM0208.47.1	3.3.10.117	BMPR1 bone morphogenetic protein receptor, type I [EC:2.7.1.37]	mmu:226778	Mark1; MAP/microtubule affinity-regulating kinase 1 [EC:2.7.1.37] [KO:K00870]	3e-27	YGL180w	COG0515	7e-19	ATG1_MAGGR	ATP-binding;Autophagy;Kinase;Nucleotide-binding;Proteintransport;Serine/threonine-proteinkinase;Transferase;Transport,Serine/threonine-protein kinase ATG1 (EC 2.7.1.37) (Autophagy-related protein 1).	9e-28	GO_ID:24757	TAIR|gene:2079526 SPTR:Q94C95 symbol:AT3G61960.1 [GO:0008372 "cellular component unknown" evidence=ND] [GO:0016301 "kinase activity" evidence=ISS] InterPro:IPR000719 InterPro:IPR002290 InterPro:IPR008271 Pfam:PF00069 Prosite:PS00108 Prosite:PS00107 ProDom:PD000001 PROSITE:PS50011 SMART:SM00220 HSSP:P49137 EMBL:AY035049 SPTR:Q94C95	3e-56
chr3.CM0208.47.1	1.11.16.8	E2.7.1.- [EC:2.7.1.-] [COG:COG0515 COG1493]	mmu:226778	Mark1; MAP/microtubule affinity-regulating kinase 1 [EC:2.7.1.37] [KO:K00870]	3e-27	YGL180w	COG0515	7e-19	ATG1_MAGGR	ATP-binding;Autophagy;Kinase;Nucleotide-binding;Proteintransport;Serine/threonine-proteinkinase;Transferase;Transport,Serine/threonine-protein kinase ATG1 (EC 2.7.1.37) (Autophagy-related protein 1).	9e-28	GO_ID:24757	TAIR|gene:2079526 SPTR:Q94C95 symbol:AT3G61960.1 [GO:0008372 "cellular component unknown" evidence=ND] [GO:0016301 "kinase activity" evidence=ISS] InterPro:IPR000719 InterPro:IPR002290 InterPro:IPR008271 Pfam:PF00069 Prosite:PS00108 Prosite:PS00107 ProDom:PD000001 PROSITE:PS50011 SMART:SM00220 HSSP:P49137 EMBL:AY035049 SPTR:Q94C95	3e-56
chr3.CM0208.47.1	4.2.4	Cell cycle [CLASS:04110] [PATH:hsa04110] [COG:COG0515]	mmu:226778	Mark1; MAP/microtubule affinity-regulating kinase 1 [EC:2.7.1.37] [KO:K00870]	3e-27	YGL180w	COG0515	7e-19	ATG1_MAGGR	ATP-binding;Autophagy;Kinase;Nucleotide-binding;Proteintransport;Serine/threonine-proteinkinase;Transferase;Transport,Serine/threonine-protein kinase ATG1 (EC 2.7.1.37) (Autophagy-related protein 1).	9e-28	GO_ID:24757	TAIR|gene:2079526 SPTR:Q94C95 symbol:AT3G61960.1 [GO:0008372 "cellular component unknown" evidence=ND] [GO:0016301 "kinase activity" evidence=ISS] InterPro:IPR000719 InterPro:IPR002290 InterPro:IPR008271 Pfam:PF00069 Prosite:PS00108 Prosite:PS00107 ProDom:PD000001 PROSITE:PS50011 SMART:SM00220 HSSP:P49137 EMBL:AY035049 SPTR:Q94C95	3e-56
chr3.CM0208.47.1	3.2.2.1	Protein kinase [EC:2.7.1.37]	mmu:226778	Mark1; MAP/microtubule affinity-regulating kinase 1 [EC:2.7.1.37] [KO:K00870]	3e-27	YGL180w	COG0515	7e-19	ATG1_MAGGR	ATP-binding;Autophagy;Kinase;Nucleotide-binding;Proteintransport;Serine/threonine-proteinkinase;Transferase;Transport,Serine/threonine-protein kinase ATG1 (EC 2.7.1.37) (Autophagy-related protein 1).	9e-28	GO_ID:24757	TAIR|gene:2079526 SPTR:Q94C95 symbol:AT3G61960.1 [GO:0008372 "cellular component unknown" evidence=ND] [GO:0016301 "kinase activity" evidence=ISS] InterPro:IPR000719 InterPro:IPR002290 InterPro:IPR008271 Pfam:PF00069 Prosite:PS00108 Prosite:PS00107 ProDom:PD000001 PROSITE:PS50011 SMART:SM00220 HSSP:P49137 EMBL:AY035049 SPTR:Q94C95	3e-56
Ljwgs_044149.1	3.2.10.2	E2.7.1.68, PIP5K 1-phosphatidylinositol-4-phosphate 5-kinase [EC:2.7.1.68] [GO:0016308]	ath:At1g77740	T32E8.7; 1-phosphatidylinositol-4-phosphate 5-kinase, putative / PIP kinase, putative / PtdIns(4)P-5-kinase, putative / diphosphoinositide kinase, putative [EC:2.7.1.68] [KO:K00889]	6e-46				PI5K2_ARATH	Alternativesplicing;Kinase;Repeat;Transferase,Phosphatidylinositol-4-phosphate 5-kinase 2 (EC 2.7.1.68) (AtPIP5K2) (1-phosphatidylinositol-4-phosphate kinase 2) (PtdIns(4)P-5-kinase 2) (Diphosphoinositide kinase 2).	3e-46	GO_ID:42161	TAIR|gene:2203210 SPTR:Q9CA20 symbol:AT1G77740 [GO:0008372 "cellular component unknown" evidence=ND] [GO:0016308 "1-phosphatidylinositol-4-phosphate 5-kinase activity" evidence=ISS] InterPro:IPR002498 Pfam:PF01504 SMART:SM00330 HSSP:P78356 InterPro:IPR003409 Pfam:PF02493 SMART:SM00698 EMBL:AC012193 PIR:C96807 SPTR:Q9CA20	1e-46
Ljwgs_044149.1	4.1.3.50	E2.7.1.68, PIP5K 1-phosphatidylinositol-4-phosphate 5-kinase [EC:2.7.1.68] [GO:0016308]	ath:At1g77740	T32E8.7; 1-phosphatidylinositol-4-phosphate 5-kinase, putative / PIP kinase, putative / PtdIns(4)P-5-kinase, putative / diphosphoinositide kinase, putative [EC:2.7.1.68] [KO:K00889]	6e-46				PI5K2_ARATH	Alternativesplicing;Kinase;Repeat;Transferase,Phosphatidylinositol-4-phosphate 5-kinase 2 (EC 2.7.1.68) (AtPIP5K2) (1-phosphatidylinositol-4-phosphate kinase 2) (PtdIns(4)P-5-kinase 2) (Diphosphoinositide kinase 2).	3e-46	GO_ID:42161	TAIR|gene:2203210 SPTR:Q9CA20 symbol:AT1G77740 [GO:0008372 "cellular component unknown" evidence=ND] [GO:0016308 "1-phosphatidylinositol-4-phosphate 5-kinase activity" evidence=ISS] InterPro:IPR002498 Pfam:PF01504 SMART:SM00330 HSSP:P78356 InterPro:IPR003409 Pfam:PF02493 SMART:SM00698 EMBL:AC012193 PIR:C96807 SPTR:Q9CA20	1e-46
Ljwgs_044149.1	1.1.17.3	E2.7.1.68, PIP5K 1-phosphatidylinositol-4-phosphate 5-kinase [EC:2.7.1.68] [GO:0016308]	ath:At1g77740	T32E8.7; 1-phosphatidylinositol-4-phosphate 5-kinase, putative / PIP kinase, putative / PtdIns(4)P-5-kinase, putative / diphosphoinositide kinase, putative [EC:2.7.1.68] [KO:K00889]	6e-46				PI5K2_ARATH	Alternativesplicing;Kinase;Repeat;Transferase,Phosphatidylinositol-4-phosphate 5-kinase 2 (EC 2.7.1.68) (AtPIP5K2) (1-phosphatidylinositol-4-phosphate kinase 2) (PtdIns(4)P-5-kinase 2) (Diphosphoinositide kinase 2).	3e-46	GO_ID:42161	TAIR|gene:2203210 SPTR:Q9CA20 symbol:AT1G77740 [GO:0008372 "cellular component unknown" evidence=ND] [GO:0016308 "1-phosphatidylinositol-4-phosphate 5-kinase activity" evidence=ISS] InterPro:IPR002498 Pfam:PF01504 SMART:SM00330 HSSP:P78356 InterPro:IPR003409 Pfam:PF02493 SMART:SM00698 EMBL:AC012193 PIR:C96807 SPTR:Q9CA20	1e-46
Ljwgs_086627.1	3.3.10.117	BMPR1 bone morphogenetic protein receptor, type I [EC:2.7.1.37]	ath:At5g02290	T1E22.50; protein kinase, putative [EC:2.7.1.37] [KO:K00870]	6e-15				SRK6_BRAOE	ATP-binding;Glycoprotein;Kinase;Membrane;Nucleotide-binding;Receptor;Self-incompatibility;Serine/threonine-proteinkinase;Signal;Transferase;Transmembrane,Putative serine/threonine-protein kinase receptor precursor (EC 2.7.1.37) (S-receptor kinase) (SRK).	7e-50	GO_ID:26674	TAIR|gene:2141180 SPTR:O81905 symbol:AT4G21380.1 [GO:0016301 "kinase activity" evidence=ISS] InterPro:IPR000719 InterPro:IPR008271 Prosite:PS00108 InterPro:IPR003609 InterPro:IPR000858 InterPro:IPR001480 Prosite:PS00107 Pfam:PF01453 ProDom:PD000001 PROSITE:PS50011 PROSITE:PS50948 SMART:SM00473 HSSP:P06239 Pfam:PF00954 SMART:SM00108 PROSITE:PS50927 EMBL:AL031187 EMBL:AL161555 EMBL:AK118895 EMBL:BT…	2e-57
Ljwgs_086627.1	3.2.2.1	Protein kinase [EC:2.7.1.37]	ath:At5g02290	T1E22.50; protein kinase, putative [EC:2.7.1.37] [KO:K00870]	6e-15				SRK6_BRAOE	ATP-binding;Glycoprotein;Kinase;Membrane;Nucleotide-binding;Receptor;Self-incompatibility;Serine/threonine-proteinkinase;Signal;Transferase;Transmembrane,Putative serine/threonine-protein kinase receptor precursor (EC 2.7.1.37) (S-receptor kinase) (SRK).	7e-50	GO_ID:26674	TAIR|gene:2141180 SPTR:O81905 symbol:AT4G21380.1 [GO:0016301 "kinase activity" evidence=ISS] InterPro:IPR000719 InterPro:IPR008271 Prosite:PS00108 InterPro:IPR003609 InterPro:IPR000858 InterPro:IPR001480 Prosite:PS00107 Pfam:PF01453 ProDom:PD000001 PROSITE:PS50011 PROSITE:PS50948 SMART:SM00473 HSSP:P06239 Pfam:PF00954 SMART:SM00108 PROSITE:PS50927 EMBL:AL031187 EMBL:AL161555 EMBL:AK118895 EMBL:BT…	2e-57
Ljwgs_064082.1	99.1.4.4861	GO_ID:40788										GO_ID:40788	TAIR|gene:2045657 SPTR:O64741 symbol:AT2G30040.1 [GO:0016301 "kinase activity" evidence=ISS] InterPro:IPR000719 InterPro:IPR002290 InterPro:IPR008271 Pfam:PF00069 Prosite:PS00108 Prosite:PS00107 ProDom:PD000001 PROSITE:PS50011 SMART:SM00220 HSSP:Q13153 EMBL:AC004680 EMBL:BT000903 PIR:T02481 SPTR:O64741	2e-11
