# Supplementary material for: Dissection of Symbiosis and Organ Development by Integrated Transcriptome Analysis of Lotus japonicus Mutant and Wild-Type Plants
Source: PLoS One. 2009 Aug 7;4(8):e6556. doi: 10.1371/journal.pone.0006556 (PMC2717213; doi:10.1371/journal.pone.0006556)
Supplement: Folder S5 — Fix-minus mutants (9.19 MB ZIP) [file pone.0006556.s013.zip › S5.FIX-MINUS MUTANTS copy/5.1.Fix_minus_Nodule_vs_Uninoclated_Root/5.1.2. Specific transcript analysis/5.1.2.1/5.1.2.1.transcription factor.txt]

chr1.CM0027.22	99.1.3.2.1826	ARR9_ARATH							ARR9_ARATH	Cytokininsignalingpathway;Nuclearprotein;Phosphorylation;Sensorytransduction;Transcription;Transcriptionregulation;Two-componentregulatorysystem,Two-component response regulator ARR9 (Response reactor 4).	4e-44	GO_ID:41535	TAIR|gene:2080589 SPTR:O80366 symbol:AT3G57040.1 [GO:0030528 "transcription regulator activity" evidence=TAS] [GO:0009736 "cytokinin mediated signaling" evidence=TAS] InterPro:IPR001789 Pfam:PF00072 ProDom:PD000039 SMART:SM00448 PROSITE:PS50110 EMBL:AL138655 EMBL:AB010918 EMBL:AY090234 EMBL:AY133571 PIR:T47764 GeneFarm:4126 SPTR:O80366	2e-44
chr1.CM0027.22	99.1.4.1491	GO_ID:41535							ARR9_ARATH	Cytokininsignalingpathway;Nuclearprotein;Phosphorylation;Sensorytransduction;Transcription;Transcriptionregulation;Two-componentregulatorysystem,Two-component response regulator ARR9 (Response reactor 4).	4e-44	GO_ID:41535	TAIR|gene:2080589 SPTR:O80366 symbol:AT3G57040.1 [GO:0030528 "transcription regulator activity" evidence=TAS] [GO:0009736 "cytokinin mediated signaling" evidence=TAS] InterPro:IPR001789 Pfam:PF00072 ProDom:PD000039 SMART:SM00448 PROSITE:PS50110 EMBL:AL138655 EMBL:AB010918 EMBL:AY090234 EMBL:AY133571 PIR:T47764 GeneFarm:4126 SPTR:O80366	2e-44
Ljwgs_102491.1	99.1.3.2.753	CNBP_RAT							CNBP_RAT	DNA-binding;Endoplasmicreticulum;Metal-binding;Repeat;Repressor;Transcription;Transcriptionregulation;Zinc;Zinc-finger,Cellular nucleic acid binding protein (CNBP) (Zinc finger protein 9).	3e-16	GO_ID:16034	MGI|MGI:88431 SPTR:P53996 symbol:Cnbp1 "cellular nucleic acid binding protein 1" [GO:0005634 "nucleus" evidence=IDA] [GO:0005829 "cytosol" evidence=IDA] [GO:0005783 "endoplasmic reticulum" evidence=IDA] [GO:0003700 "transcription factor activity" evidence=RCA] [GO:0008284 "positive regulation of cell proliferation" evidence=IDA] [GO:0006695 "cholesterol biosynthesis" evidence=RCA] [GO:0045944 "po…	1e-15
Ljwgs_102491.1	99.1.4.2973	GO_ID:16034							CNBP_RAT	DNA-binding;Endoplasmicreticulum;Metal-binding;Repeat;Repressor;Transcription;Transcriptionregulation;Zinc;Zinc-finger,Cellular nucleic acid binding protein (CNBP) (Zinc finger protein 9).	3e-16	GO_ID:16034	MGI|MGI:88431 SPTR:P53996 symbol:Cnbp1 "cellular nucleic acid binding protein 1" [GO:0005634 "nucleus" evidence=IDA] [GO:0005829 "cytosol" evidence=IDA] [GO:0005783 "endoplasmic reticulum" evidence=IDA] [GO:0003700 "transcription factor activity" evidence=RCA] [GO:0008284 "positive regulation of cell proliferation" evidence=IDA] [GO:0006695 "cholesterol biosynthesis" evidence=RCA] [GO:0045944 "po…	1e-15
Ljwgs_012851.2	99.1.4.4395	GO_ID:20327										GO_ID:20327	TAIR|gene:2185182 SPTR:Q9LZM8 symbol:HB-6 [GO:0003700 "transcription factor activity" evidence=ISS] [GO:0003677 "DNA binding" evidence=ISS] InterPro:IPR001356 InterPro:IPR012287 Pfam:PF00046 GO:GO:0005634 ProDom:PD000010 SMART:SM00389 PROSITE:PS00027 PROSITE:PS50071 HSSP:P41778 InterPro:IPR006563 Pfam:PF07526 SMART:SM00574 EMBL:AL162508 EMBL:AY328314 EMBL:BT020537 PIR:T48224 SPTR:Q9LZM8	3e-10
Ljwgs_039251.1	99.1.3.2.1247	WRK13_ARATH							WRK13_ARATH	DNA-binding;Nuclearprotein;Transcription;Transcriptionregulation,Probable WRKY transcription factor 13 (WRKY DNA-binding protein 13).	8e-32
TM0763.22	99.1.4.4999	GO_ID:2633										GO_ID:2633	TAIR|gene:2161227 SPTR:Q9FHB2 symbol:AT5G58280.1 [GO:0003677 "DNA binding" evidence=ISS] [GO:0003700 "transcription factor activity" evidence=ISS] [GO:0006355 "regulation of transcription, DNA-dependent" evidence=ISS] InterPro:IPR003340 Pfam:PF02362 PROSITE:PS50863 EMBL:AB019228 SPTR:Q9FHB2	9e-23
Ljwgs_009158.2	1.5.9.24	E2.1.1.43 histone-lysine N-methyltransferase [EC:2.1.1.43] [GO:0018024]	hsa:6839	SUV39H1, SUV39H; suppressor of variegation 3-9 homolog 1 (Drosophila) [EC:2.1.1.43] [KO:K05302]	2e-15	YHR119w	COG2940	2e-17	EZ3_MAIZE	Multigenefamily;Nuclearprotein;Repressor;Transcription;Transcriptionregulation,Polycomb protein EZ3 (Enhancer of zeste protein 3).	2e-82	GO_ID:2475	TAIR|gene:2132177 SPTR:Q9ZSM8 symbol:AT4G02020.1 [GO:0003700 "transcription factor activity" evidence=ISS] Pfam:PF00856 InterPro:IPR001214 PROSITE:PS50280 EMBL:AL161493 EMBL:AF001308 EMBL:AF100163 EMBL:AY057477 EMBL:AY090293 PIR:T52415 HSSP:P10969 GeneFarm:2271 SPTR:Q9ZSM8	9e-83
Ljwgs_079148.1	99.1.4.2602	GO_ID:22854										GO_ID:22854	TAIR|gene:2175855 SPTR:Q9SE43 symbol:AT5G60690.1 [GO:0003700 "transcription factor activity" evidence=ISS] [GO:0005634 "nucleus" evidence=ISS;IDA] [GO:0003677 "DNA binding" evidence=ISS] [GO:0006355 "regulation of transcription, DNA-dependent" evidence=ISS] [GO:0008289 "lipid binding" evidence=ISS] InterPro:IPR001356 InterPro:IPR012287 Pfam:PF00046 INTERPRO:IPR002913 GO:GO:0005634 PRINTS:PR00024 …	8e-69
TM1006.9	99.1.4.3520	GO_ID:3774										GO_ID:3774	TAIR|gene:3438840 SPTR:Q8S3D1 symbol:AT4G29100.1 [GO:0003700 "transcription factor activity" evidence=ISS] [GO:0045449 "regulation of transcription" evidence=TAS] InterPro:IPR001092 SMART:SM00353 EMBL:AL161574 EMBL:AL078470 EMBL:AF488634 EMBL:AY081316 EMBL:BT000121 PIR:T08965 SPTR:Q8S3D1	2e-65
chr3.TM0616.9	4.1.1.2	[COG:COG0643 COG0784 COG0835] [GO:0000155 0000156 0004673]	gsu:GSU2574	response regulator [KO:K07814]	1e-10	PA1611_2	COG0784	3e-12	PRR37_ORYSA	Biologicalrhythms;Nuclearprotein;Sensorytransduction;Transcription;Transcriptionregulation;Two-componentregulatorysystem,Two-component response regulator-like PRR37 (Pseudo-response regulator 37) (OsPRR37).	3e-110	GO_ID:53940	TAIR|gene:2151205 SPTR:Q93WK5 symbol:AT5G02810.1 [GO:0007623 "circadian rhythm" evidence=TAS] [GO:0005739 "mitochondrion" evidence=IDA] [GO:0030528 "transcription regulator activity" evidence=TAS] InterPro:IPR001789 Pfam:PF00072 GO:GO:0005739 ProDom:PD000039 SMART:SM00448 PROSITE:PS50110 InterPro:IPR010402 Pfam:PF06203 PROSITE:PS51017 EMBL:AL162973 EMBL:AB046954 EMBL:AY039943 EMBL:AY142560 PIR:T4…	2e-109
chr3.TM0616.9	2.3.3.19	[COG:COG0784]	gsu:GSU2574	response regulator [KO:K07814]	1e-10	PA1611_2	COG0784	3e-12	PRR37_ORYSA	Biologicalrhythms;Nuclearprotein;Sensorytransduction;Transcription;Transcriptionregulation;Two-componentregulatorysystem,Two-component response regulator-like PRR37 (Pseudo-response regulator 37) (OsPRR37).	3e-110	GO_ID:53940	TAIR|gene:2151205 SPTR:Q93WK5 symbol:AT5G02810.1 [GO:0007623 "circadian rhythm" evidence=TAS] [GO:0005739 "mitochondrion" evidence=IDA] [GO:0030528 "transcription regulator activity" evidence=TAS] InterPro:IPR001789 Pfam:PF00072 GO:GO:0005739 ProDom:PD000039 SMART:SM00448 PROSITE:PS50110 InterPro:IPR010402 Pfam:PF06203 PROSITE:PS51017 EMBL:AL162973 EMBL:AB046954 EMBL:AY039943 EMBL:AY142560 PIR:T4…	2e-109
chr3.TM0616.9	2.3.3.23	PILL type IV pili sensor histidine kinase/response regulator [COG:COG0643 COG0784]	gsu:GSU2574	response regulator [KO:K07814]	1e-10	PA1611_2	COG0784	3e-12	PRR37_ORYSA	Biologicalrhythms;Nuclearprotein;Sensorytransduction;Transcription;Transcriptionregulation;Two-componentregulatorysystem,Two-component response regulator-like PRR37 (Pseudo-response regulator 37) (OsPRR37).	3e-110	GO_ID:53940	TAIR|gene:2151205 SPTR:Q93WK5 symbol:AT5G02810.1 [GO:0007623 "circadian rhythm" evidence=TAS] [GO:0005739 "mitochondrion" evidence=IDA] [GO:0030528 "transcription regulator activity" evidence=TAS] InterPro:IPR001789 Pfam:PF00072 GO:GO:0005739 ProDom:PD000039 SMART:SM00448 PROSITE:PS50110 InterPro:IPR010402 Pfam:PF06203 PROSITE:PS51017 EMBL:AL162973 EMBL:AB046954 EMBL:AY039943 EMBL:AY142560 PIR:T4…	2e-109
chr3.TM0616.9	3.2.1.2	Response regulator [GO:0000156] [COG:COG0784 COG2204 COG2197]	gsu:GSU2574	response regulator [KO:K07814]	1e-10	PA1611_2	COG0784	3e-12	PRR37_ORYSA	Biologicalrhythms;Nuclearprotein;Sensorytransduction;Transcription;Transcriptionregulation;Two-componentregulatorysystem,Two-component response regulator-like PRR37 (Pseudo-response regulator 37) (OsPRR37).	3e-110	GO_ID:53940	TAIR|gene:2151205 SPTR:Q93WK5 symbol:AT5G02810.1 [GO:0007623 "circadian rhythm" evidence=TAS] [GO:0005739 "mitochondrion" evidence=IDA] [GO:0030528 "transcription regulator activity" evidence=TAS] InterPro:IPR001789 Pfam:PF00072 GO:GO:0005739 ProDom:PD000039 SMART:SM00448 PROSITE:PS50110 InterPro:IPR010402 Pfam:PF06203 PROSITE:PS51017 EMBL:AL162973 EMBL:AB046954 EMBL:AY039943 EMBL:AY142560 PIR:T4…	2e-109
Ljwgs_101583.1	99.1.4.2210	GO_ID:50051										GO_ID:50051	TAIR|gene:2034085 SPTR:Q9ZU11 symbol:AT1G52150.1 [GO:0003700 "transcription factor activity" evidence=ISS] [GO:0003677 "DNA binding" evidence=ISS] [GO:0005634 "nucleus" evidence=ISS] [GO:0006355 "regulation of transcription, DNA-dependent" evidence=ISS] InterPro:IPR001356 InterPro:IPR012287 Pfam:PF00046 INTERPRO:IPR002913 GO:GO:0005634 PRINTS:PR00024 ProDom:PD000010 SMART:SM00389 PROSITE:PS50071 …	1e-67
Ljwgs_013912.1	99.1.3.2.725	ZFP4_ARATH							ZFP4_ARATH	Metal-binding;Zinc;Zinc-finger,Zinc finger protein 4.	2e-44	GO_ID:37375	TAIR|gene:2013819 SPTR:Q39263 symbol:AT1G66140.1 [GO:0003700 "transcription factor activity" evidence=ISS] [GO:0045449 "regulation of transcription" evidence=TAS] [GO:0003676 "nucleic acid binding" evidence=ISS] [GO:0008270 "zinc ion binding" evidence=ISS] InterPro:IPR007087 Prosite:PS00028 Pfam:PF00096 PROSITE:PS50157 HSSP:Q38895 EMBL:AC026480 EMBL:L39647 EMBL:AF361630 EMBL:AY058087 EMBL:AY05606…	9e-45
Ljwgs_013912.1	99.1.4.2987	GO_ID:37375							ZFP4_ARATH	Metal-binding;Zinc;Zinc-finger,Zinc finger protein 4.	2e-44	GO_ID:37375	TAIR|gene:2013819 SPTR:Q39263 symbol:AT1G66140.1 [GO:0003700 "transcription factor activity" evidence=ISS] [GO:0045449 "regulation of transcription" evidence=TAS] [GO:0003676 "nucleic acid binding" evidence=ISS] [GO:0008270 "zinc ion binding" evidence=ISS] InterPro:IPR007087 Prosite:PS00028 Pfam:PF00096 PROSITE:PS50157 HSSP:Q38895 EMBL:AC026480 EMBL:L39647 EMBL:AF361630 EMBL:AY058087 EMBL:AY05606…	9e-45
Ljwgs_052207.1	99.1.4.3020	GO_ID:18598							ASL1_ARATH	Coiledcoil;DNA-binding;Nuclearprotein;Repeat;Transcription;Transcriptionregulation,ASYMMETRIC LEAVES1 protein (Myb-related protein 91) (AtMYB91) (PHANTASTICA protein).	9e-40	GO_ID:18598	TAIR|gene:2040670 SPTR:O80931 symbol:AT2G37630.1 [GO:0003700 "transcription factor activity" evidence=ISS] [GO:0003677 "DNA binding" evidence=ISS] InterPro:IPR001005 EMBL:AC004684 Interpro:IPR009057 Pfam:PF00249 PROSITE:PS50090 SMART:SM00717 HSSP:P06876 PROSITE:PS00037 PROSITE:PS00334 EMBL:AF175996 PIR:T02529 TRANSFAC:T02604 GeneFarm:973 SPTR:O80931	3e-40
Ljwgs_052207.1	99.1.3.2.2168	ASL1_ARATH							ASL1_ARATH	Coiledcoil;DNA-binding;Nuclearprotein;Repeat;Transcription;Transcriptionregulation,ASYMMETRIC LEAVES1 protein (Myb-related protein 91) (AtMYB91) (PHANTASTICA protein).	9e-40	GO_ID:18598	TAIR|gene:2040670 SPTR:O80931 symbol:AT2G37630.1 [GO:0003700 "transcription factor activity" evidence=ISS] [GO:0003677 "DNA binding" evidence=ISS] InterPro:IPR001005 EMBL:AC004684 Interpro:IPR009057 Pfam:PF00249 PROSITE:PS50090 SMART:SM00717 HSSP:P06876 PROSITE:PS00037 PROSITE:PS00334 EMBL:AF175996 PIR:T02529 TRANSFAC:T02604 GeneFarm:973 SPTR:O80931	3e-40
chr4.TM1415.10.2	99.1.4.6017	GO_ID:33150										GO_ID:33150	TAIR|gene:2060404 SPTR:Q8GSA7 symbol:AT2G22300.1 [GO:0005516 "calmodulin binding" evidence=IEP;TAS] [GO:0030528 "transcription regulator activity" evidence=TAS] Pfam:PF00612 InterPro:IPR002110 InterPro:IPR000048 Pfam:PF00023 SMART:SM00015 SMART:SM00248 PROSITE:PS50297 PROSITE:PS50088 EMBL:AF506697 EMBL:BT002459 EMBL:AY510025 InterPro:IPR005559 Pfam:PF03859 SPTR:Q8GSA7	3e-177
Ljwgs_140918.1	99.1.3.2.887	SPL1_ARATH							SPL1_ARATH	DNA-binding;Metal-binding;Nuclearprotein;Transcription;Transcriptionregulation;Zinc;Zinc-finger,Squamosa-promoter binding-like protein 1.	1e-28	GO_ID:38270	TAIR|gene:2041328 SPTR:Q9SMX9 symbol:AT2G47070.1 [GO:0003700 "transcription factor activity" evidence=ISS] [GO:0045449 "regulation of transcription" evidence=TAS] [GO:0003677 "DNA binding" evidence=ISS] [GO:0005634 "nucleus" evidence=ISS] InterPro:IPR002110 InterPro:IPR004333 InterPro:IPR002200 Pfam:PF03110 SMART:SM00248 EMBL:AC004411 EMBL:AJ011577 EMBL:AJ011628 EMBL:AJ011629 PIR:T02179 PIR:T0218…	4e-29
Ljwgs_140918.1	99.1.4.589	GO_ID:38270							SPL1_ARATH	DNA-binding;Metal-binding;Nuclearprotein;Transcription;Transcriptionregulation;Zinc;Zinc-finger,Squamosa-promoter binding-like protein 1.	1e-28	GO_ID:38270	TAIR|gene:2041328 SPTR:Q9SMX9 symbol:AT2G47070.1 [GO:0003700 "transcription factor activity" evidence=ISS] [GO:0045449 "regulation of transcription" evidence=TAS] [GO:0003677 "DNA binding" evidence=ISS] [GO:0005634 "nucleus" evidence=ISS] InterPro:IPR002110 InterPro:IPR004333 InterPro:IPR002200 Pfam:PF03110 SMART:SM00248 EMBL:AC004411 EMBL:AJ011577 EMBL:AJ011628 EMBL:AJ011629 PIR:T02179 PIR:T0218…	4e-29
chr1.TM0207.20	99.1.4.1343	GO_ID:21503							NAC78_ARATH	DNA-binding;Nuclearprotein;Polymorphism;Transcription;Transcriptionregulation,NAC-domain containing protein 78 (ANAC078).	2e-45	GO_ID:21503	TAIR|gene:2114677 SPTR:Q9SCK6 symbol:ANAC062 [GO:0003700 "transcription factor activity" evidence=ISS] [GO:0008372 "cellular component unknown" evidence=ND] [GO:0007275 "development" evidence=ISS] InterPro:IPR003441 Pfam:PF02365 HSSP:Q9C932 PROSITE:PS51005 EMBL:AL132964 EMBL:AY059734 EMBL:BT000978 PIR:T46230 SPTR:Q9SCK6	2e-70
chr1.TM0207.20	99.1.3.2.1183	NAC78_ARATH							NAC78_ARATH	DNA-binding;Nuclearprotein;Polymorphism;Transcription;Transcriptionregulation,NAC-domain containing protein 78 (ANAC078).	2e-45	GO_ID:21503	TAIR|gene:2114677 SPTR:Q9SCK6 symbol:ANAC062 [GO:0003700 "transcription factor activity" evidence=ISS] [GO:0008372 "cellular component unknown" evidence=ND] [GO:0007275 "development" evidence=ISS] InterPro:IPR003441 Pfam:PF02365 HSSP:Q9C932 PROSITE:PS51005 EMBL:AL132964 EMBL:AY059734 EMBL:BT000978 PIR:T46230 SPTR:Q9SCK6	2e-70
Ljwgs_041812.1	99.1.4.6017	GO_ID:33150										GO_ID:33150	TAIR|gene:2060404 SPTR:Q8GSA7 symbol:AT2G22300.1 [GO:0005516 "calmodulin binding" evidence=IEP;TAS] [GO:0030528 "transcription regulator activity" evidence=TAS] Pfam:PF00612 InterPro:IPR002110 InterPro:IPR000048 Pfam:PF00023 SMART:SM00015 SMART:SM00248 PROSITE:PS50297 PROSITE:PS50088 EMBL:AF506697 EMBL:BT002459 EMBL:AY510025 InterPro:IPR005559 Pfam:PF03859 SPTR:Q8GSA7	2e-23
chr4.CM0087.19	99.1.3.2.407	ZFP1_WHEAT							ZFP1_WHEAT	DNA-binding;Metal-binding;Nuclearprotein;Repeat;Transcription;Transcriptionregulation;Zinc;Zinc-finger,Zinc-finger protein 1 (WZF1).	3e-10	GO_ID:20045	TAIR|gene:2197889 SPTR:Q9FZE5 symbol:AT1G26610.1 [GO:0003700 "transcription factor activity" evidence=ISS] [GO:0045449 "regulation of transcription" evidence=TAS] [GO:0003676 "nucleic acid binding" evidence=ISS] [GO:0008270 "zinc ion binding" evidence=ISS] InterPro:IPR007087 Prosite:PS00028 Pfam:PF00096 SMART:SM00355 PROSITE:PS50157 EMBL:AC013427 PIR:C86393 SPTR:Q9FZE5	3e-37
chr4.CM0087.19	99.1.4.1492	GO_ID:20045							ZFP1_WHEAT	DNA-binding;Metal-binding;Nuclearprotein;Repeat;Transcription;Transcriptionregulation;Zinc;Zinc-finger,Zinc-finger protein 1 (WZF1).	3e-10	GO_ID:20045	TAIR|gene:2197889 SPTR:Q9FZE5 symbol:AT1G26610.1 [GO:0003700 "transcription factor activity" evidence=ISS] [GO:0045449 "regulation of transcription" evidence=TAS] [GO:0003676 "nucleic acid binding" evidence=ISS] [GO:0008270 "zinc ion binding" evidence=ISS] InterPro:IPR007087 Prosite:PS00028 Pfam:PF00096 SMART:SM00355 PROSITE:PS50157 EMBL:AC013427 PIR:C86393 SPTR:Q9FZE5	3e-37
Ljwgs_012619.1	99.1.4.4916	GO_ID:47036										GO_ID:47036	TAIR|gene:2131708 SPTR:O81834 symbol:AT4G27310.1 [GO:0003700 "transcription factor activity" evidence=ISS] [GO:0045449 "regulation of transcription" evidence=TAS] [GO:0008270 "zinc ion binding" evidence=ISS] InterPro:IPR000315 InterPro:IPR002926 Pfam:PF00643 SMART:SM00336 ProDom:PD007661 EMBL:AL161566 EMBL:AL030978 PIR:T05755 SPTR:O81834	3e-27
chr1.CM0122.3	99.1.3.2.1665	PIF3_ARATH							PIF3_ARATH	DNA-binding;Nuclearprotein;Phytochromesignalingpathway;Transcription;Transcriptionregulation,Phytochrome-interacting factor 3 (Phytochrome-associated protein 3) (Basic helix-loop-helix protein 8) (bHLH8) (AtbHLH008).	9e-20	GO_ID:42944	TAIR|gene:2012344 SPTR:O80536 symbol:AT1G09530.1 [GO:0007165 "signal transduction" evidence=TAS] [GO:0030528 "transcription regulator activity" evidence=TAS] [GO:0003700 "transcription factor activity" evidence=ISS] [GO:0003677 "DNA binding" evidence=ISS] Pfam:PF00010 InterPro:IPR001092 PROSITE:PS50888 HSSP:P25912 EMBL:AC003970 EMBL:AF100166 EMBL:AF088280 EMBL:AF251693 EMBL:AK117255 PIR:H86228 TR…	3e-20
chr1.CM0122.3	99.1.3.2.1665	PIF3_ARATH							PIF3_ARATH	DNA-binding;Nuclearprotein;Phytochromesignalingpathway;Transcription;Transcriptionregulation,Phytochrome-interacting factor 3 (Phytochrome-associated protein 3) (Basic helix-loop-helix protein 8) (bHLH8) (AtbHLH008).	9e-20	GO_ID:42944	TAIR|gene:2012344 SPTR:O80536 symbol:AT1G09530.1 [GO:0007165 "signal transduction" evidence=TAS] [GO:0030528 "transcription regulator activity" evidence=TAS] [GO:0003700 "transcription factor activity" evidence=ISS] [GO:0003677 "DNA binding" evidence=ISS] Pfam:PF00010 InterPro:IPR001092 PROSITE:PS50888 HSSP:P25912 EMBL:AC003970 EMBL:AF100166 EMBL:AF088280 EMBL:AF251693 EMBL:AK117255 PIR:H86228 TR…	3e-20
chr1.CM0122.3	99.1.4.702	GO_ID:42944							PIF3_ARATH	DNA-binding;Nuclearprotein;Phytochromesignalingpathway;Transcription;Transcriptionregulation,Phytochrome-interacting factor 3 (Phytochrome-associated protein 3) (Basic helix-loop-helix protein 8) (bHLH8) (AtbHLH008).	9e-20	GO_ID:42944	TAIR|gene:2012344 SPTR:O80536 symbol:AT1G09530.1 [GO:0007165 "signal transduction" evidence=TAS] [GO:0030528 "transcription regulator activity" evidence=TAS] [GO:0003700 "transcription factor activity" evidence=ISS] [GO:0003677 "DNA binding" evidence=ISS] Pfam:PF00010 InterPro:IPR001092 PROSITE:PS50888 HSSP:P25912 EMBL:AC003970 EMBL:AF100166 EMBL:AF088280 EMBL:AF251693 EMBL:AK117255 PIR:H86228 TR…	3e-20
chr1.CM0122.3	99.1.4.702	GO_ID:42944							PIF3_ARATH	DNA-binding;Nuclearprotein;Phytochromesignalingpathway;Transcription;Transcriptionregulation,Phytochrome-interacting factor 3 (Phytochrome-associated protein 3) (Basic helix-loop-helix protein 8) (bHLH8) (AtbHLH008).	9e-20	GO_ID:42944	TAIR|gene:2012344 SPTR:O80536 symbol:AT1G09530.1 [GO:0007165 "signal transduction" evidence=TAS] [GO:0030528 "transcription regulator activity" evidence=TAS] [GO:0003700 "transcription factor activity" evidence=ISS] [GO:0003677 "DNA binding" evidence=ISS] Pfam:PF00010 InterPro:IPR001092 PROSITE:PS50888 HSSP:P25912 EMBL:AC003970 EMBL:AF100166 EMBL:AF088280 EMBL:AF251693 EMBL:AK117255 PIR:H86228 TR…	3e-20
CM0528.17	99.1.4.7314	GO_ID:46527							MYB_XENLA	Activator;DNA-binding;Nuclearprotein;Repeat;Transcription;Transcriptionregulation,Myb protein.	3e-33	GO_ID:46527	TAIR|gene:3440717 SPTR:Q9FDW1 symbol:AT5G67300 [GO:0003700 "transcription factor activity" evidence=ISS] [GO:0003677 "DNA binding" evidence=ISS] [GO:0006355 "regulation of transcription, DNA-dependent" evidence=ISS] InterPro:IPR001005 Pfam:PF00249 InterPro:IPR012287 GO:GO:0005634 PROSITE:PS50090 SMART:SM00717 HSSP:P06876 PROSITE:PS00037 PROSITE:PS00334 EMBL:AB007645 EMBL:AF326877 EMBL:AF339698 EM…	3e-65
CM0528.17	99.1.3.2.981	MYB_XENLA							MYB_XENLA	Activator;DNA-binding;Nuclearprotein;Repeat;Transcription;Transcriptionregulation,Myb protein.	3e-33	GO_ID:46527	TAIR|gene:3440717 SPTR:Q9FDW1 symbol:AT5G67300 [GO:0003700 "transcription factor activity" evidence=ISS] [GO:0003677 "DNA binding" evidence=ISS] [GO:0006355 "regulation of transcription, DNA-dependent" evidence=ISS] InterPro:IPR001005 Pfam:PF00249 InterPro:IPR012287 GO:GO:0005634 PROSITE:PS50090 SMART:SM00717 HSSP:P06876 PROSITE:PS00037 PROSITE:PS00334 EMBL:AB007645 EMBL:AF326877 EMBL:AF339698 EM…	3e-65
Ljwgs_080678.1	99.1.4.4510	GO_ID:50479										GO_ID:50479	TAIR|gene:2091116 SPTR:Q9SSE9 symbol:AT3G07610.1 [GO:0003700 "transcription factor activity" evidence=ISS] Pfam:PF02373 Interpro:IPR003347 SMART:SM00558 EMBL:AC009176 SPTR:Q9SSE9	8e-35
Ljwgs_006701.1	99.1.4.5691	GO_ID:28464										GO_ID:28464	TAIR|gene:2126875 SPTR:Q8GZ38 symbol:AT4G00050.1 [GO:0003700 "transcription factor activity" evidence=ISS] [GO:0045449 "regulation of transcription" evidence=TAS] [GO:0003677 "DNA binding" evidence=ISS] Pfam:PF00010 InterPro:IPR001092 SMART:SM00353 PROSITE:PS50888 HSSP:P22415 EMBL:AK117229 SPTR:Q8GZ38	3e-21
chr1.TM0221.3	99.1.3.2.1953	MYBF_ARATH							MYBF_ARATH	Activator;DNA-binding;Nuclearprotein;Transcription;Transcriptionregulation,Putative Myb family transcription factor At1g14600.	3e-14	GO_ID:52727	TAIR|gene:2170198 SPTR:Q9FG27 symbol:AT5G06800.1 [GO:0003700 "transcription factor activity" evidence=ISS] [GO:0045449 "regulation of transcription" evidence=TAS] InterPro:IPR001005 Pfam:PF00249 HSSP:O49397 InterPro:IPR006447 TIGRFAMs:TIGR01557 EMBL:AP002032 EMBL:BT012658 SPTR:Q9FG27	7e-42
chr1.TM0221.3	99.1.4.4370	GO_ID:52727							MYBF_ARATH	Activator;DNA-binding;Nuclearprotein;Transcription;Transcriptionregulation,Putative Myb family transcription factor At1g14600.	3e-14	GO_ID:52727	TAIR|gene:2170198 SPTR:Q9FG27 symbol:AT5G06800.1 [GO:0003700 "transcription factor activity" evidence=ISS] [GO:0045449 "regulation of transcription" evidence=TAS] InterPro:IPR001005 Pfam:PF00249 HSSP:O49397 InterPro:IPR006447 TIGRFAMs:TIGR01557 EMBL:AP002032 EMBL:BT012658 SPTR:Q9FG27	7e-42
TM0990.18	99.1.3.2.644	GAIP_CUCMA							GAIP_CUCMA	Gibberellinsignalingpathway;Nuclearprotein;Phosphorylation;Repressor;Transcription;Transcriptionregulation;Ublconjugation,DELLA protein GAIP (Gibberellic acid-insensitive phloem protein) (GAIP) (CmGAIP).	2e-40	GO_ID:1687	TAIR|gene:2201556 SPTR:Q9C8Y3 symbol:AT1G66350.1 [GO:0003700 "transcription factor activity" evidence=ISS;TAS] [GO:0005634 "nucleus" evidence=TAS] [GO:0009740 "gibberellic acid mediated signaling" evidence=TAS] Pfam:PF03514 GO:GO:0005634 InterPro:IPR005202 PROSITE:PS50985 EMBL:AC020665 EMBL:AY048749 EMBL:AY070035 EMBL:AY096506 PIR:G96688 SPTR:Q9C8Y3	1e-38
TM0990.18	99.1.4.4046	GO_ID:1687							GAIP_CUCMA	Gibberellinsignalingpathway;Nuclearprotein;Phosphorylation;Repressor;Transcription;Transcriptionregulation;Ublconjugation,DELLA protein GAIP (Gibberellic acid-insensitive phloem protein) (GAIP) (CmGAIP).	2e-40	GO_ID:1687	TAIR|gene:2201556 SPTR:Q9C8Y3 symbol:AT1G66350.1 [GO:0003700 "transcription factor activity" evidence=ISS;TAS] [GO:0005634 "nucleus" evidence=TAS] [GO:0009740 "gibberellic acid mediated signaling" evidence=TAS] Pfam:PF03514 GO:GO:0005634 InterPro:IPR005202 PROSITE:PS50985 EMBL:AC020665 EMBL:AY048749 EMBL:AY070035 EMBL:AY096506 PIR:G96688 SPTR:Q9C8Y3	1e-38
Ljwgs_070116.1	99.1.4.2660	GO_ID:30460										GO_ID:30460	TAIR|gene:2028345 SPTR:Q9C616 symbol:AT1G32240.1 [GO:0003700 "transcription factor activity" evidence=ISS] [GO:0045449 "regulation of transcription" evidence=TAS] [GO:0003677 "DNA binding" evidence=ISS] InterPro:IPR001005 Pfam:PF00249 HSSP:O49397 InterPro:IPR006447 TIGRFAMs:TIGR01557 EMBL:AC084110 EMBL:AY048689 SPTR:Q9C616	5e-11
chr5.CM0096.98.1	99.1.4.7314	GO_ID:46527							MYB_MOUSE	3D-structure;Activator;DNA-binding;Nuclearprotein;Proto-oncogene;Repeat;Transcription;Transcriptionregulation;Ublconjugation,Myb proto-oncogene protein (C-myb).	2e-32	GO_ID:46527	TAIR|gene:3440717 SPTR:Q9FDW1 symbol:AT5G67300 [GO:0003700 "transcription factor activity" evidence=ISS] [GO:0003677 "DNA binding" evidence=ISS] [GO:0006355 "regulation of transcription, DNA-dependent" evidence=ISS] InterPro:IPR001005 Pfam:PF00249 InterPro:IPR012287 GO:GO:0005634 PROSITE:PS50090 SMART:SM00717 HSSP:P06876 PROSITE:PS00037 PROSITE:PS00334 EMBL:AB007645 EMBL:AF326877 EMBL:AF339698 EM…	1e-58
chr5.CM0096.98.1	99.1.3.2.1532	MYB_MOUSE							MYB_MOUSE	3D-structure;Activator;DNA-binding;Nuclearprotein;Proto-oncogene;Repeat;Transcription;Transcriptionregulation;Ublconjugation,Myb proto-oncogene protein (C-myb).	2e-32	GO_ID:46527	TAIR|gene:3440717 SPTR:Q9FDW1 symbol:AT5G67300 [GO:0003700 "transcription factor activity" evidence=ISS] [GO:0003677 "DNA binding" evidence=ISS] [GO:0006355 "regulation of transcription, DNA-dependent" evidence=ISS] InterPro:IPR001005 Pfam:PF00249 InterPro:IPR012287 GO:GO:0005634 PROSITE:PS50090 SMART:SM00717 HSSP:P06876 PROSITE:PS00037 PROSITE:PS00334 EMBL:AB007645 EMBL:AF326877 EMBL:AF339698 EM…	1e-58
Ljwgs_139573.1	99.1.4.3237	GO_ID:22400										GO_ID:22400	TAIR|gene:2118263 SPTR:Q9M0F8 symbol:ANAC075 [GO:0003700 "transcription factor activity" evidence=ISS] [GO:0007275 "development" evidence=ISS] InterPro:IPR003441 Pfam:PF02365 HSSP:Q9C932 PROSITE:PS51005 EMBL:AL161574 PIR:T13434 SPTR:Q9M0F8	3e-22
chr1.CM0433.8	99.1.3.2.2475	WRK40_ARATH							WRK40_ARATH	DNA-binding;Nuclearprotein;Transcription;Transcriptionregulation,Probable WRKY transcription factor 40 (WRKY DNA-binding protein 40).	3e-55
Ljwgs_057235.1	99.1.4.3516	GO_ID:43196										GO_ID:43196	TAIR|gene:2121386 SPTR:O49459 symbol:ANAC073 [GO:0003700 "transcription factor activity" evidence=ISS] [GO:0008372 "cellular component unknown" evidence=ND] [GO:0007275 "development" evidence=ISS] InterPro:IPR003441 Pfam:PF02365 HSSP:Q9C932 PROSITE:PS51005 EMBL:AL161572 EMBL:AL021749 PIR:T04621 SPTR:O49459	8e-49
Ljwgs_100666.1	99.1.4.4916	GO_ID:47036							COL11_ARATH	Hypotheticalprotein;Metal-binding;Multigenefamily;Nuclearprotein;Repeat;Zinc;Zinc-finger,Putative zinc finger protein CONSTANS-LIKE 11.	8e-09	GO_ID:47036	TAIR|gene:2131708 SPTR:O81834 symbol:AT4G27310.1 [GO:0003700 "transcription factor activity" evidence=ISS] [GO:0045449 "regulation of transcription" evidence=TAS] [GO:0008270 "zinc ion binding" evidence=ISS] InterPro:IPR000315 InterPro:IPR002926 Pfam:PF00643 SMART:SM00336 ProDom:PD007661 EMBL:AL161566 EMBL:AL030978 PIR:T05755 SPTR:O81834	5e-24
Ljwgs_100666.1	99.1.3.2.2730	COL11_ARATH							COL11_ARATH	Hypotheticalprotein;Metal-binding;Multigenefamily;Nuclearprotein;Repeat;Zinc;Zinc-finger,Putative zinc finger protein CONSTANS-LIKE 11.	8e-09	GO_ID:47036	TAIR|gene:2131708 SPTR:O81834 symbol:AT4G27310.1 [GO:0003700 "transcription factor activity" evidence=ISS] [GO:0045449 "regulation of transcription" evidence=TAS] [GO:0008270 "zinc ion binding" evidence=ISS] InterPro:IPR000315 InterPro:IPR002926 Pfam:PF00643 SMART:SM00336 ProDom:PD007661 EMBL:AL161566 EMBL:AL030978 PIR:T05755 SPTR:O81834	5e-24
chr5.CM0180.35	99.1.4.57	GO_ID:1875							WOX13_ARATH	Developmentalprotein;DNA-binding;Homeobox;Nuclearprotein;Transcription;Transcriptionregulation,WUSCHEL-related homeobox 13.	2e-63	GO_ID:1875	TAIR|gene:2127967 SPTR:O81788 symbol:AT4G35550.1 [GO:0003700 "transcription factor activity" evidence=ISS] [GO:0003677 "DNA binding" evidence=ISS] [GO:0005634 "nucleus" evidence=ISS] [GO:0006355 "regulation of transcription, DNA-dependent" evidence=ISS] InterPro:IPR001356 InterPro:IPR012287 Pfam:PF00046 ProDom:PD000010 SMART:SM00389 PROSITE:PS00027 PROSITE:PS50071 EMBL:AL161587 EMBL:AL031135 EMBL…	7e-64
chr5.CM0180.35	99.1.3.2.822	WOX13_ARATH							WOX13_ARATH	Developmentalprotein;DNA-binding;Homeobox;Nuclearprotein;Transcription;Transcriptionregulation,WUSCHEL-related homeobox 13.	2e-63	GO_ID:1875	TAIR|gene:2127967 SPTR:O81788 symbol:AT4G35550.1 [GO:0003700 "transcription factor activity" evidence=ISS] [GO:0003677 "DNA binding" evidence=ISS] [GO:0005634 "nucleus" evidence=ISS] [GO:0006355 "regulation of transcription, DNA-dependent" evidence=ISS] InterPro:IPR001356 InterPro:IPR012287 Pfam:PF00046 ProDom:PD000010 SMART:SM00389 PROSITE:PS00027 PROSITE:PS50071 EMBL:AL161587 EMBL:AL031135 EMBL…	7e-64
chr5.CM0096.55.1	99.1.4.178	GO_ID:20205							ZFP1_WHEAT	DNA-binding;Metal-binding;Nuclearprotein;Repeat;Transcription;Transcriptionregulation;Zinc;Zinc-finger,Zinc-finger protein 1 (WZF1).	9e-19	GO_ID:20205	TAIR|gene:2179963 SPTR:O22533 symbol:AT5G04340.1 [GO:0003700 "transcription factor activity" evidence=ISS] [GO:0003676 "nucleic acid binding" evidence=ISS] [GO:0008270 "zinc ion binding" evidence=ISS] InterPro:IPR007087 Prosite:PS00028 Pfam:PF00096 GO:GO:0005634 SMART:SM00355 PROSITE:PS50157 HSSP:Q38895 EMBL:AF022658 SPTR:O22533	6e-27
chr5.CM0096.55.1	99.1.3.2.407	ZFP1_WHEAT							ZFP1_WHEAT	DNA-binding;Metal-binding;Nuclearprotein;Repeat;Transcription;Transcriptionregulation;Zinc;Zinc-finger,Zinc-finger protein 1 (WZF1).	9e-19	GO_ID:20205	TAIR|gene:2179963 SPTR:O22533 symbol:AT5G04340.1 [GO:0003700 "transcription factor activity" evidence=ISS] [GO:0003676 "nucleic acid binding" evidence=ISS] [GO:0008270 "zinc ion binding" evidence=ISS] InterPro:IPR007087 Prosite:PS00028 Pfam:PF00096 GO:GO:0005634 SMART:SM00355 PROSITE:PS50157 HSSP:Q38895 EMBL:AF022658 SPTR:O22533	6e-27
Ljwgs_138002.1	99.1.4.1438	GO_ID:16071										GO_ID:16071	TAIR|gene:2135367 SPTR:Q93V99 symbol:AT4G04890.1 [GO:0003700 "transcription factor activity" evidence=ISS] [GO:0003677 "DNA binding" evidence=ISS] [GO:0005634 "nucleus" evidence=ISS] [GO:0006355 "regulation of transcription, DNA-dependent" evidence=ISS] InterPro:IPR001356 InterPro:IPR012287 Pfam:PF00046 INTERPRO:IPR002913 GO:GO:0005634 GO:GO:0007275 PRINTS:PR00024 ProDom:PD000010 SMART:SM00389 PR…	8e-28
Ljwgs_147898.1	99.1.4.8357	GO_ID:308							PKNX2_HUMAN	DNA-binding;Homeobox;Nuclearprotein,Homeobox protein PKNOX2 (PBX/knotted homeobox 2) (Homeobox protein PREP-2).	1e-13	GO_ID:308	UNIPROT|P55347 SPTR:P55347 symbol:PKNX1_HUMAN "Homeobox protein PKNOX1" [GO:0003700 "transcription factor activity" evidence=TAS] [GO:0003704 "specific RNA polymerase II transcription factor activity" evidence=TAS] InterPro:IPR001356 InterPro:IPR012287 Pfam:PF00046 ProDom:PD000010 SMART:SM00389 PROSITE:PS00027 PROSITE:PS50071 HSSP:P40424 EMBL:AP001748 EMBL:U68727 EMBL:Y13613 TRANSFAC:T04122 SWISS…	9e-10
Ljwgs_147898.1	99.1.3.2.3486	PKNX2_HUMAN							PKNX2_HUMAN	DNA-binding;Homeobox;Nuclearprotein,Homeobox protein PKNOX2 (PBX/knotted homeobox 2) (Homeobox protein PREP-2).	1e-13	GO_ID:308	UNIPROT|P55347 SPTR:P55347 symbol:PKNX1_HUMAN "Homeobox protein PKNOX1" [GO:0003700 "transcription factor activity" evidence=TAS] [GO:0003704 "specific RNA polymerase II transcription factor activity" evidence=TAS] InterPro:IPR001356 InterPro:IPR012287 Pfam:PF00046 ProDom:PD000010 SMART:SM00389 PROSITE:PS00027 PROSITE:PS50071 HSSP:P40424 EMBL:AP001748 EMBL:U68727 EMBL:Y13613 TRANSFAC:T04122 SWISS…	9e-10
Ljwgs_102810.1	99.1.4.3516	GO_ID:43196										GO_ID:43196	TAIR|gene:2121386 SPTR:O49459 symbol:ANAC073 [GO:0003700 "transcription factor activity" evidence=ISS] [GO:0008372 "cellular component unknown" evidence=ND] [GO:0007275 "development" evidence=ISS] InterPro:IPR003441 Pfam:PF02365 HSSP:Q9C932 PROSITE:PS51005 EMBL:AL161572 EMBL:AL021749 PIR:T04621 SPTR:O49459	2e-46
Ljwgs_120786.1	99.1.3.2.2210	WRK70_ARATH							WRK70_ARATH	DNA-binding;Nuclearprotein;Transcription;Transcriptionregulation,Probable WRKY transcription factor 70 (WRKY DNA-binding protein 70).	3e-12
chr2.TM0370.13	99.1.3.2.291	NAC42_ARATH							NAC42_ARATH	DNA-binding;Hypotheticalprotein;Nuclearprotein;Transcription;Transcriptionregulation,Putative NAC-domain containing protein 42 (ANAC042).	2e-75	GO_ID:654	TAIR|gene:2045569 SPTR:Q9SK55 symbol:ANAC042 [GO:0003700 "transcription factor activity" evidence=ISS] [GO:0008372 "cellular component unknown" evidence=ND] [GO:0007275 "development" evidence=ISS] InterPro:IPR003441 Pfam:PF02365 PROSITE:PS51005 EMBL:AC006580 PIR:G84860 SPTR:Q9SK55	9e-76
chr2.TM0370.13	99.1.4.620	GO_ID:654							NAC42_ARATH	DNA-binding;Hypotheticalprotein;Nuclearprotein;Transcription;Transcriptionregulation,Putative NAC-domain containing protein 42 (ANAC042).	2e-75	GO_ID:654	TAIR|gene:2045569 SPTR:Q9SK55 symbol:ANAC042 [GO:0003700 "transcription factor activity" evidence=ISS] [GO:0008372 "cellular component unknown" evidence=ND] [GO:0007275 "development" evidence=ISS] InterPro:IPR003441 Pfam:PF02365 PROSITE:PS51005 EMBL:AC006580 PIR:G84860 SPTR:Q9SK55	9e-76
