# Supplementary material for: Dissection of Symbiosis and Organ Development by Integrated Transcriptome Analysis of Lotus japonicus Mutant and Wild-Type Plants
Source: PLoS One. 2009 Aug 7;4(8):e6556. doi: 10.1371/journal.pone.0006556 (PMC2717213; doi:10.1371/journal.pone.0006556)
Supplement: Folder S5 — Fix-minus mutants (9.19 MB ZIP) [file pone.0006556.s013.zip › S5.FIX-MINUS MUTANTS copy/5.1.Fix_minus_Nodule_vs_Uninoclated_Root/5.1.2. Specific transcript analysis/5.1.2.10/-5.1.2.10.ID list.txt]

	M		FDR	
	T33 - T21	T31 - T21	T33 - T21	T31 - T21
chr4.CM0006.37_at	-3.528824935	-5.092142521	0.049804293	0.005636642
chr5.CM0096.107_at	-4.455120654	-4.579871099	3.52E-05	2.49E-05
gi45349727_at	-2.603719699	-4.285257097	0.003831404	4.14E-05
Ljwgs_010029.3_at	-4.280644779	-4.225082365	0.002071168	0.002216056
chr3.CM0129.31_at	-2.930691754	-4.175531178	0.030069758	0.002926311
chr5.CM0071.32.2_at	-3.233956952	-4.11075507	0.012560037	0.002208351
chr4.CM0131.36.1_at	-4.640287505	-3.938139576	3.48E-05	0.000172551
chr6.TM1540.6_at	-3.46188311	-3.705802767	0.020580549	0.013230616
Ljwgs_130407.1_at	-2.539932754	-3.578988577	0.029230313	0.003059548
Lj_rps16_at	-2.591997196	-3.403559435	0.008652267	0.001058978
Ljwgs_147844.1_s_at	-2.951289431	-3.400529723	0.012554194	0.004643637
chr2.CM0304.33_at	-2.749709281	-3.326374356	0.000471449	7.28E-05
Ljwgs_043624.1_at	-2.802292567	-3.314068987	6.52E-05	1.04E-05
Ljwgs_125699.1_at	-3.66087687	-3.312653394	0.00123238	0.002673618
Ljwgs_036349.1_s_at	-3.054819783	-3.235218992	0.004530224	0.002844276
gi45410721_at	-2.015746134	-3.056976777	0.026224848	0.001459869
chr2.CM0021.55.3_at	-2.762995431	-3.043631469	0.001713321	0.000731219
Ljwgs_016165.1.1_at	-2.525928842	-2.954154712	0.000247602	5.02E-05
TC10606_at	-2.894737594	-2.893297069	2.38E-06	2.25E-06
chr1.CM0442.2_s_at	-2.801518916	-2.88392329	0.035138547	0.029121132
Ljwgs_057894.2_s_at	-2.196579288	-2.827192823	0.00269017	0.000298039
chr6.TM0722.5_at	-2.052060638	-2.816177675	0.045978168	0.007122144
Ljwgs_064401.1_at	-1.769217955	-2.753374479	0.000174846	1.48E-06
Ljwgs_060130.1_x_at	-2.468271973	-2.743045662	0.015543242	0.007613683
Ljwgs_032579.1_at	-1.990251288	-2.738739327	8.25E-05	2.52E-06
Ljwgs_056925.1_at	-2.665810597	-2.734184042	0.00038455	0.000292465
Ljwgs_025650.1.1_at	-2.641614325	-2.699553679	3.45E-05	2.59E-05
chr2.CM0177.94_at	-2.712042134	-2.699516546	7.18E-05	7.11E-05
Ljwgs_006407.2_at	-1.781995714	-2.686563228	0.003460507	8.82E-05
Ljwgs_106704.1_s_at	-2.40510127	-2.682923044	0.000234584	7.68E-05
TM1569.17_at	-3.07608562	-2.650145782	1.94E-05	8.59E-05
chr3.CM0574.28_at	-2.690341934	-2.634821999	0.031767174	0.034189759
Ljwgs_088475.1_s_at	-2.659972813	-2.63178492	0.001688833	0.001778842
chr5.TM1574.4_at	-1.792386468	-2.619461444	0.002863132	9.41E-05
chr4.CM0161.9_at	-1.678566157	-2.602355751	0.000198831	1.82E-06
chr3.CM0574.28_x_at	-2.452607342	-2.594974062	0.043034486	0.031304929
Ljwgs_038713.1_at	-1.407000044	-2.588345505	0.021495253	0.000188736
Ljwgs_017234.1_at	-2.589557991	-2.580485938	9.56E-06	9.34E-06
gi45348398_at	-1.965502783	-2.570604107	0.035155036	0.006774373
Ljwgs_023844.1_at	-1.665421314	-2.527202986	0.040598574	0.002834197
Ljwgs_047220.1_at	-2.54006783	-2.508886789	0.000162781	0.00017482
chr4.CM0501.53_at	-2.684955959	-2.490539566	0.001705121	0.00297232
gi29966744_at	-2.2012771	-2.490056044	0.032985421	0.015984977
TC13123_at	-1.949758395	-2.483669886	0.043369701	0.010747314
Ljwgs_084237.1_at	-2.170352707	-2.46287547	0.006575158	0.00250252
Ljwgs_016297.1_at	-2.382446897	-2.43865027	0.000504206	0.000392353
Ljwgs_049437.2_at	-2.208834934	-2.409696124	0.00301301	0.001454782
Ljwgs_120002.1_at	-2.295733205	-2.397240336	6.33E-05	3.82E-05
Ljwgs_073506.2_at	-2.569295968	-2.379223108	0.008714517	0.013789534
chr3.CM0292.16_s_at	-2.466523606	-2.367265966	0.00211907	0.002820468
Ljwgs_041773.1_at	-2.474094572	-2.331420831	8.10E-05	0.000138153
Ljwgs_019031.1_s_at	-2.060814612	-2.324361054	0.002545657	0.000913561
Ljwgs_030933.1_at	-1.80045985	-2.315657776	0.001232476	0.000119231
Ljwgs_058842.1_s_at	-1.392331133	-2.304692215	0.009805274	0.000151695
Ljwgs_062343.1_at	-1.936302091	-2.302717384	1.93E-07	2.20E-08
chr4.CM0061.15_at	-2.062183913	-2.277516448	0.001598245	0.000662255
Ljwgs_007543.1_at	-2.139976	-2.276209204	9.34E-06	4.46E-06
chr1.CM0033.27.1_x_at	-2.211303213	-2.275617419	0.005980157	0.004701865
chr4.CM0006.104_at	-1.796519442	-2.256921855	0.011750707	0.002231912
chr3.CM0590.29_at	-2.152682732	-2.256728248	0.002965752	0.00197807
Ljwgs_054065.1_s_at	-2.060882935	-2.256676734	0.018022901	0.009920973
Ljwgs_071841.2_at	-2.310340741	-2.254965422	8.26E-06	1.01E-05
Ljwgs_000305.1.1_at	-2.397926852	-2.254774522	0.01203956	0.016963313
Ljwgs_027108.1_at	-1.936865123	-2.247837723	3.62E-05	6.92E-06
gi7742302_at	-3.160500867	-2.231002259	5.23E-06	0.00018708
Ljwgs_120105.0.1_at	-2.161361921	-2.204876863	0.002044999	0.001682609
chr4.CM0175.8_at	-2.773682004	-2.192198619	0.000144955	0.001179127
TC19797_at	-2.257488542	-2.164594542	0.002773448	0.00367255
chr2.CM0249.17_at	-1.712620211	-2.158364435	0.001725585	0.000214531
chr1.CM0033.3.1_x_at	-2.497510028	-2.149789635	0.004362746	0.01174152
chr2.CM0225.38_x_at	-1.437135143	-2.130044579	0.010013412	0.000442871
Ljwgs_004307.1_at	-1.803662561	-2.126019411	0.000316733	6.08E-05
Ljwgs_078121.1_x_at	-1.95062162	-2.117188753	3.06E-05	1.20E-05
Ljwgs_033728.1_at	-2.139980468	-2.099755008	0.000371968	0.000425635
chr5.TM0872.5_at	-2.082585059	-2.089976721	0.004844137	0.004558476
chr1.TM1516.32_at	-1.687453836	-2.087930415	0.002373781	0.000369132
Ljwgs_010532.1_at	-2.141374227	-2.078770669	0.009048979	0.010618963
Ljwgs_034732.1_at	-1.354928555	-2.077573853	0.048118793	0.003431937
chr4.CM0399.23_at	-2.113579528	-2.071877002	1.22E-05	1.42E-05
TM0581.15_at	-1.394170133	-2.070824079	0.025510316	0.001664483
Ljwgs_085903.1_at	-1.962861819	-2.063018782	0.011913028	0.008329135
Ljwgs_047768.1_at	-2.647154933	-2.059849839	4.99E-05	0.000533807
gi45635643_at	-1.784917227	-2.052338231	3.58E-05	7.56E-06
Ljwgs_049192.1_s_at	-2.435512036	-2.048103489	0.016520876	0.040940497
Ljwgs_019802.2_at	-1.899884554	-2.03040201	0.015351713	0.009759422
chr5.CM0180.18_at	-1.861849655	-2.027856977	0.001796266	0.00084575
gi7788336_at	-1.98650146	-2.01701344	0.003983768	0.003419513
chr5.CM0788.55.1_at	-1.628724786	-2.014366905	0.017236959	0.004040699
TM1036.12_at	-1.46744332	-2.010931846	0.02232933	0.002608293
Ljwgs_056488.1_at	-2.026607365	-2.004594546	0.00261622	0.002744177
Ljwgs_006472.4_at	-1.87928842	-1.999526075	0.001662844	0.000955276
Ljwgs_061148.1_at	-1.858556303	-1.993785044	0.00062251	0.000316896
CM1257.29.2_at	-1.762991656	-1.990845292	0.000690975	0.000218687
gi45353348_at	-1.80168017	-1.987583447	0.000436343	0.000166592
Ljwgs_025506.1_at	-1.95143961	-1.971154802	0.039224786	0.036034783
Ljwgs_081256.1_at	-1.503643491	-1.963595793	0.002565275	0.000245467
Ljwgs_015171.1.1_at	-1.542581987	-1.957243605	0.015962761	0.003020832
chr4.CM0170.16_at	-1.430206727	-1.952444797	0.000195986	7.43E-06
Ljwgs_006666.2_s_at	-1.425250729	-1.94365219	0.004145895	0.000295931
Ljwgs_095908.1_at	-1.298551478	-1.935892877	0.038746083	0.003009709
gi45355394_at	-1.694194742	-1.914781498	0.00088595	0.000284939
Ljwgs_140431.1_at	-1.845220099	-1.914204625	6.42E-06	4.02E-06
chr6.TM0336.16_at	-1.392141489	-1.908478416	0.001380085	7.22E-05
gi7742889_at	-1.679547458	-1.898667808	0.043595454	0.022161959
Ljwgs_035775.1_at	-1.821337239	-1.897070094	0.000187967	0.000120894
chr1.TM1438.0.1_at	-2.440569624	-1.883829907	0.00084533	0.006204785
gi45620669_at	-1.638267152	-1.878745492	0.001541609	0.000455261
Ljwgs_111359.1_at	-1.970426096	-1.875771694	0.000921497	0.001350631
Ljwgs_055946.1_s_at	-1.153469194	-1.869731688	0.045672557	0.002056037
chr6.CM0013.45_at	-1.762979068	-1.864780739	0.0006337	0.000367352
chr3.CM0460.28_at	-1.281880182	-1.863839876	0.017970991	0.001191975
Ljwgs_049451.1_at	-1.789847147	-1.859910748	0.013332155	0.010097193
Ljwgs_048066.1_at	-1.242460841	-1.856272628	0.036588403	0.002716956
Ljwgs_139033.0.1_at	-1.420319261	-1.85599192	0.00169686	0.000148443
chr4.CM0500.10_at	-1.819208902	-1.853463269	3.75E-05	2.92E-05
Ljwgs_024692.1_at	-1.852605367	-1.852797519	1.23E-05	1.15E-05
chr2.CM0225.38_at	-1.528489304	-1.842320356	0.012376299	0.003264399
Ljwgs_023016.1_at	-1.3010213	-1.841556324	0.042779065	0.00514711
Ljwgs_030681.1_s_at	-1.373075685	-1.818616588	0.002228777	0.000180768
Ljwgs_052502.1_at	-1.712961133	-1.809165586	0.018885407	0.013117776
chr5.CM0062.25_at	-1.440189344	-1.808946929	0.008778584	0.001560333
chr4.CM0087.17_at	-1.943915763	-1.800879603	2.91E-06	6.44E-06
Ljwgs_147181.1_at	-1.365198291	-1.799890602	0.003390999	0.000315091
TM1520.22_at	-1.159921267	-1.797170189	0.003385419	6.53E-05
chr3.TM0730.7_at	-1.494029514	-1.793336645	0.00068664	0.000120148
gi7746346_at	-1.863798327	-1.790839581	0.000179416	0.000251549
chr1.BM1732.18_at	-1.713867871	-1.788015336	0.008961827	0.006493732
chr4.CM0087.21_at	-1.197936534	-1.782988286	0.018723898	0.001038653
gi45350286_at	-1.426539717	-1.781124503	8.84E-05	8.05E-06
chr1.CM0141.12.1_at	-1.355619832	-1.776628222	0.001915326	0.000166442
chr2.CM0021.53_at	-1.558730123	-1.77657444	1.13E-06	2.32E-07
Ljwgs_083913.1_at	-1.374195276	-1.770901966	0.048653044	0.011673169
TM0802.5_at	-1.246067227	-1.763029945	0.01258379	0.000914241
Ljwgs_085443.1_at	-1.666822591	-1.747537774	0.008404309	0.005862923
TM0780.11_at	-1.846317752	-1.746685526	0.000755693	0.001175089
gi45629534_at	-1.674047736	-1.746316794	8.88E-05	5.47E-05
chr2.CM0018.91_x_at	-1.765190383	-1.744587306	0.025293135	0.026057138
Ljwgs_053294.1_at	-1.865704711	-1.736655453	2.04E-05	4.08E-05
Ljwgs_008393.1_at	-1.497125199	-1.731473044	0.0008268	0.000211725
Ljwgs_000306.1.1_s_at	-2.004230563	-1.727723285	0.001113192	0.003529857
Ljwgs_015718.1_at	-1.441745981	-1.724754858	0.023101241	0.007320651
chr6.TM1091.15_at	-1.879858963	-1.723467273	0.001030537	0.002045809
gi45401062_at	-1.269806516	-1.723095583	0.018098049	0.002118699
chr1.CM0195.29_at	-2.005003909	-1.715747379	0.000641939	0.002286408
Ljwgs_014799.2_at	-1.458974812	-1.713904344	0.012087764	0.003860345
Ljwgs_083429.1_at	-1.59142926	-1.710048802	0.000495134	0.000245243
chr1.CM1413.24_at	-1.697371246	-1.709865788	0.000146883	0.000129872
chr5.CM0052.11_s_at	-1.562849545	-1.70255906	0.015267564	0.008538855
Ljwgs_024327.1_at	-1.293645668	-1.693259731	0.00512904	0.000561857
Ljwgs_062028.1_at	-1.660936556	-1.687558218	0.047486269	0.042713175
Ljwgs_006633.3_at	-1.248384593	-1.685248594	0.001014901	5.81E-05
Ljwgs_020316.2_at	-2.16512985	-1.662230199	0.000473715	0.004028993
chr5.CM0788.52_at	-1.372525416	-1.658887989	0.000452997	7.06E-05
chr6.CM0037.61.1_at	-2.156913278	-1.657724935	0.002180812	0.013511208
Ljwgs_053971.1_at	-1.185736833	-1.648557261	0.012377432	0.001039433
gi45353533_at	-1.054550933	-1.643006517	0.000567353	6.17E-06
Ljwgs_075829.1.1_at	-1.498706019	-1.638310028	0.000975593	0.000430237
Ljwgs_026189.1_at	-1.538351855	-1.636763919	0.011782411	0.007575371
Ljwgs_028879.1_at	-1.992325673	-1.635462794	0.005660079	0.019441405
Ljwgs_054750.2_at	-2.059592565	-1.627626325	0.013531704	0.047230673
TM0914.26.1_at	-2.166800698	-1.626218076	2.90E-05	0.000463884
Ljwgs_011167.2_at	-2.121702262	-1.619656115	0.002227173	0.014300684
Ljwgs_039342.2_s_at	-2.1878887	-1.619236343	0.001360542	0.011942267
Ljwgs_060721.1.1_at	-1.291745434	-1.617212407	0.008702584	0.001586039
chr6.CM0139.87.1_at	-1.207972448	-1.613177382	0.016001954	0.002036097
gi45401789_at	-1.062068301	-1.613055277	0.041552157	0.002914499
Ljwgs_047894.1.1_s_at	-1.163935233	-1.605906772	0.000675764	2.84E-05
Ljwgs_010155.1_at	-1.313994617	-1.599424447	0.027054702	0.007902836
Ljwgs_056668.1_s_at	-1.122380015	-1.59901411	0.020659466	0.001721269
Ljwgs_033939.1_s_at	-2.108428169	-1.596315553	1.41E-05	0.000227094
chr5.CM0089.52_at	-1.383103206	-1.587841946	0.02522825	0.010690874
Ljwgs_071958.1_at	-1.254173984	-1.587748038	0.000171488	1.45E-05
chr6.CM0686.14.2_at	-1.276162422	-1.583056102	0.00171106	0.000247129
TC11378_at	-1.890545889	-1.578400058	0.014797875	0.038805554
chr1.CM0794.30_at	-1.353300746	-1.575892632	0.035661382	0.014667724
Ljwgs_000355.0.1_s_at	-1.422325014	-1.573413708	0.030238038	0.016527315
Ljwgs_113238.1_at	-1.767258286	-1.572949295	0.000606847	0.001584505
Ljwgs_072831.1_at	-1.387913923	-1.57273052	0.010495301	0.004276809
Ljwgs_093679.1_at	-1.168875677	-1.571888517	0.005264905	0.000455662
Ljwgs_022879.1_at	-1.750663211	-1.566318623	1.57E-05	4.77E-05
TM0801.7_at	-1.88135874	-1.562516823	0.005226358	0.016998674
Ljwgs_109789.1_x_at	-1.934809602	-1.56190276	0.00092317	0.004860217
Ljwgs_009442.1_at	-1.923238122	-1.560975728	1.55E-06	1.48E-05
Ljwgs_014752.3_s_at	-1.496797577	-1.556945333	0.001136446	0.00078684
Ljwgs_040410.1_s_at	-1.310225148	-1.555503468	6.50E-05	9.95E-06
TM0837.7_at	-1.468559272	-1.546969318	0.016633216	0.011663303
Ljwgs_040803.1_at	-2.699777775	-1.543660298	0.000324509	0.021039761
Ljwgs_071572.0.1_at	-1.456739616	-1.535679236	0.0031464	0.002009895
chr6.CM0118.43.1_at	-1.403546196	-1.531975366	0.006342438	0.003232115
chr5.CM0494.8_at	-1.59364983	-1.527581443	0.000912518	0.001263329
chr4.CM0179.57_at	-1.707806582	-1.517970076	0.000652601	0.001716512
Ljwgs_148130.1_at	-1.865359903	-1.506895638	0.007208291	0.025872455
chr2.CM0803.35_at	-2.337214744	-1.505772348	0.00013414	0.005403462
chr1.TM1612.11_s_at	-1.573104076	-1.503928566	0.002974261	0.004028281
Ljwgs_014439.2_at	-1.247509188	-1.501555946	0.036111783	0.012146625
Ljwgs_078121.1_at	-1.408364826	-1.498930285	4.45E-07	2.00E-07
CM0680.42_at	-1.344307916	-1.498677562	0.001052611	0.000390153
Ljwgs_090240.1_x_at	-1.305401466	-1.492392112	0.001015829	0.000297348
chr6.CM0082.29_at	-1.474138483	-1.481696371	0.000228068	0.000207867
chr5.CM0200.15_at	-1.26451081	-1.479850447	0.00065366	0.000145895
Ljwgs_100987.1_at	-1.328385216	-1.476172337	0.00013745	4.50E-05
Ljwgs_126577.1_at	-1.642603776	-1.476031386	0.00011781	0.000312743
chr3.TM0436.10_at	-1.272386649	-1.475751287	0.040992887	0.017754136
chr2.CM0060.34_s_at	-1.373006383	-1.474998046	0.000714068	0.000361164
Ljwgs_008486.1_at	-1.013486668	-1.465976383	0.011906975	0.000701244
Ljwgs_049831.1_at	-1.323862173	-1.46258816	0.010258872	0.005006045
Ljwgs_017806.1_at	-1.283243609	-1.460769199	0.045319842	0.022323155
Ljwgs_037235.1_at	-1.555908293	-1.456828497	0.021109078	0.029314101
Ljwgs_029609.1_at	-1.183708791	-1.456138984	0.00053669	7.14E-05
chr4.CM0119.20_at	-1.467665444	-1.455993734	0.000956013	0.00099214
Ljwgs_131660.1_at	-1.44406609	-1.455749047	0.007671936	0.007013043
Ljwgs_030936.1_at	-1.189640974	-1.454527582	0.000196475	2.45E-05
chr4.CM0265.33_at	-1.264259398	-1.451999345	0.00033786	8.50E-05
chr6.TM0317.9_at	-1.372016528	-1.442098057	0.001630171	0.001038908
gi45630154_at	-1.396707187	-1.441952495	0.001296768	0.000959427
Ljwgs_077045.1_at	-1.384489666	-1.441950589	6.45E-06	3.86E-06
Ljwgs_014827.2.1_at	-1.265175712	-1.441598805	0.002945924	0.000984714
chr3.TM0416.5_at	-1.639024344	-1.429897658	7.56E-05	0.000271342
chr4.CM0429.29_at	-1.363822901	-1.425632394	0.0096431	0.006912707
chr1.TM1305.9.2_s_at	-1.225252406	-1.421217244	0.000106483	2.18E-05
gi45620234_at	-1.439126496	-1.420685834	0.016232759	0.016902061
chr6.CM0738.10_s_at	-1.44494858	-1.417980487	0.013719461	0.014888565
Ljwgs_078153.1_s_at	-1.29262283	-1.41613894	0.005959035	0.002933868
gi45633954_at	-1.602932406	-1.414648655	0.012768483	0.025665858
Ljwgs_022700.1_x_at	-1.188651989	-1.408519898	0.00373396	0.000919148
Ljwgs_030984.1_at	-1.138256231	-1.405779324	0.020545984	0.00507169
chr4.CM0087.22_at	-1.034477304	-1.39559325	0.003764973	0.000290281
Ljwgs_073012.1_at	-1.613483547	-1.395306876	0.00062251	0.002045809
gi45408846_at	-1.426898295	-1.394653621	0.005278906	0.005982886
Ljwgs_128047.1_at	-1.545495336	-1.394557614	0.001771337	0.003789312
chr1.CM0375.7.1_at	-1.045895889	-1.393125541	0.037463699	0.006512562
Ljwgs_031437.1_at	-1.436358826	-1.391712061	0.043683953	0.049201554
chr1.CM0295.6_s_at	-1.403893268	-1.387413534	0.000296556	0.000317734
Lj-MIR164a_at	-1.28741045	-1.385788744	0.000995362	0.000505253
Ljwgs_057475.1_x_at	-1.365013021	-1.383596252	0.00348073	0.003020832
Ljwgs_033623.1_at	-1.406546853	-1.383312105	0.009259184	0.009988255
TC12878_at	-1.406339693	-1.383031855	0.00016041	0.000179766
chr1.CM0222.7_at	-1.881850788	-1.36941912	0.000338565	0.004559556
chr2.CM0749.42_at	-2.045931805	-1.362946176	0.000268631	0.007111268
Ljwgs_050817.1_at	-1.298827289	-1.36126743	3.58E-05	2.06E-05
chr2.CM0065.3_at	-1.121622461	-1.35935295	0.000218157	3.01E-05
Ljwgs_013775.2_x_at	-1.144634646	-1.355781528	0.002573065	0.000602809
gi45396612_at	-1.498882756	-1.354595419	0.004680236	0.009109456
chr6.CM0314.21_at	-1.304956909	-1.352208513	0.036010184	0.028849571
gi45398698_at	-1.080248236	-1.341274666	0.038406067	0.010766319
TM0971.18_at	-1.210596139	-1.339272375	0.031679943	0.017394605
Ljwgs_016849.1_at	-1.159048646	-1.338815153	0.005905359	0.001922764
Ljwgs_028400.1_at	-1.28270759	-1.331385703	0.003136447	0.00226463
Ljwgs_134107.1_at	-1.388899816	-1.329608185	0.002010514	0.002732916
chr1.CM0141.12.1_x_at	-1.275426404	-1.3293591	0.001035629	0.000702542
Ljwgs_060583.1_at	-1.3273938	-1.328297699	0.003952026	0.003787256
TM0615.14_at	-1.39415534	-1.325045546	0.000187337	0.000291206
chr1.CM0361.18_at	-1.086866828	-1.324286441	2.87E-05	3.13E-06
chr2.CM1150.35.1_at	-1.074227803	-1.318732378	0.038650114	0.011686848
Ljwgs_038050.1_at	-1.221464058	-1.317982809	0.026517328	0.01658467
Ljwgs_020912.2_at	-1.949027878	-1.315729757	2.44E-05	0.001017435
Ljwgs_032435.1_at	-1.200916081	-1.315495359	0.0397928	0.023776599
Ljwgs_053547.1_s_at	-1.342541374	-1.31544807	0.004564339	0.005097818
chr6.CM0041.12_at	-1.567816193	-1.312165668	0.000264805	0.001238913
Ljwgs_078382.1_at	-1.533251304	-1.308898058	0.000291975	0.001147483
Ljwgs_060955.1.1_s_at	-1.285562769	-1.308177075	0.001648139	0.001376547
Ljwgs_148087.1_at	-1.310462201	-1.307688792	0.015321264	0.014979808
Ljwgs_131512.1_at	-1.379013838	-1.306027006	0.011824784	0.015998174
Ljwgs_028948.0.1_at	-1.44209132	-1.305499982	0.002763797	0.005564411
Ljwgs_064061.2_s_at	-1.062916976	-1.304755546	0.001860961	0.000299924
Ljwgs_146586.1_at	-1.641019706	-1.304326574	0.006848218	0.027126905
chr1.CM0980.9_at	-2.054551576	-1.300266112	2.65E-05	0.001852478
TM0795.10_at	-1.143491115	-1.29674985	0.035738359	0.01721994
chr4.CM0087.22_s_at	-1.069137652	-1.294042678	0.000847921	0.000140463
chr1.CM0150.1_at	-1.043099317	-1.290198102	0.0450761	0.013632971
Ljwgs_051865.1_at	-1.200963381	-1.288737293	0.011857497	0.007195823
TM0415.22.2_x_at	-1.130618883	-1.281409987	0.028761949	0.0135005
Ljwgs_040356.1_at	-1.177153574	-1.281140426	0.041523867	0.025851835
Ljwgs_017350.1_at	-1.282331966	-1.279595948	0.000520741	0.000511779
Ljwgs_034826.1_at	-1.046234312	-1.278834978	0.041445293	0.013115215
Ljwgs_020645.1_at	-1.008583973	-1.275533398	0.014781402	0.002822075
chr3.TM0365.3_at	-1.057862755	-1.265402425	0.013080091	0.003695688
chr5.CM1439.8_at	-1.512182709	-1.262830805	0.005137703	0.01622156
Ljwgs_008995.2_at	-1.432902559	-1.262433831	0.023643567	0.044154668
chr3.CM0091.28_at	-1.350875743	-1.262071389	9.62E-06	1.89E-05
TM0651.12_at	-1.261218918	-1.260232765	0.015798851	0.015289771
Ljwgs_039509.1.2_at	-1.3525366	-1.25934306	0.007716194	0.011925422
Ljwgs_006915.1_at	-1.228785082	-1.257290526	0.032962718	0.028187425
Ljwgs_079640.1_at	-1.455639533	-1.250801738	0.00250055	0.007312162
Ljwgs_057408.1_at	-1.33733088	-1.250354594	0.006867431	0.010399429
Ljwgs_021218.1_x_at	-1.03547047	-1.245543108	0.000423824	6.87E-05
Ljwgs_021723.2_at	-1.204082338	-1.241327651	1.69E-05	1.14E-05
chr4.CM0073.88_at	-1.112544327	-1.240745225	0.004357517	0.001816719
TC19886_at	-1.468786954	-1.235546561	7.50E-06	4.48E-05
chr1.TM1410.12_x_at	-1.178286107	-1.235451329	0.01096285	0.007749606
chr1.CM0318.37_at	-1.350996517	-1.233895246	0.004770315	0.008643681
chr1.CM0147.119_at	-1.598367448	-1.232893245	0.004739811	0.024009726
Ljwgs_014659.1_at	-1.199716152	-1.232570385	0.026446023	0.02194096
Ljwgs_019186.1_at	-1.132883488	-1.22968216	0.002602374	0.001293331
Ljwgs_092500.1_at	-1.300693112	-1.229276907	0.013769889	0.018670701
Ljwgs_003365.1_s_at	-1.235667694	-1.20551969	0.012869377	0.014486033
Ljwgs_012785.1_at	-1.176978776	-1.201330105	0.005022628	0.004180628
Ljwgs_019339.1_at	-1.263338612	-1.20079907	0.017901605	0.023119922
chr5.CM0089.121_at	-1.071723395	-1.199095018	0.00725095	0.003105118
chr2.CM0373.37_at	-1.305781481	-1.196179375	0.007403842	0.012676816
Ljwgs_086230.1_at	-1.485278463	-1.181666993	0.000451645	0.002959467
Ljwgs_011048.2_at	-1.064775222	-1.180625793	0.023105514	0.012068276
gi45610264_at	-1.08366635	-1.17928464	1.55E-06	5.47E-07
Ljwgs_028191.2_at	-1.225397556	-1.177616576	0.024071049	0.028889748
Ljwgs_029896.2_at	-1.624673178	-1.1749424	0.003480743	0.027196082
Ljwgs_018761.1_at	-1.121526887	-1.173855415	0.006893047	0.004823631
chr1.CM0593.5.2_at	-1.159917341	-1.168852484	0.006196543	0.005660031
gi45637092_at	-1.078639422	-1.168703326	0.014002173	0.008074389
chr3.CM0996.1_at	-1.34372497	-1.168436629	2.81E-07	1.31E-06
TM1226.13.4_at	-1.346013677	-1.166906782	0.005395964	0.013488113
chr5.CM0077.86_at	-1.097934485	-1.16432639	0.012002175	0.007902836
Ljwgs_020020.1_s_at	-1.151676519	-1.162806629	0.001171855	0.001048313
Ljwgs_080421.2_at	-1.23813046	-1.162578228	0.030681138	0.040868474
Ljwgs_148669.1_at	-1.061306202	-1.157944928	0.00047611	0.000203149
chr4.CM0126.96_at	-1.192321315	-1.15728753	0.024819765	0.028194172
Ljwgs_026663.1_at	-1.172506278	-1.156606908	0.002469364	0.002648212
Ljwgs_008677.4_at	-1.311132922	-1.15457001	0.000270983	0.000821291
LjU34_at	-2.336678984	-1.152773167	1.92E-05	0.009168345
Ljwgs_054064.1_at	-1.119044102	-1.1525675	0.004187391	0.003231258
chr1.CM0593.21_at	-1.536979307	-1.148366041	1.24E-05	0.000230127
Ljwgs_069564.1_s_at	-1.058441885	-1.140539753	0.000963186	0.000483533
Ljwgs_042817.1_at	-1.144177534	-1.136656773	4.99E-05	5.04E-05
Ljwgs_036696.1_at	-1.387442201	-1.132543634	0.008250442	0.027226794
Ljwgs_013279.1_s_at	-1.104613188	-1.131068044	0.02746423	0.023268989
Ljwgs_037847.1_s_at	-1.114808127	-1.128824484	4.62E-05	3.83E-05
Ljwgs_128477.1.1_at	-1.472397785	-1.124654314	0.00881958	0.040396992
Ljwgs_020451.1_at	-1.238882692	-1.122940524	0.003944952	0.007639333
chr4.CM1600.10_at	-1.225997713	-1.122026342	0.023514374	0.036415795
chr3.TM0797.29_at	-1.085573783	-1.121986679	0.02582499	0.020699672
Ljwgs_022472.1_at	-1.026133564	-1.121896551	0.012698134	0.006810769
LjU36a_at	-1.362351467	-1.119254985	2.04E-05	0.000144254
Ljwgs_061045.1_at	-1.118482984	-1.118489605	0.005988062	0.005771496
Ljwgs_082007.1_at	-1.081164743	-1.114187766	0.001229005	0.00092126
gi45405329_at	-1.032471651	-1.11372827	0.028431728	0.017929698
Ljwgs_012786.1_at	-1.097803652	-1.110683772	0.00063369	0.000550532
chr2.CM0021.6_at	-1.113905892	-1.110583836	0.002821913	0.002784119
chr2.TM1766.6_at	-1.33009916	-1.110489017	0.000123352	0.000636992
chr2.CM0249.80_at	-1.078689924	-1.107682797	0.018691278	0.015401027
chr1.CM0133.38_at	-1.162000482	-1.104837515	0.011348195	0.015013895
gi45640114_at	-1.30739775	-1.104808792	0.008988749	0.024156993
gi45577819_at	-1.091502445	-1.103717737	0.006058693	0.005399274
gi45402078_at	-1.014519693	-1.094935069	0.003207145	0.001697491
gi45614222_at	-1.33430255	-1.092020393	0.000589929	0.002991196
TM1544.6_at	-1.221588138	-1.091896182	0.001060136	0.002568392
Ljwgs_112263.1_at	-1.321391553	-1.087465908	0.002412549	0.00947309
chr3.CM1468.15_at	-1.121809959	-1.083107589	0.008021808	0.009792395
Ljwgs_077705.2_at	-1.55483027	-1.08291398	0.001738976	0.020484593
Ljwgs_016284.1_s_at	-1.015068746	-1.077222342	0.025342004	0.017416746
Lj-MIR164_at	-1.053203618	-1.076572763	0.029196862	0.025013256
Ljwgs_061660.2_at	-1.05654426	-1.076165336	0.000217032	0.00017389
Ljwgs_100223.1_at	-1.23736703	-1.072733347	0.000733126	0.002324706
Ljwgs_117872.1_at	-1.096378363	-1.072304863	0.005437515	0.006132543
TC18130_at	-1.375774426	-1.072131659	0.000875602	0.005973134
Ljwgs_015520.1_at	-1.161118324	-1.067188734	0.000166843	0.000352858
gi45641072_at	-1.251658009	-1.06177302	0.000850448	0.003133669
chr1.CM0094.120_x_at	-1.049062228	-1.054723385	0.001311441	0.001214659
gi45630697_at	-1.30336928	-1.05175948	0.005589848	0.021213666
chr1.CM0269.4.1_at	-1.199556902	-1.044904885	0.000444846	0.001421904
TM0748.2_x_at	-1.444710537	-1.044481338	0.000178153	0.002874681
Ljwgs_109424.1_at	-1.229127012	-1.043070286	3.07E-05	0.000154014
Ljwgs_037602.1_s_at	-1.215496933	-1.041723327	0.004532156	0.012461134
Ljwgs_022387.1_s_at	-1.182104672	-1.033884821	0.002667499	0.006850137
Ljwgs_121515.1_at	-1.010044501	-1.031745647	0.005831851	0.004831741
chr3.TM0506.4_at	-1.137797953	-1.031024028	0.00838387	0.015173971
Ljwgs_021218.1_s_at	-1.14575412	-1.024025272	0.001646146	0.003811573
chr2.CM0323.66.1_s_at	-1.136941425	-1.021011968	0.002623653	0.00561408
Ljwgs_014003.1_at	-1.05011643	-1.01791668	0.03573991	0.040320974
Ljwgs_065099.1.1_at	-1.062474684	-1.015828894	1.08E-05	1.65E-05
chr5.TM0731.7_at	-1.601961732	-1.013788999	0.001794708	0.035116014
chr6.TM0367.5.2_at	-1.586647624	-1.013295596	0.000494122	0.014395466
chr4.CM0429.9_at	-1.027596246	-1.012742476	0.008216014	0.00874405
Ljwgs_015147.3_at	-1.026799193	-1.012038373	0.038912137	0.040393302
Ljwgs_008487.3_at	-1.002359219	-1.010478697	0.002500492	0.002262578
TC19506_at	-1.411771978	-1.008444851	9.94E-05	0.001975883
gi45578788_at	-1.029105926	-1.008127859	0.000707757	0.000819436
gi45348670_at	-1.040833856	-1.007347666	0.010829359	0.012861144
Ljwgs_082435.0.1_at	-1.141355119	-1.00273835	0.012522075	0.025845858
Ljwgs_028557.1_at	-1.234313174	-1.001235454	0.004925342	0.018599387
chr4.CM0265.13_at	1.43240653	1.018563577	0.000334061	0.005323044
chr2.CM0008.50_at	1.49753334	1.020654922	0.000566878	0.010538669
Ljwgs_081248.1_s_at	1.094975972	1.03746447	0.027915144	0.035793837
Ljwgs_142252.1_at	1.257302744	1.038517205	0.004970295	0.01686152
Ljwgs_030660.1.1_at	1.037494499	1.045449777	0.000397411	0.000355531
chr4.CM0429.7.2_at	1.003294904	1.05583966	0.015439904	0.010832695
Ljwgs_027245.1_at	1.011123181	1.058317024	0.000232489	0.000143305
Ljwgs_102336.1_at	1.424656666	1.068158217	0.004227608	0.025762731
TM1036.2_at	1.23313633	1.069412359	0.013588667	0.029760226
gi45631595_at	1.186202135	1.071103084	0.006260152	0.011945789
Ljwgs_012000.1_at	1.356151665	1.083348867	0.001909719	0.009490985
Ljwgs_059232.1_at	1.131448592	1.08790864	0.026383805	0.031396717
TM1656.3.1_s_at	1.095039576	1.100149298	0.000838141	0.000779207
chr4.CM0006.87_at	1.160545078	1.100930557	0.002363116	0.003409254
Ljwgs_075349.1_at	1.541665448	1.101579205	3.71E-05	0.000882367
Ljwgs_133627.1_at	1.151292801	1.105516678	0.001720301	0.002296901
Ljwgs_031485.1_at	1.122956754	1.121930639	0.000202191	0.00019502
Ljwgs_124128.1_at	1.114655525	1.126154811	0.000102823	8.80E-05
Ljwgs_145915.1_at	1.423199842	1.131177274	9.26E-05	0.000762393
Ljwgs_123469.1_s_at	1.074889772	1.136708383	0.014776163	0.010030812
TC16101_at	1.002067617	1.136846855	0.001875106	0.000619926
Ljwgs_138104.1_at	1.154378757	1.139665831	0.000777456	0.000840458
chr6.TM0778.7_at	1.130134533	1.140437817	0.008332007	0.007568094
chr1.CM0088.85_at	1.571502955	1.147325539	0.004668381	0.031906668
Ljwgs_046556.1_at	1.163187394	1.151907919	0.040318554	0.040876435
Ljwgs_050428.1_at	1.052613199	1.156537559	0.009965123	0.005043008
Ljwgs_129727.1_at	1.11452553	1.163228711	0.011199726	0.0081688
Ljwgs_049561.1_at	1.175293023	1.165820436	0.000232206	0.000240043
chr4.CM0219.44.3_at	1.893316593	1.171414199	0.000985823	0.027226794
chr3.TM0782.34.1_x_at	1.012958394	1.175589201	0.030839829	0.012629437
Ljwgs_129668.1_at	1.340946195	1.201364708	0.001918561	0.004301797
Ljwgs_042251.1_at	1.126070472	1.201962491	0.013715693	0.008725323
chr5.TM0090.14_at	1.362619432	1.205670662	0.003639666	0.008356316
chr5.TM1077.15_at	1.082476969	1.218620492	0.024701611	0.011833145
Ljwgs_012117.2_at	1.026694777	1.223478008	0.032131483	0.011224252
chr4.CM0175.3_at	1.43844898	1.225442946	0.000347724	0.001365184
Ljwgs_041925.1_s_at	1.148021846	1.226788943	0.001042089	0.000566045
chr6.TM0830.7_at	1.09606144	1.229373266	0.043282062	0.022968504
chr5.CM0089.4_at	1.067480093	1.235728344	0.000243458	5.47E-05
Ljwgs_019915.1_at	1.284279674	1.244426966	3.20E-05	4.19E-05
Ljwgs_150618.1_x_at	1.025986082	1.245931918	0.030427469	0.00929368
Ljwgs_121922.1_at	1.005558858	1.251851773	0.006560662	0.001177261
Ljwgs_090600.1_s_at	1.380625524	1.25743572	0.001015829	0.002126904
TC11549_at	1.321810719	1.264271543	0.018864207	0.023460796
chr1.CM0318.67_at	1.278704684	1.265352243	0.016636536	0.017087023
chr4.CM0501.42_at	1.571454672	1.268921403	0.000636743	0.003538201
Ljwgs_033211.1_at	1.074227894	1.281233233	0.005233503	0.001286155
chr4.CM0079.41_at	1.055045962	1.288654731	3.76E-05	4.09E-06
Ljwgs_058593.2_at	1.770208961	1.288678869	0.004012341	0.029063262
Ljwgs_064903.1_at	1.282433976	1.296442673	0.001986989	0.001757502
Ljwgs_072413.1_s_at	1.168342148	1.29857108	0.000351398	0.000122831
TM1656.3.1_x_at	1.070842538	1.302402277	0.001608547	0.000277726
chr4.CM0175.4.1_at	1.081268604	1.302742471	0.000299536	4.55E-05
chr5.TM1598.15_at	1.124621811	1.305366549	0.008862066	0.002941562
TC11266_at	1.218399404	1.306803972	0.000935388	0.000488923
chr4.CM0119.57_at	1.521109641	1.309518823	3.64E-05	0.000156761
chr4.TM0851.20_at	1.293202635	1.309972277	0.012991883	0.011585091
Ljwgs_034137.1_at	1.400583417	1.31224801	0.022728337	0.031252627
Ljwgs_051818.2_s_at	1.36237023	1.319229559	0.004277076	0.005211387
gi45632573_at	1.385934076	1.325511192	2.44E-06	3.81E-06
CM0345.32_at	1.159341156	1.332299574	5.17E-05	1.11E-05
Ljwgs_065172.2_x_at	1.172837973	1.334358377	0.008973994	0.003473369
chr2.CM0373.27_at	1.070919234	1.335615856	0.009404631	0.001800105
chr3.CM0468.4_at	1.137213916	1.341178627	0.001952473	0.000457856
chr6.BM1429.10_at	1.000661672	1.357197669	0.002061046	0.000129971
Ljwgs_071004.1_at	1.144575535	1.360937561	0.000101054	1.58E-05
Ljwgs_130012.1_at	1.683537034	1.363314332	0.005865744	0.021604864
Ljwgs_058146.1_at	1.022595887	1.379089278	8.54E-07	2.31E-08
Ljwgs_014640.2_at	1.300030882	1.388423657	0.043172956	0.029926099
chr4.CM0281.38_s_at	1.378878563	1.3926957	0.000274293	0.000239206
gi45634845_at	1.393256995	1.394964445	0.031528406	0.030232651
chr1.CM0315.32_at	1.714296764	1.402082496	0.011554668	0.03528734
Ljwgs_012100.2_s_at	1.445792795	1.407891265	9.79E-05	0.00012102
Ljwgs_057161.1_at	1.752631075	1.433267054	4.90E-05	0.000333968
TM1656.3.1_at	1.21696637	1.446792808	0.002791889	0.00064028
chr3.CM0091.38_at	2.145145323	1.449627015	0.000333958	0.007583922
Ljwgs_058768.1_at	1.01575775	1.45511196	0.010649627	0.000654132
Ljwgs_026121.1_at	1.89225596	1.478599925	3.92E-06	5.24E-05
Ljwgs_026196.1_at	1.358084994	1.484712186	5.23E-06	1.80E-06
gi45628976_at	1.576027115	1.490606576	0.029410988	0.037900736
chr5.CM0089.8_at	1.160208071	1.491995802	0.031263007	0.006528924
chr1.TM1730.6_at	1.541104352	1.504381135	0.000152129	0.000183199
gi45580059_x_at	1.305287546	1.516181367	0.020767039	0.007884434
gi45624564_at	1.928042925	1.522133763	3.13E-06	3.83E-05
Ljwgs_106370.1_x_at	1.156862379	1.522380515	0.017376095	0.002553609
chr5.CM0158.32.1_at	1.72426748	1.524570112	0.000251752	0.000741808
Ljwgs_029412.0.1_at	1.641336455	1.540257674	0.027346364	0.036835297
chr1.CM0122.61_at	1.462088922	1.548115105	9.44E-05	5.00E-05
Ljwgs_012908.1_at	1.127403482	1.550524368	0.002581141	0.000150422
Ljwgs_042139.1_at	1.050941513	1.560341661	0.00015371	2.19E-06
TM1735.11_at	1.771429543	1.566976827	0.022855044	0.042034852
TC12560_at	2.137572043	1.581311808	0.002063302	0.01630191
Ljwgs_074559.1_at	1.129334191	1.597567231	0.000479742	1.44E-05
Ljwgs_008658.1_at	1.355175236	1.599715391	0.016428243	0.00533332
chr5.TM0090.14.1_at	1.604855639	1.604295826	0.016579739	0.016037711
gi45615275_at	1.055645751	1.609219025	0.001493295	2.64E-05
Ljwgs_062421.1_at	1.807596391	1.628557335	0.000491817	0.001177485
chr6.CM0139.5.1_at	1.733542337	1.636823641	0.005875066	0.008416148
gi45617321_at	1.873704628	1.688912194	7.24E-05	0.000190282
TM1471.26_at	1.054521579	1.688944192	0.000564107	4.52E-06
chr4.TM0421.7_at	1.810029907	1.69100834	0.003487108	0.005519943
Ljwgs_134110.1_s_at	1.546252619	1.695497225	0.049538308	0.030337901
Ljwgs_034374.1_at	1.758904044	1.697464871	0.002183231	0.0027845
TM0721.5_at	1.490123207	1.70256811	9.73E-06	2.07E-06
Ljwgs_023810.1_at	1.924782369	1.70860817	4.52E-05	0.000142275
TC9568_at	1.334350656	1.749294956	0.000603275	4.22E-05
chr3.CM0129.45_at	1.664226026	1.76488547	0.006287436	0.003983022
Ljwgs_073840.1_at	1.19237059	1.765676015	0.00481704	0.000164344
Ljwgs_094229.2_at	1.596688475	1.785511569	0.033746349	0.017531147
Ljwgs_078156.1.1_x_at	1.693188559	1.786385264	0.019187985	0.013423371
Ljwgs_052738.1_s_at	1.566942361	1.802075404	0.010493357	0.003829467
gi45622603_at	2.075503704	1.803364736	0.003206058	0.008429138
Ljwgs_034196.1_at	1.18483401	1.803692291	0.010154697	0.000352635
Ljwgs_057172.1_s_at	1.662100814	1.857792588	0.011768244	0.005372589
Ljwgs_013927.1_at	1.466535427	1.858553258	0.003758746	0.000513219
chr3.CM0070.33_x_at	1.268501062	1.858677715	0.015974002	0.000942419
chr1.CM0029.35_at	1.970808164	1.884730873	0.000935473	0.001322606
Ljwgs_045700.1.1_at	1.451625877	1.8895985	0.002123025	0.000201302
TC18272_at	1.442193781	1.893052871	0.009988127	0.00127232
Ljwgs_015180.3_at	2.098772687	1.898556024	0.022370228	0.036924779
Ljwgs_010368.1_at	1.87725951	1.925445708	0.019030656	0.01581714
chr6.CM0539.5_at	1.878007779	1.927170062	0.004112141	0.003259201
chr2.TM0053.1_x_at	1.493203952	1.950793495	0.015824166	0.002387321
chr4.CM0175.4_at	1.496006507	1.963184268	4.01E-06	1.65E-07
TC15833_at	1.780710326	1.965914053	0.000312453	0.000115888
Ljwgs_095837.1_at	1.9385798	1.983416523	0.004534358	0.003689422
Ljwgs_016447.1_at	1.449182156	2.005534219	0.00027794	9.56E-06
TC10149_at	1.186280021	2.006736579	0.040799002	0.001191595
Ljwgs_052603.1_at	2.321963993	2.011005837	1.88E-06	8.78E-06
Ljwgs_008151.3_at	1.776527283	2.020047398	0.008207092	0.003150819
chr4.CM0229.1_at	1.797695797	2.163608265	0.002423267	0.000487796
Ljwgs_027007.1_at	2.14184031	2.178019639	3.43E-05	2.72E-05
Ljwgs_020219.1_at	2.394469452	2.185405325	1.98E-06	5.21E-06
TC14180_at	2.322363309	2.201332477	4.35E-06	7.39E-06
chr4.CM0165.49_at	1.149273789	2.203811289	0.004774678	1.12E-05
Ljwgs_036020.1_at	1.562118644	2.225906583	0.012784952	0.000880569
chr2.CM0373.33_s_at	2.364894371	2.332998594	2.49E-06	2.73E-06
chr5.CM0096.42.2_at	1.901972011	2.344491912	1.05E-05	9.41E-07
chr6.CM0539.11.3_at	1.937513573	2.357110836	0.010684752	0.002557428
Ljwgs_027305.1_s_at	2.535874127	2.359069845	1.74E-05	3.51E-05
gi7719446_at	3.298649915	2.363441445	4.75E-08	2.14E-06
chr1.CM0098.39.1_at	1.338954802	2.373457419	0.004256924	2.21E-05
Ljwgs_020230.1_at	1.000218813	2.398493187	0.044865517	5.46E-05
Ljwgs_034085.1_at	2.664108993	2.407094337	2.29E-10	7.50E-10
chr3.CM0574.34_at	1.607422857	2.449724281	0.003395446	7.72E-05
gi45616505_at	2.508252903	2.451644861	6.19E-09	7.31E-09
TC18013_at	1.411725394	2.455438131	0.016518639	0.000209193
gi45627932_at	1.917951797	2.467351359	0.017210336	0.002994726
Ljwgs_046149.1_at	1.53944055	2.521199459	0.025836725	0.000743842
Ljwgs_018643.2_at	1.352447812	2.550060822	0.018584743	0.000116173
gi45622206_at	1.194706142	2.55911095	0.030655579	7.96E-05
Ljwgs_016376.2_at	2.40598913	2.6022545	1.24E-06	4.70E-07
chr3.CM0129.45.2_at	2.38301173	2.634168526	0.000272182	9.86E-05
chr2.CM0346.1.2_at	1.739234991	2.657628512	0.005650967	0.000150447
Ljwgs_069578.1_at	2.460746531	2.674751953	0.001342841	0.000635203
Ljwgs_062796.0.1_at	2.019059794	2.678443223	0.046488544	0.009094367
TC19501_at	1.289423234	2.699549296	0.019773588	4.46E-05
chr4.CM0831.9_at	2.056398694	2.707154486	0.003754339	0.000361565
gi45622799_at	2.319328977	2.710690948	0.000650201	0.000146888
Ljwgs_067452.1_s_at	2.976243917	2.730844675	1.58E-07	3.97E-07
TM0697.2_at	2.698052178	2.757616185	1.11E-05	8.20E-06
Ljwgs_051469.1_at	3.564138109	2.772610823	1.09E-06	1.68E-05
Ljwgs_119101.1_s_at	2.424103837	2.796593238	0.000789207	0.000206284
gi45624120_at	1.28677488	2.798780221	3.75E-05	4.41E-09
chr6.CM0139.42_at	2.644406841	2.912073735	0.000515859	0.000202636
Ljwgs_071131.1_at	2.144855599	2.913921627	0.00893843	0.000823971
Ljwgs_032996.1_at	2.869308384	3.015253189	0.000947126	0.000594656
gi29967322_at	3.24250091	3.018698914	0.000925348	0.001634972
chr3.CM0127.47_at	1.994274042	3.022865086	2.67E-05	2.36E-07
Ljwgs_141731.1_at	2.867602435	3.130575868	0.000962708	0.000429351
chr3.CM0112.48_at	3.111372126	3.156857221	0.004460654	0.003864452
TM0801.18_at	1.568763342	3.216895926	0.00892609	1.44E-05
Ljwgs_018622.0.1_s_at	1.582627372	3.242168612	0.002520564	2.10E-06
chr4.CM0128.29_at	2.984287775	3.257827309	7.72E-07	2.60E-07
Ljwgs_065092.1_s_at	3.493483571	3.544706505	8.14E-06	6.52E-06
Ljwgs_049909.2_s_at	3.174772282	3.549577437	4.05E-06	1.07E-06
chr2.TM1534.4_at	3.053635584	3.684033315	2.31E-06	2.49E-07
chr5.CM0077.60.1_at	4.721634322	3.798238551	2.12E-09	2.75E-08
Ljwgs_022200.1_at	4.295767478	3.845328668	9.42E-06	2.91E-05
chr1.CM0088.54_at	1.421342729	4.01085588	0.002850272	6.02E-08
CM0355.33_at	2.213983272	4.064105245	0.000761939	1.41E-06
Ljwgs_035611.1_at	3.028138262	4.124806031	0.017379608	0.001943912
Ljwgs_003816.2_at	5.043434839	4.141675758	1.40E-08	1.36E-07
Ljwgs_089909.1_at	4.144521476	4.248010742	0.000171428	0.000128247
Ljwgs_019581.2_at	3.673969134	4.328974265	6.83E-07	9.36E-08
CM0355.33_x_at	2.445034006	4.366873425	5.08E-05	7.02E-08
chr1.TM0454.14_at	3.757681272	4.415498453	1.92E-08	2.37E-09
Ljwgs_020965.2_at	2.526501718	4.656209892	0.009688127	5.06E-05
Ljwgs_054188.1.1_at	5.171932744	4.843633817	1.03E-09	2.06E-09
CM0355.33_s_at	3.102739874	5.008591106	4.27E-05	1.90E-07
Ljwgs_031521.1.1_at	5.023402433	5.47922975	2.65E-08	8.16E-09
Ljwgs_045509.2_at	4.076760382	5.897968053	0.017038023	0.001153119
Ljwgs_034199.1_at	4.129959489	6.172981957	1.28E-05	1.23E-07
chr3.CM0091.37_at	6.135378342	6.289572541	0.002811452	0.002231484
chr5.CM0200.105_at	6.391324562	6.382867189	1.34E-05	1.27E-05
chr1.CM0147.54_at	9.124838166	7.445800596	3.21E-10	3.64E-09
