# Supplementary material for: Dissection of Symbiosis and Organ Development by Integrated Transcriptome Analysis of Lotus japonicus Mutant and Wild-Type Plants
Source: PLoS One. 2009 Aug 7;4(8):e6556. doi: 10.1371/journal.pone.0006556 (PMC2717213; doi:10.1371/journal.pone.0006556)
Supplement: Folder S5 — Fix-minus mutants (9.19 MB ZIP) [file pone.0006556.s013.zip › S5.FIX-MINUS MUTANTS copy/5.1.Fix_minus_Nodule_vs_Uninoclated_Root/5.1.2. Specific transcript analysis/5.1.2.10/5.1.2.10.defense.txt]

chr1.CM0442.2	1.10.9.5	E4.3.1.5 phenylalanine ammonia-lyase [EC:4.3.1.5] [GO:0045548]	ath:At3g53260	T4D2.190; phenylalanine ammonia-lyase 2 (PAL2) [EC:4.3.1.5] [KO:K01747]	7e-116	SPy2089	COG2986	6e-30	PAL1_SOYBN	Lyase;Multigenefamily;Phenylpropanoidmetabolism,Phenylalanine ammonia-lyase 1 (EC 4.3.1.5).	3e-130	GO_ID:16175	TAIR|gene:2101957 SPTR:P45724 symbol:AT3G53260.1 [GO:0006952 "defense response" evidence=TAS] [GO:0009611 "response to wounding" evidence=TAS] [GO:0045548 "phenylalanine ammonia-lyase activity" evidence=ISS] [GO:0006979 "response to oxidative stress" evidence=IEP] InterPro:IPR001106 InterPro:IPR005922 Pfam:PF00221 InterPro:IPR008948 HSSP:P21310 PROSITE:PS00488 TIGRFAMs:TIGR01226 EMBL:AL132958 EMB…	2e-116
chr1.CM0442.2	1.5.13.12	E4.3.1.5 phenylalanine ammonia-lyase [EC:4.3.1.5] [GO:0045548]	ath:At3g53260	T4D2.190; phenylalanine ammonia-lyase 2 (PAL2) [EC:4.3.1.5] [KO:K01747]	7e-116	SPy2089	COG2986	6e-30	PAL1_SOYBN	Lyase;Multigenefamily;Phenylpropanoidmetabolism,Phenylalanine ammonia-lyase 1 (EC 4.3.1.5).	3e-130	GO_ID:16175	TAIR|gene:2101957 SPTR:P45724 symbol:AT3G53260.1 [GO:0006952 "defense response" evidence=TAS] [GO:0009611 "response to wounding" evidence=TAS] [GO:0045548 "phenylalanine ammonia-lyase activity" evidence=ISS] [GO:0006979 "response to oxidative stress" evidence=IEP] InterPro:IPR001106 InterPro:IPR005922 Pfam:PF00221 InterPro:IPR008948 HSSP:P21310 PROSITE:PS00488 TIGRFAMs:TIGR01226 EMBL:AL132958 EMB…	2e-116
chr1.CM0442.2	1.5.11.11	E4.3.1.3, hutH histidine ammonia-lyase [EC:4.3.1.3] [COG:COG2986] [GO:0004397]	ath:At3g53260	T4D2.190; phenylalanine ammonia-lyase 2 (PAL2) [EC:4.3.1.5] [KO:K01747]	7e-116	SPy2089	COG2986	6e-30	PAL1_SOYBN	Lyase;Multigenefamily;Phenylpropanoidmetabolism,Phenylalanine ammonia-lyase 1 (EC 4.3.1.5).	3e-130	GO_ID:16175	TAIR|gene:2101957 SPTR:P45724 symbol:AT3G53260.1 [GO:0006952 "defense response" evidence=TAS] [GO:0009611 "response to wounding" evidence=TAS] [GO:0045548 "phenylalanine ammonia-lyase activity" evidence=ISS] [GO:0006979 "response to oxidative stress" evidence=IEP] InterPro:IPR001106 InterPro:IPR005922 Pfam:PF00221 InterPro:IPR008948 HSSP:P21310 PROSITE:PS00488 TIGRFAMs:TIGR01226 EMBL:AL132958 EMB…	2e-116
chr1.CM0442.2	1.2.7.15	E4.3.1.5 phenylalanine ammonia-lyase [EC:4.3.1.5] [GO:0045548]	ath:At3g53260	T4D2.190; phenylalanine ammonia-lyase 2 (PAL2) [EC:4.3.1.5] [KO:K01747]	7e-116	SPy2089	COG2986	6e-30	PAL1_SOYBN	Lyase;Multigenefamily;Phenylpropanoidmetabolism,Phenylalanine ammonia-lyase 1 (EC 4.3.1.5).	3e-130	GO_ID:16175	TAIR|gene:2101957 SPTR:P45724 symbol:AT3G53260.1 [GO:0006952 "defense response" evidence=TAS] [GO:0009611 "response to wounding" evidence=TAS] [GO:0045548 "phenylalanine ammonia-lyase activity" evidence=ISS] [GO:0006979 "response to oxidative stress" evidence=IEP] InterPro:IPR001106 InterPro:IPR005922 Pfam:PF00221 InterPro:IPR008948 HSSP:P21310 PROSITE:PS00488 TIGRFAMs:TIGR01226 EMBL:AL132958 EMB…	2e-116
chr1.CM0442.2	1.2.7.14	E4.3.1.3, hutH histidine ammonia-lyase [EC:4.3.1.3] [COG:COG2986] [GO:0004397]	ath:At3g53260	T4D2.190; phenylalanine ammonia-lyase 2 (PAL2) [EC:4.3.1.5] [KO:K01747]	7e-116	SPy2089	COG2986	6e-30	PAL1_SOYBN	Lyase;Multigenefamily;Phenylpropanoidmetabolism,Phenylalanine ammonia-lyase 1 (EC 4.3.1.5).	3e-130	GO_ID:16175	TAIR|gene:2101957 SPTR:P45724 symbol:AT3G53260.1 [GO:0006952 "defense response" evidence=TAS] [GO:0009611 "response to wounding" evidence=TAS] [GO:0045548 "phenylalanine ammonia-lyase activity" evidence=ISS] [GO:0006979 "response to oxidative stress" evidence=IEP] InterPro:IPR001106 InterPro:IPR005922 Pfam:PF00221 InterPro:IPR008948 HSSP:P21310 PROSITE:PS00488 TIGRFAMs:TIGR01226 EMBL:AL132958 EMB…	2e-116
chr1.CM0442.2	1.5.12.36	E4.3.1.5 phenylalanine ammonia-lyase [EC:4.3.1.5] [GO:0045548]	ath:At3g53260	T4D2.190; phenylalanine ammonia-lyase 2 (PAL2) [EC:4.3.1.5] [KO:K01747]	7e-116	SPy2089	COG2986	6e-30	PAL1_SOYBN	Lyase;Multigenefamily;Phenylpropanoidmetabolism,Phenylalanine ammonia-lyase 1 (EC 4.3.1.5).	3e-130	GO_ID:16175	TAIR|gene:2101957 SPTR:P45724 symbol:AT3G53260.1 [GO:0006952 "defense response" evidence=TAS] [GO:0009611 "response to wounding" evidence=TAS] [GO:0045548 "phenylalanine ammonia-lyase activity" evidence=ISS] [GO:0006979 "response to oxidative stress" evidence=IEP] InterPro:IPR001106 InterPro:IPR005922 Pfam:PF00221 InterPro:IPR008948 HSSP:P21310 PROSITE:PS00488 TIGRFAMs:TIGR01226 EMBL:AL132958 EMB…	2e-116
Ljwgs_064401.1	1.1.8.12	E3.2.1.39 glucan endo-1,3-beta-D-glucosidase [EC:3.2.1.39]	ath:At4g14080	FCAALL.82; glycosyl hydrolase family 17 protein / anther-specific protein (A6) [EC:3.2.1.39] [KO:K01199]	1e-41				E131_ARATH	Glycoprotein;Glycosidase;GPI-anchor;Hydrolase;Lipoprotein;Membrane;Plantdefense;Signal,Putative glucan endo-1,3-beta-glucosidase 1 precursor (EC 3.2.1.39) ((1->3)-beta-glucan endohydrolase) ((1->3)-beta-glucanase) (Beta-1,3- endoglucanase) (Beta-1,3-glucanase).	1e-53	GO_ID:19687	TAIR|gene:2116326 SPTR:Q9SZ23 symbol:AT4G26830.1 [GO:0004553 "hydrolase activity, hydrolyzing O-glycosyl compounds" evidence=ISS] InterPro:IPR000490 PROSITE:PS00587 Pfam:PF00332 HSSP:P15737 EMBL:AL161565 EMBL:AL035440 PIR:T04806 SPTR:Q9SZ23	2e-86
Ljwgs_056925.1	4.2.5	Apoptosis [CLASS:04210] [PATH:hsa04210] [GO:0006915]							WRK19_ARATH	ATP-binding;DNA-binding;Kinase;Leucine-richrepeat;Nuclearprotein;Nucleotide-binding;Plantdefense;Repeat;Serine/threonine-proteinkinase;Transcription;Transcriptionregulation;Transferase,Probable WRKY transcription factor 19 (WRKY DNA-binding protein 19).	1e-33	GO_ID:28952	TAIR|gene:2026623 SPTR:Q9CAE0 symbol:AT1G63750.1 [GO:0006952 "defense response" evidence=ISS] Pfam:PF00560 InterPro:IPR003593 InterPro:IPR001611 InterPro:IPR000157 InterPro:IPR002182 InterPro:IPR000767 Pfam:PF01582 GO:GO:0006915 SMART:SM00382 GO:GO:0016020 InterPro:IPR011991 SMART:SM00255 PROSITE:PS50104 PRINTS:PR00364 Pfam:PF00931 InterPro:IPR011713 Pfam:PF07725 EMBL:AC011622 PIR:F96662 SPTR:Q9C…	5e-43
Ljwgs_106704.1	4.2.5	Apoptosis [CLASS:04210] [PATH:hsa04210] [GO:0006915]							TMVRN_NICGU	Alternativesplicing;ATP-binding;Hypersensitiveresponse;Leucine-richrepeat;Nucleotide-binding;Plantdefense;Repeat,TMV resistance protein N.	8e-29	GO_ID:9195	TAIR|gene:2122198 SPTR:O65506 symbol:AT4G36140.1 [GO:0006952 "defense response" evidence=ISS] Pfam:PF00560 InterPro:IPR003593 InterPro:IPR001611 InterPro:IPR000157 InterPro:IPR002182 InterPro:IPR000767 Pfam:PF01582 GO:GO:0006915 SMART:SM00382 GO:GO:0016020 InterPro:IPR011991 SMART:SM00255 PROSITE:PS50104 PRINTS:PR00364 Pfam:PF00931 InterPro:IPR011713 Pfam:PF07725 EMBL:AL161588 EMBL:AL022141 PIR:T…	4e-29
chr3.CM0574.28	1.10.9.5	E4.3.1.5 phenylalanine ammonia-lyase [EC:4.3.1.5] [GO:0045548]	ath:At2g37040	T1J8.22; phenylalanine ammonia-lyase 1 (PAL1) [EC:4.3.1.5] [KO:K01747]	0	SPy2089	COG2986	2e-55	PAL1_SOYBN	Lyase;Multigenefamily;Phenylpropanoidmetabolism,Phenylalanine ammonia-lyase 1 (EC 4.3.1.5).	0	GO_ID:7997	TAIR|gene:2057980 SPTR:Q94AN1 symbol:AT2G37040.1 [GO:0006952 "defense response" evidence=TAS] [GO:0009611 "response to wounding" evidence=TAS] [GO:0045548 "phenylalanine ammonia-lyase activity" evidence=ISS] [GO:0006979 "response to oxidative stress" evidence=IEP] InterPro:IPR001106 InterPro:IPR005922 Pfam:PF00221 GO:GO:0005737 GO:GO:0009058 HSSP:P21310 PROSITE:PS00488 EMBL:AY045919 EMBL:AY079363…	0
chr3.CM0574.28	1.5.13.12	E4.3.1.5 phenylalanine ammonia-lyase [EC:4.3.1.5] [GO:0045548]	ath:At2g37040	T1J8.22; phenylalanine ammonia-lyase 1 (PAL1) [EC:4.3.1.5] [KO:K01747]	0	SPy2089	COG2986	2e-55	PAL1_SOYBN	Lyase;Multigenefamily;Phenylpropanoidmetabolism,Phenylalanine ammonia-lyase 1 (EC 4.3.1.5).	0	GO_ID:7997	TAIR|gene:2057980 SPTR:Q94AN1 symbol:AT2G37040.1 [GO:0006952 "defense response" evidence=TAS] [GO:0009611 "response to wounding" evidence=TAS] [GO:0045548 "phenylalanine ammonia-lyase activity" evidence=ISS] [GO:0006979 "response to oxidative stress" evidence=IEP] InterPro:IPR001106 InterPro:IPR005922 Pfam:PF00221 GO:GO:0005737 GO:GO:0009058 HSSP:P21310 PROSITE:PS00488 EMBL:AY045919 EMBL:AY079363…	0
chr3.CM0574.28	1.5.11.11	E4.3.1.3, hutH histidine ammonia-lyase [EC:4.3.1.3] [COG:COG2986] [GO:0004397]	ath:At2g37040	T1J8.22; phenylalanine ammonia-lyase 1 (PAL1) [EC:4.3.1.5] [KO:K01747]	0	SPy2089	COG2986	2e-55	PAL1_SOYBN	Lyase;Multigenefamily;Phenylpropanoidmetabolism,Phenylalanine ammonia-lyase 1 (EC 4.3.1.5).	0	GO_ID:7997	TAIR|gene:2057980 SPTR:Q94AN1 symbol:AT2G37040.1 [GO:0006952 "defense response" evidence=TAS] [GO:0009611 "response to wounding" evidence=TAS] [GO:0045548 "phenylalanine ammonia-lyase activity" evidence=ISS] [GO:0006979 "response to oxidative stress" evidence=IEP] InterPro:IPR001106 InterPro:IPR005922 Pfam:PF00221 GO:GO:0005737 GO:GO:0009058 HSSP:P21310 PROSITE:PS00488 EMBL:AY045919 EMBL:AY079363…	0
chr3.CM0574.28	1.2.7.15	E4.3.1.5 phenylalanine ammonia-lyase [EC:4.3.1.5] [GO:0045548]	ath:At2g37040	T1J8.22; phenylalanine ammonia-lyase 1 (PAL1) [EC:4.3.1.5] [KO:K01747]	0	SPy2089	COG2986	2e-55	PAL1_SOYBN	Lyase;Multigenefamily;Phenylpropanoidmetabolism,Phenylalanine ammonia-lyase 1 (EC 4.3.1.5).	0	GO_ID:7997	TAIR|gene:2057980 SPTR:Q94AN1 symbol:AT2G37040.1 [GO:0006952 "defense response" evidence=TAS] [GO:0009611 "response to wounding" evidence=TAS] [GO:0045548 "phenylalanine ammonia-lyase activity" evidence=ISS] [GO:0006979 "response to oxidative stress" evidence=IEP] InterPro:IPR001106 InterPro:IPR005922 Pfam:PF00221 GO:GO:0005737 GO:GO:0009058 HSSP:P21310 PROSITE:PS00488 EMBL:AY045919 EMBL:AY079363…	0
chr3.CM0574.28	1.2.7.14	E4.3.1.3, hutH histidine ammonia-lyase [EC:4.3.1.3] [COG:COG2986] [GO:0004397]	ath:At2g37040	T1J8.22; phenylalanine ammonia-lyase 1 (PAL1) [EC:4.3.1.5] [KO:K01747]	0	SPy2089	COG2986	2e-55	PAL1_SOYBN	Lyase;Multigenefamily;Phenylpropanoidmetabolism,Phenylalanine ammonia-lyase 1 (EC 4.3.1.5).	0	GO_ID:7997	TAIR|gene:2057980 SPTR:Q94AN1 symbol:AT2G37040.1 [GO:0006952 "defense response" evidence=TAS] [GO:0009611 "response to wounding" evidence=TAS] [GO:0045548 "phenylalanine ammonia-lyase activity" evidence=ISS] [GO:0006979 "response to oxidative stress" evidence=IEP] InterPro:IPR001106 InterPro:IPR005922 Pfam:PF00221 GO:GO:0005737 GO:GO:0009058 HSSP:P21310 PROSITE:PS00488 EMBL:AY045919 EMBL:AY079363…	0
chr3.CM0574.28	1.5.12.36	E4.3.1.5 phenylalanine ammonia-lyase [EC:4.3.1.5] [GO:0045548]	ath:At2g37040	T1J8.22; phenylalanine ammonia-lyase 1 (PAL1) [EC:4.3.1.5] [KO:K01747]	0	SPy2089	COG2986	2e-55	PAL1_SOYBN	Lyase;Multigenefamily;Phenylpropanoidmetabolism,Phenylalanine ammonia-lyase 1 (EC 4.3.1.5).	0	GO_ID:7997	TAIR|gene:2057980 SPTR:Q94AN1 symbol:AT2G37040.1 [GO:0006952 "defense response" evidence=TAS] [GO:0009611 "response to wounding" evidence=TAS] [GO:0045548 "phenylalanine ammonia-lyase activity" evidence=ISS] [GO:0006979 "response to oxidative stress" evidence=IEP] InterPro:IPR001106 InterPro:IPR005922 Pfam:PF00221 GO:GO:0005737 GO:GO:0009058 HSSP:P21310 PROSITE:PS00488 EMBL:AY045919 EMBL:AY079363…	0
chr3.CM0574.28	1.10.9.5	E4.3.1.5 phenylalanine ammonia-lyase [EC:4.3.1.5] [GO:0045548]	ath:At2g37040	T1J8.22; phenylalanine ammonia-lyase 1 (PAL1) [EC:4.3.1.5] [KO:K01747]	0	SPy2089	COG2986	2e-55	PAL1_SOYBN	Lyase;Multigenefamily;Phenylpropanoidmetabolism,Phenylalanine ammonia-lyase 1 (EC 4.3.1.5).	0	GO_ID:7997	TAIR|gene:2057980 SPTR:Q94AN1 symbol:AT2G37040.1 [GO:0006952 "defense response" evidence=TAS] [GO:0009611 "response to wounding" evidence=TAS] [GO:0045548 "phenylalanine ammonia-lyase activity" evidence=ISS] [GO:0006979 "response to oxidative stress" evidence=IEP] InterPro:IPR001106 InterPro:IPR005922 Pfam:PF00221 GO:GO:0005737 GO:GO:0009058 HSSP:P21310 PROSITE:PS00488 EMBL:AY045919 EMBL:AY079363…	0
chr3.CM0574.28	1.5.13.12	E4.3.1.5 phenylalanine ammonia-lyase [EC:4.3.1.5] [GO:0045548]	ath:At2g37040	T1J8.22; phenylalanine ammonia-lyase 1 (PAL1) [EC:4.3.1.5] [KO:K01747]	0	SPy2089	COG2986	2e-55	PAL1_SOYBN	Lyase;Multigenefamily;Phenylpropanoidmetabolism,Phenylalanine ammonia-lyase 1 (EC 4.3.1.5).	0	GO_ID:7997	TAIR|gene:2057980 SPTR:Q94AN1 symbol:AT2G37040.1 [GO:0006952 "defense response" evidence=TAS] [GO:0009611 "response to wounding" evidence=TAS] [GO:0045548 "phenylalanine ammonia-lyase activity" evidence=ISS] [GO:0006979 "response to oxidative stress" evidence=IEP] InterPro:IPR001106 InterPro:IPR005922 Pfam:PF00221 GO:GO:0005737 GO:GO:0009058 HSSP:P21310 PROSITE:PS00488 EMBL:AY045919 EMBL:AY079363…	0
chr3.CM0574.28	1.5.11.11	E4.3.1.3, hutH histidine ammonia-lyase [EC:4.3.1.3] [COG:COG2986] [GO:0004397]	ath:At2g37040	T1J8.22; phenylalanine ammonia-lyase 1 (PAL1) [EC:4.3.1.5] [KO:K01747]	0	SPy2089	COG2986	2e-55	PAL1_SOYBN	Lyase;Multigenefamily;Phenylpropanoidmetabolism,Phenylalanine ammonia-lyase 1 (EC 4.3.1.5).	0	GO_ID:7997	TAIR|gene:2057980 SPTR:Q94AN1 symbol:AT2G37040.1 [GO:0006952 "defense response" evidence=TAS] [GO:0009611 "response to wounding" evidence=TAS] [GO:0045548 "phenylalanine ammonia-lyase activity" evidence=ISS] [GO:0006979 "response to oxidative stress" evidence=IEP] InterPro:IPR001106 InterPro:IPR005922 Pfam:PF00221 GO:GO:0005737 GO:GO:0009058 HSSP:P21310 PROSITE:PS00488 EMBL:AY045919 EMBL:AY079363…	0
chr3.CM0574.28	1.2.7.15	E4.3.1.5 phenylalanine ammonia-lyase [EC:4.3.1.5] [GO:0045548]	ath:At2g37040	T1J8.22; phenylalanine ammonia-lyase 1 (PAL1) [EC:4.3.1.5] [KO:K01747]	0	SPy2089	COG2986	2e-55	PAL1_SOYBN	Lyase;Multigenefamily;Phenylpropanoidmetabolism,Phenylalanine ammonia-lyase 1 (EC 4.3.1.5).	0	GO_ID:7997	TAIR|gene:2057980 SPTR:Q94AN1 symbol:AT2G37040.1 [GO:0006952 "defense response" evidence=TAS] [GO:0009611 "response to wounding" evidence=TAS] [GO:0045548 "phenylalanine ammonia-lyase activity" evidence=ISS] [GO:0006979 "response to oxidative stress" evidence=IEP] InterPro:IPR001106 InterPro:IPR005922 Pfam:PF00221 GO:GO:0005737 GO:GO:0009058 HSSP:P21310 PROSITE:PS00488 EMBL:AY045919 EMBL:AY079363…	0
chr3.CM0574.28	1.2.7.14	E4.3.1.3, hutH histidine ammonia-lyase [EC:4.3.1.3] [COG:COG2986] [GO:0004397]	ath:At2g37040	T1J8.22; phenylalanine ammonia-lyase 1 (PAL1) [EC:4.3.1.5] [KO:K01747]	0	SPy2089	COG2986	2e-55	PAL1_SOYBN	Lyase;Multigenefamily;Phenylpropanoidmetabolism,Phenylalanine ammonia-lyase 1 (EC 4.3.1.5).	0	GO_ID:7997	TAIR|gene:2057980 SPTR:Q94AN1 symbol:AT2G37040.1 [GO:0006952 "defense response" evidence=TAS] [GO:0009611 "response to wounding" evidence=TAS] [GO:0045548 "phenylalanine ammonia-lyase activity" evidence=ISS] [GO:0006979 "response to oxidative stress" evidence=IEP] InterPro:IPR001106 InterPro:IPR005922 Pfam:PF00221 GO:GO:0005737 GO:GO:0009058 HSSP:P21310 PROSITE:PS00488 EMBL:AY045919 EMBL:AY079363…	0
chr3.CM0574.28	1.5.12.36	E4.3.1.5 phenylalanine ammonia-lyase [EC:4.3.1.5] [GO:0045548]	ath:At2g37040	T1J8.22; phenylalanine ammonia-lyase 1 (PAL1) [EC:4.3.1.5] [KO:K01747]	0	SPy2089	COG2986	2e-55	PAL1_SOYBN	Lyase;Multigenefamily;Phenylpropanoidmetabolism,Phenylalanine ammonia-lyase 1 (EC 4.3.1.5).	0	GO_ID:7997	TAIR|gene:2057980 SPTR:Q94AN1 symbol:AT2G37040.1 [GO:0006952 "defense response" evidence=TAS] [GO:0009611 "response to wounding" evidence=TAS] [GO:0045548 "phenylalanine ammonia-lyase activity" evidence=ISS] [GO:0006979 "response to oxidative stress" evidence=IEP] InterPro:IPR001106 InterPro:IPR005922 Pfam:PF00221 GO:GO:0005737 GO:GO:0009058 HSSP:P21310 PROSITE:PS00488 EMBL:AY045919 EMBL:AY079363…	0
chr1.CM0033.27.1	1.10.9.5	E4.3.1.5 phenylalanine ammonia-lyase [EC:4.3.1.5] [GO:0045548]	ath:At2g37040	T1J8.22; phenylalanine ammonia-lyase 1 (PAL1) [EC:4.3.1.5] [KO:K01747]	0	SPy2089	COG2986	1e-58	PALY_MEDSA	Lyase;Phenylpropanoidmetabolism,Phenylalanine ammonia-lyase (EC 4.3.1.5).	0	GO_ID:7997	TAIR|gene:2057980 SPTR:Q94AN1 symbol:AT2G37040.1 [GO:0006952 "defense response" evidence=TAS] [GO:0009611 "response to wounding" evidence=TAS] [GO:0045548 "phenylalanine ammonia-lyase activity" evidence=ISS] [GO:0006979 "response to oxidative stress" evidence=IEP] InterPro:IPR001106 InterPro:IPR005922 Pfam:PF00221 GO:GO:0005737 GO:GO:0009058 HSSP:P21310 PROSITE:PS00488 EMBL:AY045919 EMBL:AY079363…	0
chr1.CM0033.27.1	1.5.13.12	E4.3.1.5 phenylalanine ammonia-lyase [EC:4.3.1.5] [GO:0045548]	ath:At2g37040	T1J8.22; phenylalanine ammonia-lyase 1 (PAL1) [EC:4.3.1.5] [KO:K01747]	0	SPy2089	COG2986	1e-58	PALY_MEDSA	Lyase;Phenylpropanoidmetabolism,Phenylalanine ammonia-lyase (EC 4.3.1.5).	0	GO_ID:7997	TAIR|gene:2057980 SPTR:Q94AN1 symbol:AT2G37040.1 [GO:0006952 "defense response" evidence=TAS] [GO:0009611 "response to wounding" evidence=TAS] [GO:0045548 "phenylalanine ammonia-lyase activity" evidence=ISS] [GO:0006979 "response to oxidative stress" evidence=IEP] InterPro:IPR001106 InterPro:IPR005922 Pfam:PF00221 GO:GO:0005737 GO:GO:0009058 HSSP:P21310 PROSITE:PS00488 EMBL:AY045919 EMBL:AY079363…	0
chr1.CM0033.27.1	1.5.11.11	E4.3.1.3, hutH histidine ammonia-lyase [EC:4.3.1.3] [COG:COG2986] [GO:0004397]	ath:At2g37040	T1J8.22; phenylalanine ammonia-lyase 1 (PAL1) [EC:4.3.1.5] [KO:K01747]	0	SPy2089	COG2986	1e-58	PALY_MEDSA	Lyase;Phenylpropanoidmetabolism,Phenylalanine ammonia-lyase (EC 4.3.1.5).	0	GO_ID:7997	TAIR|gene:2057980 SPTR:Q94AN1 symbol:AT2G37040.1 [GO:0006952 "defense response" evidence=TAS] [GO:0009611 "response to wounding" evidence=TAS] [GO:0045548 "phenylalanine ammonia-lyase activity" evidence=ISS] [GO:0006979 "response to oxidative stress" evidence=IEP] InterPro:IPR001106 InterPro:IPR005922 Pfam:PF00221 GO:GO:0005737 GO:GO:0009058 HSSP:P21310 PROSITE:PS00488 EMBL:AY045919 EMBL:AY079363…	0
chr1.CM0033.27.1	1.2.7.15	E4.3.1.5 phenylalanine ammonia-lyase [EC:4.3.1.5] [GO:0045548]	ath:At2g37040	T1J8.22; phenylalanine ammonia-lyase 1 (PAL1) [EC:4.3.1.5] [KO:K01747]	0	SPy2089	COG2986	1e-58	PALY_MEDSA	Lyase;Phenylpropanoidmetabolism,Phenylalanine ammonia-lyase (EC 4.3.1.5).	0	GO_ID:7997	TAIR|gene:2057980 SPTR:Q94AN1 symbol:AT2G37040.1 [GO:0006952 "defense response" evidence=TAS] [GO:0009611 "response to wounding" evidence=TAS] [GO:0045548 "phenylalanine ammonia-lyase activity" evidence=ISS] [GO:0006979 "response to oxidative stress" evidence=IEP] InterPro:IPR001106 InterPro:IPR005922 Pfam:PF00221 GO:GO:0005737 GO:GO:0009058 HSSP:P21310 PROSITE:PS00488 EMBL:AY045919 EMBL:AY079363…	0
chr1.CM0033.27.1	1.2.7.14	E4.3.1.3, hutH histidine ammonia-lyase [EC:4.3.1.3] [COG:COG2986] [GO:0004397]	ath:At2g37040	T1J8.22; phenylalanine ammonia-lyase 1 (PAL1) [EC:4.3.1.5] [KO:K01747]	0	SPy2089	COG2986	1e-58	PALY_MEDSA	Lyase;Phenylpropanoidmetabolism,Phenylalanine ammonia-lyase (EC 4.3.1.5).	0	GO_ID:7997	TAIR|gene:2057980 SPTR:Q94AN1 symbol:AT2G37040.1 [GO:0006952 "defense response" evidence=TAS] [GO:0009611 "response to wounding" evidence=TAS] [GO:0045548 "phenylalanine ammonia-lyase activity" evidence=ISS] [GO:0006979 "response to oxidative stress" evidence=IEP] InterPro:IPR001106 InterPro:IPR005922 Pfam:PF00221 GO:GO:0005737 GO:GO:0009058 HSSP:P21310 PROSITE:PS00488 EMBL:AY045919 EMBL:AY079363…	0
chr1.CM0033.27.1	1.5.12.36	E4.3.1.5 phenylalanine ammonia-lyase [EC:4.3.1.5] [GO:0045548]	ath:At2g37040	T1J8.22; phenylalanine ammonia-lyase 1 (PAL1) [EC:4.3.1.5] [KO:K01747]	0	SPy2089	COG2986	1e-58	PALY_MEDSA	Lyase;Phenylpropanoidmetabolism,Phenylalanine ammonia-lyase (EC 4.3.1.5).	0	GO_ID:7997	TAIR|gene:2057980 SPTR:Q94AN1 symbol:AT2G37040.1 [GO:0006952 "defense response" evidence=TAS] [GO:0009611 "response to wounding" evidence=TAS] [GO:0045548 "phenylalanine ammonia-lyase activity" evidence=ISS] [GO:0006979 "response to oxidative stress" evidence=IEP] InterPro:IPR001106 InterPro:IPR005922 Pfam:PF00221 GO:GO:0005737 GO:GO:0009058 HSSP:P21310 PROSITE:PS00488 EMBL:AY045919 EMBL:AY079363…	0
chr4.CM0175.8	99.1.3.2.883	ERF13_ARATH							ERF13_ARATH	Activator;DNA-binding;Ethylenesignalingpathway;Nuclearprotein;Plantdefense;Transcription;Transcriptionregulation,Ethylene-responsive transcription factor 13 (Ethylene-responsive element-binding factor 13) (EREBP-13) (AtERF13).	2e-22	GO_ID:42974	TAIR|gene:3440765 SPTR:Q9FH54 symbol:AT5G61890.1 [GO:0003700 "transcription factor activity" evidence=ISS] [GO:0003677 "DNA binding" evidence=ISS] [GO:0005634 "nucleus" evidence=IC] [GO:0006355 "regulation of transcription, DNA-dependent" evidence=ISS] InterPro:IPR001471 InterPro:IPR000183 Pfam:PF00847 GO:GO:0005634 PROSITE:PS00879 HSSP:O80337 PRINTS:PR00367 ProDom:PD001423 SMART:SM00380 EMBL:AB0…	6e-39
chr4.CM0175.8	99.1.4.3099	GO_ID:42974							ERF13_ARATH	Activator;DNA-binding;Ethylenesignalingpathway;Nuclearprotein;Plantdefense;Transcription;Transcriptionregulation,Ethylene-responsive transcription factor 13 (Ethylene-responsive element-binding factor 13) (EREBP-13) (AtERF13).	2e-22	GO_ID:42974	TAIR|gene:3440765 SPTR:Q9FH54 symbol:AT5G61890.1 [GO:0003700 "transcription factor activity" evidence=ISS] [GO:0003677 "DNA binding" evidence=ISS] [GO:0005634 "nucleus" evidence=IC] [GO:0006355 "regulation of transcription, DNA-dependent" evidence=ISS] InterPro:IPR001471 InterPro:IPR000183 Pfam:PF00847 GO:GO:0005634 PROSITE:PS00879 HSSP:O80337 PRINTS:PR00367 ProDom:PD001423 SMART:SM00380 EMBL:AB0…	6e-39
chr1.CM0033.3.1	1.10.9.5	E4.3.1.5 phenylalanine ammonia-lyase [EC:4.3.1.5] [GO:0045548]	ath:At3g53260	T4D2.190; phenylalanine ammonia-lyase 2 (PAL2) [EC:4.3.1.5] [KO:K01747]	3e-64	SPy2089	COG2986	8e-11	PAL1_SOYBN	Lyase;Multigenefamily;Phenylpropanoidmetabolism,Phenylalanine ammonia-lyase 1 (EC 4.3.1.5).	7e-71	GO_ID:16175	TAIR|gene:2101957 SPTR:P45724 symbol:AT3G53260.1 [GO:0006952 "defense response" evidence=TAS] [GO:0009611 "response to wounding" evidence=TAS] [GO:0045548 "phenylalanine ammonia-lyase activity" evidence=ISS] [GO:0006979 "response to oxidative stress" evidence=IEP] InterPro:IPR001106 InterPro:IPR005922 Pfam:PF00221 InterPro:IPR008948 HSSP:P21310 PROSITE:PS00488 TIGRFAMs:TIGR01226 EMBL:AL132958 EMB…	8e-65
chr1.CM0033.3.1	1.5.13.12	E4.3.1.5 phenylalanine ammonia-lyase [EC:4.3.1.5] [GO:0045548]	ath:At3g53260	T4D2.190; phenylalanine ammonia-lyase 2 (PAL2) [EC:4.3.1.5] [KO:K01747]	3e-64	SPy2089	COG2986	8e-11	PAL1_SOYBN	Lyase;Multigenefamily;Phenylpropanoidmetabolism,Phenylalanine ammonia-lyase 1 (EC 4.3.1.5).	7e-71	GO_ID:16175	TAIR|gene:2101957 SPTR:P45724 symbol:AT3G53260.1 [GO:0006952 "defense response" evidence=TAS] [GO:0009611 "response to wounding" evidence=TAS] [GO:0045548 "phenylalanine ammonia-lyase activity" evidence=ISS] [GO:0006979 "response to oxidative stress" evidence=IEP] InterPro:IPR001106 InterPro:IPR005922 Pfam:PF00221 InterPro:IPR008948 HSSP:P21310 PROSITE:PS00488 TIGRFAMs:TIGR01226 EMBL:AL132958 EMB…	8e-65
chr1.CM0033.3.1	1.5.11.11	E4.3.1.3, hutH histidine ammonia-lyase [EC:4.3.1.3] [COG:COG2986] [GO:0004397]	ath:At3g53260	T4D2.190; phenylalanine ammonia-lyase 2 (PAL2) [EC:4.3.1.5] [KO:K01747]	3e-64	SPy2089	COG2986	8e-11	PAL1_SOYBN	Lyase;Multigenefamily;Phenylpropanoidmetabolism,Phenylalanine ammonia-lyase 1 (EC 4.3.1.5).	7e-71	GO_ID:16175	TAIR|gene:2101957 SPTR:P45724 symbol:AT3G53260.1 [GO:0006952 "defense response" evidence=TAS] [GO:0009611 "response to wounding" evidence=TAS] [GO:0045548 "phenylalanine ammonia-lyase activity" evidence=ISS] [GO:0006979 "response to oxidative stress" evidence=IEP] InterPro:IPR001106 InterPro:IPR005922 Pfam:PF00221 InterPro:IPR008948 HSSP:P21310 PROSITE:PS00488 TIGRFAMs:TIGR01226 EMBL:AL132958 EMB…	8e-65
chr1.CM0033.3.1	1.2.7.15	E4.3.1.5 phenylalanine ammonia-lyase [EC:4.3.1.5] [GO:0045548]	ath:At3g53260	T4D2.190; phenylalanine ammonia-lyase 2 (PAL2) [EC:4.3.1.5] [KO:K01747]	3e-64	SPy2089	COG2986	8e-11	PAL1_SOYBN	Lyase;Multigenefamily;Phenylpropanoidmetabolism,Phenylalanine ammonia-lyase 1 (EC 4.3.1.5).	7e-71	GO_ID:16175	TAIR|gene:2101957 SPTR:P45724 symbol:AT3G53260.1 [GO:0006952 "defense response" evidence=TAS] [GO:0009611 "response to wounding" evidence=TAS] [GO:0045548 "phenylalanine ammonia-lyase activity" evidence=ISS] [GO:0006979 "response to oxidative stress" evidence=IEP] InterPro:IPR001106 InterPro:IPR005922 Pfam:PF00221 InterPro:IPR008948 HSSP:P21310 PROSITE:PS00488 TIGRFAMs:TIGR01226 EMBL:AL132958 EMB…	8e-65
chr1.CM0033.3.1	1.2.7.14	E4.3.1.3, hutH histidine ammonia-lyase [EC:4.3.1.3] [COG:COG2986] [GO:0004397]	ath:At3g53260	T4D2.190; phenylalanine ammonia-lyase 2 (PAL2) [EC:4.3.1.5] [KO:K01747]	3e-64	SPy2089	COG2986	8e-11	PAL1_SOYBN	Lyase;Multigenefamily;Phenylpropanoidmetabolism,Phenylalanine ammonia-lyase 1 (EC 4.3.1.5).	7e-71	GO_ID:16175	TAIR|gene:2101957 SPTR:P45724 symbol:AT3G53260.1 [GO:0006952 "defense response" evidence=TAS] [GO:0009611 "response to wounding" evidence=TAS] [GO:0045548 "phenylalanine ammonia-lyase activity" evidence=ISS] [GO:0006979 "response to oxidative stress" evidence=IEP] InterPro:IPR001106 InterPro:IPR005922 Pfam:PF00221 InterPro:IPR008948 HSSP:P21310 PROSITE:PS00488 TIGRFAMs:TIGR01226 EMBL:AL132958 EMB…	8e-65
chr1.CM0033.3.1	1.5.12.36	E4.3.1.5 phenylalanine ammonia-lyase [EC:4.3.1.5] [GO:0045548]	ath:At3g53260	T4D2.190; phenylalanine ammonia-lyase 2 (PAL2) [EC:4.3.1.5] [KO:K01747]	3e-64	SPy2089	COG2986	8e-11	PAL1_SOYBN	Lyase;Multigenefamily;Phenylpropanoidmetabolism,Phenylalanine ammonia-lyase 1 (EC 4.3.1.5).	7e-71	GO_ID:16175	TAIR|gene:2101957 SPTR:P45724 symbol:AT3G53260.1 [GO:0006952 "defense response" evidence=TAS] [GO:0009611 "response to wounding" evidence=TAS] [GO:0045548 "phenylalanine ammonia-lyase activity" evidence=ISS] [GO:0006979 "response to oxidative stress" evidence=IEP] InterPro:IPR001106 InterPro:IPR005922 Pfam:PF00221 InterPro:IPR008948 HSSP:P21310 PROSITE:PS00488 TIGRFAMs:TIGR01226 EMBL:AL132958 EMB…	8e-65
chr6.CM0013.45	99.1.4.2497	GO_ID:478							NOX1_HUMAN	Alternativesplicing;Electrontransport;FAD;Glycoprotein;Heme;Iontransport;Ionicchannel;Iron;Membrane;Metal-binding;NADP;Oxidoreductase;Transmembrane;Transport;Voltage-gatedchannel,NADPH oxidase homolog 1 (NOX-1) (NOH-1) (NADH/NADPH mitogenic oxidase subunit P65-MOX) (Mitogenic oxidase 1) (MOX1).	9e-63	GO_ID:478	TAIR|gene:2024602 SPTR:O48538 symbol:ATRBOHF [GO:0005887 "integral to plasma membrane" evidence=IMP] [GO:0006800 "oxygen and reactive oxygen species metabolism" evidence=IMP] [GO:0006952 "defense response" evidence=IMP] [GO:0016174 "NAD(P)H oxidase activity" evidence=TAS] [GO:0009738 "abscisic acid mediated signaling" evidence=TAS] InterPro:IPR002048 InterPro:IPR002916 Pfam:PF00036 InterPro:IPR01…	0
chr6.CM0013.45	99.1.3.2.1657	NOX1_HUMAN							NOX1_HUMAN	Alternativesplicing;Electrontransport;FAD;Glycoprotein;Heme;Iontransport;Ionicchannel;Iron;Membrane;Metal-binding;NADP;Oxidoreductase;Transmembrane;Transport;Voltage-gatedchannel,NADPH oxidase homolog 1 (NOX-1) (NOH-1) (NADH/NADPH mitogenic oxidase subunit P65-MOX) (Mitogenic oxidase 1) (MOX1).	9e-63	GO_ID:478	TAIR|gene:2024602 SPTR:O48538 symbol:ATRBOHF [GO:0005887 "integral to plasma membrane" evidence=IMP] [GO:0006800 "oxygen and reactive oxygen species metabolism" evidence=IMP] [GO:0006952 "defense response" evidence=IMP] [GO:0016174 "NAD(P)H oxidase activity" evidence=TAS] [GO:0009738 "abscisic acid mediated signaling" evidence=TAS] InterPro:IPR002048 InterPro:IPR002916 Pfam:PF00036 InterPro:IPR01…	0
Ljwgs_083913.1	99.1.3.2.17	TMVRN_NICGU							TMVRN_NICGU	Alternativesplicing;ATP-binding;Hypersensitiveresponse;Leucine-richrepeat;Nucleotide-binding;Plantdefense;Repeat,TMV resistance protein N.	1e-32	GO_ID:2461	TAIR|gene:2032712 SPTR:Q9SSN6 symbol:AT1G72900.1 [GO:0006952 "defense response" evidence=ISS] InterPro:IPR000157 InterPro:IPR000767 Pfam:PF01582 GO:GO:0016020 SMART:SM00255 PROSITE:PS50104 PRINTS:PR00364 EMBL:AC008017 EMBL:AY136432 EMBL:BT000215 PIR:B96754 SPTR:Q9SSN6	6e-26
Ljwgs_083913.1	99.1.4.1918	GO_ID:2461							TMVRN_NICGU	Alternativesplicing;ATP-binding;Hypersensitiveresponse;Leucine-richrepeat;Nucleotide-binding;Plantdefense;Repeat,TMV resistance protein N.	1e-32	GO_ID:2461	TAIR|gene:2032712 SPTR:Q9SSN6 symbol:AT1G72900.1 [GO:0006952 "defense response" evidence=ISS] InterPro:IPR000157 InterPro:IPR000767 Pfam:PF01582 GO:GO:0016020 SMART:SM00255 PROSITE:PS50104 PRINTS:PR00364 EMBL:AC008017 EMBL:AY136432 EMBL:BT000215 PIR:B96754 SPTR:Q9SSN6	6e-26
Ljwgs_039342.2	4.2.5	Apoptosis [CLASS:04210] [PATH:hsa04210] [GO:0006915]							TMVRN_NICGU	Alternativesplicing;ATP-binding;Hypersensitiveresponse;Leucine-richrepeat;Nucleotide-binding;Plantdefense;Repeat,TMV resistance protein N.	3e-57	GO_ID:19754	TAIR|gene:2027527 SPTR:Q9FXA6 symbol:AT1G56540.1 [GO:0006952 "defense response" evidence=ISS] Pfam:PF00560 InterPro:IPR003593 InterPro:IPR001611 InterPro:IPR000157 InterPro:IPR002182 InterPro:IPR000767 Pfam:PF01582 GO:GO:0006915 SMART:SM00382 GO:GO:0016020 SMART:SM00255 PROSITE:PS50104 PRINTS:PR00364 Pfam:PF00931 InterPro:IPR011713 Pfam:PF07725 EMBL:AC009323 PIR:A96607 SPTR:Q9FXA6	7e-54
chr2.CM0060.34	99.1.3.2.1945	PTI6_LYCES							PTI6_LYCES	Activator;DNA-binding;Nuclearprotein;Plantdefense;Transcription;Transcriptionregulation,Pathogenesis-related genes transcriptional activator PTI6 (PTO- interacting protein 6).	4e-21	GO_ID:9791	TAIR|gene:2128428 SPTR:Q9SUQ2 symbol:AT4G23750.1 [GO:0003700 "transcription factor activity" evidence=ISS] [GO:0003677 "DNA binding" evidence=ISS] [GO:0005634 "nucleus" evidence=IC] [GO:0006355 "regulation of transcription, DNA-dependent" evidence=ISS] InterPro:IPR001471 Pfam:PF00847 GO:GO:0005634 HSSP:O80337 PRINTS:PR00367 ProDom:PD001423 SMART:SM00380 EMBL:AL035394 EMBL:AL161560 EMBL:AY057475 E…	1e-27
chr2.CM0060.34	99.1.4.1557	GO_ID:9791							PTI6_LYCES	Activator;DNA-binding;Nuclearprotein;Plantdefense;Transcription;Transcriptionregulation,Pathogenesis-related genes transcriptional activator PTI6 (PTO- interacting protein 6).	4e-21	GO_ID:9791	TAIR|gene:2128428 SPTR:Q9SUQ2 symbol:AT4G23750.1 [GO:0003700 "transcription factor activity" evidence=ISS] [GO:0003677 "DNA binding" evidence=ISS] [GO:0005634 "nucleus" evidence=IC] [GO:0006355 "regulation of transcription, DNA-dependent" evidence=ISS] InterPro:IPR001471 Pfam:PF00847 GO:GO:0005634 HSSP:O80337 PRINTS:PR00367 ProDom:PD001423 SMART:SM00380 EMBL:AL035394 EMBL:AL161560 EMBL:AY057475 E…	1e-27
Ljwgs_064061.2	4.2.5	Apoptosis [CLASS:04210] [PATH:hsa04210] [GO:0006915]							TMVRN_NICGU	Alternativesplicing;ATP-binding;Hypersensitiveresponse;Leucine-richrepeat;Nucleotide-binding;Plantdefense;Repeat,TMV resistance protein N.	8e-09	GO_ID:38318	TAIR|gene:2156578 SPTR:Q9FKB9 symbol:AT5G48770.1 [GO:0006952 "defense response" evidence=ISS] Pfam:PF00560 InterPro:IPR001611 InterPro:IPR000157 InterPro:IPR002182 InterPro:IPR000767 Pfam:PF01582 GO:GO:0006915 PRINTS:PR00019 GO:GO:0016020 InterPro:IPR011991 SMART:SM00255 PROSITE:PS50104 PRINTS:PR00364 Pfam:PF00931 InterPro:IPR011713 Pfam:PF07725 EMBL:AB012242 SPTR:Q9FKB9	7e-11
Ljwgs_146586.1	99.1.3.2.2519	ERF1A_ARATH							ERF1A_ARATH	3D-structure;Activator;DNA-binding;Ethylenesignalingpathway;Nuclearprotein;Plantdefense;Transcription;Transcriptionregulation,Ethylene-responsive transcription factor 1A (Ethylene-responsive element-binding factor 1A) (EREBP-1A) (AtERF1).	2e-39	GO_ID:30485	TAIR|gene:2171513 SPTR:O80338 symbol:ATERF2 "ETHYLENE RESPONSE FACTOR 2" [GO:0003677 "DNA binding" evidence=TAS] [GO:0003700 "transcription factor activity" evidence=ISS;IDA;TAS] [GO:0006355 "regulation of transcription, DNA-dependent" evidence=IDA] [GO:0016563 "transcriptional activator activity" evidence=IMP;IDA] [GO:0045941 "positive regulation of transcription" evidence=IDA] [GO:0005634 "nucl…	8e-33
Ljwgs_146586.1	99.1.4.3526	GO_ID:30485							ERF1A_ARATH	3D-structure;Activator;DNA-binding;Ethylenesignalingpathway;Nuclearprotein;Plantdefense;Transcription;Transcriptionregulation,Ethylene-responsive transcription factor 1A (Ethylene-responsive element-binding factor 1A) (EREBP-1A) (AtERF1).	2e-39	GO_ID:30485	TAIR|gene:2171513 SPTR:O80338 symbol:ATERF2 "ETHYLENE RESPONSE FACTOR 2" [GO:0003677 "DNA binding" evidence=TAS] [GO:0003700 "transcription factor activity" evidence=ISS;IDA;TAS] [GO:0006355 "regulation of transcription, DNA-dependent" evidence=IDA] [GO:0016563 "transcriptional activator activity" evidence=IMP;IDA] [GO:0045941 "positive regulation of transcription" evidence=IDA] [GO:0005634 "nucl…	8e-33
chr1.CM0150.1	99.1.3.2.3737	MLOH1_HORVU							MLOH1_HORVU	Calmodulin-binding;Membrane;Pathogenesis-relatedprotein;Plantdefense;Transmembrane,MLO protein homolog 1.	7e-139	GO_ID:1594	TAIR|gene:2202063 SPTR:Q9SXB6 symbol:AT1G11310.1 [GO:0005516 "calmodulin binding" evidence=ISS] [GO:0005886 "plasma membrane" evidence=ISS] [GO:0006952 "defense response" evidence=ISS] [GO:0008219 "cell death" evidence=ISS] InterPro:IPR004326 Pfam:PF03094 EMBL:AC007259 EMBL:AF369563 EMBL:AY086586 PIR:B86247 SPTR:Q9SXB6	3e-121
chr1.CM0150.1	99.1.4.5664	GO_ID:1594							MLOH1_HORVU	Calmodulin-binding;Membrane;Pathogenesis-relatedprotein;Plantdefense;Transmembrane,MLO protein homolog 1.	7e-139	GO_ID:1594	TAIR|gene:2202063 SPTR:Q9SXB6 symbol:AT1G11310.1 [GO:0005516 "calmodulin binding" evidence=ISS] [GO:0005886 "plasma membrane" evidence=ISS] [GO:0006952 "defense response" evidence=ISS] [GO:0008219 "cell death" evidence=ISS] InterPro:IPR004326 Pfam:PF03094 EMBL:AC007259 EMBL:AF369563 EMBL:AY086586 PIR:B86247 SPTR:Q9SXB6	3e-121
Ljwgs_006915.1	99.1.3.2.1009	DR206_PEA							DR206_PEA	Pathogenesis-relatedprotein;Plantdefense,Disease resistance response protein 206.	1e-38	GO_ID:2597	TAIR|gene:2024592 SPTR:Q9SH66 symbol:AT1G64160.1 [GO:0005554 "molecular function unknown" evidence=ND] [GO:0006952 "defense response" evidence=ISS] [GO:0009807 "lignan biosynthesis" evidence=ISS] InterPro:IPR004265 Pfam:PF03018 EMBL:AC007764 EMBL:BT010486 EMBL:AK175255 EMBL:AK176738 PIR:A96666 SPTR:Q9SH66	3e-52
Ljwgs_006915.1	99.1.4.5006	GO_ID:2597							DR206_PEA	Pathogenesis-relatedprotein;Plantdefense,Disease resistance response protein 206.	1e-38	GO_ID:2597	TAIR|gene:2024592 SPTR:Q9SH66 symbol:AT1G64160.1 [GO:0005554 "molecular function unknown" evidence=ND] [GO:0006952 "defense response" evidence=ISS] [GO:0009807 "lignan biosynthesis" evidence=ISS] InterPro:IPR004265 Pfam:PF03018 EMBL:AC007764 EMBL:BT010486 EMBL:AK175255 EMBL:AK176738 PIR:A96666 SPTR:Q9SH66	3e-52
Ljwgs_021723.2	99.1.3.2.1885	DR100_ARATH	ath:At4g28490	F20O9.180; leucine-rich repeat transmembrane protein kinase, putative [EC:2.7.1.37] [KO:K00870]	1e-14				DR100_ARATH	DNAdamage;DNArepair;Leucine-richrepeat;Repeat;Signal,DNA-damage-repair/toleration protein DRT100 precursor.	2e-39	GO_ID:6778	TAIR|gene:2091870 SPTR:Q9LT39 symbol:AT3G20820.1 [GO:0005515 "protein binding" evidence=ISS;NAS] [GO:0007165 "signal transduction" evidence=IC] [GO:0006952 "defense response" evidence=ISS] Pfam:PF00560 InterPro:IPR001611 InterPro:IPR007090 PRINTS:PR00019 EMBL:AB025629 EMBL:AY063922 EMBL:AY117334 SPTR:Q9LT39	5e-44
Ljwgs_021723.2	99.1.4.1493	GO_ID:6778	ath:At4g28490	F20O9.180; leucine-rich repeat transmembrane protein kinase, putative [EC:2.7.1.37] [KO:K00870]	1e-14				DR100_ARATH	DNAdamage;DNArepair;Leucine-richrepeat;Repeat;Signal,DNA-damage-repair/toleration protein DRT100 precursor.	2e-39	GO_ID:6778	TAIR|gene:2091870 SPTR:Q9LT39 symbol:AT3G20820.1 [GO:0005515 "protein binding" evidence=ISS;NAS] [GO:0007165 "signal transduction" evidence=IC] [GO:0006952 "defense response" evidence=ISS] Pfam:PF00560 InterPro:IPR001611 InterPro:IPR007090 PRINTS:PR00019 EMBL:AB025629 EMBL:AY063922 EMBL:AY117334 SPTR:Q9LT39	5e-44
Ljwgs_021723.2	99.1.1.97	KO:K00870	ath:At4g28490	F20O9.180; leucine-rich repeat transmembrane protein kinase, putative [EC:2.7.1.37] [KO:K00870]	1e-14				DR100_ARATH	DNAdamage;DNArepair;Leucine-richrepeat;Repeat;Signal,DNA-damage-repair/toleration protein DRT100 precursor.	2e-39	GO_ID:6778	TAIR|gene:2091870 SPTR:Q9LT39 symbol:AT3G20820.1 [GO:0005515 "protein binding" evidence=ISS;NAS] [GO:0007165 "signal transduction" evidence=IC] [GO:0006952 "defense response" evidence=ISS] Pfam:PF00560 InterPro:IPR001611 InterPro:IPR007090 PRINTS:PR00019 EMBL:AB025629 EMBL:AY063922 EMBL:AY117334 SPTR:Q9LT39	5e-44
chr4.CM0073.88	4.2.4.78	MOB1 maintenance of ploidy protein MOB1 (MPS1 binder 1)	ath:At4g19050	F13C5.220; mob1/phocein family protein [KO:K06685]	2e-22				TMVRN_NICGU	Alternativesplicing;ATP-binding;Hypersensitiveresponse;Leucine-richrepeat;Nucleotide-binding;Plantdefense;Repeat,TMV resistance protein N.	1e-60	GO_ID:33237	TAIR|gene:2118105 SPTR:Q9SZ66 symbol:AT4G12010.1 [GO:0006952 "defense response" evidence=ISS] Pfam:PF00560 InterPro:IPR001611 InterPro:IPR000157 InterPro:IPR002182 InterPro:IPR000767 Pfam:PF01582 GO:GO:0006915 PRINTS:PR00019 GO:GO:0016020 SMART:SM00255 PROSITE:PS50104 PRINTS:PR00364 Pfam:PF00931 InterPro:IPR011713 Pfam:PF07725 EMBL:AL161533 EMBL:AL049638 PIR:T06608 SPTR:Q9SZ66	9e-61
chr4.CM0073.88	4.2.5	Apoptosis [CLASS:04210] [PATH:hsa04210] [GO:0006915]	ath:At4g19050	F13C5.220; mob1/phocein family protein [KO:K06685]	2e-22				TMVRN_NICGU	Alternativesplicing;ATP-binding;Hypersensitiveresponse;Leucine-richrepeat;Nucleotide-binding;Plantdefense;Repeat,TMV resistance protein N.	1e-60	GO_ID:33237	TAIR|gene:2118105 SPTR:Q9SZ66 symbol:AT4G12010.1 [GO:0006952 "defense response" evidence=ISS] Pfam:PF00560 InterPro:IPR001611 InterPro:IPR000157 InterPro:IPR002182 InterPro:IPR000767 Pfam:PF01582 GO:GO:0006915 PRINTS:PR00019 GO:GO:0016020 SMART:SM00255 PROSITE:PS50104 PRINTS:PR00364 Pfam:PF00931 InterPro:IPR011713 Pfam:PF07725 EMBL:AL161533 EMBL:AL049638 PIR:T06608 SPTR:Q9SZ66	9e-61
Ljwgs_014659.1	4.4.1.22	SERPINC1, AT3 antithrombin III	hsa:462	SERPINC1; serine (or cysteine) proteinase inhibitor, clade C (antithrombin), member 1 [KO:K03911]	1e-35				PRTZ_HORVU	Directproteinsequencing;Multigenefamily;Plantdefense;Proteaseinhibitor;Seedstorageprotein;Storageprotein,Protein Z (Z4) (Major endosperm albumin).	2e-86	GO_ID:5617	TAIR|gene:3435226 SPTR:Q9S7T8 symbol:AT1G47710.1 [GO:0000004 "biological process unknown" evidence=ND] [GO:0008372 "cellular component unknown" evidence=ND] [GO:0004867 "serine-type endopeptidase inhibitor activity" evidence=ISS] InterPro:IPR000215 Pfam:PF00079 SMART:SM00093 PROSITE:PS00284 HSSP:P01008 EMBL:AC007519 EMBL:AC012463 EMBL:BT002483 EMBL:BT008481 PIR:H96517 SPTR:Q9S7T8	8e-102
Ljwgs_003365.1	4.2.5	Apoptosis [CLASS:04210] [PATH:hsa04210] [GO:0006915]							TMVRN_NICGU	Alternativesplicing;ATP-binding;Hypersensitiveresponse;Leucine-richrepeat;Nucleotide-binding;Plantdefense;Repeat,TMV resistance protein N.	8e-47	GO_ID:15311	TAIR|gene:2155188 SPTR:Q9FH20 symbol:AT5G49140.1 [GO:0006952 "defense response" evidence=ISS] Pfam:PF00560 InterPro:IPR006025 InterPro:IPR001611 InterPro:IPR000157 InterPro:IPR002182 InterPro:IPR000767 Prosite:PS00142 Pfam:PF01582 GO:GO:0006915 GO:GO:0016020 InterPro:IPR011991 SMART:SM00255 PROSITE:PS50104 PRINTS:PR00364 Pfam:PF00931 InterPro:IPR011713 Pfam:PF07725 EMBL:AB023028 EMBL:AB016872 SPT…	1e-42
Ljwgs_037847.1	99.1.3.2.1421	SIRK_ARATH							SIRK_ARATH	ATP-binding;Kinase;Leucine-richrepeat;Membrane;Nucleotide-binding;Plantdefense;Receptor;Repeat;Serine/threonine-proteinkinase;Signal;Transferase;Transmembrane,Senescence-induced receptor-like serine/threonine-protein kinase precursor (FLG22-induced receptor-like kinase 1).	2e-11	GO_ID:50768	TAIR|gene:2083022 SPTR:Q9SFG3 symbol:AT3G05990.1 [GO:0005515 "protein binding" evidence=ISS;NAS] [GO:0007165 "signal transduction" evidence=IC] Pfam:PF00560 InterPro:IPR001611 InterPro:IPR007090 PRINTS:PR00019 EMBL:AC013454 EMBL:BT006475 SPTR:Q9SFG3	9e-36
Ljwgs_037847.1	99.1.4.5643	GO_ID:50768							SIRK_ARATH	ATP-binding;Kinase;Leucine-richrepeat;Membrane;Nucleotide-binding;Plantdefense;Receptor;Repeat;Serine/threonine-proteinkinase;Signal;Transferase;Transmembrane,Senescence-induced receptor-like serine/threonine-protein kinase precursor (FLG22-induced receptor-like kinase 1).	2e-11	GO_ID:50768	TAIR|gene:2083022 SPTR:Q9SFG3 symbol:AT3G05990.1 [GO:0005515 "protein binding" evidence=ISS;NAS] [GO:0007165 "signal transduction" evidence=IC] Pfam:PF00560 InterPro:IPR001611 InterPro:IPR007090 PRINTS:PR00019 EMBL:AC013454 EMBL:BT006475 SPTR:Q9SFG3	9e-36
Ljwgs_082007.1	4.2.4.78	MOB1 maintenance of ploidy protein MOB1 (MPS1 binder 1)	ath:At4g19050	F13C5.220; mob1/phocein family protein [KO:K06685]	5e-11				WRK19_ARATH	ATP-binding;DNA-binding;Kinase;Leucine-richrepeat;Nuclearprotein;Nucleotide-binding;Plantdefense;Repeat;Serine/threonine-proteinkinase;Transcription;Transcriptionregulation;Transferase,Probable WRKY transcription factor 19 (WRKY DNA-binding protein 19).	6e-22	GO_ID:22119	TAIR|gene:2130244 SPTR:Q9M0M8 symbol:AT4G16900.1 [GO:0006952 "defense response" evidence=ISS] Pfam:PF00560 InterPro:IPR003593 InterPro:IPR001611 InterPro:IPR000157 InterPro:IPR002182 InterPro:IPR000767 Pfam:PF01582 GO:GO:0006915 SMART:SM00382 GO:GO:0016020 InterPro:IPR011991 SMART:SM00255 PROSITE:PS50104 PRINTS:PR00364 Pfam:PF00931 InterPro:IPR011713 Pfam:PF07725 EMBL:AL161545 SPTR:Q9M0M8	1e-18
Ljwgs_082007.1	4.2.5	Apoptosis [CLASS:04210] [PATH:hsa04210] [GO:0006915]	ath:At4g19050	F13C5.220; mob1/phocein family protein [KO:K06685]	5e-11				WRK19_ARATH	ATP-binding;DNA-binding;Kinase;Leucine-richrepeat;Nuclearprotein;Nucleotide-binding;Plantdefense;Repeat;Serine/threonine-proteinkinase;Transcription;Transcriptionregulation;Transferase,Probable WRKY transcription factor 19 (WRKY DNA-binding protein 19).	6e-22	GO_ID:22119	TAIR|gene:2130244 SPTR:Q9M0M8 symbol:AT4G16900.1 [GO:0006952 "defense response" evidence=ISS] Pfam:PF00560 InterPro:IPR003593 InterPro:IPR001611 InterPro:IPR000157 InterPro:IPR002182 InterPro:IPR000767 Pfam:PF01582 GO:GO:0006915 SMART:SM00382 GO:GO:0016020 InterPro:IPR011991 SMART:SM00255 PROSITE:PS50104 PRINTS:PR00364 Pfam:PF00931 InterPro:IPR011713 Pfam:PF07725 EMBL:AL161545 SPTR:Q9M0M8	1e-18
Ljwgs_031485.1	1.1.8.12	E3.2.1.39 glucan endo-1,3-beta-D-glucosidase [EC:3.2.1.39]	ath:At3g57260	F28O9.110; glycosyl hydrolase family 17 protein [EC:3.2.1.39] [KO:K01199]	4e-15				E135_ARATH	Glycoprotein;Glycosidase;GPI-anchor;Hydrolase;Lipoprotein;Membrane;Plantdefense;Signal,Putative glucan endo-1,3-beta-glucosidase 5 precursor (EC 3.2.1.39) ((1->3)-beta-glucan endohydrolase) ((1->3)-beta-glucanase) (Beta-1,3- endoglucanase) (Beta-1,3-glucanase).	5e-35	GO_ID:43830	TAIR|gene:2087197 SPTR:Q9LK11 symbol:AT3G24330.1 [GO:0031225 "anchored to membrane" evidence=TAS] [GO:0004553 "hydrolase activity, hydrolyzing O-glycosyl compounds" evidence=ISS] InterPro:IPR000490 PROSITE:PS00587 Pfam:PF00332 HSSP:P15737 EMBL:AP000382 SPTR:Q9LK11	1e-35
