# Supplementary material for: Dissection of Symbiosis and Organ Development by Integrated Transcriptome Analysis of Lotus japonicus Mutant and Wild-Type Plants
Source: PLoS One. 2009 Aug 7;4(8):e6556. doi: 10.1371/journal.pone.0006556 (PMC2717213; doi:10.1371/journal.pone.0006556)
Supplement: Folder S5 — Fix-minus mutants (9.19 MB ZIP) [file pone.0006556.s013.zip › S5.FIX-MINUS MUTANTS copy/5.1.Fix_minus_Nodule_vs_Uninoclated_Root/5.1.2. Specific transcript analysis/5.1.2.10/5.1.2.10.ethylene.txt]

chr4.CM0501.53	1.5.13.4.1	E2.6.1.1A, aspB aspartate aminotransferase [COG:COG0436]	ath:At4g11280	F8L21.70; 1-aminocyclopropane-1-carboxylate synthase 6 / ACC synthase 6 (ACS6) [EC:4.4.1.14] [KO:K01762]	2e-111	MJ0684	COG0436	1e-13	1A1C_SOYBN	Ethylenebiosynthesis;Fruitripening;Lyase;Multigenefamily;Pyridoxalphosphate,1-aminocyclopropane-1-carboxylate synthase (EC 4.4.1.14) (ACC synthase) (S-adenosyl-L-methionine methylthioadenosine-lyase).	8e-152	GO_ID:22903	TAIR|gene:2128297 SPTR:Q9SAR0 symbol:AT4G11280.1 [GO:0009605 "response to external stimulus" evidence=IEP] [GO:0009693 "ethylene biosynthesis" evidence=TAS] [GO:0009723 "response to ethylene stimulus" evidence=IEP] [GO:0009733 "response to auxin stimulus" evidence=IEP] InterPro:IPR001176 InterPro:IPR004839 Pfam:PF00155 InterPro:IPR004838 PRINTS:PR00753 PROSITE:PS00105 HSSP:P18485 EMBL:AL161531 EM…	5e-112
chr4.CM0501.53	1.2.4.17	E2.6.1.2, GPT alanine transaminase [EC:2.6.1.2] [COG:COG0436] [GO:0004021]	ath:At4g11280	F8L21.70; 1-aminocyclopropane-1-carboxylate synthase 6 / ACC synthase 6 (ACS6) [EC:4.4.1.14] [KO:K01762]	2e-111	MJ0684	COG0436	1e-13	1A1C_SOYBN	Ethylenebiosynthesis;Fruitripening;Lyase;Multigenefamily;Pyridoxalphosphate,1-aminocyclopropane-1-carboxylate synthase (EC 4.4.1.14) (ACC synthase) (S-adenosyl-L-methionine methylthioadenosine-lyase).	8e-152	GO_ID:22903	TAIR|gene:2128297 SPTR:Q9SAR0 symbol:AT4G11280.1 [GO:0009605 "response to external stimulus" evidence=IEP] [GO:0009693 "ethylene biosynthesis" evidence=TAS] [GO:0009723 "response to ethylene stimulus" evidence=IEP] [GO:0009733 "response to auxin stimulus" evidence=IEP] InterPro:IPR001176 InterPro:IPR004839 Pfam:PF00155 InterPro:IPR004838 PRINTS:PR00753 PROSITE:PS00105 HSSP:P18485 EMBL:AL161531 EM…	5e-112
chr4.CM0501.53	1.5.1.11	E2.6.1.2, GPT alanine transaminase [EC:2.6.1.2] [COG:COG0436] [GO:0004021]	ath:At4g11280	F8L21.70; 1-aminocyclopropane-1-carboxylate synthase 6 / ACC synthase 6 (ACS6) [EC:4.4.1.14] [KO:K01762]	2e-111	MJ0684	COG0436	1e-13	1A1C_SOYBN	Ethylenebiosynthesis;Fruitripening;Lyase;Multigenefamily;Pyridoxalphosphate,1-aminocyclopropane-1-carboxylate synthase (EC 4.4.1.14) (ACC synthase) (S-adenosyl-L-methionine methylthioadenosine-lyase).	8e-152	GO_ID:22903	TAIR|gene:2128297 SPTR:Q9SAR0 symbol:AT4G11280.1 [GO:0009605 "response to external stimulus" evidence=IEP] [GO:0009693 "ethylene biosynthesis" evidence=TAS] [GO:0009723 "response to ethylene stimulus" evidence=IEP] [GO:0009733 "response to auxin stimulus" evidence=IEP] InterPro:IPR001176 InterPro:IPR004839 Pfam:PF00155 InterPro:IPR004838 PRINTS:PR00753 PROSITE:PS00105 HSSP:P18485 EMBL:AL161531 EM…	5e-112
chr4.CM0501.53	1.11.1.8.1	E2.6.1.-D, patA aminotransferase [EC:2.6.1.-] [COG:COG0436]	ath:At4g11280	F8L21.70; 1-aminocyclopropane-1-carboxylate synthase 6 / ACC synthase 6 (ACS6) [EC:4.4.1.14] [KO:K01762]	2e-111	MJ0684	COG0436	1e-13	1A1C_SOYBN	Ethylenebiosynthesis;Fruitripening;Lyase;Multigenefamily;Pyridoxalphosphate,1-aminocyclopropane-1-carboxylate synthase (EC 4.4.1.14) (ACC synthase) (S-adenosyl-L-methionine methylthioadenosine-lyase).	8e-152	GO_ID:22903	TAIR|gene:2128297 SPTR:Q9SAR0 symbol:AT4G11280.1 [GO:0009605 "response to external stimulus" evidence=IEP] [GO:0009693 "ethylene biosynthesis" evidence=TAS] [GO:0009723 "response to ethylene stimulus" evidence=IEP] [GO:0009733 "response to auxin stimulus" evidence=IEP] InterPro:IPR001176 InterPro:IPR004839 Pfam:PF00155 InterPro:IPR004838 PRINTS:PR00753 PROSITE:PS00105 HSSP:P18485 EMBL:AL161531 EM…	5e-112
chr4.CM0501.53	1.5.8.12	E2.6.1.-D, patA aminotransferase [EC:2.6.1.-] [COG:COG0436] [GO:0008483]	ath:At4g11280	F8L21.70; 1-aminocyclopropane-1-carboxylate synthase 6 / ACC synthase 6 (ACS6) [EC:4.4.1.14] [KO:K01762]	2e-111	MJ0684	COG0436	1e-13	1A1C_SOYBN	Ethylenebiosynthesis;Fruitripening;Lyase;Multigenefamily;Pyridoxalphosphate,1-aminocyclopropane-1-carboxylate synthase (EC 4.4.1.14) (ACC synthase) (S-adenosyl-L-methionine methylthioadenosine-lyase).	8e-152	GO_ID:22903	TAIR|gene:2128297 SPTR:Q9SAR0 symbol:AT4G11280.1 [GO:0009605 "response to external stimulus" evidence=IEP] [GO:0009693 "ethylene biosynthesis" evidence=TAS] [GO:0009723 "response to ethylene stimulus" evidence=IEP] [GO:0009733 "response to auxin stimulus" evidence=IEP] InterPro:IPR001176 InterPro:IPR004839 Pfam:PF00155 InterPro:IPR004838 PRINTS:PR00753 PROSITE:PS00105 HSSP:P18485 EMBL:AL161531 EM…	5e-112
chr4.CM0501.53	1.5.2.1.1	E2.6.1.1A, aspB aspartate aminotransferase [COG:COG0436]	ath:At4g11280	F8L21.70; 1-aminocyclopropane-1-carboxylate synthase 6 / ACC synthase 6 (ACS6) [EC:4.4.1.14] [KO:K01762]	2e-111	MJ0684	COG0436	1e-13	1A1C_SOYBN	Ethylenebiosynthesis;Fruitripening;Lyase;Multigenefamily;Pyridoxalphosphate,1-aminocyclopropane-1-carboxylate synthase (EC 4.4.1.14) (ACC synthase) (S-adenosyl-L-methionine methylthioadenosine-lyase).	8e-152	GO_ID:22903	TAIR|gene:2128297 SPTR:Q9SAR0 symbol:AT4G11280.1 [GO:0009605 "response to external stimulus" evidence=IEP] [GO:0009693 "ethylene biosynthesis" evidence=TAS] [GO:0009723 "response to ethylene stimulus" evidence=IEP] [GO:0009733 "response to auxin stimulus" evidence=IEP] InterPro:IPR001176 InterPro:IPR004839 Pfam:PF00155 InterPro:IPR004838 PRINTS:PR00753 PROSITE:PS00105 HSSP:P18485 EMBL:AL161531 EM…	5e-112
chr4.CM0501.53	1.5.7.7	E2.6.1.66, avtA valine--pyruvate aminotransferase [EC:2.6.1.66] [COG:COG0436] [GO:0009042]	ath:At4g11280	F8L21.70; 1-aminocyclopropane-1-carboxylate synthase 6 / ACC synthase 6 (ACS6) [EC:4.4.1.14] [KO:K01762]	2e-111	MJ0684	COG0436	1e-13	1A1C_SOYBN	Ethylenebiosynthesis;Fruitripening;Lyase;Multigenefamily;Pyridoxalphosphate,1-aminocyclopropane-1-carboxylate synthase (EC 4.4.1.14) (ACC synthase) (S-adenosyl-L-methionine methylthioadenosine-lyase).	8e-152	GO_ID:22903	TAIR|gene:2128297 SPTR:Q9SAR0 symbol:AT4G11280.1 [GO:0009605 "response to external stimulus" evidence=IEP] [GO:0009693 "ethylene biosynthesis" evidence=TAS] [GO:0009723 "response to ethylene stimulus" evidence=IEP] [GO:0009733 "response to auxin stimulus" evidence=IEP] InterPro:IPR001176 InterPro:IPR004839 Pfam:PF00155 InterPro:IPR004838 PRINTS:PR00753 PROSITE:PS00105 HSSP:P18485 EMBL:AL161531 EM…	5e-112
chr4.CM0501.53	1.5.15.22.1	E2.6.1.1A, aspB aspartate aminotransferase [COG:COG0436]	ath:At4g11280	F8L21.70; 1-aminocyclopropane-1-carboxylate synthase 6 / ACC synthase 6 (ACS6) [EC:4.4.1.14] [KO:K01762]	2e-111	MJ0684	COG0436	1e-13	1A1C_SOYBN	Ethylenebiosynthesis;Fruitripening;Lyase;Multigenefamily;Pyridoxalphosphate,1-aminocyclopropane-1-carboxylate synthase (EC 4.4.1.14) (ACC synthase) (S-adenosyl-L-methionine methylthioadenosine-lyase).	8e-152	GO_ID:22903	TAIR|gene:2128297 SPTR:Q9SAR0 symbol:AT4G11280.1 [GO:0009605 "response to external stimulus" evidence=IEP] [GO:0009693 "ethylene biosynthesis" evidence=TAS] [GO:0009723 "response to ethylene stimulus" evidence=IEP] [GO:0009733 "response to auxin stimulus" evidence=IEP] InterPro:IPR001176 InterPro:IPR004839 Pfam:PF00155 InterPro:IPR004838 PRINTS:PR00753 PROSITE:PS00105 HSSP:P18485 EMBL:AL161531 EM…	5e-112
chr4.CM0501.53	1.5.2.7	E2.6.1.2, GPT alanine transaminase [EC:2.6.1.2] [COG:COG0436] [GO:0004021]	ath:At4g11280	F8L21.70; 1-aminocyclopropane-1-carboxylate synthase 6 / ACC synthase 6 (ACS6) [EC:4.4.1.14] [KO:K01762]	2e-111	MJ0684	COG0436	1e-13	1A1C_SOYBN	Ethylenebiosynthesis;Fruitripening;Lyase;Multigenefamily;Pyridoxalphosphate,1-aminocyclopropane-1-carboxylate synthase (EC 4.4.1.14) (ACC synthase) (S-adenosyl-L-methionine methylthioadenosine-lyase).	8e-152	GO_ID:22903	TAIR|gene:2128297 SPTR:Q9SAR0 symbol:AT4G11280.1 [GO:0009605 "response to external stimulus" evidence=IEP] [GO:0009693 "ethylene biosynthesis" evidence=TAS] [GO:0009723 "response to ethylene stimulus" evidence=IEP] [GO:0009733 "response to auxin stimulus" evidence=IEP] InterPro:IPR001176 InterPro:IPR004839 Pfam:PF00155 InterPro:IPR004838 PRINTS:PR00753 PROSITE:PS00105 HSSP:P18485 EMBL:AL161531 EM…	5e-112
chr4.CM0501.53	1.5.5.10.1	E2.6.1.1A, aspB aspartate aminotransferase [COG:COG0436]	ath:At4g11280	F8L21.70; 1-aminocyclopropane-1-carboxylate synthase 6 / ACC synthase 6 (ACS6) [EC:4.4.1.14] [KO:K01762]	2e-111	MJ0684	COG0436	1e-13	1A1C_SOYBN	Ethylenebiosynthesis;Fruitripening;Lyase;Multigenefamily;Pyridoxalphosphate,1-aminocyclopropane-1-carboxylate synthase (EC 4.4.1.14) (ACC synthase) (S-adenosyl-L-methionine methylthioadenosine-lyase).	8e-152	GO_ID:22903	TAIR|gene:2128297 SPTR:Q9SAR0 symbol:AT4G11280.1 [GO:0009605 "response to external stimulus" evidence=IEP] [GO:0009693 "ethylene biosynthesis" evidence=TAS] [GO:0009723 "response to ethylene stimulus" evidence=IEP] [GO:0009733 "response to auxin stimulus" evidence=IEP] InterPro:IPR001176 InterPro:IPR004839 Pfam:PF00155 InterPro:IPR004838 PRINTS:PR00753 PROSITE:PS00105 HSSP:P18485 EMBL:AL161531 EM…	5e-112
chr4.CM0501.53	1.10.16.3.1	E2.6.1.1A, aspB aspartate aminotransferase [COG:COG0436]	ath:At4g11280	F8L21.70; 1-aminocyclopropane-1-carboxylate synthase 6 / ACC synthase 6 (ACS6) [EC:4.4.1.14] [KO:K01762]	2e-111	MJ0684	COG0436	1e-13	1A1C_SOYBN	Ethylenebiosynthesis;Fruitripening;Lyase;Multigenefamily;Pyridoxalphosphate,1-aminocyclopropane-1-carboxylate synthase (EC 4.4.1.14) (ACC synthase) (S-adenosyl-L-methionine methylthioadenosine-lyase).	8e-152	GO_ID:22903	TAIR|gene:2128297 SPTR:Q9SAR0 symbol:AT4G11280.1 [GO:0009605 "response to external stimulus" evidence=IEP] [GO:0009693 "ethylene biosynthesis" evidence=TAS] [GO:0009723 "response to ethylene stimulus" evidence=IEP] [GO:0009733 "response to auxin stimulus" evidence=IEP] InterPro:IPR001176 InterPro:IPR004839 Pfam:PF00155 InterPro:IPR004838 PRINTS:PR00753 PROSITE:PS00105 HSSP:P18485 EMBL:AL161531 EM…	5e-112
chr4.CM0501.53	1.6.3.9.2	E2.6.1.-D, patA aminotransferase [EC:2.6.1.-] [COG:COG0436]	ath:At4g11280	F8L21.70; 1-aminocyclopropane-1-carboxylate synthase 6 / ACC synthase 6 (ACS6) [EC:4.4.1.14] [KO:K01762]	2e-111	MJ0684	COG0436	1e-13	1A1C_SOYBN	Ethylenebiosynthesis;Fruitripening;Lyase;Multigenefamily;Pyridoxalphosphate,1-aminocyclopropane-1-carboxylate synthase (EC 4.4.1.14) (ACC synthase) (S-adenosyl-L-methionine methylthioadenosine-lyase).	8e-152	GO_ID:22903	TAIR|gene:2128297 SPTR:Q9SAR0 symbol:AT4G11280.1 [GO:0009605 "response to external stimulus" evidence=IEP] [GO:0009693 "ethylene biosynthesis" evidence=TAS] [GO:0009723 "response to ethylene stimulus" evidence=IEP] [GO:0009733 "response to auxin stimulus" evidence=IEP] InterPro:IPR001176 InterPro:IPR004839 Pfam:PF00155 InterPro:IPR004838 PRINTS:PR00753 PROSITE:PS00105 HSSP:P18485 EMBL:AL161531 EM…	5e-112
chr4.CM0501.53	1.5.10.13.1	E2.6.1.1A, aspB aspartate aminotransferase [COG:COG0436]	ath:At4g11280	F8L21.70; 1-aminocyclopropane-1-carboxylate synthase 6 / ACC synthase 6 (ACS6) [EC:4.4.1.14] [KO:K01762]	2e-111	MJ0684	COG0436	1e-13	1A1C_SOYBN	Ethylenebiosynthesis;Fruitripening;Lyase;Multigenefamily;Pyridoxalphosphate,1-aminocyclopropane-1-carboxylate synthase (EC 4.4.1.14) (ACC synthase) (S-adenosyl-L-methionine methylthioadenosine-lyase).	8e-152	GO_ID:22903	TAIR|gene:2128297 SPTR:Q9SAR0 symbol:AT4G11280.1 [GO:0009605 "response to external stimulus" evidence=IEP] [GO:0009693 "ethylene biosynthesis" evidence=TAS] [GO:0009723 "response to ethylene stimulus" evidence=IEP] [GO:0009733 "response to auxin stimulus" evidence=IEP] InterPro:IPR001176 InterPro:IPR004839 Pfam:PF00155 InterPro:IPR004838 PRINTS:PR00753 PROSITE:PS00105 HSSP:P18485 EMBL:AL161531 EM…	5e-112
chr4.CM0501.53	1.1.13.35	E4.4.1.14 1-aminocyclopropane-1-carboxylate synthase [EC:4.4.1.14] [GO:0016847]	ath:At4g11280	F8L21.70; 1-aminocyclopropane-1-carboxylate synthase 6 / ACC synthase 6 (ACS6) [EC:4.4.1.14] [KO:K01762]	2e-111	MJ0684	COG0436	1e-13	1A1C_SOYBN	Ethylenebiosynthesis;Fruitripening;Lyase;Multigenefamily;Pyridoxalphosphate,1-aminocyclopropane-1-carboxylate synthase (EC 4.4.1.14) (ACC synthase) (S-adenosyl-L-methionine methylthioadenosine-lyase).	8e-152	GO_ID:22903	TAIR|gene:2128297 SPTR:Q9SAR0 symbol:AT4G11280.1 [GO:0009605 "response to external stimulus" evidence=IEP] [GO:0009693 "ethylene biosynthesis" evidence=TAS] [GO:0009723 "response to ethylene stimulus" evidence=IEP] [GO:0009733 "response to auxin stimulus" evidence=IEP] InterPro:IPR001176 InterPro:IPR004839 Pfam:PF00155 InterPro:IPR004838 PRINTS:PR00753 PROSITE:PS00105 HSSP:P18485 EMBL:AL161531 EM…	5e-112
chr4.CM0501.53	1.5.12.1.1	E2.6.1.1A, aspB aspartate aminotransferase [COG:COG0436]	ath:At4g11280	F8L21.70; 1-aminocyclopropane-1-carboxylate synthase 6 / ACC synthase 6 (ACS6) [EC:4.4.1.14] [KO:K01762]	2e-111	MJ0684	COG0436	1e-13	1A1C_SOYBN	Ethylenebiosynthesis;Fruitripening;Lyase;Multigenefamily;Pyridoxalphosphate,1-aminocyclopropane-1-carboxylate synthase (EC 4.4.1.14) (ACC synthase) (S-adenosyl-L-methionine methylthioadenosine-lyase).	8e-152	GO_ID:22903	TAIR|gene:2128297 SPTR:Q9SAR0 symbol:AT4G11280.1 [GO:0009605 "response to external stimulus" evidence=IEP] [GO:0009693 "ethylene biosynthesis" evidence=TAS] [GO:0009723 "response to ethylene stimulus" evidence=IEP] [GO:0009733 "response to auxin stimulus" evidence=IEP] InterPro:IPR001176 InterPro:IPR004839 Pfam:PF00155 InterPro:IPR004838 PRINTS:PR00753 PROSITE:PS00105 HSSP:P18485 EMBL:AL161531 EM…	5e-112
chr4.CM0501.53	1.10.8.1.1	E2.6.1.1A, aspB aspartate aminotransferase [COG:COG0436]	ath:At4g11280	F8L21.70; 1-aminocyclopropane-1-carboxylate synthase 6 / ACC synthase 6 (ACS6) [EC:4.4.1.14] [KO:K01762]	2e-111	MJ0684	COG0436	1e-13	1A1C_SOYBN	Ethylenebiosynthesis;Fruitripening;Lyase;Multigenefamily;Pyridoxalphosphate,1-aminocyclopropane-1-carboxylate synthase (EC 4.4.1.14) (ACC synthase) (S-adenosyl-L-methionine methylthioadenosine-lyase).	8e-152	GO_ID:22903	TAIR|gene:2128297 SPTR:Q9SAR0 symbol:AT4G11280.1 [GO:0009605 "response to external stimulus" evidence=IEP] [GO:0009693 "ethylene biosynthesis" evidence=TAS] [GO:0009723 "response to ethylene stimulus" evidence=IEP] [GO:0009733 "response to auxin stimulus" evidence=IEP] InterPro:IPR001176 InterPro:IPR004839 Pfam:PF00155 InterPro:IPR004838 PRINTS:PR00753 PROSITE:PS00105 HSSP:P18485 EMBL:AL161531 EM…	5e-112
chr4.CM0501.53	1.5.8.7	E2.6.1.17 N-succinyldiaminopimelate aminotransferase [EC:2.6.1.17] [COG:COG0436] [GO:0009016]	ath:At4g11280	F8L21.70; 1-aminocyclopropane-1-carboxylate synthase 6 / ACC synthase 6 (ACS6) [EC:4.4.1.14] [KO:K01762]	2e-111	MJ0684	COG0436	1e-13	1A1C_SOYBN	Ethylenebiosynthesis;Fruitripening;Lyase;Multigenefamily;Pyridoxalphosphate,1-aminocyclopropane-1-carboxylate synthase (EC 4.4.1.14) (ACC synthase) (S-adenosyl-L-methionine methylthioadenosine-lyase).	8e-152	GO_ID:22903	TAIR|gene:2128297 SPTR:Q9SAR0 symbol:AT4G11280.1 [GO:0009605 "response to external stimulus" evidence=IEP] [GO:0009693 "ethylene biosynthesis" evidence=TAS] [GO:0009723 "response to ethylene stimulus" evidence=IEP] [GO:0009733 "response to auxin stimulus" evidence=IEP] InterPro:IPR001176 InterPro:IPR004839 Pfam:PF00155 InterPro:IPR004838 PRINTS:PR00753 PROSITE:PS00105 HSSP:P18485 EMBL:AL161531 EM…	5e-112
chr4.CM0501.53	1.5.1.10.1	E2.6.1.1A, aspB aspartate aminotransferase [COG:COG0436]	ath:At4g11280	F8L21.70; 1-aminocyclopropane-1-carboxylate synthase 6 / ACC synthase 6 (ACS6) [EC:4.4.1.14] [KO:K01762]	2e-111	MJ0684	COG0436	1e-13	1A1C_SOYBN	Ethylenebiosynthesis;Fruitripening;Lyase;Multigenefamily;Pyridoxalphosphate,1-aminocyclopropane-1-carboxylate synthase (EC 4.4.1.14) (ACC synthase) (S-adenosyl-L-methionine methylthioadenosine-lyase).	8e-152	GO_ID:22903	TAIR|gene:2128297 SPTR:Q9SAR0 symbol:AT4G11280.1 [GO:0009605 "response to external stimulus" evidence=IEP] [GO:0009693 "ethylene biosynthesis" evidence=TAS] [GO:0009723 "response to ethylene stimulus" evidence=IEP] [GO:0009733 "response to auxin stimulus" evidence=IEP] InterPro:IPR001176 InterPro:IPR004839 Pfam:PF00155 InterPro:IPR004838 PRINTS:PR00753 PROSITE:PS00105 HSSP:P18485 EMBL:AL161531 EM…	5e-112
chr4.CM0501.53	1.2.4.14.1	E2.6.1.1A, aspB aspartate aminotransferase [COG:COG0436]	ath:At4g11280	F8L21.70; 1-aminocyclopropane-1-carboxylate synthase 6 / ACC synthase 6 (ACS6) [EC:4.4.1.14] [KO:K01762]	2e-111	MJ0684	COG0436	1e-13	1A1C_SOYBN	Ethylenebiosynthesis;Fruitripening;Lyase;Multigenefamily;Pyridoxalphosphate,1-aminocyclopropane-1-carboxylate synthase (EC 4.4.1.14) (ACC synthase) (S-adenosyl-L-methionine methylthioadenosine-lyase).	8e-152	GO_ID:22903	TAIR|gene:2128297 SPTR:Q9SAR0 symbol:AT4G11280.1 [GO:0009605 "response to external stimulus" evidence=IEP] [GO:0009693 "ethylene biosynthesis" evidence=TAS] [GO:0009723 "response to ethylene stimulus" evidence=IEP] [GO:0009733 "response to auxin stimulus" evidence=IEP] InterPro:IPR001176 InterPro:IPR004839 Pfam:PF00155 InterPro:IPR004838 PRINTS:PR00753 PROSITE:PS00105 HSSP:P18485 EMBL:AL161531 EM…	5e-112
Ljwgs_146586.1	99.1.3.2.2519	ERF1A_ARATH							ERF1A_ARATH	3D-structure;Activator;DNA-binding;Ethylenesignalingpathway;Nuclearprotein;Plantdefense;Transcription;Transcriptionregulation,Ethylene-responsive transcription factor 1A (Ethylene-responsive element-binding factor 1A) (EREBP-1A) (AtERF1).	2e-39	GO_ID:30485	TAIR|gene:2171513 SPTR:O80338 symbol:ATERF2 "ETHYLENE RESPONSE FACTOR 2" [GO:0003677 "DNA binding" evidence=TAS] [GO:0003700 "transcription factor activity" evidence=ISS;IDA;TAS] [GO:0006355 "regulation of transcription, DNA-dependent" evidence=IDA] [GO:0016563 "transcriptional activator activity" evidence=IMP;IDA] [GO:0045941 "positive regulation of transcription" evidence=IDA] [GO:0005634 "nucl…	8e-33
Ljwgs_146586.1	99.1.4.3526	GO_ID:30485							ERF1A_ARATH	3D-structure;Activator;DNA-binding;Ethylenesignalingpathway;Nuclearprotein;Plantdefense;Transcription;Transcriptionregulation,Ethylene-responsive transcription factor 1A (Ethylene-responsive element-binding factor 1A) (EREBP-1A) (AtERF1).	2e-39	GO_ID:30485	TAIR|gene:2171513 SPTR:O80338 symbol:ATERF2 "ETHYLENE RESPONSE FACTOR 2" [GO:0003677 "DNA binding" evidence=TAS] [GO:0003700 "transcription factor activity" evidence=ISS;IDA;TAS] [GO:0006355 "regulation of transcription, DNA-dependent" evidence=IDA] [GO:0016563 "transcriptional activator activity" evidence=IMP;IDA] [GO:0045941 "positive regulation of transcription" evidence=IDA] [GO:0005634 "nucl…	8e-33
Ljwgs_019339.1	1.1.13.35	E4.4.1.14 1-aminocyclopropane-1-carboxylate synthase [EC:4.4.1.14] [GO:0016847]	ath:At4g11280	F8L21.70; 1-aminocyclopropane-1-carboxylate synthase 6 / ACC synthase 6 (ACS6) [EC:4.4.1.14] [KO:K01762]	5e-64				1A1C_SOYBN	Ethylenebiosynthesis;Fruitripening;Lyase;Multigenefamily;Pyridoxalphosphate,1-aminocyclopropane-1-carboxylate synthase (EC 4.4.1.14) (ACC synthase) (S-adenosyl-L-methionine methylthioadenosine-lyase).	6e-73	GO_ID:22903	TAIR|gene:2128297 SPTR:Q9SAR0 symbol:AT4G11280.1 [GO:0009605 "response to external stimulus" evidence=IEP] [GO:0009693 "ethylene biosynthesis" evidence=TAS] [GO:0009723 "response to ethylene stimulus" evidence=IEP] [GO:0009733 "response to auxin stimulus" evidence=IEP] InterPro:IPR001176 InterPro:IPR004839 Pfam:PF00155 InterPro:IPR004838 PRINTS:PR00753 PROSITE:PS00105 HSSP:P18485 EMBL:AL161531 EM…	1e-64
