# Supplementary material for: Dissection of Symbiosis and Organ Development by Integrated Transcriptome Analysis of Lotus japonicus Mutant and Wild-Type Plants
Source: PLoS One. 2009 Aug 7;4(8):e6556. doi: 10.1371/journal.pone.0006556 (PMC2717213; doi:10.1371/journal.pone.0006556)
Supplement: Folder S5 — Fix-minus mutants (9.19 MB ZIP) [file pone.0006556.s013.zip › S5.FIX-MINUS MUTANTS copy/5.1.Fix_minus_Nodule_vs_Uninoclated_Root/5.1.2. Specific transcript analysis/5.1.2.10/5.1.2.10.ID-ANU.txt]

Identifier	BIN code	BIN name	BlastX KEGG Identifier	BlastX KEGG Description	BlastX KEGG E-value	BlastX COG Identifier	BlastX COG Description	BlastX COG E-value	BlastX Swiss-Prot Identifier	BlastX Swiss-Prot Description	BlastX Swiss-Prot E-value	BlastX Gene Ontology Identifier	BlastX Gene Ontology Description	BlastX Gene Ontology E-value
chr4.CM0006.37	99.1.4.5039	GO_ID:42207										GO_ID:42207	TAIR|gene:2202179 SPTR:Q9LMA8 symbol:AT1G19180.1 [GO:0005554 "molecular function unknown" evidence=ND] [GO:0000004 "biological process unknown" evidence=ND] InterPro:IPR010399 Pfam:PF06200 EMBL:AC069143 EMBL:AY039894 EMBL:AY065146 EMBL:AY081738 EMBL:AF332421 EMBL:AY081633 PIR:C86325 SPTR:Q9LMA8	3e-31
chr5.CM0096.107	1.6.5.6	E3.5.1.1, ansA, ansB L-asparaginase [EC:3.5.1.1] [COG:COG0252 COG1446] [GO:0004067]	ath:At5g08100	T22D6.40; asparaginase [EC:3.5.1.1] [KO:K01424]	6e-97	Z1051m	COG1446	1e-57	ASPG_LUPAN	Hydrolase,L-asparaginase (EC 3.5.1.1) (L-asparagine amidohydrolase).	3e-97	GO_ID:10295	TAIR|gene:2181508 SPTR:P50287 symbol:AT5G08100.1 [GO:0008372 "cellular component unknown" evidence=ND] [GO:0004067 "asparaginase activity" evidence=ISS] [GO:0006516 "glycoprotein catabolism" evidence=ISS] InterPro:IPR000246 Pfam:PF01112 HSSP:Q47898 EMBL:AL357612 EMBL:Z34884 EMBL:AY039555 EMBL:AY093755 PIR:S53127 PIR:T50495 MEROPS:T02.002 GeneFarm:1951 SPTR:P50287	1e-97
chr5.CM0096.107	1.2.7.20	E3.5.1.1, ansA, ansB L-asparaginase [EC:3.5.1.1] [COG:COG0252 COG1446] [GO:0004067]	ath:At5g08100	T22D6.40; asparaginase [EC:3.5.1.1] [KO:K01424]	6e-97	Z1051m	COG1446	1e-57	ASPG_LUPAN	Hydrolase,L-asparaginase (EC 3.5.1.1) (L-asparagine amidohydrolase).	3e-97	GO_ID:10295	TAIR|gene:2181508 SPTR:P50287 symbol:AT5G08100.1 [GO:0008372 "cellular component unknown" evidence=ND] [GO:0004067 "asparaginase activity" evidence=ISS] [GO:0006516 "glycoprotein catabolism" evidence=ISS] InterPro:IPR000246 Pfam:PF01112 HSSP:Q47898 EMBL:AL357612 EMBL:Z34884 EMBL:AY039555 EMBL:AY093755 PIR:S53127 PIR:T50495 MEROPS:T02.002 GeneFarm:1951 SPTR:P50287	1e-97
chr5.CM0096.107	1.5.2.3	E3.5.1.1, ansA, ansB L-asparaginase [EC:3.5.1.1] [COG:COG0252 COG1446] [GO:0004067]	ath:At5g08100	T22D6.40; asparaginase [EC:3.5.1.1] [KO:K01424]	6e-97	Z1051m	COG1446	1e-57	ASPG_LUPAN	Hydrolase,L-asparaginase (EC 3.5.1.1) (L-asparagine amidohydrolase).	3e-97	GO_ID:10295	TAIR|gene:2181508 SPTR:P50287 symbol:AT5G08100.1 [GO:0008372 "cellular component unknown" evidence=ND] [GO:0004067 "asparaginase activity" evidence=ISS] [GO:0006516 "glycoprotein catabolism" evidence=ISS] InterPro:IPR000246 Pfam:PF01112 HSSP:Q47898 EMBL:AL357612 EMBL:Z34884 EMBL:AY039555 EMBL:AY093755 PIR:S53127 PIR:T50495 MEROPS:T02.002 GeneFarm:1951 SPTR:P50287	1e-97
gi45349727	99.2	Unclassified without homolog
Ljwgs_010029.3	1.1.4.8	E3.2.1.15 polygalacturonase [EC:3.2.1.15] [GO:0004650]							RD22_ARATH	Repeat;Seed;Seedembryo;Signal,Dehydration-responsive protein RD22 precursor.	5e-112	GO_ID:24432	TAIR|gene:2016193 SPTR:O64599 symbol:AT1G70370 [GO:0000004 "biological process unknown" evidence=ND] [GO:0004650 "polygalacturonase activity" evidence=ISS] InterPro:IPR004873 Pfam:PF03181 EMBL:AC003671 PIR:T01485 SPTR:O64599	6e-33
Ljwgs_010029.3	1.1.8.30	E3.2.1.15 polygalacturonase [EC:3.2.1.15] [GO:0004650]							RD22_ARATH	Repeat;Seed;Seedembryo;Signal,Dehydration-responsive protein RD22 precursor.	5e-112	GO_ID:24432	TAIR|gene:2016193 SPTR:O64599 symbol:AT1G70370 [GO:0000004 "biological process unknown" evidence=ND] [GO:0004650 "polygalacturonase activity" evidence=ISS] InterPro:IPR004873 Pfam:PF03181 EMBL:AC003671 PIR:T01485 SPTR:O64599	6e-33
chr3.CM0129.31	99.1.3.1.43	EC 2.3.1.162							T5AT_TAXCH	Acyltransferase;Taxolbiosynthesis;Transferase,Taxadien-5-alpha-ol O-acetyltransferase (EC 2.3.1.162) (Taxa- 4(20),11(12)-dien-5alpha-ol-O-acetyltransferase) (Taxadienol acetyltransferase).	4e-56	GO_ID:43927	TAIR|gene:2099703 SPTR:Q9SRQ2 symbol:AT3G03480.1 [GO:0008372 "cellular component unknown" evidence=ND] Pfam:PF02458 InterPro:IPR003480 EMBL:AC009895 EMBL:AF500201 SPTR:Q9SRQ2	2e-120
chr3.CM0129.31	99.1.4.3458	GO_ID:43927							T5AT_TAXCH	Acyltransferase;Taxolbiosynthesis;Transferase,Taxadien-5-alpha-ol O-acetyltransferase (EC 2.3.1.162) (Taxa- 4(20),11(12)-dien-5alpha-ol-O-acetyltransferase) (Taxadienol acetyltransferase).	4e-56	GO_ID:43927	TAIR|gene:2099703 SPTR:Q9SRQ2 symbol:AT3G03480.1 [GO:0008372 "cellular component unknown" evidence=ND] Pfam:PF02458 InterPro:IPR003480 EMBL:AC009895 EMBL:AF500201 SPTR:Q9SRQ2	2e-120
chr5.CM0071.32.2	99.2	Unclassified without homolog
chr4.CM0131.36.1	99.2	Unclassified without homolog
chr6.TM1540.6	1.10.7.9	E1.14.13.21 flavonoid 3-monooxygenase [EC:1.14.13.21] [GO:0016711]	ath:At5g07990	F13G24.190; cytochrome P450 75A5 / flavonoid 3-monooxygenase / flavonoid 3-hydroxylase (F3H) (F35H) (TT7) [EC:1.14.13.21] [KO:K05280]	1e-73	BH0579	COG2124	2e-22	C83B1_ARATH	Heme;Iron;Membrane;Metal-binding;Monooxygenase;Multigenefamily;Oxidoreductase;Transmembrane,Cytochrome P450 83B1 (EC 1.14.-.-).	1e-112	GO_ID:16992	TAIR|gene:2054511 SPTR:Q8LPP9 symbol:AT2G30750.1 [GO:0019825 "oxygen binding" evidence=ISS] InterPro:IPR001128 Pfam:PF00067 InterPro:IPR002403 InterPro:IPR002401 PRINTS:PR00463 PRINTS:PR00385 PROSITE:PS00086 PRINTS:PR00465 EMBL:AY094484 EMBL:BT001046 SPTR:Q8LPP9	3e-80
chr6.TM1540.6	1.11.14.4	E1.14.-.- [EC:1.14.-.-] [COG:COG2124]	ath:At5g07990	F13G24.190; cytochrome P450 75A5 / flavonoid 3-monooxygenase / flavonoid 3-hydroxylase (F3H) (F35H) (TT7) [EC:1.14.13.21] [KO:K05280]	1e-73	BH0579	COG2124	2e-22	C83B1_ARATH	Heme;Iron;Membrane;Metal-binding;Monooxygenase;Multigenefamily;Oxidoreductase;Transmembrane,Cytochrome P450 83B1 (EC 1.14.-.-).	1e-112	GO_ID:16992	TAIR|gene:2054511 SPTR:Q8LPP9 symbol:AT2G30750.1 [GO:0019825 "oxygen binding" evidence=ISS] InterPro:IPR001128 Pfam:PF00067 InterPro:IPR002403 InterPro:IPR002401 PRINTS:PR00463 PRINTS:PR00385 PROSITE:PS00086 PRINTS:PR00465 EMBL:AY094484 EMBL:BT001046 SPTR:Q8LPP9	3e-80
chr6.TM1540.6	1.10.3.12	E1.14.-.- [EC:1.14.-.-] [COG:COG2124]	ath:At5g07990	F13G24.190; cytochrome P450 75A5 / flavonoid 3-monooxygenase / flavonoid 3-hydroxylase (F3H) (F35H) (TT7) [EC:1.14.13.21] [KO:K05280]	1e-73	BH0579	COG2124	2e-22	C83B1_ARATH	Heme;Iron;Membrane;Metal-binding;Monooxygenase;Multigenefamily;Oxidoreductase;Transmembrane,Cytochrome P450 83B1 (EC 1.14.-.-).	1e-112	GO_ID:16992	TAIR|gene:2054511 SPTR:Q8LPP9 symbol:AT2G30750.1 [GO:0019825 "oxygen binding" evidence=ISS] InterPro:IPR001128 Pfam:PF00067 InterPro:IPR002403 InterPro:IPR002401 PRINTS:PR00463 PRINTS:PR00385 PROSITE:PS00086 PRINTS:PR00465 EMBL:AY094484 EMBL:BT001046 SPTR:Q8LPP9	3e-80
chr6.TM1540.6	1.10.6.12	E1.14.-.- [EC:1.14.-.-] [COG:COG2124]	ath:At5g07990	F13G24.190; cytochrome P450 75A5 / flavonoid 3-monooxygenase / flavonoid 3-hydroxylase (F3H) (F35H) (TT7) [EC:1.14.13.21] [KO:K05280]	1e-73	BH0579	COG2124	2e-22	C83B1_ARATH	Heme;Iron;Membrane;Metal-binding;Monooxygenase;Multigenefamily;Oxidoreductase;Transmembrane,Cytochrome P450 83B1 (EC 1.14.-.-).	1e-112	GO_ID:16992	TAIR|gene:2054511 SPTR:Q8LPP9 symbol:AT2G30750.1 [GO:0019825 "oxygen binding" evidence=ISS] InterPro:IPR001128 Pfam:PF00067 InterPro:IPR002403 InterPro:IPR002401 PRINTS:PR00463 PRINTS:PR00385 PROSITE:PS00086 PRINTS:PR00465 EMBL:AY094484 EMBL:BT001046 SPTR:Q8LPP9	3e-80
chr6.TM1540.6	1.3.3.23	E1.14.14.1 unspecific monooxygenase [EC:1.14.14.1] [COG:COG2124] [GO:0050381]	ath:At5g07990	F13G24.190; cytochrome P450 75A5 / flavonoid 3-monooxygenase / flavonoid 3-hydroxylase (F3H) (F35H) (TT7) [EC:1.14.13.21] [KO:K05280]	1e-73	BH0579	COG2124	2e-22	C83B1_ARATH	Heme;Iron;Membrane;Metal-binding;Monooxygenase;Multigenefamily;Oxidoreductase;Transmembrane,Cytochrome P450 83B1 (EC 1.14.-.-).	1e-112	GO_ID:16992	TAIR|gene:2054511 SPTR:Q8LPP9 symbol:AT2G30750.1 [GO:0019825 "oxygen binding" evidence=ISS] InterPro:IPR001128 Pfam:PF00067 InterPro:IPR002403 InterPro:IPR002401 PRINTS:PR00463 PRINTS:PR00385 PROSITE:PS00086 PRINTS:PR00465 EMBL:AY094484 EMBL:BT001046 SPTR:Q8LPP9	3e-80
chr6.TM1540.6	1.5.14.29	E1.14.14.1 unspecific monooxygenase [EC:1.14.14.1] [COG:COG2124] [GO:0050381]	ath:At5g07990	F13G24.190; cytochrome P450 75A5 / flavonoid 3-monooxygenase / flavonoid 3-hydroxylase (F3H) (F35H) (TT7) [EC:1.14.13.21] [KO:K05280]	1e-73	BH0579	COG2124	2e-22	C83B1_ARATH	Heme;Iron;Membrane;Metal-binding;Monooxygenase;Multigenefamily;Oxidoreductase;Transmembrane,Cytochrome P450 83B1 (EC 1.14.-.-).	1e-112	GO_ID:16992	TAIR|gene:2054511 SPTR:Q8LPP9 symbol:AT2G30750.1 [GO:0019825 "oxygen binding" evidence=ISS] InterPro:IPR001128 Pfam:PF00067 InterPro:IPR002403 InterPro:IPR002401 PRINTS:PR00463 PRINTS:PR00385 PROSITE:PS00086 PRINTS:PR00465 EMBL:AY094484 EMBL:BT001046 SPTR:Q8LPP9	3e-80
chr6.TM1540.6	1.1.7.13	E1.14.-.- [EC:1.14.-.-] [COG:COG2124]	ath:At5g07990	F13G24.190; cytochrome P450 75A5 / flavonoid 3-monooxygenase / flavonoid 3-hydroxylase (F3H) (F35H) (TT7) [EC:1.14.13.21] [KO:K05280]	1e-73	BH0579	COG2124	2e-22	C83B1_ARATH	Heme;Iron;Membrane;Metal-binding;Monooxygenase;Multigenefamily;Oxidoreductase;Transmembrane,Cytochrome P450 83B1 (EC 1.14.-.-).	1e-112	GO_ID:16992	TAIR|gene:2054511 SPTR:Q8LPP9 symbol:AT2G30750.1 [GO:0019825 "oxygen binding" evidence=ISS] InterPro:IPR001128 Pfam:PF00067 InterPro:IPR002403 InterPro:IPR002401 PRINTS:PR00463 PRINTS:PR00385 PROSITE:PS00086 PRINTS:PR00465 EMBL:AY094484 EMBL:BT001046 SPTR:Q8LPP9	3e-80
chr6.TM1540.6	1.11.4.6	E1.14.-.- [EC:1.14.-.-] [COG:COG2124]	ath:At5g07990	F13G24.190; cytochrome P450 75A5 / flavonoid 3-monooxygenase / flavonoid 3-hydroxylase (F3H) (F35H) (TT7) [EC:1.14.13.21] [KO:K05280]	1e-73	BH0579	COG2124	2e-22	C83B1_ARATH	Heme;Iron;Membrane;Metal-binding;Monooxygenase;Multigenefamily;Oxidoreductase;Transmembrane,Cytochrome P450 83B1 (EC 1.14.-.-).	1e-112	GO_ID:16992	TAIR|gene:2054511 SPTR:Q8LPP9 symbol:AT2G30750.1 [GO:0019825 "oxygen binding" evidence=ISS] InterPro:IPR001128 Pfam:PF00067 InterPro:IPR002403 InterPro:IPR002401 PRINTS:PR00463 PRINTS:PR00385 PROSITE:PS00086 PRINTS:PR00465 EMBL:AY094484 EMBL:BT001046 SPTR:Q8LPP9	3e-80
chr6.TM1540.6	1.11.4.2	E1.14.14.1 unspecific monooxygenase [EC:1.14.14.1] [COG:COG2124] [GO:0050381]	ath:At5g07990	F13G24.190; cytochrome P450 75A5 / flavonoid 3-monooxygenase / flavonoid 3-hydroxylase (F3H) (F35H) (TT7) [EC:1.14.13.21] [KO:K05280]	1e-73	BH0579	COG2124	2e-22	C83B1_ARATH	Heme;Iron;Membrane;Metal-binding;Monooxygenase;Multigenefamily;Oxidoreductase;Transmembrane,Cytochrome P450 83B1 (EC 1.14.-.-).	1e-112	GO_ID:16992	TAIR|gene:2054511 SPTR:Q8LPP9 symbol:AT2G30750.1 [GO:0019825 "oxygen binding" evidence=ISS] InterPro:IPR001128 Pfam:PF00067 InterPro:IPR002403 InterPro:IPR002401 PRINTS:PR00463 PRINTS:PR00385 PROSITE:PS00086 PRINTS:PR00465 EMBL:AY094484 EMBL:BT001046 SPTR:Q8LPP9	3e-80
Ljwgs_130407.1	1.5.14.22	E4.1.1.28, DDC aromatic-L-amino-acid decarboxylase [EC:4.1.1.28] [COG:COG0076] [GO:0004058]	gvi:gll2219	histidine decarboxylase [EC:4.1.1.22] [KO:K01590]	2e-30	mlr6209	COG0076	1e-28	DCHS_LYCES	Decarboxylase;Lyase;Pyridoxalphosphate,Histidine decarboxylase (EC 4.1.1.22) (HDC) (TOM92).	7e-61	GO_ID:785	TAIR|gene:2031132 SPTR:Q9MA74 symbol:EMB1075 "EMBRYO DEFECTIVE 1075" [GO:0008372 "cellular component unknown" evidence=ND] [GO:0006520 "amino acid metabolism" evidence=ISS] [GO:0016831 "carboxy-lyase activity" evidence=ISS] InterPro:IPR002129 Pfam:PF00282 PROSITE:PS00392 EMBL:AC009526 EMBL:AB030379 EMBL:AB036933 EMBL:AF360233 EMBL:AF389349 EMBL:AY040033 PIR:E96500 SPTR:Q9MA74	8e-69
Ljwgs_130407.1	1.6.2.2	E4.1.1.15, gadB glutamate decarboxylase [EC:4.1.1.15] [COG:COG0076] [GO:0004351]	gvi:gll2219	histidine decarboxylase [EC:4.1.1.22] [KO:K01590]	2e-30	mlr6209	COG0076	1e-28	DCHS_LYCES	Decarboxylase;Lyase;Pyridoxalphosphate,Histidine decarboxylase (EC 4.1.1.22) (HDC) (TOM92).	7e-61	GO_ID:785	TAIR|gene:2031132 SPTR:Q9MA74 symbol:EMB1075 "EMBRYO DEFECTIVE 1075" [GO:0008372 "cellular component unknown" evidence=ND] [GO:0006520 "amino acid metabolism" evidence=ISS] [GO:0016831 "carboxy-lyase activity" evidence=ISS] InterPro:IPR002129 Pfam:PF00282 PROSITE:PS00392 EMBL:AC009526 EMBL:AB030379 EMBL:AB036933 EMBL:AF360233 EMBL:AF389349 EMBL:AY040033 PIR:E96500 SPTR:Q9MA74	8e-69
Ljwgs_130407.1	1.5.14.47	E4.1.1.- [EC:4.1.1.-] [COG:COG0076 COG3635]	gvi:gll2219	histidine decarboxylase [EC:4.1.1.22] [KO:K01590]	2e-30	mlr6209	COG0076	1e-28	DCHS_LYCES	Decarboxylase;Lyase;Pyridoxalphosphate,Histidine decarboxylase (EC 4.1.1.22) (HDC) (TOM92).	7e-61	GO_ID:785	TAIR|gene:2031132 SPTR:Q9MA74 symbol:EMB1075 "EMBRYO DEFECTIVE 1075" [GO:0008372 "cellular component unknown" evidence=ND] [GO:0006520 "amino acid metabolism" evidence=ISS] [GO:0016831 "carboxy-lyase activity" evidence=ISS] InterPro:IPR002129 Pfam:PF00282 PROSITE:PS00392 EMBL:AC009526 EMBL:AB030379 EMBL:AB036933 EMBL:AF360233 EMBL:AF389349 EMBL:AY040033 PIR:E96500 SPTR:Q9MA74	8e-69
Ljwgs_130407.1	1.5.12.17	E4.1.1.28, DDC aromatic-L-amino-acid decarboxylase [EC:4.1.1.28] [COG:COG0076] [GO:0004058]	gvi:gll2219	histidine decarboxylase [EC:4.1.1.22] [KO:K01590]	2e-30	mlr6209	COG0076	1e-28	DCHS_LYCES	Decarboxylase;Lyase;Pyridoxalphosphate,Histidine decarboxylase (EC 4.1.1.22) (HDC) (TOM92).	7e-61	GO_ID:785	TAIR|gene:2031132 SPTR:Q9MA74 symbol:EMB1075 "EMBRYO DEFECTIVE 1075" [GO:0008372 "cellular component unknown" evidence=ND] [GO:0006520 "amino acid metabolism" evidence=ISS] [GO:0016831 "carboxy-lyase activity" evidence=ISS] InterPro:IPR002129 Pfam:PF00282 PROSITE:PS00392 EMBL:AC009526 EMBL:AB030379 EMBL:AB036933 EMBL:AF360233 EMBL:AF389349 EMBL:AY040033 PIR:E96500 SPTR:Q9MA74	8e-69
Ljwgs_130407.1	1.5.1.22	E4.1.1.15, gadB glutamate decarboxylase [EC:4.1.1.15] [COG:COG0076] [GO:0004351]	gvi:gll2219	histidine decarboxylase [EC:4.1.1.22] [KO:K01590]	2e-30	mlr6209	COG0076	1e-28	DCHS_LYCES	Decarboxylase;Lyase;Pyridoxalphosphate,Histidine decarboxylase (EC 4.1.1.22) (HDC) (TOM92).	7e-61	GO_ID:785	TAIR|gene:2031132 SPTR:Q9MA74 symbol:EMB1075 "EMBRYO DEFECTIVE 1075" [GO:0008372 "cellular component unknown" evidence=ND] [GO:0006520 "amino acid metabolism" evidence=ISS] [GO:0016831 "carboxy-lyase activity" evidence=ISS] InterPro:IPR002129 Pfam:PF00282 PROSITE:PS00392 EMBL:AC009526 EMBL:AB030379 EMBL:AB036933 EMBL:AF360233 EMBL:AF389349 EMBL:AY040033 PIR:E96500 SPTR:Q9MA74	8e-69
Ljwgs_130407.1	1.1.7.12	E4.1.1.- [EC:4.1.1.-] [COG:COG0076 COG3635]	gvi:gll2219	histidine decarboxylase [EC:4.1.1.22] [KO:K01590]	2e-30	mlr6209	COG0076	1e-28	DCHS_LYCES	Decarboxylase;Lyase;Pyridoxalphosphate,Histidine decarboxylase (EC 4.1.1.22) (HDC) (TOM92).	7e-61	GO_ID:785	TAIR|gene:2031132 SPTR:Q9MA74 symbol:EMB1075 "EMBRYO DEFECTIVE 1075" [GO:0008372 "cellular component unknown" evidence=ND] [GO:0006520 "amino acid metabolism" evidence=ISS] [GO:0016831 "carboxy-lyase activity" evidence=ISS] InterPro:IPR002129 Pfam:PF00282 PROSITE:PS00392 EMBL:AC009526 EMBL:AB030379 EMBL:AB036933 EMBL:AF360233 EMBL:AF389349 EMBL:AY040033 PIR:E96500 SPTR:Q9MA74	8e-69
Ljwgs_130407.1	1.4.1.72	E4.1.1.- [EC:4.1.1.-] [COG:COG0076 COG3635]	gvi:gll2219	histidine decarboxylase [EC:4.1.1.22] [KO:K01590]	2e-30	mlr6209	COG0076	1e-28	DCHS_LYCES	Decarboxylase;Lyase;Pyridoxalphosphate,Histidine decarboxylase (EC 4.1.1.22) (HDC) (TOM92).	7e-61	GO_ID:785	TAIR|gene:2031132 SPTR:Q9MA74 symbol:EMB1075 "EMBRYO DEFECTIVE 1075" [GO:0008372 "cellular component unknown" evidence=ND] [GO:0006520 "amino acid metabolism" evidence=ISS] [GO:0016831 "carboxy-lyase activity" evidence=ISS] InterPro:IPR002129 Pfam:PF00282 PROSITE:PS00392 EMBL:AC009526 EMBL:AB030379 EMBL:AB036933 EMBL:AF360233 EMBL:AF389349 EMBL:AY040033 PIR:E96500 SPTR:Q9MA74	8e-69
Ljwgs_130407.1	1.11.6.9	E4.1.1.- [EC:4.1.1.-] [COG:COG0076 COG3635]	gvi:gll2219	histidine decarboxylase [EC:4.1.1.22] [KO:K01590]	2e-30	mlr6209	COG0076	1e-28	DCHS_LYCES	Decarboxylase;Lyase;Pyridoxalphosphate,Histidine decarboxylase (EC 4.1.1.22) (HDC) (TOM92).	7e-61	GO_ID:785	TAIR|gene:2031132 SPTR:Q9MA74 symbol:EMB1075 "EMBRYO DEFECTIVE 1075" [GO:0008372 "cellular component unknown" evidence=ND] [GO:0006520 "amino acid metabolism" evidence=ISS] [GO:0016831 "carboxy-lyase activity" evidence=ISS] InterPro:IPR002129 Pfam:PF00282 PROSITE:PS00392 EMBL:AC009526 EMBL:AB030379 EMBL:AB036933 EMBL:AF360233 EMBL:AF389349 EMBL:AY040033 PIR:E96500 SPTR:Q9MA74	8e-69
Ljwgs_130407.1	1.10.8.6	E4.1.1.- [EC:4.1.1.-] [COG:COG0076 COG3635]	gvi:gll2219	histidine decarboxylase [EC:4.1.1.22] [KO:K01590]	2e-30	mlr6209	COG0076	1e-28	DCHS_LYCES	Decarboxylase;Lyase;Pyridoxalphosphate,Histidine decarboxylase (EC 4.1.1.22) (HDC) (TOM92).	7e-61	GO_ID:785	TAIR|gene:2031132 SPTR:Q9MA74 symbol:EMB1075 "EMBRYO DEFECTIVE 1075" [GO:0008372 "cellular component unknown" evidence=ND] [GO:0006520 "amino acid metabolism" evidence=ISS] [GO:0016831 "carboxy-lyase activity" evidence=ISS] InterPro:IPR002129 Pfam:PF00282 PROSITE:PS00392 EMBL:AC009526 EMBL:AB030379 EMBL:AB036933 EMBL:AF360233 EMBL:AF389349 EMBL:AY040033 PIR:E96500 SPTR:Q9MA74	8e-69
Ljwgs_130407.1	1.7.11.16	E4.1.2.27 sphinganine-1-phosphate aldolase [EC:4.1.2.27] [COG:COG0076] [GO:0008117]	gvi:gll2219	histidine decarboxylase [EC:4.1.1.22] [KO:K01590]	2e-30	mlr6209	COG0076	1e-28	DCHS_LYCES	Decarboxylase;Lyase;Pyridoxalphosphate,Histidine decarboxylase (EC 4.1.1.22) (HDC) (TOM92).	7e-61	GO_ID:785	TAIR|gene:2031132 SPTR:Q9MA74 symbol:EMB1075 "EMBRYO DEFECTIVE 1075" [GO:0008372 "cellular component unknown" evidence=ND] [GO:0006520 "amino acid metabolism" evidence=ISS] [GO:0016831 "carboxy-lyase activity" evidence=ISS] InterPro:IPR002129 Pfam:PF00282 PROSITE:PS00392 EMBL:AC009526 EMBL:AB030379 EMBL:AB036933 EMBL:AF360233 EMBL:AF389349 EMBL:AY040033 PIR:E96500 SPTR:Q9MA74	8e-69
Ljwgs_130407.1	1.5.2.12	E4.1.1.15, gadB glutamate decarboxylase [EC:4.1.1.15] [COG:COG0076] [GO:0004351]	gvi:gll2219	histidine decarboxylase [EC:4.1.1.22] [KO:K01590]	2e-30	mlr6209	COG0076	1e-28	DCHS_LYCES	Decarboxylase;Lyase;Pyridoxalphosphate,Histidine decarboxylase (EC 4.1.1.22) (HDC) (TOM92).	7e-61	GO_ID:785	TAIR|gene:2031132 SPTR:Q9MA74 symbol:EMB1075 "EMBRYO DEFECTIVE 1075" [GO:0008372 "cellular component unknown" evidence=ND] [GO:0006520 "amino acid metabolism" evidence=ISS] [GO:0016831 "carboxy-lyase activity" evidence=ISS] InterPro:IPR002129 Pfam:PF00282 PROSITE:PS00392 EMBL:AC009526 EMBL:AB030379 EMBL:AB036933 EMBL:AF360233 EMBL:AF389349 EMBL:AY040033 PIR:E96500 SPTR:Q9MA74	8e-69
Ljwgs_130407.1	1.11.17.12	E4.1.1.- [EC:4.1.1.-] [COG:COG0076 COG3635]	gvi:gll2219	histidine decarboxylase [EC:4.1.1.22] [KO:K01590]	2e-30	mlr6209	COG0076	1e-28	DCHS_LYCES	Decarboxylase;Lyase;Pyridoxalphosphate,Histidine decarboxylase (EC 4.1.1.22) (HDC) (TOM92).	7e-61	GO_ID:785	TAIR|gene:2031132 SPTR:Q9MA74 symbol:EMB1075 "EMBRYO DEFECTIVE 1075" [GO:0008372 "cellular component unknown" evidence=ND] [GO:0006520 "amino acid metabolism" evidence=ISS] [GO:0016831 "carboxy-lyase activity" evidence=ISS] InterPro:IPR002129 Pfam:PF00282 PROSITE:PS00392 EMBL:AC009526 EMBL:AB030379 EMBL:AB036933 EMBL:AF360233 EMBL:AF389349 EMBL:AY040033 PIR:E96500 SPTR:Q9MA74	8e-69
Ljwgs_130407.1	1.6.1.2	E4.1.1.15, gadB glutamate decarboxylase [EC:4.1.1.15] [COG:COG0076] [GO:0004351]	gvi:gll2219	histidine decarboxylase [EC:4.1.1.22] [KO:K01590]	2e-30	mlr6209	COG0076	1e-28	DCHS_LYCES	Decarboxylase;Lyase;Pyridoxalphosphate,Histidine decarboxylase (EC 4.1.1.22) (HDC) (TOM92).	7e-61	GO_ID:785	TAIR|gene:2031132 SPTR:Q9MA74 symbol:EMB1075 "EMBRYO DEFECTIVE 1075" [GO:0008372 "cellular component unknown" evidence=ND] [GO:0006520 "amino acid metabolism" evidence=ISS] [GO:0016831 "carboxy-lyase activity" evidence=ISS] InterPro:IPR002129 Pfam:PF00282 PROSITE:PS00392 EMBL:AC009526 EMBL:AB030379 EMBL:AB036933 EMBL:AF360233 EMBL:AF389349 EMBL:AY040033 PIR:E96500 SPTR:Q9MA74	8e-69
Ljwgs_130407.1	1.5.11.19	E4.1.1.22, HDC histidine decarboxylase [EC:4.1.1.22] [GO:0004398]	gvi:gll2219	histidine decarboxylase [EC:4.1.1.22] [KO:K01590]	2e-30	mlr6209	COG0076	1e-28	DCHS_LYCES	Decarboxylase;Lyase;Pyridoxalphosphate,Histidine decarboxylase (EC 4.1.1.22) (HDC) (TOM92).	7e-61	GO_ID:785	TAIR|gene:2031132 SPTR:Q9MA74 symbol:EMB1075 "EMBRYO DEFECTIVE 1075" [GO:0008372 "cellular component unknown" evidence=ND] [GO:0006520 "amino acid metabolism" evidence=ISS] [GO:0016831 "carboxy-lyase activity" evidence=ISS] InterPro:IPR002129 Pfam:PF00282 PROSITE:PS00392 EMBL:AC009526 EMBL:AB030379 EMBL:AB036933 EMBL:AF360233 EMBL:AF389349 EMBL:AY040033 PIR:E96500 SPTR:Q9MA74	8e-69
Ljwgs_130407.1	1.11.14.6	E4.1.1.- [EC:4.1.1.-] [COG:COG0076 COG3635]	gvi:gll2219	histidine decarboxylase [EC:4.1.1.22] [KO:K01590]	2e-30	mlr6209	COG0076	1e-28	DCHS_LYCES	Decarboxylase;Lyase;Pyridoxalphosphate,Histidine decarboxylase (EC 4.1.1.22) (HDC) (TOM92).	7e-61	GO_ID:785	TAIR|gene:2031132 SPTR:Q9MA74 symbol:EMB1075 "EMBRYO DEFECTIVE 1075" [GO:0008372 "cellular component unknown" evidence=ND] [GO:0006520 "amino acid metabolism" evidence=ISS] [GO:0016831 "carboxy-lyase activity" evidence=ISS] InterPro:IPR002129 Pfam:PF00282 PROSITE:PS00392 EMBL:AC009526 EMBL:AB030379 EMBL:AB036933 EMBL:AF360233 EMBL:AF389349 EMBL:AY040033 PIR:E96500 SPTR:Q9MA74	8e-69
Ljwgs_130407.1	1.5.13.14	E4.1.1.28, DDC aromatic-L-amino-acid decarboxylase [EC:4.1.1.28] [COG:COG0076] [GO:0004058]	gvi:gll2219	histidine decarboxylase [EC:4.1.1.22] [KO:K01590]	2e-30	mlr6209	COG0076	1e-28	DCHS_LYCES	Decarboxylase;Lyase;Pyridoxalphosphate,Histidine decarboxylase (EC 4.1.1.22) (HDC) (TOM92).	7e-61	GO_ID:785	TAIR|gene:2031132 SPTR:Q9MA74 symbol:EMB1075 "EMBRYO DEFECTIVE 1075" [GO:0008372 "cellular component unknown" evidence=ND] [GO:0006520 "amino acid metabolism" evidence=ISS] [GO:0016831 "carboxy-lyase activity" evidence=ISS] InterPro:IPR002129 Pfam:PF00282 PROSITE:PS00392 EMBL:AC009526 EMBL:AB030379 EMBL:AB036933 EMBL:AF360233 EMBL:AF389349 EMBL:AY040033 PIR:E96500 SPTR:Q9MA74	8e-69
Ljwgs_130407.1	1.11.20.9	E4.1.1.- [EC:4.1.1.-] [COG:COG0076 COG3635]	gvi:gll2219	histidine decarboxylase [EC:4.1.1.22] [KO:K01590]	2e-30	mlr6209	COG0076	1e-28	DCHS_LYCES	Decarboxylase;Lyase;Pyridoxalphosphate,Histidine decarboxylase (EC 4.1.1.22) (HDC) (TOM92).	7e-61	GO_ID:785	TAIR|gene:2031132 SPTR:Q9MA74 symbol:EMB1075 "EMBRYO DEFECTIVE 1075" [GO:0008372 "cellular component unknown" evidence=ND] [GO:0006520 "amino acid metabolism" evidence=ISS] [GO:0016831 "carboxy-lyase activity" evidence=ISS] InterPro:IPR002129 Pfam:PF00282 PROSITE:PS00392 EMBL:AC009526 EMBL:AB030379 EMBL:AB036933 EMBL:AF360233 EMBL:AF389349 EMBL:AY040033 PIR:E96500 SPTR:Q9MA74	8e-69
Ljwgs_130407.1	1.1.14.28	E4.1.1.15, gadB glutamate decarboxylase [EC:4.1.1.15] [COG:COG0076] [GO:0004351]	gvi:gll2219	histidine decarboxylase [EC:4.1.1.22] [KO:K01590]	2e-30	mlr6209	COG0076	1e-28	DCHS_LYCES	Decarboxylase;Lyase;Pyridoxalphosphate,Histidine decarboxylase (EC 4.1.1.22) (HDC) (TOM92).	7e-61	GO_ID:785	TAIR|gene:2031132 SPTR:Q9MA74 symbol:EMB1075 "EMBRYO DEFECTIVE 1075" [GO:0008372 "cellular component unknown" evidence=ND] [GO:0006520 "amino acid metabolism" evidence=ISS] [GO:0016831 "carboxy-lyase activity" evidence=ISS] InterPro:IPR002129 Pfam:PF00282 PROSITE:PS00392 EMBL:AC009526 EMBL:AB030379 EMBL:AB036933 EMBL:AF360233 EMBL:AF389349 EMBL:AY040033 PIR:E96500 SPTR:Q9MA74	8e-69
Ljwgs_130407.1	1.11.5.3	E4.1.1.- [EC:4.1.1.-] [COG:COG0076 COG3635]	gvi:gll2219	histidine decarboxylase [EC:4.1.1.22] [KO:K01590]	2e-30	mlr6209	COG0076	1e-28	DCHS_LYCES	Decarboxylase;Lyase;Pyridoxalphosphate,Histidine decarboxylase (EC 4.1.1.22) (HDC) (TOM92).	7e-61	GO_ID:785	TAIR|gene:2031132 SPTR:Q9MA74 symbol:EMB1075 "EMBRYO DEFECTIVE 1075" [GO:0008372 "cellular component unknown" evidence=ND] [GO:0006520 "amino acid metabolism" evidence=ISS] [GO:0016831 "carboxy-lyase activity" evidence=ISS] InterPro:IPR002129 Pfam:PF00282 PROSITE:PS00392 EMBL:AC009526 EMBL:AB030379 EMBL:AB036933 EMBL:AF360233 EMBL:AF389349 EMBL:AY040033 PIR:E96500 SPTR:Q9MA74	8e-69
Ljwgs_130407.1	1.5.12.13	E4.1.1.- [EC:4.1.1.-] [COG:COG0076 COG3635]	gvi:gll2219	histidine decarboxylase [EC:4.1.1.22] [KO:K01590]	2e-30	mlr6209	COG0076	1e-28	DCHS_LYCES	Decarboxylase;Lyase;Pyridoxalphosphate,Histidine decarboxylase (EC 4.1.1.22) (HDC) (TOM92).	7e-61	GO_ID:785	TAIR|gene:2031132 SPTR:Q9MA74 symbol:EMB1075 "EMBRYO DEFECTIVE 1075" [GO:0008372 "cellular component unknown" evidence=ND] [GO:0006520 "amino acid metabolism" evidence=ISS] [GO:0016831 "carboxy-lyase activity" evidence=ISS] InterPro:IPR002129 Pfam:PF00282 PROSITE:PS00392 EMBL:AC009526 EMBL:AB030379 EMBL:AB036933 EMBL:AF360233 EMBL:AF389349 EMBL:AY040033 PIR:E96500 SPTR:Q9MA74	8e-69
Ljwgs_130407.1	1.5.11.20	E4.1.1.28, DDC aromatic-L-amino-acid decarboxylase [EC:4.1.1.28] [COG:COG0076] [GO:0004058]	gvi:gll2219	histidine decarboxylase [EC:4.1.1.22] [KO:K01590]	2e-30	mlr6209	COG0076	1e-28	DCHS_LYCES	Decarboxylase;Lyase;Pyridoxalphosphate,Histidine decarboxylase (EC 4.1.1.22) (HDC) (TOM92).	7e-61	GO_ID:785	TAIR|gene:2031132 SPTR:Q9MA74 symbol:EMB1075 "EMBRYO DEFECTIVE 1075" [GO:0008372 "cellular component unknown" evidence=ND] [GO:0006520 "amino acid metabolism" evidence=ISS] [GO:0016831 "carboxy-lyase activity" evidence=ISS] InterPro:IPR002129 Pfam:PF00282 PROSITE:PS00392 EMBL:AC009526 EMBL:AB030379 EMBL:AB036933 EMBL:AF360233 EMBL:AF389349 EMBL:AY040033 PIR:E96500 SPTR:Q9MA74	8e-69
Ljwgs_130407.1	1.10.6.8	E4.1.1.- [EC:4.1.1.-] [COG:COG0076 COG3635]	gvi:gll2219	histidine decarboxylase [EC:4.1.1.22] [KO:K01590]	2e-30	mlr6209	COG0076	1e-28	DCHS_LYCES	Decarboxylase;Lyase;Pyridoxalphosphate,Histidine decarboxylase (EC 4.1.1.22) (HDC) (TOM92).	7e-61	GO_ID:785	TAIR|gene:2031132 SPTR:Q9MA74 symbol:EMB1075 "EMBRYO DEFECTIVE 1075" [GO:0008372 "cellular component unknown" evidence=ND] [GO:0006520 "amino acid metabolism" evidence=ISS] [GO:0016831 "carboxy-lyase activity" evidence=ISS] InterPro:IPR002129 Pfam:PF00282 PROSITE:PS00392 EMBL:AC009526 EMBL:AB030379 EMBL:AB036933 EMBL:AF360233 EMBL:AF389349 EMBL:AY040033 PIR:E96500 SPTR:Q9MA74	8e-69
Ljwgs_130407.1	1.1.11.32	E4.1.1.- [EC:4.1.1.-] [COG:COG0076 COG3635]	gvi:gll2219	histidine decarboxylase [EC:4.1.1.22] [KO:K01590]	2e-30	mlr6209	COG0076	1e-28	DCHS_LYCES	Decarboxylase;Lyase;Pyridoxalphosphate,Histidine decarboxylase (EC 4.1.1.22) (HDC) (TOM92).	7e-61	GO_ID:785	TAIR|gene:2031132 SPTR:Q9MA74 symbol:EMB1075 "EMBRYO DEFECTIVE 1075" [GO:0008372 "cellular component unknown" evidence=ND] [GO:0006520 "amino acid metabolism" evidence=ISS] [GO:0016831 "carboxy-lyase activity" evidence=ISS] InterPro:IPR002129 Pfam:PF00282 PROSITE:PS00392 EMBL:AC009526 EMBL:AB030379 EMBL:AB036933 EMBL:AF360233 EMBL:AF389349 EMBL:AY040033 PIR:E96500 SPTR:Q9MA74	8e-69
Ljwgs_130407.1	1.5.10.36	E4.1.1.- [EC:4.1.1.-] [COG:COG0076 COG3635]	gvi:gll2219	histidine decarboxylase [EC:4.1.1.22] [KO:K01590]	2e-30	mlr6209	COG0076	1e-28	DCHS_LYCES	Decarboxylase;Lyase;Pyridoxalphosphate,Histidine decarboxylase (EC 4.1.1.22) (HDC) (TOM92).	7e-61	GO_ID:785	TAIR|gene:2031132 SPTR:Q9MA74 symbol:EMB1075 "EMBRYO DEFECTIVE 1075" [GO:0008372 "cellular component unknown" evidence=ND] [GO:0006520 "amino acid metabolism" evidence=ISS] [GO:0016831 "carboxy-lyase activity" evidence=ISS] InterPro:IPR002129 Pfam:PF00282 PROSITE:PS00392 EMBL:AC009526 EMBL:AB030379 EMBL:AB036933 EMBL:AF360233 EMBL:AF389349 EMBL:AY040033 PIR:E96500 SPTR:Q9MA74	8e-69
Ljwgs_130407.1	1.10.8.8	E4.1.1.28, DDC aromatic-L-amino-acid decarboxylase [EC:4.1.1.28] [COG:COG0076] [GO:0004058]	gvi:gll2219	histidine decarboxylase [EC:4.1.1.22] [KO:K01590]	2e-30	mlr6209	COG0076	1e-28	DCHS_LYCES	Decarboxylase;Lyase;Pyridoxalphosphate,Histidine decarboxylase (EC 4.1.1.22) (HDC) (TOM92).	7e-61	GO_ID:785	TAIR|gene:2031132 SPTR:Q9MA74 symbol:EMB1075 "EMBRYO DEFECTIVE 1075" [GO:0008372 "cellular component unknown" evidence=ND] [GO:0006520 "amino acid metabolism" evidence=ISS] [GO:0016831 "carboxy-lyase activity" evidence=ISS] InterPro:IPR002129 Pfam:PF00282 PROSITE:PS00392 EMBL:AC009526 EMBL:AB030379 EMBL:AB036933 EMBL:AF360233 EMBL:AF389349 EMBL:AY040033 PIR:E96500 SPTR:Q9MA74	8e-69
Ljwgs_130407.1	1.10.5.2	E4.1.1.28, DDC aromatic-L-amino-acid decarboxylase [EC:4.1.1.28] [COG:COG0076] [GO:0004058]	gvi:gll2219	histidine decarboxylase [EC:4.1.1.22] [KO:K01590]	2e-30	mlr6209	COG0076	1e-28	DCHS_LYCES	Decarboxylase;Lyase;Pyridoxalphosphate,Histidine decarboxylase (EC 4.1.1.22) (HDC) (TOM92).	7e-61	GO_ID:785	TAIR|gene:2031132 SPTR:Q9MA74 symbol:EMB1075 "EMBRYO DEFECTIVE 1075" [GO:0008372 "cellular component unknown" evidence=ND] [GO:0006520 "amino acid metabolism" evidence=ISS] [GO:0016831 "carboxy-lyase activity" evidence=ISS] InterPro:IPR002129 Pfam:PF00282 PROSITE:PS00392 EMBL:AC009526 EMBL:AB030379 EMBL:AB036933 EMBL:AF360233 EMBL:AF389349 EMBL:AY040033 PIR:E96500 SPTR:Q9MA74	8e-69
Ljwgs_130407.1	1.6.3.6	E4.1.1.- [EC:4.1.1.-] [COG:COG0076 COG3635]	gvi:gll2219	histidine decarboxylase [EC:4.1.1.22] [KO:K01590]	2e-30	mlr6209	COG0076	1e-28	DCHS_LYCES	Decarboxylase;Lyase;Pyridoxalphosphate,Histidine decarboxylase (EC 4.1.1.22) (HDC) (TOM92).	7e-61	GO_ID:785	TAIR|gene:2031132 SPTR:Q9MA74 symbol:EMB1075 "EMBRYO DEFECTIVE 1075" [GO:0008372 "cellular component unknown" evidence=ND] [GO:0006520 "amino acid metabolism" evidence=ISS] [GO:0016831 "carboxy-lyase activity" evidence=ISS] InterPro:IPR002129 Pfam:PF00282 PROSITE:PS00392 EMBL:AC009526 EMBL:AB030379 EMBL:AB036933 EMBL:AF360233 EMBL:AF389349 EMBL:AY040033 PIR:E96500 SPTR:Q9MA74	8e-69
Lj_rps16	2.2.1.1.16	RP-S16, rpsP small subunit ribosomal protein S16 [COG:COG0228]	syc:syc2320_c	rps16; 30S ribosomal protein S16 [KO:K02959]	5e-17	ssr0482	COG0228	8e-17	RR16_LOTJA	Chloroplast;Plastid;Ribonucleoprotein;Ribosomalprotein,Chloroplast 30S ribosomal protein S16.	4e-40	GO_ID:27225	TAIR|gene:2139623 SPTR:O65686 symbol:AT4G34620.1 [GO:0003735 "structural constituent of ribosome" evidence=ISS] [GO:0005840 "ribosome" evidence=ISS] [GO:0006412 "protein biosynthesis" evidence=ISS] [GO:0007046 "ribosome biogenesis" evidence=ISS] InterPro:IPR000307 Pfam:PF00886 HSSP:P80379 ProDom:PD003791 TIGRFAMs:TIGR00002 GO:GO:0005840 GO:GO:0009507 EMBL:AL161585 EMBL:AL023094 EMBL:AY045607 EMBL…	1e-10
Ljwgs_147844.1	99.1.3.1.69	EC 2.3.1.-							DBNBT_TAXCA	Acyltransferase;Taxolbiosynthesis;Transferase,3-N-debenzoyl-2-deoxytaxol N-benzoyltransferase (EC 2.3.1.-) (DBTNBT).	2e-14	GO_ID:43927	TAIR|gene:2099703 SPTR:Q9SRQ2 symbol:AT3G03480.1 [GO:0008372 "cellular component unknown" evidence=ND] Pfam:PF02458 InterPro:IPR003480 EMBL:AC009895 EMBL:AF500201 SPTR:Q9SRQ2	6e-46
Ljwgs_147844.1	99.1.4.3458	GO_ID:43927							DBNBT_TAXCA	Acyltransferase;Taxolbiosynthesis;Transferase,3-N-debenzoyl-2-deoxytaxol N-benzoyltransferase (EC 2.3.1.-) (DBTNBT).	2e-14	GO_ID:43927	TAIR|gene:2099703 SPTR:Q9SRQ2 symbol:AT3G03480.1 [GO:0008372 "cellular component unknown" evidence=ND] Pfam:PF02458 InterPro:IPR003480 EMBL:AC009895 EMBL:AF500201 SPTR:Q9SRQ2	6e-46
chr2.CM0304.33	99.2	Unclassified without homolog
Ljwgs_043624.1	99.1.4.1371	GO_ID:30222										GO_ID:30222	TAIR|gene:2061155 SPTR:P92961 symbol:AT2G39890.1 [GO:0015359 "amino acid permease activity" evidence=ISS] [GO:0006865 "amino acid transport" evidence=ISS] [GO:0016020 "membrane" evidence=ISS] InterPro:IPR002422 GO:GO:0006810 GO:GO:0016020 Pfam:PF01490 EMBL:AF002109 EMBL:X95737 PIR:T50692 SPTR:P92961	9e-66
Ljwgs_125699.1	1.10.7.3	E1.14.11.9 naringenin 3-dioxygenase [EC:1.14.11.9] [GO:0045486]	ath:At3g51240	F24M12.280; naringenin 3-dioxygenase / flavanone 3-hydroxylase (F3H) [EC:1.14.11.9] [KO:K00475]	4e-19	PA4191	COG3491	5e-14	ACCO_DENCR	Ethylenebiosynthesis;Fruitripening;Iron;Oxidoreductase;VitaminC,1-aminocyclopropane-1-carboxylate oxidase (EC 1.14.17.4) (ACC oxidase) (Ethylene-forming enzyme) (EFE).	7e-26	GO_ID:37517	TAIR|gene:3697801 SPTR:Q9SRM3 symbol:AT3G11180.1 [GO:0008372 "cellular component unknown" evidence=ND] Pfam:PF03171 InterPro:IPR002283 InterPro:IPR005123 PRINTS:PR00682 HSSP:Q96323 EMBL:AC009991 EMBL:AC073395 SPTR:Q9SRM3	2e-49
Ljwgs_036349.1	99.1.4.6098	GO_ID:17989							COGT2_ARATH	Glycosyltransferase;Transferase,Cytokinin-O-glucosyltransferase 2 (EC 2.4.1.-) (Zeatin O- glucosyltransferase 2).	1e-35	GO_ID:17989	TAIR|gene:2196500 SPTR:Q9ZWJ3 symbol:AT1G22360.1 [GO:0008372 "cellular component unknown" evidence=ND] [GO:0016757 "transferase activity, transferring glycosyl groups" evidence=ISS] [GO:0008194 "UDP-glycosyltransferase activity" evidence=ISS] InterPro:IPR002213 Pfam:PF00201 GO:GO:0008152 PROSITE:PS00375 EMBL:AC068562 EMBL:AB016819 EMBL:AF332418 PIR:E86356 SPTR:Q9ZWJ3	2e-39
Ljwgs_036349.1	99.1.3.1.21	EC 2.4.1.-							COGT2_ARATH	Glycosyltransferase;Transferase,Cytokinin-O-glucosyltransferase 2 (EC 2.4.1.-) (Zeatin O- glucosyltransferase 2).	1e-35	GO_ID:17989	TAIR|gene:2196500 SPTR:Q9ZWJ3 symbol:AT1G22360.1 [GO:0008372 "cellular component unknown" evidence=ND] [GO:0016757 "transferase activity, transferring glycosyl groups" evidence=ISS] [GO:0008194 "UDP-glycosyltransferase activity" evidence=ISS] InterPro:IPR002213 Pfam:PF00201 GO:GO:0008152 PROSITE:PS00375 EMBL:AC068562 EMBL:AB016819 EMBL:AF332418 PIR:E86356 SPTR:Q9ZWJ3	2e-39
gi45410721	99.2	Unclassified without homolog
chr2.CM0021.55.3	3.3.10.117	BMPR1 bone morphogenetic protein receptor, type I [EC:2.7.1.37]	ath:At5g02290	T1E22.50; protein kinase, putative [EC:2.7.1.37] [KO:K00870]	3e-27				NAK_ARATH	ATP-binding;Kinase;Nucleotide-binding;Serine/threonine-proteinkinase;Transferase,Probable serine/threonine-protein kinase NAK (EC 2.7.1.37).	2e-27	GO_ID:38806	TAIR|gene:3441631 SPTR:Q9LTC0 symbol:AT5G47070.1 [GO:0016301 "kinase activity" evidence=ISS] InterPro:IPR000719 InterPro:IPR008271 Pfam:PF00069 Prosite:PS00108 Prosite:PS00107 ProDom:PD000001 PROSITE:PS50011 EMBL:AB025609 EMBL:AK117556 EMBL:BT005677 SPTR:Q9LTC0	1e-39
chr2.CM0021.55.3	3.2.2.1	Protein kinase [EC:2.7.1.37]	ath:At5g02290	T1E22.50; protein kinase, putative [EC:2.7.1.37] [KO:K00870]	3e-27				NAK_ARATH	ATP-binding;Kinase;Nucleotide-binding;Serine/threonine-proteinkinase;Transferase,Probable serine/threonine-protein kinase NAK (EC 2.7.1.37).	2e-27	GO_ID:38806	TAIR|gene:3441631 SPTR:Q9LTC0 symbol:AT5G47070.1 [GO:0016301 "kinase activity" evidence=ISS] InterPro:IPR000719 InterPro:IPR008271 Pfam:PF00069 Prosite:PS00108 Prosite:PS00107 ProDom:PD000001 PROSITE:PS50011 EMBL:AB025609 EMBL:AK117556 EMBL:BT005677 SPTR:Q9LTC0	1e-39
Ljwgs_016165.1.1	3.3.10.117	BMPR1 bone morphogenetic protein receptor, type I [EC:2.7.1.37]							CIPK1_ORYSA	ATP-binding;Calcium;Kinase;Manganese;Nucleotide-binding;Phosphorylation;Serine/threonine-proteinkinase;Transferase,CIPK-like protein 1 (EC 2.7.1.37) (OsCK1).	3e-35	GO_ID:23944	TAIR|gene:2009811 SPTR:Q93VD3 symbol:AT1G30270.1 [GO:0016301 "kinase activity" evidence=ISS] [GO:0005737 "cytoplasm" evidence=IDA] [GO:0005634 "nucleus" evidence=IDA] InterPro:IPR000719 InterPro:IPR002290 InterPro:IPR008271 Pfam:PF00069 Prosite:PS00108 InterPro:IPR004041 Prosite:PS00107 Pfam:PF03822 ProDom:PD000001 PROSITE:PS50011 SMART:SM00220 HSSP:P49137 PROSITE:PS50816 EMBL:AY056419 EMBL:AY035…	9e-40
Ljwgs_016165.1.1	3.2.2.1	Protein kinase [EC:2.7.1.37]							CIPK1_ORYSA	ATP-binding;Calcium;Kinase;Manganese;Nucleotide-binding;Phosphorylation;Serine/threonine-proteinkinase;Transferase,CIPK-like protein 1 (EC 2.7.1.37) (OsCK1).	3e-35	GO_ID:23944	TAIR|gene:2009811 SPTR:Q93VD3 symbol:AT1G30270.1 [GO:0016301 "kinase activity" evidence=ISS] [GO:0005737 "cytoplasm" evidence=IDA] [GO:0005634 "nucleus" evidence=IDA] InterPro:IPR000719 InterPro:IPR002290 InterPro:IPR008271 Pfam:PF00069 Prosite:PS00108 InterPro:IPR004041 Prosite:PS00107 Pfam:PF03822 ProDom:PD000001 PROSITE:PS50011 SMART:SM00220 HSSP:P49137 PROSITE:PS50816 EMBL:AY056419 EMBL:AY035…	9e-40
TC10606	99.2	Unclassified without homolog
chr1.CM0442.2	1.10.9.5	E4.3.1.5 phenylalanine ammonia-lyase [EC:4.3.1.5] [GO:0045548]	ath:At3g53260	T4D2.190; phenylalanine ammonia-lyase 2 (PAL2) [EC:4.3.1.5] [KO:K01747]	7e-116	SPy2089	COG2986	6e-30	PAL1_SOYBN	Lyase;Multigenefamily;Phenylpropanoidmetabolism,Phenylalanine ammonia-lyase 1 (EC 4.3.1.5).	3e-130	GO_ID:16175	TAIR|gene:2101957 SPTR:P45724 symbol:AT3G53260.1 [GO:0006952 "defense response" evidence=TAS] [GO:0009611 "response to wounding" evidence=TAS] [GO:0045548 "phenylalanine ammonia-lyase activity" evidence=ISS] [GO:0006979 "response to oxidative stress" evidence=IEP] InterPro:IPR001106 InterPro:IPR005922 Pfam:PF00221 InterPro:IPR008948 HSSP:P21310 PROSITE:PS00488 TIGRFAMs:TIGR01226 EMBL:AL132958 EMB…	2e-116
chr1.CM0442.2	1.5.13.12	E4.3.1.5 phenylalanine ammonia-lyase [EC:4.3.1.5] [GO:0045548]	ath:At3g53260	T4D2.190; phenylalanine ammonia-lyase 2 (PAL2) [EC:4.3.1.5] [KO:K01747]	7e-116	SPy2089	COG2986	6e-30	PAL1_SOYBN	Lyase;Multigenefamily;Phenylpropanoidmetabolism,Phenylalanine ammonia-lyase 1 (EC 4.3.1.5).	3e-130	GO_ID:16175	TAIR|gene:2101957 SPTR:P45724 symbol:AT3G53260.1 [GO:0006952 "defense response" evidence=TAS] [GO:0009611 "response to wounding" evidence=TAS] [GO:0045548 "phenylalanine ammonia-lyase activity" evidence=ISS] [GO:0006979 "response to oxidative stress" evidence=IEP] InterPro:IPR001106 InterPro:IPR005922 Pfam:PF00221 InterPro:IPR008948 HSSP:P21310 PROSITE:PS00488 TIGRFAMs:TIGR01226 EMBL:AL132958 EMB…	2e-116
chr1.CM0442.2	1.5.11.11	E4.3.1.3, hutH histidine ammonia-lyase [EC:4.3.1.3] [COG:COG2986] [GO:0004397]	ath:At3g53260	T4D2.190; phenylalanine ammonia-lyase 2 (PAL2) [EC:4.3.1.5] [KO:K01747]	7e-116	SPy2089	COG2986	6e-30	PAL1_SOYBN	Lyase;Multigenefamily;Phenylpropanoidmetabolism,Phenylalanine ammonia-lyase 1 (EC 4.3.1.5).	3e-130	GO_ID:16175	TAIR|gene:2101957 SPTR:P45724 symbol:AT3G53260.1 [GO:0006952 "defense response" evidence=TAS] [GO:0009611 "response to wounding" evidence=TAS] [GO:0045548 "phenylalanine ammonia-lyase activity" evidence=ISS] [GO:0006979 "response to oxidative stress" evidence=IEP] InterPro:IPR001106 InterPro:IPR005922 Pfam:PF00221 InterPro:IPR008948 HSSP:P21310 PROSITE:PS00488 TIGRFAMs:TIGR01226 EMBL:AL132958 EMB…	2e-116
chr1.CM0442.2	1.2.7.15	E4.3.1.5 phenylalanine ammonia-lyase [EC:4.3.1.5] [GO:0045548]	ath:At3g53260	T4D2.190; phenylalanine ammonia-lyase 2 (PAL2) [EC:4.3.1.5] [KO:K01747]	7e-116	SPy2089	COG2986	6e-30	PAL1_SOYBN	Lyase;Multigenefamily;Phenylpropanoidmetabolism,Phenylalanine ammonia-lyase 1 (EC 4.3.1.5).	3e-130	GO_ID:16175	TAIR|gene:2101957 SPTR:P45724 symbol:AT3G53260.1 [GO:0006952 "defense response" evidence=TAS] [GO:0009611 "response to wounding" evidence=TAS] [GO:0045548 "phenylalanine ammonia-lyase activity" evidence=ISS] [GO:0006979 "response to oxidative stress" evidence=IEP] InterPro:IPR001106 InterPro:IPR005922 Pfam:PF00221 InterPro:IPR008948 HSSP:P21310 PROSITE:PS00488 TIGRFAMs:TIGR01226 EMBL:AL132958 EMB…	2e-116
chr1.CM0442.2	1.2.7.14	E4.3.1.3, hutH histidine ammonia-lyase [EC:4.3.1.3] [COG:COG2986] [GO:0004397]	ath:At3g53260	T4D2.190; phenylalanine ammonia-lyase 2 (PAL2) [EC:4.3.1.5] [KO:K01747]	7e-116	SPy2089	COG2986	6e-30	PAL1_SOYBN	Lyase;Multigenefamily;Phenylpropanoidmetabolism,Phenylalanine ammonia-lyase 1 (EC 4.3.1.5).	3e-130	GO_ID:16175	TAIR|gene:2101957 SPTR:P45724 symbol:AT3G53260.1 [GO:0006952 "defense response" evidence=TAS] [GO:0009611 "response to wounding" evidence=TAS] [GO:0045548 "phenylalanine ammonia-lyase activity" evidence=ISS] [GO:0006979 "response to oxidative stress" evidence=IEP] InterPro:IPR001106 InterPro:IPR005922 Pfam:PF00221 InterPro:IPR008948 HSSP:P21310 PROSITE:PS00488 TIGRFAMs:TIGR01226 EMBL:AL132958 EMB…	2e-116
chr1.CM0442.2	1.5.12.36	E4.3.1.5 phenylalanine ammonia-lyase [EC:4.3.1.5] [GO:0045548]	ath:At3g53260	T4D2.190; phenylalanine ammonia-lyase 2 (PAL2) [EC:4.3.1.5] [KO:K01747]	7e-116	SPy2089	COG2986	6e-30	PAL1_SOYBN	Lyase;Multigenefamily;Phenylpropanoidmetabolism,Phenylalanine ammonia-lyase 1 (EC 4.3.1.5).	3e-130	GO_ID:16175	TAIR|gene:2101957 SPTR:P45724 symbol:AT3G53260.1 [GO:0006952 "defense response" evidence=TAS] [GO:0009611 "response to wounding" evidence=TAS] [GO:0045548 "phenylalanine ammonia-lyase activity" evidence=ISS] [GO:0006979 "response to oxidative stress" evidence=IEP] InterPro:IPR001106 InterPro:IPR005922 Pfam:PF00221 InterPro:IPR008948 HSSP:P21310 PROSITE:PS00488 TIGRFAMs:TIGR01226 EMBL:AL132958 EMB…	2e-116
Ljwgs_057894.2	99.1.3.2.2266	UPS1_ARATH							UPS1_ARATH	ATP-binding;Membrane;Nucleotide-binding;Transmembrane;Transport,Ureide permease 1 (AtUPS1).	3e-31	GO_ID:10476	TAIR|gene:2044213 SPTR:Q9ZPR7 symbol:ATUPS1 [GO:0015206 "allantoin transporter activity" evidence=IDA] [GO:0015720 "allantoin transport" evidence=IDA] InterPro:IPR009834 Pfam:PF07168 EMBL:AC006836 EMBL:AY085962 PIR:C84450 SPTR:Q9ZPR7	9e-32
Ljwgs_057894.2	99.1.4.2387	GO_ID:10476							UPS1_ARATH	ATP-binding;Membrane;Nucleotide-binding;Transmembrane;Transport,Ureide permease 1 (AtUPS1).	3e-31	GO_ID:10476	TAIR|gene:2044213 SPTR:Q9ZPR7 symbol:ATUPS1 [GO:0015206 "allantoin transporter activity" evidence=IDA] [GO:0015720 "allantoin transport" evidence=IDA] InterPro:IPR009834 Pfam:PF07168 EMBL:AC006836 EMBL:AY085962 PIR:C84450 SPTR:Q9ZPR7	9e-32
chr6.TM0722.5	1.10.7.9	E1.14.13.21 flavonoid 3-monooxygenase [EC:1.14.13.21] [GO:0016711]	ath:At5g07990	F13G24.190; cytochrome P450 75A5 / flavonoid 3-monooxygenase / flavonoid 3-hydroxylase (F3H) (F35H) (TT7) [EC:1.14.13.21] [KO:K05280]	5e-72	BH0579	COG2124	5e-21	C83B1_ARATH	Heme;Iron;Membrane;Metal-binding;Monooxygenase;Multigenefamily;Oxidoreductase;Transmembrane,Cytochrome P450 83B1 (EC 1.14.-.-).	1e-107	GO_ID:16992	TAIR|gene:2054511 SPTR:Q8LPP9 symbol:AT2G30750.1 [GO:0019825 "oxygen binding" evidence=ISS] InterPro:IPR001128 Pfam:PF00067 InterPro:IPR002403 InterPro:IPR002401 PRINTS:PR00463 PRINTS:PR00385 PROSITE:PS00086 PRINTS:PR00465 EMBL:AY094484 EMBL:BT001046 SPTR:Q8LPP9	2e-77
chr6.TM0722.5	1.11.14.4	E1.14.-.- [EC:1.14.-.-] [COG:COG2124]	ath:At5g07990	F13G24.190; cytochrome P450 75A5 / flavonoid 3-monooxygenase / flavonoid 3-hydroxylase (F3H) (F35H) (TT7) [EC:1.14.13.21] [KO:K05280]	5e-72	BH0579	COG2124	5e-21	C83B1_ARATH	Heme;Iron;Membrane;Metal-binding;Monooxygenase;Multigenefamily;Oxidoreductase;Transmembrane,Cytochrome P450 83B1 (EC 1.14.-.-).	1e-107	GO_ID:16992	TAIR|gene:2054511 SPTR:Q8LPP9 symbol:AT2G30750.1 [GO:0019825 "oxygen binding" evidence=ISS] InterPro:IPR001128 Pfam:PF00067 InterPro:IPR002403 InterPro:IPR002401 PRINTS:PR00463 PRINTS:PR00385 PROSITE:PS00086 PRINTS:PR00465 EMBL:AY094484 EMBL:BT001046 SPTR:Q8LPP9	2e-77
chr6.TM0722.5	1.10.3.12	E1.14.-.- [EC:1.14.-.-] [COG:COG2124]	ath:At5g07990	F13G24.190; cytochrome P450 75A5 / flavonoid 3-monooxygenase / flavonoid 3-hydroxylase (F3H) (F35H) (TT7) [EC:1.14.13.21] [KO:K05280]	5e-72	BH0579	COG2124	5e-21	C83B1_ARATH	Heme;Iron;Membrane;Metal-binding;Monooxygenase;Multigenefamily;Oxidoreductase;Transmembrane,Cytochrome P450 83B1 (EC 1.14.-.-).	1e-107	GO_ID:16992	TAIR|gene:2054511 SPTR:Q8LPP9 symbol:AT2G30750.1 [GO:0019825 "oxygen binding" evidence=ISS] InterPro:IPR001128 Pfam:PF00067 InterPro:IPR002403 InterPro:IPR002401 PRINTS:PR00463 PRINTS:PR00385 PROSITE:PS00086 PRINTS:PR00465 EMBL:AY094484 EMBL:BT001046 SPTR:Q8LPP9	2e-77
chr6.TM0722.5	1.10.6.12	E1.14.-.- [EC:1.14.-.-] [COG:COG2124]	ath:At5g07990	F13G24.190; cytochrome P450 75A5 / flavonoid 3-monooxygenase / flavonoid 3-hydroxylase (F3H) (F35H) (TT7) [EC:1.14.13.21] [KO:K05280]	5e-72	BH0579	COG2124	5e-21	C83B1_ARATH	Heme;Iron;Membrane;Metal-binding;Monooxygenase;Multigenefamily;Oxidoreductase;Transmembrane,Cytochrome P450 83B1 (EC 1.14.-.-).	1e-107	GO_ID:16992	TAIR|gene:2054511 SPTR:Q8LPP9 symbol:AT2G30750.1 [GO:0019825 "oxygen binding" evidence=ISS] InterPro:IPR001128 Pfam:PF00067 InterPro:IPR002403 InterPro:IPR002401 PRINTS:PR00463 PRINTS:PR00385 PROSITE:PS00086 PRINTS:PR00465 EMBL:AY094484 EMBL:BT001046 SPTR:Q8LPP9	2e-77
chr6.TM0722.5	1.3.3.23	E1.14.14.1 unspecific monooxygenase [EC:1.14.14.1] [COG:COG2124] [GO:0050381]	ath:At5g07990	F13G24.190; cytochrome P450 75A5 / flavonoid 3-monooxygenase / flavonoid 3-hydroxylase (F3H) (F35H) (TT7) [EC:1.14.13.21] [KO:K05280]	5e-72	BH0579	COG2124	5e-21	C83B1_ARATH	Heme;Iron;Membrane;Metal-binding;Monooxygenase;Multigenefamily;Oxidoreductase;Transmembrane,Cytochrome P450 83B1 (EC 1.14.-.-).	1e-107	GO_ID:16992	TAIR|gene:2054511 SPTR:Q8LPP9 symbol:AT2G30750.1 [GO:0019825 "oxygen binding" evidence=ISS] InterPro:IPR001128 Pfam:PF00067 InterPro:IPR002403 InterPro:IPR002401 PRINTS:PR00463 PRINTS:PR00385 PROSITE:PS00086 PRINTS:PR00465 EMBL:AY094484 EMBL:BT001046 SPTR:Q8LPP9	2e-77
chr6.TM0722.5	1.5.14.29	E1.14.14.1 unspecific monooxygenase [EC:1.14.14.1] [COG:COG2124] [GO:0050381]	ath:At5g07990	F13G24.190; cytochrome P450 75A5 / flavonoid 3-monooxygenase / flavonoid 3-hydroxylase (F3H) (F35H) (TT7) [EC:1.14.13.21] [KO:K05280]	5e-72	BH0579	COG2124	5e-21	C83B1_ARATH	Heme;Iron;Membrane;Metal-binding;Monooxygenase;Multigenefamily;Oxidoreductase;Transmembrane,Cytochrome P450 83B1 (EC 1.14.-.-).	1e-107	GO_ID:16992	TAIR|gene:2054511 SPTR:Q8LPP9 symbol:AT2G30750.1 [GO:0019825 "oxygen binding" evidence=ISS] InterPro:IPR001128 Pfam:PF00067 InterPro:IPR002403 InterPro:IPR002401 PRINTS:PR00463 PRINTS:PR00385 PROSITE:PS00086 PRINTS:PR00465 EMBL:AY094484 EMBL:BT001046 SPTR:Q8LPP9	2e-77
chr6.TM0722.5	1.1.7.13	E1.14.-.- [EC:1.14.-.-] [COG:COG2124]	ath:At5g07990	F13G24.190; cytochrome P450 75A5 / flavonoid 3-monooxygenase / flavonoid 3-hydroxylase (F3H) (F35H) (TT7) [EC:1.14.13.21] [KO:K05280]	5e-72	BH0579	COG2124	5e-21	C83B1_ARATH	Heme;Iron;Membrane;Metal-binding;Monooxygenase;Multigenefamily;Oxidoreductase;Transmembrane,Cytochrome P450 83B1 (EC 1.14.-.-).	1e-107	GO_ID:16992	TAIR|gene:2054511 SPTR:Q8LPP9 symbol:AT2G30750.1 [GO:0019825 "oxygen binding" evidence=ISS] InterPro:IPR001128 Pfam:PF00067 InterPro:IPR002403 InterPro:IPR002401 PRINTS:PR00463 PRINTS:PR00385 PROSITE:PS00086 PRINTS:PR00465 EMBL:AY094484 EMBL:BT001046 SPTR:Q8LPP9	2e-77
chr6.TM0722.5	1.11.4.6	E1.14.-.- [EC:1.14.-.-] [COG:COG2124]	ath:At5g07990	F13G24.190; cytochrome P450 75A5 / flavonoid 3-monooxygenase / flavonoid 3-hydroxylase (F3H) (F35H) (TT7) [EC:1.14.13.21] [KO:K05280]	5e-72	BH0579	COG2124	5e-21	C83B1_ARATH	Heme;Iron;Membrane;Metal-binding;Monooxygenase;Multigenefamily;Oxidoreductase;Transmembrane,Cytochrome P450 83B1 (EC 1.14.-.-).	1e-107	GO_ID:16992	TAIR|gene:2054511 SPTR:Q8LPP9 symbol:AT2G30750.1 [GO:0019825 "oxygen binding" evidence=ISS] InterPro:IPR001128 Pfam:PF00067 InterPro:IPR002403 InterPro:IPR002401 PRINTS:PR00463 PRINTS:PR00385 PROSITE:PS00086 PRINTS:PR00465 EMBL:AY094484 EMBL:BT001046 SPTR:Q8LPP9	2e-77
chr6.TM0722.5	1.11.4.2	E1.14.14.1 unspecific monooxygenase [EC:1.14.14.1] [COG:COG2124] [GO:0050381]	ath:At5g07990	F13G24.190; cytochrome P450 75A5 / flavonoid 3-monooxygenase / flavonoid 3-hydroxylase (F3H) (F35H) (TT7) [EC:1.14.13.21] [KO:K05280]	5e-72	BH0579	COG2124	5e-21	C83B1_ARATH	Heme;Iron;Membrane;Metal-binding;Monooxygenase;Multigenefamily;Oxidoreductase;Transmembrane,Cytochrome P450 83B1 (EC 1.14.-.-).	1e-107	GO_ID:16992	TAIR|gene:2054511 SPTR:Q8LPP9 symbol:AT2G30750.1 [GO:0019825 "oxygen binding" evidence=ISS] InterPro:IPR001128 Pfam:PF00067 InterPro:IPR002403 InterPro:IPR002401 PRINTS:PR00463 PRINTS:PR00385 PROSITE:PS00086 PRINTS:PR00465 EMBL:AY094484 EMBL:BT001046 SPTR:Q8LPP9	2e-77
Ljwgs_064401.1	1.1.8.12	E3.2.1.39 glucan endo-1,3-beta-D-glucosidase [EC:3.2.1.39]	ath:At4g14080	FCAALL.82; glycosyl hydrolase family 17 protein / anther-specific protein (A6) [EC:3.2.1.39] [KO:K01199]	1e-41				E131_ARATH	Glycoprotein;Glycosidase;GPI-anchor;Hydrolase;Lipoprotein;Membrane;Plantdefense;Signal,Putative glucan endo-1,3-beta-glucosidase 1 precursor (EC 3.2.1.39) ((1->3)-beta-glucan endohydrolase) ((1->3)-beta-glucanase) (Beta-1,3- endoglucanase) (Beta-1,3-glucanase).	1e-53	GO_ID:19687	TAIR|gene:2116326 SPTR:Q9SZ23 symbol:AT4G26830.1 [GO:0004553 "hydrolase activity, hydrolyzing O-glycosyl compounds" evidence=ISS] InterPro:IPR000490 PROSITE:PS00587 Pfam:PF00332 HSSP:P15737 EMBL:AL161565 EMBL:AL035440 PIR:T04806 SPTR:Q9SZ23	2e-86
Ljwgs_060130.1	99.1.3.1.43	EC 2.3.1.162							T5AT_TAXCH	Acyltransferase;Taxolbiosynthesis;Transferase,Taxadien-5-alpha-ol O-acetyltransferase (EC 2.3.1.162) (Taxa- 4(20),11(12)-dien-5alpha-ol-O-acetyltransferase) (Taxadienol acetyltransferase).	6e-50	GO_ID:43927	TAIR|gene:2099703 SPTR:Q9SRQ2 symbol:AT3G03480.1 [GO:0008372 "cellular component unknown" evidence=ND] Pfam:PF02458 InterPro:IPR003480 EMBL:AC009895 EMBL:AF500201 SPTR:Q9SRQ2	4e-101
Ljwgs_060130.1	99.1.4.3458	GO_ID:43927							T5AT_TAXCH	Acyltransferase;Taxolbiosynthesis;Transferase,Taxadien-5-alpha-ol O-acetyltransferase (EC 2.3.1.162) (Taxa- 4(20),11(12)-dien-5alpha-ol-O-acetyltransferase) (Taxadienol acetyltransferase).	6e-50	GO_ID:43927	TAIR|gene:2099703 SPTR:Q9SRQ2 symbol:AT3G03480.1 [GO:0008372 "cellular component unknown" evidence=ND] Pfam:PF02458 InterPro:IPR003480 EMBL:AC009895 EMBL:AF500201 SPTR:Q9SRQ2	4e-101
Ljwgs_032579.1	99.1.4.3521	GO_ID:46440							ATL5K_ARATH	Membrane;Metal-binding;Transmembrane;Ublconjugationpathway;Zinc;Zinc-finger,RING-H2 finger protein ATL5K (RING-H2 finger protein ATL16).	1e-74	GO_ID:46440	TAIR|gene:2176435 SPTR:Q9LSW9 symbol:AT5G43420.1 [GO:0005515 "protein binding" evidence=ISS] [GO:0008270 "zinc ion binding" evidence=ISS] InterPro:IPR001841 Pfam:PF00097 PROSITE:PS50089 SMART:SM00184 HSSP:Q9LRB7 EMBL:AB025638 EMBL:BT008334 SPTR:Q9LSW9	4e-75
Ljwgs_032579.1	99.1.3.2.1231	ATL5K_ARATH							ATL5K_ARATH	Membrane;Metal-binding;Transmembrane;Ublconjugationpathway;Zinc;Zinc-finger,RING-H2 finger protein ATL5K (RING-H2 finger protein ATL16).	1e-74	GO_ID:46440	TAIR|gene:2176435 SPTR:Q9LSW9 symbol:AT5G43420.1 [GO:0005515 "protein binding" evidence=ISS] [GO:0008270 "zinc ion binding" evidence=ISS] InterPro:IPR001841 Pfam:PF00097 PROSITE:PS50089 SMART:SM00184 HSSP:Q9LRB7 EMBL:AB025638 EMBL:BT008334 SPTR:Q9LSW9	4e-75
Ljwgs_056925.1	4.2.5	Apoptosis [CLASS:04210] [PATH:hsa04210] [GO:0006915]							WRK19_ARATH	ATP-binding;DNA-binding;Kinase;Leucine-richrepeat;Nuclearprotein;Nucleotide-binding;Plantdefense;Repeat;Serine/threonine-proteinkinase;Transcription;Transcriptionregulation;Transferase,Probable WRKY transcription factor 19 (WRKY DNA-binding protein 19).	1e-33	GO_ID:28952	TAIR|gene:2026623 SPTR:Q9CAE0 symbol:AT1G63750.1 [GO:0006952 "defense response" evidence=ISS] Pfam:PF00560 InterPro:IPR003593 InterPro:IPR001611 InterPro:IPR000157 InterPro:IPR002182 InterPro:IPR000767 Pfam:PF01582 GO:GO:0006915 SMART:SM00382 GO:GO:0016020 InterPro:IPR011991 SMART:SM00255 PROSITE:PS50104 PRINTS:PR00364 Pfam:PF00931 InterPro:IPR011713 Pfam:PF07725 EMBL:AC011622 PIR:F96662 SPTR:Q9C…	5e-43
Ljwgs_025650.1.1	2.3.1.72	TRXA thioredoxin 1 [COG:COG0526] [GO:0030508]							GLRX_RICCO	Electrontransport;Redox-activecenter;Transport,Glutaredoxin.	2e-09	GO_ID:23170	TAIR|gene:2143003 SPTR:Q9LYI0 symbol:AT5G11930.1 [GO:0005489 "electron transporter activity" evidence=ISS] [GO:0006118 "electron transport" evidence=ISS] [GO:0030508 "thiol-disulfide exchange intermediate activity" evidence=ISS] Pfam:PF00462 InterPro:IPR002109 HSSP:P37687 InterPro:IPR011905 TIGRFAMs:TIGR02189 EMBL:AL163812 PIR:T48552 SPTR:Q9LYI0	4e-28
Ljwgs_025650.1.1	2.3.1.37.1	TRXC thioredoxin 2 [COG:COG0526] [GO:0030508]							GLRX_RICCO	Electrontransport;Redox-activecenter;Transport,Glutaredoxin.	2e-09	GO_ID:23170	TAIR|gene:2143003 SPTR:Q9LYI0 symbol:AT5G11930.1 [GO:0005489 "electron transporter activity" evidence=ISS] [GO:0006118 "electron transport" evidence=ISS] [GO:0030508 "thiol-disulfide exchange intermediate activity" evidence=ISS] Pfam:PF00462 InterPro:IPR002109 HSSP:P37687 InterPro:IPR011905 TIGRFAMs:TIGR02189 EMBL:AL163812 PIR:T48552 SPTR:Q9LYI0	4e-28
chr2.CM0177.94	99.1.4.4256	GO_ID:38487	hsa:84132	USP42; ubiquitin specific protease 42 [EC:3.1.2.15] [KO:K01072]	4e-60				UBP42_HUMAN	Hydrolase;Multigenefamily;Phosphorylation;Protease;Thiolprotease;Ublconjugationpathway,Ubiquitin carboxyl-terminal hydrolase 42 (EC 3.1.2.15) (Ubiquitin thiolesterase 42) (Ubiquitin-specific processing protease 42) (Deubiquitinating enzyme 42) (Fragment).	2e-60	GO_ID:38487	TAIR|gene:3706779 SPTR:Q9FPS7 symbol:AT4G17895.1 [GO:0004843 "ubiquitin-specific protease activity" evidence=ISS] InterPro:IPR001394 Pfam:PF00443 PROSITE:PS00972 PROSITE:PS00973 PROSITE:PS50235 EMBL:AF302668 SPTR:Q9FPS7	3e-103
chr2.CM0177.94	99.1.3.1.57	EC 3.1.2.15	hsa:84132	USP42; ubiquitin specific protease 42 [EC:3.1.2.15] [KO:K01072]	4e-60				UBP42_HUMAN	Hydrolase;Multigenefamily;Phosphorylation;Protease;Thiolprotease;Ublconjugationpathway,Ubiquitin carboxyl-terminal hydrolase 42 (EC 3.1.2.15) (Ubiquitin thiolesterase 42) (Ubiquitin-specific processing protease 42) (Deubiquitinating enzyme 42) (Fragment).	2e-60	GO_ID:38487	TAIR|gene:3706779 SPTR:Q9FPS7 symbol:AT4G17895.1 [GO:0004843 "ubiquitin-specific protease activity" evidence=ISS] InterPro:IPR001394 Pfam:PF00443 PROSITE:PS00972 PROSITE:PS00973 PROSITE:PS50235 EMBL:AF302668 SPTR:Q9FPS7	3e-103
chr2.CM0177.94	99.1.1.5	KO:K01072	hsa:84132	USP42; ubiquitin specific protease 42 [EC:3.1.2.15] [KO:K01072]	4e-60				UBP42_HUMAN	Hydrolase;Multigenefamily;Phosphorylation;Protease;Thiolprotease;Ublconjugationpathway,Ubiquitin carboxyl-terminal hydrolase 42 (EC 3.1.2.15) (Ubiquitin thiolesterase 42) (Ubiquitin-specific processing protease 42) (Deubiquitinating enzyme 42) (Fragment).	2e-60	GO_ID:38487	TAIR|gene:3706779 SPTR:Q9FPS7 symbol:AT4G17895.1 [GO:0004843 "ubiquitin-specific protease activity" evidence=ISS] InterPro:IPR001394 Pfam:PF00443 PROSITE:PS00972 PROSITE:PS00973 PROSITE:PS50235 EMBL:AF302668 SPTR:Q9FPS7	3e-103
Ljwgs_006407.2	99.2	Unclassified without homolog
Ljwgs_106704.1	4.2.5	Apoptosis [CLASS:04210] [PATH:hsa04210] [GO:0006915]							TMVRN_NICGU	Alternativesplicing;ATP-binding;Hypersensitiveresponse;Leucine-richrepeat;Nucleotide-binding;Plantdefense;Repeat,TMV resistance protein N.	8e-29	GO_ID:9195	TAIR|gene:2122198 SPTR:O65506 symbol:AT4G36140.1 [GO:0006952 "defense response" evidence=ISS] Pfam:PF00560 InterPro:IPR003593 InterPro:IPR001611 InterPro:IPR000157 InterPro:IPR002182 InterPro:IPR000767 Pfam:PF01582 GO:GO:0006915 SMART:SM00382 GO:GO:0016020 InterPro:IPR011991 SMART:SM00255 PROSITE:PS50104 PRINTS:PR00364 Pfam:PF00931 InterPro:IPR011713 Pfam:PF07725 EMBL:AL161588 EMBL:AL022141 PIR:T…	4e-29
TM1569.17	99.1.3.1.43	EC 2.3.1.162							T5AT_TAXCU	Acyltransferase;Directproteinsequencing;Taxolbiosynthesis;Transferase,Taxadien-5-alpha-ol O-acetyltransferase (EC 2.3.1.162) (Taxa- 4(20),11(12)-dien-5alpha-ol-O-acetyltransferase) (Taxadienol acetyltransferase).	5e-35	GO_ID:43927	TAIR|gene:2099703 SPTR:Q9SRQ2 symbol:AT3G03480.1 [GO:0008372 "cellular component unknown" evidence=ND] Pfam:PF02458 InterPro:IPR003480 EMBL:AC009895 EMBL:AF500201 SPTR:Q9SRQ2	2e-75
TM1569.17	99.1.4.3458	GO_ID:43927							T5AT_TAXCU	Acyltransferase;Directproteinsequencing;Taxolbiosynthesis;Transferase,Taxadien-5-alpha-ol O-acetyltransferase (EC 2.3.1.162) (Taxa- 4(20),11(12)-dien-5alpha-ol-O-acetyltransferase) (Taxadienol acetyltransferase).	5e-35	GO_ID:43927	TAIR|gene:2099703 SPTR:Q9SRQ2 symbol:AT3G03480.1 [GO:0008372 "cellular component unknown" evidence=ND] Pfam:PF02458 InterPro:IPR003480 EMBL:AC009895 EMBL:AF500201 SPTR:Q9SRQ2	2e-75
chr3.CM0574.28	1.10.9.5	E4.3.1.5 phenylalanine ammonia-lyase [EC:4.3.1.5] [GO:0045548]	ath:At2g37040	T1J8.22; phenylalanine ammonia-lyase 1 (PAL1) [EC:4.3.1.5] [KO:K01747]	0	SPy2089	COG2986	2e-55	PAL1_SOYBN	Lyase;Multigenefamily;Phenylpropanoidmetabolism,Phenylalanine ammonia-lyase 1 (EC 4.3.1.5).	0	GO_ID:7997	TAIR|gene:2057980 SPTR:Q94AN1 symbol:AT2G37040.1 [GO:0006952 "defense response" evidence=TAS] [GO:0009611 "response to wounding" evidence=TAS] [GO:0045548 "phenylalanine ammonia-lyase activity" evidence=ISS] [GO:0006979 "response to oxidative stress" evidence=IEP] InterPro:IPR001106 InterPro:IPR005922 Pfam:PF00221 GO:GO:0005737 GO:GO:0009058 HSSP:P21310 PROSITE:PS00488 EMBL:AY045919 EMBL:AY079363…	0
chr3.CM0574.28	1.5.13.12	E4.3.1.5 phenylalanine ammonia-lyase [EC:4.3.1.5] [GO:0045548]	ath:At2g37040	T1J8.22; phenylalanine ammonia-lyase 1 (PAL1) [EC:4.3.1.5] [KO:K01747]	0	SPy2089	COG2986	2e-55	PAL1_SOYBN	Lyase;Multigenefamily;Phenylpropanoidmetabolism,Phenylalanine ammonia-lyase 1 (EC 4.3.1.5).	0	GO_ID:7997	TAIR|gene:2057980 SPTR:Q94AN1 symbol:AT2G37040.1 [GO:0006952 "defense response" evidence=TAS] [GO:0009611 "response to wounding" evidence=TAS] [GO:0045548 "phenylalanine ammonia-lyase activity" evidence=ISS] [GO:0006979 "response to oxidative stress" evidence=IEP] InterPro:IPR001106 InterPro:IPR005922 Pfam:PF00221 GO:GO:0005737 GO:GO:0009058 HSSP:P21310 PROSITE:PS00488 EMBL:AY045919 EMBL:AY079363…	0
chr3.CM0574.28	1.5.11.11	E4.3.1.3, hutH histidine ammonia-lyase [EC:4.3.1.3] [COG:COG2986] [GO:0004397]	ath:At2g37040	T1J8.22; phenylalanine ammonia-lyase 1 (PAL1) [EC:4.3.1.5] [KO:K01747]	0	SPy2089	COG2986	2e-55	PAL1_SOYBN	Lyase;Multigenefamily;Phenylpropanoidmetabolism,Phenylalanine ammonia-lyase 1 (EC 4.3.1.5).	0	GO_ID:7997	TAIR|gene:2057980 SPTR:Q94AN1 symbol:AT2G37040.1 [GO:0006952 "defense response" evidence=TAS] [GO:0009611 "response to wounding" evidence=TAS] [GO:0045548 "phenylalanine ammonia-lyase activity" evidence=ISS] [GO:0006979 "response to oxidative stress" evidence=IEP] InterPro:IPR001106 InterPro:IPR005922 Pfam:PF00221 GO:GO:0005737 GO:GO:0009058 HSSP:P21310 PROSITE:PS00488 EMBL:AY045919 EMBL:AY079363…	0
chr3.CM0574.28	1.2.7.15	E4.3.1.5 phenylalanine ammonia-lyase [EC:4.3.1.5] [GO:0045548]	ath:At2g37040	T1J8.22; phenylalanine ammonia-lyase 1 (PAL1) [EC:4.3.1.5] [KO:K01747]	0	SPy2089	COG2986	2e-55	PAL1_SOYBN	Lyase;Multigenefamily;Phenylpropanoidmetabolism,Phenylalanine ammonia-lyase 1 (EC 4.3.1.5).	0	GO_ID:7997	TAIR|gene:2057980 SPTR:Q94AN1 symbol:AT2G37040.1 [GO:0006952 "defense response" evidence=TAS] [GO:0009611 "response to wounding" evidence=TAS] [GO:0045548 "phenylalanine ammonia-lyase activity" evidence=ISS] [GO:0006979 "response to oxidative stress" evidence=IEP] InterPro:IPR001106 InterPro:IPR005922 Pfam:PF00221 GO:GO:0005737 GO:GO:0009058 HSSP:P21310 PROSITE:PS00488 EMBL:AY045919 EMBL:AY079363…	0
chr3.CM0574.28	1.2.7.14	E4.3.1.3, hutH histidine ammonia-lyase [EC:4.3.1.3] [COG:COG2986] [GO:0004397]	ath:At2g37040	T1J8.22; phenylalanine ammonia-lyase 1 (PAL1) [EC:4.3.1.5] [KO:K01747]	0	SPy2089	COG2986	2e-55	PAL1_SOYBN	Lyase;Multigenefamily;Phenylpropanoidmetabolism,Phenylalanine ammonia-lyase 1 (EC 4.3.1.5).	0	GO_ID:7997	TAIR|gene:2057980 SPTR:Q94AN1 symbol:AT2G37040.1 [GO:0006952 "defense response" evidence=TAS] [GO:0009611 "response to wounding" evidence=TAS] [GO:0045548 "phenylalanine ammonia-lyase activity" evidence=ISS] [GO:0006979 "response to oxidative stress" evidence=IEP] InterPro:IPR001106 InterPro:IPR005922 Pfam:PF00221 GO:GO:0005737 GO:GO:0009058 HSSP:P21310 PROSITE:PS00488 EMBL:AY045919 EMBL:AY079363…	0
chr3.CM0574.28	1.5.12.36	E4.3.1.5 phenylalanine ammonia-lyase [EC:4.3.1.5] [GO:0045548]	ath:At2g37040	T1J8.22; phenylalanine ammonia-lyase 1 (PAL1) [EC:4.3.1.5] [KO:K01747]	0	SPy2089	COG2986	2e-55	PAL1_SOYBN	Lyase;Multigenefamily;Phenylpropanoidmetabolism,Phenylalanine ammonia-lyase 1 (EC 4.3.1.5).	0	GO_ID:7997	TAIR|gene:2057980 SPTR:Q94AN1 symbol:AT2G37040.1 [GO:0006952 "defense response" evidence=TAS] [GO:0009611 "response to wounding" evidence=TAS] [GO:0045548 "phenylalanine ammonia-lyase activity" evidence=ISS] [GO:0006979 "response to oxidative stress" evidence=IEP] InterPro:IPR001106 InterPro:IPR005922 Pfam:PF00221 GO:GO:0005737 GO:GO:0009058 HSSP:P21310 PROSITE:PS00488 EMBL:AY045919 EMBL:AY079363…	0
Ljwgs_088475.1	99.1.3.2.2081	UPS2_ARATH							UPS2_ARATH	ATP-binding;Membrane;Nucleotide-binding;Transmembrane;Transport,Ureide permease 2 (AtUPS2).	2e-34	GO_ID:10476	TAIR|gene:2044213 SPTR:Q9ZPR7 symbol:ATUPS1 [GO:0015206 "allantoin transporter activity" evidence=IDA] [GO:0015720 "allantoin transport" evidence=IDA] InterPro:IPR009834 Pfam:PF07168 EMBL:AC006836 EMBL:AY085962 PIR:C84450 SPTR:Q9ZPR7	4e-33
Ljwgs_088475.1	99.1.4.2387	GO_ID:10476							UPS2_ARATH	ATP-binding;Membrane;Nucleotide-binding;Transmembrane;Transport,Ureide permease 2 (AtUPS2).	2e-34	GO_ID:10476	TAIR|gene:2044213 SPTR:Q9ZPR7 symbol:ATUPS1 [GO:0015206 "allantoin transporter activity" evidence=IDA] [GO:0015720 "allantoin transport" evidence=IDA] InterPro:IPR009834 Pfam:PF07168 EMBL:AC006836 EMBL:AY085962 PIR:C84450 SPTR:Q9ZPR7	4e-33
chr5.TM1574.4	1.3.9.19	E3.1.1.3 triacylglycerol lipase [EC:3.1.1.3] [COG:COG1075] [GO:0004806]	bce:BC4862	lipase [EC:3.1.1.3] [KO:K01046]	1e-09	sll0482	COG3675	1e-09	LIP_RHIMI	3D-structure;Hydrolase;Lipiddegradation;Signal;Zymogen,Lipase precursor (EC 3.1.1.3) (Triacylglycerol lipase).	3e-09	GO_ID:30824	TAIR|gene:2033065 SPTR:Q9M9Y7 symbol:AT1G06800.1 [GO:0004806 "triacylglycerol lipase activity" evidence=ISS] [GO:0006629 "lipid metabolism" evidence=ISS] InterPro:IPR000379 InterPro:IPR002921 InterPro:IPR008262 Pfam:PF01764 PROSITE:PS00120 EMBL:AC011001 EMBL:AY099599 PIR:H86202 SPTR:Q9M9Y7	7e-176
chr4.CM0161.9	99.1.3.2.838	CRNA_EMENI							CRNA_EMENI	Membrane;Nitrateassimilation;Transmembrane;Transport,Nitrate transporter (Nitrate permease).	9e-16	GO_ID:50508	TAIR|gene:2205189 SPTR:O82811 symbol:AT1G08090.1 [GO:0015112 "nitrate transporter activity" evidence=ISS] Pfam:PF07690 GO:GO:0006810 InterPro:IPR011701 EMBL:AC026875 EMBL:AF019748 EMBL:Z97058 EMBL:AF093754 PIR:T51836 SPTR:O82811	1e-137
chr4.CM0161.9	99.1.4.1682	GO_ID:50508							CRNA_EMENI	Membrane;Nitrateassimilation;Transmembrane;Transport,Nitrate transporter (Nitrate permease).	9e-16	GO_ID:50508	TAIR|gene:2205189 SPTR:O82811 symbol:AT1G08090.1 [GO:0015112 "nitrate transporter activity" evidence=ISS] Pfam:PF07690 GO:GO:0006810 InterPro:IPR011701 EMBL:AC026875 EMBL:AF019748 EMBL:Z97058 EMBL:AF093754 PIR:T51836 SPTR:O82811	1e-137
chr3.CM0574.28	1.10.9.5	E4.3.1.5 phenylalanine ammonia-lyase [EC:4.3.1.5] [GO:0045548]	ath:At2g37040	T1J8.22; phenylalanine ammonia-lyase 1 (PAL1) [EC:4.3.1.5] [KO:K01747]	0	SPy2089	COG2986	2e-55	PAL1_SOYBN	Lyase;Multigenefamily;Phenylpropanoidmetabolism,Phenylalanine ammonia-lyase 1 (EC 4.3.1.5).	0	GO_ID:7997	TAIR|gene:2057980 SPTR:Q94AN1 symbol:AT2G37040.1 [GO:0006952 "defense response" evidence=TAS] [GO:0009611 "response to wounding" evidence=TAS] [GO:0045548 "phenylalanine ammonia-lyase activity" evidence=ISS] [GO:0006979 "response to oxidative stress" evidence=IEP] InterPro:IPR001106 InterPro:IPR005922 Pfam:PF00221 GO:GO:0005737 GO:GO:0009058 HSSP:P21310 PROSITE:PS00488 EMBL:AY045919 EMBL:AY079363…	0
chr3.CM0574.28	1.5.13.12	E4.3.1.5 phenylalanine ammonia-lyase [EC:4.3.1.5] [GO:0045548]	ath:At2g37040	T1J8.22; phenylalanine ammonia-lyase 1 (PAL1) [EC:4.3.1.5] [KO:K01747]	0	SPy2089	COG2986	2e-55	PAL1_SOYBN	Lyase;Multigenefamily;Phenylpropanoidmetabolism,Phenylalanine ammonia-lyase 1 (EC 4.3.1.5).	0	GO_ID:7997	TAIR|gene:2057980 SPTR:Q94AN1 symbol:AT2G37040.1 [GO:0006952 "defense response" evidence=TAS] [GO:0009611 "response to wounding" evidence=TAS] [GO:0045548 "phenylalanine ammonia-lyase activity" evidence=ISS] [GO:0006979 "response to oxidative stress" evidence=IEP] InterPro:IPR001106 InterPro:IPR005922 Pfam:PF00221 GO:GO:0005737 GO:GO:0009058 HSSP:P21310 PROSITE:PS00488 EMBL:AY045919 EMBL:AY079363…	0
chr3.CM0574.28	1.5.11.11	E4.3.1.3, hutH histidine ammonia-lyase [EC:4.3.1.3] [COG:COG2986] [GO:0004397]	ath:At2g37040	T1J8.22; phenylalanine ammonia-lyase 1 (PAL1) [EC:4.3.1.5] [KO:K01747]	0	SPy2089	COG2986	2e-55	PAL1_SOYBN	Lyase;Multigenefamily;Phenylpropanoidmetabolism,Phenylalanine ammonia-lyase 1 (EC 4.3.1.5).	0	GO_ID:7997	TAIR|gene:2057980 SPTR:Q94AN1 symbol:AT2G37040.1 [GO:0006952 "defense response" evidence=TAS] [GO:0009611 "response to wounding" evidence=TAS] [GO:0045548 "phenylalanine ammonia-lyase activity" evidence=ISS] [GO:0006979 "response to oxidative stress" evidence=IEP] InterPro:IPR001106 InterPro:IPR005922 Pfam:PF00221 GO:GO:0005737 GO:GO:0009058 HSSP:P21310 PROSITE:PS00488 EMBL:AY045919 EMBL:AY079363…	0
chr3.CM0574.28	1.2.7.15	E4.3.1.5 phenylalanine ammonia-lyase [EC:4.3.1.5] [GO:0045548]	ath:At2g37040	T1J8.22; phenylalanine ammonia-lyase 1 (PAL1) [EC:4.3.1.5] [KO:K01747]	0	SPy2089	COG2986	2e-55	PAL1_SOYBN	Lyase;Multigenefamily;Phenylpropanoidmetabolism,Phenylalanine ammonia-lyase 1 (EC 4.3.1.5).	0	GO_ID:7997	TAIR|gene:2057980 SPTR:Q94AN1 symbol:AT2G37040.1 [GO:0006952 "defense response" evidence=TAS] [GO:0009611 "response to wounding" evidence=TAS] [GO:0045548 "phenylalanine ammonia-lyase activity" evidence=ISS] [GO:0006979 "response to oxidative stress" evidence=IEP] InterPro:IPR001106 InterPro:IPR005922 Pfam:PF00221 GO:GO:0005737 GO:GO:0009058 HSSP:P21310 PROSITE:PS00488 EMBL:AY045919 EMBL:AY079363…	0
chr3.CM0574.28	1.2.7.14	E4.3.1.3, hutH histidine ammonia-lyase [EC:4.3.1.3] [COG:COG2986] [GO:0004397]	ath:At2g37040	T1J8.22; phenylalanine ammonia-lyase 1 (PAL1) [EC:4.3.1.5] [KO:K01747]	0	SPy2089	COG2986	2e-55	PAL1_SOYBN	Lyase;Multigenefamily;Phenylpropanoidmetabolism,Phenylalanine ammonia-lyase 1 (EC 4.3.1.5).	0	GO_ID:7997	TAIR|gene:2057980 SPTR:Q94AN1 symbol:AT2G37040.1 [GO:0006952 "defense response" evidence=TAS] [GO:0009611 "response to wounding" evidence=TAS] [GO:0045548 "phenylalanine ammonia-lyase activity" evidence=ISS] [GO:0006979 "response to oxidative stress" evidence=IEP] InterPro:IPR001106 InterPro:IPR005922 Pfam:PF00221 GO:GO:0005737 GO:GO:0009058 HSSP:P21310 PROSITE:PS00488 EMBL:AY045919 EMBL:AY079363…	0
chr3.CM0574.28	1.5.12.36	E4.3.1.5 phenylalanine ammonia-lyase [EC:4.3.1.5] [GO:0045548]	ath:At2g37040	T1J8.22; phenylalanine ammonia-lyase 1 (PAL1) [EC:4.3.1.5] [KO:K01747]	0	SPy2089	COG2986	2e-55	PAL1_SOYBN	Lyase;Multigenefamily;Phenylpropanoidmetabolism,Phenylalanine ammonia-lyase 1 (EC 4.3.1.5).	0	GO_ID:7997	TAIR|gene:2057980 SPTR:Q94AN1 symbol:AT2G37040.1 [GO:0006952 "defense response" evidence=TAS] [GO:0009611 "response to wounding" evidence=TAS] [GO:0045548 "phenylalanine ammonia-lyase activity" evidence=ISS] [GO:0006979 "response to oxidative stress" evidence=IEP] InterPro:IPR001106 InterPro:IPR005922 Pfam:PF00221 GO:GO:0005737 GO:GO:0009058 HSSP:P21310 PROSITE:PS00488 EMBL:AY045919 EMBL:AY079363…	0
Ljwgs_038713.1	99.1.3.2.119	STHY_ARATH							STHY_ARATH	Metal-binding;Nuclearprotein;Repeat;Zinc;Zinc-finger,Putative salt tolerance-like protein At1g78600.	5e-17	GO_ID:43337	TAIR|gene:2202929 SPTR:Q9SYM2 symbol:AT1G78600.1 [GO:0003700 "transcription factor activity" evidence=ISS] [GO:0045449 "regulation of transcription" evidence=TAS] [GO:0008270 "zinc ion binding" evidence=ISS] InterPro:IPR000315 InterPro:IPR002926 Pfam:PF00643 SMART:SM00336 PROSITE:PS50119 ProDom:PD007661 EMBL:AC007260 EMBL:AY093108 EMBL:BT006324 EMBL:AY087387 PIR:F96814 SPTR:Q9SYM2	2e-17
Ljwgs_038713.1	99.1.4.491	GO_ID:43337							STHY_ARATH	Metal-binding;Nuclearprotein;Repeat;Zinc;Zinc-finger,Putative salt tolerance-like protein At1g78600.	5e-17	GO_ID:43337	TAIR|gene:2202929 SPTR:Q9SYM2 symbol:AT1G78600.1 [GO:0003700 "transcription factor activity" evidence=ISS] [GO:0045449 "regulation of transcription" evidence=TAS] [GO:0008270 "zinc ion binding" evidence=ISS] InterPro:IPR000315 InterPro:IPR002926 Pfam:PF00643 SMART:SM00336 PROSITE:PS50119 ProDom:PD007661 EMBL:AC007260 EMBL:AY093108 EMBL:BT006324 EMBL:AY087387 PIR:F96814 SPTR:Q9SYM2	2e-17
Ljwgs_017234.1	1.10.7.9	E1.14.13.21 flavonoid 3-monooxygenase [EC:1.14.13.21] [GO:0016711]	ath:At5g07990	F13G24.190; cytochrome P450 75A5 / flavonoid 3-monooxygenase / flavonoid 3-hydroxylase (F3H) (F35H) (TT7) [EC:1.14.13.21] [KO:K05280]	4e-23	slr0574	COG2124	1e-12	C77A3_SOYBN	Heme;Iron;Metal-binding;Monooxygenase;Oxidoreductase,Cytochrome P450 77A3 (EC 1.14.-.-).	2e-65	GO_ID:47788	TAIR|gene:2075809 SPTR:Q9SQY7 symbol:AT3G10570.1 [GO:0005739 "mitochondrion" evidence=IDA] [GO:0019825 "oxygen binding" evidence=ISS] InterPro:IPR001128 Pfam:PF00067 InterPro:IPR002403 InterPro:IPR002401 GO:GO:0005739 PRINTS:PR00463 PRINTS:PR00385 PROSITE:PS00086 PRINTS:PR00465 EMBL:AC011560 EMBL:AC013428 EMBL:BT021100 EMBL:BT020415 SPTR:Q9SQY7	3e-64
Ljwgs_017234.1	1.11.14.4	E1.14.-.- [EC:1.14.-.-] [COG:COG2124]	ath:At5g07990	F13G24.190; cytochrome P450 75A5 / flavonoid 3-monooxygenase / flavonoid 3-hydroxylase (F3H) (F35H) (TT7) [EC:1.14.13.21] [KO:K05280]	4e-23	slr0574	COG2124	1e-12	C77A3_SOYBN	Heme;Iron;Metal-binding;Monooxygenase;Oxidoreductase,Cytochrome P450 77A3 (EC 1.14.-.-).	2e-65	GO_ID:47788	TAIR|gene:2075809 SPTR:Q9SQY7 symbol:AT3G10570.1 [GO:0005739 "mitochondrion" evidence=IDA] [GO:0019825 "oxygen binding" evidence=ISS] InterPro:IPR001128 Pfam:PF00067 InterPro:IPR002403 InterPro:IPR002401 GO:GO:0005739 PRINTS:PR00463 PRINTS:PR00385 PROSITE:PS00086 PRINTS:PR00465 EMBL:AC011560 EMBL:AC013428 EMBL:BT021100 EMBL:BT020415 SPTR:Q9SQY7	3e-64
Ljwgs_017234.1	1.10.3.12	E1.14.-.- [EC:1.14.-.-] [COG:COG2124]	ath:At5g07990	F13G24.190; cytochrome P450 75A5 / flavonoid 3-monooxygenase / flavonoid 3-hydroxylase (F3H) (F35H) (TT7) [EC:1.14.13.21] [KO:K05280]	4e-23	slr0574	COG2124	1e-12	C77A3_SOYBN	Heme;Iron;Metal-binding;Monooxygenase;Oxidoreductase,Cytochrome P450 77A3 (EC 1.14.-.-).	2e-65	GO_ID:47788	TAIR|gene:2075809 SPTR:Q9SQY7 symbol:AT3G10570.1 [GO:0005739 "mitochondrion" evidence=IDA] [GO:0019825 "oxygen binding" evidence=ISS] InterPro:IPR001128 Pfam:PF00067 InterPro:IPR002403 InterPro:IPR002401 GO:GO:0005739 PRINTS:PR00463 PRINTS:PR00385 PROSITE:PS00086 PRINTS:PR00465 EMBL:AC011560 EMBL:AC013428 EMBL:BT021100 EMBL:BT020415 SPTR:Q9SQY7	3e-64
Ljwgs_017234.1	1.10.6.12	E1.14.-.- [EC:1.14.-.-] [COG:COG2124]	ath:At5g07990	F13G24.190; cytochrome P450 75A5 / flavonoid 3-monooxygenase / flavonoid 3-hydroxylase (F3H) (F35H) (TT7) [EC:1.14.13.21] [KO:K05280]	4e-23	slr0574	COG2124	1e-12	C77A3_SOYBN	Heme;Iron;Metal-binding;Monooxygenase;Oxidoreductase,Cytochrome P450 77A3 (EC 1.14.-.-).	2e-65	GO_ID:47788	TAIR|gene:2075809 SPTR:Q9SQY7 symbol:AT3G10570.1 [GO:0005739 "mitochondrion" evidence=IDA] [GO:0019825 "oxygen binding" evidence=ISS] InterPro:IPR001128 Pfam:PF00067 InterPro:IPR002403 InterPro:IPR002401 GO:GO:0005739 PRINTS:PR00463 PRINTS:PR00385 PROSITE:PS00086 PRINTS:PR00465 EMBL:AC011560 EMBL:AC013428 EMBL:BT021100 EMBL:BT020415 SPTR:Q9SQY7	3e-64
Ljwgs_017234.1	1.3.3.23	E1.14.14.1 unspecific monooxygenase [EC:1.14.14.1] [COG:COG2124] [GO:0050381]	ath:At5g07990	F13G24.190; cytochrome P450 75A5 / flavonoid 3-monooxygenase / flavonoid 3-hydroxylase (F3H) (F35H) (TT7) [EC:1.14.13.21] [KO:K05280]	4e-23	slr0574	COG2124	1e-12	C77A3_SOYBN	Heme;Iron;Metal-binding;Monooxygenase;Oxidoreductase,Cytochrome P450 77A3 (EC 1.14.-.-).	2e-65	GO_ID:47788	TAIR|gene:2075809 SPTR:Q9SQY7 symbol:AT3G10570.1 [GO:0005739 "mitochondrion" evidence=IDA] [GO:0019825 "oxygen binding" evidence=ISS] InterPro:IPR001128 Pfam:PF00067 InterPro:IPR002403 InterPro:IPR002401 GO:GO:0005739 PRINTS:PR00463 PRINTS:PR00385 PROSITE:PS00086 PRINTS:PR00465 EMBL:AC011560 EMBL:AC013428 EMBL:BT021100 EMBL:BT020415 SPTR:Q9SQY7	3e-64
Ljwgs_017234.1	1.5.14.29	E1.14.14.1 unspecific monooxygenase [EC:1.14.14.1] [COG:COG2124] [GO:0050381]	ath:At5g07990	F13G24.190; cytochrome P450 75A5 / flavonoid 3-monooxygenase / flavonoid 3-hydroxylase (F3H) (F35H) (TT7) [EC:1.14.13.21] [KO:K05280]	4e-23	slr0574	COG2124	1e-12	C77A3_SOYBN	Heme;Iron;Metal-binding;Monooxygenase;Oxidoreductase,Cytochrome P450 77A3 (EC 1.14.-.-).	2e-65	GO_ID:47788	TAIR|gene:2075809 SPTR:Q9SQY7 symbol:AT3G10570.1 [GO:0005739 "mitochondrion" evidence=IDA] [GO:0019825 "oxygen binding" evidence=ISS] InterPro:IPR001128 Pfam:PF00067 InterPro:IPR002403 InterPro:IPR002401 GO:GO:0005739 PRINTS:PR00463 PRINTS:PR00385 PROSITE:PS00086 PRINTS:PR00465 EMBL:AC011560 EMBL:AC013428 EMBL:BT021100 EMBL:BT020415 SPTR:Q9SQY7	3e-64
Ljwgs_017234.1	1.1.7.13	E1.14.-.- [EC:1.14.-.-] [COG:COG2124]	ath:At5g07990	F13G24.190; cytochrome P450 75A5 / flavonoid 3-monooxygenase / flavonoid 3-hydroxylase (F3H) (F35H) (TT7) [EC:1.14.13.21] [KO:K05280]	4e-23	slr0574	COG2124	1e-12	C77A3_SOYBN	Heme;Iron;Metal-binding;Monooxygenase;Oxidoreductase,Cytochrome P450 77A3 (EC 1.14.-.-).	2e-65	GO_ID:47788	TAIR|gene:2075809 SPTR:Q9SQY7 symbol:AT3G10570.1 [GO:0005739 "mitochondrion" evidence=IDA] [GO:0019825 "oxygen binding" evidence=ISS] InterPro:IPR001128 Pfam:PF00067 InterPro:IPR002403 InterPro:IPR002401 GO:GO:0005739 PRINTS:PR00463 PRINTS:PR00385 PROSITE:PS00086 PRINTS:PR00465 EMBL:AC011560 EMBL:AC013428 EMBL:BT021100 EMBL:BT020415 SPTR:Q9SQY7	3e-64
Ljwgs_017234.1	1.11.4.6	E1.14.-.- [EC:1.14.-.-] [COG:COG2124]	ath:At5g07990	F13G24.190; cytochrome P450 75A5 / flavonoid 3-monooxygenase / flavonoid 3-hydroxylase (F3H) (F35H) (TT7) [EC:1.14.13.21] [KO:K05280]	4e-23	slr0574	COG2124	1e-12	C77A3_SOYBN	Heme;Iron;Metal-binding;Monooxygenase;Oxidoreductase,Cytochrome P450 77A3 (EC 1.14.-.-).	2e-65	GO_ID:47788	TAIR|gene:2075809 SPTR:Q9SQY7 symbol:AT3G10570.1 [GO:0005739 "mitochondrion" evidence=IDA] [GO:0019825 "oxygen binding" evidence=ISS] InterPro:IPR001128 Pfam:PF00067 InterPro:IPR002403 InterPro:IPR002401 GO:GO:0005739 PRINTS:PR00463 PRINTS:PR00385 PROSITE:PS00086 PRINTS:PR00465 EMBL:AC011560 EMBL:AC013428 EMBL:BT021100 EMBL:BT020415 SPTR:Q9SQY7	3e-64
Ljwgs_017234.1	1.11.4.2	E1.14.14.1 unspecific monooxygenase [EC:1.14.14.1] [COG:COG2124] [GO:0050381]	ath:At5g07990	F13G24.190; cytochrome P450 75A5 / flavonoid 3-monooxygenase / flavonoid 3-hydroxylase (F3H) (F35H) (TT7) [EC:1.14.13.21] [KO:K05280]	4e-23	slr0574	COG2124	1e-12	C77A3_SOYBN	Heme;Iron;Metal-binding;Monooxygenase;Oxidoreductase,Cytochrome P450 77A3 (EC 1.14.-.-).	2e-65	GO_ID:47788	TAIR|gene:2075809 SPTR:Q9SQY7 symbol:AT3G10570.1 [GO:0005739 "mitochondrion" evidence=IDA] [GO:0019825 "oxygen binding" evidence=ISS] InterPro:IPR001128 Pfam:PF00067 InterPro:IPR002403 InterPro:IPR002401 GO:GO:0005739 PRINTS:PR00463 PRINTS:PR00385 PROSITE:PS00086 PRINTS:PR00465 EMBL:AC011560 EMBL:AC013428 EMBL:BT021100 EMBL:BT020415 SPTR:Q9SQY7	3e-64
gi45348398	99.2	Unclassified without homolog
Ljwgs_023844.1	1.2.1.1.1.30	ND2 NADH dehydrogenase I subunit 2	ath:nad2_cds	NADH dehydrogenase subunit 2 [EC:1.6.99.3] [KO:K03879]	8e-12				NU2M_OENBE	Membrane;Mitochondrion;NAD;Oxidoreductase;RNAediting;Transmembrane;Ubiquinone,NADH-ubiquinone oxidoreductase chain 2 (EC 1.6.5.3) (NADH dehydrogenase subunit 2).	2e-11
Ljwgs_023844.1	1.9.11.19	E1.6.5.3 NADH dehydrogenase [EC:1.6.5.3] [GO:0008137]	ath:nad2_cds	NADH dehydrogenase subunit 2 [EC:1.6.99.3] [KO:K03879]	8e-12				NU2M_OENBE	Membrane;Mitochondrion;NAD;Oxidoreductase;RNAediting;Transmembrane;Ubiquinone,NADH-ubiquinone oxidoreductase chain 2 (EC 1.6.5.3) (NADH dehydrogenase subunit 2).	2e-11
Ljwgs_047220.1	99.1.3.2.1697	COL9_ARATH							COL9_ARATH	Metal-binding;Multigenefamily;Nuclearprotein;Repeat;Zinc;Zinc-finger,Zinc finger protein CONSTANS-LIKE 9.	1e-32
chr4.CM0501.53	1.5.13.4.1	E2.6.1.1A, aspB aspartate aminotransferase [COG:COG0436]	ath:At4g11280	F8L21.70; 1-aminocyclopropane-1-carboxylate synthase 6 / ACC synthase 6 (ACS6) [EC:4.4.1.14] [KO:K01762]	2e-111	MJ0684	COG0436	1e-13	1A1C_SOYBN	Ethylenebiosynthesis;Fruitripening;Lyase;Multigenefamily;Pyridoxalphosphate,1-aminocyclopropane-1-carboxylate synthase (EC 4.4.1.14) (ACC synthase) (S-adenosyl-L-methionine methylthioadenosine-lyase).	8e-152	GO_ID:22903	TAIR|gene:2128297 SPTR:Q9SAR0 symbol:AT4G11280.1 [GO:0009605 "response to external stimulus" evidence=IEP] [GO:0009693 "ethylene biosynthesis" evidence=TAS] [GO:0009723 "response to ethylene stimulus" evidence=IEP] [GO:0009733 "response to auxin stimulus" evidence=IEP] InterPro:IPR001176 InterPro:IPR004839 Pfam:PF00155 InterPro:IPR004838 PRINTS:PR00753 PROSITE:PS00105 HSSP:P18485 EMBL:AL161531 EM…	5e-112
chr4.CM0501.53	1.2.4.17	E2.6.1.2, GPT alanine transaminase [EC:2.6.1.2] [COG:COG0436] [GO:0004021]	ath:At4g11280	F8L21.70; 1-aminocyclopropane-1-carboxylate synthase 6 / ACC synthase 6 (ACS6) [EC:4.4.1.14] [KO:K01762]	2e-111	MJ0684	COG0436	1e-13	1A1C_SOYBN	Ethylenebiosynthesis;Fruitripening;Lyase;Multigenefamily;Pyridoxalphosphate,1-aminocyclopropane-1-carboxylate synthase (EC 4.4.1.14) (ACC synthase) (S-adenosyl-L-methionine methylthioadenosine-lyase).	8e-152	GO_ID:22903	TAIR|gene:2128297 SPTR:Q9SAR0 symbol:AT4G11280.1 [GO:0009605 "response to external stimulus" evidence=IEP] [GO:0009693 "ethylene biosynthesis" evidence=TAS] [GO:0009723 "response to ethylene stimulus" evidence=IEP] [GO:0009733 "response to auxin stimulus" evidence=IEP] InterPro:IPR001176 InterPro:IPR004839 Pfam:PF00155 InterPro:IPR004838 PRINTS:PR00753 PROSITE:PS00105 HSSP:P18485 EMBL:AL161531 EM…	5e-112
chr4.CM0501.53	1.5.1.11	E2.6.1.2, GPT alanine transaminase [EC:2.6.1.2] [COG:COG0436] [GO:0004021]	ath:At4g11280	F8L21.70; 1-aminocyclopropane-1-carboxylate synthase 6 / ACC synthase 6 (ACS6) [EC:4.4.1.14] [KO:K01762]	2e-111	MJ0684	COG0436	1e-13	1A1C_SOYBN	Ethylenebiosynthesis;Fruitripening;Lyase;Multigenefamily;Pyridoxalphosphate,1-aminocyclopropane-1-carboxylate synthase (EC 4.4.1.14) (ACC synthase) (S-adenosyl-L-methionine methylthioadenosine-lyase).	8e-152	GO_ID:22903	TAIR|gene:2128297 SPTR:Q9SAR0 symbol:AT4G11280.1 [GO:0009605 "response to external stimulus" evidence=IEP] [GO:0009693 "ethylene biosynthesis" evidence=TAS] [GO:0009723 "response to ethylene stimulus" evidence=IEP] [GO:0009733 "response to auxin stimulus" evidence=IEP] InterPro:IPR001176 InterPro:IPR004839 Pfam:PF00155 InterPro:IPR004838 PRINTS:PR00753 PROSITE:PS00105 HSSP:P18485 EMBL:AL161531 EM…	5e-112
chr4.CM0501.53	1.11.1.8.1	E2.6.1.-D, patA aminotransferase [EC:2.6.1.-] [COG:COG0436]	ath:At4g11280	F8L21.70; 1-aminocyclopropane-1-carboxylate synthase 6 / ACC synthase 6 (ACS6) [EC:4.4.1.14] [KO:K01762]	2e-111	MJ0684	COG0436	1e-13	1A1C_SOYBN	Ethylenebiosynthesis;Fruitripening;Lyase;Multigenefamily;Pyridoxalphosphate,1-aminocyclopropane-1-carboxylate synthase (EC 4.4.1.14) (ACC synthase) (S-adenosyl-L-methionine methylthioadenosine-lyase).	8e-152	GO_ID:22903	TAIR|gene:2128297 SPTR:Q9SAR0 symbol:AT4G11280.1 [GO:0009605 "response to external stimulus" evidence=IEP] [GO:0009693 "ethylene biosynthesis" evidence=TAS] [GO:0009723 "response to ethylene stimulus" evidence=IEP] [GO:0009733 "response to auxin stimulus" evidence=IEP] InterPro:IPR001176 InterPro:IPR004839 Pfam:PF00155 InterPro:IPR004838 PRINTS:PR00753 PROSITE:PS00105 HSSP:P18485 EMBL:AL161531 EM…	5e-112
chr4.CM0501.53	1.5.8.12	E2.6.1.-D, patA aminotransferase [EC:2.6.1.-] [COG:COG0436] [GO:0008483]	ath:At4g11280	F8L21.70; 1-aminocyclopropane-1-carboxylate synthase 6 / ACC synthase 6 (ACS6) [EC:4.4.1.14] [KO:K01762]	2e-111	MJ0684	COG0436	1e-13	1A1C_SOYBN	Ethylenebiosynthesis;Fruitripening;Lyase;Multigenefamily;Pyridoxalphosphate,1-aminocyclopropane-1-carboxylate synthase (EC 4.4.1.14) (ACC synthase) (S-adenosyl-L-methionine methylthioadenosine-lyase).	8e-152	GO_ID:22903	TAIR|gene:2128297 SPTR:Q9SAR0 symbol:AT4G11280.1 [GO:0009605 "response to external stimulus" evidence=IEP] [GO:0009693 "ethylene biosynthesis" evidence=TAS] [GO:0009723 "response to ethylene stimulus" evidence=IEP] [GO:0009733 "response to auxin stimulus" evidence=IEP] InterPro:IPR001176 InterPro:IPR004839 Pfam:PF00155 InterPro:IPR004838 PRINTS:PR00753 PROSITE:PS00105 HSSP:P18485 EMBL:AL161531 EM…	5e-112
chr4.CM0501.53	1.5.2.1.1	E2.6.1.1A, aspB aspartate aminotransferase [COG:COG0436]	ath:At4g11280	F8L21.70; 1-aminocyclopropane-1-carboxylate synthase 6 / ACC synthase 6 (ACS6) [EC:4.4.1.14] [KO:K01762]	2e-111	MJ0684	COG0436	1e-13	1A1C_SOYBN	Ethylenebiosynthesis;Fruitripening;Lyase;Multigenefamily;Pyridoxalphosphate,1-aminocyclopropane-1-carboxylate synthase (EC 4.4.1.14) (ACC synthase) (S-adenosyl-L-methionine methylthioadenosine-lyase).	8e-152	GO_ID:22903	TAIR|gene:2128297 SPTR:Q9SAR0 symbol:AT4G11280.1 [GO:0009605 "response to external stimulus" evidence=IEP] [GO:0009693 "ethylene biosynthesis" evidence=TAS] [GO:0009723 "response to ethylene stimulus" evidence=IEP] [GO:0009733 "response to auxin stimulus" evidence=IEP] InterPro:IPR001176 InterPro:IPR004839 Pfam:PF00155 InterPro:IPR004838 PRINTS:PR00753 PROSITE:PS00105 HSSP:P18485 EMBL:AL161531 EM…	5e-112
chr4.CM0501.53	1.5.7.7	E2.6.1.66, avtA valine--pyruvate aminotransferase [EC:2.6.1.66] [COG:COG0436] [GO:0009042]	ath:At4g11280	F8L21.70; 1-aminocyclopropane-1-carboxylate synthase 6 / ACC synthase 6 (ACS6) [EC:4.4.1.14] [KO:K01762]	2e-111	MJ0684	COG0436	1e-13	1A1C_SOYBN	Ethylenebiosynthesis;Fruitripening;Lyase;Multigenefamily;Pyridoxalphosphate,1-aminocyclopropane-1-carboxylate synthase (EC 4.4.1.14) (ACC synthase) (S-adenosyl-L-methionine methylthioadenosine-lyase).	8e-152	GO_ID:22903	TAIR|gene:2128297 SPTR:Q9SAR0 symbol:AT4G11280.1 [GO:0009605 "response to external stimulus" evidence=IEP] [GO:0009693 "ethylene biosynthesis" evidence=TAS] [GO:0009723 "response to ethylene stimulus" evidence=IEP] [GO:0009733 "response to auxin stimulus" evidence=IEP] InterPro:IPR001176 InterPro:IPR004839 Pfam:PF00155 InterPro:IPR004838 PRINTS:PR00753 PROSITE:PS00105 HSSP:P18485 EMBL:AL161531 EM…	5e-112
chr4.CM0501.53	1.5.15.22.1	E2.6.1.1A, aspB aspartate aminotransferase [COG:COG0436]	ath:At4g11280	F8L21.70; 1-aminocyclopropane-1-carboxylate synthase 6 / ACC synthase 6 (ACS6) [EC:4.4.1.14] [KO:K01762]	2e-111	MJ0684	COG0436	1e-13	1A1C_SOYBN	Ethylenebiosynthesis;Fruitripening;Lyase;Multigenefamily;Pyridoxalphosphate,1-aminocyclopropane-1-carboxylate synthase (EC 4.4.1.14) (ACC synthase) (S-adenosyl-L-methionine methylthioadenosine-lyase).	8e-152	GO_ID:22903	TAIR|gene:2128297 SPTR:Q9SAR0 symbol:AT4G11280.1 [GO:0009605 "response to external stimulus" evidence=IEP] [GO:0009693 "ethylene biosynthesis" evidence=TAS] [GO:0009723 "response to ethylene stimulus" evidence=IEP] [GO:0009733 "response to auxin stimulus" evidence=IEP] InterPro:IPR001176 InterPro:IPR004839 Pfam:PF00155 InterPro:IPR004838 PRINTS:PR00753 PROSITE:PS00105 HSSP:P18485 EMBL:AL161531 EM…	5e-112
chr4.CM0501.53	1.5.2.7	E2.6.1.2, GPT alanine transaminase [EC:2.6.1.2] [COG:COG0436] [GO:0004021]	ath:At4g11280	F8L21.70; 1-aminocyclopropane-1-carboxylate synthase 6 / ACC synthase 6 (ACS6) [EC:4.4.1.14] [KO:K01762]	2e-111	MJ0684	COG0436	1e-13	1A1C_SOYBN	Ethylenebiosynthesis;Fruitripening;Lyase;Multigenefamily;Pyridoxalphosphate,1-aminocyclopropane-1-carboxylate synthase (EC 4.4.1.14) (ACC synthase) (S-adenosyl-L-methionine methylthioadenosine-lyase).	8e-152	GO_ID:22903	TAIR|gene:2128297 SPTR:Q9SAR0 symbol:AT4G11280.1 [GO:0009605 "response to external stimulus" evidence=IEP] [GO:0009693 "ethylene biosynthesis" evidence=TAS] [GO:0009723 "response to ethylene stimulus" evidence=IEP] [GO:0009733 "response to auxin stimulus" evidence=IEP] InterPro:IPR001176 InterPro:IPR004839 Pfam:PF00155 InterPro:IPR004838 PRINTS:PR00753 PROSITE:PS00105 HSSP:P18485 EMBL:AL161531 EM…	5e-112
chr4.CM0501.53	1.5.5.10.1	E2.6.1.1A, aspB aspartate aminotransferase [COG:COG0436]	ath:At4g11280	F8L21.70; 1-aminocyclopropane-1-carboxylate synthase 6 / ACC synthase 6 (ACS6) [EC:4.4.1.14] [KO:K01762]	2e-111	MJ0684	COG0436	1e-13	1A1C_SOYBN	Ethylenebiosynthesis;Fruitripening;Lyase;Multigenefamily;Pyridoxalphosphate,1-aminocyclopropane-1-carboxylate synthase (EC 4.4.1.14) (ACC synthase) (S-adenosyl-L-methionine methylthioadenosine-lyase).	8e-152	GO_ID:22903	TAIR|gene:2128297 SPTR:Q9SAR0 symbol:AT4G11280.1 [GO:0009605 "response to external stimulus" evidence=IEP] [GO:0009693 "ethylene biosynthesis" evidence=TAS] [GO:0009723 "response to ethylene stimulus" evidence=IEP] [GO:0009733 "response to auxin stimulus" evidence=IEP] InterPro:IPR001176 InterPro:IPR004839 Pfam:PF00155 InterPro:IPR004838 PRINTS:PR00753 PROSITE:PS00105 HSSP:P18485 EMBL:AL161531 EM…	5e-112
chr4.CM0501.53	1.10.16.3.1	E2.6.1.1A, aspB aspartate aminotransferase [COG:COG0436]	ath:At4g11280	F8L21.70; 1-aminocyclopropane-1-carboxylate synthase 6 / ACC synthase 6 (ACS6) [EC:4.4.1.14] [KO:K01762]	2e-111	MJ0684	COG0436	1e-13	1A1C_SOYBN	Ethylenebiosynthesis;Fruitripening;Lyase;Multigenefamily;Pyridoxalphosphate,1-aminocyclopropane-1-carboxylate synthase (EC 4.4.1.14) (ACC synthase) (S-adenosyl-L-methionine methylthioadenosine-lyase).	8e-152	GO_ID:22903	TAIR|gene:2128297 SPTR:Q9SAR0 symbol:AT4G11280.1 [GO:0009605 "response to external stimulus" evidence=IEP] [GO:0009693 "ethylene biosynthesis" evidence=TAS] [GO:0009723 "response to ethylene stimulus" evidence=IEP] [GO:0009733 "response to auxin stimulus" evidence=IEP] InterPro:IPR001176 InterPro:IPR004839 Pfam:PF00155 InterPro:IPR004838 PRINTS:PR00753 PROSITE:PS00105 HSSP:P18485 EMBL:AL161531 EM…	5e-112
chr4.CM0501.53	1.6.3.9.2	E2.6.1.-D, patA aminotransferase [EC:2.6.1.-] [COG:COG0436]	ath:At4g11280	F8L21.70; 1-aminocyclopropane-1-carboxylate synthase 6 / ACC synthase 6 (ACS6) [EC:4.4.1.14] [KO:K01762]	2e-111	MJ0684	COG0436	1e-13	1A1C_SOYBN	Ethylenebiosynthesis;Fruitripening;Lyase;Multigenefamily;Pyridoxalphosphate,1-aminocyclopropane-1-carboxylate synthase (EC 4.4.1.14) (ACC synthase) (S-adenosyl-L-methionine methylthioadenosine-lyase).	8e-152	GO_ID:22903	TAIR|gene:2128297 SPTR:Q9SAR0 symbol:AT4G11280.1 [GO:0009605 "response to external stimulus" evidence=IEP] [GO:0009693 "ethylene biosynthesis" evidence=TAS] [GO:0009723 "response to ethylene stimulus" evidence=IEP] [GO:0009733 "response to auxin stimulus" evidence=IEP] InterPro:IPR001176 InterPro:IPR004839 Pfam:PF00155 InterPro:IPR004838 PRINTS:PR00753 PROSITE:PS00105 HSSP:P18485 EMBL:AL161531 EM…	5e-112
chr4.CM0501.53	1.5.10.13.1	E2.6.1.1A, aspB aspartate aminotransferase [COG:COG0436]	ath:At4g11280	F8L21.70; 1-aminocyclopropane-1-carboxylate synthase 6 / ACC synthase 6 (ACS6) [EC:4.4.1.14] [KO:K01762]	2e-111	MJ0684	COG0436	1e-13	1A1C_SOYBN	Ethylenebiosynthesis;Fruitripening;Lyase;Multigenefamily;Pyridoxalphosphate,1-aminocyclopropane-1-carboxylate synthase (EC 4.4.1.14) (ACC synthase) (S-adenosyl-L-methionine methylthioadenosine-lyase).	8e-152	GO_ID:22903	TAIR|gene:2128297 SPTR:Q9SAR0 symbol:AT4G11280.1 [GO:0009605 "response to external stimulus" evidence=IEP] [GO:0009693 "ethylene biosynthesis" evidence=TAS] [GO:0009723 "response to ethylene stimulus" evidence=IEP] [GO:0009733 "response to auxin stimulus" evidence=IEP] InterPro:IPR001176 InterPro:IPR004839 Pfam:PF00155 InterPro:IPR004838 PRINTS:PR00753 PROSITE:PS00105 HSSP:P18485 EMBL:AL161531 EM…	5e-112
chr4.CM0501.53	1.1.13.35	E4.4.1.14 1-aminocyclopropane-1-carboxylate synthase [EC:4.4.1.14] [GO:0016847]	ath:At4g11280	F8L21.70; 1-aminocyclopropane-1-carboxylate synthase 6 / ACC synthase 6 (ACS6) [EC:4.4.1.14] [KO:K01762]	2e-111	MJ0684	COG0436	1e-13	1A1C_SOYBN	Ethylenebiosynthesis;Fruitripening;Lyase;Multigenefamily;Pyridoxalphosphate,1-aminocyclopropane-1-carboxylate synthase (EC 4.4.1.14) (ACC synthase) (S-adenosyl-L-methionine methylthioadenosine-lyase).	8e-152	GO_ID:22903	TAIR|gene:2128297 SPTR:Q9SAR0 symbol:AT4G11280.1 [GO:0009605 "response to external stimulus" evidence=IEP] [GO:0009693 "ethylene biosynthesis" evidence=TAS] [GO:0009723 "response to ethylene stimulus" evidence=IEP] [GO:0009733 "response to auxin stimulus" evidence=IEP] InterPro:IPR001176 InterPro:IPR004839 Pfam:PF00155 InterPro:IPR004838 PRINTS:PR00753 PROSITE:PS00105 HSSP:P18485 EMBL:AL161531 EM…	5e-112
chr4.CM0501.53	1.5.12.1.1	E2.6.1.1A, aspB aspartate aminotransferase [COG:COG0436]	ath:At4g11280	F8L21.70; 1-aminocyclopropane-1-carboxylate synthase 6 / ACC synthase 6 (ACS6) [EC:4.4.1.14] [KO:K01762]	2e-111	MJ0684	COG0436	1e-13	1A1C_SOYBN	Ethylenebiosynthesis;Fruitripening;Lyase;Multigenefamily;Pyridoxalphosphate,1-aminocyclopropane-1-carboxylate synthase (EC 4.4.1.14) (ACC synthase) (S-adenosyl-L-methionine methylthioadenosine-lyase).	8e-152	GO_ID:22903	TAIR|gene:2128297 SPTR:Q9SAR0 symbol:AT4G11280.1 [GO:0009605 "response to external stimulus" evidence=IEP] [GO:0009693 "ethylene biosynthesis" evidence=TAS] [GO:0009723 "response to ethylene stimulus" evidence=IEP] [GO:0009733 "response to auxin stimulus" evidence=IEP] InterPro:IPR001176 InterPro:IPR004839 Pfam:PF00155 InterPro:IPR004838 PRINTS:PR00753 PROSITE:PS00105 HSSP:P18485 EMBL:AL161531 EM…	5e-112
chr4.CM0501.53	1.10.8.1.1	E2.6.1.1A, aspB aspartate aminotransferase [COG:COG0436]	ath:At4g11280	F8L21.70; 1-aminocyclopropane-1-carboxylate synthase 6 / ACC synthase 6 (ACS6) [EC:4.4.1.14] [KO:K01762]	2e-111	MJ0684	COG0436	1e-13	1A1C_SOYBN	Ethylenebiosynthesis;Fruitripening;Lyase;Multigenefamily;Pyridoxalphosphate,1-aminocyclopropane-1-carboxylate synthase (EC 4.4.1.14) (ACC synthase) (S-adenosyl-L-methionine methylthioadenosine-lyase).	8e-152	GO_ID:22903	TAIR|gene:2128297 SPTR:Q9SAR0 symbol:AT4G11280.1 [GO:0009605 "response to external stimulus" evidence=IEP] [GO:0009693 "ethylene biosynthesis" evidence=TAS] [GO:0009723 "response to ethylene stimulus" evidence=IEP] [GO:0009733 "response to auxin stimulus" evidence=IEP] InterPro:IPR001176 InterPro:IPR004839 Pfam:PF00155 InterPro:IPR004838 PRINTS:PR00753 PROSITE:PS00105 HSSP:P18485 EMBL:AL161531 EM…	5e-112
chr4.CM0501.53	1.5.8.7	E2.6.1.17 N-succinyldiaminopimelate aminotransferase [EC:2.6.1.17] [COG:COG0436] [GO:0009016]	ath:At4g11280	F8L21.70; 1-aminocyclopropane-1-carboxylate synthase 6 / ACC synthase 6 (ACS6) [EC:4.4.1.14] [KO:K01762]	2e-111	MJ0684	COG0436	1e-13	1A1C_SOYBN	Ethylenebiosynthesis;Fruitripening;Lyase;Multigenefamily;Pyridoxalphosphate,1-aminocyclopropane-1-carboxylate synthase (EC 4.4.1.14) (ACC synthase) (S-adenosyl-L-methionine methylthioadenosine-lyase).	8e-152	GO_ID:22903	TAIR|gene:2128297 SPTR:Q9SAR0 symbol:AT4G11280.1 [GO:0009605 "response to external stimulus" evidence=IEP] [GO:0009693 "ethylene biosynthesis" evidence=TAS] [GO:0009723 "response to ethylene stimulus" evidence=IEP] [GO:0009733 "response to auxin stimulus" evidence=IEP] InterPro:IPR001176 InterPro:IPR004839 Pfam:PF00155 InterPro:IPR004838 PRINTS:PR00753 PROSITE:PS00105 HSSP:P18485 EMBL:AL161531 EM…	5e-112
chr4.CM0501.53	1.5.1.10.1	E2.6.1.1A, aspB aspartate aminotransferase [COG:COG0436]	ath:At4g11280	F8L21.70; 1-aminocyclopropane-1-carboxylate synthase 6 / ACC synthase 6 (ACS6) [EC:4.4.1.14] [KO:K01762]	2e-111	MJ0684	COG0436	1e-13	1A1C_SOYBN	Ethylenebiosynthesis;Fruitripening;Lyase;Multigenefamily;Pyridoxalphosphate,1-aminocyclopropane-1-carboxylate synthase (EC 4.4.1.14) (ACC synthase) (S-adenosyl-L-methionine methylthioadenosine-lyase).	8e-152	GO_ID:22903	TAIR|gene:2128297 SPTR:Q9SAR0 symbol:AT4G11280.1 [GO:0009605 "response to external stimulus" evidence=IEP] [GO:0009693 "ethylene biosynthesis" evidence=TAS] [GO:0009723 "response to ethylene stimulus" evidence=IEP] [GO:0009733 "response to auxin stimulus" evidence=IEP] InterPro:IPR001176 InterPro:IPR004839 Pfam:PF00155 InterPro:IPR004838 PRINTS:PR00753 PROSITE:PS00105 HSSP:P18485 EMBL:AL161531 EM…	5e-112
chr4.CM0501.53	1.2.4.14.1	E2.6.1.1A, aspB aspartate aminotransferase [COG:COG0436]	ath:At4g11280	F8L21.70; 1-aminocyclopropane-1-carboxylate synthase 6 / ACC synthase 6 (ACS6) [EC:4.4.1.14] [KO:K01762]	2e-111	MJ0684	COG0436	1e-13	1A1C_SOYBN	Ethylenebiosynthesis;Fruitripening;Lyase;Multigenefamily;Pyridoxalphosphate,1-aminocyclopropane-1-carboxylate synthase (EC 4.4.1.14) (ACC synthase) (S-adenosyl-L-methionine methylthioadenosine-lyase).	8e-152	GO_ID:22903	TAIR|gene:2128297 SPTR:Q9SAR0 symbol:AT4G11280.1 [GO:0009605 "response to external stimulus" evidence=IEP] [GO:0009693 "ethylene biosynthesis" evidence=TAS] [GO:0009723 "response to ethylene stimulus" evidence=IEP] [GO:0009733 "response to auxin stimulus" evidence=IEP] InterPro:IPR001176 InterPro:IPR004839 Pfam:PF00155 InterPro:IPR004838 PRINTS:PR00753 PROSITE:PS00105 HSSP:P18485 EMBL:AL161531 EM…	5e-112
gi29966744	99.2	Unclassified without homolog
TC13123	99.2	Unclassified without homolog
Ljwgs_084237.1	1.1.4.8	E3.2.1.15 polygalacturonase [EC:3.2.1.15] [GO:0004650]	ath:At3g59850	F24G16.120; polygalacturonase, putative / pectinase, putative [EC:3.2.1.15] [KO:K01184]	3e-17				PGLR2_CRYJA	Allergen;Amyloplast;Cellwall;Directproteinsequencing;Fruitripening;Glycoprotein;Glycosidase;Hydrolase;Plastid;Repeat;Signal;Zymogen,Polygalacturonase precursor (EC 3.2.1.15) (PG) (Pectinase) (Major pollen allergen Cry j 2) (Cry j II).	6e-22	GO_ID:6805	TAIR|gene:2222656 SPTR:Q9LYJ5 symbol:AT5G14650.1 [GO:0004650 "polygalacturonase activity" evidence=ISS] [GO:0005975 "carbohydrate metabolism" evidence=ISS] InterPro:IPR000743 InterPro:IPR006626 Pfam:PF00295 SMART:SM00710 EMBL:AL163792 PIR:T48638 SPTR:Q9LYJ5	7e-54
Ljwgs_084237.1	1.1.8.30	E3.2.1.15 polygalacturonase [EC:3.2.1.15] [GO:0004650]	ath:At3g59850	F24G16.120; polygalacturonase, putative / pectinase, putative [EC:3.2.1.15] [KO:K01184]	3e-17				PGLR2_CRYJA	Allergen;Amyloplast;Cellwall;Directproteinsequencing;Fruitripening;Glycoprotein;Glycosidase;Hydrolase;Plastid;Repeat;Signal;Zymogen,Polygalacturonase precursor (EC 3.2.1.15) (PG) (Pectinase) (Major pollen allergen Cry j 2) (Cry j II).	6e-22	GO_ID:6805	TAIR|gene:2222656 SPTR:Q9LYJ5 symbol:AT5G14650.1 [GO:0004650 "polygalacturonase activity" evidence=ISS] [GO:0005975 "carbohydrate metabolism" evidence=ISS] InterPro:IPR000743 InterPro:IPR006626 Pfam:PF00295 SMART:SM00710 EMBL:AL163792 PIR:T48638 SPTR:Q9LYJ5	7e-54
Ljwgs_016297.1	1.5.14.22	E4.1.1.28, DDC aromatic-L-amino-acid decarboxylase [EC:4.1.1.28] [COG:COG0076] [GO:0004058]	gvi:gll2219	histidine decarboxylase [EC:4.1.1.22] [KO:K01590]	2e-19	mlr6209	COG0076	2e-16	DCHS_LYCES	Decarboxylase;Lyase;Pyridoxalphosphate,Histidine decarboxylase (EC 4.1.1.22) (HDC) (TOM92).	9e-43	GO_ID:785	TAIR|gene:2031132 SPTR:Q9MA74 symbol:EMB1075 "EMBRYO DEFECTIVE 1075" [GO:0008372 "cellular component unknown" evidence=ND] [GO:0006520 "amino acid metabolism" evidence=ISS] [GO:0016831 "carboxy-lyase activity" evidence=ISS] InterPro:IPR002129 Pfam:PF00282 PROSITE:PS00392 EMBL:AC009526 EMBL:AB030379 EMBL:AB036933 EMBL:AF360233 EMBL:AF389349 EMBL:AY040033 PIR:E96500 SPTR:Q9MA74	2e-53
Ljwgs_016297.1	1.6.2.2	E4.1.1.15, gadB glutamate decarboxylase [EC:4.1.1.15] [COG:COG0076] [GO:0004351]	gvi:gll2219	histidine decarboxylase [EC:4.1.1.22] [KO:K01590]	2e-19	mlr6209	COG0076	2e-16	DCHS_LYCES	Decarboxylase;Lyase;Pyridoxalphosphate,Histidine decarboxylase (EC 4.1.1.22) (HDC) (TOM92).	9e-43	GO_ID:785	TAIR|gene:2031132 SPTR:Q9MA74 symbol:EMB1075 "EMBRYO DEFECTIVE 1075" [GO:0008372 "cellular component unknown" evidence=ND] [GO:0006520 "amino acid metabolism" evidence=ISS] [GO:0016831 "carboxy-lyase activity" evidence=ISS] InterPro:IPR002129 Pfam:PF00282 PROSITE:PS00392 EMBL:AC009526 EMBL:AB030379 EMBL:AB036933 EMBL:AF360233 EMBL:AF389349 EMBL:AY040033 PIR:E96500 SPTR:Q9MA74	2e-53
Ljwgs_016297.1	1.5.14.47	E4.1.1.- [EC:4.1.1.-] [COG:COG0076 COG3635]	gvi:gll2219	histidine decarboxylase [EC:4.1.1.22] [KO:K01590]	2e-19	mlr6209	COG0076	2e-16	DCHS_LYCES	Decarboxylase;Lyase;Pyridoxalphosphate,Histidine decarboxylase (EC 4.1.1.22) (HDC) (TOM92).	9e-43	GO_ID:785	TAIR|gene:2031132 SPTR:Q9MA74 symbol:EMB1075 "EMBRYO DEFECTIVE 1075" [GO:0008372 "cellular component unknown" evidence=ND] [GO:0006520 "amino acid metabolism" evidence=ISS] [GO:0016831 "carboxy-lyase activity" evidence=ISS] InterPro:IPR002129 Pfam:PF00282 PROSITE:PS00392 EMBL:AC009526 EMBL:AB030379 EMBL:AB036933 EMBL:AF360233 EMBL:AF389349 EMBL:AY040033 PIR:E96500 SPTR:Q9MA74	2e-53
Ljwgs_016297.1	1.5.12.17	E4.1.1.28, DDC aromatic-L-amino-acid decarboxylase [EC:4.1.1.28] [COG:COG0076] [GO:0004058]	gvi:gll2219	histidine decarboxylase [EC:4.1.1.22] [KO:K01590]	2e-19	mlr6209	COG0076	2e-16	DCHS_LYCES	Decarboxylase;Lyase;Pyridoxalphosphate,Histidine decarboxylase (EC 4.1.1.22) (HDC) (TOM92).	9e-43	GO_ID:785	TAIR|gene:2031132 SPTR:Q9MA74 symbol:EMB1075 "EMBRYO DEFECTIVE 1075" [GO:0008372 "cellular component unknown" evidence=ND] [GO:0006520 "amino acid metabolism" evidence=ISS] [GO:0016831 "carboxy-lyase activity" evidence=ISS] InterPro:IPR002129 Pfam:PF00282 PROSITE:PS00392 EMBL:AC009526 EMBL:AB030379 EMBL:AB036933 EMBL:AF360233 EMBL:AF389349 EMBL:AY040033 PIR:E96500 SPTR:Q9MA74	2e-53
Ljwgs_016297.1	1.5.1.22	E4.1.1.15, gadB glutamate decarboxylase [EC:4.1.1.15] [COG:COG0076] [GO:0004351]	gvi:gll2219	histidine decarboxylase [EC:4.1.1.22] [KO:K01590]	2e-19	mlr6209	COG0076	2e-16	DCHS_LYCES	Decarboxylase;Lyase;Pyridoxalphosphate,Histidine decarboxylase (EC 4.1.1.22) (HDC) (TOM92).	9e-43	GO_ID:785	TAIR|gene:2031132 SPTR:Q9MA74 symbol:EMB1075 "EMBRYO DEFECTIVE 1075" [GO:0008372 "cellular component unknown" evidence=ND] [GO:0006520 "amino acid metabolism" evidence=ISS] [GO:0016831 "carboxy-lyase activity" evidence=ISS] InterPro:IPR002129 Pfam:PF00282 PROSITE:PS00392 EMBL:AC009526 EMBL:AB030379 EMBL:AB036933 EMBL:AF360233 EMBL:AF389349 EMBL:AY040033 PIR:E96500 SPTR:Q9MA74	2e-53
Ljwgs_016297.1	1.1.7.12	E4.1.1.- [EC:4.1.1.-] [COG:COG0076 COG3635]	gvi:gll2219	histidine decarboxylase [EC:4.1.1.22] [KO:K01590]	2e-19	mlr6209	COG0076	2e-16	DCHS_LYCES	Decarboxylase;Lyase;Pyridoxalphosphate,Histidine decarboxylase (EC 4.1.1.22) (HDC) (TOM92).	9e-43	GO_ID:785	TAIR|gene:2031132 SPTR:Q9MA74 symbol:EMB1075 "EMBRYO DEFECTIVE 1075" [GO:0008372 "cellular component unknown" evidence=ND] [GO:0006520 "amino acid metabolism" evidence=ISS] [GO:0016831 "carboxy-lyase activity" evidence=ISS] InterPro:IPR002129 Pfam:PF00282 PROSITE:PS00392 EMBL:AC009526 EMBL:AB030379 EMBL:AB036933 EMBL:AF360233 EMBL:AF389349 EMBL:AY040033 PIR:E96500 SPTR:Q9MA74	2e-53
Ljwgs_016297.1	1.4.1.72	E4.1.1.- [EC:4.1.1.-] [COG:COG0076 COG3635]	gvi:gll2219	histidine decarboxylase [EC:4.1.1.22] [KO:K01590]	2e-19	mlr6209	COG0076	2e-16	DCHS_LYCES	Decarboxylase;Lyase;Pyridoxalphosphate,Histidine decarboxylase (EC 4.1.1.22) (HDC) (TOM92).	9e-43	GO_ID:785	TAIR|gene:2031132 SPTR:Q9MA74 symbol:EMB1075 "EMBRYO DEFECTIVE 1075" [GO:0008372 "cellular component unknown" evidence=ND] [GO:0006520 "amino acid metabolism" evidence=ISS] [GO:0016831 "carboxy-lyase activity" evidence=ISS] InterPro:IPR002129 Pfam:PF00282 PROSITE:PS00392 EMBL:AC009526 EMBL:AB030379 EMBL:AB036933 EMBL:AF360233 EMBL:AF389349 EMBL:AY040033 PIR:E96500 SPTR:Q9MA74	2e-53
Ljwgs_016297.1	1.11.6.9	E4.1.1.- [EC:4.1.1.-] [COG:COG0076 COG3635]	gvi:gll2219	histidine decarboxylase [EC:4.1.1.22] [KO:K01590]	2e-19	mlr6209	COG0076	2e-16	DCHS_LYCES	Decarboxylase;Lyase;Pyridoxalphosphate,Histidine decarboxylase (EC 4.1.1.22) (HDC) (TOM92).	9e-43	GO_ID:785	TAIR|gene:2031132 SPTR:Q9MA74 symbol:EMB1075 "EMBRYO DEFECTIVE 1075" [GO:0008372 "cellular component unknown" evidence=ND] [GO:0006520 "amino acid metabolism" evidence=ISS] [GO:0016831 "carboxy-lyase activity" evidence=ISS] InterPro:IPR002129 Pfam:PF00282 PROSITE:PS00392 EMBL:AC009526 EMBL:AB030379 EMBL:AB036933 EMBL:AF360233 EMBL:AF389349 EMBL:AY040033 PIR:E96500 SPTR:Q9MA74	2e-53
Ljwgs_016297.1	1.10.8.6	E4.1.1.- [EC:4.1.1.-] [COG:COG0076 COG3635]	gvi:gll2219	histidine decarboxylase [EC:4.1.1.22] [KO:K01590]	2e-19	mlr6209	COG0076	2e-16	DCHS_LYCES	Decarboxylase;Lyase;Pyridoxalphosphate,Histidine decarboxylase (EC 4.1.1.22) (HDC) (TOM92).	9e-43	GO_ID:785	TAIR|gene:2031132 SPTR:Q9MA74 symbol:EMB1075 "EMBRYO DEFECTIVE 1075" [GO:0008372 "cellular component unknown" evidence=ND] [GO:0006520 "amino acid metabolism" evidence=ISS] [GO:0016831 "carboxy-lyase activity" evidence=ISS] InterPro:IPR002129 Pfam:PF00282 PROSITE:PS00392 EMBL:AC009526 EMBL:AB030379 EMBL:AB036933 EMBL:AF360233 EMBL:AF389349 EMBL:AY040033 PIR:E96500 SPTR:Q9MA74	2e-53
Ljwgs_016297.1	1.7.11.16	E4.1.2.27 sphinganine-1-phosphate aldolase [EC:4.1.2.27] [COG:COG0076] [GO:0008117]	gvi:gll2219	histidine decarboxylase [EC:4.1.1.22] [KO:K01590]	2e-19	mlr6209	COG0076	2e-16	DCHS_LYCES	Decarboxylase;Lyase;Pyridoxalphosphate,Histidine decarboxylase (EC 4.1.1.22) (HDC) (TOM92).	9e-43	GO_ID:785	TAIR|gene:2031132 SPTR:Q9MA74 symbol:EMB1075 "EMBRYO DEFECTIVE 1075" [GO:0008372 "cellular component unknown" evidence=ND] [GO:0006520 "amino acid metabolism" evidence=ISS] [GO:0016831 "carboxy-lyase activity" evidence=ISS] InterPro:IPR002129 Pfam:PF00282 PROSITE:PS00392 EMBL:AC009526 EMBL:AB030379 EMBL:AB036933 EMBL:AF360233 EMBL:AF389349 EMBL:AY040033 PIR:E96500 SPTR:Q9MA74	2e-53
Ljwgs_016297.1	1.5.2.12	E4.1.1.15, gadB glutamate decarboxylase [EC:4.1.1.15] [COG:COG0076] [GO:0004351]	gvi:gll2219	histidine decarboxylase [EC:4.1.1.22] [KO:K01590]	2e-19	mlr6209	COG0076	2e-16	DCHS_LYCES	Decarboxylase;Lyase;Pyridoxalphosphate,Histidine decarboxylase (EC 4.1.1.22) (HDC) (TOM92).	9e-43	GO_ID:785	TAIR|gene:2031132 SPTR:Q9MA74 symbol:EMB1075 "EMBRYO DEFECTIVE 1075" [GO:0008372 "cellular component unknown" evidence=ND] [GO:0006520 "amino acid metabolism" evidence=ISS] [GO:0016831 "carboxy-lyase activity" evidence=ISS] InterPro:IPR002129 Pfam:PF00282 PROSITE:PS00392 EMBL:AC009526 EMBL:AB030379 EMBL:AB036933 EMBL:AF360233 EMBL:AF389349 EMBL:AY040033 PIR:E96500 SPTR:Q9MA74	2e-53
Ljwgs_016297.1	1.11.17.12	E4.1.1.- [EC:4.1.1.-] [COG:COG0076 COG3635]	gvi:gll2219	histidine decarboxylase [EC:4.1.1.22] [KO:K01590]	2e-19	mlr6209	COG0076	2e-16	DCHS_LYCES	Decarboxylase;Lyase;Pyridoxalphosphate,Histidine decarboxylase (EC 4.1.1.22) (HDC) (TOM92).	9e-43	GO_ID:785	TAIR|gene:2031132 SPTR:Q9MA74 symbol:EMB1075 "EMBRYO DEFECTIVE 1075" [GO:0008372 "cellular component unknown" evidence=ND] [GO:0006520 "amino acid metabolism" evidence=ISS] [GO:0016831 "carboxy-lyase activity" evidence=ISS] InterPro:IPR002129 Pfam:PF00282 PROSITE:PS00392 EMBL:AC009526 EMBL:AB030379 EMBL:AB036933 EMBL:AF360233 EMBL:AF389349 EMBL:AY040033 PIR:E96500 SPTR:Q9MA74	2e-53
Ljwgs_016297.1	1.6.1.2	E4.1.1.15, gadB glutamate decarboxylase [EC:4.1.1.15] [COG:COG0076] [GO:0004351]	gvi:gll2219	histidine decarboxylase [EC:4.1.1.22] [KO:K01590]	2e-19	mlr6209	COG0076	2e-16	DCHS_LYCES	Decarboxylase;Lyase;Pyridoxalphosphate,Histidine decarboxylase (EC 4.1.1.22) (HDC) (TOM92).	9e-43	GO_ID:785	TAIR|gene:2031132 SPTR:Q9MA74 symbol:EMB1075 "EMBRYO DEFECTIVE 1075" [GO:0008372 "cellular component unknown" evidence=ND] [GO:0006520 "amino acid metabolism" evidence=ISS] [GO:0016831 "carboxy-lyase activity" evidence=ISS] InterPro:IPR002129 Pfam:PF00282 PROSITE:PS00392 EMBL:AC009526 EMBL:AB030379 EMBL:AB036933 EMBL:AF360233 EMBL:AF389349 EMBL:AY040033 PIR:E96500 SPTR:Q9MA74	2e-53
Ljwgs_016297.1	1.5.11.19	E4.1.1.22, HDC histidine decarboxylase [EC:4.1.1.22] [GO:0004398]	gvi:gll2219	histidine decarboxylase [EC:4.1.1.22] [KO:K01590]	2e-19	mlr6209	COG0076	2e-16	DCHS_LYCES	Decarboxylase;Lyase;Pyridoxalphosphate,Histidine decarboxylase (EC 4.1.1.22) (HDC) (TOM92).	9e-43	GO_ID:785	TAIR|gene:2031132 SPTR:Q9MA74 symbol:EMB1075 "EMBRYO DEFECTIVE 1075" [GO:0008372 "cellular component unknown" evidence=ND] [GO:0006520 "amino acid metabolism" evidence=ISS] [GO:0016831 "carboxy-lyase activity" evidence=ISS] InterPro:IPR002129 Pfam:PF00282 PROSITE:PS00392 EMBL:AC009526 EMBL:AB030379 EMBL:AB036933 EMBL:AF360233 EMBL:AF389349 EMBL:AY040033 PIR:E96500 SPTR:Q9MA74	2e-53
Ljwgs_016297.1	1.11.14.6	E4.1.1.- [EC:4.1.1.-] [COG:COG0076 COG3635]	gvi:gll2219	histidine decarboxylase [EC:4.1.1.22] [KO:K01590]	2e-19	mlr6209	COG0076	2e-16	DCHS_LYCES	Decarboxylase;Lyase;Pyridoxalphosphate,Histidine decarboxylase (EC 4.1.1.22) (HDC) (TOM92).	9e-43	GO_ID:785	TAIR|gene:2031132 SPTR:Q9MA74 symbol:EMB1075 "EMBRYO DEFECTIVE 1075" [GO:0008372 "cellular component unknown" evidence=ND] [GO:0006520 "amino acid metabolism" evidence=ISS] [GO:0016831 "carboxy-lyase activity" evidence=ISS] InterPro:IPR002129 Pfam:PF00282 PROSITE:PS00392 EMBL:AC009526 EMBL:AB030379 EMBL:AB036933 EMBL:AF360233 EMBL:AF389349 EMBL:AY040033 PIR:E96500 SPTR:Q9MA74	2e-53
Ljwgs_016297.1	1.5.13.14	E4.1.1.28, DDC aromatic-L-amino-acid decarboxylase [EC:4.1.1.28] [COG:COG0076] [GO:0004058]	gvi:gll2219	histidine decarboxylase [EC:4.1.1.22] [KO:K01590]	2e-19	mlr6209	COG0076	2e-16	DCHS_LYCES	Decarboxylase;Lyase;Pyridoxalphosphate,Histidine decarboxylase (EC 4.1.1.22) (HDC) (TOM92).	9e-43	GO_ID:785	TAIR|gene:2031132 SPTR:Q9MA74 symbol:EMB1075 "EMBRYO DEFECTIVE 1075" [GO:0008372 "cellular component unknown" evidence=ND] [GO:0006520 "amino acid metabolism" evidence=ISS] [GO:0016831 "carboxy-lyase activity" evidence=ISS] InterPro:IPR002129 Pfam:PF00282 PROSITE:PS00392 EMBL:AC009526 EMBL:AB030379 EMBL:AB036933 EMBL:AF360233 EMBL:AF389349 EMBL:AY040033 PIR:E96500 SPTR:Q9MA74	2e-53
Ljwgs_016297.1	1.11.20.9	E4.1.1.- [EC:4.1.1.-] [COG:COG0076 COG3635]	gvi:gll2219	histidine decarboxylase [EC:4.1.1.22] [KO:K01590]	2e-19	mlr6209	COG0076	2e-16	DCHS_LYCES	Decarboxylase;Lyase;Pyridoxalphosphate,Histidine decarboxylase (EC 4.1.1.22) (HDC) (TOM92).	9e-43	GO_ID:785	TAIR|gene:2031132 SPTR:Q9MA74 symbol:EMB1075 "EMBRYO DEFECTIVE 1075" [GO:0008372 "cellular component unknown" evidence=ND] [GO:0006520 "amino acid metabolism" evidence=ISS] [GO:0016831 "carboxy-lyase activity" evidence=ISS] InterPro:IPR002129 Pfam:PF00282 PROSITE:PS00392 EMBL:AC009526 EMBL:AB030379 EMBL:AB036933 EMBL:AF360233 EMBL:AF389349 EMBL:AY040033 PIR:E96500 SPTR:Q9MA74	2e-53
Ljwgs_016297.1	1.1.14.28	E4.1.1.15, gadB glutamate decarboxylase [EC:4.1.1.15] [COG:COG0076] [GO:0004351]	gvi:gll2219	histidine decarboxylase [EC:4.1.1.22] [KO:K01590]	2e-19	mlr6209	COG0076	2e-16	DCHS_LYCES	Decarboxylase;Lyase;Pyridoxalphosphate,Histidine decarboxylase (EC 4.1.1.22) (HDC) (TOM92).	9e-43	GO_ID:785	TAIR|gene:2031132 SPTR:Q9MA74 symbol:EMB1075 "EMBRYO DEFECTIVE 1075" [GO:0008372 "cellular component unknown" evidence=ND] [GO:0006520 "amino acid metabolism" evidence=ISS] [GO:0016831 "carboxy-lyase activity" evidence=ISS] InterPro:IPR002129 Pfam:PF00282 PROSITE:PS00392 EMBL:AC009526 EMBL:AB030379 EMBL:AB036933 EMBL:AF360233 EMBL:AF389349 EMBL:AY040033 PIR:E96500 SPTR:Q9MA74	2e-53
Ljwgs_016297.1	1.11.5.3	E4.1.1.- [EC:4.1.1.-] [COG:COG0076 COG3635]	gvi:gll2219	histidine decarboxylase [EC:4.1.1.22] [KO:K01590]	2e-19	mlr6209	COG0076	2e-16	DCHS_LYCES	Decarboxylase;Lyase;Pyridoxalphosphate,Histidine decarboxylase (EC 4.1.1.22) (HDC) (TOM92).	9e-43	GO_ID:785	TAIR|gene:2031132 SPTR:Q9MA74 symbol:EMB1075 "EMBRYO DEFECTIVE 1075" [GO:0008372 "cellular component unknown" evidence=ND] [GO:0006520 "amino acid metabolism" evidence=ISS] [GO:0016831 "carboxy-lyase activity" evidence=ISS] InterPro:IPR002129 Pfam:PF00282 PROSITE:PS00392 EMBL:AC009526 EMBL:AB030379 EMBL:AB036933 EMBL:AF360233 EMBL:AF389349 EMBL:AY040033 PIR:E96500 SPTR:Q9MA74	2e-53
Ljwgs_016297.1	1.5.12.13	E4.1.1.- [EC:4.1.1.-] [COG:COG0076 COG3635]	gvi:gll2219	histidine decarboxylase [EC:4.1.1.22] [KO:K01590]	2e-19	mlr6209	COG0076	2e-16	DCHS_LYCES	Decarboxylase;Lyase;Pyridoxalphosphate,Histidine decarboxylase (EC 4.1.1.22) (HDC) (TOM92).	9e-43	GO_ID:785	TAIR|gene:2031132 SPTR:Q9MA74 symbol:EMB1075 "EMBRYO DEFECTIVE 1075" [GO:0008372 "cellular component unknown" evidence=ND] [GO:0006520 "amino acid metabolism" evidence=ISS] [GO:0016831 "carboxy-lyase activity" evidence=ISS] InterPro:IPR002129 Pfam:PF00282 PROSITE:PS00392 EMBL:AC009526 EMBL:AB030379 EMBL:AB036933 EMBL:AF360233 EMBL:AF389349 EMBL:AY040033 PIR:E96500 SPTR:Q9MA74	2e-53
Ljwgs_016297.1	1.5.11.20	E4.1.1.28, DDC aromatic-L-amino-acid decarboxylase [EC:4.1.1.28] [COG:COG0076] [GO:0004058]	gvi:gll2219	histidine decarboxylase [EC:4.1.1.22] [KO:K01590]	2e-19	mlr6209	COG0076	2e-16	DCHS_LYCES	Decarboxylase;Lyase;Pyridoxalphosphate,Histidine decarboxylase (EC 4.1.1.22) (HDC) (TOM92).	9e-43	GO_ID:785	TAIR|gene:2031132 SPTR:Q9MA74 symbol:EMB1075 "EMBRYO DEFECTIVE 1075" [GO:0008372 "cellular component unknown" evidence=ND] [GO:0006520 "amino acid metabolism" evidence=ISS] [GO:0016831 "carboxy-lyase activity" evidence=ISS] InterPro:IPR002129 Pfam:PF00282 PROSITE:PS00392 EMBL:AC009526 EMBL:AB030379 EMBL:AB036933 EMBL:AF360233 EMBL:AF389349 EMBL:AY040033 PIR:E96500 SPTR:Q9MA74	2e-53
Ljwgs_016297.1	1.10.6.8	E4.1.1.- [EC:4.1.1.-] [COG:COG0076 COG3635]	gvi:gll2219	histidine decarboxylase [EC:4.1.1.22] [KO:K01590]	2e-19	mlr6209	COG0076	2e-16	DCHS_LYCES	Decarboxylase;Lyase;Pyridoxalphosphate,Histidine decarboxylase (EC 4.1.1.22) (HDC) (TOM92).	9e-43	GO_ID:785	TAIR|gene:2031132 SPTR:Q9MA74 symbol:EMB1075 "EMBRYO DEFECTIVE 1075" [GO:0008372 "cellular component unknown" evidence=ND] [GO:0006520 "amino acid metabolism" evidence=ISS] [GO:0016831 "carboxy-lyase activity" evidence=ISS] InterPro:IPR002129 Pfam:PF00282 PROSITE:PS00392 EMBL:AC009526 EMBL:AB030379 EMBL:AB036933 EMBL:AF360233 EMBL:AF389349 EMBL:AY040033 PIR:E96500 SPTR:Q9MA74	2e-53
Ljwgs_016297.1	1.1.11.32	E4.1.1.- [EC:4.1.1.-] [COG:COG0076 COG3635]	gvi:gll2219	histidine decarboxylase [EC:4.1.1.22] [KO:K01590]	2e-19	mlr6209	COG0076	2e-16	DCHS_LYCES	Decarboxylase;Lyase;Pyridoxalphosphate,Histidine decarboxylase (EC 4.1.1.22) (HDC) (TOM92).	9e-43	GO_ID:785	TAIR|gene:2031132 SPTR:Q9MA74 symbol:EMB1075 "EMBRYO DEFECTIVE 1075" [GO:0008372 "cellular component unknown" evidence=ND] [GO:0006520 "amino acid metabolism" evidence=ISS] [GO:0016831 "carboxy-lyase activity" evidence=ISS] InterPro:IPR002129 Pfam:PF00282 PROSITE:PS00392 EMBL:AC009526 EMBL:AB030379 EMBL:AB036933 EMBL:AF360233 EMBL:AF389349 EMBL:AY040033 PIR:E96500 SPTR:Q9MA74	2e-53
Ljwgs_016297.1	1.5.10.36	E4.1.1.- [EC:4.1.1.-] [COG:COG0076 COG3635]	gvi:gll2219	histidine decarboxylase [EC:4.1.1.22] [KO:K01590]	2e-19	mlr6209	COG0076	2e-16	DCHS_LYCES	Decarboxylase;Lyase;Pyridoxalphosphate,Histidine decarboxylase (EC 4.1.1.22) (HDC) (TOM92).	9e-43	GO_ID:785	TAIR|gene:2031132 SPTR:Q9MA74 symbol:EMB1075 "EMBRYO DEFECTIVE 1075" [GO:0008372 "cellular component unknown" evidence=ND] [GO:0006520 "amino acid metabolism" evidence=ISS] [GO:0016831 "carboxy-lyase activity" evidence=ISS] InterPro:IPR002129 Pfam:PF00282 PROSITE:PS00392 EMBL:AC009526 EMBL:AB030379 EMBL:AB036933 EMBL:AF360233 EMBL:AF389349 EMBL:AY040033 PIR:E96500 SPTR:Q9MA74	2e-53
Ljwgs_016297.1	1.10.8.8	E4.1.1.28, DDC aromatic-L-amino-acid decarboxylase [EC:4.1.1.28] [COG:COG0076] [GO:0004058]	gvi:gll2219	histidine decarboxylase [EC:4.1.1.22] [KO:K01590]	2e-19	mlr6209	COG0076	2e-16	DCHS_LYCES	Decarboxylase;Lyase;Pyridoxalphosphate,Histidine decarboxylase (EC 4.1.1.22) (HDC) (TOM92).	9e-43	GO_ID:785	TAIR|gene:2031132 SPTR:Q9MA74 symbol:EMB1075 "EMBRYO DEFECTIVE 1075" [GO:0008372 "cellular component unknown" evidence=ND] [GO:0006520 "amino acid metabolism" evidence=ISS] [GO:0016831 "carboxy-lyase activity" evidence=ISS] InterPro:IPR002129 Pfam:PF00282 PROSITE:PS00392 EMBL:AC009526 EMBL:AB030379 EMBL:AB036933 EMBL:AF360233 EMBL:AF389349 EMBL:AY040033 PIR:E96500 SPTR:Q9MA74	2e-53
Ljwgs_016297.1	1.10.5.2	E4.1.1.28, DDC aromatic-L-amino-acid decarboxylase [EC:4.1.1.28] [COG:COG0076] [GO:0004058]	gvi:gll2219	histidine decarboxylase [EC:4.1.1.22] [KO:K01590]	2e-19	mlr6209	COG0076	2e-16	DCHS_LYCES	Decarboxylase;Lyase;Pyridoxalphosphate,Histidine decarboxylase (EC 4.1.1.22) (HDC) (TOM92).	9e-43	GO_ID:785	TAIR|gene:2031132 SPTR:Q9MA74 symbol:EMB1075 "EMBRYO DEFECTIVE 1075" [GO:0008372 "cellular component unknown" evidence=ND] [GO:0006520 "amino acid metabolism" evidence=ISS] [GO:0016831 "carboxy-lyase activity" evidence=ISS] InterPro:IPR002129 Pfam:PF00282 PROSITE:PS00392 EMBL:AC009526 EMBL:AB030379 EMBL:AB036933 EMBL:AF360233 EMBL:AF389349 EMBL:AY040033 PIR:E96500 SPTR:Q9MA74	2e-53
Ljwgs_016297.1	1.6.3.6	E4.1.1.- [EC:4.1.1.-] [COG:COG0076 COG3635]	gvi:gll2219	histidine decarboxylase [EC:4.1.1.22] [KO:K01590]	2e-19	mlr6209	COG0076	2e-16	DCHS_LYCES	Decarboxylase;Lyase;Pyridoxalphosphate,Histidine decarboxylase (EC 4.1.1.22) (HDC) (TOM92).	9e-43	GO_ID:785	TAIR|gene:2031132 SPTR:Q9MA74 symbol:EMB1075 "EMBRYO DEFECTIVE 1075" [GO:0008372 "cellular component unknown" evidence=ND] [GO:0006520 "amino acid metabolism" evidence=ISS] [GO:0016831 "carboxy-lyase activity" evidence=ISS] InterPro:IPR002129 Pfam:PF00282 PROSITE:PS00392 EMBL:AC009526 EMBL:AB030379 EMBL:AB036933 EMBL:AF360233 EMBL:AF389349 EMBL:AY040033 PIR:E96500 SPTR:Q9MA74	2e-53
Ljwgs_049437.2	99.1.3.1.42	EC 2.1.1.141							JMT_ARATH	Fattyacidbiosynthesis;Lipidsynthesis;Methyltransferase;Nuclearprotein;Oxylipinbiosynthesis;Transferase,Jasmonate O-methyltransferase (EC 2.1.1.141) (S-adenosyl-L- methionine:jasmonic acid carboxyl methyltransferase).	3e-48	GO_ID:13064	TAIR|gene:2115399 SPTR:O23234 symbol:AT4G36470.1 [GO:0008757 "S-adenosylmethionine-dependent methyltransferase activity" evidence=ISS;IMP] [GO:0008372 "cellular component unknown" evidence=ND] [GO:0000004 "biological process unknown" evidence=ND] Pfam:PF03492 HSSP:Q9SPV4 InterPro:IPR005299 EMBL:AL161589 EMBL:Z99708 EMBL:BT014888 PIR:E85430 SPTR:O23234	7e-73
Ljwgs_049437.2	99.1.4.5636	GO_ID:13064							JMT_ARATH	Fattyacidbiosynthesis;Lipidsynthesis;Methyltransferase;Nuclearprotein;Oxylipinbiosynthesis;Transferase,Jasmonate O-methyltransferase (EC 2.1.1.141) (S-adenosyl-L- methionine:jasmonic acid carboxyl methyltransferase).	3e-48	GO_ID:13064	TAIR|gene:2115399 SPTR:O23234 symbol:AT4G36470.1 [GO:0008757 "S-adenosylmethionine-dependent methyltransferase activity" evidence=ISS;IMP] [GO:0008372 "cellular component unknown" evidence=ND] [GO:0000004 "biological process unknown" evidence=ND] Pfam:PF03492 HSSP:Q9SPV4 InterPro:IPR005299 EMBL:AL161589 EMBL:Z99708 EMBL:BT014888 PIR:E85430 SPTR:O23234	7e-73
Ljwgs_120002.1	99.2	Unclassified without homolog
Ljwgs_073506.2	99.1.4.4713	GO_ID:35275										GO_ID:35275	TAIR|gene:3437474 SPTR:O82259 symbol:AT2G47920.1 [GO:0005554 "molecular function unknown" evidence=ND] [GO:0000004 "biological process unknown" evidence=ND] [GO:0008372 "cellular component unknown" evidence=ND] InterPro:IPR011684 Pfam:PF07765 EMBL:AC005309 EMBL:AC006072 PIR:B84921 SPTR:O82259	9e-14
chr3.CM0292.16	1.3.5.19	E5.4.99.8 cycloartenol synthase [EC:5.4.99.8] [GO:0016871]	ath:At1g78960	YUP8H12R.43; lupeol synthase, putative / 2,3-oxidosqualene-triterpenoid cyclase, putative [EC:5.4.99.8] [KO:K01853]	7e-22				CAS1_ARATH	Isomerase;Repeat,Cycloartenol synthase (EC 5.4.99.8) (2,3-epoxysqualene--cycloartenol cyclase).	2e-15	GO_ID:20255	TAIR|gene:2207299 SPTR:Q8RWT0 symbol:AT1G78960.1 [GO:0019745 "pentacyclic triterpenoid biosynthesis" evidence=IGI;ISS] [GO:0042299 "lupeol synthase activity" evidence=IGI] InterPro:IPR001330 InterPro:IPR002365 GO:GO:0008152 Pfam:PF00432 TIGRFAMs:TIGR01787 PROSITE:PS01074 EMBL:AY091131 EMBL:AY114039 SPTR:Q8RWT0	1e-22
Ljwgs_041773.1	99.2	Unclassified without homolog
Ljwgs_019031.1	3.1.3.26	TC.SSS solute:Na+ symporter, SSS family [COG:COG0591] [TC:2.A.21]	spo:SPAC869.03c	solute symporter family transporter [KO:K03307]	4e-32	YHL016c	COG0591	6e-28	DUR3_YEAST	Completeproteome;Membrane;Transmembrane;Transport,Urea active transporter.	2e-27	GO_ID:44375	TAIR|gene:2163527 SPTR:Q9FHJ8 symbol:AT5G45380.1 [GO:0015204 "urea transporter activity" evidence=ISS] [GO:0015370 "solute:sodium symporter activity" evidence=ISS] InterPro:IPR001734 TIGRFAMs:TIGR00813 PROSITE:PS50283 GO:GO:0006810 GO:GO:0016020 EMBL:AB018113 SPTR:Q9FHJ8	5e-76
Ljwgs_030933.1	1.9.4.15	E2.7.1.- [EC:2.7.1.-] [COG:COG0515 COG1493]	ath:At5g02290	T1E22.50; protein kinase, putative [EC:2.7.1.37] [KO:K00870]	3e-43	BS_yloP_1	COG0515	1e-19	APK1A_ARATH	ATP-binding;Chloroplast;Kinase;Nucleotide-binding;Plastid;Serine/threonine-proteinkinase;Transferase;Transitpeptide;Tyrosine-proteinkinase,Protein kinase APK1A, chloroplast precursor (EC 2.7.1.-).	3e-46	GO_ID:17109	TAIR|gene:2125037 SPTR:O04601 symbol:AT4G01330.1 [GO:0016301 "kinase activity" evidence=ISS] InterPro:IPR000719 InterPro:IPR008271 Pfam:PF00069 Prosite:PS00108 Prosite:PS00107 ProDom:PD000001 PROSITE:PS50011 EMBL:AL161491 EMBL:AF007269 PIR:T01711 SPTR:O04601	2e-102
Ljwgs_030933.1	1.7.8.19	WAAY, rfaY lipopolysaccharide core biosynthesis protein RFAY [EC:2.7.-.-] [COG:COG0515]	ath:At5g02290	T1E22.50; protein kinase, putative [EC:2.7.1.37] [KO:K00870]	3e-43	BS_yloP_1	COG0515	1e-19	APK1A_ARATH	ATP-binding;Chloroplast;Kinase;Nucleotide-binding;Plastid;Serine/threonine-proteinkinase;Transferase;Transitpeptide;Tyrosine-proteinkinase,Protein kinase APK1A, chloroplast precursor (EC 2.7.1.-).	3e-46	GO_ID:17109	TAIR|gene:2125037 SPTR:O04601 symbol:AT4G01330.1 [GO:0016301 "kinase activity" evidence=ISS] InterPro:IPR000719 InterPro:IPR008271 Pfam:PF00069 Prosite:PS00108 Prosite:PS00107 ProDom:PD000001 PROSITE:PS50011 EMBL:AL161491 EMBL:AF007269 PIR:T01711 SPTR:O04601	2e-102
Ljwgs_030933.1	1.1.17.19	E2.7.1.- [EC:2.7.1.-] [COG:COG0515 COG1493]	ath:At5g02290	T1E22.50; protein kinase, putative [EC:2.7.1.37] [KO:K00870]	3e-43	BS_yloP_1	COG0515	1e-19	APK1A_ARATH	ATP-binding;Chloroplast;Kinase;Nucleotide-binding;Plastid;Serine/threonine-proteinkinase;Transferase;Transitpeptide;Tyrosine-proteinkinase,Protein kinase APK1A, chloroplast precursor (EC 2.7.1.-).	3e-46	GO_ID:17109	TAIR|gene:2125037 SPTR:O04601 symbol:AT4G01330.1 [GO:0016301 "kinase activity" evidence=ISS] InterPro:IPR000719 InterPro:IPR008271 Pfam:PF00069 Prosite:PS00108 Prosite:PS00107 ProDom:PD000001 PROSITE:PS50011 EMBL:AL161491 EMBL:AF007269 PIR:T01711 SPTR:O04601	2e-102
Ljwgs_030933.1	1.11.16.8	E2.7.1.- [EC:2.7.1.-] [COG:COG0515 COG1493]	ath:At5g02290	T1E22.50; protein kinase, putative [EC:2.7.1.37] [KO:K00870]	3e-43	BS_yloP_1	COG0515	1e-19	APK1A_ARATH	ATP-binding;Chloroplast;Kinase;Nucleotide-binding;Plastid;Serine/threonine-proteinkinase;Transferase;Transitpeptide;Tyrosine-proteinkinase,Protein kinase APK1A, chloroplast precursor (EC 2.7.1.-).	3e-46	GO_ID:17109	TAIR|gene:2125037 SPTR:O04601 symbol:AT4G01330.1 [GO:0016301 "kinase activity" evidence=ISS] InterPro:IPR000719 InterPro:IPR008271 Pfam:PF00069 Prosite:PS00108 Prosite:PS00107 ProDom:PD000001 PROSITE:PS50011 EMBL:AL161491 EMBL:AF007269 PIR:T01711 SPTR:O04601	2e-102
Ljwgs_030933.1	4.2.4	Cell cycle [CLASS:04110] [PATH:hsa04110] [COG:COG0515]	ath:At5g02290	T1E22.50; protein kinase, putative [EC:2.7.1.37] [KO:K00870]	3e-43	BS_yloP_1	COG0515	1e-19	APK1A_ARATH	ATP-binding;Chloroplast;Kinase;Nucleotide-binding;Plastid;Serine/threonine-proteinkinase;Transferase;Transitpeptide;Tyrosine-proteinkinase,Protein kinase APK1A, chloroplast precursor (EC 2.7.1.-).	3e-46	GO_ID:17109	TAIR|gene:2125037 SPTR:O04601 symbol:AT4G01330.1 [GO:0016301 "kinase activity" evidence=ISS] InterPro:IPR000719 InterPro:IPR008271 Pfam:PF00069 Prosite:PS00108 Prosite:PS00107 ProDom:PD000001 PROSITE:PS50011 EMBL:AL161491 EMBL:AF007269 PIR:T01711 SPTR:O04601	2e-102
Ljwgs_058842.1	1.9.4.15	E2.7.1.- [EC:2.7.1.-] [COG:COG0515 COG1493]	ath:At4g28490	F20O9.180; leucine-rich repeat transmembrane protein kinase, putative [EC:2.7.1.37] [KO:K00870]	1e-34	ML0017	COG0515	2e-19	EXS_ARATH	ATP-binding;Kinase;Leucine-richrepeat;Meiosis;Membrane;Nucleotide-binding;Phosphorylation;Receptor;Repeat;Serine/threonine-proteinkinase;Signal;Transferase;Transmembrane,Leucine-rich repeat receptor protein kinase EXS precursor (EC 2.7.1.37) (Extra sporogenous cells protein) (EXCESS MICROSPOROCYTES1 protein).	2e-38	GO_ID:25815	TAIR|gene:3443126 SPTR:Q9LYN8 symbol:AT5G07280.1 [GO:0016301 "kinase activity" evidence=ISS] Pfam:PF00560 InterPro:IPR000719 InterPro:IPR008271 Pfam:PF00069 Prosite:PS00108 InterPro:IPR001611 InterPro:IPR007090 Prosite:PS00107 PRINTS:PR00109 ProDom:PD000001 PROSITE:PS50011 PRINTS:PR00019 HSSP:P08069 EMBL:AL163652 EMBL:AJ496433 EMBL:AJ488154 PIR:T48499 GermOnline:181167 GeneFarm:618 SPTR:Q9LYN8	1e-38
Ljwgs_058842.1	1.7.8.19	WAAY, rfaY lipopolysaccharide core biosynthesis protein RFAY [EC:2.7.-.-] [COG:COG0515]	ath:At4g28490	F20O9.180; leucine-rich repeat transmembrane protein kinase, putative [EC:2.7.1.37] [KO:K00870]	1e-34	ML0017	COG0515	2e-19	EXS_ARATH	ATP-binding;Kinase;Leucine-richrepeat;Meiosis;Membrane;Nucleotide-binding;Phosphorylation;Receptor;Repeat;Serine/threonine-proteinkinase;Signal;Transferase;Transmembrane,Leucine-rich repeat receptor protein kinase EXS precursor (EC 2.7.1.37) (Extra sporogenous cells protein) (EXCESS MICROSPOROCYTES1 protein).	2e-38	GO_ID:25815	TAIR|gene:3443126 SPTR:Q9LYN8 symbol:AT5G07280.1 [GO:0016301 "kinase activity" evidence=ISS] Pfam:PF00560 InterPro:IPR000719 InterPro:IPR008271 Pfam:PF00069 Prosite:PS00108 InterPro:IPR001611 InterPro:IPR007090 Prosite:PS00107 PRINTS:PR00109 ProDom:PD000001 PROSITE:PS50011 PRINTS:PR00019 HSSP:P08069 EMBL:AL163652 EMBL:AJ496433 EMBL:AJ488154 PIR:T48499 GermOnline:181167 GeneFarm:618 SPTR:Q9LYN8	1e-38
Ljwgs_058842.1	1.1.17.19	E2.7.1.- [EC:2.7.1.-] [COG:COG0515 COG1493]	ath:At4g28490	F20O9.180; leucine-rich repeat transmembrane protein kinase, putative [EC:2.7.1.37] [KO:K00870]	1e-34	ML0017	COG0515	2e-19	EXS_ARATH	ATP-binding;Kinase;Leucine-richrepeat;Meiosis;Membrane;Nucleotide-binding;Phosphorylation;Receptor;Repeat;Serine/threonine-proteinkinase;Signal;Transferase;Transmembrane,Leucine-rich repeat receptor protein kinase EXS precursor (EC 2.7.1.37) (Extra sporogenous cells protein) (EXCESS MICROSPOROCYTES1 protein).	2e-38	GO_ID:25815	TAIR|gene:3443126 SPTR:Q9LYN8 symbol:AT5G07280.1 [GO:0016301 "kinase activity" evidence=ISS] Pfam:PF00560 InterPro:IPR000719 InterPro:IPR008271 Pfam:PF00069 Prosite:PS00108 InterPro:IPR001611 InterPro:IPR007090 Prosite:PS00107 PRINTS:PR00109 ProDom:PD000001 PROSITE:PS50011 PRINTS:PR00019 HSSP:P08069 EMBL:AL163652 EMBL:AJ496433 EMBL:AJ488154 PIR:T48499 GermOnline:181167 GeneFarm:618 SPTR:Q9LYN8	1e-38
Ljwgs_058842.1	3.3.10.117	BMPR1 bone morphogenetic protein receptor, type I [EC:2.7.1.37]	ath:At4g28490	F20O9.180; leucine-rich repeat transmembrane protein kinase, putative [EC:2.7.1.37] [KO:K00870]	1e-34	ML0017	COG0515	2e-19	EXS_ARATH	ATP-binding;Kinase;Leucine-richrepeat;Meiosis;Membrane;Nucleotide-binding;Phosphorylation;Receptor;Repeat;Serine/threonine-proteinkinase;Signal;Transferase;Transmembrane,Leucine-rich repeat receptor protein kinase EXS precursor (EC 2.7.1.37) (Extra sporogenous cells protein) (EXCESS MICROSPOROCYTES1 protein).	2e-38	GO_ID:25815	TAIR|gene:3443126 SPTR:Q9LYN8 symbol:AT5G07280.1 [GO:0016301 "kinase activity" evidence=ISS] Pfam:PF00560 InterPro:IPR000719 InterPro:IPR008271 Pfam:PF00069 Prosite:PS00108 InterPro:IPR001611 InterPro:IPR007090 Prosite:PS00107 PRINTS:PR00109 ProDom:PD000001 PROSITE:PS50011 PRINTS:PR00019 HSSP:P08069 EMBL:AL163652 EMBL:AJ496433 EMBL:AJ488154 PIR:T48499 GermOnline:181167 GeneFarm:618 SPTR:Q9LYN8	1e-38
Ljwgs_058842.1	1.11.16.8	E2.7.1.- [EC:2.7.1.-] [COG:COG0515 COG1493]	ath:At4g28490	F20O9.180; leucine-rich repeat transmembrane protein kinase, putative [EC:2.7.1.37] [KO:K00870]	1e-34	ML0017	COG0515	2e-19	EXS_ARATH	ATP-binding;Kinase;Leucine-richrepeat;Meiosis;Membrane;Nucleotide-binding;Phosphorylation;Receptor;Repeat;Serine/threonine-proteinkinase;Signal;Transferase;Transmembrane,Leucine-rich repeat receptor protein kinase EXS precursor (EC 2.7.1.37) (Extra sporogenous cells protein) (EXCESS MICROSPOROCYTES1 protein).	2e-38	GO_ID:25815	TAIR|gene:3443126 SPTR:Q9LYN8 symbol:AT5G07280.1 [GO:0016301 "kinase activity" evidence=ISS] Pfam:PF00560 InterPro:IPR000719 InterPro:IPR008271 Pfam:PF00069 Prosite:PS00108 InterPro:IPR001611 InterPro:IPR007090 Prosite:PS00107 PRINTS:PR00109 ProDom:PD000001 PROSITE:PS50011 PRINTS:PR00019 HSSP:P08069 EMBL:AL163652 EMBL:AJ496433 EMBL:AJ488154 PIR:T48499 GermOnline:181167 GeneFarm:618 SPTR:Q9LYN8	1e-38
Ljwgs_058842.1	4.2.4	Cell cycle [CLASS:04110] [PATH:hsa04110] [COG:COG0515]	ath:At4g28490	F20O9.180; leucine-rich repeat transmembrane protein kinase, putative [EC:2.7.1.37] [KO:K00870]	1e-34	ML0017	COG0515	2e-19	EXS_ARATH	ATP-binding;Kinase;Leucine-richrepeat;Meiosis;Membrane;Nucleotide-binding;Phosphorylation;Receptor;Repeat;Serine/threonine-proteinkinase;Signal;Transferase;Transmembrane,Leucine-rich repeat receptor protein kinase EXS precursor (EC 2.7.1.37) (Extra sporogenous cells protein) (EXCESS MICROSPOROCYTES1 protein).	2e-38	GO_ID:25815	TAIR|gene:3443126 SPTR:Q9LYN8 symbol:AT5G07280.1 [GO:0016301 "kinase activity" evidence=ISS] Pfam:PF00560 InterPro:IPR000719 InterPro:IPR008271 Pfam:PF00069 Prosite:PS00108 InterPro:IPR001611 InterPro:IPR007090 Prosite:PS00107 PRINTS:PR00109 ProDom:PD000001 PROSITE:PS50011 PRINTS:PR00019 HSSP:P08069 EMBL:AL163652 EMBL:AJ496433 EMBL:AJ488154 PIR:T48499 GermOnline:181167 GeneFarm:618 SPTR:Q9LYN8	1e-38
Ljwgs_058842.1	3.2.2.1	Protein kinase [EC:2.7.1.37]	ath:At4g28490	F20O9.180; leucine-rich repeat transmembrane protein kinase, putative [EC:2.7.1.37] [KO:K00870]	1e-34	ML0017	COG0515	2e-19	EXS_ARATH	ATP-binding;Kinase;Leucine-richrepeat;Meiosis;Membrane;Nucleotide-binding;Phosphorylation;Receptor;Repeat;Serine/threonine-proteinkinase;Signal;Transferase;Transmembrane,Leucine-rich repeat receptor protein kinase EXS precursor (EC 2.7.1.37) (Extra sporogenous cells protein) (EXCESS MICROSPOROCYTES1 protein).	2e-38	GO_ID:25815	TAIR|gene:3443126 SPTR:Q9LYN8 symbol:AT5G07280.1 [GO:0016301 "kinase activity" evidence=ISS] Pfam:PF00560 InterPro:IPR000719 InterPro:IPR008271 Pfam:PF00069 Prosite:PS00108 InterPro:IPR001611 InterPro:IPR007090 Prosite:PS00107 PRINTS:PR00109 ProDom:PD000001 PROSITE:PS50011 PRINTS:PR00019 HSSP:P08069 EMBL:AL163652 EMBL:AJ496433 EMBL:AJ488154 PIR:T48499 GermOnline:181167 GeneFarm:618 SPTR:Q9LYN8	1e-38
Ljwgs_062343.1	1.2.10.1	E3.6.3.6 H+-transporting ATPase [EC:3.6.3.6] [COG:COG0474] [GO:0008553] [TC:3.A.3.3]	ath:At2g24520	F25P17.18; ATPase, plasma membrane-type, putative / proton pump, putative [EC:3.6.3.6] [KO:K01535]	4e-88				PMA4_NICPL	ATP-binding;Hydrogeniontransport;Hydrolase;Iontransport;Magnesium;Membrane;Metal-binding;Multigenefamily;Nucleotide-binding;Phosphorylation;Transmembrane;Transport,Plasma membrane ATPase 4 (EC 3.6.3.6) (Proton pump 4).	3e-91	GO_ID:12220	TAIR|gene:2025726 SPTR:Q42556 symbol:AT1G80660.1 [GO:0008553 "hydrogen-exporting ATPase activity, phosphorylative mechanism" evidence=ISS] InterPro:IPR005834 InterPro:IPR004014 InterPro:IPR000695 InterPro:IPR001757 InterPro:IPR008250 InterPro:IPR006534 Pfam:PF00702 Pfam:PF00122 Pfam:PF00690 Prosite:PS00154 PRINTS:PR00119 TIGRFAMs:TIGR01494 PRINTS:PR00120 HSSP:P07038 TIGRFAMs:TIGR01647 EMBL:AC0188…	3e-85
Ljwgs_062343.1	1.2.1.11	E3.6.3.6 H+-transporting ATPase [EC:3.6.3.6] [COG:COG0474] [GO:0008553] [TC:3.A.3.3]	ath:At2g24520	F25P17.18; ATPase, plasma membrane-type, putative / proton pump, putative [EC:3.6.3.6] [KO:K01535]	4e-88				PMA4_NICPL	ATP-binding;Hydrogeniontransport;Hydrolase;Iontransport;Magnesium;Membrane;Metal-binding;Multigenefamily;Nucleotide-binding;Phosphorylation;Transmembrane;Transport,Plasma membrane ATPase 4 (EC 3.6.3.6) (Proton pump 4).	3e-91	GO_ID:12220	TAIR|gene:2025726 SPTR:Q42556 symbol:AT1G80660.1 [GO:0008553 "hydrogen-exporting ATPase activity, phosphorylative mechanism" evidence=ISS] InterPro:IPR005834 InterPro:IPR004014 InterPro:IPR000695 InterPro:IPR001757 InterPro:IPR008250 InterPro:IPR006534 Pfam:PF00702 Pfam:PF00122 Pfam:PF00690 Prosite:PS00154 PRINTS:PR00119 TIGRFAMs:TIGR01494 PRINTS:PR00120 HSSP:P07038 TIGRFAMs:TIGR01647 EMBL:AC0188…	3e-85
chr4.CM0061.15	99.1.4.846	GO_ID:50088							XTH22_ARATH	Apoplast;Cellwall;Glycoprotein;Glycosidase;Hydrolase;Multigenefamily;Signal;Transferase,Xyloglucan endotransglucosylase/hydrolase protein 22 precursor (EC 2.4.1.207) (At-XTH22) (XTH-22) (Touch protein 4).	3e-102	GO_ID:50088	TAIR|gene:2174496 SPTR:Q38857 symbol:AT5G57560.1 [GO:0016798 "hydrolase activity, acting on glycosyl bonds" evidence=ISS] [GO:0009409 "response to cold" evidence=IEP] InterPro:IPR000757 InterPro:IPR008985 InterPro:IPR008263 InterPro:IPR008264 InterPro:IPR010713 Pfam:PF00722 HSSP:P23904 PRINTS:PR00737 PROSITE:PS01034 Pfam:PF06955 EMBL:AB011482 EMBL:U27609 EMBL:AF051338 EMBL:AF367262 EMBL:AF446881 …	1e-102
chr4.CM0061.15	99.1.3.1.33	EC 2.4.1.207							XTH22_ARATH	Apoplast;Cellwall;Glycoprotein;Glycosidase;Hydrolase;Multigenefamily;Signal;Transferase,Xyloglucan endotransglucosylase/hydrolase protein 22 precursor (EC 2.4.1.207) (At-XTH22) (XTH-22) (Touch protein 4).	3e-102	GO_ID:50088	TAIR|gene:2174496 SPTR:Q38857 symbol:AT5G57560.1 [GO:0016798 "hydrolase activity, acting on glycosyl bonds" evidence=ISS] [GO:0009409 "response to cold" evidence=IEP] InterPro:IPR000757 InterPro:IPR008985 InterPro:IPR008263 InterPro:IPR008264 InterPro:IPR010713 Pfam:PF00722 HSSP:P23904 PRINTS:PR00737 PROSITE:PS01034 Pfam:PF06955 EMBL:AB011482 EMBL:U27609 EMBL:AF051338 EMBL:AF367262 EMBL:AF446881 …	1e-102
Ljwgs_007543.1	1.2.10.1	E3.6.3.6 H+-transporting ATPase [EC:3.6.3.6] [COG:COG0474] [GO:0008553] [TC:3.A.3.3]	ath:At4g30190	F9N11.40; ATPase 2, plasma membrane-type, putative / proton pump 2, putative / proton-exporting ATPase, putative [EC:3.6.3.6] [KO:K01535]	0	MJ1226	COG0474	2e-135	PMA4_NICPL	ATP-binding;Hydrogeniontransport;Hydrolase;Iontransport;Magnesium;Membrane;Metal-binding;Multigenefamily;Nucleotide-binding;Phosphorylation;Transmembrane;Transport,Plasma membrane ATPase 4 (EC 3.6.3.6) (Proton pump 4).	0	GO_ID:46225	TAIR|gene:2053342 SPTR:Q9SH76 symbol:AHA6 [GO:0016887 "ATPase activity" evidence=ISS] InterPro:IPR005834 InterPro:IPR004014 InterPro:IPR000695 InterPro:IPR001757 InterPro:IPR008250 InterPro:IPR006534 Pfam:PF00702 Pfam:PF00122 Pfam:PF00690 Prosite:PS00154 PRINTS:PR00119 TIGRFAMs:TIGR01494 PRINTS:PR00120 HSSP:P07038 TIGRFAMs:TIGR01647 EMBL:AC007662 PIR:G84486 SPTR:Q9SH76	0
Ljwgs_007543.1	1.1.8.53	E3.6.1.- [EC:3.6.1.-] [COG:COG0003 COG0474 COG0494]	ath:At4g30190	F9N11.40; ATPase 2, plasma membrane-type, putative / proton pump 2, putative / proton-exporting ATPase, putative [EC:3.6.3.6] [KO:K01535]	0	MJ1226	COG0474	2e-135	PMA4_NICPL	ATP-binding;Hydrogeniontransport;Hydrolase;Iontransport;Magnesium;Membrane;Metal-binding;Multigenefamily;Nucleotide-binding;Phosphorylation;Transmembrane;Transport,Plasma membrane ATPase 4 (EC 3.6.3.6) (Proton pump 4).	0	GO_ID:46225	TAIR|gene:2053342 SPTR:Q9SH76 symbol:AHA6 [GO:0016887 "ATPase activity" evidence=ISS] InterPro:IPR005834 InterPro:IPR004014 InterPro:IPR000695 InterPro:IPR001757 InterPro:IPR008250 InterPro:IPR006534 Pfam:PF00702 Pfam:PF00122 Pfam:PF00690 Prosite:PS00154 PRINTS:PR00119 TIGRFAMs:TIGR01494 PRINTS:PR00120 HSSP:P07038 TIGRFAMs:TIGR01647 EMBL:AC007662 PIR:G84486 SPTR:Q9SH76	0
Ljwgs_007543.1	1.2.10.6	E3.6.3.2, mgtA, mgtB Mg2+-importing ATPase [EC:3.6.3.2] [COG:COG0474] [GO:0015444] [TC:3.A.3.4]	ath:At4g30190	F9N11.40; ATPase 2, plasma membrane-type, putative / proton pump 2, putative / proton-exporting ATPase, putative [EC:3.6.3.6] [KO:K01535]	0	MJ1226	COG0474	2e-135	PMA4_NICPL	ATP-binding;Hydrogeniontransport;Hydrolase;Iontransport;Magnesium;Membrane;Metal-binding;Multigenefamily;Nucleotide-binding;Phosphorylation;Transmembrane;Transport,Plasma membrane ATPase 4 (EC 3.6.3.6) (Proton pump 4).	0	GO_ID:46225	TAIR|gene:2053342 SPTR:Q9SH76 symbol:AHA6 [GO:0016887 "ATPase activity" evidence=ISS] InterPro:IPR005834 InterPro:IPR004014 InterPro:IPR000695 InterPro:IPR001757 InterPro:IPR008250 InterPro:IPR006534 Pfam:PF00702 Pfam:PF00122 Pfam:PF00690 Prosite:PS00154 PRINTS:PR00119 TIGRFAMs:TIGR01494 PRINTS:PR00120 HSSP:P07038 TIGRFAMs:TIGR01647 EMBL:AC007662 PIR:G84486 SPTR:Q9SH76	0
Ljwgs_007543.1	1.2.10.3	E3.6.3.8 Ca2+-transporting ATPase [EC:3.6.3.8] [COG:COG0474] [GO:0005388] [TC:3.A.3.2]	ath:At4g30190	F9N11.40; ATPase 2, plasma membrane-type, putative / proton pump 2, putative / proton-exporting ATPase, putative [EC:3.6.3.6] [KO:K01535]	0	MJ1226	COG0474	2e-135	PMA4_NICPL	ATP-binding;Hydrogeniontransport;Hydrolase;Iontransport;Magnesium;Membrane;Metal-binding;Multigenefamily;Nucleotide-binding;Phosphorylation;Transmembrane;Transport,Plasma membrane ATPase 4 (EC 3.6.3.6) (Proton pump 4).	0	GO_ID:46225	TAIR|gene:2053342 SPTR:Q9SH76 symbol:AHA6 [GO:0016887 "ATPase activity" evidence=ISS] InterPro:IPR005834 InterPro:IPR004014 InterPro:IPR000695 InterPro:IPR001757 InterPro:IPR008250 InterPro:IPR006534 Pfam:PF00702 Pfam:PF00122 Pfam:PF00690 Prosite:PS00154 PRINTS:PR00119 TIGRFAMs:TIGR01494 PRINTS:PR00120 HSSP:P07038 TIGRFAMs:TIGR01647 EMBL:AC007662 PIR:G84486 SPTR:Q9SH76	0
Ljwgs_007543.1	1.9.7.3	E3.6.1.- [EC:3.6.1.-] [COG:COG0003 COG0474 COG0494]	ath:At4g30190	F9N11.40; ATPase 2, plasma membrane-type, putative / proton pump 2, putative / proton-exporting ATPase, putative [EC:3.6.3.6] [KO:K01535]	0	MJ1226	COG0474	2e-135	PMA4_NICPL	ATP-binding;Hydrogeniontransport;Hydrolase;Iontransport;Magnesium;Membrane;Metal-binding;Multigenefamily;Nucleotide-binding;Phosphorylation;Transmembrane;Transport,Plasma membrane ATPase 4 (EC 3.6.3.6) (Proton pump 4).	0	GO_ID:46225	TAIR|gene:2053342 SPTR:Q9SH76 symbol:AHA6 [GO:0016887 "ATPase activity" evidence=ISS] InterPro:IPR005834 InterPro:IPR004014 InterPro:IPR000695 InterPro:IPR001757 InterPro:IPR008250 InterPro:IPR006534 Pfam:PF00702 Pfam:PF00122 Pfam:PF00690 Prosite:PS00154 PRINTS:PR00119 TIGRFAMs:TIGR01494 PRINTS:PR00120 HSSP:P07038 TIGRFAMs:TIGR01647 EMBL:AC007662 PIR:G84486 SPTR:Q9SH76	0
Ljwgs_007543.1	1.2.1.11	E3.6.3.6 H+-transporting ATPase [EC:3.6.3.6] [COG:COG0474] [GO:0008553] [TC:3.A.3.3]	ath:At4g30190	F9N11.40; ATPase 2, plasma membrane-type, putative / proton pump 2, putative / proton-exporting ATPase, putative [EC:3.6.3.6] [KO:K01535]	0	MJ1226	COG0474	2e-135	PMA4_NICPL	ATP-binding;Hydrogeniontransport;Hydrolase;Iontransport;Magnesium;Membrane;Metal-binding;Multigenefamily;Nucleotide-binding;Phosphorylation;Transmembrane;Transport,Plasma membrane ATPase 4 (EC 3.6.3.6) (Proton pump 4).	0	GO_ID:46225	TAIR|gene:2053342 SPTR:Q9SH76 symbol:AHA6 [GO:0016887 "ATPase activity" evidence=ISS] InterPro:IPR005834 InterPro:IPR004014 InterPro:IPR000695 InterPro:IPR001757 InterPro:IPR008250 InterPro:IPR006534 Pfam:PF00702 Pfam:PF00122 Pfam:PF00690 Prosite:PS00154 PRINTS:PR00119 TIGRFAMs:TIGR01494 PRINTS:PR00120 HSSP:P07038 TIGRFAMs:TIGR01647 EMBL:AC007662 PIR:G84486 SPTR:Q9SH76	0
chr1.CM0033.27.1	1.10.9.5	E4.3.1.5 phenylalanine ammonia-lyase [EC:4.3.1.5] [GO:0045548]	ath:At2g37040	T1J8.22; phenylalanine ammonia-lyase 1 (PAL1) [EC:4.3.1.5] [KO:K01747]	0	SPy2089	COG2986	1e-58	PALY_MEDSA	Lyase;Phenylpropanoidmetabolism,Phenylalanine ammonia-lyase (EC 4.3.1.5).	0	GO_ID:7997	TAIR|gene:2057980 SPTR:Q94AN1 symbol:AT2G37040.1 [GO:0006952 "defense response" evidence=TAS] [GO:0009611 "response to wounding" evidence=TAS] [GO:0045548 "phenylalanine ammonia-lyase activity" evidence=ISS] [GO:0006979 "response to oxidative stress" evidence=IEP] InterPro:IPR001106 InterPro:IPR005922 Pfam:PF00221 GO:GO:0005737 GO:GO:0009058 HSSP:P21310 PROSITE:PS00488 EMBL:AY045919 EMBL:AY079363…	0
chr1.CM0033.27.1	1.5.13.12	E4.3.1.5 phenylalanine ammonia-lyase [EC:4.3.1.5] [GO:0045548]	ath:At2g37040	T1J8.22; phenylalanine ammonia-lyase 1 (PAL1) [EC:4.3.1.5] [KO:K01747]	0	SPy2089	COG2986	1e-58	PALY_MEDSA	Lyase;Phenylpropanoidmetabolism,Phenylalanine ammonia-lyase (EC 4.3.1.5).	0	GO_ID:7997	TAIR|gene:2057980 SPTR:Q94AN1 symbol:AT2G37040.1 [GO:0006952 "defense response" evidence=TAS] [GO:0009611 "response to wounding" evidence=TAS] [GO:0045548 "phenylalanine ammonia-lyase activity" evidence=ISS] [GO:0006979 "response to oxidative stress" evidence=IEP] InterPro:IPR001106 InterPro:IPR005922 Pfam:PF00221 GO:GO:0005737 GO:GO:0009058 HSSP:P21310 PROSITE:PS00488 EMBL:AY045919 EMBL:AY079363…	0
chr1.CM0033.27.1	1.5.11.11	E4.3.1.3, hutH histidine ammonia-lyase [EC:4.3.1.3] [COG:COG2986] [GO:0004397]	ath:At2g37040	T1J8.22; phenylalanine ammonia-lyase 1 (PAL1) [EC:4.3.1.5] [KO:K01747]	0	SPy2089	COG2986	1e-58	PALY_MEDSA	Lyase;Phenylpropanoidmetabolism,Phenylalanine ammonia-lyase (EC 4.3.1.5).	0	GO_ID:7997	TAIR|gene:2057980 SPTR:Q94AN1 symbol:AT2G37040.1 [GO:0006952 "defense response" evidence=TAS] [GO:0009611 "response to wounding" evidence=TAS] [GO:0045548 "phenylalanine ammonia-lyase activity" evidence=ISS] [GO:0006979 "response to oxidative stress" evidence=IEP] InterPro:IPR001106 InterPro:IPR005922 Pfam:PF00221 GO:GO:0005737 GO:GO:0009058 HSSP:P21310 PROSITE:PS00488 EMBL:AY045919 EMBL:AY079363…	0
chr1.CM0033.27.1	1.2.7.15	E4.3.1.5 phenylalanine ammonia-lyase [EC:4.3.1.5] [GO:0045548]	ath:At2g37040	T1J8.22; phenylalanine ammonia-lyase 1 (PAL1) [EC:4.3.1.5] [KO:K01747]	0	SPy2089	COG2986	1e-58	PALY_MEDSA	Lyase;Phenylpropanoidmetabolism,Phenylalanine ammonia-lyase (EC 4.3.1.5).	0	GO_ID:7997	TAIR|gene:2057980 SPTR:Q94AN1 symbol:AT2G37040.1 [GO:0006952 "defense response" evidence=TAS] [GO:0009611 "response to wounding" evidence=TAS] [GO:0045548 "phenylalanine ammonia-lyase activity" evidence=ISS] [GO:0006979 "response to oxidative stress" evidence=IEP] InterPro:IPR001106 InterPro:IPR005922 Pfam:PF00221 GO:GO:0005737 GO:GO:0009058 HSSP:P21310 PROSITE:PS00488 EMBL:AY045919 EMBL:AY079363…	0
chr1.CM0033.27.1	1.2.7.14	E4.3.1.3, hutH histidine ammonia-lyase [EC:4.3.1.3] [COG:COG2986] [GO:0004397]	ath:At2g37040	T1J8.22; phenylalanine ammonia-lyase 1 (PAL1) [EC:4.3.1.5] [KO:K01747]	0	SPy2089	COG2986	1e-58	PALY_MEDSA	Lyase;Phenylpropanoidmetabolism,Phenylalanine ammonia-lyase (EC 4.3.1.5).	0	GO_ID:7997	TAIR|gene:2057980 SPTR:Q94AN1 symbol:AT2G37040.1 [GO:0006952 "defense response" evidence=TAS] [GO:0009611 "response to wounding" evidence=TAS] [GO:0045548 "phenylalanine ammonia-lyase activity" evidence=ISS] [GO:0006979 "response to oxidative stress" evidence=IEP] InterPro:IPR001106 InterPro:IPR005922 Pfam:PF00221 GO:GO:0005737 GO:GO:0009058 HSSP:P21310 PROSITE:PS00488 EMBL:AY045919 EMBL:AY079363…	0
chr1.CM0033.27.1	1.5.12.36	E4.3.1.5 phenylalanine ammonia-lyase [EC:4.3.1.5] [GO:0045548]	ath:At2g37040	T1J8.22; phenylalanine ammonia-lyase 1 (PAL1) [EC:4.3.1.5] [KO:K01747]	0	SPy2089	COG2986	1e-58	PALY_MEDSA	Lyase;Phenylpropanoidmetabolism,Phenylalanine ammonia-lyase (EC 4.3.1.5).	0	GO_ID:7997	TAIR|gene:2057980 SPTR:Q94AN1 symbol:AT2G37040.1 [GO:0006952 "defense response" evidence=TAS] [GO:0009611 "response to wounding" evidence=TAS] [GO:0045548 "phenylalanine ammonia-lyase activity" evidence=ISS] [GO:0006979 "response to oxidative stress" evidence=IEP] InterPro:IPR001106 InterPro:IPR005922 Pfam:PF00221 GO:GO:0005737 GO:GO:0009058 HSSP:P21310 PROSITE:PS00488 EMBL:AY045919 EMBL:AY079363…	0
chr4.CM0006.104	99.1.4.600	GO_ID:52112										GO_ID:52112	TAIR|gene:2193926 SPTR:Q9C9E1 symbol:AT1G72430.1 [GO:0005554 "molecular function unknown" evidence=ND] [GO:0009733 "response to auxin stimulus" evidence=ISS] Pfam:PF02519 InterPro:IPR003676 EMBL:AC016529 EMBL:AY088935 PIR:D96748 SPTR:Q9C9E1	3e-22
chr3.CM0590.29	99.1.4.782	GO_ID:3592							NAC19_ARATH	3D-structure;DNA-binding;Nuclearprotein;Transcription;Transcriptionregulation,NAC-domain containing protein 19 (ANAC019) (ANAC) (Abscicic-acid- responsive NAC).	1e-88	GO_ID:3592	TAIR|gene:2090175 SPTR:Q9LDY8 symbol:ANAC055 [GO:0003700 "transcription factor activity" evidence=ISS] [GO:0009867 "jasmonic acid mediated signaling pathway" evidence=TAS] [GO:0007275 "development" evidence=ISS] InterPro:IPR003441 Pfam:PF02365 HSSP:Q9C932 PROSITE:PS51005 EMBL:AB022218 EMBL:AC024081 EMBL:AB049070 SMR:Q9LDY8 SPTR:Q9LDY8	1e-90
chr3.CM0590.29	99.1.3.2.66	NAC19_ARATH							NAC19_ARATH	3D-structure;DNA-binding;Nuclearprotein;Transcription;Transcriptionregulation,NAC-domain containing protein 19 (ANAC019) (ANAC) (Abscicic-acid- responsive NAC).	1e-88	GO_ID:3592	TAIR|gene:2090175 SPTR:Q9LDY8 symbol:ANAC055 [GO:0003700 "transcription factor activity" evidence=ISS] [GO:0009867 "jasmonic acid mediated signaling pathway" evidence=TAS] [GO:0007275 "development" evidence=ISS] InterPro:IPR003441 Pfam:PF02365 HSSP:Q9C932 PROSITE:PS51005 EMBL:AB022218 EMBL:AC024081 EMBL:AB049070 SMR:Q9LDY8 SPTR:Q9LDY8	1e-90
Ljwgs_054065.1	99.1.4.6023	GO_ID:1685										GO_ID:1685	TAIR|gene:2077191 SPTR:Q9LZU9 symbol:AT3G45810.1 [GO:0016175 "superoxide-generating NADPH oxidase activity" evidence=ISS] InterPro:IPR002048 InterPro:IPR002916 Pfam:PF00036 InterPro:IPR011992 InterPro:IPR000778 Prosite:PS00018 GO:GO:0016020 Pfam:PF01794 PRINTS:PR00466 EMBL:AL162459 PIR:T47521 SPTR:Q9LZU9	9e-24
Ljwgs_071841.2	1.10.7.6	E2.4.1.91 flavonol 3-O-glucosyltransferase [EC:2.4.1.91] [GO:0047893] [CAZy:GT1]	ath:At4g15280	FCAALL.255; UDP-glucoronosyl/UDP-glucosyl transferase family protein [EC:2.4.1.91] [KO:K00724]	2e-25				FOGT1_ARATH	Glycosyltransferase;Transferase,Flavonol-3-O-glycoside-7-O-glucosyltransferase 1 (EC 2.4.1.-).	6e-71	GO_ID:34406	TAIR|gene:2053668 SPTR:Q9ZQG3 symbol:AT2G15490.1 [GO:0016757 "transferase activity, transferring glycosyl groups" evidence=ISS] [GO:0008194 "UDP-glycosyltransferase activity" evidence=ISS] InterPro:IPR002213 Pfam:PF00201 GO:GO:0008152 PROSITE:PS00375 EMBL:AC006248 PIR:F84529 SPTR:Q9ZQG3	3e-74
Ljwgs_000305.1.1	2.4.3.9	E2.7.7.49 RNA-directed DNA polymerase [EC:2.7.7.49] [COG:COG3344] [GO:0003721 0003964]										GO_ID:33556	TAIR|gene:2055169 SPTR:Q9ZQQ6 symbol:AT2G14430.1 [GO:0003964 "RNA-directed DNA polymerase activity" evidence=ISS] InterPro:IPR005135 InterPro:IPR000477 Pfam:PF03372 Pfam:PF00078 EMBL:AC006067 PIR:B84517 SPTR:Q9ZQQ6	5e-25
Ljwgs_027108.1	99.1.4.5514	GO_ID:18071										GO_ID:18071	TAIR|gene:2046307 SPTR:Q9ZU65 symbol:ATOFP7 [GO:0000004 "biological process unknown" evidence=ND] [GO:0005554 "molecular function unknown" evidence=ISS] Pfam:PF04844 EMBL:AC006135 EMBL:BT002903 EMBL:BT004469 PIR:A84565 InterPro:IPR006458 TIGRFAMs:TIGR01568 SPTR:Q9ZU65	8e-18
gi7742302	99.2	Unclassified without homolog
Ljwgs_120105.0.1	99.1.3.1.104	EC 3.1.27.1							RNMC_MOMCH	3D-structure;Directproteinsequencing;Endonuclease;Hydrolase;Nuclease,Ribonuclease MC (EC 3.1.27.1) (RNase MC).	2e-09
chr4.CM0175.8	99.1.3.2.883	ERF13_ARATH							ERF13_ARATH	Activator;DNA-binding;Ethylenesignalingpathway;Nuclearprotein;Plantdefense;Transcription;Transcriptionregulation,Ethylene-responsive transcription factor 13 (Ethylene-responsive element-binding factor 13) (EREBP-13) (AtERF13).	2e-22	GO_ID:42974	TAIR|gene:3440765 SPTR:Q9FH54 symbol:AT5G61890.1 [GO:0003700 "transcription factor activity" evidence=ISS] [GO:0003677 "DNA binding" evidence=ISS] [GO:0005634 "nucleus" evidence=IC] [GO:0006355 "regulation of transcription, DNA-dependent" evidence=ISS] InterPro:IPR001471 InterPro:IPR000183 Pfam:PF00847 GO:GO:0005634 PROSITE:PS00879 HSSP:O80337 PRINTS:PR00367 ProDom:PD001423 SMART:SM00380 EMBL:AB0…	6e-39
chr4.CM0175.8	99.1.4.3099	GO_ID:42974							ERF13_ARATH	Activator;DNA-binding;Ethylenesignalingpathway;Nuclearprotein;Plantdefense;Transcription;Transcriptionregulation,Ethylene-responsive transcription factor 13 (Ethylene-responsive element-binding factor 13) (EREBP-13) (AtERF13).	2e-22	GO_ID:42974	TAIR|gene:3440765 SPTR:Q9FH54 symbol:AT5G61890.1 [GO:0003700 "transcription factor activity" evidence=ISS] [GO:0003677 "DNA binding" evidence=ISS] [GO:0005634 "nucleus" evidence=IC] [GO:0006355 "regulation of transcription, DNA-dependent" evidence=ISS] InterPro:IPR001471 InterPro:IPR000183 Pfam:PF00847 GO:GO:0005634 PROSITE:PS00879 HSSP:O80337 PRINTS:PR00367 ProDom:PD001423 SMART:SM00380 EMBL:AB0…	6e-39
TC19797	99.2	Unclassified without homolog
chr2.CM0249.17	1.10.7.9	E1.14.13.21 flavonoid 3-monooxygenase [EC:1.14.13.21] [GO:0016711]	ath:At5g07990	F13G24.190; cytochrome P450 75A5 / flavonoid 3-monooxygenase / flavonoid 3-hydroxylase (F3H) (F35H) (TT7) [EC:1.14.13.21] [KO:K05280]	2e-28				C84A1_ARATH	Heme;Iron;Membrane;Metal-binding;Monooxygenase;Multigenefamily;Oxidoreductase;Transmembrane,Cytochrome P450 84A1 (EC 1.14.-.-) (Ferulate-5-hydroxylase) (F5H).	6e-99	GO_ID:44233	TAIR|gene:2035266 SPTR:Q9LNJ4 symbol:AT1G01280.1 [GO:0019825 "oxygen binding" evidence=ISS] InterPro:IPR002048 InterPro:IPR001128 Pfam:PF00067 InterPro:IPR002403 InterPro:IPR002401 Prosite:PS00018 PRINTS:PR00463 PRINTS:PR00385 PROSITE:PS00086 PRINTS:PR00465 EMBL:AC023628 EMBL:BT022023 PIR:A86143 SPTR:Q9LNJ4	2e-30
chr1.CM0033.3.1	1.10.9.5	E4.3.1.5 phenylalanine ammonia-lyase [EC:4.3.1.5] [GO:0045548]	ath:At3g53260	T4D2.190; phenylalanine ammonia-lyase 2 (PAL2) [EC:4.3.1.5] [KO:K01747]	3e-64	SPy2089	COG2986	8e-11	PAL1_SOYBN	Lyase;Multigenefamily;Phenylpropanoidmetabolism,Phenylalanine ammonia-lyase 1 (EC 4.3.1.5).	7e-71	GO_ID:16175	TAIR|gene:2101957 SPTR:P45724 symbol:AT3G53260.1 [GO:0006952 "defense response" evidence=TAS] [GO:0009611 "response to wounding" evidence=TAS] [GO:0045548 "phenylalanine ammonia-lyase activity" evidence=ISS] [GO:0006979 "response to oxidative stress" evidence=IEP] InterPro:IPR001106 InterPro:IPR005922 Pfam:PF00221 InterPro:IPR008948 HSSP:P21310 PROSITE:PS00488 TIGRFAMs:TIGR01226 EMBL:AL132958 EMB…	8e-65
chr1.CM0033.3.1	1.5.13.12	E4.3.1.5 phenylalanine ammonia-lyase [EC:4.3.1.5] [GO:0045548]	ath:At3g53260	T4D2.190; phenylalanine ammonia-lyase 2 (PAL2) [EC:4.3.1.5] [KO:K01747]	3e-64	SPy2089	COG2986	8e-11	PAL1_SOYBN	Lyase;Multigenefamily;Phenylpropanoidmetabolism,Phenylalanine ammonia-lyase 1 (EC 4.3.1.5).	7e-71	GO_ID:16175	TAIR|gene:2101957 SPTR:P45724 symbol:AT3G53260.1 [GO:0006952 "defense response" evidence=TAS] [GO:0009611 "response to wounding" evidence=TAS] [GO:0045548 "phenylalanine ammonia-lyase activity" evidence=ISS] [GO:0006979 "response to oxidative stress" evidence=IEP] InterPro:IPR001106 InterPro:IPR005922 Pfam:PF00221 InterPro:IPR008948 HSSP:P21310 PROSITE:PS00488 TIGRFAMs:TIGR01226 EMBL:AL132958 EMB…	8e-65
chr1.CM0033.3.1	1.5.11.11	E4.3.1.3, hutH histidine ammonia-lyase [EC:4.3.1.3] [COG:COG2986] [GO:0004397]	ath:At3g53260	T4D2.190; phenylalanine ammonia-lyase 2 (PAL2) [EC:4.3.1.5] [KO:K01747]	3e-64	SPy2089	COG2986	8e-11	PAL1_SOYBN	Lyase;Multigenefamily;Phenylpropanoidmetabolism,Phenylalanine ammonia-lyase 1 (EC 4.3.1.5).	7e-71	GO_ID:16175	TAIR|gene:2101957 SPTR:P45724 symbol:AT3G53260.1 [GO:0006952 "defense response" evidence=TAS] [GO:0009611 "response to wounding" evidence=TAS] [GO:0045548 "phenylalanine ammonia-lyase activity" evidence=ISS] [GO:0006979 "response to oxidative stress" evidence=IEP] InterPro:IPR001106 InterPro:IPR005922 Pfam:PF00221 InterPro:IPR008948 HSSP:P21310 PROSITE:PS00488 TIGRFAMs:TIGR01226 EMBL:AL132958 EMB…	8e-65
chr1.CM0033.3.1	1.2.7.15	E4.3.1.5 phenylalanine ammonia-lyase [EC:4.3.1.5] [GO:0045548]	ath:At3g53260	T4D2.190; phenylalanine ammonia-lyase 2 (PAL2) [EC:4.3.1.5] [KO:K01747]	3e-64	SPy2089	COG2986	8e-11	PAL1_SOYBN	Lyase;Multigenefamily;Phenylpropanoidmetabolism,Phenylalanine ammonia-lyase 1 (EC 4.3.1.5).	7e-71	GO_ID:16175	TAIR|gene:2101957 SPTR:P45724 symbol:AT3G53260.1 [GO:0006952 "defense response" evidence=TAS] [GO:0009611 "response to wounding" evidence=TAS] [GO:0045548 "phenylalanine ammonia-lyase activity" evidence=ISS] [GO:0006979 "response to oxidative stress" evidence=IEP] InterPro:IPR001106 InterPro:IPR005922 Pfam:PF00221 InterPro:IPR008948 HSSP:P21310 PROSITE:PS00488 TIGRFAMs:TIGR01226 EMBL:AL132958 EMB…	8e-65
chr1.CM0033.3.1	1.2.7.14	E4.3.1.3, hutH histidine ammonia-lyase [EC:4.3.1.3] [COG:COG2986] [GO:0004397]	ath:At3g53260	T4D2.190; phenylalanine ammonia-lyase 2 (PAL2) [EC:4.3.1.5] [KO:K01747]	3e-64	SPy2089	COG2986	8e-11	PAL1_SOYBN	Lyase;Multigenefamily;Phenylpropanoidmetabolism,Phenylalanine ammonia-lyase 1 (EC 4.3.1.5).	7e-71	GO_ID:16175	TAIR|gene:2101957 SPTR:P45724 symbol:AT3G53260.1 [GO:0006952 "defense response" evidence=TAS] [GO:0009611 "response to wounding" evidence=TAS] [GO:0045548 "phenylalanine ammonia-lyase activity" evidence=ISS] [GO:0006979 "response to oxidative stress" evidence=IEP] InterPro:IPR001106 InterPro:IPR005922 Pfam:PF00221 InterPro:IPR008948 HSSP:P21310 PROSITE:PS00488 TIGRFAMs:TIGR01226 EMBL:AL132958 EMB…	8e-65
chr1.CM0033.3.1	1.5.12.36	E4.3.1.5 phenylalanine ammonia-lyase [EC:4.3.1.5] [GO:0045548]	ath:At3g53260	T4D2.190; phenylalanine ammonia-lyase 2 (PAL2) [EC:4.3.1.5] [KO:K01747]	3e-64	SPy2089	COG2986	8e-11	PAL1_SOYBN	Lyase;Multigenefamily;Phenylpropanoidmetabolism,Phenylalanine ammonia-lyase 1 (EC 4.3.1.5).	7e-71	GO_ID:16175	TAIR|gene:2101957 SPTR:P45724 symbol:AT3G53260.1 [GO:0006952 "defense response" evidence=TAS] [GO:0009611 "response to wounding" evidence=TAS] [GO:0045548 "phenylalanine ammonia-lyase activity" evidence=ISS] [GO:0006979 "response to oxidative stress" evidence=IEP] InterPro:IPR001106 InterPro:IPR005922 Pfam:PF00221 InterPro:IPR008948 HSSP:P21310 PROSITE:PS00488 TIGRFAMs:TIGR01226 EMBL:AL132958 EMB…	8e-65
chr2.CM0225.38	2.3.8.1	proteasome [EC:3.4.25.1] [COG:COG0638]	cal:orf19.458	BCS1; mitochondrial protein of the CDC48/PAS1/SEC18 ATPase family [EC:3.4.25.1 3.6.1.3] [KO:K01418 K01509]	4e-21	YDR375c_2	COG0464	4e-22	BCS1_BRARE	ATP-binding;Chaperone;Membrane;Mitochondrion;Nucleotide-binding;Transmembrane,Mitochondrial chaperone BCS1 (BCS1-like protein).	1e-24	GO_ID:696	TAIR|gene:2178066 SPTR:Q9FLD5 symbol:AT5G40010.1 [GO:0005524 "ATP binding" evidence=ISS] [GO:0016887 "ATPase activity" evidence=ISS] InterPro:IPR003593 InterPro:IPR003959 InterPro:IPR003960 Pfam:PF00004 Prosite:PS00674 SMART:SM00382 GO:GO:0009507 EMBL:AB010077 SPTR:Q9FLD5	8e-164
chr2.CM0225.38	4.2.2.23.10	SPOVK stage V sporulation protein K [COG:COG0464]	cal:orf19.458	BCS1; mitochondrial protein of the CDC48/PAS1/SEC18 ATPase family [EC:3.4.25.1 3.6.1.3] [KO:K01418 K01509]	4e-21	YDR375c_2	COG0464	4e-22	BCS1_BRARE	ATP-binding;Chaperone;Membrane;Mitochondrion;Nucleotide-binding;Transmembrane,Mitochondrial chaperone BCS1 (BCS1-like protein).	1e-24	GO_ID:696	TAIR|gene:2178066 SPTR:Q9FLD5 symbol:AT5G40010.1 [GO:0005524 "ATP binding" evidence=ISS] [GO:0016887 "ATPase activity" evidence=ISS] InterPro:IPR003593 InterPro:IPR003959 InterPro:IPR003960 Pfam:PF00004 Prosite:PS00674 SMART:SM00382 GO:GO:0009507 EMBL:AB010077 SPTR:Q9FLD5	8e-164
chr2.CM0225.38	1.4.1.60	E3.6.1.3 adenosinetriphosphatase [EC:3.6.1.3] [GO:0004003 0004004 0008026 0008094 0008186]	cal:orf19.458	BCS1; mitochondrial protein of the CDC48/PAS1/SEC18 ATPase family [EC:3.4.25.1 3.6.1.3] [KO:K01418 K01509]	4e-21	YDR375c_2	COG0464	4e-22	BCS1_BRARE	ATP-binding;Chaperone;Membrane;Mitochondrion;Nucleotide-binding;Transmembrane,Mitochondrial chaperone BCS1 (BCS1-like protein).	1e-24	GO_ID:696	TAIR|gene:2178066 SPTR:Q9FLD5 symbol:AT5G40010.1 [GO:0005524 "ATP binding" evidence=ISS] [GO:0016887 "ATPase activity" evidence=ISS] InterPro:IPR003593 InterPro:IPR003959 InterPro:IPR003960 Pfam:PF00004 Prosite:PS00674 SMART:SM00382 GO:GO:0009507 EMBL:AB010077 SPTR:Q9FLD5	8e-164
Ljwgs_004307.1	1.10.7.9	E1.14.13.21 flavonoid 3-monooxygenase [EC:1.14.13.21] [GO:0016711]	ath:At5g07990	F13G24.190; cytochrome P450 75A5 / flavonoid 3-monooxygenase / flavonoid 3-hydroxylase (F3H) (F35H) (TT7) [EC:1.14.13.21] [KO:K05280]	1e-92	BH0579	COG2124	7e-18	C71DB_LOTJA	Heme;Iron;Metal-binding;Monooxygenase;Oxidoreductase,Cytochrome P450 71D11 (EC 1.14.-.-) (Fragment).	0	GO_ID:16992	TAIR|gene:2054511 SPTR:Q8LPP9 symbol:AT2G30750.1 [GO:0019825 "oxygen binding" evidence=ISS] InterPro:IPR001128 Pfam:PF00067 InterPro:IPR002403 InterPro:IPR002401 PRINTS:PR00463 PRINTS:PR00385 PROSITE:PS00086 PRINTS:PR00465 EMBL:AY094484 EMBL:BT001046 SPTR:Q8LPP9	2e-99
Ljwgs_004307.1	1.11.14.4	E1.14.-.- [EC:1.14.-.-] [COG:COG2124]	ath:At5g07990	F13G24.190; cytochrome P450 75A5 / flavonoid 3-monooxygenase / flavonoid 3-hydroxylase (F3H) (F35H) (TT7) [EC:1.14.13.21] [KO:K05280]	1e-92	BH0579	COG2124	7e-18	C71DB_LOTJA	Heme;Iron;Metal-binding;Monooxygenase;Oxidoreductase,Cytochrome P450 71D11 (EC 1.14.-.-) (Fragment).	0	GO_ID:16992	TAIR|gene:2054511 SPTR:Q8LPP9 symbol:AT2G30750.1 [GO:0019825 "oxygen binding" evidence=ISS] InterPro:IPR001128 Pfam:PF00067 InterPro:IPR002403 InterPro:IPR002401 PRINTS:PR00463 PRINTS:PR00385 PROSITE:PS00086 PRINTS:PR00465 EMBL:AY094484 EMBL:BT001046 SPTR:Q8LPP9	2e-99
Ljwgs_004307.1	1.10.3.12	E1.14.-.- [EC:1.14.-.-] [COG:COG2124]	ath:At5g07990	F13G24.190; cytochrome P450 75A5 / flavonoid 3-monooxygenase / flavonoid 3-hydroxylase (F3H) (F35H) (TT7) [EC:1.14.13.21] [KO:K05280]	1e-92	BH0579	COG2124	7e-18	C71DB_LOTJA	Heme;Iron;Metal-binding;Monooxygenase;Oxidoreductase,Cytochrome P450 71D11 (EC 1.14.-.-) (Fragment).	0	GO_ID:16992	TAIR|gene:2054511 SPTR:Q8LPP9 symbol:AT2G30750.1 [GO:0019825 "oxygen binding" evidence=ISS] InterPro:IPR001128 Pfam:PF00067 InterPro:IPR002403 InterPro:IPR002401 PRINTS:PR00463 PRINTS:PR00385 PROSITE:PS00086 PRINTS:PR00465 EMBL:AY094484 EMBL:BT001046 SPTR:Q8LPP9	2e-99
Ljwgs_004307.1	1.10.6.12	E1.14.-.- [EC:1.14.-.-] [COG:COG2124]	ath:At5g07990	F13G24.190; cytochrome P450 75A5 / flavonoid 3-monooxygenase / flavonoid 3-hydroxylase (F3H) (F35H) (TT7) [EC:1.14.13.21] [KO:K05280]	1e-92	BH0579	COG2124	7e-18	C71DB_LOTJA	Heme;Iron;Metal-binding;Monooxygenase;Oxidoreductase,Cytochrome P450 71D11 (EC 1.14.-.-) (Fragment).	0	GO_ID:16992	TAIR|gene:2054511 SPTR:Q8LPP9 symbol:AT2G30750.1 [GO:0019825 "oxygen binding" evidence=ISS] InterPro:IPR001128 Pfam:PF00067 InterPro:IPR002403 InterPro:IPR002401 PRINTS:PR00463 PRINTS:PR00385 PROSITE:PS00086 PRINTS:PR00465 EMBL:AY094484 EMBL:BT001046 SPTR:Q8LPP9	2e-99
Ljwgs_004307.1	1.3.3.23	E1.14.14.1 unspecific monooxygenase [EC:1.14.14.1] [COG:COG2124] [GO:0050381]	ath:At5g07990	F13G24.190; cytochrome P450 75A5 / flavonoid 3-monooxygenase / flavonoid 3-hydroxylase (F3H) (F35H) (TT7) [EC:1.14.13.21] [KO:K05280]	1e-92	BH0579	COG2124	7e-18	C71DB_LOTJA	Heme;Iron;Metal-binding;Monooxygenase;Oxidoreductase,Cytochrome P450 71D11 (EC 1.14.-.-) (Fragment).	0	GO_ID:16992	TAIR|gene:2054511 SPTR:Q8LPP9 symbol:AT2G30750.1 [GO:0019825 "oxygen binding" evidence=ISS] InterPro:IPR001128 Pfam:PF00067 InterPro:IPR002403 InterPro:IPR002401 PRINTS:PR00463 PRINTS:PR00385 PROSITE:PS00086 PRINTS:PR00465 EMBL:AY094484 EMBL:BT001046 SPTR:Q8LPP9	2e-99
Ljwgs_004307.1	1.5.14.29	E1.14.14.1 unspecific monooxygenase [EC:1.14.14.1] [COG:COG2124] [GO:0050381]	ath:At5g07990	F13G24.190; cytochrome P450 75A5 / flavonoid 3-monooxygenase / flavonoid 3-hydroxylase (F3H) (F35H) (TT7) [EC:1.14.13.21] [KO:K05280]	1e-92	BH0579	COG2124	7e-18	C71DB_LOTJA	Heme;Iron;Metal-binding;Monooxygenase;Oxidoreductase,Cytochrome P450 71D11 (EC 1.14.-.-) (Fragment).	0	GO_ID:16992	TAIR|gene:2054511 SPTR:Q8LPP9 symbol:AT2G30750.1 [GO:0019825 "oxygen binding" evidence=ISS] InterPro:IPR001128 Pfam:PF00067 InterPro:IPR002403 InterPro:IPR002401 PRINTS:PR00463 PRINTS:PR00385 PROSITE:PS00086 PRINTS:PR00465 EMBL:AY094484 EMBL:BT001046 SPTR:Q8LPP9	2e-99
Ljwgs_004307.1	1.1.7.13	E1.14.-.- [EC:1.14.-.-] [COG:COG2124]	ath:At5g07990	F13G24.190; cytochrome P450 75A5 / flavonoid 3-monooxygenase / flavonoid 3-hydroxylase (F3H) (F35H) (TT7) [EC:1.14.13.21] [KO:K05280]	1e-92	BH0579	COG2124	7e-18	C71DB_LOTJA	Heme;Iron;Metal-binding;Monooxygenase;Oxidoreductase,Cytochrome P450 71D11 (EC 1.14.-.-) (Fragment).	0	GO_ID:16992	TAIR|gene:2054511 SPTR:Q8LPP9 symbol:AT2G30750.1 [GO:0019825 "oxygen binding" evidence=ISS] InterPro:IPR001128 Pfam:PF00067 InterPro:IPR002403 InterPro:IPR002401 PRINTS:PR00463 PRINTS:PR00385 PROSITE:PS00086 PRINTS:PR00465 EMBL:AY094484 EMBL:BT001046 SPTR:Q8LPP9	2e-99
Ljwgs_004307.1	1.11.4.6	E1.14.-.- [EC:1.14.-.-] [COG:COG2124]	ath:At5g07990	F13G24.190; cytochrome P450 75A5 / flavonoid 3-monooxygenase / flavonoid 3-hydroxylase (F3H) (F35H) (TT7) [EC:1.14.13.21] [KO:K05280]	1e-92	BH0579	COG2124	7e-18	C71DB_LOTJA	Heme;Iron;Metal-binding;Monooxygenase;Oxidoreductase,Cytochrome P450 71D11 (EC 1.14.-.-) (Fragment).	0	GO_ID:16992	TAIR|gene:2054511 SPTR:Q8LPP9 symbol:AT2G30750.1 [GO:0019825 "oxygen binding" evidence=ISS] InterPro:IPR001128 Pfam:PF00067 InterPro:IPR002403 InterPro:IPR002401 PRINTS:PR00463 PRINTS:PR00385 PROSITE:PS00086 PRINTS:PR00465 EMBL:AY094484 EMBL:BT001046 SPTR:Q8LPP9	2e-99
Ljwgs_004307.1	1.11.4.2	E1.14.14.1 unspecific monooxygenase [EC:1.14.14.1] [COG:COG2124] [GO:0050381]	ath:At5g07990	F13G24.190; cytochrome P450 75A5 / flavonoid 3-monooxygenase / flavonoid 3-hydroxylase (F3H) (F35H) (TT7) [EC:1.14.13.21] [KO:K05280]	1e-92	BH0579	COG2124	7e-18	C71DB_LOTJA	Heme;Iron;Metal-binding;Monooxygenase;Oxidoreductase,Cytochrome P450 71D11 (EC 1.14.-.-) (Fragment).	0	GO_ID:16992	TAIR|gene:2054511 SPTR:Q8LPP9 symbol:AT2G30750.1 [GO:0019825 "oxygen binding" evidence=ISS] InterPro:IPR001128 Pfam:PF00067 InterPro:IPR002403 InterPro:IPR002401 PRINTS:PR00463 PRINTS:PR00385 PROSITE:PS00086 PRINTS:PR00465 EMBL:AY094484 EMBL:BT001046 SPTR:Q8LPP9	2e-99
Ljwgs_078121.1	1.5.14.41	E3.5.5.1 nitrilase [EC:3.5.5.1] [COG:COG0388] [GO:0000257]	ath:At5g22300	MWD9.8; Nitrilase 4 (sp P46011) [EC:3.5.5.1] [KO:K01501]	4e-22	YIL164c	COG0388	2e-10	NRL4_TOBAC	Hydrolase;Multigenefamily,Nitrilase 4 (EC 3.5.5.1).	5e-24	GO_ID:13900	SGD|S000001426 SPTR:P40447 symbol:NIT1 "nitrilase" [GO:0008372 "cellular component unknown" evidence=ND] [GO:0000257 "nitrilase activity" evidence=ISS] [GO:0000004 "biological process unknown" evidence=ND] Pfam:PF00795 InterPro:IPR003010 InterPro:IPR000132 SGD:S000001426 PROSITE:PS50263 EMBL:Z46921 PIR:S50363 GermOnline:139699 PROSITE:PS00920 PROSITE:PS00921 SPTR:P40447	2e-10
Ljwgs_078121.1	1.11.10.9	E3.5.5.7 aliphatic nitrilase [EC:3.5.5.7] [COG:COG0388] [GO:0018762]	ath:At5g22300	MWD9.8; Nitrilase 4 (sp P46011) [EC:3.5.5.1] [KO:K01501]	4e-22	YIL164c	COG0388	2e-10	NRL4_TOBAC	Hydrolase;Multigenefamily,Nitrilase 4 (EC 3.5.5.1).	5e-24	GO_ID:13900	SGD|S000001426 SPTR:P40447 symbol:NIT1 "nitrilase" [GO:0008372 "cellular component unknown" evidence=ND] [GO:0000257 "nitrilase activity" evidence=ISS] [GO:0000004 "biological process unknown" evidence=ND] Pfam:PF00795 InterPro:IPR003010 InterPro:IPR000132 SGD:S000001426 PROSITE:PS50263 EMBL:Z46921 PIR:S50363 GermOnline:139699 PROSITE:PS00920 PROSITE:PS00921 SPTR:P40447	2e-10
Ljwgs_078121.1	1.2.7.35	E3.5.5.1 nitrilase [EC:3.5.5.1] [COG:COG0388] [GO:0000257]	ath:At5g22300	MWD9.8; Nitrilase 4 (sp P46011) [EC:3.5.5.1] [KO:K01501]	4e-22	YIL164c	COG0388	2e-10	NRL4_TOBAC	Hydrolase;Multigenefamily,Nitrilase 4 (EC 3.5.5.1).	5e-24	GO_ID:13900	SGD|S000001426 SPTR:P40447 symbol:NIT1 "nitrilase" [GO:0008372 "cellular component unknown" evidence=ND] [GO:0000257 "nitrilase activity" evidence=ISS] [GO:0000004 "biological process unknown" evidence=ND] Pfam:PF00795 InterPro:IPR003010 InterPro:IPR000132 SGD:S000001426 PROSITE:PS50263 EMBL:Z46921 PIR:S50363 GermOnline:139699 PROSITE:PS00920 PROSITE:PS00921 SPTR:P40447	2e-10
Ljwgs_078121.1	1.6.5.1	E3.5.5.1 nitrilase [EC:3.5.5.1] [COG:COG0388] [GO:0000257]	ath:At5g22300	MWD9.8; Nitrilase 4 (sp P46011) [EC:3.5.5.1] [KO:K01501]	4e-22	YIL164c	COG0388	2e-10	NRL4_TOBAC	Hydrolase;Multigenefamily,Nitrilase 4 (EC 3.5.5.1).	5e-24	GO_ID:13900	SGD|S000001426 SPTR:P40447 symbol:NIT1 "nitrilase" [GO:0008372 "cellular component unknown" evidence=ND] [GO:0000257 "nitrilase activity" evidence=ISS] [GO:0000004 "biological process unknown" evidence=ND] Pfam:PF00795 InterPro:IPR003010 InterPro:IPR000132 SGD:S000001426 PROSITE:PS50263 EMBL:Z46921 PIR:S50363 GermOnline:139699 PROSITE:PS00920 PROSITE:PS00921 SPTR:P40447	2e-10
Ljwgs_078121.1	1.11.16.3	E3.5.5.1 nitrilase [EC:3.5.5.1] [COG:COG0388] [GO:0000257]	ath:At5g22300	MWD9.8; Nitrilase 4 (sp P46011) [EC:3.5.5.1] [KO:K01501]	4e-22	YIL164c	COG0388	2e-10	NRL4_TOBAC	Hydrolase;Multigenefamily,Nitrilase 4 (EC 3.5.5.1).	5e-24	GO_ID:13900	SGD|S000001426 SPTR:P40447 symbol:NIT1 "nitrilase" [GO:0008372 "cellular component unknown" evidence=ND] [GO:0000257 "nitrilase activity" evidence=ISS] [GO:0000004 "biological process unknown" evidence=ND] Pfam:PF00795 InterPro:IPR003010 InterPro:IPR000132 SGD:S000001426 PROSITE:PS50263 EMBL:Z46921 PIR:S50363 GermOnline:139699 PROSITE:PS00920 PROSITE:PS00921 SPTR:P40447	2e-10
Ljwgs_078121.1	1.5.1.30	E6.3.5.1, nadE NAD+ synthase (glutamine-hydrolysing) [EC:6.3.5.1] [COG:COG0171 COG0388] [GO:0003952]	ath:At5g22300	MWD9.8; Nitrilase 4 (sp P46011) [EC:3.5.5.1] [KO:K01501]	4e-22	YIL164c	COG0388	2e-10	NRL4_TOBAC	Hydrolase;Multigenefamily,Nitrilase 4 (EC 3.5.5.1).	5e-24	GO_ID:13900	SGD|S000001426 SPTR:P40447 symbol:NIT1 "nitrilase" [GO:0008372 "cellular component unknown" evidence=ND] [GO:0000257 "nitrilase activity" evidence=ISS] [GO:0000004 "biological process unknown" evidence=ND] Pfam:PF00795 InterPro:IPR003010 InterPro:IPR000132 SGD:S000001426 PROSITE:PS50263 EMBL:Z46921 PIR:S50363 GermOnline:139699 PROSITE:PS00920 PROSITE:PS00921 SPTR:P40447	2e-10
Ljwgs_078121.1	1.9.4.11	E6.3.5.1, nadE NAD+ synthase (glutamine-hydrolysing) [EC:6.3.5.1] [COG:COG0171 COG0388] [GO:0003952]	ath:At5g22300	MWD9.8; Nitrilase 4 (sp P46011) [EC:3.5.5.1] [KO:K01501]	4e-22	YIL164c	COG0388	2e-10	NRL4_TOBAC	Hydrolase;Multigenefamily,Nitrilase 4 (EC 3.5.5.1).	5e-24	GO_ID:13900	SGD|S000001426 SPTR:P40447 symbol:NIT1 "nitrilase" [GO:0008372 "cellular component unknown" evidence=ND] [GO:0000257 "nitrilase activity" evidence=ISS] [GO:0000004 "biological process unknown" evidence=ND] Pfam:PF00795 InterPro:IPR003010 InterPro:IPR000132 SGD:S000001426 PROSITE:PS50263 EMBL:Z46921 PIR:S50363 GermOnline:139699 PROSITE:PS00920 PROSITE:PS00921 SPTR:P40447	2e-10
Ljwgs_033728.1	99.1.4.3252	GO_ID:30891							NAC78_ARATH	DNA-binding;Nuclearprotein;Polymorphism;Transcription;Transcriptionregulation,NAC-domain containing protein 78 (ANAC078).	3e-11	GO_ID:30891	TAIR|gene:2122803 SPTR:Q9SV87 symbol:ANAC070 [GO:0003700 "transcription factor activity" evidence=ISS] [GO:0008372 "cellular component unknown" evidence=ND] [GO:0007275 "development" evidence=ISS] InterPro:IPR003441 Pfam:PF02365 HSSP:Q9C932 PROSITE:PS51005 EMBL:AL049488 EMBL:AL161517 EMBL:AY133681 PIR:T04050 SPTR:Q9SV87	1e-24
Ljwgs_033728.1	99.1.3.2.1183	NAC78_ARATH							NAC78_ARATH	DNA-binding;Nuclearprotein;Polymorphism;Transcription;Transcriptionregulation,NAC-domain containing protein 78 (ANAC078).	3e-11	GO_ID:30891	TAIR|gene:2122803 SPTR:Q9SV87 symbol:ANAC070 [GO:0003700 "transcription factor activity" evidence=ISS] [GO:0008372 "cellular component unknown" evidence=ND] [GO:0007275 "development" evidence=ISS] InterPro:IPR003441 Pfam:PF02365 HSSP:Q9C932 PROSITE:PS51005 EMBL:AL049488 EMBL:AL161517 EMBL:AY133681 PIR:T04050 SPTR:Q9SV87	1e-24
chr5.TM0872.5	99.1.4.1657	GO_ID:35329										GO_ID:35329	TAIR|gene:2039429 SPTR:Q9ZVW6 symbol:AT2G16970.1 [GO:0008493 "tetracycline transporter activity" evidence=ISS] Pfam:PF07690 InterPro:IPR001958 GO:GO:0006810 InterPro:IPR011701 PRINTS:PR01035 EMBL:AC005167 PIR:E84546 SPTR:Q9ZVW6	7e-31
chr1.TM1516.32	4.2.4.14.2	CDC45 cell division control protein CDC45	ath:At3g25100	MJL12.4; cell division control protein-related [KO:K06628]	4e-170				CDC45_SCHPO	Cellcycle;Completeproteome;DNAreplication;Nuclearprotein,Cell division control protein 45 homolog (Suppressor of nda4 protein).	1e-45	GO_ID:3921	UNIPROT|O75419 SPTR:O75419 symbol:CC45L_HUMAN "CDC45-related protein" [GO:0005515 "protein binding" evidence=IPI] [GO:0000076 "DNA replication checkpoint" evidence=TAS] [GO:0006270 "DNA replication initiation" evidence=TAS] [GO:0005634 "nucleus" evidence=TAS] Pfam:PF02724 Interpro:IPR003874 GO:GO:0005634 PANTHER:PTHR10507 EMBL:AF053074 EMBL:AF081535 EMBL:AJ223728 EMBL:AY358971 EMBL:BT006792 EMBL:…	5e-38
Ljwgs_010532.1	1.1.8.56	E2.4.1.12 cellulose synthase (UDP-forming) [EC:2.4.1.12] [COG:COG1215] [GO:0016760] [CAZy:GT2]							CESA7_ARATH	3D-structure;Cellwall;Cellulosebiosynthesis;Coiledcoil;Glycoprotein;Glycosyltransferase;Membrane;Metal-binding;Transferase;Transmembrane;Zinc;Zinc-finger,Cellulose synthase A catalytic subunit 7 [UDP-forming] (EC 2.4.1.12) (AtCesA-7) (Irregular xylem protein 3) (AtIRX3).	2e-99	GO_ID:21079	TAIR|gene:2178934 SPTR:Q9SWW6 symbol:AT5G17420.1 [GO:0005886 "plasma membrane" evidence=TAS] [GO:0009834 "secondary cell wall biosynthesis (sensu Magnoliophyta)" evidence=IMP] [GO:0016759 "cellulose synthase activity" evidence=IMP] [GO:0030244 "cellulose biosynthesis" evidence=IMP] InterPro:IPR001841 InterPro:IPR005150 Pfam:PF03552 PROSITE:PS50089 SMART:SM00184 GO:GO:0016020 EMBL:AL391142 EMBL:AF…	9e-100
Ljwgs_034732.1	99.2	Unclassified without homolog
chr4.CM0399.23	99.1.4.605	GO_ID:33321							DOF23_ARATH	DNA-binding;Metal-binding;Nuclearprotein;Transcription;Transcriptionregulation;Zinc;Zinc-finger,Dof zinc finger protein DOF2.3 (AtDOF2.3).	2e-42	GO_ID:33321	TAIR|gene:2055505 SPTR:O22967 symbol:AT2G34140.1 [GO:0003700 "transcription factor activity" evidence=ISS] [GO:0008372 "cellular component unknown" evidence=ND] [GO:0003677 "DNA binding" evidence=ISS] InterPro:IPR003851 Pfam:PF02701 PROSITE:PS01361 PROSITE:PS50884 EMBL:AC002341 EMBL:BT010496 PIR:H84752 GeneFarm:4463 SPTR:O22967	9e-43
chr4.CM0399.23	99.1.3.2.4081	DOF23_ARATH							DOF23_ARATH	DNA-binding;Metal-binding;Nuclearprotein;Transcription;Transcriptionregulation;Zinc;Zinc-finger,Dof zinc finger protein DOF2.3 (AtDOF2.3).	2e-42	GO_ID:33321	TAIR|gene:2055505 SPTR:O22967 symbol:AT2G34140.1 [GO:0003700 "transcription factor activity" evidence=ISS] [GO:0008372 "cellular component unknown" evidence=ND] [GO:0003677 "DNA binding" evidence=ISS] InterPro:IPR003851 Pfam:PF02701 PROSITE:PS01361 PROSITE:PS50884 EMBL:AC002341 EMBL:BT010496 PIR:H84752 GeneFarm:4463 SPTR:O22967	9e-43
TM0581.15	99.1.4.1878	GO_ID:12524										GO_ID:12524	TAIR|gene:2019209 SPTR:Q9CA64 symbol:AT1G74500.1 [GO:0003700 "transcription factor activity" evidence=ISS] [GO:0003677 "DNA binding" evidence=ISS] Pfam:PF00010 InterPro:IPR001092 SMART:SM00353 PROSITE:PS50888 EMBL:AC011765 EMBL:AY088286 EMBL:BT003046 PIR:A96774 SPTR:Q9CA64	5e-25
Ljwgs_085903.1	1.1.4.8	E3.2.1.15 polygalacturonase [EC:3.2.1.15] [GO:0004650]										GO_ID:6805	TAIR|gene:2222656 SPTR:Q9LYJ5 symbol:AT5G14650.1 [GO:0004650 "polygalacturonase activity" evidence=ISS] [GO:0005975 "carbohydrate metabolism" evidence=ISS] InterPro:IPR000743 InterPro:IPR006626 Pfam:PF00295 SMART:SM00710 EMBL:AL163792 PIR:T48638 SPTR:Q9LYJ5	3e-16
Ljwgs_085903.1	1.1.8.30	E3.2.1.15 polygalacturonase [EC:3.2.1.15] [GO:0004650]										GO_ID:6805	TAIR|gene:2222656 SPTR:Q9LYJ5 symbol:AT5G14650.1 [GO:0004650 "polygalacturonase activity" evidence=ISS] [GO:0005975 "carbohydrate metabolism" evidence=ISS] InterPro:IPR000743 InterPro:IPR006626 Pfam:PF00295 SMART:SM00710 EMBL:AL163792 PIR:T48638 SPTR:Q9LYJ5	3e-16
Ljwgs_047768.1	3.3.10.117	BMPR1 bone morphogenetic protein receptor, type I [EC:2.7.1.37]	ath:At4g28490	F20O9.180; leucine-rich repeat transmembrane protein kinase, putative [EC:2.7.1.37] [KO:K00870]	4e-29				EXS_ARATH	ATP-binding;Kinase;Leucine-richrepeat;Meiosis;Membrane;Nucleotide-binding;Phosphorylation;Receptor;Repeat;Serine/threonine-proteinkinase;Signal;Transferase;Transmembrane,Leucine-rich repeat receptor protein kinase EXS precursor (EC 2.7.1.37) (Extra sporogenous cells protein) (EXCESS MICROSPOROCYTES1 protein).	1e-36	GO_ID:27715	TAIR|gene:2102498 SPTR:Q9LY03 symbol:AT3G56370.1 [GO:0016301 "kinase activity" evidence=ISS] [GO:0004674 "protein serine/threonine kinase activity" evidence=ISS] [GO:0005524 "ATP binding" evidence=ISS] [GO:0006468 "protein amino acid phosphorylation" evidence=ISS] [GO:0007169 "transmembrane receptor protein tyrosine kinase signaling pathway" evidence=ISS] Pfam:PF00560 InterPro:IPR000719 Pfam:PF00…	9e-121
Ljwgs_047768.1	3.2.2.1	Protein kinase [EC:2.7.1.37]	ath:At4g28490	F20O9.180; leucine-rich repeat transmembrane protein kinase, putative [EC:2.7.1.37] [KO:K00870]	4e-29				EXS_ARATH	ATP-binding;Kinase;Leucine-richrepeat;Meiosis;Membrane;Nucleotide-binding;Phosphorylation;Receptor;Repeat;Serine/threonine-proteinkinase;Signal;Transferase;Transmembrane,Leucine-rich repeat receptor protein kinase EXS precursor (EC 2.7.1.37) (Extra sporogenous cells protein) (EXCESS MICROSPOROCYTES1 protein).	1e-36	GO_ID:27715	TAIR|gene:2102498 SPTR:Q9LY03 symbol:AT3G56370.1 [GO:0016301 "kinase activity" evidence=ISS] [GO:0004674 "protein serine/threonine kinase activity" evidence=ISS] [GO:0005524 "ATP binding" evidence=ISS] [GO:0006468 "protein amino acid phosphorylation" evidence=ISS] [GO:0007169 "transmembrane receptor protein tyrosine kinase signaling pathway" evidence=ISS] Pfam:PF00560 InterPro:IPR000719 Pfam:PF00…	9e-121
gi45635643	99.2	Unclassified without homolog
Ljwgs_049192.1	99.1.3.2.3349	SPL12_ARATH							SPL12_ARATH	3D-structure;DNA-binding;Metal-binding;Nuclearprotein;Transcription;Transcriptionregulation;Zinc;Zinc-finger,Squamosa-promoter binding-like protein 12.	2e-20	GO_ID:38270	TAIR|gene:2041328 SPTR:Q9SMX9 symbol:AT2G47070.1 [GO:0003700 "transcription factor activity" evidence=ISS] [GO:0045449 "regulation of transcription" evidence=TAS] [GO:0003677 "DNA binding" evidence=ISS] [GO:0005634 "nucleus" evidence=ISS] InterPro:IPR002110 InterPro:IPR004333 InterPro:IPR002200 Pfam:PF03110 SMART:SM00248 EMBL:AC004411 EMBL:AJ011577 EMBL:AJ011628 EMBL:AJ011629 PIR:T02179 PIR:T0218…	3e-19
Ljwgs_049192.1	99.1.4.589	GO_ID:38270							SPL12_ARATH	3D-structure;DNA-binding;Metal-binding;Nuclearprotein;Transcription;Transcriptionregulation;Zinc;Zinc-finger,Squamosa-promoter binding-like protein 12.	2e-20	GO_ID:38270	TAIR|gene:2041328 SPTR:Q9SMX9 symbol:AT2G47070.1 [GO:0003700 "transcription factor activity" evidence=ISS] [GO:0045449 "regulation of transcription" evidence=TAS] [GO:0003677 "DNA binding" evidence=ISS] [GO:0005634 "nucleus" evidence=ISS] InterPro:IPR002110 InterPro:IPR004333 InterPro:IPR002200 Pfam:PF03110 SMART:SM00248 EMBL:AC004411 EMBL:AJ011577 EMBL:AJ011628 EMBL:AJ011629 PIR:T02179 PIR:T0218…	3e-19
Ljwgs_019802.2	99.2	Unclassified without homolog
chr5.CM0180.18	99.1.3.2.3762	MNB1B_MAIZE							MNB1B_MAIZE	Directproteinsequencing;DNA-binding;Nuclearprotein;Phosphorylation,DNA-binding protein MNB1B (HMG1-like protein).	2e-20	GO_ID:3980	TAIR|gene:2154432 SPTR:Q8LDF9 symbol:AT5G23420.1 [GO:0003700 "transcription factor activity" evidence=ISS] InterPro:IPR000910 InterPro:IPR006121 GO:GO:0005634 Pfam:PF00505 SMART:SM00398 PROSITE:PS50118 HSSP:P07155 PROSITE:PS01047 EMBL:AY086023 EMBL:AK118688 SPTR:Q8LDF9	5e-39
chr5.CM0180.18	99.1.4.5162	GO_ID:3980							MNB1B_MAIZE	Directproteinsequencing;DNA-binding;Nuclearprotein;Phosphorylation,DNA-binding protein MNB1B (HMG1-like protein).	2e-20	GO_ID:3980	TAIR|gene:2154432 SPTR:Q8LDF9 symbol:AT5G23420.1 [GO:0003700 "transcription factor activity" evidence=ISS] InterPro:IPR000910 InterPro:IPR006121 GO:GO:0005634 Pfam:PF00505 SMART:SM00398 PROSITE:PS50118 HSSP:P07155 PROSITE:PS01047 EMBL:AY086023 EMBL:AK118688 SPTR:Q8LDF9	5e-39
gi7788336	99.2	Unclassified without homolog
chr5.CM0788.55.1	1.9.4.15	E2.7.1.- [EC:2.7.1.-] [COG:COG0515 COG1493]	lma:LmjF07.0900	serine/threonine kinase, putative [EC:2.7.1.-] [KO:K07198]	7e-72	YDR477w_1	COG0515	2e-57	CPK11_ARATH	ATP-binding;Kinase;Nucleotide-binding;Serine/threonine-proteinkinase;Transferase,CBL-interacting serine/threonine-protein kinase 11 (EC 2.7.1.37) (SOS2-like protein kinase PKS5) (SOS-interacting protein 4) (SNF1- related kinase 3.22).	3e-130	GO_ID:18229	TAIR|gene:2065780 SPTR:O22932 symbol:AT2G30360.1 [GO:0016301 "kinase activity" evidence=ISS] InterPro:IPR000719 InterPro:IPR002290 InterPro:IPR008271 Pfam:PF00069 Prosite:PS00108 InterPro:IPR004041 Prosite:PS00107 Pfam:PF03822 ProDom:PD000001 PROSITE:PS50011 SMART:SM00220 HSSP:P24941 PROSITE:PS50816 EMBL:AC002338 EMBL:AF295666 EMBL:AF339146 EMBL:AF370595 EMBL:AF428398 EMBL:BT002478 EMBL:BT006582 …	1e-130
chr5.CM0788.55.1	1.1.17.19	E2.7.1.- [EC:2.7.1.-] [COG:COG0515 COG1493]	lma:LmjF07.0900	serine/threonine kinase, putative [EC:2.7.1.-] [KO:K07198]	7e-72	YDR477w_1	COG0515	2e-57	CPK11_ARATH	ATP-binding;Kinase;Nucleotide-binding;Serine/threonine-proteinkinase;Transferase,CBL-interacting serine/threonine-protein kinase 11 (EC 2.7.1.37) (SOS2-like protein kinase PKS5) (SOS-interacting protein 4) (SNF1- related kinase 3.22).	3e-130	GO_ID:18229	TAIR|gene:2065780 SPTR:O22932 symbol:AT2G30360.1 [GO:0016301 "kinase activity" evidence=ISS] InterPro:IPR000719 InterPro:IPR002290 InterPro:IPR008271 Pfam:PF00069 Prosite:PS00108 InterPro:IPR004041 Prosite:PS00107 Pfam:PF03822 ProDom:PD000001 PROSITE:PS50011 SMART:SM00220 HSSP:P24941 PROSITE:PS50816 EMBL:AC002338 EMBL:AF295666 EMBL:AF339146 EMBL:AF370595 EMBL:AF428398 EMBL:BT002478 EMBL:BT006582 …	1e-130
chr5.CM0788.55.1	3.2.12.25	PRKAA, AMPK 5-AMP-activated protein kinase, catalytic alpha subunit [EC:2.7.1.-]	lma:LmjF07.0900	serine/threonine kinase, putative [EC:2.7.1.-] [KO:K07198]	7e-72	YDR477w_1	COG0515	2e-57	CPK11_ARATH	ATP-binding;Kinase;Nucleotide-binding;Serine/threonine-proteinkinase;Transferase,CBL-interacting serine/threonine-protein kinase 11 (EC 2.7.1.37) (SOS2-like protein kinase PKS5) (SOS-interacting protein 4) (SNF1- related kinase 3.22).	3e-130	GO_ID:18229	TAIR|gene:2065780 SPTR:O22932 symbol:AT2G30360.1 [GO:0016301 "kinase activity" evidence=ISS] InterPro:IPR000719 InterPro:IPR002290 InterPro:IPR008271 Pfam:PF00069 Prosite:PS00108 InterPro:IPR004041 Prosite:PS00107 Pfam:PF03822 ProDom:PD000001 PROSITE:PS50011 SMART:SM00220 HSSP:P24941 PROSITE:PS50816 EMBL:AC002338 EMBL:AF295666 EMBL:AF339146 EMBL:AF370595 EMBL:AF428398 EMBL:BT002478 EMBL:BT006582 …	1e-130
chr5.CM0788.55.1	3.2.11.36	PRKAA, AMPK 5-AMP-activated protein kinase, catalytic alpha subunit [EC:2.7.1.-]	lma:LmjF07.0900	serine/threonine kinase, putative [EC:2.7.1.-] [KO:K07198]	7e-72	YDR477w_1	COG0515	2e-57	CPK11_ARATH	ATP-binding;Kinase;Nucleotide-binding;Serine/threonine-proteinkinase;Transferase,CBL-interacting serine/threonine-protein kinase 11 (EC 2.7.1.37) (SOS2-like protein kinase PKS5) (SOS-interacting protein 4) (SNF1- related kinase 3.22).	3e-130	GO_ID:18229	TAIR|gene:2065780 SPTR:O22932 symbol:AT2G30360.1 [GO:0016301 "kinase activity" evidence=ISS] InterPro:IPR000719 InterPro:IPR002290 InterPro:IPR008271 Pfam:PF00069 Prosite:PS00108 InterPro:IPR004041 Prosite:PS00107 Pfam:PF03822 ProDom:PD000001 PROSITE:PS50011 SMART:SM00220 HSSP:P24941 PROSITE:PS50816 EMBL:AC002338 EMBL:AF295666 EMBL:AF339146 EMBL:AF370595 EMBL:AF428398 EMBL:BT002478 EMBL:BT006582 …	1e-130
chr5.CM0788.55.1	1.7.8.19	WAAY, rfaY lipopolysaccharide core biosynthesis protein RFAY [EC:2.7.-.-] [COG:COG0515]	lma:LmjF07.0900	serine/threonine kinase, putative [EC:2.7.1.-] [KO:K07198]	7e-72	YDR477w_1	COG0515	2e-57	CPK11_ARATH	ATP-binding;Kinase;Nucleotide-binding;Serine/threonine-proteinkinase;Transferase,CBL-interacting serine/threonine-protein kinase 11 (EC 2.7.1.37) (SOS2-like protein kinase PKS5) (SOS-interacting protein 4) (SNF1- related kinase 3.22).	3e-130	GO_ID:18229	TAIR|gene:2065780 SPTR:O22932 symbol:AT2G30360.1 [GO:0016301 "kinase activity" evidence=ISS] InterPro:IPR000719 InterPro:IPR002290 InterPro:IPR008271 Pfam:PF00069 Prosite:PS00108 InterPro:IPR004041 Prosite:PS00107 Pfam:PF03822 ProDom:PD000001 PROSITE:PS50011 SMART:SM00220 HSSP:P24941 PROSITE:PS50816 EMBL:AC002338 EMBL:AF295666 EMBL:AF339146 EMBL:AF370595 EMBL:AF428398 EMBL:BT002478 EMBL:BT006582 …	1e-130
chr5.CM0788.55.1	3.3.10.117	BMPR1 bone morphogenetic protein receptor, type I [EC:2.7.1.37]	lma:LmjF07.0900	serine/threonine kinase, putative [EC:2.7.1.-] [KO:K07198]	7e-72	YDR477w_1	COG0515	2e-57	CPK11_ARATH	ATP-binding;Kinase;Nucleotide-binding;Serine/threonine-proteinkinase;Transferase,CBL-interacting serine/threonine-protein kinase 11 (EC 2.7.1.37) (SOS2-like protein kinase PKS5) (SOS-interacting protein 4) (SNF1- related kinase 3.22).	3e-130	GO_ID:18229	TAIR|gene:2065780 SPTR:O22932 symbol:AT2G30360.1 [GO:0016301 "kinase activity" evidence=ISS] InterPro:IPR000719 InterPro:IPR002290 InterPro:IPR008271 Pfam:PF00069 Prosite:PS00108 InterPro:IPR004041 Prosite:PS00107 Pfam:PF03822 ProDom:PD000001 PROSITE:PS50011 SMART:SM00220 HSSP:P24941 PROSITE:PS50816 EMBL:AC002338 EMBL:AF295666 EMBL:AF339146 EMBL:AF370595 EMBL:AF428398 EMBL:BT002478 EMBL:BT006582 …	1e-130
chr5.CM0788.55.1	1.11.16.8	E2.7.1.- [EC:2.7.1.-] [COG:COG0515 COG1493]	lma:LmjF07.0900	serine/threonine kinase, putative [EC:2.7.1.-] [KO:K07198]	7e-72	YDR477w_1	COG0515	2e-57	CPK11_ARATH	ATP-binding;Kinase;Nucleotide-binding;Serine/threonine-proteinkinase;Transferase,CBL-interacting serine/threonine-protein kinase 11 (EC 2.7.1.37) (SOS2-like protein kinase PKS5) (SOS-interacting protein 4) (SNF1- related kinase 3.22).	3e-130	GO_ID:18229	TAIR|gene:2065780 SPTR:O22932 symbol:AT2G30360.1 [GO:0016301 "kinase activity" evidence=ISS] InterPro:IPR000719 InterPro:IPR002290 InterPro:IPR008271 Pfam:PF00069 Prosite:PS00108 InterPro:IPR004041 Prosite:PS00107 Pfam:PF03822 ProDom:PD000001 PROSITE:PS50011 SMART:SM00220 HSSP:P24941 PROSITE:PS50816 EMBL:AC002338 EMBL:AF295666 EMBL:AF339146 EMBL:AF370595 EMBL:AF428398 EMBL:BT002478 EMBL:BT006582 …	1e-130
chr5.CM0788.55.1	4.2.4	Cell cycle [CLASS:04110] [PATH:hsa04110] [COG:COG0515]	lma:LmjF07.0900	serine/threonine kinase, putative [EC:2.7.1.-] [KO:K07198]	7e-72	YDR477w_1	COG0515	2e-57	CPK11_ARATH	ATP-binding;Kinase;Nucleotide-binding;Serine/threonine-proteinkinase;Transferase,CBL-interacting serine/threonine-protein kinase 11 (EC 2.7.1.37) (SOS2-like protein kinase PKS5) (SOS-interacting protein 4) (SNF1- related kinase 3.22).	3e-130	GO_ID:18229	TAIR|gene:2065780 SPTR:O22932 symbol:AT2G30360.1 [GO:0016301 "kinase activity" evidence=ISS] InterPro:IPR000719 InterPro:IPR002290 InterPro:IPR008271 Pfam:PF00069 Prosite:PS00108 InterPro:IPR004041 Prosite:PS00107 Pfam:PF03822 ProDom:PD000001 PROSITE:PS50011 SMART:SM00220 HSSP:P24941 PROSITE:PS50816 EMBL:AC002338 EMBL:AF295666 EMBL:AF339146 EMBL:AF370595 EMBL:AF428398 EMBL:BT002478 EMBL:BT006582 …	1e-130
chr5.CM0788.55.1	3.2.2.1	Protein kinase [EC:2.7.1.37]	lma:LmjF07.0900	serine/threonine kinase, putative [EC:2.7.1.-] [KO:K07198]	7e-72	YDR477w_1	COG0515	2e-57	CPK11_ARATH	ATP-binding;Kinase;Nucleotide-binding;Serine/threonine-proteinkinase;Transferase,CBL-interacting serine/threonine-protein kinase 11 (EC 2.7.1.37) (SOS2-like protein kinase PKS5) (SOS-interacting protein 4) (SNF1- related kinase 3.22).	3e-130	GO_ID:18229	TAIR|gene:2065780 SPTR:O22932 symbol:AT2G30360.1 [GO:0016301 "kinase activity" evidence=ISS] InterPro:IPR000719 InterPro:IPR002290 InterPro:IPR008271 Pfam:PF00069 Prosite:PS00108 InterPro:IPR004041 Prosite:PS00107 Pfam:PF03822 ProDom:PD000001 PROSITE:PS50011 SMART:SM00220 HSSP:P24941 PROSITE:PS50816 EMBL:AC002338 EMBL:AF295666 EMBL:AF339146 EMBL:AF370595 EMBL:AF428398 EMBL:BT002478 EMBL:BT006582 …	1e-130
TM1036.12	99.1.4.7118	GO_ID:13569										GO_ID:13569	TAIR|gene:2027758 SPTR:Q93Z50 symbol:AT1G73800.1 [GO:0000004 "biological process unknown" evidence=ND] [GO:0008372 "cellular component unknown" evidence=ND] [GO:0005516 "calmodulin binding" evidence=ISS] EMBL:AY058126 SPTR:Q93Z50	4e-15
Ljwgs_056488.1	99.1.4.3685	GO_ID:13839										GO_ID:13839	TAIR|gene:2074712 SPTR:Q9C770 symbol:AT3G11320.1 [GO:0008514 "organic anion transporter activity" evidence=ISS] InterPro:IPR004853 Pfam:PF03151 EMBL:AC073395 SPTR:Q9C770	1e-62
Ljwgs_006472.4	1.11.14.4	E1.14.-.- [EC:1.14.-.-] [COG:COG2124]	cal:orf19.7513	ALK2; n-alkane inducible cytochrome P- 450 [EC:1.14.14.1] [KO:K00493]	5e-25	BH0579	COG2124	3e-18	C94A1_VICSA	Endoplasmicreticulum;Heme;Iron;Membrane;Metal-binding;Monooxygenase;Multigenefamily;Oxidoreductase;Transmembrane,Cytochrome P450 94A1 (EC 1.14.-.-) (P450-dependent fatty acid omega- hydroxylase).	2e-55	GO_ID:42022	TAIR|gene:2167370 SPTR:Q9FMV7 symbol:AT5G63450.1 [GO:0019825 "oxygen binding" evidence=ISS] InterPro:IPR001128 Pfam:PF00067 InterPro:IPR002401 PRINTS:PR00463 PRINTS:PR00385 EMBL:AB007649 SPTR:Q9FMV7	1e-77
Ljwgs_006472.4	1.10.3.12	E1.14.-.- [EC:1.14.-.-] [COG:COG2124]	cal:orf19.7513	ALK2; n-alkane inducible cytochrome P- 450 [EC:1.14.14.1] [KO:K00493]	5e-25	BH0579	COG2124	3e-18	C94A1_VICSA	Endoplasmicreticulum;Heme;Iron;Membrane;Metal-binding;Monooxygenase;Multigenefamily;Oxidoreductase;Transmembrane,Cytochrome P450 94A1 (EC 1.14.-.-) (P450-dependent fatty acid omega- hydroxylase).	2e-55	GO_ID:42022	TAIR|gene:2167370 SPTR:Q9FMV7 symbol:AT5G63450.1 [GO:0019825 "oxygen binding" evidence=ISS] InterPro:IPR001128 Pfam:PF00067 InterPro:IPR002401 PRINTS:PR00463 PRINTS:PR00385 EMBL:AB007649 SPTR:Q9FMV7	1e-77
Ljwgs_006472.4	1.10.6.12	E1.14.-.- [EC:1.14.-.-] [COG:COG2124]	cal:orf19.7513	ALK2; n-alkane inducible cytochrome P- 450 [EC:1.14.14.1] [KO:K00493]	5e-25	BH0579	COG2124	3e-18	C94A1_VICSA	Endoplasmicreticulum;Heme;Iron;Membrane;Metal-binding;Monooxygenase;Multigenefamily;Oxidoreductase;Transmembrane,Cytochrome P450 94A1 (EC 1.14.-.-) (P450-dependent fatty acid omega- hydroxylase).	2e-55	GO_ID:42022	TAIR|gene:2167370 SPTR:Q9FMV7 symbol:AT5G63450.1 [GO:0019825 "oxygen binding" evidence=ISS] InterPro:IPR001128 Pfam:PF00067 InterPro:IPR002401 PRINTS:PR00463 PRINTS:PR00385 EMBL:AB007649 SPTR:Q9FMV7	1e-77
Ljwgs_006472.4	1.3.3.23	E1.14.14.1 unspecific monooxygenase [EC:1.14.14.1] [COG:COG2124] [GO:0050381]	cal:orf19.7513	ALK2; n-alkane inducible cytochrome P- 450 [EC:1.14.14.1] [KO:K00493]	5e-25	BH0579	COG2124	3e-18	C94A1_VICSA	Endoplasmicreticulum;Heme;Iron;Membrane;Metal-binding;Monooxygenase;Multigenefamily;Oxidoreductase;Transmembrane,Cytochrome P450 94A1 (EC 1.14.-.-) (P450-dependent fatty acid omega- hydroxylase).	2e-55	GO_ID:42022	TAIR|gene:2167370 SPTR:Q9FMV7 symbol:AT5G63450.1 [GO:0019825 "oxygen binding" evidence=ISS] InterPro:IPR001128 Pfam:PF00067 InterPro:IPR002401 PRINTS:PR00463 PRINTS:PR00385 EMBL:AB007649 SPTR:Q9FMV7	1e-77
Ljwgs_006472.4	1.1.7.13	E1.14.-.- [EC:1.14.-.-] [COG:COG2124]	cal:orf19.7513	ALK2; n-alkane inducible cytochrome P- 450 [EC:1.14.14.1] [KO:K00493]	5e-25	BH0579	COG2124	3e-18	C94A1_VICSA	Endoplasmicreticulum;Heme;Iron;Membrane;Metal-binding;Monooxygenase;Multigenefamily;Oxidoreductase;Transmembrane,Cytochrome P450 94A1 (EC 1.14.-.-) (P450-dependent fatty acid omega- hydroxylase).	2e-55	GO_ID:42022	TAIR|gene:2167370 SPTR:Q9FMV7 symbol:AT5G63450.1 [GO:0019825 "oxygen binding" evidence=ISS] InterPro:IPR001128 Pfam:PF00067 InterPro:IPR002401 PRINTS:PR00463 PRINTS:PR00385 EMBL:AB007649 SPTR:Q9FMV7	1e-77
Ljwgs_006472.4	1.5.14.29	E1.14.14.1 unspecific monooxygenase [EC:1.14.14.1] [COG:COG2124] [GO:0050381]	cal:orf19.7513	ALK2; n-alkane inducible cytochrome P- 450 [EC:1.14.14.1] [KO:K00493]	5e-25	BH0579	COG2124	3e-18	C94A1_VICSA	Endoplasmicreticulum;Heme;Iron;Membrane;Metal-binding;Monooxygenase;Multigenefamily;Oxidoreductase;Transmembrane,Cytochrome P450 94A1 (EC 1.14.-.-) (P450-dependent fatty acid omega- hydroxylase).	2e-55	GO_ID:42022	TAIR|gene:2167370 SPTR:Q9FMV7 symbol:AT5G63450.1 [GO:0019825 "oxygen binding" evidence=ISS] InterPro:IPR001128 Pfam:PF00067 InterPro:IPR002401 PRINTS:PR00463 PRINTS:PR00385 EMBL:AB007649 SPTR:Q9FMV7	1e-77
Ljwgs_006472.4	1.11.4.6	E1.14.-.- [EC:1.14.-.-] [COG:COG2124]	cal:orf19.7513	ALK2; n-alkane inducible cytochrome P- 450 [EC:1.14.14.1] [KO:K00493]	5e-25	BH0579	COG2124	3e-18	C94A1_VICSA	Endoplasmicreticulum;Heme;Iron;Membrane;Metal-binding;Monooxygenase;Multigenefamily;Oxidoreductase;Transmembrane,Cytochrome P450 94A1 (EC 1.14.-.-) (P450-dependent fatty acid omega- hydroxylase).	2e-55	GO_ID:42022	TAIR|gene:2167370 SPTR:Q9FMV7 symbol:AT5G63450.1 [GO:0019825 "oxygen binding" evidence=ISS] InterPro:IPR001128 Pfam:PF00067 InterPro:IPR002401 PRINTS:PR00463 PRINTS:PR00385 EMBL:AB007649 SPTR:Q9FMV7	1e-77
Ljwgs_006472.4	1.11.4.2	E1.14.14.1 unspecific monooxygenase [EC:1.14.14.1] [COG:COG2124] [GO:0050381]	cal:orf19.7513	ALK2; n-alkane inducible cytochrome P- 450 [EC:1.14.14.1] [KO:K00493]	5e-25	BH0579	COG2124	3e-18	C94A1_VICSA	Endoplasmicreticulum;Heme;Iron;Membrane;Metal-binding;Monooxygenase;Multigenefamily;Oxidoreductase;Transmembrane,Cytochrome P450 94A1 (EC 1.14.-.-) (P450-dependent fatty acid omega- hydroxylase).	2e-55	GO_ID:42022	TAIR|gene:2167370 SPTR:Q9FMV7 symbol:AT5G63450.1 [GO:0019825 "oxygen binding" evidence=ISS] InterPro:IPR001128 Pfam:PF00067 InterPro:IPR002401 PRINTS:PR00463 PRINTS:PR00385 EMBL:AB007649 SPTR:Q9FMV7	1e-77
Ljwgs_061148.1	99.1.4.3867	GO_ID:37841										GO_ID:37841	TAIR|gene:2040002 SPTR:Q9ZPY4 symbol:AT2G46550.1 [GO:0000004 "biological process unknown" evidence=ND] [GO:0005554 "molecular function unknown" evidence=ND] EMBL:AC006418 PIR:C84904 SPTR:Q9ZPY4	2e-09
CM1257.29.2	99.1.4.8905	GO_ID:15829										GO_ID:15829	TAIR|gene:2123697 SPTR:Q8LDV4 symbol:AT4G28310.1 [GO:0005554 "molecular function unknown" evidence=ND] [GO:0000004 "biological process unknown" evidence=ND] [GO:0008372 "cellular component unknown" evidence=ND] EMBL:AY085776 EMBL:AK176906 SPTR:Q8LDV4	6e-19
gi45353348	99.2	Unclassified without homolog
Ljwgs_025506.1	99.1.4.2374	GO_ID:41480										GO_ID:41480	TAIR|gene:2050781 SPTR:O80843 symbol:AT2G45760.1 [GO:0000004 "biological process unknown" evidence=ND] [GO:0005554 "molecular function unknown" evidence=ND] [GO:0008372 "cellular component unknown" evidence=ND] InterPro:IPR000008 Pfam:PF00168 SMART:SM00239 EMBL:AC004665 PIR:T02471 SPTR:O80843	5e-15
Ljwgs_081256.1	1.9.4.15	E2.7.1.- [EC:2.7.1.-] [COG:COG0515 COG1493]	cho:Chro.20118	CDPK2 [EC:2.7.1.123 2.7.1.37] [KO:K00908 K00870]	5e-25	YDR477w_1	COG0515	6e-18	CDPK3_ORYSA	ATP-binding;Calcium;Kinase;Multigenefamily;Nucleotide-binding;Phosphorylation;Repeat;Serine/threonine-proteinkinase;Transferase,Calcium-dependent protein kinase, isoform 11 (EC 2.7.1.-) (CDPK 11).	1e-36	GO_ID:7314	TAIR|gene:2150229 SPTR:Q42438 symbol:AT5G19450.1 [GO:0008372 "cellular component unknown" evidence=ND] [GO:0004685 "calcium- and calmodulin-dependent protein kinase activity" evidence=ISS] [GO:0006468 "protein amino acid phosphorylation" evidence=ISS] [GO:0016301 "kinase activity" evidence=ISS] InterPro:IPR000719 InterPro:IPR002290 InterPro:IPR002048 InterPro:IPR008271 Pfam:PF00069 Pfam:PF00036 P…	2e-47
Ljwgs_081256.1	1.7.8.19	WAAY, rfaY lipopolysaccharide core biosynthesis protein RFAY [EC:2.7.-.-] [COG:COG0515]	cho:Chro.20118	CDPK2 [EC:2.7.1.123 2.7.1.37] [KO:K00908 K00870]	5e-25	YDR477w_1	COG0515	6e-18	CDPK3_ORYSA	ATP-binding;Calcium;Kinase;Multigenefamily;Nucleotide-binding;Phosphorylation;Repeat;Serine/threonine-proteinkinase;Transferase,Calcium-dependent protein kinase, isoform 11 (EC 2.7.1.-) (CDPK 11).	1e-36	GO_ID:7314	TAIR|gene:2150229 SPTR:Q42438 symbol:AT5G19450.1 [GO:0008372 "cellular component unknown" evidence=ND] [GO:0004685 "calcium- and calmodulin-dependent protein kinase activity" evidence=ISS] [GO:0006468 "protein amino acid phosphorylation" evidence=ISS] [GO:0016301 "kinase activity" evidence=ISS] InterPro:IPR000719 InterPro:IPR002290 InterPro:IPR002048 InterPro:IPR008271 Pfam:PF00069 Pfam:PF00036 P…	2e-47
Ljwgs_081256.1	1.1.17.19	E2.7.1.- [EC:2.7.1.-] [COG:COG0515 COG1493]	cho:Chro.20118	CDPK2 [EC:2.7.1.123 2.7.1.37] [KO:K00908 K00870]	5e-25	YDR477w_1	COG0515	6e-18	CDPK3_ORYSA	ATP-binding;Calcium;Kinase;Multigenefamily;Nucleotide-binding;Phosphorylation;Repeat;Serine/threonine-proteinkinase;Transferase,Calcium-dependent protein kinase, isoform 11 (EC 2.7.1.-) (CDPK 11).	1e-36	GO_ID:7314	TAIR|gene:2150229 SPTR:Q42438 symbol:AT5G19450.1 [GO:0008372 "cellular component unknown" evidence=ND] [GO:0004685 "calcium- and calmodulin-dependent protein kinase activity" evidence=ISS] [GO:0006468 "protein amino acid phosphorylation" evidence=ISS] [GO:0016301 "kinase activity" evidence=ISS] InterPro:IPR000719 InterPro:IPR002290 InterPro:IPR002048 InterPro:IPR008271 Pfam:PF00069 Pfam:PF00036 P…	2e-47
Ljwgs_081256.1	1.11.16.8	E2.7.1.- [EC:2.7.1.-] [COG:COG0515 COG1493]	cho:Chro.20118	CDPK2 [EC:2.7.1.123 2.7.1.37] [KO:K00908 K00870]	5e-25	YDR477w_1	COG0515	6e-18	CDPK3_ORYSA	ATP-binding;Calcium;Kinase;Multigenefamily;Nucleotide-binding;Phosphorylation;Repeat;Serine/threonine-proteinkinase;Transferase,Calcium-dependent protein kinase, isoform 11 (EC 2.7.1.-) (CDPK 11).	1e-36	GO_ID:7314	TAIR|gene:2150229 SPTR:Q42438 symbol:AT5G19450.1 [GO:0008372 "cellular component unknown" evidence=ND] [GO:0004685 "calcium- and calmodulin-dependent protein kinase activity" evidence=ISS] [GO:0006468 "protein amino acid phosphorylation" evidence=ISS] [GO:0016301 "kinase activity" evidence=ISS] InterPro:IPR000719 InterPro:IPR002290 InterPro:IPR002048 InterPro:IPR008271 Pfam:PF00069 Pfam:PF00036 P…	2e-47
Ljwgs_081256.1	4.2.4	Cell cycle [CLASS:04110] [PATH:hsa04110] [COG:COG0515]	cho:Chro.20118	CDPK2 [EC:2.7.1.123 2.7.1.37] [KO:K00908 K00870]	5e-25	YDR477w_1	COG0515	6e-18	CDPK3_ORYSA	ATP-binding;Calcium;Kinase;Multigenefamily;Nucleotide-binding;Phosphorylation;Repeat;Serine/threonine-proteinkinase;Transferase,Calcium-dependent protein kinase, isoform 11 (EC 2.7.1.-) (CDPK 11).	1e-36	GO_ID:7314	TAIR|gene:2150229 SPTR:Q42438 symbol:AT5G19450.1 [GO:0008372 "cellular component unknown" evidence=ND] [GO:0004685 "calcium- and calmodulin-dependent protein kinase activity" evidence=ISS] [GO:0006468 "protein amino acid phosphorylation" evidence=ISS] [GO:0016301 "kinase activity" evidence=ISS] InterPro:IPR000719 InterPro:IPR002290 InterPro:IPR002048 InterPro:IPR008271 Pfam:PF00069 Pfam:PF00036 P…	2e-47
Ljwgs_081256.1	3.2.9.99	CAMK4 calcium/calmodulin-dependent protein kinase IV [EC:2.7.1.123] [GO:0004685]	cho:Chro.20118	CDPK2 [EC:2.7.1.123 2.7.1.37] [KO:K00908 K00870]	5e-25	YDR477w_1	COG0515	6e-18	CDPK3_ORYSA	ATP-binding;Calcium;Kinase;Multigenefamily;Nucleotide-binding;Phosphorylation;Repeat;Serine/threonine-proteinkinase;Transferase,Calcium-dependent protein kinase, isoform 11 (EC 2.7.1.-) (CDPK 11).	1e-36	GO_ID:7314	TAIR|gene:2150229 SPTR:Q42438 symbol:AT5G19450.1 [GO:0008372 "cellular component unknown" evidence=ND] [GO:0004685 "calcium- and calmodulin-dependent protein kinase activity" evidence=ISS] [GO:0006468 "protein amino acid phosphorylation" evidence=ISS] [GO:0016301 "kinase activity" evidence=ISS] InterPro:IPR000719 InterPro:IPR002290 InterPro:IPR002048 InterPro:IPR008271 Pfam:PF00069 Pfam:PF00036 P…	2e-47
Ljwgs_015171.1.1	1.10.7.9	E1.14.13.21 flavonoid 3-monooxygenase [EC:1.14.13.21] [GO:0016711]	ath:At5g07990	F13G24.190; cytochrome P450 75A5 / flavonoid 3-monooxygenase / flavonoid 3-hydroxylase (F3H) (F35H) (TT7) [EC:1.14.13.21] [KO:K05280]	2e-20				C71DB_LOTJA	Heme;Iron;Metal-binding;Monooxygenase;Oxidoreductase,Cytochrome P450 71D11 (EC 1.14.-.-) (Fragment).	3e-39	GO_ID:18662	TAIR|gene:2102017 SPTR:Q9SCN3 symbol:AT3G53290.1 [GO:0008372 "cellular component unknown" evidence=ND] [GO:0019825 "oxygen binding" evidence=ISS] InterPro:IPR001128 Pfam:PF00067 InterPro:IPR002403 InterPro:IPR002401 PRINTS:PR00463 PRINTS:PR00385 PROSITE:PS00086 PRINTS:PR00465 EMBL:AL132958 PIR:T46175 SPTR:Q9SCN3	9e-23
chr4.CM0170.16	3.1.3.22	TC.POT proton-dependent oligopeptide transporter, POT family [COG:COG3104] [TC:2.A.17]	hsa:51296	SLC15A3; solute carrier family 15, member 3 [KO:K03305]	1e-24				PTR2_ARATH	Membrane;Peptidetransport;Proteintransport;Transmembrane;Transport,Peptide transporter PTR2 (Histidine transporting protein).	4e-84	GO_ID:3811	TAIR|gene:2035004 SPTR:Q9M9V7 symbol:AT1G18880.1 [GO:0005215 "transporter activity" evidence=ISS] [GO:0006857 "oligopeptide transport" evidence=ISS] [GO:0016020 "membrane" evidence=ISS] InterPro:IPR000109 Pfam:PF00854 GO:GO:0016020 EMBL:AC011809 EMBL:AY070054 EMBL:AY117308 PIR:G86322 SPTR:Q9M9V7	0
Ljwgs_006666.2	99.1.2.60	COG2036				YBR010w	COG2036	3e-63	H3_WHEAT	Acetylation;Chromosomalprotein;Directproteinsequencing;DNA-binding;Methylation;Nuclearprotein;Nucleosomecore,Histone H3.	3e-70	GO_ID:55079	MGI|MGI:2448329 SPTR:P84228 symbol:Hist1h3f "histone 1, H3f" [GO:0005694 "chromosome" evidence=RCA] [GO:0005634 "nucleus" evidence=RCA] [GO:0003677 "DNA binding" evidence=RCA] [GO:0007001 "chromosome organization and biogenesis (sensu Eukaryota)" evidence=RCA] [GO:0006334 "nucleosome assembly" evidence=RCA] [GO:0000786 "nucleosome" evidence=RCA] InterPro:IPR000164 Interpro:IPR007125 Pfam:PF00125 …	5e-69
Ljwgs_006666.2	99.1.4.1695	GO_ID:55079				YBR010w	COG2036	3e-63	H3_WHEAT	Acetylation;Chromosomalprotein;Directproteinsequencing;DNA-binding;Methylation;Nuclearprotein;Nucleosomecore,Histone H3.	3e-70	GO_ID:55079	MGI|MGI:2448329 SPTR:P84228 symbol:Hist1h3f "histone 1, H3f" [GO:0005694 "chromosome" evidence=RCA] [GO:0005634 "nucleus" evidence=RCA] [GO:0003677 "DNA binding" evidence=RCA] [GO:0007001 "chromosome organization and biogenesis (sensu Eukaryota)" evidence=RCA] [GO:0006334 "nucleosome assembly" evidence=RCA] [GO:0000786 "nucleosome" evidence=RCA] InterPro:IPR000164 Interpro:IPR007125 Pfam:PF00125 …	5e-69
Ljwgs_006666.2	99.1.3.2.2065	H3_WHEAT				YBR010w	COG2036	3e-63	H3_WHEAT	Acetylation;Chromosomalprotein;Directproteinsequencing;DNA-binding;Methylation;Nuclearprotein;Nucleosomecore,Histone H3.	3e-70	GO_ID:55079	MGI|MGI:2448329 SPTR:P84228 symbol:Hist1h3f "histone 1, H3f" [GO:0005694 "chromosome" evidence=RCA] [GO:0005634 "nucleus" evidence=RCA] [GO:0003677 "DNA binding" evidence=RCA] [GO:0007001 "chromosome organization and biogenesis (sensu Eukaryota)" evidence=RCA] [GO:0006334 "nucleosome assembly" evidence=RCA] [GO:0000786 "nucleosome" evidence=RCA] InterPro:IPR000164 Interpro:IPR007125 Pfam:PF00125 …	5e-69
Ljwgs_095908.1	99.1.4.4401	GO_ID:47235										GO_ID:47235	TAIR|gene:2116406 SPTR:Q9SZ28 symbol:AT4G26880.1 [GO:0005554 "molecular function unknown" evidence=ND] [GO:0000004 "biological process unknown" evidence=ND] InterPro:IPR006969 Pfam:PF04885 EMBL:AL035440 EMBL:AL161566 PIR:T04811 SPTR:Q9SZ28	5e-13
gi45355394	99.2	Unclassified without homolog
Ljwgs_140431.1	99.1.4.5745	GO_ID:26451							ZN364_HUMAN	Metal-binding;Zinc;Zinc-finger,Zinc finger protein 364 (Rabring 7) (RING finger protein 115).	6e-10	GO_ID:26451	TAIR|gene:2053582 SPTR:Q9ZQF5 symbol:AT2G15580.1 [GO:0005515 "protein binding" evidence=ISS] [GO:0008270 "zinc ion binding" evidence=ISS] InterPro:IPR001841 Pfam:PF00097 PROSITE:PS50089 SMART:SM00184 HSSP:Q9LRB7 EMBL:AC006248 EMBL:AY088497 PIR:G84530 SPTR:Q9ZQF5	1e-12
Ljwgs_140431.1	99.1.3.2.1210	ZN364_HUMAN							ZN364_HUMAN	Metal-binding;Zinc;Zinc-finger,Zinc finger protein 364 (Rabring 7) (RING finger protein 115).	6e-10	GO_ID:26451	TAIR|gene:2053582 SPTR:Q9ZQF5 symbol:AT2G15580.1 [GO:0005515 "protein binding" evidence=ISS] [GO:0008270 "zinc ion binding" evidence=ISS] InterPro:IPR001841 Pfam:PF00097 PROSITE:PS50089 SMART:SM00184 HSSP:Q9LRB7 EMBL:AC006248 EMBL:AY088497 PIR:G84530 SPTR:Q9ZQF5	1e-12
chr6.TM0336.16	1.9.10.29	COBL2, cobL precorrin-8W decarboxylase [EC:1.-.-.-] [COG:COG2242] [GO:0016491]	ath:At4g04930	T1J1.1; fatty acid desaturase family protein [EC:1.14.-.-] [KO:K04712]	2e-158				DSD1_SCHPO	Completeproteome;Fattyacidbiosynthesis;Lipidsynthesis;Membrane;Oxidoreductase;Transmembrane,Dihydroceramide delta(4)-desaturase (EC 1.14.-.-).	9e-82	GO_ID:48720	TAIR|gene:2135387 SPTR:Q9ZPH4 symbol:AT4G04930.1 [GO:0008372 "cellular component unknown" evidence=ND] [GO:0016491 "oxidoreductase activity" evidence=ISS] InterPro:IPR010257 InterPro:IPR006025 Pfam:PF00487 InterPro:IPR005804 Prosite:PS00142 GO:GO:0016020 EMBL:AF128393 EMBL:AL161502 EMBL:AF220201 EMBL:AK221700 PIR:A85062 InterPro:IPR011388 PIRSF:PIRSF017228 ProDom:PD001081 SPTR:Q9ZPH4	4e-159
chr6.TM0336.16	1.7.11.6	DEGS fatty acid desaturase [EC:1.14.-.-]	ath:At4g04930	T1J1.1; fatty acid desaturase family protein [EC:1.14.-.-] [KO:K04712]	2e-158				DSD1_SCHPO	Completeproteome;Fattyacidbiosynthesis;Lipidsynthesis;Membrane;Oxidoreductase;Transmembrane,Dihydroceramide delta(4)-desaturase (EC 1.14.-.-).	9e-82	GO_ID:48720	TAIR|gene:2135387 SPTR:Q9ZPH4 symbol:AT4G04930.1 [GO:0008372 "cellular component unknown" evidence=ND] [GO:0016491 "oxidoreductase activity" evidence=ISS] InterPro:IPR010257 InterPro:IPR006025 Pfam:PF00487 InterPro:IPR005804 Prosite:PS00142 GO:GO:0016020 EMBL:AF128393 EMBL:AL161502 EMBL:AF220201 EMBL:AK221700 PIR:A85062 InterPro:IPR011388 PIRSF:PIRSF017228 ProDom:PD001081 SPTR:Q9ZPH4	4e-159
gi7742889	99.2	Unclassified without homolog
Ljwgs_035775.1	99.1.4.3418	GO_ID:2323										GO_ID:2323	TAIR|gene:2177506 SPTR:Q9FK37 symbol:AT5G50350.1 [GO:0005554 "molecular function unknown" evidence=ND] [GO:0000004 "biological process unknown" evidence=ND] EMBL:AB012248 EMBL:AY136362 EMBL:BT000213 SPTR:Q9FK37	1e-27
chr1.TM1438.0.1	99.2	Unclassified without homolog
gi45620669	99.2	Unclassified without homolog
Ljwgs_111359.1	3.1.3.65	KUP KUP system potassium uptake protein [COG:COG3158] [TC:2.A.72]	ath:At2g40540	T2P4.11; potassium transporter, putative (KT2) [KO:K03549]	8e-29	mll1417	COG3158	4e-16	POT11_ARATH	Glycoprotein;Iontransport;Membrane;Multigenefamily;Potassium;Potassiumtransport;Transmembrane;Transport,Potassium transporter 11 (AtPOT11).	2e-50	GO_ID:5360	TAIR|gene:2044716 SPTR:O64769 symbol:AT2G35060.1 [GO:0015079 "potassium ion transporter activity" evidence=ISS] [GO:0006813 "potassium ion transport" evidence=IC] InterPro:IPR003855 Pfam:PF02705 EMBL:AC004238 EMBL:AY099600 EMBL:BT002147 PIR:T00487 TIGRFAMs:TIGR00794 SPTR:O64769	9e-51
Ljwgs_055946.1	3.3.10.117	BMPR1 bone morphogenetic protein receptor, type I [EC:2.7.1.37]	ath:At5g02290	T1E22.50; protein kinase, putative [EC:2.7.1.37] [KO:K00870]	3e-19				BAK1_ARATH	ATP-binding;Glycoprotein;Kinase;Leucine-richrepeat;Membrane;Nucleotide-binding;Phosphorylation;Repeat;Serine/threonine-proteinkinase;Signal;Transferase;Transmembrane,BRASSINOSTEROID INSENSITIVE 1-associated receptor kinase 1 precursor (EC 2.7.1.37) (BRI1-associated receptor kinase 1) (Somatic embryogenesis receptor-like kinase 3).	4e-25	GO_ID:11200	TAIR|gene:2099940 SPTR:Q9M2S4 symbol:AT3G55550.1 [GO:0016301 "kinase activity" evidence=ISS] InterPro:IPR000719 InterPro:IPR008271 Pfam:PF00069 Prosite:PS00108 InterPro:IPR001220 InterPro:IPR000985 Prosite:PS00107 Pfam:PF00139 Pfam:PF00138 ProDom:PD000001 PROSITE:PS50011 HSSP:P05046 ProDom:PD000671 ProDom:PD000711 EMBL:AL132975 PIR:T47694 SPTR:Q9M2S4	2e-29
Ljwgs_055946.1	3.2.2.1	Protein kinase [EC:2.7.1.37]	ath:At5g02290	T1E22.50; protein kinase, putative [EC:2.7.1.37] [KO:K00870]	3e-19				BAK1_ARATH	ATP-binding;Glycoprotein;Kinase;Leucine-richrepeat;Membrane;Nucleotide-binding;Phosphorylation;Repeat;Serine/threonine-proteinkinase;Signal;Transferase;Transmembrane,BRASSINOSTEROID INSENSITIVE 1-associated receptor kinase 1 precursor (EC 2.7.1.37) (BRI1-associated receptor kinase 1) (Somatic embryogenesis receptor-like kinase 3).	4e-25	GO_ID:11200	TAIR|gene:2099940 SPTR:Q9M2S4 symbol:AT3G55550.1 [GO:0016301 "kinase activity" evidence=ISS] InterPro:IPR000719 InterPro:IPR008271 Pfam:PF00069 Prosite:PS00108 InterPro:IPR001220 InterPro:IPR000985 Prosite:PS00107 Pfam:PF00139 Pfam:PF00138 ProDom:PD000001 PROSITE:PS50011 HSSP:P05046 ProDom:PD000671 ProDom:PD000711 EMBL:AL132975 PIR:T47694 SPTR:Q9M2S4	2e-29
chr6.CM0013.45	99.1.4.2497	GO_ID:478							NOX1_HUMAN	Alternativesplicing;Electrontransport;FAD;Glycoprotein;Heme;Iontransport;Ionicchannel;Iron;Membrane;Metal-binding;NADP;Oxidoreductase;Transmembrane;Transport;Voltage-gatedchannel,NADPH oxidase homolog 1 (NOX-1) (NOH-1) (NADH/NADPH mitogenic oxidase subunit P65-MOX) (Mitogenic oxidase 1) (MOX1).	9e-63	GO_ID:478	TAIR|gene:2024602 SPTR:O48538 symbol:ATRBOHF [GO:0005887 "integral to plasma membrane" evidence=IMP] [GO:0006800 "oxygen and reactive oxygen species metabolism" evidence=IMP] [GO:0006952 "defense response" evidence=IMP] [GO:0016174 "NAD(P)H oxidase activity" evidence=TAS] [GO:0009738 "abscisic acid mediated signaling" evidence=TAS] InterPro:IPR002048 InterPro:IPR002916 Pfam:PF00036 InterPro:IPR01…	0
chr6.CM0013.45	99.1.3.2.1657	NOX1_HUMAN							NOX1_HUMAN	Alternativesplicing;Electrontransport;FAD;Glycoprotein;Heme;Iontransport;Ionicchannel;Iron;Membrane;Metal-binding;NADP;Oxidoreductase;Transmembrane;Transport;Voltage-gatedchannel,NADPH oxidase homolog 1 (NOX-1) (NOH-1) (NADH/NADPH mitogenic oxidase subunit P65-MOX) (Mitogenic oxidase 1) (MOX1).	9e-63	GO_ID:478	TAIR|gene:2024602 SPTR:O48538 symbol:ATRBOHF [GO:0005887 "integral to plasma membrane" evidence=IMP] [GO:0006800 "oxygen and reactive oxygen species metabolism" evidence=IMP] [GO:0006952 "defense response" evidence=IMP] [GO:0016174 "NAD(P)H oxidase activity" evidence=TAS] [GO:0009738 "abscisic acid mediated signaling" evidence=TAS] InterPro:IPR002048 InterPro:IPR002916 Pfam:PF00036 InterPro:IPR01…	0
chr3.CM0460.28	99.1.4.211	GO_ID:35704							NAC94_ARATH	DNA-binding;Hypotheticalprotein;Nuclearprotein;Transcription;Transcriptionregulation,Putative NAC-domain containing protein 94 (ANAC094).	7e-44	GO_ID:35704	TAIR|gene:3443270 SPTR:Q84K00 symbol:ANAC078 [GO:0003700 "transcription factor activity" evidence=ISS] [GO:0008372 "cellular component unknown" evidence=ND] [GO:0007275 "development" evidence=ISS] InterPro:IPR003441 Pfam:PF02365 PROSITE:PS51005 EMBL:AF201456 EMBL:AL162875 EMBL:AY099609 EMBL:AY128859 EMBL:AY140474 EMBL:AY140475 EMBL:AY140476 EMBL:AY140477 EMBL:AY140478 EMBL:AY140479 EMBL:AY140480 …	7e-42
chr3.CM0460.28	99.1.3.2.1077	NAC94_ARATH							NAC94_ARATH	DNA-binding;Hypotheticalprotein;Nuclearprotein;Transcription;Transcriptionregulation,Putative NAC-domain containing protein 94 (ANAC094).	7e-44	GO_ID:35704	TAIR|gene:3443270 SPTR:Q84K00 symbol:ANAC078 [GO:0003700 "transcription factor activity" evidence=ISS] [GO:0008372 "cellular component unknown" evidence=ND] [GO:0007275 "development" evidence=ISS] InterPro:IPR003441 Pfam:PF02365 PROSITE:PS51005 EMBL:AF201456 EMBL:AL162875 EMBL:AY099609 EMBL:AY128859 EMBL:AY140474 EMBL:AY140475 EMBL:AY140476 EMBL:AY140477 EMBL:AY140478 EMBL:AY140479 EMBL:AY140480 …	7e-42
Ljwgs_049451.1	99.1.4.4987	GO_ID:9418										GO_ID:9418	TAIR|gene:2184416 SPTR:Q9LZ71 symbol:AT5G04550.1 [GO:0000004 "biological process unknown" evidence=ND] [GO:0005554 "molecular function unknown" evidence=ND] [GO:0008372 "cellular component unknown" evidence=ND] EMBL:AL162875 EMBL:AY062477 EMBL:AY093103 EMBL:AF367313 EMBL:AY093261 PIR:T48450 InterPro:IPR007700 Pfam:PF05003 SPTR:Q9LZ71	4e-22
Ljwgs_048066.1	1.9.4.15	E2.7.1.- [EC:2.7.1.-] [COG:COG0515 COG1493]	ath:At5g02290	T1E22.50; protein kinase, putative [EC:2.7.1.37] [KO:K00870]	3e-42	BS_yloP_1	COG0515	1e-16	SRK6_BRAOE	ATP-binding;Glycoprotein;Kinase;Membrane;Nucleotide-binding;Receptor;Self-incompatibility;Serine/threonine-proteinkinase;Signal;Transferase;Transmembrane,Putative serine/threonine-protein kinase receptor precursor (EC 2.7.1.37) (S-receptor kinase) (SRK).	3e-50	GO_ID:3167	TAIR|gene:3701931 SPTR:Q8LF75 symbol:AT3G09010.1 [GO:0008372 "cellular component unknown" evidence=ND] [GO:0016301 "kinase activity" evidence=ISS] InterPro:IPR000719 InterPro:IPR008271 Pfam:PF00069 Prosite:PS00108 InterPro:IPR002034 Prosite:PS00107 ProDom:PD000001 PROSITE:PS50011 HSSP:P06239 PROSITE:PS00815 EMBL:AY085009 SPTR:Q8LF75	2e-66
Ljwgs_048066.1	1.7.8.19	WAAY, rfaY lipopolysaccharide core biosynthesis protein RFAY [EC:2.7.-.-] [COG:COG0515]	ath:At5g02290	T1E22.50; protein kinase, putative [EC:2.7.1.37] [KO:K00870]	3e-42	BS_yloP_1	COG0515	1e-16	SRK6_BRAOE	ATP-binding;Glycoprotein;Kinase;Membrane;Nucleotide-binding;Receptor;Self-incompatibility;Serine/threonine-proteinkinase;Signal;Transferase;Transmembrane,Putative serine/threonine-protein kinase receptor precursor (EC 2.7.1.37) (S-receptor kinase) (SRK).	3e-50	GO_ID:3167	TAIR|gene:3701931 SPTR:Q8LF75 symbol:AT3G09010.1 [GO:0008372 "cellular component unknown" evidence=ND] [GO:0016301 "kinase activity" evidence=ISS] InterPro:IPR000719 InterPro:IPR008271 Pfam:PF00069 Prosite:PS00108 InterPro:IPR002034 Prosite:PS00107 ProDom:PD000001 PROSITE:PS50011 HSSP:P06239 PROSITE:PS00815 EMBL:AY085009 SPTR:Q8LF75	2e-66
Ljwgs_048066.1	1.1.17.19	E2.7.1.- [EC:2.7.1.-] [COG:COG0515 COG1493]	ath:At5g02290	T1E22.50; protein kinase, putative [EC:2.7.1.37] [KO:K00870]	3e-42	BS_yloP_1	COG0515	1e-16	SRK6_BRAOE	ATP-binding;Glycoprotein;Kinase;Membrane;Nucleotide-binding;Receptor;Self-incompatibility;Serine/threonine-proteinkinase;Signal;Transferase;Transmembrane,Putative serine/threonine-protein kinase receptor precursor (EC 2.7.1.37) (S-receptor kinase) (SRK).	3e-50	GO_ID:3167	TAIR|gene:3701931 SPTR:Q8LF75 symbol:AT3G09010.1 [GO:0008372 "cellular component unknown" evidence=ND] [GO:0016301 "kinase activity" evidence=ISS] InterPro:IPR000719 InterPro:IPR008271 Pfam:PF00069 Prosite:PS00108 InterPro:IPR002034 Prosite:PS00107 ProDom:PD000001 PROSITE:PS50011 HSSP:P06239 PROSITE:PS00815 EMBL:AY085009 SPTR:Q8LF75	2e-66
Ljwgs_048066.1	3.3.10.117	BMPR1 bone morphogenetic protein receptor, type I [EC:2.7.1.37]	ath:At5g02290	T1E22.50; protein kinase, putative [EC:2.7.1.37] [KO:K00870]	3e-42	BS_yloP_1	COG0515	1e-16	SRK6_BRAOE	ATP-binding;Glycoprotein;Kinase;Membrane;Nucleotide-binding;Receptor;Self-incompatibility;Serine/threonine-proteinkinase;Signal;Transferase;Transmembrane,Putative serine/threonine-protein kinase receptor precursor (EC 2.7.1.37) (S-receptor kinase) (SRK).	3e-50	GO_ID:3167	TAIR|gene:3701931 SPTR:Q8LF75 symbol:AT3G09010.1 [GO:0008372 "cellular component unknown" evidence=ND] [GO:0016301 "kinase activity" evidence=ISS] InterPro:IPR000719 InterPro:IPR008271 Pfam:PF00069 Prosite:PS00108 InterPro:IPR002034 Prosite:PS00107 ProDom:PD000001 PROSITE:PS50011 HSSP:P06239 PROSITE:PS00815 EMBL:AY085009 SPTR:Q8LF75	2e-66
Ljwgs_048066.1	1.11.16.8	E2.7.1.- [EC:2.7.1.-] [COG:COG0515 COG1493]	ath:At5g02290	T1E22.50; protein kinase, putative [EC:2.7.1.37] [KO:K00870]	3e-42	BS_yloP_1	COG0515	1e-16	SRK6_BRAOE	ATP-binding;Glycoprotein;Kinase;Membrane;Nucleotide-binding;Receptor;Self-incompatibility;Serine/threonine-proteinkinase;Signal;Transferase;Transmembrane,Putative serine/threonine-protein kinase receptor precursor (EC 2.7.1.37) (S-receptor kinase) (SRK).	3e-50	GO_ID:3167	TAIR|gene:3701931 SPTR:Q8LF75 symbol:AT3G09010.1 [GO:0008372 "cellular component unknown" evidence=ND] [GO:0016301 "kinase activity" evidence=ISS] InterPro:IPR000719 InterPro:IPR008271 Pfam:PF00069 Prosite:PS00108 InterPro:IPR002034 Prosite:PS00107 ProDom:PD000001 PROSITE:PS50011 HSSP:P06239 PROSITE:PS00815 EMBL:AY085009 SPTR:Q8LF75	2e-66
Ljwgs_048066.1	4.2.4	Cell cycle [CLASS:04110] [PATH:hsa04110] [COG:COG0515]	ath:At5g02290	T1E22.50; protein kinase, putative [EC:2.7.1.37] [KO:K00870]	3e-42	BS_yloP_1	COG0515	1e-16	SRK6_BRAOE	ATP-binding;Glycoprotein;Kinase;Membrane;Nucleotide-binding;Receptor;Self-incompatibility;Serine/threonine-proteinkinase;Signal;Transferase;Transmembrane,Putative serine/threonine-protein kinase receptor precursor (EC 2.7.1.37) (S-receptor kinase) (SRK).	3e-50	GO_ID:3167	TAIR|gene:3701931 SPTR:Q8LF75 symbol:AT3G09010.1 [GO:0008372 "cellular component unknown" evidence=ND] [GO:0016301 "kinase activity" evidence=ISS] InterPro:IPR000719 InterPro:IPR008271 Pfam:PF00069 Prosite:PS00108 InterPro:IPR002034 Prosite:PS00107 ProDom:PD000001 PROSITE:PS50011 HSSP:P06239 PROSITE:PS00815 EMBL:AY085009 SPTR:Q8LF75	2e-66
Ljwgs_048066.1	3.2.2.1	Protein kinase [EC:2.7.1.37]	ath:At5g02290	T1E22.50; protein kinase, putative [EC:2.7.1.37] [KO:K00870]	3e-42	BS_yloP_1	COG0515	1e-16	SRK6_BRAOE	ATP-binding;Glycoprotein;Kinase;Membrane;Nucleotide-binding;Receptor;Self-incompatibility;Serine/threonine-proteinkinase;Signal;Transferase;Transmembrane,Putative serine/threonine-protein kinase receptor precursor (EC 2.7.1.37) (S-receptor kinase) (SRK).	3e-50	GO_ID:3167	TAIR|gene:3701931 SPTR:Q8LF75 symbol:AT3G09010.1 [GO:0008372 "cellular component unknown" evidence=ND] [GO:0016301 "kinase activity" evidence=ISS] InterPro:IPR000719 InterPro:IPR008271 Pfam:PF00069 Prosite:PS00108 InterPro:IPR002034 Prosite:PS00107 ProDom:PD000001 PROSITE:PS50011 HSSP:P06239 PROSITE:PS00815 EMBL:AY085009 SPTR:Q8LF75	2e-66
Ljwgs_139033.0.1	99.2	Unclassified without homolog
chr4.CM0500.10	2.4.3.114	RP-A replication factor A and related proteins [COG:COG1599]				YAR007c	COG1599	5e-66	RFA1_XENLA	DNAreplication;DNA-binding;Metal-binding;Nuclearprotein;Zinc;Zinc-finger,Replication protein A 70 kDa DNA-binding subunit (RP-A) (RF-A) (Replication factor-A protein 1) (Single-stranded DNA-binding protein).	1e-73	GO_ID:25304	TAIR|gene:2142807 SPTR:Q9SD82 symbol:AT5G08020.1 [GO:0006260 "DNA replication" evidence=ISS] Pfam:PF01336 InterPro:IPR004365 InterPro:IPR004591 InterPro:IPR007199 Pfam:PF04057 GO:GO:0005634 HSSP:P27694 TIGRFAMs:TIGR00617 EMBL:AL133421 PIR:T45627 SPTR:Q9SD82	0
Ljwgs_024692.1	99.1.4.2285	GO_ID:9271										GO_ID:9271	TAIR|gene:2176321 SPTR:Q9FMQ8 symbol:AT5G22430.1 [GO:0031225 "anchored to membrane" evidence=TAS] [GO:0005554 "molecular function unknown" evidence=ND] [GO:0000004 "biological process unknown" evidence=ND] EMBL:AB007651 EMBL:AY059107 EMBL:AF370215 SPTR:Q9FMQ8	1e-29
chr2.CM0225.38	2.3.8.1	proteasome [EC:3.4.25.1] [COG:COG0638]	cal:orf19.458	BCS1; mitochondrial protein of the CDC48/PAS1/SEC18 ATPase family [EC:3.4.25.1 3.6.1.3] [KO:K01418 K01509]	4e-21	YDR375c_2	COG0464	4e-22	BCS1_BRARE	ATP-binding;Chaperone;Membrane;Mitochondrion;Nucleotide-binding;Transmembrane,Mitochondrial chaperone BCS1 (BCS1-like protein).	1e-24	GO_ID:696	TAIR|gene:2178066 SPTR:Q9FLD5 symbol:AT5G40010.1 [GO:0005524 "ATP binding" evidence=ISS] [GO:0016887 "ATPase activity" evidence=ISS] InterPro:IPR003593 InterPro:IPR003959 InterPro:IPR003960 Pfam:PF00004 Prosite:PS00674 SMART:SM00382 GO:GO:0009507 EMBL:AB010077 SPTR:Q9FLD5	8e-164
chr2.CM0225.38	4.2.2.23.10	SPOVK stage V sporulation protein K [COG:COG0464]	cal:orf19.458	BCS1; mitochondrial protein of the CDC48/PAS1/SEC18 ATPase family [EC:3.4.25.1 3.6.1.3] [KO:K01418 K01509]	4e-21	YDR375c_2	COG0464	4e-22	BCS1_BRARE	ATP-binding;Chaperone;Membrane;Mitochondrion;Nucleotide-binding;Transmembrane,Mitochondrial chaperone BCS1 (BCS1-like protein).	1e-24	GO_ID:696	TAIR|gene:2178066 SPTR:Q9FLD5 symbol:AT5G40010.1 [GO:0005524 "ATP binding" evidence=ISS] [GO:0016887 "ATPase activity" evidence=ISS] InterPro:IPR003593 InterPro:IPR003959 InterPro:IPR003960 Pfam:PF00004 Prosite:PS00674 SMART:SM00382 GO:GO:0009507 EMBL:AB010077 SPTR:Q9FLD5	8e-164
chr2.CM0225.38	1.4.1.60	E3.6.1.3 adenosinetriphosphatase [EC:3.6.1.3] [GO:0004003 0004004 0008026 0008094 0008186]	cal:orf19.458	BCS1; mitochondrial protein of the CDC48/PAS1/SEC18 ATPase family [EC:3.4.25.1 3.6.1.3] [KO:K01418 K01509]	4e-21	YDR375c_2	COG0464	4e-22	BCS1_BRARE	ATP-binding;Chaperone;Membrane;Mitochondrion;Nucleotide-binding;Transmembrane,Mitochondrial chaperone BCS1 (BCS1-like protein).	1e-24	GO_ID:696	TAIR|gene:2178066 SPTR:Q9FLD5 symbol:AT5G40010.1 [GO:0005524 "ATP binding" evidence=ISS] [GO:0016887 "ATPase activity" evidence=ISS] InterPro:IPR003593 InterPro:IPR003959 InterPro:IPR003960 Pfam:PF00004 Prosite:PS00674 SMART:SM00382 GO:GO:0009507 EMBL:AB010077 SPTR:Q9FLD5	8e-164
Ljwgs_023016.1	1.2.6.9	E1.11.1.7 peroxidase [EC:1.11.1.7] [GO:0004601]	ath:At5g05340	K18I23.14; peroxidase, putative [EC:1.11.1.7] [KO:K00430]	2e-91				PER52_ARATH	Calcium;Glycoprotein;Heme;Hydrogenperoxide;Iron;Metal-binding;Multigenefamily;Oxidoreductase;Peroxidase;Signal,Peroxidase 52 precursor (EC 1.11.1.7) (Atperox P52) (ATP49).	1e-91	GO_ID:16441	TAIR|gene:3435718 SPTR:Q9M9Q9 symbol:AT1G14550.1 [GO:0004601 "peroxidase activity" evidence=ISS] InterPro:IPR002016 InterPro:IPR000823 Pfam:PF00141 InterPro:IPR010255 PROSITE:PS00435 PROSITE:PS00436 PRINTS:PR00458 PROSITE:PS50873 PRINTS:PR00461 EMBL:AC012188 EMBL:AC010657 HSSP:P22195 GeneFarm:1516 SPTR:Q9M9Q9	5e-68
Ljwgs_023016.1	1.3.11.18	E1.11.1.7 peroxidase [EC:1.11.1.7] [GO:0004601]	ath:At5g05340	K18I23.14; peroxidase, putative [EC:1.11.1.7] [KO:K00430]	2e-91				PER52_ARATH	Calcium;Glycoprotein;Heme;Hydrogenperoxide;Iron;Metal-binding;Multigenefamily;Oxidoreductase;Peroxidase;Signal,Peroxidase 52 precursor (EC 1.11.1.7) (Atperox P52) (ATP49).	1e-91	GO_ID:16441	TAIR|gene:3435718 SPTR:Q9M9Q9 symbol:AT1G14550.1 [GO:0004601 "peroxidase activity" evidence=ISS] InterPro:IPR002016 InterPro:IPR000823 Pfam:PF00141 InterPro:IPR010255 PROSITE:PS00435 PROSITE:PS00436 PRINTS:PR00458 PROSITE:PS50873 PRINTS:PR00461 EMBL:AC012188 EMBL:AC010657 HSSP:P22195 GeneFarm:1516 SPTR:Q9M9Q9	5e-68
Ljwgs_023016.1	1.5.13.21	E1.11.1.7 peroxidase [EC:1.11.1.7] [GO:0004601]	ath:At5g05340	K18I23.14; peroxidase, putative [EC:1.11.1.7] [KO:K00430]	2e-91				PER52_ARATH	Calcium;Glycoprotein;Heme;Hydrogenperoxide;Iron;Metal-binding;Multigenefamily;Oxidoreductase;Peroxidase;Signal,Peroxidase 52 precursor (EC 1.11.1.7) (Atperox P52) (ATP49).	1e-91	GO_ID:16441	TAIR|gene:3435718 SPTR:Q9M9Q9 symbol:AT1G14550.1 [GO:0004601 "peroxidase activity" evidence=ISS] InterPro:IPR002016 InterPro:IPR000823 Pfam:PF00141 InterPro:IPR010255 PROSITE:PS00435 PROSITE:PS00436 PRINTS:PR00458 PROSITE:PS50873 PRINTS:PR00461 EMBL:AC012188 EMBL:AC010657 HSSP:P22195 GeneFarm:1516 SPTR:Q9M9Q9	5e-68
Ljwgs_023016.1	1.10.6.4	E1.11.1.7 peroxidase [EC:1.11.1.7] [GO:0004601]	ath:At5g05340	K18I23.14; peroxidase, putative [EC:1.11.1.7] [KO:K00430]	2e-91				PER52_ARATH	Calcium;Glycoprotein;Heme;Hydrogenperoxide;Iron;Metal-binding;Multigenefamily;Oxidoreductase;Peroxidase;Signal,Peroxidase 52 precursor (EC 1.11.1.7) (Atperox P52) (ATP49).	1e-91	GO_ID:16441	TAIR|gene:3435718 SPTR:Q9M9Q9 symbol:AT1G14550.1 [GO:0004601 "peroxidase activity" evidence=ISS] InterPro:IPR002016 InterPro:IPR000823 Pfam:PF00141 InterPro:IPR010255 PROSITE:PS00435 PROSITE:PS00436 PRINTS:PR00458 PROSITE:PS50873 PRINTS:PR00461 EMBL:AC012188 EMBL:AC010657 HSSP:P22195 GeneFarm:1516 SPTR:Q9M9Q9	5e-68
Ljwgs_030681.1	99.2	Unclassified without homolog
Ljwgs_052502.1	3.1.1.38	ABC.MR putative ABC transport system ATP-binding protein [COG:COG1132 COG2274] [TC:3.A.1.21 3.A.1.106 3.A.1.110 3.A.1.112 3.A.1.113 3.A.1.117]	ddi:DDB0201629	abcB3; ABC transporter B family protein [KO:K05658]	2e-82	DRA0349	COG1132	2e-55	MDR1_CRIGR	ATP-binding;Glycoprotein;Membrane;Multigenefamily;Nucleotide-binding;Repeat;Transmembrane;Transport,Multidrug resistance protein 1 (P-glycoprotein 1).	9e-79	GO_ID:14620	TAIR|gene:2090733 SPTR:Q9LJX0 symbol:ATMDR1 [GO:0042626 "ATPase activity, coupled to transmembrane movement of substances" evidence=ISS] [GO:0009733 "response to auxin stimulus" evidence=IMP] [GO:0009640 "photomorphogenesis" evidence=IMP] [GO:0009958 "positive gravitropism" evidence=IMP] [GO:0009639 "response to red or far red light" evidence=IMP] [GO:0008361 "regulation of cell size" evidence=IM…	1e-155
Ljwgs_052502.1	3.3.10.106	ABCB1 ATP-binding cassette, subfamily B (MDR/TAP), member 1 [TC:3.A.1.201 3.A.1.209]	ddi:DDB0201629	abcB3; ABC transporter B family protein [KO:K05658]	2e-82	DRA0349	COG1132	2e-55	MDR1_CRIGR	ATP-binding;Glycoprotein;Membrane;Multigenefamily;Nucleotide-binding;Repeat;Transmembrane;Transport,Multidrug resistance protein 1 (P-glycoprotein 1).	9e-79	GO_ID:14620	TAIR|gene:2090733 SPTR:Q9LJX0 symbol:ATMDR1 [GO:0042626 "ATPase activity, coupled to transmembrane movement of substances" evidence=ISS] [GO:0009733 "response to auxin stimulus" evidence=IMP] [GO:0009640 "photomorphogenesis" evidence=IMP] [GO:0009958 "positive gravitropism" evidence=IMP] [GO:0009639 "response to red or far red light" evidence=IMP] [GO:0008361 "regulation of cell size" evidence=IM…	1e-155
Ljwgs_052502.1	3.1.1.33	ABCC-BAC ATP-binding casette, subfamily C, bacterial [COG:COG4988 COG4987 COG1132 COG2274] [TC:3.A.1.110 3.A.1.112]	ddi:DDB0201629	abcB3; ABC transporter B family protein [KO:K05658]	2e-82	DRA0349	COG1132	2e-55	MDR1_CRIGR	ATP-binding;Glycoprotein;Membrane;Multigenefamily;Nucleotide-binding;Repeat;Transmembrane;Transport,Multidrug resistance protein 1 (P-glycoprotein 1).	9e-79	GO_ID:14620	TAIR|gene:2090733 SPTR:Q9LJX0 symbol:ATMDR1 [GO:0042626 "ATPase activity, coupled to transmembrane movement of substances" evidence=ISS] [GO:0009733 "response to auxin stimulus" evidence=IMP] [GO:0009640 "photomorphogenesis" evidence=IMP] [GO:0009958 "positive gravitropism" evidence=IMP] [GO:0009639 "response to red or far red light" evidence=IMP] [GO:0008361 "regulation of cell size" evidence=IM…	1e-155
Ljwgs_052502.1	3.1.1.31.6	ABCB1 ATP-binding cassette, subfamily B (MDR/TAP), member 1	ddi:DDB0201629	abcB3; ABC transporter B family protein [KO:K05658]	2e-82	DRA0349	COG1132	2e-55	MDR1_CRIGR	ATP-binding;Glycoprotein;Membrane;Multigenefamily;Nucleotide-binding;Repeat;Transmembrane;Transport,Multidrug resistance protein 1 (P-glycoprotein 1).	9e-79	GO_ID:14620	TAIR|gene:2090733 SPTR:Q9LJX0 symbol:ATMDR1 [GO:0042626 "ATPase activity, coupled to transmembrane movement of substances" evidence=ISS] [GO:0009733 "response to auxin stimulus" evidence=IMP] [GO:0009640 "photomorphogenesis" evidence=IMP] [GO:0009958 "positive gravitropism" evidence=IMP] [GO:0009639 "response to red or far red light" evidence=IMP] [GO:0008361 "regulation of cell size" evidence=IM…	1e-155
Ljwgs_052502.1	3.1.1.31.13	ABCB-BAC ATP-binding casette, subfamily B, bacterial [COG:COG1132 COG2274 COG5265] [TC:3.A.1.21 3.A.1.106 3.A.1.109 3.A.1.117]	ddi:DDB0201629	abcB3; ABC transporter B family protein [KO:K05658]	2e-82	DRA0349	COG1132	2e-55	MDR1_CRIGR	ATP-binding;Glycoprotein;Membrane;Multigenefamily;Nucleotide-binding;Repeat;Transmembrane;Transport,Multidrug resistance protein 1 (P-glycoprotein 1).	9e-79	GO_ID:14620	TAIR|gene:2090733 SPTR:Q9LJX0 symbol:ATMDR1 [GO:0042626 "ATPase activity, coupled to transmembrane movement of substances" evidence=ISS] [GO:0009733 "response to auxin stimulus" evidence=IMP] [GO:0009640 "photomorphogenesis" evidence=IMP] [GO:0009958 "positive gravitropism" evidence=IMP] [GO:0009639 "response to red or far red light" evidence=IMP] [GO:0008361 "regulation of cell size" evidence=IM…	1e-155
chr5.CM0062.25	99.1.4.1774	GO_ID:11276										GO_ID:11276	TAIR|gene:3699403 SPTR:Q9SQT7 symbol:AT3G06340.1 [GO:0008372 "cellular component unknown" evidence=ND] [GO:0006457 "protein folding" evidence=ISS] Pfam:PF00226 InterPro:IPR003095 InterPro:IPR001623 PRINTS:PR00625 PROSITE:PS50076 SMART:SM00271 HSSP:P08622 EMBL:AC011623 SPTR:Q9SQT7	3e-43
chr4.CM0087.17	3.2.10.3	E2.7.1.107, DGK, dgkA diacylglycerol kinase [EC:2.7.1.107] [COG:COG0818] [GO:0004143]	ath:At5g07920	MXM12.12; diacylglycerol kinase (ATDGK1) [EC:2.7.1.107] [KO:K00901]	1e-104				DGK1_ARATH	Kinase;Membrane;Metal-binding;Phorbol-esterbinding;Repeat;Transferase;Transmembrane;Zinc;Zinc-finger,Diacylglycerol kinase 1 (EC 2.7.1.107) (Diglyceride kinase 1) (DGK 1) (DAG kinase 1).	8e-105	GO_ID:29563	TAIR|gene:2160603 SPTR:Q9FFN7 symbol:ATDGK2 [GO:0004143 "diacylglycerol kinase activity" evidence=ISS;IDA] [GO:0007205 "protein kinase C activation" evidence=ISS] [GO:0009409 "response to cold" evidence=TAS] [GO:0048364 "root development" evidence=IMP] [GO:0048366 "leaf development" evidence=IMP] [GO:0009611 "response to wounding" evidence=IEP] InterPro:IPR002219 InterPro:IPR001206 Pfam:PF00781 P…	4e-76
chr4.CM0087.17	1.3.10.13	E2.7.1.107, DGK, dgkA diacylglycerol kinase [EC:2.7.1.107] [COG:COG0818] [GO:0004143]	ath:At5g07920	MXM12.12; diacylglycerol kinase (ATDGK1) [EC:2.7.1.107] [KO:K00901]	1e-104				DGK1_ARATH	Kinase;Membrane;Metal-binding;Phorbol-esterbinding;Repeat;Transferase;Transmembrane;Zinc;Zinc-finger,Diacylglycerol kinase 1 (EC 2.7.1.107) (Diglyceride kinase 1) (DGK 1) (DAG kinase 1).	8e-105	GO_ID:29563	TAIR|gene:2160603 SPTR:Q9FFN7 symbol:ATDGK2 [GO:0004143 "diacylglycerol kinase activity" evidence=ISS;IDA] [GO:0007205 "protein kinase C activation" evidence=ISS] [GO:0009409 "response to cold" evidence=TAS] [GO:0048364 "root development" evidence=IMP] [GO:0048366 "leaf development" evidence=IMP] [GO:0009611 "response to wounding" evidence=IEP] InterPro:IPR002219 InterPro:IPR001206 Pfam:PF00781 P…	4e-76
chr4.CM0087.17	1.3.9.16	E2.7.1.107, DGK, dgkA diacylglycerol kinase [EC:2.7.1.107] [COG:COG0818] [GO:0004143]	ath:At5g07920	MXM12.12; diacylglycerol kinase (ATDGK1) [EC:2.7.1.107] [KO:K00901]	1e-104				DGK1_ARATH	Kinase;Membrane;Metal-binding;Phorbol-esterbinding;Repeat;Transferase;Transmembrane;Zinc;Zinc-finger,Diacylglycerol kinase 1 (EC 2.7.1.107) (Diglyceride kinase 1) (DGK 1) (DAG kinase 1).	8e-105	GO_ID:29563	TAIR|gene:2160603 SPTR:Q9FFN7 symbol:ATDGK2 [GO:0004143 "diacylglycerol kinase activity" evidence=ISS;IDA] [GO:0007205 "protein kinase C activation" evidence=ISS] [GO:0009409 "response to cold" evidence=TAS] [GO:0048364 "root development" evidence=IMP] [GO:0048366 "leaf development" evidence=IMP] [GO:0009611 "response to wounding" evidence=IEP] InterPro:IPR002219 InterPro:IPR001206 Pfam:PF00781 P…	4e-76
Ljwgs_147181.1	99.1.4.8118	GO_ID:46029										GO_ID:46029	TAIR|gene:2057866 SPTR:Q9SJJ8 symbol:AT2G27930.1 [GO:0000004 "biological process unknown" evidence=ND] [GO:0005488 "binding" evidence=ISS] EMBL:AC006929 PIR:F84678 InterPro:IPR006734 Pfam:PF04640 SPTR:Q9SJJ8	2e-16
TM1520.22	1.5.2.22	E6.3.5.4, asnB asparagine synthase (glutamine-hydrolysing) [EC:6.3.5.4] [COG:COG0367] [GO:0004066]	ath:At5g65010	MXK3.25; asparagine synthetase (gb|AAC72837.1) [EC:6.3.5.4] [KO:K01953]	0	asnB	COG0367	2e-134	ASNS_ORYSA	Amino-acidbiosynthesis;Asparaginebiosynthesis;Glutamineamidotransferase;Ligase,Asparagine synthetase [glutamine-hydrolyzing] (EC 6.3.5.4) (Glutamine- dependent asparagine synthetase).	0	GO_ID:16788	TAIR|gene:2177693 SPTR:Q9LV77 symbol:AT5G65010.1 [GO:0004066 "asparagine synthase (glutamine-hydrolyzing) activity" evidence=ISS] [GO:0006529 "asparagine biosynthesis" evidence=ISS] InterPro:IPR001962 InterPro:IPR006426 InterPro:IPR000583 Pfam:PF00310 Pfam:PF00733 GO:GO:0008152 PROSITE:PS00443 HSSP:P22106 TIGRFAMs:TIGR01536 EMBL:AB019236 EMBL:AF367340 EMBL:AY124866 SPTR:Q9LV77	0
TM1520.22	1.2.7.28	E6.3.5.4, asnB asparagine synthase (glutamine-hydrolysing) [EC:6.3.5.4] [COG:COG0367] [GO:0004066]	ath:At5g65010	MXK3.25; asparagine synthetase (gb|AAC72837.1) [EC:6.3.5.4] [KO:K01953]	0	asnB	COG0367	2e-134	ASNS_ORYSA	Amino-acidbiosynthesis;Asparaginebiosynthesis;Glutamineamidotransferase;Ligase,Asparagine synthetase [glutamine-hydrolyzing] (EC 6.3.5.4) (Glutamine- dependent asparagine synthetase).	0	GO_ID:16788	TAIR|gene:2177693 SPTR:Q9LV77 symbol:AT5G65010.1 [GO:0004066 "asparagine synthase (glutamine-hydrolyzing) activity" evidence=ISS] [GO:0006529 "asparagine biosynthesis" evidence=ISS] InterPro:IPR001962 InterPro:IPR006426 InterPro:IPR000583 Pfam:PF00310 Pfam:PF00733 GO:GO:0008152 PROSITE:PS00443 HSSP:P22106 TIGRFAMs:TIGR01536 EMBL:AB019236 EMBL:AF367340 EMBL:AY124866 SPTR:Q9LV77	0
chr3.TM0730.7	99.1.4.6252	GO_ID:51093				YBR009c	COG2036	9e-37	H4_SILLA	Acetylation;Chromosomalprotein;DNA-binding;Methylation;Nuclearprotein;Nucleosomecore,Histone H4.	2e-40	GO_ID:51093	UNIPROT|P62801 SPTR:P62801 symbol:H4_CHICK "Histone H4" [GO:0003677 "DNA binding" evidence=ISS] [GO:0006323 "DNA packaging" evidence=ISS] [GO:0000786 "nucleosome" evidence=ISS] InterPro:IPR001951 Interpro:IPR007125 Pfam:PF00125 InterPro:IPR007124 InterPro:IPR009072 GO:GO:0000786 PROSITE:PS00047 EMBL:X02218 PDB:1EQZ PDB:1HIO PDB:1HQ3 PDB:1TZY PDB:2HIO EMBL:U37575 EMBL:J00866 EMBL:M74533 EMBL:M7453…	2e-40
chr3.TM0730.7	99.1.2.60	COG2036				YBR009c	COG2036	9e-37	H4_SILLA	Acetylation;Chromosomalprotein;DNA-binding;Methylation;Nuclearprotein;Nucleosomecore,Histone H4.	2e-40	GO_ID:51093	UNIPROT|P62801 SPTR:P62801 symbol:H4_CHICK "Histone H4" [GO:0003677 "DNA binding" evidence=ISS] [GO:0006323 "DNA packaging" evidence=ISS] [GO:0000786 "nucleosome" evidence=ISS] InterPro:IPR001951 Interpro:IPR007125 Pfam:PF00125 InterPro:IPR007124 InterPro:IPR009072 GO:GO:0000786 PROSITE:PS00047 EMBL:X02218 PDB:1EQZ PDB:1HIO PDB:1HQ3 PDB:1TZY PDB:2HIO EMBL:U37575 EMBL:J00866 EMBL:M74533 EMBL:M7453…	2e-40
chr3.TM0730.7	99.1.3.2.1332	H4_SILLA				YBR009c	COG2036	9e-37	H4_SILLA	Acetylation;Chromosomalprotein;DNA-binding;Methylation;Nuclearprotein;Nucleosomecore,Histone H4.	2e-40	GO_ID:51093	UNIPROT|P62801 SPTR:P62801 symbol:H4_CHICK "Histone H4" [GO:0003677 "DNA binding" evidence=ISS] [GO:0006323 "DNA packaging" evidence=ISS] [GO:0000786 "nucleosome" evidence=ISS] InterPro:IPR001951 Interpro:IPR007125 Pfam:PF00125 InterPro:IPR007124 InterPro:IPR009072 GO:GO:0000786 PROSITE:PS00047 EMBL:X02218 PDB:1EQZ PDB:1HIO PDB:1HQ3 PDB:1TZY PDB:2HIO EMBL:U37575 EMBL:J00866 EMBL:M74533 EMBL:M7453…	2e-40
gi7746346	99.2	Unclassified without homolog
chr1.BM1732.18	1.11.19.6	E3.1.1.2 arylesterase [EC:3.1.1.2] [COG:COG2755] [GO:0004064]				YOR126c	COG2755	1e-21	IAH1_YEAST	Completeproteome;Hydrolase,Isoamyl acetate-hydrolyzing esterase (EC 3.1.-.-).	3e-21	GO_ID:43011	TAIR|gene:3700060 SPTR:Q9SRM5 symbol:AT3G11210.1 [GO:0008372 "cellular component unknown" evidence=ND] [GO:0016789 "carboxylic ester hydrolase activity" evidence=ISS] INTERPRO:IPR001087 Pfam:PF00657 EMBL:AC009991 EMBL:AC073395 SPTR:Q9SRM5	5e-91
chr4.CM0087.21	1.10.7.9	E1.14.13.21 flavonoid 3-monooxygenase [EC:1.14.13.21] [GO:0016711]	ath:At5g07990	F13G24.190; cytochrome P450 75A5 / flavonoid 3-monooxygenase / flavonoid 3-hydroxylase (F3H) (F35H) (TT7) [EC:1.14.13.21] [KO:K05280]	2e-114	BH0579	COG2124	3e-29	F3PH_PETHY	Endoplasmicreticulum;Flavonoidbiosynthesis;Heme;Iron;Membrane;Metal-binding;Monooxygenase;NADP;Oxidoreductase;Signal-anchor;Transmembrane,Flavonoid 3-monooxygenase (EC 1.14.13.21) (Flavonoid 3-hydroxylase) (Cytochrome P450 75B2).	5e-127	GO_ID:24784	TAIR|gene:2142877 SPTR:Q9SD85 symbol:AT5G07990.1 [GO:0009411 "response to UV" evidence=IEP] [GO:0009813 "flavonoid biosynthesis" evidence=TAS] [GO:0016711 "flavonoid 3-monooxygenase activity" evidence=IDA] [GO:0019825 "oxygen binding" evidence=ISS] InterPro:IPR001128 Pfam:PF00067 InterPro:IPR002401 PRINTS:PR00463 PRINTS:PR00385 PROSITE:PS00086 EMBL:AL133421 EMBL:AF271651 EMBL:AF271650 EMBL:AF1551…	5e-115
chr4.CM0087.21	1.11.14.4	E1.14.-.- [EC:1.14.-.-] [COG:COG2124]	ath:At5g07990	F13G24.190; cytochrome P450 75A5 / flavonoid 3-monooxygenase / flavonoid 3-hydroxylase (F3H) (F35H) (TT7) [EC:1.14.13.21] [KO:K05280]	2e-114	BH0579	COG2124	3e-29	F3PH_PETHY	Endoplasmicreticulum;Flavonoidbiosynthesis;Heme;Iron;Membrane;Metal-binding;Monooxygenase;NADP;Oxidoreductase;Signal-anchor;Transmembrane,Flavonoid 3-monooxygenase (EC 1.14.13.21) (Flavonoid 3-hydroxylase) (Cytochrome P450 75B2).	5e-127	GO_ID:24784	TAIR|gene:2142877 SPTR:Q9SD85 symbol:AT5G07990.1 [GO:0009411 "response to UV" evidence=IEP] [GO:0009813 "flavonoid biosynthesis" evidence=TAS] [GO:0016711 "flavonoid 3-monooxygenase activity" evidence=IDA] [GO:0019825 "oxygen binding" evidence=ISS] InterPro:IPR001128 Pfam:PF00067 InterPro:IPR002401 PRINTS:PR00463 PRINTS:PR00385 PROSITE:PS00086 EMBL:AL133421 EMBL:AF271651 EMBL:AF271650 EMBL:AF1551…	5e-115
chr4.CM0087.21	1.10.3.12	E1.14.-.- [EC:1.14.-.-] [COG:COG2124]	ath:At5g07990	F13G24.190; cytochrome P450 75A5 / flavonoid 3-monooxygenase / flavonoid 3-hydroxylase (F3H) (F35H) (TT7) [EC:1.14.13.21] [KO:K05280]	2e-114	BH0579	COG2124	3e-29	F3PH_PETHY	Endoplasmicreticulum;Flavonoidbiosynthesis;Heme;Iron;Membrane;Metal-binding;Monooxygenase;NADP;Oxidoreductase;Signal-anchor;Transmembrane,Flavonoid 3-monooxygenase (EC 1.14.13.21) (Flavonoid 3-hydroxylase) (Cytochrome P450 75B2).	5e-127	GO_ID:24784	TAIR|gene:2142877 SPTR:Q9SD85 symbol:AT5G07990.1 [GO:0009411 "response to UV" evidence=IEP] [GO:0009813 "flavonoid biosynthesis" evidence=TAS] [GO:0016711 "flavonoid 3-monooxygenase activity" evidence=IDA] [GO:0019825 "oxygen binding" evidence=ISS] InterPro:IPR001128 Pfam:PF00067 InterPro:IPR002401 PRINTS:PR00463 PRINTS:PR00385 PROSITE:PS00086 EMBL:AL133421 EMBL:AF271651 EMBL:AF271650 EMBL:AF1551…	5e-115
chr4.CM0087.21	1.10.6.12	E1.14.-.- [EC:1.14.-.-] [COG:COG2124]	ath:At5g07990	F13G24.190; cytochrome P450 75A5 / flavonoid 3-monooxygenase / flavonoid 3-hydroxylase (F3H) (F35H) (TT7) [EC:1.14.13.21] [KO:K05280]	2e-114	BH0579	COG2124	3e-29	F3PH_PETHY	Endoplasmicreticulum;Flavonoidbiosynthesis;Heme;Iron;Membrane;Metal-binding;Monooxygenase;NADP;Oxidoreductase;Signal-anchor;Transmembrane,Flavonoid 3-monooxygenase (EC 1.14.13.21) (Flavonoid 3-hydroxylase) (Cytochrome P450 75B2).	5e-127	GO_ID:24784	TAIR|gene:2142877 SPTR:Q9SD85 symbol:AT5G07990.1 [GO:0009411 "response to UV" evidence=IEP] [GO:0009813 "flavonoid biosynthesis" evidence=TAS] [GO:0016711 "flavonoid 3-monooxygenase activity" evidence=IDA] [GO:0019825 "oxygen binding" evidence=ISS] InterPro:IPR001128 Pfam:PF00067 InterPro:IPR002401 PRINTS:PR00463 PRINTS:PR00385 PROSITE:PS00086 EMBL:AL133421 EMBL:AF271651 EMBL:AF271650 EMBL:AF1551…	5e-115
chr4.CM0087.21	1.3.3.23	E1.14.14.1 unspecific monooxygenase [EC:1.14.14.1] [COG:COG2124] [GO:0050381]	ath:At5g07990	F13G24.190; cytochrome P450 75A5 / flavonoid 3-monooxygenase / flavonoid 3-hydroxylase (F3H) (F35H) (TT7) [EC:1.14.13.21] [KO:K05280]	2e-114	BH0579	COG2124	3e-29	F3PH_PETHY	Endoplasmicreticulum;Flavonoidbiosynthesis;Heme;Iron;Membrane;Metal-binding;Monooxygenase;NADP;Oxidoreductase;Signal-anchor;Transmembrane,Flavonoid 3-monooxygenase (EC 1.14.13.21) (Flavonoid 3-hydroxylase) (Cytochrome P450 75B2).	5e-127	GO_ID:24784	TAIR|gene:2142877 SPTR:Q9SD85 symbol:AT5G07990.1 [GO:0009411 "response to UV" evidence=IEP] [GO:0009813 "flavonoid biosynthesis" evidence=TAS] [GO:0016711 "flavonoid 3-monooxygenase activity" evidence=IDA] [GO:0019825 "oxygen binding" evidence=ISS] InterPro:IPR001128 Pfam:PF00067 InterPro:IPR002401 PRINTS:PR00463 PRINTS:PR00385 PROSITE:PS00086 EMBL:AL133421 EMBL:AF271651 EMBL:AF271650 EMBL:AF1551…	5e-115
chr4.CM0087.21	1.5.14.29	E1.14.14.1 unspecific monooxygenase [EC:1.14.14.1] [COG:COG2124] [GO:0050381]	ath:At5g07990	F13G24.190; cytochrome P450 75A5 / flavonoid 3-monooxygenase / flavonoid 3-hydroxylase (F3H) (F35H) (TT7) [EC:1.14.13.21] [KO:K05280]	2e-114	BH0579	COG2124	3e-29	F3PH_PETHY	Endoplasmicreticulum;Flavonoidbiosynthesis;Heme;Iron;Membrane;Metal-binding;Monooxygenase;NADP;Oxidoreductase;Signal-anchor;Transmembrane,Flavonoid 3-monooxygenase (EC 1.14.13.21) (Flavonoid 3-hydroxylase) (Cytochrome P450 75B2).	5e-127	GO_ID:24784	TAIR|gene:2142877 SPTR:Q9SD85 symbol:AT5G07990.1 [GO:0009411 "response to UV" evidence=IEP] [GO:0009813 "flavonoid biosynthesis" evidence=TAS] [GO:0016711 "flavonoid 3-monooxygenase activity" evidence=IDA] [GO:0019825 "oxygen binding" evidence=ISS] InterPro:IPR001128 Pfam:PF00067 InterPro:IPR002401 PRINTS:PR00463 PRINTS:PR00385 PROSITE:PS00086 EMBL:AL133421 EMBL:AF271651 EMBL:AF271650 EMBL:AF1551…	5e-115
chr4.CM0087.21	1.1.7.13	E1.14.-.- [EC:1.14.-.-] [COG:COG2124]	ath:At5g07990	F13G24.190; cytochrome P450 75A5 / flavonoid 3-monooxygenase / flavonoid 3-hydroxylase (F3H) (F35H) (TT7) [EC:1.14.13.21] [KO:K05280]	2e-114	BH0579	COG2124	3e-29	F3PH_PETHY	Endoplasmicreticulum;Flavonoidbiosynthesis;Heme;Iron;Membrane;Metal-binding;Monooxygenase;NADP;Oxidoreductase;Signal-anchor;Transmembrane,Flavonoid 3-monooxygenase (EC 1.14.13.21) (Flavonoid 3-hydroxylase) (Cytochrome P450 75B2).	5e-127	GO_ID:24784	TAIR|gene:2142877 SPTR:Q9SD85 symbol:AT5G07990.1 [GO:0009411 "response to UV" evidence=IEP] [GO:0009813 "flavonoid biosynthesis" evidence=TAS] [GO:0016711 "flavonoid 3-monooxygenase activity" evidence=IDA] [GO:0019825 "oxygen binding" evidence=ISS] InterPro:IPR001128 Pfam:PF00067 InterPro:IPR002401 PRINTS:PR00463 PRINTS:PR00385 PROSITE:PS00086 EMBL:AL133421 EMBL:AF271651 EMBL:AF271650 EMBL:AF1551…	5e-115
chr4.CM0087.21	1.11.4.6	E1.14.-.- [EC:1.14.-.-] [COG:COG2124]	ath:At5g07990	F13G24.190; cytochrome P450 75A5 / flavonoid 3-monooxygenase / flavonoid 3-hydroxylase (F3H) (F35H) (TT7) [EC:1.14.13.21] [KO:K05280]	2e-114	BH0579	COG2124	3e-29	F3PH_PETHY	Endoplasmicreticulum;Flavonoidbiosynthesis;Heme;Iron;Membrane;Metal-binding;Monooxygenase;NADP;Oxidoreductase;Signal-anchor;Transmembrane,Flavonoid 3-monooxygenase (EC 1.14.13.21) (Flavonoid 3-hydroxylase) (Cytochrome P450 75B2).	5e-127	GO_ID:24784	TAIR|gene:2142877 SPTR:Q9SD85 symbol:AT5G07990.1 [GO:0009411 "response to UV" evidence=IEP] [GO:0009813 "flavonoid biosynthesis" evidence=TAS] [GO:0016711 "flavonoid 3-monooxygenase activity" evidence=IDA] [GO:0019825 "oxygen binding" evidence=ISS] InterPro:IPR001128 Pfam:PF00067 InterPro:IPR002401 PRINTS:PR00463 PRINTS:PR00385 PROSITE:PS00086 EMBL:AL133421 EMBL:AF271651 EMBL:AF271650 EMBL:AF1551…	5e-115
chr4.CM0087.21	1.11.4.2	E1.14.14.1 unspecific monooxygenase [EC:1.14.14.1] [COG:COG2124] [GO:0050381]	ath:At5g07990	F13G24.190; cytochrome P450 75A5 / flavonoid 3-monooxygenase / flavonoid 3-hydroxylase (F3H) (F35H) (TT7) [EC:1.14.13.21] [KO:K05280]	2e-114	BH0579	COG2124	3e-29	F3PH_PETHY	Endoplasmicreticulum;Flavonoidbiosynthesis;Heme;Iron;Membrane;Metal-binding;Monooxygenase;NADP;Oxidoreductase;Signal-anchor;Transmembrane,Flavonoid 3-monooxygenase (EC 1.14.13.21) (Flavonoid 3-hydroxylase) (Cytochrome P450 75B2).	5e-127	GO_ID:24784	TAIR|gene:2142877 SPTR:Q9SD85 symbol:AT5G07990.1 [GO:0009411 "response to UV" evidence=IEP] [GO:0009813 "flavonoid biosynthesis" evidence=TAS] [GO:0016711 "flavonoid 3-monooxygenase activity" evidence=IDA] [GO:0019825 "oxygen binding" evidence=ISS] InterPro:IPR001128 Pfam:PF00067 InterPro:IPR002401 PRINTS:PR00463 PRINTS:PR00385 PROSITE:PS00086 EMBL:AL133421 EMBL:AF271651 EMBL:AF271650 EMBL:AF1551…	5e-115
gi45350286	99.2	Unclassified without homolog
chr1.CM0141.12.1	99.2	Unclassified without homolog
chr2.CM0021.53	99.2	Unclassified without homolog
Ljwgs_083913.1	99.1.3.2.17	TMVRN_NICGU							TMVRN_NICGU	Alternativesplicing;ATP-binding;Hypersensitiveresponse;Leucine-richrepeat;Nucleotide-binding;Plantdefense;Repeat,TMV resistance protein N.	1e-32	GO_ID:2461	TAIR|gene:2032712 SPTR:Q9SSN6 symbol:AT1G72900.1 [GO:0006952 "defense response" evidence=ISS] InterPro:IPR000157 InterPro:IPR000767 Pfam:PF01582 GO:GO:0016020 SMART:SM00255 PROSITE:PS50104 PRINTS:PR00364 EMBL:AC008017 EMBL:AY136432 EMBL:BT000215 PIR:B96754 SPTR:Q9SSN6	6e-26
Ljwgs_083913.1	99.1.4.1918	GO_ID:2461							TMVRN_NICGU	Alternativesplicing;ATP-binding;Hypersensitiveresponse;Leucine-richrepeat;Nucleotide-binding;Plantdefense;Repeat,TMV resistance protein N.	1e-32	GO_ID:2461	TAIR|gene:2032712 SPTR:Q9SSN6 symbol:AT1G72900.1 [GO:0006952 "defense response" evidence=ISS] InterPro:IPR000157 InterPro:IPR000767 Pfam:PF01582 GO:GO:0016020 SMART:SM00255 PROSITE:PS50104 PRINTS:PR00364 EMBL:AC008017 EMBL:AY136432 EMBL:BT000215 PIR:B96754 SPTR:Q9SSN6	6e-26
TM0802.5	99.1.2.60	COG2036				YBR010w	COG2036	3e-63	H3_WHEAT	Acetylation;Chromosomalprotein;Directproteinsequencing;DNA-binding;Methylation;Nuclearprotein;Nucleosomecore,Histone H3.	3e-70	GO_ID:55079	MGI|MGI:2448329 SPTR:P84228 symbol:Hist1h3f "histone 1, H3f" [GO:0005694 "chromosome" evidence=RCA] [GO:0005634 "nucleus" evidence=RCA] [GO:0003677 "DNA binding" evidence=RCA] [GO:0007001 "chromosome organization and biogenesis (sensu Eukaryota)" evidence=RCA] [GO:0006334 "nucleosome assembly" evidence=RCA] [GO:0000786 "nucleosome" evidence=RCA] InterPro:IPR000164 Interpro:IPR007125 Pfam:PF00125 …	6e-69
TM0802.5	99.1.4.1695	GO_ID:55079				YBR010w	COG2036	3e-63	H3_WHEAT	Acetylation;Chromosomalprotein;Directproteinsequencing;DNA-binding;Methylation;Nuclearprotein;Nucleosomecore,Histone H3.	3e-70	GO_ID:55079	MGI|MGI:2448329 SPTR:P84228 symbol:Hist1h3f "histone 1, H3f" [GO:0005694 "chromosome" evidence=RCA] [GO:0005634 "nucleus" evidence=RCA] [GO:0003677 "DNA binding" evidence=RCA] [GO:0007001 "chromosome organization and biogenesis (sensu Eukaryota)" evidence=RCA] [GO:0006334 "nucleosome assembly" evidence=RCA] [GO:0000786 "nucleosome" evidence=RCA] InterPro:IPR000164 Interpro:IPR007125 Pfam:PF00125 …	6e-69
TM0802.5	99.1.3.2.2065	H3_WHEAT				YBR010w	COG2036	3e-63	H3_WHEAT	Acetylation;Chromosomalprotein;Directproteinsequencing;DNA-binding;Methylation;Nuclearprotein;Nucleosomecore,Histone H3.	3e-70	GO_ID:55079	MGI|MGI:2448329 SPTR:P84228 symbol:Hist1h3f "histone 1, H3f" [GO:0005694 "chromosome" evidence=RCA] [GO:0005634 "nucleus" evidence=RCA] [GO:0003677 "DNA binding" evidence=RCA] [GO:0007001 "chromosome organization and biogenesis (sensu Eukaryota)" evidence=RCA] [GO:0006334 "nucleosome assembly" evidence=RCA] [GO:0000786 "nucleosome" evidence=RCA] InterPro:IPR000164 Interpro:IPR007125 Pfam:PF00125 …	6e-69
Ljwgs_085443.1	99.1.4.767	GO_ID:37156										GO_ID:37156	TAIR|gene:2193951 SPTR:Q9C9D9 symbol:AT1G72410.1 [GO:0000004 "biological process unknown" evidence=ND] EMBL:AC016529 PIR:B96748 SPTR:Q9C9D9	1e-32
TM0780.11	3.1.3.61	TC.MATE multidrug resistance protein, MATE family [COG:COG0534] [TC:2.A.66.1]				YDR338c	COG0534	9e-09	TT12_ARATH	Flavonoidbiosynthesis;Membrane;Repeat;Transmembrane;Transport;Vacuole,TRANSPARENT TESTA 12 protein.	2e-44	GO_ID:38343	TAIR|gene:2089954 SPTR:Q9LVD9 symbol:AT3G21690.1 [GO:0005215 "transporter activity" evidence=ISS] [GO:0015297 "antiporter activity" evidence=ISS] [GO:0016020 "membrane" evidence=ISS] InterPro:IPR002528 Pfam:PF01554 GO:GO:0016020 TIGRFAMs:TIGR00797 EMBL:AB019232 EMBL:BT015408 SPTR:Q9LVD9	4e-80
gi45629534	99.2	Unclassified without homolog
chr2.CM0018.91	1.10.7.1	E2.3.1.74, bcsA chalcone synthase [EC:2.3.1.74] [COG:COG3424] [GO:0016210]	ath:At5g13930	MAC12.28; chalcone synthase (naringenin-chalcone synthase) [EC:2.3.1.74] [KO:K00660]	0	DRA0326	COG3424	3e-32	CHS4_MEDSA	Acyltransferase;Flavonoidbiosynthesis;Multigenefamily;Transferase,Chalcone synthase 4 (EC 2.3.1.74) (Naringenin-chalcone synthase 4) (CHS12-1).	0	GO_ID:1697	TAIR|gene:2159097 SPTR:P13114 symbol:AT5G13930.1 [GO:0009715 "chalcone biosynthesis" evidence=IMP] [GO:0009813 "flavonoid biosynthesis" evidence=IMP] [GO:0016210 "naringenin-chalcone synthase activity" evidence=IMP] InterPro:IPR001099 InterPro:IPR011141 Pfam:PF00195 Pfam:PF02797 HSSP:P30074 PIRSF:PIRSF000451 ProDom:PD000453 EMBL:AB005230 EMBL:M20308 EMBL:S80554 EMBL:Y18602 EMBL:Y18603 EMBL:AF1120…	0
Ljwgs_053294.1	99.1.4.8007	GO_ID:29461										GO_ID:29461	TAIR|gene:2096488 SPTR:Q9M298 symbol:AT3G42660.1 [GO:0000004 "biological process unknown" evidence=ND] [GO:0008372 "cellular component unknown" evidence=ND] [GO:0000166 "nucleotide binding" evidence=ISS] InterPro:IPR001680 Pfam:PF00400 SMART:SM00320 PROSITE:PS00678 PROSITE:PS50082 PROSITE:PS50294 EMBL:AL138640 PIR:T47324 SPTR:Q9M298	1e-22
Ljwgs_008393.1	3.3.10.117	BMPR1 bone morphogenetic protein receptor, type I [EC:2.7.1.37]	ath:At5g02290	T1E22.50; protein kinase, putative [EC:2.7.1.37] [KO:K00870]	1e-20				NAK_ARATH	ATP-binding;Kinase;Nucleotide-binding;Serine/threonine-proteinkinase;Transferase,Probable serine/threonine-protein kinase NAK (EC 2.7.1.37).	7e-21	GO_ID:23400	TAIR|gene:2077767 SPTR:Q9C9Y3 symbol:AT3G08760.1 [GO:0016301 "kinase activity" evidence=ISS] InterPro:IPR000719 ProDom:PD000001 PROSITE:PS50011 EMBL:AC012562 SPTR:Q9C9Y3	6e-66
Ljwgs_008393.1	3.2.2.1	Protein kinase [EC:2.7.1.37]	ath:At5g02290	T1E22.50; protein kinase, putative [EC:2.7.1.37] [KO:K00870]	1e-20				NAK_ARATH	ATP-binding;Kinase;Nucleotide-binding;Serine/threonine-proteinkinase;Transferase,Probable serine/threonine-protein kinase NAK (EC 2.7.1.37).	7e-21	GO_ID:23400	TAIR|gene:2077767 SPTR:Q9C9Y3 symbol:AT3G08760.1 [GO:0016301 "kinase activity" evidence=ISS] InterPro:IPR000719 ProDom:PD000001 PROSITE:PS50011 EMBL:AC012562 SPTR:Q9C9Y3	6e-66
Ljwgs_000306.1.1	2.4.3.9	E2.7.7.49 RNA-directed DNA polymerase [EC:2.7.7.49] [COG:COG3344] [GO:0003721 0003964]										GO_ID:33556	TAIR|gene:2055169 SPTR:Q9ZQQ6 symbol:AT2G14430.1 [GO:0003964 "RNA-directed DNA polymerase activity" evidence=ISS] InterPro:IPR005135 InterPro:IPR000477 Pfam:PF03372 Pfam:PF00078 EMBL:AC006067 PIR:B84517 SPTR:Q9ZQQ6	1e-23
Ljwgs_015718.1	1.9.10.2	HEMA glutamyl-tRNA reductase [EC:1.2.1.-] [COG:COG0373] [GO:0008883]	ath:At1g58290	F19C14.9; glutamyl-tRNA reductase 1 / GluTR (HEMA1) [EC:1.2.1.70] [KO:K02492]	8e-61	slr1808	COG0373	1e-28	HEM12_CUCSA	Chlorophyllbiosynthesis;Chloroplast;Multigenefamily;NADP;Oxidoreductase;Plastid;Porphyrinbiosynthesis;Transitpeptide,Glutamyl-tRNA reductase 2, chloroplast precursor (EC 1.2.1.70) (GluTR).	2e-69	GO_ID:51932	TAIR|gene:2042515 SPTR:Q9SJX1 symbol:AT2G31250.1 [GO:0006779 "porphyrin biosynthesis" evidence=TAS] [GO:0008883 "glutamyl-tRNA reductase activity" evidence=ISS] [GO:0009507 "chloroplast" evidence=ISS] InterPro:IPR006151 InterPro:IPR000343 Pfam:PF01488 EMBL:AC006593 PIR:D84718 Pfam:PF00745 Pfam:PF05201 TIGRFAMs:TIGR01035 PROSITE:PS00747 SPTR:Q9SJX1	3e-45
chr6.TM1091.15	1.10.7.9	E1.14.13.21 flavonoid 3-monooxygenase [EC:1.14.13.21] [GO:0016711]	ath:At5g07990	F13G24.190; cytochrome P450 75A5 / flavonoid 3-monooxygenase / flavonoid 3-hydroxylase (F3H) (F35H) (TT7) [EC:1.14.13.21] [KO:K05280]	7e-80	BH0579	COG2124	2e-23	C83B1_ARATH	Heme;Iron;Membrane;Metal-binding;Monooxygenase;Multigenefamily;Oxidoreductase;Transmembrane,Cytochrome P450 83B1 (EC 1.14.-.-).	3e-118	GO_ID:16992	TAIR|gene:2054511 SPTR:Q8LPP9 symbol:AT2G30750.1 [GO:0019825 "oxygen binding" evidence=ISS] InterPro:IPR001128 Pfam:PF00067 InterPro:IPR002403 InterPro:IPR002401 PRINTS:PR00463 PRINTS:PR00385 PROSITE:PS00086 PRINTS:PR00465 EMBL:AY094484 EMBL:BT001046 SPTR:Q8LPP9	4e-88
chr6.TM1091.15	1.11.14.4	E1.14.-.- [EC:1.14.-.-] [COG:COG2124]	ath:At5g07990	F13G24.190; cytochrome P450 75A5 / flavonoid 3-monooxygenase / flavonoid 3-hydroxylase (F3H) (F35H) (TT7) [EC:1.14.13.21] [KO:K05280]	7e-80	BH0579	COG2124	2e-23	C83B1_ARATH	Heme;Iron;Membrane;Metal-binding;Monooxygenase;Multigenefamily;Oxidoreductase;Transmembrane,Cytochrome P450 83B1 (EC 1.14.-.-).	3e-118	GO_ID:16992	TAIR|gene:2054511 SPTR:Q8LPP9 symbol:AT2G30750.1 [GO:0019825 "oxygen binding" evidence=ISS] InterPro:IPR001128 Pfam:PF00067 InterPro:IPR002403 InterPro:IPR002401 PRINTS:PR00463 PRINTS:PR00385 PROSITE:PS00086 PRINTS:PR00465 EMBL:AY094484 EMBL:BT001046 SPTR:Q8LPP9	4e-88
chr6.TM1091.15	1.10.3.12	E1.14.-.- [EC:1.14.-.-] [COG:COG2124]	ath:At5g07990	F13G24.190; cytochrome P450 75A5 / flavonoid 3-monooxygenase / flavonoid 3-hydroxylase (F3H) (F35H) (TT7) [EC:1.14.13.21] [KO:K05280]	7e-80	BH0579	COG2124	2e-23	C83B1_ARATH	Heme;Iron;Membrane;Metal-binding;Monooxygenase;Multigenefamily;Oxidoreductase;Transmembrane,Cytochrome P450 83B1 (EC 1.14.-.-).	3e-118	GO_ID:16992	TAIR|gene:2054511 SPTR:Q8LPP9 symbol:AT2G30750.1 [GO:0019825 "oxygen binding" evidence=ISS] InterPro:IPR001128 Pfam:PF00067 InterPro:IPR002403 InterPro:IPR002401 PRINTS:PR00463 PRINTS:PR00385 PROSITE:PS00086 PRINTS:PR00465 EMBL:AY094484 EMBL:BT001046 SPTR:Q8LPP9	4e-88
chr6.TM1091.15	1.10.6.12	E1.14.-.- [EC:1.14.-.-] [COG:COG2124]	ath:At5g07990	F13G24.190; cytochrome P450 75A5 / flavonoid 3-monooxygenase / flavonoid 3-hydroxylase (F3H) (F35H) (TT7) [EC:1.14.13.21] [KO:K05280]	7e-80	BH0579	COG2124	2e-23	C83B1_ARATH	Heme;Iron;Membrane;Metal-binding;Monooxygenase;Multigenefamily;Oxidoreductase;Transmembrane,Cytochrome P450 83B1 (EC 1.14.-.-).	3e-118	GO_ID:16992	TAIR|gene:2054511 SPTR:Q8LPP9 symbol:AT2G30750.1 [GO:0019825 "oxygen binding" evidence=ISS] InterPro:IPR001128 Pfam:PF00067 InterPro:IPR002403 InterPro:IPR002401 PRINTS:PR00463 PRINTS:PR00385 PROSITE:PS00086 PRINTS:PR00465 EMBL:AY094484 EMBL:BT001046 SPTR:Q8LPP9	4e-88
chr6.TM1091.15	1.3.3.23	E1.14.14.1 unspecific monooxygenase [EC:1.14.14.1] [COG:COG2124] [GO:0050381]	ath:At5g07990	F13G24.190; cytochrome P450 75A5 / flavonoid 3-monooxygenase / flavonoid 3-hydroxylase (F3H) (F35H) (TT7) [EC:1.14.13.21] [KO:K05280]	7e-80	BH0579	COG2124	2e-23	C83B1_ARATH	Heme;Iron;Membrane;Metal-binding;Monooxygenase;Multigenefamily;Oxidoreductase;Transmembrane,Cytochrome P450 83B1 (EC 1.14.-.-).	3e-118	GO_ID:16992	TAIR|gene:2054511 SPTR:Q8LPP9 symbol:AT2G30750.1 [GO:0019825 "oxygen binding" evidence=ISS] InterPro:IPR001128 Pfam:PF00067 InterPro:IPR002403 InterPro:IPR002401 PRINTS:PR00463 PRINTS:PR00385 PROSITE:PS00086 PRINTS:PR00465 EMBL:AY094484 EMBL:BT001046 SPTR:Q8LPP9	4e-88
chr6.TM1091.15	1.5.14.29	E1.14.14.1 unspecific monooxygenase [EC:1.14.14.1] [COG:COG2124] [GO:0050381]	ath:At5g07990	F13G24.190; cytochrome P450 75A5 / flavonoid 3-monooxygenase / flavonoid 3-hydroxylase (F3H) (F35H) (TT7) [EC:1.14.13.21] [KO:K05280]	7e-80	BH0579	COG2124	2e-23	C83B1_ARATH	Heme;Iron;Membrane;Metal-binding;Monooxygenase;Multigenefamily;Oxidoreductase;Transmembrane,Cytochrome P450 83B1 (EC 1.14.-.-).	3e-118	GO_ID:16992	TAIR|gene:2054511 SPTR:Q8LPP9 symbol:AT2G30750.1 [GO:0019825 "oxygen binding" evidence=ISS] InterPro:IPR001128 Pfam:PF00067 InterPro:IPR002403 InterPro:IPR002401 PRINTS:PR00463 PRINTS:PR00385 PROSITE:PS00086 PRINTS:PR00465 EMBL:AY094484 EMBL:BT001046 SPTR:Q8LPP9	4e-88
chr6.TM1091.15	1.1.7.13	E1.14.-.- [EC:1.14.-.-] [COG:COG2124]	ath:At5g07990	F13G24.190; cytochrome P450 75A5 / flavonoid 3-monooxygenase / flavonoid 3-hydroxylase (F3H) (F35H) (TT7) [EC:1.14.13.21] [KO:K05280]	7e-80	BH0579	COG2124	2e-23	C83B1_ARATH	Heme;Iron;Membrane;Metal-binding;Monooxygenase;Multigenefamily;Oxidoreductase;Transmembrane,Cytochrome P450 83B1 (EC 1.14.-.-).	3e-118	GO_ID:16992	TAIR|gene:2054511 SPTR:Q8LPP9 symbol:AT2G30750.1 [GO:0019825 "oxygen binding" evidence=ISS] InterPro:IPR001128 Pfam:PF00067 InterPro:IPR002403 InterPro:IPR002401 PRINTS:PR00463 PRINTS:PR00385 PROSITE:PS00086 PRINTS:PR00465 EMBL:AY094484 EMBL:BT001046 SPTR:Q8LPP9	4e-88
chr6.TM1091.15	1.11.4.6	E1.14.-.- [EC:1.14.-.-] [COG:COG2124]	ath:At5g07990	F13G24.190; cytochrome P450 75A5 / flavonoid 3-monooxygenase / flavonoid 3-hydroxylase (F3H) (F35H) (TT7) [EC:1.14.13.21] [KO:K05280]	7e-80	BH0579	COG2124	2e-23	C83B1_ARATH	Heme;Iron;Membrane;Metal-binding;Monooxygenase;Multigenefamily;Oxidoreductase;Transmembrane,Cytochrome P450 83B1 (EC 1.14.-.-).	3e-118	GO_ID:16992	TAIR|gene:2054511 SPTR:Q8LPP9 symbol:AT2G30750.1 [GO:0019825 "oxygen binding" evidence=ISS] InterPro:IPR001128 Pfam:PF00067 InterPro:IPR002403 InterPro:IPR002401 PRINTS:PR00463 PRINTS:PR00385 PROSITE:PS00086 PRINTS:PR00465 EMBL:AY094484 EMBL:BT001046 SPTR:Q8LPP9	4e-88
chr6.TM1091.15	1.11.4.2	E1.14.14.1 unspecific monooxygenase [EC:1.14.14.1] [COG:COG2124] [GO:0050381]	ath:At5g07990	F13G24.190; cytochrome P450 75A5 / flavonoid 3-monooxygenase / flavonoid 3-hydroxylase (F3H) (F35H) (TT7) [EC:1.14.13.21] [KO:K05280]	7e-80	BH0579	COG2124	2e-23	C83B1_ARATH	Heme;Iron;Membrane;Metal-binding;Monooxygenase;Multigenefamily;Oxidoreductase;Transmembrane,Cytochrome P450 83B1 (EC 1.14.-.-).	3e-118	GO_ID:16992	TAIR|gene:2054511 SPTR:Q8LPP9 symbol:AT2G30750.1 [GO:0019825 "oxygen binding" evidence=ISS] InterPro:IPR001128 Pfam:PF00067 InterPro:IPR002403 InterPro:IPR002401 PRINTS:PR00463 PRINTS:PR00385 PROSITE:PS00086 PRINTS:PR00465 EMBL:AY094484 EMBL:BT001046 SPTR:Q8LPP9	4e-88
gi45401062	99.2	Unclassified without homolog
chr1.CM0195.29	99.1.4.7136	GO_ID:52743										GO_ID:52743	TAIR|gene:3434292 SPTR:Q9LD83 symbol:AT1G12480.1 [GO:0000004 "biological process unknown" evidence=ND] [GO:0005215 "transporter activity" evidence=ISS] [GO:0016021 "integral to membrane" evidence=ISS] InterPro:IPR004695 EMBL:AC025416 EMBL:AC025417 EMBL:AF424557 EMBL:BT002640 Pfam:PF03595 SPTR:Q9LD83	7e-39
Ljwgs_014799.2	99.1.3.2.119	STHY_ARATH							STHY_ARATH	Metal-binding;Nuclearprotein;Repeat;Zinc;Zinc-finger,Putative salt tolerance-like protein At1g78600.	1e-28	GO_ID:43337	TAIR|gene:2202929 SPTR:Q9SYM2 symbol:AT1G78600.1 [GO:0003700 "transcription factor activity" evidence=ISS] [GO:0045449 "regulation of transcription" evidence=TAS] [GO:0008270 "zinc ion binding" evidence=ISS] InterPro:IPR000315 InterPro:IPR002926 Pfam:PF00643 SMART:SM00336 PROSITE:PS50119 ProDom:PD007661 EMBL:AC007260 EMBL:AY093108 EMBL:BT006324 EMBL:AY087387 PIR:F96814 SPTR:Q9SYM2	4e-29
Ljwgs_014799.2	99.1.4.491	GO_ID:43337							STHY_ARATH	Metal-binding;Nuclearprotein;Repeat;Zinc;Zinc-finger,Putative salt tolerance-like protein At1g78600.	1e-28	GO_ID:43337	TAIR|gene:2202929 SPTR:Q9SYM2 symbol:AT1G78600.1 [GO:0003700 "transcription factor activity" evidence=ISS] [GO:0045449 "regulation of transcription" evidence=TAS] [GO:0008270 "zinc ion binding" evidence=ISS] InterPro:IPR000315 InterPro:IPR002926 Pfam:PF00643 SMART:SM00336 PROSITE:PS50119 ProDom:PD007661 EMBL:AC007260 EMBL:AY093108 EMBL:BT006324 EMBL:AY087387 PIR:F96814 SPTR:Q9SYM2	4e-29
Ljwgs_083429.1	4.2.4.40.4	MCM5, CDC46 minichromosome maintenance protein 5 (cell division control protein 46)	sce:YLR274W	CDC46; Member of complex that acts at ARSs to initiate replication [KO:K02209]	2e-53	YLR274w	COG1241	5e-54	MCM5_YEAST	ATP-binding;Cellcycle;Completeproteome;DNAreplication;DNA-binding;Nuclearprotein;Nucleotide-binding;Transcription;Transcriptionregulation,Minichromosome maintenance protein 5 (Cell division control protein 46).	1e-53	GO_ID:16173	TAIR|gene:2054697 SPTR:O80786 symbol:AT2G07690.1 [GO:0003677 "DNA binding" evidence=ISS] [GO:0005524 "ATP binding" evidence=ISS] [GO:0006270 "DNA replication initiation" evidence=ISS] [GO:0008094 "DNA-dependent ATPase activity" evidence=ISS] InterPro:IPR008048 InterPro:IPR001208 GO:GO:0005634 Pfam:PF00493 PRINTS:PR01657 ProDom:PD001041 SMART:SM00350 PROSITE:PS00847 PROSITE:PS50051 PRINTS:PR01661 …	1e-70
Ljwgs_083429.1	1.4.1.60	E3.6.1.3 adenosinetriphosphatase [EC:3.6.1.3] [GO:0004003 0004004 0008026 0008094 0008186]	sce:YLR274W	CDC46; Member of complex that acts at ARSs to initiate replication [KO:K02209]	2e-53	YLR274w	COG1241	5e-54	MCM5_YEAST	ATP-binding;Cellcycle;Completeproteome;DNAreplication;DNA-binding;Nuclearprotein;Nucleotide-binding;Transcription;Transcriptionregulation,Minichromosome maintenance protein 5 (Cell division control protein 46).	1e-53	GO_ID:16173	TAIR|gene:2054697 SPTR:O80786 symbol:AT2G07690.1 [GO:0003677 "DNA binding" evidence=ISS] [GO:0005524 "ATP binding" evidence=ISS] [GO:0006270 "DNA replication initiation" evidence=ISS] [GO:0008094 "DNA-dependent ATPase activity" evidence=ISS] InterPro:IPR008048 InterPro:IPR001208 GO:GO:0005634 Pfam:PF00493 PRINTS:PR01657 ProDom:PD001041 SMART:SM00350 PROSITE:PS00847 PROSITE:PS50051 PRINTS:PR01661 …	1e-70
chr1.CM1413.24	99.1.4.3473	GO_ID:49002							AECC8_ARATH	Auxinsignalingpathway;Hypotheticalprotein;Membrane;Transmembrane;Transport,Putative auxin efflux carrier component 8 (AtPIN8).	9e-134	GO_ID:49002	TAIR|gene:2171391 SPTR:Q9FFD0 symbol:AT5G16530.1 [GO:0005215 "transporter activity" evidence=ISS] [GO:0009672 "auxin:hydrogen symporter activity" evidence=ISS] [GO:0009926 "auxin polar transport" evidence=ISS] Pfam:PF03547 InterPro:IPR004776 TIGRFAMs:TIGR00946 EMBL:AB005242 GeneFarm:3030 SPTR:Q9FFD0	3e-134
chr1.CM1413.24	99.1.3.2.555	AECC8_ARATH							AECC8_ARATH	Auxinsignalingpathway;Hypotheticalprotein;Membrane;Transmembrane;Transport,Putative auxin efflux carrier component 8 (AtPIN8).	9e-134	GO_ID:49002	TAIR|gene:2171391 SPTR:Q9FFD0 symbol:AT5G16530.1 [GO:0005215 "transporter activity" evidence=ISS] [GO:0009672 "auxin:hydrogen symporter activity" evidence=ISS] [GO:0009926 "auxin polar transport" evidence=ISS] Pfam:PF03547 InterPro:IPR004776 TIGRFAMs:TIGR00946 EMBL:AB005242 GeneFarm:3030 SPTR:Q9FFD0	3e-134
chr5.CM0052.11	3.3.10.117	BMPR1 bone morphogenetic protein receptor, type I [EC:2.7.1.37]	ath:At5g02290	T1E22.50; protein kinase, putative [EC:2.7.1.37] [KO:K00870]	2e-22				BRL2_ARATH	ATP-binding;Glycoprotein;Kinase;Leucine-richrepeat;Membrane;Nucleotide-binding;Receptor;Repeat;Serine/threonine-proteinkinase;Signal;Transferase;Transmembrane,Serine/threonine-protein kinase BRI1-like 2 precursor (EC 2.7.1.37) (BRASSINOSTEROID INSENSITIVE 1-like protein 2) (Protein VASCULAR HIGHWAY 1).	2e-27	GO_ID:12319	TAIR|gene:2162295 SPTR:Q9FIH3 symbol:AT5G42440.1 [GO:0016301 "kinase activity" evidence=ISS] EMBL:AB016888 EMBL:BT011003 HSSP:Q62838 InterPro:IPR000719 InterPro:IPR008271 Pfam:PF00069 ProDom:PD000001 Prosite:PS00107 PROSITE:PS50011 Prosite:PS00108 SPTR:Q9FIH3	4e-43
chr5.CM0052.11	3.2.2.1	Protein kinase [EC:2.7.1.37]	ath:At5g02290	T1E22.50; protein kinase, putative [EC:2.7.1.37] [KO:K00870]	2e-22				BRL2_ARATH	ATP-binding;Glycoprotein;Kinase;Leucine-richrepeat;Membrane;Nucleotide-binding;Receptor;Repeat;Serine/threonine-proteinkinase;Signal;Transferase;Transmembrane,Serine/threonine-protein kinase BRI1-like 2 precursor (EC 2.7.1.37) (BRASSINOSTEROID INSENSITIVE 1-like protein 2) (Protein VASCULAR HIGHWAY 1).	2e-27	GO_ID:12319	TAIR|gene:2162295 SPTR:Q9FIH3 symbol:AT5G42440.1 [GO:0016301 "kinase activity" evidence=ISS] EMBL:AB016888 EMBL:BT011003 HSSP:Q62838 InterPro:IPR000719 InterPro:IPR008271 Pfam:PF00069 ProDom:PD000001 Prosite:PS00107 PROSITE:PS50011 Prosite:PS00108 SPTR:Q9FIH3	4e-43
Ljwgs_024327.1	99.1.3.2.1862	H2A_CICAR							H2A_CICAR	Chromosomalprotein;DNA-binding;Nuclearprotein;Nucleosomecore,Histone H2A.	9e-43	GO_ID:15962	TAIR|gene:2199485 SPTR:Q9S9K7 symbol:AT1G54690.1 [GO:0003677 "DNA binding" evidence=ISS] InterPro:IPR002119 Interpro:IPR007125 Pfam:PF00125 InterPro:IPR007124 GO:GO:0005694 GO:GO:0005634 PRINTS:PR00620 ProDom:PD000522 SMART:SM00414 PROSITE:PS00046 GO:GO:0000786 HSSP:P06897 EMBL:AC005388 EMBL:AY085671 EMBL:AF411788 EMBL:AY094023 PIR:A96589 SMR:Q9S9K7 SPTR:Q9S9K7	4e-42
Ljwgs_024327.1	99.1.4.2203	GO_ID:15962							H2A_CICAR	Chromosomalprotein;DNA-binding;Nuclearprotein;Nucleosomecore,Histone H2A.	9e-43	GO_ID:15962	TAIR|gene:2199485 SPTR:Q9S9K7 symbol:AT1G54690.1 [GO:0003677 "DNA binding" evidence=ISS] InterPro:IPR002119 Interpro:IPR007125 Pfam:PF00125 InterPro:IPR007124 GO:GO:0005694 GO:GO:0005634 PRINTS:PR00620 ProDom:PD000522 SMART:SM00414 PROSITE:PS00046 GO:GO:0000786 HSSP:P06897 EMBL:AC005388 EMBL:AY085671 EMBL:AF411788 EMBL:AY094023 PIR:A96589 SMR:Q9S9K7 SPTR:Q9S9K7	4e-42
Ljwgs_062028.1	99.2	Unclassified without homolog
Ljwgs_006633.3	99.1.3.2.1885	DR100_ARATH	ath:At4g28490	F20O9.180; leucine-rich repeat transmembrane protein kinase, putative [EC:2.7.1.37] [KO:K00870]	5e-21				DR100_ARATH	DNAdamage;DNArepair;Leucine-richrepeat;Repeat;Signal,DNA-damage-repair/toleration protein DRT100 precursor.	7e-26	GO_ID:28615	TAIR|gene:2019862 SPTR:Q8GY50 symbol:AT1G79620.1 [GO:0016301 "kinase activity" evidence=ISS] [GO:0004674 "protein serine/threonine kinase activity" evidence=ISS] [GO:0005524 "ATP binding" evidence=ISS] [GO:0006468 "protein amino acid phosphorylation" evidence=ISS] [GO:0007169 "transmembrane receptor protein tyrosine kinase signaling pathway" evidence=ISS] Pfam:PF00560 InterPro:IPR000719 InterPro:…	2e-108
Ljwgs_006633.3	99.1.1.97	KO:K00870	ath:At4g28490	F20O9.180; leucine-rich repeat transmembrane protein kinase, putative [EC:2.7.1.37] [KO:K00870]	5e-21				DR100_ARATH	DNAdamage;DNArepair;Leucine-richrepeat;Repeat;Signal,DNA-damage-repair/toleration protein DRT100 precursor.	7e-26	GO_ID:28615	TAIR|gene:2019862 SPTR:Q8GY50 symbol:AT1G79620.1 [GO:0016301 "kinase activity" evidence=ISS] [GO:0004674 "protein serine/threonine kinase activity" evidence=ISS] [GO:0005524 "ATP binding" evidence=ISS] [GO:0006468 "protein amino acid phosphorylation" evidence=ISS] [GO:0007169 "transmembrane receptor protein tyrosine kinase signaling pathway" evidence=ISS] Pfam:PF00560 InterPro:IPR000719 InterPro:…	2e-108
Ljwgs_006633.3	99.1.4.3439	GO_ID:28615	ath:At4g28490	F20O9.180; leucine-rich repeat transmembrane protein kinase, putative [EC:2.7.1.37] [KO:K00870]	5e-21				DR100_ARATH	DNAdamage;DNArepair;Leucine-richrepeat;Repeat;Signal,DNA-damage-repair/toleration protein DRT100 precursor.	7e-26	GO_ID:28615	TAIR|gene:2019862 SPTR:Q8GY50 symbol:AT1G79620.1 [GO:0016301 "kinase activity" evidence=ISS] [GO:0004674 "protein serine/threonine kinase activity" evidence=ISS] [GO:0005524 "ATP binding" evidence=ISS] [GO:0006468 "protein amino acid phosphorylation" evidence=ISS] [GO:0007169 "transmembrane receptor protein tyrosine kinase signaling pathway" evidence=ISS] Pfam:PF00560 InterPro:IPR000719 InterPro:…	2e-108
Ljwgs_020316.2	99.1.4.4024	GO_ID:29545							HBP1B_WHEAT	Activator;Coiledcoil;DNA-binding;Nuclearprotein;Transcription;Transcriptionregulation,Transcription factor HBP-1b(c38).	3e-15	GO_ID:29545	TAIR|gene:2124156 SPTR:Q9SN44 symbol:AT4G18690.1 [GO:0005554 "molecular function unknown" evidence=ND] [GO:0000004 "biological process unknown" evidence=ND] [GO:0008372 "cellular component unknown" evidence=ND] EMBL:AL035526 EMBL:AL161549 PIR:T04861 SPTR:Q9SN44	3e-26
Ljwgs_020316.2	99.1.3.2.476	HBP1B_WHEAT							HBP1B_WHEAT	Activator;Coiledcoil;DNA-binding;Nuclearprotein;Transcription;Transcriptionregulation,Transcription factor HBP-1b(c38).	3e-15	GO_ID:29545	TAIR|gene:2124156 SPTR:Q9SN44 symbol:AT4G18690.1 [GO:0005554 "molecular function unknown" evidence=ND] [GO:0000004 "biological process unknown" evidence=ND] [GO:0008372 "cellular component unknown" evidence=ND] EMBL:AL035526 EMBL:AL161549 PIR:T04861 SPTR:Q9SN44	3e-26
chr5.CM0788.52	99.1.4.5875	GO_ID:37540										GO_ID:37540	TAIR|gene:2050890 SPTR:O22146 symbol:AT2G45260.1 [GO:0000004 "biological process unknown" evidence=ND] [GO:0005554 "molecular function unknown" evidence=ND] [GO:0008372 "cellular component unknown" evidence=ND] InterPro:IPR006943 Pfam:PF04859 EMBL:AC002387 EMBL:AY091132 EMBL:AY114007 PIR:D84888 SPTR:O22146	6e-69
chr6.CM0037.61.1	3.3.3.15.8	CNGF cyclic nucleotide gated channel, other eukaryote	ath:At5g57940	MTI20.20; cyclic nucleotide-regulated ion channel (CNGC5) [KO:K05391]	4e-37				CNGC5_ARATH	Alternativesplicing;Calmodulin-binding;cAMP;cAMP-binding;cGMP;cGMP-binding;Iontransport;Ionicchannel;Membrane;Multigenefamily;Nucleotide-binding;Transmembrane;Transport,Probable cyclic nucleotide-gated ion channel 5 (AtCNGC5) (Cyclic nucleotide- and calmodulin-regulated ion channel 5).	2e-37	GO_ID:576	TAIR|gene:2174447 SPTR:Q8RWS9 symbol:AT5G57940.1 [GO:0005516 "calmodulin binding" evidence=TAS] [GO:0005267 "potassium channel activity" evidence=ISS] [GO:0030551 "cyclic nucleotide binding" evidence=ISS] Pfam:PF00612 InterPro:IPR005821 InterPro:IPR000595 InterPro:IPR000048 InterPro:IPR003938 InterPro:IPR001622 Pfam:PF00520 Pfam:PF00027 PROSITE:PS50096 PRINTS:PR01463 PROSITE:PS00888 PROSITE:PS008…	8e-38
Ljwgs_053971.1	99.1.4.935	GO_ID:46250										GO_ID:46250	TAIR|gene:2034070 SPTR:Q9ZU12 symbol:AT1G52140.1 [GO:0005554 "molecular function unknown" evidence=ND] [GO:0000004 "biological process unknown" evidence=ND] [GO:0008372 "cellular component unknown" evidence=ND] EMBL:AC006216 EMBL:BT004108 EMBL:BT005465 PIR:D96561 SPTR:Q9ZU12	1e-36
gi45353533	99.2	Unclassified without homolog
Ljwgs_075829.1.1	99.1.4.4518	GO_ID:40234	spo:SPAC1565.06c	sid3; sid3 protein; gtpase; inducer of septum formation [KO:K07976]	8e-10				SPG1_SCHPO	Cellcycle;Celldivision;Completeproteome;GTP-binding;Mitosis;Nucleotide-binding,Septum-promoting GTP-binding protein 1 (GTPase spg1) (Sid3 protein).	4e-10	GO_ID:40234	TAIR|gene:2160124 SPTR:Q9SUJ6 symbol:AT5G54840.1 [GO:0008372 "cellular component unknown" evidence=ND] [GO:0005525 "GTP binding" evidence=ISS] InterPro:IPR001806 Interpro:IPR005225 TIGRFAMs:TIGR00231 PRINTS:PR00449 EMBL:AB005232 EMBL:AJ238846 SPTR:Q9SUJ6	8e-22
Ljwgs_075829.1.1	99.1.1.65	KO:K07976	spo:SPAC1565.06c	sid3; sid3 protein; gtpase; inducer of septum formation [KO:K07976]	8e-10				SPG1_SCHPO	Cellcycle;Celldivision;Completeproteome;GTP-binding;Mitosis;Nucleotide-binding,Septum-promoting GTP-binding protein 1 (GTPase spg1) (Sid3 protein).	4e-10	GO_ID:40234	TAIR|gene:2160124 SPTR:Q9SUJ6 symbol:AT5G54840.1 [GO:0008372 "cellular component unknown" evidence=ND] [GO:0005525 "GTP binding" evidence=ISS] InterPro:IPR001806 Interpro:IPR005225 TIGRFAMs:TIGR00231 PRINTS:PR00449 EMBL:AB005232 EMBL:AJ238846 SPTR:Q9SUJ6	8e-22
Ljwgs_075829.1.1	99.1.3.2.1848	SPG1_SCHPO	spo:SPAC1565.06c	sid3; sid3 protein; gtpase; inducer of septum formation [KO:K07976]	8e-10				SPG1_SCHPO	Cellcycle;Celldivision;Completeproteome;GTP-binding;Mitosis;Nucleotide-binding,Septum-promoting GTP-binding protein 1 (GTPase spg1) (Sid3 protein).	4e-10	GO_ID:40234	TAIR|gene:2160124 SPTR:Q9SUJ6 symbol:AT5G54840.1 [GO:0008372 "cellular component unknown" evidence=ND] [GO:0005525 "GTP binding" evidence=ISS] InterPro:IPR001806 Interpro:IPR005225 TIGRFAMs:TIGR00231 PRINTS:PR00449 EMBL:AB005232 EMBL:AJ238846 SPTR:Q9SUJ6	8e-22
Ljwgs_026189.1	99.1.4.2162	GO_ID:1282										GO_ID:1282	TAIR|gene:2195622 SPTR:O80763 symbol:AT1G60420.1 [GO:0008372 "cellular component unknown" evidence=ND] InterPro:IPR006663 Pfam:PF00085 InterPro:IPR006662 Prosite:PS00194 GO:GO:0006810 PRINTS:PR00421 InterPro:IPR011424 Pfam:PF07649 InterPro:IPR011594 ProDom:PD003679 EMBL:AC004473 EMBL:AY065433 EMBL:AY117231 PIR:T02292 HSSP:O77093 SMR:O80763 SPTR:O80763	2e-30
Ljwgs_028879.1	99.2	Unclassified without homolog
Ljwgs_054750.2	99.1.4.4417	GO_ID:47700										GO_ID:47700	TAIR|gene:3689310 SPTR:Q9C533 symbol:AT1G69420.1 [GO:0000004 "biological process unknown" evidence=ND] Pfam:PF01529 InterPro:IPR001594 PROSITE:PS50216 ProDom:PD003041 EMBL:AC018364 EMBL:AC073178 SPTR:Q9C533	7e-24
TM0914.26.1	2.4.3.43	RAD51 DNA repair protein Rad51 [COG:COG0468]	ath:At2g19490	F3P11.9; recA family protein [KO:K03553]	3e-83	RP761	COG0468	6e-48	RECA_COXBU	ATP-binding;Completeproteome;DNAdamage;DNArecombination;DNArepair;DNA-binding;Nucleotide-binding;SOSresponse,Protein recA (Recombinase A).	3e-50	GO_ID:31331	TAIR|gene:2050438 SPTR:Q9ZUP2 symbol:AT2G19490.1 [GO:0003677 "DNA binding" evidence=ISS] [GO:0006281 "DNA repair" evidence=ISS] [GO:0006310 "DNA recombination" evidence=ISS] [GO:0008094 "DNA-dependent ATPase activity" evidence=ISS] [GO:0009432 "SOS response" evidence=ISS] InterPro:IPR003593 InterPro:IPR001553 Pfam:PF00154 SMART:SM00382 ProDom:PD000229 PROSITE:PS50162 PROSITE:PS50163 EMBL:AC005917…	7e-84
TM0914.26.1	2.4.3.45	RADB DNA repair protein RadB [COG:COG0468]	ath:At2g19490	F3P11.9; recA family protein [KO:K03553]	3e-83	RP761	COG0468	6e-48	RECA_COXBU	ATP-binding;Completeproteome;DNAdamage;DNArecombination;DNArepair;DNA-binding;Nucleotide-binding;SOSresponse,Protein recA (Recombinase A).	3e-50	GO_ID:31331	TAIR|gene:2050438 SPTR:Q9ZUP2 symbol:AT2G19490.1 [GO:0003677 "DNA binding" evidence=ISS] [GO:0006281 "DNA repair" evidence=ISS] [GO:0006310 "DNA recombination" evidence=ISS] [GO:0008094 "DNA-dependent ATPase activity" evidence=ISS] [GO:0009432 "SOS response" evidence=ISS] InterPro:IPR003593 InterPro:IPR001553 Pfam:PF00154 SMART:SM00382 ProDom:PD000229 PROSITE:PS50162 PROSITE:PS50163 EMBL:AC005917…	7e-84
TM0914.26.1	2.4.3.44	RADA DNA repair protein RadA [COG:COG0468]	ath:At2g19490	F3P11.9; recA family protein [KO:K03553]	3e-83	RP761	COG0468	6e-48	RECA_COXBU	ATP-binding;Completeproteome;DNAdamage;DNArecombination;DNArepair;DNA-binding;Nucleotide-binding;SOSresponse,Protein recA (Recombinase A).	3e-50	GO_ID:31331	TAIR|gene:2050438 SPTR:Q9ZUP2 symbol:AT2G19490.1 [GO:0003677 "DNA binding" evidence=ISS] [GO:0006281 "DNA repair" evidence=ISS] [GO:0006310 "DNA recombination" evidence=ISS] [GO:0008094 "DNA-dependent ATPase activity" evidence=ISS] [GO:0009432 "SOS response" evidence=ISS] InterPro:IPR003593 InterPro:IPR001553 Pfam:PF00154 SMART:SM00382 ProDom:PD000229 PROSITE:PS50162 PROSITE:PS50163 EMBL:AC005917…	7e-84
TM0914.26.1	2.4.3.36	RECA recombination protein RecA [COG:COG0468]	ath:At2g19490	F3P11.9; recA family protein [KO:K03553]	3e-83	RP761	COG0468	6e-48	RECA_COXBU	ATP-binding;Completeproteome;DNAdamage;DNArecombination;DNArepair;DNA-binding;Nucleotide-binding;SOSresponse,Protein recA (Recombinase A).	3e-50	GO_ID:31331	TAIR|gene:2050438 SPTR:Q9ZUP2 symbol:AT2G19490.1 [GO:0003677 "DNA binding" evidence=ISS] [GO:0006281 "DNA repair" evidence=ISS] [GO:0006310 "DNA recombination" evidence=ISS] [GO:0008094 "DNA-dependent ATPase activity" evidence=ISS] [GO:0009432 "SOS response" evidence=ISS] InterPro:IPR003593 InterPro:IPR001553 Pfam:PF00154 SMART:SM00382 ProDom:PD000229 PROSITE:PS50162 PROSITE:PS50163 EMBL:AC005917…	7e-84
TM0914.26.1	1.4.1.60	E3.6.1.3 adenosinetriphosphatase [EC:3.6.1.3] [GO:0004003 0004004 0008026 0008094 0008186]	ath:At2g19490	F3P11.9; recA family protein [KO:K03553]	3e-83	RP761	COG0468	6e-48	RECA_COXBU	ATP-binding;Completeproteome;DNAdamage;DNArecombination;DNArepair;DNA-binding;Nucleotide-binding;SOSresponse,Protein recA (Recombinase A).	3e-50	GO_ID:31331	TAIR|gene:2050438 SPTR:Q9ZUP2 symbol:AT2G19490.1 [GO:0003677 "DNA binding" evidence=ISS] [GO:0006281 "DNA repair" evidence=ISS] [GO:0006310 "DNA recombination" evidence=ISS] [GO:0008094 "DNA-dependent ATPase activity" evidence=ISS] [GO:0009432 "SOS response" evidence=ISS] InterPro:IPR003593 InterPro:IPR001553 Pfam:PF00154 SMART:SM00382 ProDom:PD000229 PROSITE:PS50162 PROSITE:PS50163 EMBL:AC005917…	7e-84
Ljwgs_011167.2	99.1.4.6384	GO_ID:42515										GO_ID:42515	TAIR|gene:3440485 SPTR:Q9FGU9 symbol:AT5G59020.1 [GO:0005554 "molecular function unknown" evidence=ND] [GO:0000004 "biological process unknown" evidence=ND] [GO:0008372 "cellular component unknown" evidence=ND] EMBL:AB024027 EMBL:AK175788 SPTR:Q9FGU9	2e-75
Ljwgs_039342.2	4.2.5	Apoptosis [CLASS:04210] [PATH:hsa04210] [GO:0006915]							TMVRN_NICGU	Alternativesplicing;ATP-binding;Hypersensitiveresponse;Leucine-richrepeat;Nucleotide-binding;Plantdefense;Repeat,TMV resistance protein N.	3e-57	GO_ID:19754	TAIR|gene:2027527 SPTR:Q9FXA6 symbol:AT1G56540.1 [GO:0006952 "defense response" evidence=ISS] Pfam:PF00560 InterPro:IPR003593 InterPro:IPR001611 InterPro:IPR000157 InterPro:IPR002182 InterPro:IPR000767 Pfam:PF01582 GO:GO:0006915 SMART:SM00382 GO:GO:0016020 SMART:SM00255 PROSITE:PS50104 PRINTS:PR00364 Pfam:PF00931 InterPro:IPR011713 Pfam:PF07725 EMBL:AC009323 PIR:A96607 SPTR:Q9FXA6	7e-54
Ljwgs_060721.1.1	99.2	Unclassified without homolog
chr6.CM0139.87.1	99.2	Unclassified without homolog
gi45401789	99.2	Unclassified without homolog
Ljwgs_047894.1.1	99.2	Unclassified without homolog
Ljwgs_010155.1	1.1.5.24	E2.7.1.105, PFK 6-phosphofructo-2-kinase [EC:2.7.1.105] [COG:COG0406] [GO:0003873]	ath:At3g50520	T20E23.120; phosphoglycerate/bisphosphoglycerate mutase family protein [EC:5.4.2.1] [KO:K01834]	5e-55	DR1393	COG0406	8e-12	GPMB_SALTI	Completeproteome;Glycolysis;Isomerase,Probable phosphoglycerate mutase gpmB (EC 5.4.2.1) (Phosphoglyceromutase) (PGAM).	6e-12	GO_ID:875	TAIR|gene:2098689 SPTR:Q9SCS3 symbol:AT3G50520.1 [GO:0008372 "cellular component unknown" evidence=ND] [GO:0003824 "catalytic activity" evidence=ISS] [GO:0008152 "metabolism" evidence=ISS] InterPro:IPR001345 Pfam:PF00300 GO:GO:0008152 PROSITE:PS00175 EMBL:AL133363 EMBL:AY035101 EMBL:AY063062 PIR:T46083 HSSP:Q9ALU0 SPTR:Q9SCS3	1e-55
Ljwgs_010155.1	1.1.1.11	E5.4.2.1, gpm phosphoglycerate mutase [EC:5.4.2.1] [COG:COG0406 COG0588 COG0696] [GO:0004619]	ath:At3g50520	T20E23.120; phosphoglycerate/bisphosphoglycerate mutase family protein [EC:5.4.2.1] [KO:K01834]	5e-55	DR1393	COG0406	8e-12	GPMB_SALTI	Completeproteome;Glycolysis;Isomerase,Probable phosphoglycerate mutase gpmB (EC 5.4.2.1) (Phosphoglyceromutase) (PGAM).	6e-12	GO_ID:875	TAIR|gene:2098689 SPTR:Q9SCS3 symbol:AT3G50520.1 [GO:0008372 "cellular component unknown" evidence=ND] [GO:0003824 "catalytic activity" evidence=ISS] [GO:0008152 "metabolism" evidence=ISS] InterPro:IPR001345 Pfam:PF00300 GO:GO:0008152 PROSITE:PS00175 EMBL:AL133363 EMBL:AY035101 EMBL:AY063062 PIR:T46083 HSSP:Q9ALU0 SPTR:Q9SCS3	1e-55
Ljwgs_010155.1	1.9.10.42	COBC2, cobC, phpB alpha-ribazole phosphatase [EC:3.1.3.73] [COG:COG0406] [GO:0019175]	ath:At3g50520	T20E23.120; phosphoglycerate/bisphosphoglycerate mutase family protein [EC:5.4.2.1] [KO:K01834]	5e-55	DR1393	COG0406	8e-12	GPMB_SALTI	Completeproteome;Glycolysis;Isomerase,Probable phosphoglycerate mutase gpmB (EC 5.4.2.1) (Phosphoglyceromutase) (PGAM).	6e-12	GO_ID:875	TAIR|gene:2098689 SPTR:Q9SCS3 symbol:AT3G50520.1 [GO:0008372 "cellular component unknown" evidence=ND] [GO:0003824 "catalytic activity" evidence=ISS] [GO:0008152 "metabolism" evidence=ISS] InterPro:IPR001345 Pfam:PF00300 GO:GO:0008152 PROSITE:PS00175 EMBL:AL133363 EMBL:AY035101 EMBL:AY063062 PIR:T46083 HSSP:Q9ALU0 SPTR:Q9SCS3	1e-55
Ljwgs_010155.1	1.1.5.23	E3.1.3.46 fructose-2,6-bisphosphatase [EC:3.1.3.46] [COG:COG0406] [GO:0004331]	ath:At3g50520	T20E23.120; phosphoglycerate/bisphosphoglycerate mutase family protein [EC:5.4.2.1] [KO:K01834]	5e-55	DR1393	COG0406	8e-12	GPMB_SALTI	Completeproteome;Glycolysis;Isomerase,Probable phosphoglycerate mutase gpmB (EC 5.4.2.1) (Phosphoglyceromutase) (PGAM).	6e-12	GO_ID:875	TAIR|gene:2098689 SPTR:Q9SCS3 symbol:AT3G50520.1 [GO:0008372 "cellular component unknown" evidence=ND] [GO:0003824 "catalytic activity" evidence=ISS] [GO:0008152 "metabolism" evidence=ISS] InterPro:IPR001345 Pfam:PF00300 GO:GO:0008152 PROSITE:PS00175 EMBL:AL133363 EMBL:AY035101 EMBL:AY063062 PIR:T46083 HSSP:Q9ALU0 SPTR:Q9SCS3	1e-55
Ljwgs_056668.1	99.1.4.1283	GO_ID:19732							LBD4_ARATH	,LOB domain protein 4.	1e-22	GO_ID:19732	TAIR|gene:2197499 SPTR:Q9SHE9 symbol:AT1G31320.1 [GO:0000004 "biological process unknown" evidence=ND] [GO:0005554 "molecular function unknown" evidence=ISS] Pfam:PF03195 InterPro:IPR004883 PROSITE:PS50891 EMBL:AC007654 PIR:B86439 SPTR:Q9SHE9	4e-23
Ljwgs_056668.1	99.1.3.2.651	LBD4_ARATH							LBD4_ARATH	,LOB domain protein 4.	1e-22	GO_ID:19732	TAIR|gene:2197499 SPTR:Q9SHE9 symbol:AT1G31320.1 [GO:0000004 "biological process unknown" evidence=ND] [GO:0005554 "molecular function unknown" evidence=ISS] Pfam:PF03195 InterPro:IPR004883 PROSITE:PS50891 EMBL:AC007654 PIR:B86439 SPTR:Q9SHE9	4e-23
Ljwgs_033939.1	99.1.4.4998	GO_ID:31611							XTH_SOYBN	Apoplast;Cellwall;Glycoprotein;Glycosidase;Hydrolase;Signal;Transferase,Probable xyloglucan endotransglucosylase/hydrolase precursor (EC 2.4.1.207) (Fragment).	2e-68	GO_ID:31611	TAIR|gene:2159117 SPTR:Q9XIW1 symbol:AT5G13870.1 [GO:0016798 "hydrolase activity, acting on glycosyl bonds" evidence=ISS] InterPro:IPR000757 InterPro:IPR008985 InterPro:IPR008263 InterPro:IPR008264 InterPro:IPR010713 Pfam:PF00722 HSSP:P23904 PRINTS:PR00737 PROSITE:PS01034 Pfam:PF06955 EMBL:AB005230 EMBL:AF163822 EMBL:AB026486 SMR:Q9XIW1 GeneFarm:2636 SPTR:Q9XIW1	2e-62
Ljwgs_033939.1	99.1.3.1.33	EC 2.4.1.207							XTH_SOYBN	Apoplast;Cellwall;Glycoprotein;Glycosidase;Hydrolase;Signal;Transferase,Probable xyloglucan endotransglucosylase/hydrolase precursor (EC 2.4.1.207) (Fragment).	2e-68	GO_ID:31611	TAIR|gene:2159117 SPTR:Q9XIW1 symbol:AT5G13870.1 [GO:0016798 "hydrolase activity, acting on glycosyl bonds" evidence=ISS] InterPro:IPR000757 InterPro:IPR008985 InterPro:IPR008263 InterPro:IPR008264 InterPro:IPR010713 Pfam:PF00722 HSSP:P23904 PRINTS:PR00737 PROSITE:PS01034 Pfam:PF06955 EMBL:AB005230 EMBL:AF163822 EMBL:AB026486 SMR:Q9XIW1 GeneFarm:2636 SPTR:Q9XIW1	2e-62
chr5.CM0089.52	99.1.4.4064	GO_ID:8595										GO_ID:8595	TAIR|gene:2066235 SPTR:O48720 symbol:AT2G26530.1 [GO:0005554 "molecular function unknown" evidence=ND] [GO:0000004 "biological process unknown" evidence=ND] EMBL:AC002505 EMBL:AY150396 PIR:T00986 SPTR:O48720	5e-12
Ljwgs_071958.1	99.1.4.1245	GO_ID:55231										GO_ID:55231	TAIR|gene:3697543 SPTR:O80434 symbol:IRX12 [GO:0009834 "secondary cell wall biosynthesis (sensu Magnoliophyta)" evidence=IMP] InterPro:IPR002355 InterPro:IPR001117 Pfam:PF00394 InterPro:IPR011706 InterPro:IPR011707 PROSITE:PS00079 PROSITE:PS00080 HSSP:Q9Y780 Pfam:PF07731 Pfam:PF07732 EMBL:AC003028 EMBL:AY052669 EMBL:AY063730 EMBL:AY065187 EMBL:AY114636 PIR:T01240 SPTR:O80434	1e-12
chr6.CM0686.14.2	2.4.3.115	RFCL replication factor C, large subunit [COG:COG0470]	ape:APE1524	replication factor subunit C [KO:K04800]	8e-10	YMR078c	COG0470	5e-26	CHL12_YEAST	ATP-binding;Cellcycle;Completeproteome;DNAreplication;DNA-binding;Nuclearprotein;Nucleotide-binding,Protein CHL12.	1e-25	GO_ID:4278	SGD|S000004683 SPTR:P49956 symbol:CTF18 [GO:0005663 "DNA replication factor C complex" evidence=IPI] [GO:0005739 "mitochondrion" evidence=IDA] [GO:0005554 "molecular function unknown" evidence=ND] [GO:0007064 "mitotic sister chromatid cohesion" evidence=IMP] InterPro:IPR003593 InterPro:IPR003959 InterPro:IPR000862 Pfam:PF00004 SGD:S000004683 GO:GO:0005739 SMART:SM00382 EMBL:Z49259 EMBL:L24514 PIR…	5e-26
chr6.CM0686.14.2	2.4.1.1.1.6	DPO3D2, holB DNA polymerase III delta subunit [COG:COG0470]	ape:APE1524	replication factor subunit C [KO:K04800]	8e-10	YMR078c	COG0470	5e-26	CHL12_YEAST	ATP-binding;Cellcycle;Completeproteome;DNAreplication;DNA-binding;Nuclearprotein;Nucleotide-binding,Protein CHL12.	1e-25	GO_ID:4278	SGD|S000004683 SPTR:P49956 symbol:CTF18 [GO:0005663 "DNA replication factor C complex" evidence=IPI] [GO:0005739 "mitochondrion" evidence=IDA] [GO:0005554 "molecular function unknown" evidence=ND] [GO:0007064 "mitotic sister chromatid cohesion" evidence=IMP] InterPro:IPR003593 InterPro:IPR003959 InterPro:IPR000862 Pfam:PF00004 SGD:S000004683 GO:GO:0005739 SMART:SM00382 EMBL:Z49259 EMBL:L24514 PIR…	5e-26
chr6.CM0686.14.2	2.4.3.116	RFCS replication factor C, small subunit [COG:COG0470]	ape:APE1524	replication factor subunit C [KO:K04800]	8e-10	YMR078c	COG0470	5e-26	CHL12_YEAST	ATP-binding;Cellcycle;Completeproteome;DNAreplication;DNA-binding;Nuclearprotein;Nucleotide-binding,Protein CHL12.	1e-25	GO_ID:4278	SGD|S000004683 SPTR:P49956 symbol:CTF18 [GO:0005663 "DNA replication factor C complex" evidence=IPI] [GO:0005739 "mitochondrion" evidence=IDA] [GO:0005554 "molecular function unknown" evidence=ND] [GO:0007064 "mitotic sister chromatid cohesion" evidence=IMP] InterPro:IPR003593 InterPro:IPR003959 InterPro:IPR000862 Pfam:PF00004 SGD:S000004683 GO:GO:0005739 SMART:SM00382 EMBL:Z49259 EMBL:L24514 PIR…	5e-26
TC11378	99.2	Unclassified without homolog
chr1.CM0794.30	2.3.8.1	proteasome [EC:3.4.25.1] [COG:COG0638]	cal:orf19.458	BCS1; mitochondrial protein of the CDC48/PAS1/SEC18 ATPase family [EC:3.4.25.1 3.6.1.3] [KO:K01418 K01509]	2e-14	YDR375c_2	COG0464	2e-15	BCS1_SCHPO	ATP-binding;Chaperone;Completeproteome;Membrane;Mitochondrion;Nucleotide-binding;Transmembrane,Probable mitochondrial chaperone BCS1 (BCS1-like protein).	1e-17	GO_ID:48123	TAIR|gene:3703440 SPTR:Q8RY66 symbol:AT4G25835.1 [GO:0016887 "ATPase activity" evidence=ISS] InterPro:IPR003593 InterPro:IPR003959 Pfam:PF00004 SMART:SM00382 GO:GO:0009507 EMBL:AY075607 SPTR:Q8RY66	3e-55
chr1.CM0794.30	4.2.2.23.10	SPOVK stage V sporulation protein K [COG:COG0464]	cal:orf19.458	BCS1; mitochondrial protein of the CDC48/PAS1/SEC18 ATPase family [EC:3.4.25.1 3.6.1.3] [KO:K01418 K01509]	2e-14	YDR375c_2	COG0464	2e-15	BCS1_SCHPO	ATP-binding;Chaperone;Completeproteome;Membrane;Mitochondrion;Nucleotide-binding;Transmembrane,Probable mitochondrial chaperone BCS1 (BCS1-like protein).	1e-17	GO_ID:48123	TAIR|gene:3703440 SPTR:Q8RY66 symbol:AT4G25835.1 [GO:0016887 "ATPase activity" evidence=ISS] InterPro:IPR003593 InterPro:IPR003959 Pfam:PF00004 SMART:SM00382 GO:GO:0009507 EMBL:AY075607 SPTR:Q8RY66	3e-55
chr1.CM0794.30	1.4.1.60	E3.6.1.3 adenosinetriphosphatase [EC:3.6.1.3] [GO:0004003 0004004 0008026 0008094 0008186]	cal:orf19.458	BCS1; mitochondrial protein of the CDC48/PAS1/SEC18 ATPase family [EC:3.4.25.1 3.6.1.3] [KO:K01418 K01509]	2e-14	YDR375c_2	COG0464	2e-15	BCS1_SCHPO	ATP-binding;Chaperone;Completeproteome;Membrane;Mitochondrion;Nucleotide-binding;Transmembrane,Probable mitochondrial chaperone BCS1 (BCS1-like protein).	1e-17	GO_ID:48123	TAIR|gene:3703440 SPTR:Q8RY66 symbol:AT4G25835.1 [GO:0016887 "ATPase activity" evidence=ISS] InterPro:IPR003593 InterPro:IPR003959 Pfam:PF00004 SMART:SM00382 GO:GO:0009507 EMBL:AY075607 SPTR:Q8RY66	3e-55
Ljwgs_000355.0.1	1.2.1.1.1.32	ND4 NADH dehydrogenase I subunit 4	ath:nad4	NADH dehydrogenase subunit 4 [EC:1.6.99.3] [KO:K03881]	4e-13				NU4M_BRACM	Mitochondrion;NAD;Oxidoreductase;Ubiquinone,NADH-ubiquinone oxidoreductase chain 4 (EC 1.6.5.3) (NADH dehydrogenase subunit 4).	2e-14
Ljwgs_000355.0.1	1.9.11.19	E1.6.5.3 NADH dehydrogenase [EC:1.6.5.3] [GO:0008137]	ath:nad4	NADH dehydrogenase subunit 4 [EC:1.6.99.3] [KO:K03881]	4e-13				NU4M_BRACM	Mitochondrion;NAD;Oxidoreductase;Ubiquinone,NADH-ubiquinone oxidoreductase chain 4 (EC 1.6.5.3) (NADH dehydrogenase subunit 4).	2e-14
Ljwgs_113238.1	99.1.4.1013	GO_ID:20651										GO_ID:20651	TAIR|gene:3435052 SPTR:Q9MAL7 symbol:AT1G01180.1 [GO:0000004 "biological process unknown" evidence=ND] EMBL:AC007323 PIR:A86142 SPTR:Q9MAL7	3e-73
Ljwgs_072831.1	2.4.3.9	E2.7.7.49 RNA-directed DNA polymerase [EC:2.7.7.49] [COG:COG3344] [GO:0003721 0003964]	cal:orf19.5373	POL; pol polyprotein [EC:2.7.7.49] [KO:K00986]	3e-36				COPIA_DROME	Alternativesplicing;Aspartylprotease;ATP-binding;Directproteinsequencing;Hydrolase;Metal-binding;Nucleotide-binding;Polymorphism;Polyprotein;Protease;Transposableelement;Zinc;Zinc-finger,Copia protein (Gag-int-pol protein) [Contains: Copia VLP protein; Copia protease (EC 3.4.23.-)].	7e-61	GO_ID:15940	TAIR|gene:2131678 SPTR:O81824 symbol:AT4G27210.1 [GO:0003677 "DNA binding" evidence=ISS] [GO:0006310 "DNA recombination" evidence=ISS] InterPro:IPR001584 Pfam:PF00665 EMBL:AL161566 EMBL:AL030978 PIR:T05745 SPTR:O81824	2e-94
Ljwgs_093679.1	1.3.10.6	E2.3.1.51, plsC 1-acyl-sn-glycerol-3-phosphate acyltransferase [EC:2.3.1.51] [COG:COG0204] [GO:0003841]							GPAT7_ARATH	Acyltransferase;Hypotheticalprotein;Membrane;Phospholipidbiosynthesis;Transferase;Transmembrane,Putative glycerol-3-phosphate acyltransferase 7 (EC 2.3.1.15) (AtGPAT7).	1e-58	GO_ID:35213	TAIR|gene:2080686 SPTR:Q9CAY3 symbol:ATGPAT5 [GO:0008514 "organic anion transporter activity" evidence=ISS] [GO:0008152 "metabolism" evidence=ISS] [GO:0008415 "acyltransferase activity" evidence=ISS] [GO:0003841 "1-acylglycerol-3-phosphate O-acyltransferase activity" evidence=IGI] Interpro:IPR002123 Pfam:PF01553 SMART:SM00563 EMBL:AC008153 EMBL:AK117634 EMBL:BT005134 SPTR:Q9CAY3	1e-58
Ljwgs_093679.1	1.3.9.14	E2.3.1.51, plsC 1-acyl-sn-glycerol-3-phosphate acyltransferase [EC:2.3.1.51] [COG:COG0204] [GO:0003841]							GPAT7_ARATH	Acyltransferase;Hypotheticalprotein;Membrane;Phospholipidbiosynthesis;Transferase;Transmembrane,Putative glycerol-3-phosphate acyltransferase 7 (EC 2.3.1.15) (AtGPAT7).	1e-58	GO_ID:35213	TAIR|gene:2080686 SPTR:Q9CAY3 symbol:ATGPAT5 [GO:0008514 "organic anion transporter activity" evidence=ISS] [GO:0008152 "metabolism" evidence=ISS] [GO:0008415 "acyltransferase activity" evidence=ISS] [GO:0003841 "1-acylglycerol-3-phosphate O-acyltransferase activity" evidence=IGI] Interpro:IPR002123 Pfam:PF01553 SMART:SM00563 EMBL:AC008153 EMBL:AK117634 EMBL:BT005134 SPTR:Q9CAY3	1e-58
Ljwgs_093679.1	1.3.10.5	E2.3.1.15 glycerol-3-phosphate O-acyltransferase [EC:2.3.1.15] [GO:0004366]							GPAT7_ARATH	Acyltransferase;Hypotheticalprotein;Membrane;Phospholipidbiosynthesis;Transferase;Transmembrane,Putative glycerol-3-phosphate acyltransferase 7 (EC 2.3.1.15) (AtGPAT7).	1e-58	GO_ID:35213	TAIR|gene:2080686 SPTR:Q9CAY3 symbol:ATGPAT5 [GO:0008514 "organic anion transporter activity" evidence=ISS] [GO:0008152 "metabolism" evidence=ISS] [GO:0008415 "acyltransferase activity" evidence=ISS] [GO:0003841 "1-acylglycerol-3-phosphate O-acyltransferase activity" evidence=IGI] Interpro:IPR002123 Pfam:PF01553 SMART:SM00563 EMBL:AC008153 EMBL:AK117634 EMBL:BT005134 SPTR:Q9CAY3	1e-58
Ljwgs_093679.1	1.3.9.13	E2.3.1.15 glycerol-3-phosphate O-acyltransferase [EC:2.3.1.15] [GO:0004366]							GPAT7_ARATH	Acyltransferase;Hypotheticalprotein;Membrane;Phospholipidbiosynthesis;Transferase;Transmembrane,Putative glycerol-3-phosphate acyltransferase 7 (EC 2.3.1.15) (AtGPAT7).	1e-58	GO_ID:35213	TAIR|gene:2080686 SPTR:Q9CAY3 symbol:ATGPAT5 [GO:0008514 "organic anion transporter activity" evidence=ISS] [GO:0008152 "metabolism" evidence=ISS] [GO:0008415 "acyltransferase activity" evidence=ISS] [GO:0003841 "1-acylglycerol-3-phosphate O-acyltransferase activity" evidence=IGI] Interpro:IPR002123 Pfam:PF01553 SMART:SM00563 EMBL:AC008153 EMBL:AK117634 EMBL:BT005134 SPTR:Q9CAY3	1e-58
Ljwgs_093679.1	1.7.8.11	lipid A biosynthesis lauroyl acyltransferase [EC:2.3.1.-] [COG:COG1560] [GO:0008415]							GPAT7_ARATH	Acyltransferase;Hypotheticalprotein;Membrane;Phospholipidbiosynthesis;Transferase;Transmembrane,Putative glycerol-3-phosphate acyltransferase 7 (EC 2.3.1.15) (AtGPAT7).	1e-58	GO_ID:35213	TAIR|gene:2080686 SPTR:Q9CAY3 symbol:ATGPAT5 [GO:0008514 "organic anion transporter activity" evidence=ISS] [GO:0008152 "metabolism" evidence=ISS] [GO:0008415 "acyltransferase activity" evidence=ISS] [GO:0003841 "1-acylglycerol-3-phosphate O-acyltransferase activity" evidence=IGI] Interpro:IPR002123 Pfam:PF01553 SMART:SM00563 EMBL:AC008153 EMBL:AK117634 EMBL:BT005134 SPTR:Q9CAY3	1e-58
Ljwgs_022879.1	99.1.4.44	GO_ID:27150										GO_ID:27150	TAIR|gene:3687521 SPTR:Q9LE56 symbol:AT1G18280.1 [GO:0031225 "anchored to membrane" evidence=TAS] [GO:0006869 "lipid transport" evidence=ISS] [GO:0008289 "lipid binding" evidence=ISS] InterPro:IPR003612 Pfam:PF00234 SMART:SM00499 EMBL:AC069551 EMBL:AC013354 EMBL:AY086971 SPTR:Q9LE56	4e-11
TM0801.7	99.1.3.2.676	WRK31_ARATH							WRK31_ARATH	DNA-binding;Nuclearprotein;Transcription;Transcriptionregulation,Probable WRKY transcription factor 31 (WRKY DNA-binding protein 31).	2e-92
Ljwgs_109789.1	99.1.4.1005	GO_ID:43821										GO_ID:43821	TAIR|gene:2087084 SPTR:Q9LDY0 symbol:AT3G15310.1 [GO:0000004 "biological process unknown" evidence=ND] [GO:0008372 "cellular component unknown" evidence=ND] [GO:0005554 "molecular function unknown" evidence=ISS] Pfam:PF04827 InterPro:IPR006912 EMBL:AP000413 EMBL:AY050876 EMBL:AY113957 SPTR:Q9LDY0	3e-24
Ljwgs_009442.1	1.5.6.28	E1.4.1.9 leucine dehydrogenase [EC:1.4.1.9] [COG:COG0334]	ath:At5g18170	MRG7.13; glutamate dehydrogenase (EC 1.4.1.-) 1 (pir||S71217) [EC:1.4.1.3] [KO:K00261]	3e-57	TM1015	COG0334	7e-30	DHE1_ARATH	Multigenefamily;NAD;Oxidoreductase,Glutamate dehydrogenase 1 (EC 1.4.1.3) (GDH 1).	2e-57	GO_ID:10776	TAIR|gene:2172308 SPTR:Q43314 symbol:AT5G18170.1 [GO:0005739 "mitochondrion" evidence=IDA] [GO:0016491 "oxidoreductase activity" evidence=ISS] InterPro:IPR006095 Pfam:PF00208 InterPro:IPR000205 InterPro:IPR006097 InterPro:IPR006096 PANTHER:PTHR11606 Pfam:PF02812 PRINTS:PR00082 PROSITE:PS00074 HSSP:P96110 EMBL:AB012246 EMBL:U37771 EMBL:U53527 PIR:S71217 GeneFarm:2257 SPTR:Q43314	6e-58
Ljwgs_009442.1	1.2.7.22	E1.4.1.3 glutamate dehydrogenase (NAD(P)+) [EC:1.4.1.3] [COG:COG0334] [GO:0004353]	ath:At5g18170	MRG7.13; glutamate dehydrogenase (EC 1.4.1.-) 1 (pir||S71217) [EC:1.4.1.3] [KO:K00261]	3e-57	TM1015	COG0334	7e-30	DHE1_ARATH	Multigenefamily;NAD;Oxidoreductase,Glutamate dehydrogenase 1 (EC 1.4.1.3) (GDH 1).	2e-57	GO_ID:10776	TAIR|gene:2172308 SPTR:Q43314 symbol:AT5G18170.1 [GO:0005739 "mitochondrion" evidence=IDA] [GO:0016491 "oxidoreductase activity" evidence=ISS] InterPro:IPR006095 Pfam:PF00208 InterPro:IPR000205 InterPro:IPR006097 InterPro:IPR006096 PANTHER:PTHR11606 Pfam:PF02812 PRINTS:PR00082 PROSITE:PS00074 HSSP:P96110 EMBL:AB012246 EMBL:U37771 EMBL:U53527 PIR:S71217 GeneFarm:2257 SPTR:Q43314	6e-58
Ljwgs_009442.1	1.2.7.21	E1.4.1.2 glutamate dehydrogenase [EC:1.4.1.2] [COG:COG0334] [GO:0004352]	ath:At5g18170	MRG7.13; glutamate dehydrogenase (EC 1.4.1.-) 1 (pir||S71217) [EC:1.4.1.3] [KO:K00261]	3e-57	TM1015	COG0334	7e-30	DHE1_ARATH	Multigenefamily;NAD;Oxidoreductase,Glutamate dehydrogenase 1 (EC 1.4.1.3) (GDH 1).	2e-57	GO_ID:10776	TAIR|gene:2172308 SPTR:Q43314 symbol:AT5G18170.1 [GO:0005739 "mitochondrion" evidence=IDA] [GO:0016491 "oxidoreductase activity" evidence=ISS] InterPro:IPR006095 Pfam:PF00208 InterPro:IPR000205 InterPro:IPR006097 InterPro:IPR006096 PANTHER:PTHR11606 Pfam:PF02812 PRINTS:PR00082 PROSITE:PS00074 HSSP:P96110 EMBL:AB012246 EMBL:U37771 EMBL:U53527 PIR:S71217 GeneFarm:2257 SPTR:Q43314	6e-58
Ljwgs_009442.1	1.6.6.5	E1.4.1.3 glutamate dehydrogenase (NAD(P)+) [EC:1.4.1.3] [COG:COG0334] [GO:0004353]	ath:At5g18170	MRG7.13; glutamate dehydrogenase (EC 1.4.1.-) 1 (pir||S71217) [EC:1.4.1.3] [KO:K00261]	3e-57	TM1015	COG0334	7e-30	DHE1_ARATH	Multigenefamily;NAD;Oxidoreductase,Glutamate dehydrogenase 1 (EC 1.4.1.3) (GDH 1).	2e-57	GO_ID:10776	TAIR|gene:2172308 SPTR:Q43314 symbol:AT5G18170.1 [GO:0005739 "mitochondrion" evidence=IDA] [GO:0016491 "oxidoreductase activity" evidence=ISS] InterPro:IPR006095 Pfam:PF00208 InterPro:IPR000205 InterPro:IPR006097 InterPro:IPR006096 PANTHER:PTHR11606 Pfam:PF02812 PRINTS:PR00082 PROSITE:PS00074 HSSP:P96110 EMBL:AB012246 EMBL:U37771 EMBL:U53527 PIR:S71217 GeneFarm:2257 SPTR:Q43314	6e-58
Ljwgs_009442.1	1.5.1.6	E1.4.1.2 glutamate dehydrogenase [EC:1.4.1.2] [COG:COG0334] [GO:0004352]	ath:At5g18170	MRG7.13; glutamate dehydrogenase (EC 1.4.1.-) 1 (pir||S71217) [EC:1.4.1.3] [KO:K00261]	3e-57	TM1015	COG0334	7e-30	DHE1_ARATH	Multigenefamily;NAD;Oxidoreductase,Glutamate dehydrogenase 1 (EC 1.4.1.3) (GDH 1).	2e-57	GO_ID:10776	TAIR|gene:2172308 SPTR:Q43314 symbol:AT5G18170.1 [GO:0005739 "mitochondrion" evidence=IDA] [GO:0016491 "oxidoreductase activity" evidence=ISS] InterPro:IPR006095 Pfam:PF00208 InterPro:IPR000205 InterPro:IPR006097 InterPro:IPR006096 PANTHER:PTHR11606 Pfam:PF02812 PRINTS:PR00082 PROSITE:PS00074 HSSP:P96110 EMBL:AB012246 EMBL:U37771 EMBL:U53527 PIR:S71217 GeneFarm:2257 SPTR:Q43314	6e-58
Ljwgs_009442.1	1.5.1.8	E1.4.1.4, gdhA glutamate dehydrogenase (NADP+) [EC:1.4.1.4] [COG:COG0334] [GO:0004354]	ath:At5g18170	MRG7.13; glutamate dehydrogenase (EC 1.4.1.-) 1 (pir||S71217) [EC:1.4.1.3] [KO:K00261]	3e-57	TM1015	COG0334	7e-30	DHE1_ARATH	Multigenefamily;NAD;Oxidoreductase,Glutamate dehydrogenase 1 (EC 1.4.1.3) (GDH 1).	2e-57	GO_ID:10776	TAIR|gene:2172308 SPTR:Q43314 symbol:AT5G18170.1 [GO:0005739 "mitochondrion" evidence=IDA] [GO:0016491 "oxidoreductase activity" evidence=ISS] InterPro:IPR006095 Pfam:PF00208 InterPro:IPR000205 InterPro:IPR006097 InterPro:IPR006096 PANTHER:PTHR11606 Pfam:PF02812 PRINTS:PR00082 PROSITE:PS00074 HSSP:P96110 EMBL:AB012246 EMBL:U37771 EMBL:U53527 PIR:S71217 GeneFarm:2257 SPTR:Q43314	6e-58
Ljwgs_009442.1	1.5.16.10	E1.4.1.3 glutamate dehydrogenase (NAD(P)+) [EC:1.4.1.3] [COG:COG0334] [GO:0004353]	ath:At5g18170	MRG7.13; glutamate dehydrogenase (EC 1.4.1.-) 1 (pir||S71217) [EC:1.4.1.3] [KO:K00261]	3e-57	TM1015	COG0334	7e-30	DHE1_ARATH	Multigenefamily;NAD;Oxidoreductase,Glutamate dehydrogenase 1 (EC 1.4.1.3) (GDH 1).	2e-57	GO_ID:10776	TAIR|gene:2172308 SPTR:Q43314 symbol:AT5G18170.1 [GO:0005739 "mitochondrion" evidence=IDA] [GO:0016491 "oxidoreductase activity" evidence=ISS] InterPro:IPR006095 Pfam:PF00208 InterPro:IPR000205 InterPro:IPR006097 InterPro:IPR006096 PANTHER:PTHR11606 Pfam:PF02812 PRINTS:PR00082 PROSITE:PS00074 HSSP:P96110 EMBL:AB012246 EMBL:U37771 EMBL:U53527 PIR:S71217 GeneFarm:2257 SPTR:Q43314	6e-58
Ljwgs_009442.1	1.2.7.23	E1.4.1.4, gdhA glutamate dehydrogenase (NADP+) [COG:COG0334]	ath:At5g18170	MRG7.13; glutamate dehydrogenase (EC 1.4.1.-) 1 (pir||S71217) [EC:1.4.1.3] [KO:K00261]	3e-57	TM1015	COG0334	7e-30	DHE1_ARATH	Multigenefamily;NAD;Oxidoreductase,Glutamate dehydrogenase 1 (EC 1.4.1.3) (GDH 1).	2e-57	GO_ID:10776	TAIR|gene:2172308 SPTR:Q43314 symbol:AT5G18170.1 [GO:0005739 "mitochondrion" evidence=IDA] [GO:0016491 "oxidoreductase activity" evidence=ISS] InterPro:IPR006095 Pfam:PF00208 InterPro:IPR000205 InterPro:IPR006097 InterPro:IPR006096 PANTHER:PTHR11606 Pfam:PF02812 PRINTS:PR00082 PROSITE:PS00074 HSSP:P96110 EMBL:AB012246 EMBL:U37771 EMBL:U53527 PIR:S71217 GeneFarm:2257 SPTR:Q43314	6e-58
Ljwgs_009442.1	1.5.1.7	E1.4.1.3 glutamate dehydrogenase (NAD(P)+) [EC:1.4.1.3] [COG:COG0334] [GO:0004353]	ath:At5g18170	MRG7.13; glutamate dehydrogenase (EC 1.4.1.-) 1 (pir||S71217) [EC:1.4.1.3] [KO:K00261]	3e-57	TM1015	COG0334	7e-30	DHE1_ARATH	Multigenefamily;NAD;Oxidoreductase,Glutamate dehydrogenase 1 (EC 1.4.1.3) (GDH 1).	2e-57	GO_ID:10776	TAIR|gene:2172308 SPTR:Q43314 symbol:AT5G18170.1 [GO:0005739 "mitochondrion" evidence=IDA] [GO:0016491 "oxidoreductase activity" evidence=ISS] InterPro:IPR006095 Pfam:PF00208 InterPro:IPR000205 InterPro:IPR006097 InterPro:IPR006096 PANTHER:PTHR11606 Pfam:PF02812 PRINTS:PR00082 PROSITE:PS00074 HSSP:P96110 EMBL:AB012246 EMBL:U37771 EMBL:U53527 PIR:S71217 GeneFarm:2257 SPTR:Q43314	6e-58
Ljwgs_009442.1	1.5.7.6	E1.4.1.9 leucine dehydrogenase [EC:1.4.1.9] [COG:COG0334]	ath:At5g18170	MRG7.13; glutamate dehydrogenase (EC 1.4.1.-) 1 (pir||S71217) [EC:1.4.1.3] [KO:K00261]	3e-57	TM1015	COG0334	7e-30	DHE1_ARATH	Multigenefamily;NAD;Oxidoreductase,Glutamate dehydrogenase 1 (EC 1.4.1.3) (GDH 1).	2e-57	GO_ID:10776	TAIR|gene:2172308 SPTR:Q43314 symbol:AT5G18170.1 [GO:0005739 "mitochondrion" evidence=IDA] [GO:0016491 "oxidoreductase activity" evidence=ISS] InterPro:IPR006095 Pfam:PF00208 InterPro:IPR000205 InterPro:IPR006097 InterPro:IPR006096 PANTHER:PTHR11606 Pfam:PF02812 PRINTS:PR00082 PROSITE:PS00074 HSSP:P96110 EMBL:AB012246 EMBL:U37771 EMBL:U53527 PIR:S71217 GeneFarm:2257 SPTR:Q43314	6e-58
Ljwgs_009442.1	1.9.10.29	COBL2, cobL precorrin-8W decarboxylase [EC:1.-.-.-] [COG:COG2242] [GO:0016491]	ath:At5g18170	MRG7.13; glutamate dehydrogenase (EC 1.4.1.-) 1 (pir||S71217) [EC:1.4.1.3] [KO:K00261]	3e-57	TM1015	COG0334	7e-30	DHE1_ARATH	Multigenefamily;NAD;Oxidoreductase,Glutamate dehydrogenase 1 (EC 1.4.1.3) (GDH 1).	2e-57	GO_ID:10776	TAIR|gene:2172308 SPTR:Q43314 symbol:AT5G18170.1 [GO:0005739 "mitochondrion" evidence=IDA] [GO:0016491 "oxidoreductase activity" evidence=ISS] InterPro:IPR006095 Pfam:PF00208 InterPro:IPR000205 InterPro:IPR006097 InterPro:IPR006096 PANTHER:PTHR11606 Pfam:PF02812 PRINTS:PR00082 PROSITE:PS00074 HSSP:P96110 EMBL:AB012246 EMBL:U37771 EMBL:U53527 PIR:S71217 GeneFarm:2257 SPTR:Q43314	6e-58
Ljwgs_009442.1	1.5.10.24	E1.4.1.3 glutamate dehydrogenase (NAD(P)+) [EC:1.4.1.3] [COG:COG0334] [GO:0004353]	ath:At5g18170	MRG7.13; glutamate dehydrogenase (EC 1.4.1.-) 1 (pir||S71217) [EC:1.4.1.3] [KO:K00261]	3e-57	TM1015	COG0334	7e-30	DHE1_ARATH	Multigenefamily;NAD;Oxidoreductase,Glutamate dehydrogenase 1 (EC 1.4.1.3) (GDH 1).	2e-57	GO_ID:10776	TAIR|gene:2172308 SPTR:Q43314 symbol:AT5G18170.1 [GO:0005739 "mitochondrion" evidence=IDA] [GO:0016491 "oxidoreductase activity" evidence=ISS] InterPro:IPR006095 Pfam:PF00208 InterPro:IPR000205 InterPro:IPR006097 InterPro:IPR006096 PANTHER:PTHR11606 Pfam:PF02812 PRINTS:PR00082 PROSITE:PS00074 HSSP:P96110 EMBL:AB012246 EMBL:U37771 EMBL:U53527 PIR:S71217 GeneFarm:2257 SPTR:Q43314	6e-58
Ljwgs_014752.3	99.1.4.6035	GO_ID:21873										GO_ID:21873	TAIR|gene:2102414 SPTR:Q8GXI8 symbol:AT3G54750.1 [GO:0005554 "molecular function unknown" evidence=ND] [GO:0000004 "biological process unknown" evidence=ND] [GO:0008372 "cellular component unknown" evidence=ND] EMBL:AK118215 SPTR:Q8GXI8	5e-29
Ljwgs_040410.1	99.1.4.8310	GO_ID:20515										GO_ID:20515	TAIR|gene:1005027834 SPTR:Q94II5 symbol:AT2G21620.2 [GO:0005554 "molecular function unknown" evidence=ND] [GO:0006950 "response to stress" evidence=ISS] InterPro:IPR006015 InterPro:IPR006016 Pfam:PF00582 PRINTS:PR01438 EMBL:AB039925 SPTR:Q94II5	4e-41
TM0837.7	99.2	Unclassified without homolog
Ljwgs_040803.1	99.1.4.2130	GO_ID:26993										GO_ID:26993	TAIR|gene:2154884 SPTR:Q9FJY5 symbol:AT5G66540.1 [GO:0005554 "molecular function unknown" evidence=ND] [GO:0000004 "biological process unknown" evidence=ND] [GO:0008372 "cellular component unknown" evidence=ND] InterPro:IPR007151 PANTHER:PTHR17039 Pfam:PF04006 PIRSF:PIRSF017300 EMBL:AB013389 EMBL:AF389279 EMBL:AY149928 InterPro:IPR012173 SPTR:Q9FJY5	1e-28
Ljwgs_071572.0.1	99.2	Unclassified without homolog
chr6.CM0118.43.1	3.1.3.22	TC.POT proton-dependent oligopeptide transporter, POT family [COG:COG3104] [TC:2.A.17]	rno:246280	Slc15a4; peptide/histidine transporter [KO:K03305]	1e-20				PTR2_ARATH	Membrane;Peptidetransport;Proteintransport;Transmembrane;Transport,Peptide transporter PTR2 (Histidine transporting protein).	3e-45	GO_ID:33217	TAIR|gene:2205768 SPTR:Q8VYE4 symbol:AT1G27040.1 [GO:0005215 "transporter activity" evidence=ISS] InterPro:IPR000109 Pfam:PF00854 GO:GO:0016020 EMBL:AY072134 EMBL:AY096445 SPTR:Q8VYE4	3e-66
chr5.CM0494.8	1.10.7.7	E1.14.11.23, FLS flavonol synthase [EC:1.14.11.23] [GO:0045431]	ath:At5g08640	MAH20.20; flavonol synthase 1 (FLS1) [EC:1.14.11.23] [KO:K05278]	3e-38	mlr6892	COG3491	3e-16	HY6H_HYONI	Dioxygenase;Directproteinsequencing;Iron;Metal-binding;Oxidoreductase;VitaminC,Hyoscyamine 6-dioxygenase (EC 1.14.11.11) (Hyoscyamine 6-beta- hydroxylase).	1e-59	GO_ID:23327	TAIR|gene:2153923 SPTR:Q9FLV0 symbol:AT5G24530.1 [GO:0008372 "cellular component unknown" evidence=ND] [GO:0009813 "flavonoid biosynthesis" evidence=ISS] [GO:0016706 "oxidoreductase activity, acting on paired donors, with incorporation or reduction of molecular oxygen, 2-oxoglutarate as one donor, and incorporation of one atom each of oxygen into both donors" evidence=ISS] Pfam:PF03171 InterPro:I…	3e-57
chr4.CM0179.57	3.1.4.10.1	TC.HSP70 heat shock protein 70, Hsp70 family	ath:At3g12580	T2E22.11; heat shock protein 70, putative / HSP70, putative [KO:K03283]	4e-171	YLL024c	COG0443	3e-142	HSP70_SOYBN	ATP-binding;Heatshock;Multigenefamily;Nucleotide-binding,Heat shock 70 kDa protein.	0	GO_ID:29334	TAIR|gene:2101221 SPTR:Q9LHA8 symbol:HSP70 [GO:0005829 "cytosol" evidence=TAS] [GO:0006457 "protein folding" evidence=TAS] [GO:0009408 "response to heat" evidence=IEP] [GO:0009615 "response to virus" evidence=IEP] Pfam:PF00012 Prosite:PS00297 Prosite:PS00329 Prosite:PS01036 InterPro:IPR001023 HSSP:P19120 PRINTS:PR00301 ProDom:PD000089 EMBL:AC069474 EMBL:AP002055 EMBL:AY054183 EMBL:AY059885 EMBL:A…	8e-172
chr4.CM0179.57	2.3.1.3.1	TC.HSP70 heat shock protein 70, Hsp70 family	ath:At3g12580	T2E22.11; heat shock protein 70, putative / HSP70, putative [KO:K03283]	4e-171	YLL024c	COG0443	3e-142	HSP70_SOYBN	ATP-binding;Heatshock;Multigenefamily;Nucleotide-binding,Heat shock 70 kDa protein.	0	GO_ID:29334	TAIR|gene:2101221 SPTR:Q9LHA8 symbol:HSP70 [GO:0005829 "cytosol" evidence=TAS] [GO:0006457 "protein folding" evidence=TAS] [GO:0009408 "response to heat" evidence=IEP] [GO:0009615 "response to virus" evidence=IEP] Pfam:PF00012 Prosite:PS00297 Prosite:PS00329 Prosite:PS01036 InterPro:IPR001023 HSSP:P19120 PRINTS:PR00301 ProDom:PD000089 EMBL:AC069474 EMBL:AP002055 EMBL:AY054183 EMBL:AY059885 EMBL:A…	8e-172
chr4.CM0179.57	3.2.2.121	TC.HSP70 heat shock protein 70, Hsp70 family [COG:COG0443] [TC:1.A.33]	ath:At3g12580	T2E22.11; heat shock protein 70, putative / HSP70, putative [KO:K03283]	4e-171	YLL024c	COG0443	3e-142	HSP70_SOYBN	ATP-binding;Heatshock;Multigenefamily;Nucleotide-binding,Heat shock 70 kDa protein.	0	GO_ID:29334	TAIR|gene:2101221 SPTR:Q9LHA8 symbol:HSP70 [GO:0005829 "cytosol" evidence=TAS] [GO:0006457 "protein folding" evidence=TAS] [GO:0009408 "response to heat" evidence=IEP] [GO:0009615 "response to virus" evidence=IEP] Pfam:PF00012 Prosite:PS00297 Prosite:PS00329 Prosite:PS01036 InterPro:IPR001023 HSSP:P19120 PRINTS:PR00301 ProDom:PD000089 EMBL:AC069474 EMBL:AP002055 EMBL:AY054183 EMBL:AY059885 EMBL:A…	8e-172
Ljwgs_148130.1	99.1.4.4390	GO_ID:21173										GO_ID:21173	TAIR|gene:2050841 SPTR:O22136 symbol:AT2G45360.1 [GO:0005554 "molecular function unknown" evidence=ND] [GO:0000004 "biological process unknown" evidence=ND] [GO:0008372 "cellular component unknown" evidence=ND] InterPro:IPR009902 Pfam:PF07279 EMBL:AC002387 EMBL:AK118397 EMBL:BT005233 PIR:F84889 SPTR:O22136	6e-45
chr2.CM0803.35	99.1.3.1.136	EC 1.-.-.-							AOX1_SOYBN	Electrontransport;Innermembrane;Iron;Membrane;Metal-binding;Mitochondrion;Multigenefamily;Oxidoreductase;Respiratorychain;Transitpeptide;Transmembrane;Transport,Alternative oxidase 1, mitochondrial precursor (EC 1.-.-.-).	5e-30	GO_ID:7971	TAIR|gene:3434144 SPTR:Q9LQM4 symbol:AT1G32350.1 [GO:0009916 "alternative oxidase activity" evidence=ISS] [GO:0006118 "electron transport" evidence=TAS] InterPro:IPR002680 EMBL:AC007767 PIR:C86448 Pfam:PF01786 SPTR:Q9LQM4	6e-26
chr2.CM0803.35	99.1.4.4726	GO_ID:7971							AOX1_SOYBN	Electrontransport;Innermembrane;Iron;Membrane;Metal-binding;Mitochondrion;Multigenefamily;Oxidoreductase;Respiratorychain;Transitpeptide;Transmembrane;Transport,Alternative oxidase 1, mitochondrial precursor (EC 1.-.-.-).	5e-30	GO_ID:7971	TAIR|gene:3434144 SPTR:Q9LQM4 symbol:AT1G32350.1 [GO:0009916 "alternative oxidase activity" evidence=ISS] [GO:0006118 "electron transport" evidence=TAS] InterPro:IPR002680 EMBL:AC007767 PIR:C86448 Pfam:PF01786 SPTR:Q9LQM4	6e-26
chr1.TM1612.11	1.5.2.20	E6.3.4.5, argG argininosuccinate synthase [EC:6.3.4.5] [COG:COG0137] [GO:0004055]	ath:At4g24830	F6I7.40; arginosuccinate synthase family [EC:6.3.4.5] [KO:K01940]	0	DR0674	COG0137	4e-125	ASSY_ARATH	Amino-acidbiosynthesis;Argininebiosynthesis;ATP-binding;Chloroplast;Ligase;Nucleotide-binding;Plastid;Transitpeptide,Argininosuccinate synthase, chloroplast precursor (EC 6.3.4.5) (Citrulline--aspartate ligase).	0	GO_ID:48731	TAIR|gene:2126802 SPTR:Q8VZ47 symbol:AT4G24830.1 [GO:0004055 "argininosuccinate synthase activity" evidence=ISS] [GO:0005524 "ATP binding" evidence=ISS] [GO:0006526 "arginine biosynthesis" evidence=ISS] Pfam:PF00764 InterPro:IPR001518 TIGRFAMs:TIGR00032 PROSITE:PS00564 PROSITE:PS00565 EMBL:AY065252 EMBL:AY091319 HSSP:P59846 SPTR:Q8VZ47	0
chr1.TM1612.11	1.5.16.13	E6.3.4.5, argG argininosuccinate synthase [EC:6.3.4.5] [COG:COG0137] [GO:0004055]	ath:At4g24830	F6I7.40; arginosuccinate synthase family [EC:6.3.4.5] [KO:K01940]	0	DR0674	COG0137	4e-125	ASSY_ARATH	Amino-acidbiosynthesis;Argininebiosynthesis;ATP-binding;Chloroplast;Ligase;Nucleotide-binding;Plastid;Transitpeptide,Argininosuccinate synthase, chloroplast precursor (EC 6.3.4.5) (Citrulline--aspartate ligase).	0	GO_ID:48731	TAIR|gene:2126802 SPTR:Q8VZ47 symbol:AT4G24830.1 [GO:0004055 "argininosuccinate synthase activity" evidence=ISS] [GO:0005524 "ATP binding" evidence=ISS] [GO:0006526 "arginine biosynthesis" evidence=ISS] Pfam:PF00764 InterPro:IPR001518 TIGRFAMs:TIGR00032 PROSITE:PS00564 PROSITE:PS00565 EMBL:AY065252 EMBL:AY091319 HSSP:P59846 SPTR:Q8VZ47	0
chr1.TM1612.11	1.5.10.4	E6.3.4.5, argG argininosuccinate synthase [EC:6.3.4.5] [COG:COG0137] [GO:0004055]	ath:At4g24830	F6I7.40; arginosuccinate synthase family [EC:6.3.4.5] [KO:K01940]	0	DR0674	COG0137	4e-125	ASSY_ARATH	Amino-acidbiosynthesis;Argininebiosynthesis;ATP-binding;Chloroplast;Ligase;Nucleotide-binding;Plastid;Transitpeptide,Argininosuccinate synthase, chloroplast precursor (EC 6.3.4.5) (Citrulline--aspartate ligase).	0	GO_ID:48731	TAIR|gene:2126802 SPTR:Q8VZ47 symbol:AT4G24830.1 [GO:0004055 "argininosuccinate synthase activity" evidence=ISS] [GO:0005524 "ATP binding" evidence=ISS] [GO:0006526 "arginine biosynthesis" evidence=ISS] Pfam:PF00764 InterPro:IPR001518 TIGRFAMs:TIGR00032 PROSITE:PS00564 PROSITE:PS00565 EMBL:AY065252 EMBL:AY091319 HSSP:P59846 SPTR:Q8VZ47	0
Ljwgs_014439.2	1.9.11.16	E6.2.1.26, menE O-succinylbenzoic acid--CoA ligase [EC:6.2.1.26] [COG:COG0318] [GO:0008756]	bur:Bcep18194_B1724	AMP-dependent synthetase and ligase [EC:6.2.1.26] [KO:K01911]	2e-134	PA4198	COG0318	3e-145	ALKK_PSEOL	Ligase;Plasmid,Medium-chain-fatty-acid--CoA ligase (EC 6.2.1.-) (Medium-chain acyl- CoA synthetase).	3e-52	GO_ID:42412	TIGR_CMR|BA3690 SPTR:Q81Y67 symbol:BA3690 "medium-chain-fatty-acid--CoA ligase" [GO:0003996 "acyl-CoA ligase activity" evidence=ISS] [GO:0006631 "fatty acid metabolism" evidence=ISS] InterPro:IPR000873 Pfam:PF00501 GO:GO:0008152 PRINTS:PR00154 HSSP:P08659 EMBL:AE017334 EMBL:AE017225 EMBL:AE017035 TIGR:BA3690 TIGR:GBAA3690 SPTR:Q81Y67	7e-59
Ljwgs_014439.2	1.3.3.11	E6.2.1.3, fadD long-chain fatty-acid-CoA ligase [EC:6.2.1.3] [COG:COG0318 COG1022] [GO:0004467]	bur:Bcep18194_B1724	AMP-dependent synthetase and ligase [EC:6.2.1.26] [KO:K01911]	2e-134	PA4198	COG0318	3e-145	ALKK_PSEOL	Ligase;Plasmid,Medium-chain-fatty-acid--CoA ligase (EC 6.2.1.-) (Medium-chain acyl- CoA synthetase).	3e-52	GO_ID:42412	TIGR_CMR|BA3690 SPTR:Q81Y67 symbol:BA3690 "medium-chain-fatty-acid--CoA ligase" [GO:0003996 "acyl-CoA ligase activity" evidence=ISS] [GO:0006631 "fatty acid metabolism" evidence=ISS] InterPro:IPR000873 Pfam:PF00501 GO:GO:0008152 PRINTS:PR00154 HSSP:P08659 EMBL:AE017334 EMBL:AE017225 EMBL:AE017035 TIGR:BA3690 TIGR:GBAA3690 SPTR:Q81Y67	7e-59
Ljwgs_014439.2	3.2.12.19	E6.2.1.3, fadD long-chain fatty-acid-CoA ligase [EC:6.2.1.3] [COG:COG0318 COG1022] [GO:0004467]	bur:Bcep18194_B1724	AMP-dependent synthetase and ligase [EC:6.2.1.26] [KO:K01911]	2e-134	PA4198	COG0318	3e-145	ALKK_PSEOL	Ligase;Plasmid,Medium-chain-fatty-acid--CoA ligase (EC 6.2.1.-) (Medium-chain acyl- CoA synthetase).	3e-52	GO_ID:42412	TIGR_CMR|BA3690 SPTR:Q81Y67 symbol:BA3690 "medium-chain-fatty-acid--CoA ligase" [GO:0003996 "acyl-CoA ligase activity" evidence=ISS] [GO:0006631 "fatty acid metabolism" evidence=ISS] InterPro:IPR000873 Pfam:PF00501 GO:GO:0008152 PRINTS:PR00154 HSSP:P08659 EMBL:AE017334 EMBL:AE017225 EMBL:AE017035 TIGR:BA3690 TIGR:GBAA3690 SPTR:Q81Y67	7e-59
Ljwgs_078121.1	1.5.14.41	E3.5.5.1 nitrilase [EC:3.5.5.1] [COG:COG0388] [GO:0000257]	ath:At5g22300	MWD9.8; Nitrilase 4 (sp P46011) [EC:3.5.5.1] [KO:K01501]	4e-22	YIL164c	COG0388	2e-10	NRL4_TOBAC	Hydrolase;Multigenefamily,Nitrilase 4 (EC 3.5.5.1).	5e-24	GO_ID:13900	SGD|S000001426 SPTR:P40447 symbol:NIT1 "nitrilase" [GO:0008372 "cellular component unknown" evidence=ND] [GO:0000257 "nitrilase activity" evidence=ISS] [GO:0000004 "biological process unknown" evidence=ND] Pfam:PF00795 InterPro:IPR003010 InterPro:IPR000132 SGD:S000001426 PROSITE:PS50263 EMBL:Z46921 PIR:S50363 GermOnline:139699 PROSITE:PS00920 PROSITE:PS00921 SPTR:P40447	2e-10
Ljwgs_078121.1	1.11.10.9	E3.5.5.7 aliphatic nitrilase [EC:3.5.5.7] [COG:COG0388] [GO:0018762]	ath:At5g22300	MWD9.8; Nitrilase 4 (sp P46011) [EC:3.5.5.1] [KO:K01501]	4e-22	YIL164c	COG0388	2e-10	NRL4_TOBAC	Hydrolase;Multigenefamily,Nitrilase 4 (EC 3.5.5.1).	5e-24	GO_ID:13900	SGD|S000001426 SPTR:P40447 symbol:NIT1 "nitrilase" [GO:0008372 "cellular component unknown" evidence=ND] [GO:0000257 "nitrilase activity" evidence=ISS] [GO:0000004 "biological process unknown" evidence=ND] Pfam:PF00795 InterPro:IPR003010 InterPro:IPR000132 SGD:S000001426 PROSITE:PS50263 EMBL:Z46921 PIR:S50363 GermOnline:139699 PROSITE:PS00920 PROSITE:PS00921 SPTR:P40447	2e-10
Ljwgs_078121.1	1.2.7.35	E3.5.5.1 nitrilase [EC:3.5.5.1] [COG:COG0388] [GO:0000257]	ath:At5g22300	MWD9.8; Nitrilase 4 (sp P46011) [EC:3.5.5.1] [KO:K01501]	4e-22	YIL164c	COG0388	2e-10	NRL4_TOBAC	Hydrolase;Multigenefamily,Nitrilase 4 (EC 3.5.5.1).	5e-24	GO_ID:13900	SGD|S000001426 SPTR:P40447 symbol:NIT1 "nitrilase" [GO:0008372 "cellular component unknown" evidence=ND] [GO:0000257 "nitrilase activity" evidence=ISS] [GO:0000004 "biological process unknown" evidence=ND] Pfam:PF00795 InterPro:IPR003010 InterPro:IPR000132 SGD:S000001426 PROSITE:PS50263 EMBL:Z46921 PIR:S50363 GermOnline:139699 PROSITE:PS00920 PROSITE:PS00921 SPTR:P40447	2e-10
Ljwgs_078121.1	1.6.5.1	E3.5.5.1 nitrilase [EC:3.5.5.1] [COG:COG0388] [GO:0000257]	ath:At5g22300	MWD9.8; Nitrilase 4 (sp P46011) [EC:3.5.5.1] [KO:K01501]	4e-22	YIL164c	COG0388	2e-10	NRL4_TOBAC	Hydrolase;Multigenefamily,Nitrilase 4 (EC 3.5.5.1).	5e-24	GO_ID:13900	SGD|S000001426 SPTR:P40447 symbol:NIT1 "nitrilase" [GO:0008372 "cellular component unknown" evidence=ND] [GO:0000257 "nitrilase activity" evidence=ISS] [GO:0000004 "biological process unknown" evidence=ND] Pfam:PF00795 InterPro:IPR003010 InterPro:IPR000132 SGD:S000001426 PROSITE:PS50263 EMBL:Z46921 PIR:S50363 GermOnline:139699 PROSITE:PS00920 PROSITE:PS00921 SPTR:P40447	2e-10
Ljwgs_078121.1	1.11.16.3	E3.5.5.1 nitrilase [EC:3.5.5.1] [COG:COG0388] [GO:0000257]	ath:At5g22300	MWD9.8; Nitrilase 4 (sp P46011) [EC:3.5.5.1] [KO:K01501]	4e-22	YIL164c	COG0388	2e-10	NRL4_TOBAC	Hydrolase;Multigenefamily,Nitrilase 4 (EC 3.5.5.1).	5e-24	GO_ID:13900	SGD|S000001426 SPTR:P40447 symbol:NIT1 "nitrilase" [GO:0008372 "cellular component unknown" evidence=ND] [GO:0000257 "nitrilase activity" evidence=ISS] [GO:0000004 "biological process unknown" evidence=ND] Pfam:PF00795 InterPro:IPR003010 InterPro:IPR000132 SGD:S000001426 PROSITE:PS50263 EMBL:Z46921 PIR:S50363 GermOnline:139699 PROSITE:PS00920 PROSITE:PS00921 SPTR:P40447	2e-10
Ljwgs_078121.1	1.5.1.30	E6.3.5.1, nadE NAD+ synthase (glutamine-hydrolysing) [EC:6.3.5.1] [COG:COG0171 COG0388] [GO:0003952]	ath:At5g22300	MWD9.8; Nitrilase 4 (sp P46011) [EC:3.5.5.1] [KO:K01501]	4e-22	YIL164c	COG0388	2e-10	NRL4_TOBAC	Hydrolase;Multigenefamily,Nitrilase 4 (EC 3.5.5.1).	5e-24	GO_ID:13900	SGD|S000001426 SPTR:P40447 symbol:NIT1 "nitrilase" [GO:0008372 "cellular component unknown" evidence=ND] [GO:0000257 "nitrilase activity" evidence=ISS] [GO:0000004 "biological process unknown" evidence=ND] Pfam:PF00795 InterPro:IPR003010 InterPro:IPR000132 SGD:S000001426 PROSITE:PS50263 EMBL:Z46921 PIR:S50363 GermOnline:139699 PROSITE:PS00920 PROSITE:PS00921 SPTR:P40447	2e-10
Ljwgs_078121.1	1.9.4.11	E6.3.5.1, nadE NAD+ synthase (glutamine-hydrolysing) [EC:6.3.5.1] [COG:COG0171 COG0388] [GO:0003952]	ath:At5g22300	MWD9.8; Nitrilase 4 (sp P46011) [EC:3.5.5.1] [KO:K01501]	4e-22	YIL164c	COG0388	2e-10	NRL4_TOBAC	Hydrolase;Multigenefamily,Nitrilase 4 (EC 3.5.5.1).	5e-24	GO_ID:13900	SGD|S000001426 SPTR:P40447 symbol:NIT1 "nitrilase" [GO:0008372 "cellular component unknown" evidence=ND] [GO:0000257 "nitrilase activity" evidence=ISS] [GO:0000004 "biological process unknown" evidence=ND] Pfam:PF00795 InterPro:IPR003010 InterPro:IPR000132 SGD:S000001426 PROSITE:PS50263 EMBL:Z46921 PIR:S50363 GermOnline:139699 PROSITE:PS00920 PROSITE:PS00921 SPTR:P40447	2e-10
CM0680.42	4.2.4.16.3	CDC20 cell division cycle 20, cofactor of APC complex [COG:COG2319]	ava:Ava_2851	serine/threonine protein kinase with WD40 repeats [EC:2.7.1.123] [KO:K00908]	3e-19	YBL008w	COG2319	2e-37	CAF1B_HUMAN	Cellcycle;Directproteinsequencing;DNAdamage;DNArepair;DNAreplication;Nuclearprotein;Phosphorylation;Repeat;Transcription;Transcriptionregulation;WDrepeat,Chromatin assembly factor 1 subunit B (CAF-1 subunit B) (Chromatin assembly factor I p60 subunit) (CAF-I 60 kDa subunit) (CAF-Ip60) (M- phase phosphoprotein 7).	6e-89	GO_ID:5569	TAIR|gene:2174783 SPTR:Q94JQ9 symbol:AT5G64630.1 [GO:0000166 "nucleotide binding" evidence=ISS] InterPro:IPR001680 InterPro:IPR001632 Pfam:PF00400 PRINTS:PR00320 ProDom:PD000018 SMART:SM00320 PROSITE:PS00678 PROSITE:PS50082 PROSITE:PS50294 PRINTS:PR00319 EMBL:AF375435 EMBL:AY074827 SPTR:Q94JQ9	2e-164
CM0680.42	4.2.4.46.2	CDC4 SCF complex F-box protein CDC4 [COG:COG2319]	ava:Ava_2851	serine/threonine protein kinase with WD40 repeats [EC:2.7.1.123] [KO:K00908]	3e-19	YBL008w	COG2319	2e-37	CAF1B_HUMAN	Cellcycle;Directproteinsequencing;DNAdamage;DNArepair;DNAreplication;Nuclearprotein;Phosphorylation;Repeat;Transcription;Transcriptionregulation;WDrepeat,Chromatin assembly factor 1 subunit B (CAF-1 subunit B) (Chromatin assembly factor I p60 subunit) (CAF-I 60 kDa subunit) (CAF-Ip60) (M- phase phosphoprotein 7).	6e-89	GO_ID:5569	TAIR|gene:2174783 SPTR:Q94JQ9 symbol:AT5G64630.1 [GO:0000166 "nucleotide binding" evidence=ISS] InterPro:IPR001680 InterPro:IPR001632 Pfam:PF00400 PRINTS:PR00320 ProDom:PD000018 SMART:SM00320 PROSITE:PS00678 PROSITE:PS50082 PROSITE:PS50294 PRINTS:PR00319 EMBL:AF375435 EMBL:AY074827 SPTR:Q94JQ9	2e-164
CM0680.42	2.3.7.8	CDC20 cell division cycle 20, cofactor of APC complex [COG:COG2319]	ava:Ava_2851	serine/threonine protein kinase with WD40 repeats [EC:2.7.1.123] [KO:K00908]	3e-19	YBL008w	COG2319	2e-37	CAF1B_HUMAN	Cellcycle;Directproteinsequencing;DNAdamage;DNArepair;DNAreplication;Nuclearprotein;Phosphorylation;Repeat;Transcription;Transcriptionregulation;WDrepeat,Chromatin assembly factor 1 subunit B (CAF-1 subunit B) (Chromatin assembly factor I p60 subunit) (CAF-I 60 kDa subunit) (CAF-Ip60) (M- phase phosphoprotein 7).	6e-89	GO_ID:5569	TAIR|gene:2174783 SPTR:Q94JQ9 symbol:AT5G64630.1 [GO:0000166 "nucleotide binding" evidence=ISS] InterPro:IPR001680 InterPro:IPR001632 Pfam:PF00400 PRINTS:PR00320 ProDom:PD000018 SMART:SM00320 PROSITE:PS00678 PROSITE:PS50082 PROSITE:PS50294 PRINTS:PR00319 EMBL:AF375435 EMBL:AY074827 SPTR:Q94JQ9	2e-164
CM0680.42	2.3.7.11	CDC4 SCF complex F-box protein CDC4 [COG:COG2319]	ava:Ava_2851	serine/threonine protein kinase with WD40 repeats [EC:2.7.1.123] [KO:K00908]	3e-19	YBL008w	COG2319	2e-37	CAF1B_HUMAN	Cellcycle;Directproteinsequencing;DNAdamage;DNArepair;DNAreplication;Nuclearprotein;Phosphorylation;Repeat;Transcription;Transcriptionregulation;WDrepeat,Chromatin assembly factor 1 subunit B (CAF-1 subunit B) (Chromatin assembly factor I p60 subunit) (CAF-I 60 kDa subunit) (CAF-Ip60) (M- phase phosphoprotein 7).	6e-89	GO_ID:5569	TAIR|gene:2174783 SPTR:Q94JQ9 symbol:AT5G64630.1 [GO:0000166 "nucleotide binding" evidence=ISS] InterPro:IPR001680 InterPro:IPR001632 Pfam:PF00400 PRINTS:PR00320 ProDom:PD000018 SMART:SM00320 PROSITE:PS00678 PROSITE:PS50082 PROSITE:PS50294 PRINTS:PR00319 EMBL:AF375435 EMBL:AY074827 SPTR:Q94JQ9	2e-164
Ljwgs_090240.1	99.2	Unclassified without homolog
chr6.CM0082.29	99.1.3.2.3661	BARD1_RAT							BARD1_RAT	ANKrepeat;Metal-binding;Nuclearprotein;Repeat;Zinc;Zinc-finger,BRCA1-associated RING domain protein 1 (BARD-1).	5e-20	GO_ID:46957	MGI|MGI:1328361 SPTR:O70445 symbol:Bard1 "BRCA1 associated RING domain 1" [GO:0005634 "nucleus" evidence=IDA] [GO:0003700 "transcription factor activity" evidence=RCA] [GO:0003677 "DNA binding" evidence=RCA] [GO:0003723 "RNA binding" evidence=ISS] [GO:0006355 "regulation of transcription, DNA-dependent" evidence=RCA] InterPro:IPR001841 Pfam:PF00533 Interpro:IPR001357 InterPro:IPR002110 MGI:MGI:13…	1e-19
chr6.CM0082.29	99.1.4.7921	GO_ID:46957							BARD1_RAT	ANKrepeat;Metal-binding;Nuclearprotein;Repeat;Zinc;Zinc-finger,BRCA1-associated RING domain protein 1 (BARD-1).	5e-20	GO_ID:46957	MGI|MGI:1328361 SPTR:O70445 symbol:Bard1 "BRCA1 associated RING domain 1" [GO:0005634 "nucleus" evidence=IDA] [GO:0003700 "transcription factor activity" evidence=RCA] [GO:0003677 "DNA binding" evidence=RCA] [GO:0003723 "RNA binding" evidence=ISS] [GO:0006355 "regulation of transcription, DNA-dependent" evidence=RCA] InterPro:IPR001841 Pfam:PF00533 Interpro:IPR001357 InterPro:IPR002110 MGI:MGI:13…	1e-19
chr5.CM0200.15	4.3.4.18	CDK1, CDC2 cyclin-dependent kinase 1 [GO:0004693]	dre:30222	ccnd1; cyclin D1 [KO:K04503]	3e-09				CCND3_ARATH	Cellcycle;Celldivision;Cyclin;Multigenefamily,Cyclin delta-3.	1e-71	GO_ID:15561	TAIR|gene:2083127 SPTR:Q9SN11 symbol:AT3G50070.1 [GO:0000074 "regulation of progression through cell cycle" evidence=ISS] [GO:0004693 "cyclin-dependent protein kinase activity" evidence=ISS] InterPro:IPR006671 InterPro:IPR004367 GO:GO:0005634 GO:GO:0000910 Pfam:PF02984 Pfam:PF00134 PROSITE:PS00292 InterPro:IPR006670 SMART:SM00385 EMBL:AL132978 EMBL:AY052665 EMBL:AY063729 EMBL:AY087498 PIR:T45860 …	6e-70
chr5.CM0200.15	4.2.4.1.1	CCND cyclin D	dre:30222	ccnd1; cyclin D1 [KO:K04503]	3e-09				CCND3_ARATH	Cellcycle;Celldivision;Cyclin;Multigenefamily,Cyclin delta-3.	1e-71	GO_ID:15561	TAIR|gene:2083127 SPTR:Q9SN11 symbol:AT3G50070.1 [GO:0000074 "regulation of progression through cell cycle" evidence=ISS] [GO:0004693 "cyclin-dependent protein kinase activity" evidence=ISS] InterPro:IPR006671 InterPro:IPR004367 GO:GO:0005634 GO:GO:0000910 Pfam:PF02984 Pfam:PF00134 PROSITE:PS00292 InterPro:IPR006670 SMART:SM00385 EMBL:AL132978 EMBL:AY052665 EMBL:AY063729 EMBL:AY087498 PIR:T45860 …	6e-70
chr5.CM0200.15	3.2.8.15	CCND cyclin D	dre:30222	ccnd1; cyclin D1 [KO:K04503]	3e-09				CCND3_ARATH	Cellcycle;Celldivision;Cyclin;Multigenefamily,Cyclin delta-3.	1e-71	GO_ID:15561	TAIR|gene:2083127 SPTR:Q9SN11 symbol:AT3G50070.1 [GO:0000074 "regulation of progression through cell cycle" evidence=ISS] [GO:0004693 "cyclin-dependent protein kinase activity" evidence=ISS] InterPro:IPR006671 InterPro:IPR004367 GO:GO:0005634 GO:GO:0000910 Pfam:PF02984 Pfam:PF00134 PROSITE:PS00292 InterPro:IPR006670 SMART:SM00385 EMBL:AL132978 EMBL:AY052665 EMBL:AY063729 EMBL:AY087498 PIR:T45860 …	6e-70
chr5.CM0200.15	4.2.4.64	CAK1 serine/threonine-protein kinase CAK1 [GO:0004693]	dre:30222	ccnd1; cyclin D1 [KO:K04503]	3e-09				CCND3_ARATH	Cellcycle;Celldivision;Cyclin;Multigenefamily,Cyclin delta-3.	1e-71	GO_ID:15561	TAIR|gene:2083127 SPTR:Q9SN11 symbol:AT3G50070.1 [GO:0000074 "regulation of progression through cell cycle" evidence=ISS] [GO:0004693 "cyclin-dependent protein kinase activity" evidence=ISS] InterPro:IPR006671 InterPro:IPR004367 GO:GO:0005634 GO:GO:0000910 Pfam:PF02984 Pfam:PF00134 PROSITE:PS00292 InterPro:IPR006670 SMART:SM00385 EMBL:AL132978 EMBL:AY052665 EMBL:AY063729 EMBL:AY087498 PIR:T45860 …	6e-70
chr5.CM0200.15	4.5.2.34	CDK5 cyclin-dependent kinase 5 [GO:0004693]	dre:30222	ccnd1; cyclin D1 [KO:K04503]	3e-09				CCND3_ARATH	Cellcycle;Celldivision;Cyclin;Multigenefamily,Cyclin delta-3.	1e-71	GO_ID:15561	TAIR|gene:2083127 SPTR:Q9SN11 symbol:AT3G50070.1 [GO:0000074 "regulation of progression through cell cycle" evidence=ISS] [GO:0004693 "cyclin-dependent protein kinase activity" evidence=ISS] InterPro:IPR006671 InterPro:IPR004367 GO:GO:0005634 GO:GO:0000910 Pfam:PF02984 Pfam:PF00134 PROSITE:PS00292 InterPro:IPR006670 SMART:SM00385 EMBL:AL132978 EMBL:AY052665 EMBL:AY063729 EMBL:AY087498 PIR:T45860 …	6e-70
chr5.CM0200.15	3.2.9.97	CDK1, CDC2 cyclin-dependent kinase 1 [GO:0004693]	dre:30222	ccnd1; cyclin D1 [KO:K04503]	3e-09				CCND3_ARATH	Cellcycle;Celldivision;Cyclin;Multigenefamily,Cyclin delta-3.	1e-71	GO_ID:15561	TAIR|gene:2083127 SPTR:Q9SN11 symbol:AT3G50070.1 [GO:0000074 "regulation of progression through cell cycle" evidence=ISS] [GO:0004693 "cyclin-dependent protein kinase activity" evidence=ISS] InterPro:IPR006671 InterPro:IPR004367 GO:GO:0005634 GO:GO:0000910 Pfam:PF02984 Pfam:PF00134 PROSITE:PS00292 InterPro:IPR006670 SMART:SM00385 EMBL:AL132978 EMBL:AY052665 EMBL:AY063729 EMBL:AY087498 PIR:T45860 …	6e-70
chr5.CM0200.15	4.3.1.72	CCND cyclin D	dre:30222	ccnd1; cyclin D1 [KO:K04503]	3e-09				CCND3_ARATH	Cellcycle;Celldivision;Cyclin;Multigenefamily,Cyclin delta-3.	1e-71	GO_ID:15561	TAIR|gene:2083127 SPTR:Q9SN11 symbol:AT3G50070.1 [GO:0000074 "regulation of progression through cell cycle" evidence=ISS] [GO:0004693 "cyclin-dependent protein kinase activity" evidence=ISS] InterPro:IPR006671 InterPro:IPR004367 GO:GO:0005634 GO:GO:0000910 Pfam:PF02984 Pfam:PF00134 PROSITE:PS00292 InterPro:IPR006670 SMART:SM00385 EMBL:AL132978 EMBL:AY052665 EMBL:AY063729 EMBL:AY087498 PIR:T45860 …	6e-70
chr5.CM0200.15	3.2.3.68	CCND cyclin D	dre:30222	ccnd1; cyclin D1 [KO:K04503]	3e-09				CCND3_ARATH	Cellcycle;Celldivision;Cyclin;Multigenefamily,Cyclin delta-3.	1e-71	GO_ID:15561	TAIR|gene:2083127 SPTR:Q9SN11 symbol:AT3G50070.1 [GO:0000074 "regulation of progression through cell cycle" evidence=ISS] [GO:0004693 "cyclin-dependent protein kinase activity" evidence=ISS] InterPro:IPR006671 InterPro:IPR004367 GO:GO:0005634 GO:GO:0000910 Pfam:PF02984 Pfam:PF00134 PROSITE:PS00292 InterPro:IPR006670 SMART:SM00385 EMBL:AL132978 EMBL:AY052665 EMBL:AY063729 EMBL:AY087498 PIR:T45860 …	6e-70
chr5.CM0200.15	4.3.3.24	CDK4 cyclin-dependent kinase 4 [GO:0004693]	dre:30222	ccnd1; cyclin D1 [KO:K04503]	3e-09				CCND3_ARATH	Cellcycle;Celldivision;Cyclin;Multigenefamily,Cyclin delta-3.	1e-71	GO_ID:15561	TAIR|gene:2083127 SPTR:Q9SN11 symbol:AT3G50070.1 [GO:0000074 "regulation of progression through cell cycle" evidence=ISS] [GO:0004693 "cyclin-dependent protein kinase activity" evidence=ISS] InterPro:IPR006671 InterPro:IPR004367 GO:GO:0005634 GO:GO:0000910 Pfam:PF02984 Pfam:PF00134 PROSITE:PS00292 InterPro:IPR006670 SMART:SM00385 EMBL:AL132978 EMBL:AY052665 EMBL:AY063729 EMBL:AY087498 PIR:T45860 …	6e-70
chr5.CM0200.15	3.2.13.67	CDK4 cyclin-dependent kinase 4 [GO:0004693]	dre:30222	ccnd1; cyclin D1 [KO:K04503]	3e-09				CCND3_ARATH	Cellcycle;Celldivision;Cyclin;Multigenefamily,Cyclin delta-3.	1e-71	GO_ID:15561	TAIR|gene:2083127 SPTR:Q9SN11 symbol:AT3G50070.1 [GO:0000074 "regulation of progression through cell cycle" evidence=ISS] [GO:0004693 "cyclin-dependent protein kinase activity" evidence=ISS] InterPro:IPR006671 InterPro:IPR004367 GO:GO:0005634 GO:GO:0000910 Pfam:PF02984 Pfam:PF00134 PROSITE:PS00292 InterPro:IPR006670 SMART:SM00385 EMBL:AL132978 EMBL:AY052665 EMBL:AY063729 EMBL:AY087498 PIR:T45860 …	6e-70
chr5.CM0200.15	4.2.4.2	cyclin-dependent kinase [GO:0004693]	dre:30222	ccnd1; cyclin D1 [KO:K04503]	3e-09				CCND3_ARATH	Cellcycle;Celldivision;Cyclin;Multigenefamily,Cyclin delta-3.	1e-71	GO_ID:15561	TAIR|gene:2083127 SPTR:Q9SN11 symbol:AT3G50070.1 [GO:0000074 "regulation of progression through cell cycle" evidence=ISS] [GO:0004693 "cyclin-dependent protein kinase activity" evidence=ISS] InterPro:IPR006671 InterPro:IPR004367 GO:GO:0005634 GO:GO:0000910 Pfam:PF02984 Pfam:PF00134 PROSITE:PS00292 InterPro:IPR006670 SMART:SM00385 EMBL:AL132978 EMBL:AY052665 EMBL:AY063729 EMBL:AY087498 PIR:T45860 …	6e-70
Ljwgs_100987.1	99.1.4.401	GO_ID:15123										GO_ID:15123	TAIR|gene:2036198 SPTR:Q8H1Q4 symbol:AT1G15740.1 [GO:0008372 "cellular component unknown" evidence=ND] [GO:0005515 "protein binding" evidence=ISS] Pfam:PF00560 InterPro:IPR001611 PRINTS:PR00019 HSSP:P25147 EMBL:AY142631 SPTR:Q8H1Q4	7e-40
Ljwgs_126577.1	1.10.7.6	E2.4.1.91 flavonol 3-O-glucosyltransferase [EC:2.4.1.91] [GO:0047893] [CAZy:GT1]	ath:At4g15280	FCAALL.255; UDP-glucoronosyl/UDP-glucosyl transferase family protein [EC:2.4.1.91] [KO:K00724]	3e-61				UFOG6_MANES	Glycosyltransferase;Multigenefamily;Transferase,Flavonol 3-O-glucosyltransferase 6 (EC 2.4.1.91) (UDP-glucose flavonoid 3-O-glucosyltransferase 6) (Fragment).	4e-69	GO_ID:26779	TAIR|gene:2007451 SPTR:Q9LML7 symbol:AT1G07260.1 [GO:0008372 "cellular component unknown" evidence=ND] [GO:0016757 "transferase activity, transferring glycosyl groups" evidence=ISS] [GO:0008194 "UDP-glycosyltransferase activity" evidence=ISS] InterPro:IPR002213 Pfam:PF00201 GO:GO:0008152 PROSITE:PS00375 EMBL:AC067971 EMBL:BT006479 PIR:H86207 SPTR:Q9LML7	3e-78
chr3.TM0436.10	99.2	Unclassified without homolog
chr2.CM0060.34	99.1.3.2.1945	PTI6_LYCES							PTI6_LYCES	Activator;DNA-binding;Nuclearprotein;Plantdefense;Transcription;Transcriptionregulation,Pathogenesis-related genes transcriptional activator PTI6 (PTO- interacting protein 6).	4e-21	GO_ID:9791	TAIR|gene:2128428 SPTR:Q9SUQ2 symbol:AT4G23750.1 [GO:0003700 "transcription factor activity" evidence=ISS] [GO:0003677 "DNA binding" evidence=ISS] [GO:0005634 "nucleus" evidence=IC] [GO:0006355 "regulation of transcription, DNA-dependent" evidence=ISS] InterPro:IPR001471 Pfam:PF00847 GO:GO:0005634 HSSP:O80337 PRINTS:PR00367 ProDom:PD001423 SMART:SM00380 EMBL:AL035394 EMBL:AL161560 EMBL:AY057475 E…	1e-27
chr2.CM0060.34	99.1.4.1557	GO_ID:9791							PTI6_LYCES	Activator;DNA-binding;Nuclearprotein;Plantdefense;Transcription;Transcriptionregulation,Pathogenesis-related genes transcriptional activator PTI6 (PTO- interacting protein 6).	4e-21	GO_ID:9791	TAIR|gene:2128428 SPTR:Q9SUQ2 symbol:AT4G23750.1 [GO:0003700 "transcription factor activity" evidence=ISS] [GO:0003677 "DNA binding" evidence=ISS] [GO:0005634 "nucleus" evidence=IC] [GO:0006355 "regulation of transcription, DNA-dependent" evidence=ISS] InterPro:IPR001471 Pfam:PF00847 GO:GO:0005634 HSSP:O80337 PRINTS:PR00367 ProDom:PD001423 SMART:SM00380 EMBL:AL035394 EMBL:AL161560 EMBL:AY057475 E…	1e-27
Ljwgs_008486.1	4.2.4.14.3	CDC7 cell division control protein CDC7	ath:At4g16970	FCAALL.319; protein kinase family protein [KO:K02214]	3e-48
Ljwgs_049831.1	1.10.7.6	E2.4.1.91 flavonol 3-O-glucosyltransferase [EC:2.4.1.91] [GO:0047893] [CAZy:GT1]	ath:At5g17050	F2K13.200; glycosyltransferase family [EC:2.4.1.91] [KO:K00724]	4e-21				LGT_CITUN	Glycosyltransferase;Transferase,Limonoid UDP-glucosyltransferase (EC 2.4.1.210) (Limonoid glucosyltransferase) (Limonoid GTase) (LGTase).	4e-25	GO_ID:6061	TAIR|gene:2031982 SPTR:Q9SYK9 symbol:AT1G05680.1 [GO:0008372 "cellular component unknown" evidence=ND] [GO:0016757 "transferase activity, transferring glycosyl groups" evidence=ISS] [GO:0008194 "UDP-glycosyltransferase activity" evidence=ISS] [GO:0016758 "transferase activity, transferring hexosyl groups" evidence=ISS] InterPro:IPR002213 Pfam:PF00201 GO:GO:0008152 PROSITE:PS00375 EMBL:AC007153 EM…	2e-35
Ljwgs_017806.1	99.1.4.8927	GO_ID:20373										GO_ID:20373	TAIR|gene:2174968 SPTR:Q9C5H5 symbol:AT5G66850.1 [GO:0016301 "kinase activity" evidence=ISS] InterPro:IPR000719 InterPro:IPR002290 Pfam:PF00069 INTERPRO:IPR001245 Prosite:PS00107 PRINTS:PR00109 ProDom:PD000001 PROSITE:PS50011 SMART:SM00220 HSSP:Q13153 EMBL:AF360242 EMBL:AY040040 SPTR:Q9C5H5	5e-24
Ljwgs_037235.1	3.3.3.15.8	CNGF cyclic nucleotide gated channel, other eukaryote	ath:At5g53130	MFH8.6; cyclic nucleotide-regulated ion channel (CNGC1) [KO:K05391]	3e-38				CNGC1_ARATH	Calmodulin-binding;cAMP;cAMP-binding;cGMP;cGMP-binding;Iontransport;Ionicchannel;Membrane;Multigenefamily;Nucleotide-binding;Transmembrane;Transport,Cyclic nucleotide-gated ion channel 1 (AtCNGC1) (Cyclic nucleotide-and calmodulin-regulated ion channel 1).	2e-38	GO_ID:44914	TAIR|gene:2163775 SPTR:O65717 symbol:AT5G53130.1 [GO:0005242 "inward rectifier potassium channel activity" evidence=IGI] [GO:0005516 "calmodulin binding" evidence=IEP;ISS;TAS] [GO:0005261 "cation channel activity" evidence=ISS] [GO:0030551 "cyclic nucleotide binding" evidence=ISS] Pfam:PF00612 InterPro:IPR005821 InterPro:IPR000595 InterPro:IPR000048 Pfam:PF00520 Pfam:PF00027 PROSITE:PS50096 PROSI…	7e-39
Ljwgs_029609.1	1.9.4.15	E2.7.1.- [EC:2.7.1.-] [COG:COG0515 COG1493]	ath:At5g02290	T1E22.50; protein kinase, putative [EC:2.7.1.37] [KO:K00870]	4e-50	YAR019c	COG0515	5e-19	BRL1_ARATH	ATP-binding;Glycoprotein;Kinase;Leucine-richrepeat;Lipid-binding;Membrane;Nucleotide-binding;Receptor;Repeat;Serine/threonine-proteinkinase;Signal;Steroid-binding;Transferase;Transmembrane,Serine/threonine-protein kinase BRI1-like 1 precursor (EC 2.7.1.37) (BRASSINOSTEROID INSENSITIVE 1-like protein 1).	0	GO_ID:12630	TAIR|gene:2020456 SPTR:Q9ZWC8 symbol:AT1G55610.1 [GO:0016301 "kinase activity" evidence=ISS] Pfam:PF00560 InterPro:IPR000719 InterPro:IPR008271 Prosite:PS00108 InterPro:IPR001611 InterPro:IPR007090 Prosite:PS00107 ProDom:PD000001 PROSITE:PS50011 PRINTS:PR00019 EMBL:AC002328 PIR:F96598 GeneFarm:614 SPTR:Q9ZWC8	0
Ljwgs_029609.1	1.7.8.19	WAAY, rfaY lipopolysaccharide core biosynthesis protein RFAY [EC:2.7.-.-] [COG:COG0515]	ath:At5g02290	T1E22.50; protein kinase, putative [EC:2.7.1.37] [KO:K00870]	4e-50	YAR019c	COG0515	5e-19	BRL1_ARATH	ATP-binding;Glycoprotein;Kinase;Leucine-richrepeat;Lipid-binding;Membrane;Nucleotide-binding;Receptor;Repeat;Serine/threonine-proteinkinase;Signal;Steroid-binding;Transferase;Transmembrane,Serine/threonine-protein kinase BRI1-like 1 precursor (EC 2.7.1.37) (BRASSINOSTEROID INSENSITIVE 1-like protein 1).	0	GO_ID:12630	TAIR|gene:2020456 SPTR:Q9ZWC8 symbol:AT1G55610.1 [GO:0016301 "kinase activity" evidence=ISS] Pfam:PF00560 InterPro:IPR000719 InterPro:IPR008271 Prosite:PS00108 InterPro:IPR001611 InterPro:IPR007090 Prosite:PS00107 ProDom:PD000001 PROSITE:PS50011 PRINTS:PR00019 EMBL:AC002328 PIR:F96598 GeneFarm:614 SPTR:Q9ZWC8	0
Ljwgs_029609.1	1.1.17.19	E2.7.1.- [EC:2.7.1.-] [COG:COG0515 COG1493]	ath:At5g02290	T1E22.50; protein kinase, putative [EC:2.7.1.37] [KO:K00870]	4e-50	YAR019c	COG0515	5e-19	BRL1_ARATH	ATP-binding;Glycoprotein;Kinase;Leucine-richrepeat;Lipid-binding;Membrane;Nucleotide-binding;Receptor;Repeat;Serine/threonine-proteinkinase;Signal;Steroid-binding;Transferase;Transmembrane,Serine/threonine-protein kinase BRI1-like 1 precursor (EC 2.7.1.37) (BRASSINOSTEROID INSENSITIVE 1-like protein 1).	0	GO_ID:12630	TAIR|gene:2020456 SPTR:Q9ZWC8 symbol:AT1G55610.1 [GO:0016301 "kinase activity" evidence=ISS] Pfam:PF00560 InterPro:IPR000719 InterPro:IPR008271 Prosite:PS00108 InterPro:IPR001611 InterPro:IPR007090 Prosite:PS00107 ProDom:PD000001 PROSITE:PS50011 PRINTS:PR00019 EMBL:AC002328 PIR:F96598 GeneFarm:614 SPTR:Q9ZWC8	0
Ljwgs_029609.1	3.3.10.117	BMPR1 bone morphogenetic protein receptor, type I [EC:2.7.1.37]	ath:At5g02290	T1E22.50; protein kinase, putative [EC:2.7.1.37] [KO:K00870]	4e-50	YAR019c	COG0515	5e-19	BRL1_ARATH	ATP-binding;Glycoprotein;Kinase;Leucine-richrepeat;Lipid-binding;Membrane;Nucleotide-binding;Receptor;Repeat;Serine/threonine-proteinkinase;Signal;Steroid-binding;Transferase;Transmembrane,Serine/threonine-protein kinase BRI1-like 1 precursor (EC 2.7.1.37) (BRASSINOSTEROID INSENSITIVE 1-like protein 1).	0	GO_ID:12630	TAIR|gene:2020456 SPTR:Q9ZWC8 symbol:AT1G55610.1 [GO:0016301 "kinase activity" evidence=ISS] Pfam:PF00560 InterPro:IPR000719 InterPro:IPR008271 Prosite:PS00108 InterPro:IPR001611 InterPro:IPR007090 Prosite:PS00107 ProDom:PD000001 PROSITE:PS50011 PRINTS:PR00019 EMBL:AC002328 PIR:F96598 GeneFarm:614 SPTR:Q9ZWC8	0
Ljwgs_029609.1	1.11.16.8	E2.7.1.- [EC:2.7.1.-] [COG:COG0515 COG1493]	ath:At5g02290	T1E22.50; protein kinase, putative [EC:2.7.1.37] [KO:K00870]	4e-50	YAR019c	COG0515	5e-19	BRL1_ARATH	ATP-binding;Glycoprotein;Kinase;Leucine-richrepeat;Lipid-binding;Membrane;Nucleotide-binding;Receptor;Repeat;Serine/threonine-proteinkinase;Signal;Steroid-binding;Transferase;Transmembrane,Serine/threonine-protein kinase BRI1-like 1 precursor (EC 2.7.1.37) (BRASSINOSTEROID INSENSITIVE 1-like protein 1).	0	GO_ID:12630	TAIR|gene:2020456 SPTR:Q9ZWC8 symbol:AT1G55610.1 [GO:0016301 "kinase activity" evidence=ISS] Pfam:PF00560 InterPro:IPR000719 InterPro:IPR008271 Prosite:PS00108 InterPro:IPR001611 InterPro:IPR007090 Prosite:PS00107 ProDom:PD000001 PROSITE:PS50011 PRINTS:PR00019 EMBL:AC002328 PIR:F96598 GeneFarm:614 SPTR:Q9ZWC8	0
Ljwgs_029609.1	4.2.4	Cell cycle [CLASS:04110] [PATH:hsa04110] [COG:COG0515]	ath:At5g02290	T1E22.50; protein kinase, putative [EC:2.7.1.37] [KO:K00870]	4e-50	YAR019c	COG0515	5e-19	BRL1_ARATH	ATP-binding;Glycoprotein;Kinase;Leucine-richrepeat;Lipid-binding;Membrane;Nucleotide-binding;Receptor;Repeat;Serine/threonine-proteinkinase;Signal;Steroid-binding;Transferase;Transmembrane,Serine/threonine-protein kinase BRI1-like 1 precursor (EC 2.7.1.37) (BRASSINOSTEROID INSENSITIVE 1-like protein 1).	0	GO_ID:12630	TAIR|gene:2020456 SPTR:Q9ZWC8 symbol:AT1G55610.1 [GO:0016301 "kinase activity" evidence=ISS] Pfam:PF00560 InterPro:IPR000719 InterPro:IPR008271 Prosite:PS00108 InterPro:IPR001611 InterPro:IPR007090 Prosite:PS00107 ProDom:PD000001 PROSITE:PS50011 PRINTS:PR00019 EMBL:AC002328 PIR:F96598 GeneFarm:614 SPTR:Q9ZWC8	0
Ljwgs_029609.1	3.2.2.1	Protein kinase [EC:2.7.1.37]	ath:At5g02290	T1E22.50; protein kinase, putative [EC:2.7.1.37] [KO:K00870]	4e-50	YAR019c	COG0515	5e-19	BRL1_ARATH	ATP-binding;Glycoprotein;Kinase;Leucine-richrepeat;Lipid-binding;Membrane;Nucleotide-binding;Receptor;Repeat;Serine/threonine-proteinkinase;Signal;Steroid-binding;Transferase;Transmembrane,Serine/threonine-protein kinase BRI1-like 1 precursor (EC 2.7.1.37) (BRASSINOSTEROID INSENSITIVE 1-like protein 1).	0	GO_ID:12630	TAIR|gene:2020456 SPTR:Q9ZWC8 symbol:AT1G55610.1 [GO:0016301 "kinase activity" evidence=ISS] Pfam:PF00560 InterPro:IPR000719 InterPro:IPR008271 Prosite:PS00108 InterPro:IPR001611 InterPro:IPR007090 Prosite:PS00107 ProDom:PD000001 PROSITE:PS50011 PRINTS:PR00019 EMBL:AC002328 PIR:F96598 GeneFarm:614 SPTR:Q9ZWC8	0
chr4.CM0119.20	1.1.8.58	E3.2.1.91 cellulose 1,4-beta-cellobiosidase [EC:3.2.1.91] [GO:0016162]	tfu:Tfu_2176	cellulase., cellulose 1,4-beta-cellobiosidase [EC:3.2.1.4 3.2.1.91] [KO:K01179 K01225]	2e-59				GUN4_THEFU	3D-structure;Carbohydratemetabolism;Cellulosedegradation;Directproteinsequencing;Glycosidase;Hydrolase;Polysaccharidedegradation;Signal,Endoglucanase E-4 precursor (EC 3.2.1.4) (Endo-1,4-beta-glucanase E-4) (Cellulase E-4) (Cellulase E4).	1e-59	GO_ID:5867	TAIR|gene:2005598 SPTR:Q9LR07 symbol:AT1G75680.1 [GO:0004553 "hydrolase activity, hydrolyzing O-glycosyl compounds" evidence=ISS] InterPro:IPR001701 Pfam:PF00759 PROSITE:PS00592 HSSP:P26221 EMBL:AC006434 EMBL:AY039938 EMBL:AY150451 PIR:E96786 SPTR:Q9LR07	4e-96
chr4.CM0119.20	1.1.8.57	E3.2.1.4 endoglucanase [EC:3.2.1.4] [COG:COG3405] [GO:0008810]	tfu:Tfu_2176	cellulase., cellulose 1,4-beta-cellobiosidase [EC:3.2.1.4 3.2.1.91] [KO:K01179 K01225]	2e-59				GUN4_THEFU	3D-structure;Carbohydratemetabolism;Cellulosedegradation;Directproteinsequencing;Glycosidase;Hydrolase;Polysaccharidedegradation;Signal,Endoglucanase E-4 precursor (EC 3.2.1.4) (Endo-1,4-beta-glucanase E-4) (Cellulase E-4) (Cellulase E4).	1e-59	GO_ID:5867	TAIR|gene:2005598 SPTR:Q9LR07 symbol:AT1G75680.1 [GO:0004553 "hydrolase activity, hydrolyzing O-glycosyl compounds" evidence=ISS] InterPro:IPR001701 Pfam:PF00759 PROSITE:PS00592 HSSP:P26221 EMBL:AC006434 EMBL:AY039938 EMBL:AY150451 PIR:E96786 SPTR:Q9LR07	4e-96
Ljwgs_131660.1	99.1.4.4533	GO_ID:16725							PATL6_ARATH	Cellcycle;Celldivision;Coiledcoil;Lipid-binding;Membrane;Transport,Patellin-6.	1e-52	GO_ID:16725	TAIR|gene:2098281 SPTR:Q9SCU1 symbol:AT3G51670.1 [GO:0005215 "transporter activity" evidence=ISS] [GO:0006810 "transport" evidence=ISS] PFAM:PF03765 InterPro:IPR000348 InterPro:IPR001071 GO:GO:0005622 GO:GO:0006810 GO:GO:0016020 InterPro:IPR001251 SMART:SM00516 PROSITE:PS50191 InterPro:IPR008273 Pfam:PF00650 PRINTS:PR00180 InterPro:IPR009038 Pfam:PF01105 PROSITE:PS50866 EMBL:AL132968 EMBL:AF41959…	4e-53
Ljwgs_131660.1	99.1.3.2.882	PATL6_ARATH							PATL6_ARATH	Cellcycle;Celldivision;Coiledcoil;Lipid-binding;Membrane;Transport,Patellin-6.	1e-52	GO_ID:16725	TAIR|gene:2098281 SPTR:Q9SCU1 symbol:AT3G51670.1 [GO:0005215 "transporter activity" evidence=ISS] [GO:0006810 "transport" evidence=ISS] PFAM:PF03765 InterPro:IPR000348 InterPro:IPR001071 GO:GO:0005622 GO:GO:0006810 GO:GO:0016020 InterPro:IPR001251 SMART:SM00516 PROSITE:PS50191 InterPro:IPR008273 Pfam:PF00650 PRINTS:PR00180 InterPro:IPR009038 Pfam:PF01105 PROSITE:PS50866 EMBL:AL132968 EMBL:AF41959…	4e-53
Ljwgs_030936.1	3.2.6.26	SMURF E3 ubiquitin ligase SMURF1/2 [EC:6.3.2.-] [GO:0004842]										GO_ID:35349	TAIR|gene:2102399 SPTR:Q9M1T4 symbol:AT3G54650.1 [GO:0006511 "ubiquitin-dependent protein catabolism" evidence=TAS] [GO:0004842 "ubiquitin-protein ligase activity" evidence=ISS] Pfam:PF00646 InterPro:IPR001810 EMBL:AL138650 PIR:T47624 SPTR:Q9M1T4	7e-85
Ljwgs_030936.1	2.3.7.2	anaphase-promoting complex component [GO:0004842]										GO_ID:35349	TAIR|gene:2102399 SPTR:Q9M1T4 symbol:AT3G54650.1 [GO:0006511 "ubiquitin-dependent protein catabolism" evidence=TAS] [GO:0004842 "ubiquitin-protein ligase activity" evidence=ISS] Pfam:PF00646 InterPro:IPR001810 EMBL:AL138650 PIR:T47624 SPTR:Q9M1T4	7e-85
Ljwgs_030936.1	4.2.4.11	[GO:0004842]										GO_ID:35349	TAIR|gene:2102399 SPTR:Q9M1T4 symbol:AT3G54650.1 [GO:0006511 "ubiquitin-dependent protein catabolism" evidence=TAS] [GO:0004842 "ubiquitin-protein ligase activity" evidence=ISS] Pfam:PF00646 InterPro:IPR001810 EMBL:AL138650 PIR:T47624 SPTR:Q9M1T4	7e-85
Ljwgs_030936.1	3.2.3.76	SKP1 suppressor of kinetochore protein 1 [COG:COG5201] [GO:0004842]										GO_ID:35349	TAIR|gene:2102399 SPTR:Q9M1T4 symbol:AT3G54650.1 [GO:0006511 "ubiquitin-dependent protein catabolism" evidence=TAS] [GO:0004842 "ubiquitin-protein ligase activity" evidence=ISS] Pfam:PF00646 InterPro:IPR001810 EMBL:AL138650 PIR:T47624 SPTR:Q9M1T4	7e-85
Ljwgs_030936.1	4.2.4.21	anaphase-promoting complex [GO:0004842]										GO_ID:35349	TAIR|gene:2102399 SPTR:Q9M1T4 symbol:AT3G54650.1 [GO:0006511 "ubiquitin-dependent protein catabolism" evidence=TAS] [GO:0004842 "ubiquitin-protein ligase activity" evidence=ISS] Pfam:PF00646 InterPro:IPR001810 EMBL:AL138650 PIR:T47624 SPTR:Q9M1T4	7e-85
Ljwgs_030936.1	3.2.6.37	RBX1, ROC1 ring-box 1 [COG:COG5194] [GO:0004842]										GO_ID:35349	TAIR|gene:2102399 SPTR:Q9M1T4 symbol:AT3G54650.1 [GO:0006511 "ubiquitin-dependent protein catabolism" evidence=TAS] [GO:0004842 "ubiquitin-protein ligase activity" evidence=ISS] Pfam:PF00646 InterPro:IPR001810 EMBL:AL138650 PIR:T47624 SPTR:Q9M1T4	7e-85
chr4.CM0265.33	4.2.4.40.2	MCM3 minichromosome maintenance protein 3	ath:At5g46280	MPL12.6; DNA replication licensing factor, putative [KO:K02541]	0	YEL032w	COG1241	1e-167	MCM3_MAIZE	ATP-binding;Cellcycle;DNAreplication;DNA-binding;Nuclearprotein;Nucleotide-binding;Transcription;Transcriptionregulation,DNA replication licensing factor MCM3 homolog (Replication origin activator) (ROA protein) (Fragment).	0	GO_ID:53973	TAIR|gene:2170417 SPTR:Q9FL33 symbol:AT5G46280.1 [GO:0003677 "DNA binding" evidence=ISS] [GO:0005524 "ATP binding" evidence=ISS] [GO:0006270 "DNA replication initiation" evidence=ISS] [GO:0008094 "DNA-dependent ATPase activity" evidence=ISS] InterPro:IPR003593 InterPro:IPR008046 InterPro:IPR001208 GO:GO:0005634 SMART:SM00382 Pfam:PF00493 PRINTS:PR01657 ProDom:PD001041 SMART:SM00350 PROSITE:PS0084…	0
chr4.CM0265.33	1.4.1.60	E3.6.1.3 adenosinetriphosphatase [EC:3.6.1.3] [GO:0004003 0004004 0008026 0008094 0008186]	ath:At5g46280	MPL12.6; DNA replication licensing factor, putative [KO:K02541]	0	YEL032w	COG1241	1e-167	MCM3_MAIZE	ATP-binding;Cellcycle;DNAreplication;DNA-binding;Nuclearprotein;Nucleotide-binding;Transcription;Transcriptionregulation,DNA replication licensing factor MCM3 homolog (Replication origin activator) (ROA protein) (Fragment).	0	GO_ID:53973	TAIR|gene:2170417 SPTR:Q9FL33 symbol:AT5G46280.1 [GO:0003677 "DNA binding" evidence=ISS] [GO:0005524 "ATP binding" evidence=ISS] [GO:0006270 "DNA replication initiation" evidence=ISS] [GO:0008094 "DNA-dependent ATPase activity" evidence=ISS] InterPro:IPR003593 InterPro:IPR008046 InterPro:IPR001208 GO:GO:0005634 SMART:SM00382 Pfam:PF00493 PRINTS:PR01657 ProDom:PD001041 SMART:SM00350 PROSITE:PS0084…	0
chr6.TM0317.9	4.5.2.5.1	PPP3C, CNA protein phosphatase 3, catalytic subunit [EC:3.1.3.16]	spo:SPCC1223.11	ptc2; protein phosphatase 2c homolog 2 [EC:3.1.3.16] [KO:K01090]	3e-36	YBL056w_1	COG0631	3e-27	PP2C2_SCHPO	Completeproteome;Hydrolase;Magnesium;Manganese;Metal-binding;Multigenefamily;Proteinphosphatase,Protein phosphatase 2C homolog 2 (EC 3.1.3.16) (PP2C-2).	2e-36	GO_ID:35145	TAIR|gene:2050295 SPTR:Q9SLA1 symbol:AT2G25620 [GO:0015071 "protein phosphatase type 2C activity" evidence=ISS] InterPro:IPR000222 Pfam:PF00481 InterPro:IPR001932 HSSP:P35813 SMART:SM00331 SMART:SM00332 PROSITE:PS01032 EMBL:AC006053 EMBL:AY039595 EMBL:AY057740 EMBL:AF326901 EMBL:AF436827 EMBL:BT002487 EMBL:AF339719 PIR:F84650 SPTR:Q9SLA1	6e-99
chr6.TM0317.9	3.2.2.4.2	PPM1A, PP2CA (PPM1B, PP2CB) protein phosphatase 1A/B (formerly 2C) [GO:0015071]	spo:SPCC1223.11	ptc2; protein phosphatase 2c homolog 2 [EC:3.1.3.16] [KO:K01090]	3e-36	YBL056w_1	COG0631	3e-27	PP2C2_SCHPO	Completeproteome;Hydrolase;Magnesium;Manganese;Metal-binding;Multigenefamily;Proteinphosphatase,Protein phosphatase 2C homolog 2 (EC 3.1.3.16) (PP2C-2).	2e-36	GO_ID:35145	TAIR|gene:2050295 SPTR:Q9SLA1 symbol:AT2G25620 [GO:0015071 "protein phosphatase type 2C activity" evidence=ISS] InterPro:IPR000222 Pfam:PF00481 InterPro:IPR001932 HSSP:P35813 SMART:SM00331 SMART:SM00332 PROSITE:PS01032 EMBL:AC006053 EMBL:AY039595 EMBL:AY057740 EMBL:AF326901 EMBL:AF436827 EMBL:BT002487 EMBL:AF339719 PIR:F84650 SPTR:Q9SLA1	6e-99
chr6.TM0317.9	3.2.3.47	PPP2C protein phosphatase 2 (formerly 2A), catalytic subunit [EC:3.1.3.16] [GO:0000158]	spo:SPCC1223.11	ptc2; protein phosphatase 2c homolog 2 [EC:3.1.3.16] [KO:K01090]	3e-36	YBL056w_1	COG0631	3e-27	PP2C2_SCHPO	Completeproteome;Hydrolase;Magnesium;Manganese;Metal-binding;Multigenefamily;Proteinphosphatase,Protein phosphatase 2C homolog 2 (EC 3.1.3.16) (PP2C-2).	2e-36	GO_ID:35145	TAIR|gene:2050295 SPTR:Q9SLA1 symbol:AT2G25620 [GO:0015071 "protein phosphatase type 2C activity" evidence=ISS] InterPro:IPR000222 Pfam:PF00481 InterPro:IPR001932 HSSP:P35813 SMART:SM00331 SMART:SM00332 PROSITE:PS01032 EMBL:AC006053 EMBL:AY039595 EMBL:AY057740 EMBL:AF326901 EMBL:AF436827 EMBL:BT002487 EMBL:AF339719 PIR:F84650 SPTR:Q9SLA1	6e-99
chr6.TM0317.9	3.2.3.90	PPP3C, CNA protein phosphatase 3, catalytic subunit [EC:3.1.3.16]	spo:SPCC1223.11	ptc2; protein phosphatase 2c homolog 2 [EC:3.1.3.16] [KO:K01090]	3e-36	YBL056w_1	COG0631	3e-27	PP2C2_SCHPO	Completeproteome;Hydrolase;Magnesium;Manganese;Metal-binding;Multigenefamily;Proteinphosphatase,Protein phosphatase 2C homolog 2 (EC 3.1.3.16) (PP2C-2).	2e-36	GO_ID:35145	TAIR|gene:2050295 SPTR:Q9SLA1 symbol:AT2G25620 [GO:0015071 "protein phosphatase type 2C activity" evidence=ISS] InterPro:IPR000222 Pfam:PF00481 InterPro:IPR001932 HSSP:P35813 SMART:SM00331 SMART:SM00332 PROSITE:PS01032 EMBL:AC006053 EMBL:AY039595 EMBL:AY057740 EMBL:AF326901 EMBL:AF436827 EMBL:BT002487 EMBL:AF339719 PIR:F84650 SPTR:Q9SLA1	6e-99
chr6.TM0317.9	3.2.11.14	PPP1C protein phosphatase 1, catalytic subunit [EC:3.1.3.16] [GO:0017018]	spo:SPCC1223.11	ptc2; protein phosphatase 2c homolog 2 [EC:3.1.3.16] [KO:K01090]	3e-36	YBL056w_1	COG0631	3e-27	PP2C2_SCHPO	Completeproteome;Hydrolase;Magnesium;Manganese;Metal-binding;Multigenefamily;Proteinphosphatase,Protein phosphatase 2C homolog 2 (EC 3.1.3.16) (PP2C-2).	2e-36	GO_ID:35145	TAIR|gene:2050295 SPTR:Q9SLA1 symbol:AT2G25620 [GO:0015071 "protein phosphatase type 2C activity" evidence=ISS] InterPro:IPR000222 Pfam:PF00481 InterPro:IPR001932 HSSP:P35813 SMART:SM00331 SMART:SM00332 PROSITE:PS01032 EMBL:AC006053 EMBL:AY039595 EMBL:AY057740 EMBL:AF326901 EMBL:AF436827 EMBL:BT002487 EMBL:AF339719 PIR:F84650 SPTR:Q9SLA1	6e-99
chr6.TM0317.9	4.2.2.20.5	SPOIIE stage II sporulation protein E [EC:3.1.3.16] [COG:COG2208]	spo:SPCC1223.11	ptc2; protein phosphatase 2c homolog 2 [EC:3.1.3.16] [KO:K01090]	3e-36	YBL056w_1	COG0631	3e-27	PP2C2_SCHPO	Completeproteome;Hydrolase;Magnesium;Manganese;Metal-binding;Multigenefamily;Proteinphosphatase,Protein phosphatase 2C homolog 2 (EC 3.1.3.16) (PP2C-2).	2e-36	GO_ID:35145	TAIR|gene:2050295 SPTR:Q9SLA1 symbol:AT2G25620 [GO:0015071 "protein phosphatase type 2C activity" evidence=ISS] InterPro:IPR000222 Pfam:PF00481 InterPro:IPR001932 HSSP:P35813 SMART:SM00331 SMART:SM00332 PROSITE:PS01032 EMBL:AC006053 EMBL:AY039595 EMBL:AY057740 EMBL:AF326901 EMBL:AF436827 EMBL:BT002487 EMBL:AF339719 PIR:F84650 SPTR:Q9SLA1	6e-99
chr6.TM0317.9	3.2.6.44.3	PPP2C protein phosphatase 2 (formerly 2A), catalytic subunit [EC:3.1.3.16] [GO:0000158]	spo:SPCC1223.11	ptc2; protein phosphatase 2c homolog 2 [EC:3.1.3.16] [KO:K01090]	3e-36	YBL056w_1	COG0631	3e-27	PP2C2_SCHPO	Completeproteome;Hydrolase;Magnesium;Manganese;Metal-binding;Multigenefamily;Proteinphosphatase,Protein phosphatase 2C homolog 2 (EC 3.1.3.16) (PP2C-2).	2e-36	GO_ID:35145	TAIR|gene:2050295 SPTR:Q9SLA1 symbol:AT2G25620 [GO:0015071 "protein phosphatase type 2C activity" evidence=ISS] InterPro:IPR000222 Pfam:PF00481 InterPro:IPR001932 HSSP:P35813 SMART:SM00331 SMART:SM00332 PROSITE:PS01032 EMBL:AC006053 EMBL:AY039595 EMBL:AY057740 EMBL:AF326901 EMBL:AF436827 EMBL:BT002487 EMBL:AF339719 PIR:F84650 SPTR:Q9SLA1	6e-99
chr6.TM0317.9	3.2.13.28.1	PPP3C, CNA protein phosphatase 3, catalytic subunit [EC:3.1.3.16]	spo:SPCC1223.11	ptc2; protein phosphatase 2c homolog 2 [EC:3.1.3.16] [KO:K01090]	3e-36	YBL056w_1	COG0631	3e-27	PP2C2_SCHPO	Completeproteome;Hydrolase;Magnesium;Manganese;Metal-binding;Multigenefamily;Proteinphosphatase,Protein phosphatase 2C homolog 2 (EC 3.1.3.16) (PP2C-2).	2e-36	GO_ID:35145	TAIR|gene:2050295 SPTR:Q9SLA1 symbol:AT2G25620 [GO:0015071 "protein phosphatase type 2C activity" evidence=ISS] InterPro:IPR000222 Pfam:PF00481 InterPro:IPR001932 HSSP:P35813 SMART:SM00331 SMART:SM00332 PROSITE:PS01032 EMBL:AC006053 EMBL:AY039595 EMBL:AY057740 EMBL:AF326901 EMBL:AF436827 EMBL:BT002487 EMBL:AF339719 PIR:F84650 SPTR:Q9SLA1	6e-99
chr6.TM0317.9	4.3.1.28	PPP1C protein phosphatase 1, catalytic subunit [EC:3.1.3.16] [GO:0017018]	spo:SPCC1223.11	ptc2; protein phosphatase 2c homolog 2 [EC:3.1.3.16] [KO:K01090]	3e-36	YBL056w_1	COG0631	3e-27	PP2C2_SCHPO	Completeproteome;Hydrolase;Magnesium;Manganese;Metal-binding;Multigenefamily;Proteinphosphatase,Protein phosphatase 2C homolog 2 (EC 3.1.3.16) (PP2C-2).	2e-36	GO_ID:35145	TAIR|gene:2050295 SPTR:Q9SLA1 symbol:AT2G25620 [GO:0015071 "protein phosphatase type 2C activity" evidence=ISS] InterPro:IPR000222 Pfam:PF00481 InterPro:IPR001932 HSSP:P35813 SMART:SM00331 SMART:SM00332 PROSITE:PS01032 EMBL:AC006053 EMBL:AY039595 EMBL:AY057740 EMBL:AF326901 EMBL:AF436827 EMBL:BT002487 EMBL:AF339719 PIR:F84650 SPTR:Q9SLA1	6e-99
chr6.TM0317.9	4.3.3.12.1	PPP2C protein phosphatase 2 (formerly 2A), catalytic subunit [EC:3.1.3.16] [GO:0000158]	spo:SPCC1223.11	ptc2; protein phosphatase 2c homolog 2 [EC:3.1.3.16] [KO:K01090]	3e-36	YBL056w_1	COG0631	3e-27	PP2C2_SCHPO	Completeproteome;Hydrolase;Magnesium;Manganese;Metal-binding;Multigenefamily;Proteinphosphatase,Protein phosphatase 2C homolog 2 (EC 3.1.3.16) (PP2C-2).	2e-36	GO_ID:35145	TAIR|gene:2050295 SPTR:Q9SLA1 symbol:AT2G25620 [GO:0015071 "protein phosphatase type 2C activity" evidence=ISS] InterPro:IPR000222 Pfam:PF00481 InterPro:IPR001932 HSSP:P35813 SMART:SM00331 SMART:SM00332 PROSITE:PS01032 EMBL:AC006053 EMBL:AY039595 EMBL:AY057740 EMBL:AF326901 EMBL:AF436827 EMBL:BT002487 EMBL:AF339719 PIR:F84650 SPTR:Q9SLA1	6e-99
chr6.TM0317.9	4.2.5.36.1	PPP3C, CNA protein phosphatase 3, catalytic subunit [EC:3.1.3.16]	spo:SPCC1223.11	ptc2; protein phosphatase 2c homolog 2 [EC:3.1.3.16] [KO:K01090]	3e-36	YBL056w_1	COG0631	3e-27	PP2C2_SCHPO	Completeproteome;Hydrolase;Magnesium;Manganese;Metal-binding;Multigenefamily;Proteinphosphatase,Protein phosphatase 2C homolog 2 (EC 3.1.3.16) (PP2C-2).	2e-36	GO_ID:35145	TAIR|gene:2050295 SPTR:Q9SLA1 symbol:AT2G25620 [GO:0015071 "protein phosphatase type 2C activity" evidence=ISS] InterPro:IPR000222 Pfam:PF00481 InterPro:IPR001932 HSSP:P35813 SMART:SM00331 SMART:SM00332 PROSITE:PS01032 EMBL:AC006053 EMBL:AY039595 EMBL:AY057740 EMBL:AF326901 EMBL:AF436827 EMBL:BT002487 EMBL:AF339719 PIR:F84650 SPTR:Q9SLA1	6e-99
chr6.TM0317.9	4.1.3.45	PPP1C protein phosphatase 1, catalytic subunit [EC:3.1.3.16] [GO:0017018]	spo:SPCC1223.11	ptc2; protein phosphatase 2c homolog 2 [EC:3.1.3.16] [KO:K01090]	3e-36	YBL056w_1	COG0631	3e-27	PP2C2_SCHPO	Completeproteome;Hydrolase;Magnesium;Manganese;Metal-binding;Multigenefamily;Proteinphosphatase,Protein phosphatase 2C homolog 2 (EC 3.1.3.16) (PP2C-2).	2e-36	GO_ID:35145	TAIR|gene:2050295 SPTR:Q9SLA1 symbol:AT2G25620 [GO:0015071 "protein phosphatase type 2C activity" evidence=ISS] InterPro:IPR000222 Pfam:PF00481 InterPro:IPR001932 HSSP:P35813 SMART:SM00331 SMART:SM00332 PROSITE:PS01032 EMBL:AC006053 EMBL:AY039595 EMBL:AY057740 EMBL:AF326901 EMBL:AF436827 EMBL:BT002487 EMBL:AF339719 PIR:F84650 SPTR:Q9SLA1	6e-99
chr6.TM0317.9	3.2.9.102	PPP3C, CNA protein phosphatase 3, catalytic subunit [EC:3.1.3.16]	spo:SPCC1223.11	ptc2; protein phosphatase 2c homolog 2 [EC:3.1.3.16] [KO:K01090]	3e-36	YBL056w_1	COG0631	3e-27	PP2C2_SCHPO	Completeproteome;Hydrolase;Magnesium;Manganese;Metal-binding;Multigenefamily;Proteinphosphatase,Protein phosphatase 2C homolog 2 (EC 3.1.3.16) (PP2C-2).	2e-36	GO_ID:35145	TAIR|gene:2050295 SPTR:Q9SLA1 symbol:AT2G25620 [GO:0015071 "protein phosphatase type 2C activity" evidence=ISS] InterPro:IPR000222 Pfam:PF00481 InterPro:IPR001932 HSSP:P35813 SMART:SM00331 SMART:SM00332 PROSITE:PS01032 EMBL:AC006053 EMBL:AY039595 EMBL:AY057740 EMBL:AF326901 EMBL:AF436827 EMBL:BT002487 EMBL:AF339719 PIR:F84650 SPTR:Q9SLA1	6e-99
chr6.TM0317.9	3.2.14.10.1	PPP3C, CNA protein phosphatase 3, catalytic subunit [EC:3.1.3.16]	spo:SPCC1223.11	ptc2; protein phosphatase 2c homolog 2 [EC:3.1.3.16] [KO:K01090]	3e-36	YBL056w_1	COG0631	3e-27	PP2C2_SCHPO	Completeproteome;Hydrolase;Magnesium;Manganese;Metal-binding;Multigenefamily;Proteinphosphatase,Protein phosphatase 2C homolog 2 (EC 3.1.3.16) (PP2C-2).	2e-36	GO_ID:35145	TAIR|gene:2050295 SPTR:Q9SLA1 symbol:AT2G25620 [GO:0015071 "protein phosphatase type 2C activity" evidence=ISS] InterPro:IPR000222 Pfam:PF00481 InterPro:IPR001932 HSSP:P35813 SMART:SM00331 SMART:SM00332 PROSITE:PS01032 EMBL:AC006053 EMBL:AY039595 EMBL:AY057740 EMBL:AF326901 EMBL:AF436827 EMBL:BT002487 EMBL:AF339719 PIR:F84650 SPTR:Q9SLA1	6e-99
gi45630154	99.2	Unclassified without homolog
Ljwgs_077045.1	3.1.4.10.1	TC.HSP70 heat shock protein 70, Hsp70 family	ath:At5g42020	MJC20.12; luminal binding protein 2 precursor (BiP-2) (AtBP2) [KO:K03283]	1e-112	YLL024c	COG0443	6e-103	BIP2_ARATH	Alternativesplicing;ATP-binding;Endoplasmicreticulum;Multigenefamily;Nucleotide-binding;Signal,Luminal binding protein 2 precursor (BiP2) (AtBP2).	2e-142	GO_ID:55181	TAIR|gene:2165714 SPTR:Q39043 symbol:AT5G42020.1 [GO:0005788 "endoplasmic reticulum lumen" evidence=TAS] [GO:0006457 "protein folding" evidence=ISS;TAS] [GO:0009408 "response to heat" evidence=IDA] InterPro:IPR000886 Pfam:PF00012 Prosite:PS00297 Prosite:PS00329 Prosite:PS01036 InterPro:IPR001023 PROSITE:PS00014 HSSP:P19120 PRINTS:PR00301 ProDom:PD000089 EMBL:AB017067 EMBL:D84414 EMBL:D89342 EMBL:…	8e-143
Ljwgs_077045.1	2.3.1.3.1	TC.HSP70 heat shock protein 70, Hsp70 family	ath:At5g42020	MJC20.12; luminal binding protein 2 precursor (BiP-2) (AtBP2) [KO:K03283]	1e-112	YLL024c	COG0443	6e-103	BIP2_ARATH	Alternativesplicing;ATP-binding;Endoplasmicreticulum;Multigenefamily;Nucleotide-binding;Signal,Luminal binding protein 2 precursor (BiP2) (AtBP2).	2e-142	GO_ID:55181	TAIR|gene:2165714 SPTR:Q39043 symbol:AT5G42020.1 [GO:0005788 "endoplasmic reticulum lumen" evidence=TAS] [GO:0006457 "protein folding" evidence=ISS;TAS] [GO:0009408 "response to heat" evidence=IDA] InterPro:IPR000886 Pfam:PF00012 Prosite:PS00297 Prosite:PS00329 Prosite:PS01036 InterPro:IPR001023 PROSITE:PS00014 HSSP:P19120 PRINTS:PR00301 ProDom:PD000089 EMBL:AB017067 EMBL:D84414 EMBL:D89342 EMBL:…	8e-143
Ljwgs_077045.1	3.2.2.121	TC.HSP70 heat shock protein 70, Hsp70 family [COG:COG0443] [TC:1.A.33]	ath:At5g42020	MJC20.12; luminal binding protein 2 precursor (BiP-2) (AtBP2) [KO:K03283]	1e-112	YLL024c	COG0443	6e-103	BIP2_ARATH	Alternativesplicing;ATP-binding;Endoplasmicreticulum;Multigenefamily;Nucleotide-binding;Signal,Luminal binding protein 2 precursor (BiP2) (AtBP2).	2e-142	GO_ID:55181	TAIR|gene:2165714 SPTR:Q39043 symbol:AT5G42020.1 [GO:0005788 "endoplasmic reticulum lumen" evidence=TAS] [GO:0006457 "protein folding" evidence=ISS;TAS] [GO:0009408 "response to heat" evidence=IDA] InterPro:IPR000886 Pfam:PF00012 Prosite:PS00297 Prosite:PS00329 Prosite:PS01036 InterPro:IPR001023 PROSITE:PS00014 HSSP:P19120 PRINTS:PR00301 ProDom:PD000089 EMBL:AB017067 EMBL:D84414 EMBL:D89342 EMBL:…	8e-143
Ljwgs_014827.2.1	1.1.8.13	E3.2.1.58 glucan 1,3-beta-glucosidase [EC:3.2.1.58] [COG:COG2730] [GO:0004338]							EXG_YARLI	Cellwall;Completeproteome;Glycosidase;Hydrolase;Signal,Glucan 1,3-beta-glucosidase precursor (EC 3.2.1.58) (Exo-1,3-beta- glucanase).	1e-09
chr3.TM0416.5	99.1.4.2054	GO_ID:27994							CEBPZ_MOUSE	Activator;Alternativesplicing;Nuclearprotein;Transcription;Transcriptionregulation,CCAAT/enhancer binding protein zeta (CCAAT-box-binding transcription factor) (CCAAT-binding factor) (CBF).	6e-98	GO_ID:27994	TAIR|gene:2193971 SPTR:Q9C9E2 symbol:AT1G72440.1 [GO:0000004 "biological process unknown" evidence=ND] InterPro:IPR005612 Pfam:PF03914 EMBL:AC016529 PIR:E96748 SPTR:Q9C9E2	0
chr3.TM0416.5	99.1.3.2.3351	CEBPZ_MOUSE							CEBPZ_MOUSE	Activator;Alternativesplicing;Nuclearprotein;Transcription;Transcriptionregulation,CCAAT/enhancer binding protein zeta (CCAAT-box-binding transcription factor) (CCAAT-binding factor) (CBF).	6e-98	GO_ID:27994	TAIR|gene:2193971 SPTR:Q9C9E2 symbol:AT1G72440.1 [GO:0000004 "biological process unknown" evidence=ND] InterPro:IPR005612 Pfam:PF03914 EMBL:AC016529 PIR:E96748 SPTR:Q9C9E2	0
chr4.CM0429.29	99.2	Unclassified without homolog
chr1.TM1305.9.2	4.2.4.64	CAK1 serine/threonine-protein kinase CAK1 [GO:0004693]							CCND3_ARATH	Cellcycle;Celldivision;Cyclin;Multigenefamily,Cyclin delta-3.	8e-14	GO_ID:15561	TAIR|gene:2083127 SPTR:Q9SN11 symbol:AT3G50070.1 [GO:0000074 "regulation of progression through cell cycle" evidence=ISS] [GO:0004693 "cyclin-dependent protein kinase activity" evidence=ISS] InterPro:IPR006671 InterPro:IPR004367 GO:GO:0005634 GO:GO:0000910 Pfam:PF02984 Pfam:PF00134 PROSITE:PS00292 InterPro:IPR006670 SMART:SM00385 EMBL:AL132978 EMBL:AY052665 EMBL:AY063729 EMBL:AY087498 PIR:T45860 …	4e-15
chr1.TM1305.9.2	4.5.2.34	CDK5 cyclin-dependent kinase 5 [GO:0004693]							CCND3_ARATH	Cellcycle;Celldivision;Cyclin;Multigenefamily,Cyclin delta-3.	8e-14	GO_ID:15561	TAIR|gene:2083127 SPTR:Q9SN11 symbol:AT3G50070.1 [GO:0000074 "regulation of progression through cell cycle" evidence=ISS] [GO:0004693 "cyclin-dependent protein kinase activity" evidence=ISS] InterPro:IPR006671 InterPro:IPR004367 GO:GO:0005634 GO:GO:0000910 Pfam:PF02984 Pfam:PF00134 PROSITE:PS00292 InterPro:IPR006670 SMART:SM00385 EMBL:AL132978 EMBL:AY052665 EMBL:AY063729 EMBL:AY087498 PIR:T45860 …	4e-15
chr1.TM1305.9.2	4.3.4.18	CDK1, CDC2 cyclin-dependent kinase 1 [GO:0004693]							CCND3_ARATH	Cellcycle;Celldivision;Cyclin;Multigenefamily,Cyclin delta-3.	8e-14	GO_ID:15561	TAIR|gene:2083127 SPTR:Q9SN11 symbol:AT3G50070.1 [GO:0000074 "regulation of progression through cell cycle" evidence=ISS] [GO:0004693 "cyclin-dependent protein kinase activity" evidence=ISS] InterPro:IPR006671 InterPro:IPR004367 GO:GO:0005634 GO:GO:0000910 Pfam:PF02984 Pfam:PF00134 PROSITE:PS00292 InterPro:IPR006670 SMART:SM00385 EMBL:AL132978 EMBL:AY052665 EMBL:AY063729 EMBL:AY087498 PIR:T45860 …	4e-15
chr1.TM1305.9.2	3.2.9.97	CDK1, CDC2 cyclin-dependent kinase 1 [GO:0004693]							CCND3_ARATH	Cellcycle;Celldivision;Cyclin;Multigenefamily,Cyclin delta-3.	8e-14	GO_ID:15561	TAIR|gene:2083127 SPTR:Q9SN11 symbol:AT3G50070.1 [GO:0000074 "regulation of progression through cell cycle" evidence=ISS] [GO:0004693 "cyclin-dependent protein kinase activity" evidence=ISS] InterPro:IPR006671 InterPro:IPR004367 GO:GO:0005634 GO:GO:0000910 Pfam:PF02984 Pfam:PF00134 PROSITE:PS00292 InterPro:IPR006670 SMART:SM00385 EMBL:AL132978 EMBL:AY052665 EMBL:AY063729 EMBL:AY087498 PIR:T45860 …	4e-15
chr1.TM1305.9.2	4.3.3.24	CDK4 cyclin-dependent kinase 4 [GO:0004693]							CCND3_ARATH	Cellcycle;Celldivision;Cyclin;Multigenefamily,Cyclin delta-3.	8e-14	GO_ID:15561	TAIR|gene:2083127 SPTR:Q9SN11 symbol:AT3G50070.1 [GO:0000074 "regulation of progression through cell cycle" evidence=ISS] [GO:0004693 "cyclin-dependent protein kinase activity" evidence=ISS] InterPro:IPR006671 InterPro:IPR004367 GO:GO:0005634 GO:GO:0000910 Pfam:PF02984 Pfam:PF00134 PROSITE:PS00292 InterPro:IPR006670 SMART:SM00385 EMBL:AL132978 EMBL:AY052665 EMBL:AY063729 EMBL:AY087498 PIR:T45860 …	4e-15
chr1.TM1305.9.2	3.2.13.67	CDK4 cyclin-dependent kinase 4 [GO:0004693]							CCND3_ARATH	Cellcycle;Celldivision;Cyclin;Multigenefamily,Cyclin delta-3.	8e-14	GO_ID:15561	TAIR|gene:2083127 SPTR:Q9SN11 symbol:AT3G50070.1 [GO:0000074 "regulation of progression through cell cycle" evidence=ISS] [GO:0004693 "cyclin-dependent protein kinase activity" evidence=ISS] InterPro:IPR006671 InterPro:IPR004367 GO:GO:0005634 GO:GO:0000910 Pfam:PF02984 Pfam:PF00134 PROSITE:PS00292 InterPro:IPR006670 SMART:SM00385 EMBL:AL132978 EMBL:AY052665 EMBL:AY063729 EMBL:AY087498 PIR:T45860 …	4e-15
chr1.TM1305.9.2	4.2.4.2	cyclin-dependent kinase [GO:0004693]							CCND3_ARATH	Cellcycle;Celldivision;Cyclin;Multigenefamily,Cyclin delta-3.	8e-14	GO_ID:15561	TAIR|gene:2083127 SPTR:Q9SN11 symbol:AT3G50070.1 [GO:0000074 "regulation of progression through cell cycle" evidence=ISS] [GO:0004693 "cyclin-dependent protein kinase activity" evidence=ISS] InterPro:IPR006671 InterPro:IPR004367 GO:GO:0005634 GO:GO:0000910 Pfam:PF02984 Pfam:PF00134 PROSITE:PS00292 InterPro:IPR006670 SMART:SM00385 EMBL:AL132978 EMBL:AY052665 EMBL:AY063729 EMBL:AY087498 PIR:T45860 …	4e-15
gi45620234	99.2	Unclassified without homolog
chr6.CM0738.10	99.2	Unclassified without homolog
Ljwgs_078153.1	99.1.4.5579	GO_ID:48507							SPL11_ORYSA	Repeat;Ublconjugationpathway,Spotted leaf protein 11 (Spotted leaf11) (Cell death-related protein SPL11).	1e-14	GO_ID:48507	TAIR|gene:2144260 SPTR:Q9LYD7 symbol:AT5G11550.1 [GO:0005554 "molecular function unknown" evidence=ND] [GO:0000004 "biological process unknown" evidence=ND] EMBL:AL163815 EMBL:BT002981 EMBL:BT004426 PIR:T48514 SPTR:Q9LYD7	8e-14
Ljwgs_078153.1	99.1.3.2.1517	SPL11_ORYSA							SPL11_ORYSA	Repeat;Ublconjugationpathway,Spotted leaf protein 11 (Spotted leaf11) (Cell death-related protein SPL11).	1e-14	GO_ID:48507	TAIR|gene:2144260 SPTR:Q9LYD7 symbol:AT5G11550.1 [GO:0005554 "molecular function unknown" evidence=ND] [GO:0000004 "biological process unknown" evidence=ND] EMBL:AL163815 EMBL:BT002981 EMBL:BT004426 PIR:T48514 SPTR:Q9LYD7	8e-14
gi45633954	99.2	Unclassified without homolog
Ljwgs_022700.1	99.1.3.2.621	H2B_GOSHI							H2B_GOSHI	Chromosomalprotein;DNA-binding;Nuclearprotein;Nucleosomecore,Histone H2B.	5e-47	GO_ID:20630	TAIR|gene:2026493 SPTR:Q9LQQ4 symbol:AT1G07790.1 [GO:0003677 "DNA binding" evidence=ISS] InterPro:IPR000558 Interpro:IPR007125 Pfam:PF00125 InterPro:IPR007124 GO:GO:0005694 GO:GO:0005634 GO:GO:0000786 PRINTS:PR00621 ProDom:PD000497 PROSITE:PS00357 SMART:SM00427 EMBL:AC007583 EMBL:AY070760 EMBL:AY133638 EMBL:AF332446 PIR:D86213 HSSP:P02279 SMR:Q9LQQ4 SPTR:Q9LQQ4	3e-46
Ljwgs_022700.1	99.1.4.5798	GO_ID:20630							H2B_GOSHI	Chromosomalprotein;DNA-binding;Nuclearprotein;Nucleosomecore,Histone H2B.	5e-47	GO_ID:20630	TAIR|gene:2026493 SPTR:Q9LQQ4 symbol:AT1G07790.1 [GO:0003677 "DNA binding" evidence=ISS] InterPro:IPR000558 Interpro:IPR007125 Pfam:PF00125 InterPro:IPR007124 GO:GO:0005694 GO:GO:0005634 GO:GO:0000786 PRINTS:PR00621 ProDom:PD000497 PROSITE:PS00357 SMART:SM00427 EMBL:AC007583 EMBL:AY070760 EMBL:AY133638 EMBL:AF332446 PIR:D86213 HSSP:P02279 SMR:Q9LQQ4 SPTR:Q9LQQ4	3e-46
Ljwgs_030984.1	99.1.4.8569	GO_ID:17897							MPCP_BOVIN	Alternativesplicing;Directproteinsequencing;Innermembrane;Membrane;Mitochondrion;Repeat;Symport;Transitpeptide;Transmembrane;Transport,Phosphate carrier protein, mitochondrial precursor (PTP).	1e-62	GO_ID:17897	TAIR|gene:3442004 SPTR:Q9FMU6 symbol:AT5G14040.1 [GO:0005739 "mitochondrion" evidence=IDA] [GO:0005488 "binding" evidence=ISS] [GO:0005743 "mitochondrial inner membrane" evidence=ISS] [GO:0006810 "transport" evidence=ISS] InterPro:IPR001993 Pfam:PF00153 InterPro:IPR002113 GO:GO:0005739 PROSITE:PS50920 PRINTS:PR00927 EMBL:AY058848 EMBL:AY143869 EMBL:AB007650 SPTR:Q9FMU6	1e-93
Ljwgs_030984.1	99.1.3.2.3638	MPCP_BOVIN							MPCP_BOVIN	Alternativesplicing;Directproteinsequencing;Innermembrane;Membrane;Mitochondrion;Repeat;Symport;Transitpeptide;Transmembrane;Transport,Phosphate carrier protein, mitochondrial precursor (PTP).	1e-62	GO_ID:17897	TAIR|gene:3442004 SPTR:Q9FMU6 symbol:AT5G14040.1 [GO:0005739 "mitochondrion" evidence=IDA] [GO:0005488 "binding" evidence=ISS] [GO:0005743 "mitochondrial inner membrane" evidence=ISS] [GO:0006810 "transport" evidence=ISS] InterPro:IPR001993 Pfam:PF00153 InterPro:IPR002113 GO:GO:0005739 PROSITE:PS50920 PRINTS:PR00927 EMBL:AY058848 EMBL:AY143869 EMBL:AB007650 SPTR:Q9FMU6	1e-93
chr4.CM0087.22	99.1.3.2.321	SNP33_ARATH							SNP33_ARATH	Cellcycle;Celldivision;Coiledcoil;Membrane;Multigenefamily;Proteintransport;Transport,SNAP25 homologous protein SNAP33 (AtSNAP33) (Synaptosomal-associated protein SNAP25-like 1) (SNAP-25-like protein 1) (Snap25a).	1e-79
Ljwgs_073012.1	1.7.3.2	E3.2.1.23, lacZ beta-galactosidase [EC:3.2.1.23] [COG:COG2731 COG3250] [GO:0004565]	ath:At5g20710	T1M15.110; glycosyl hydrolase family 35 (beta-galactosidase) [EC:3.2.1.23] [KO:K01190]	1e-21				BGAL_MALDO	Directproteinsequencing;Glycosidase;Hydrolase;Signal,Beta-galactosidase precursor (EC 3.2.1.23) (Lactase) (Acid beta- galactosidase) (Exo-(1-->4)-beta-D-galactanase).	1e-24	GO_ID:50745	TAIR|gene:3438752 SPTR:Q9SCV9 symbol:AT4G36360.1 [GO:0004565 "beta-galactosidase activity" evidence=ISS] InterPro:IPR001944 InterPro:IPR000922 Pfam:PF01301 Pfam:PF02140 ProDom:PD005612 PROSITE:PS50228 PRINTS:PR00742 PROSITE:PS01182 EMBL:AJ270299 EMBL:AY056285 EMBL:AY091432 SPTR:Q9SCV9	5e-25
Ljwgs_073012.1	1.3.9.29	E3.2.1.23, lacZ beta-galactosidase [EC:3.2.1.23] [COG:COG2731 COG3250] [GO:0004565]	ath:At5g20710	T1M15.110; glycosyl hydrolase family 35 (beta-galactosidase) [EC:3.2.1.23] [KO:K01190]	1e-21				BGAL_MALDO	Directproteinsequencing;Glycosidase;Hydrolase;Signal,Beta-galactosidase precursor (EC 3.2.1.23) (Lactase) (Acid beta- galactosidase) (Exo-(1-->4)-beta-D-galactanase).	1e-24	GO_ID:50745	TAIR|gene:3438752 SPTR:Q9SCV9 symbol:AT4G36360.1 [GO:0004565 "beta-galactosidase activity" evidence=ISS] InterPro:IPR001944 InterPro:IPR000922 Pfam:PF01301 Pfam:PF02140 ProDom:PD005612 PROSITE:PS50228 PRINTS:PR00742 PROSITE:PS01182 EMBL:AJ270299 EMBL:AY056285 EMBL:AY091432 SPTR:Q9SCV9	5e-25
Ljwgs_073012.1	1.7.11.20	E3.2.1.23, lacZ beta-galactosidase [EC:3.2.1.23] [COG:COG2731 COG3250] [GO:0004565]	ath:At5g20710	T1M15.110; glycosyl hydrolase family 35 (beta-galactosidase) [EC:3.2.1.23] [KO:K01190]	1e-21				BGAL_MALDO	Directproteinsequencing;Glycosidase;Hydrolase;Signal,Beta-galactosidase precursor (EC 3.2.1.23) (Lactase) (Acid beta- galactosidase) (Exo-(1-->4)-beta-D-galactanase).	1e-24	GO_ID:50745	TAIR|gene:3438752 SPTR:Q9SCV9 symbol:AT4G36360.1 [GO:0004565 "beta-galactosidase activity" evidence=ISS] InterPro:IPR001944 InterPro:IPR000922 Pfam:PF01301 Pfam:PF02140 ProDom:PD005612 PROSITE:PS50228 PRINTS:PR00742 PROSITE:PS01182 EMBL:AJ270299 EMBL:AY056285 EMBL:AY091432 SPTR:Q9SCV9	5e-25
Ljwgs_073012.1	1.1.6.9	E3.2.1.23, lacZ beta-galactosidase [EC:3.2.1.23] [COG:COG2731 COG3250] [GO:0004565]	ath:At5g20710	T1M15.110; glycosyl hydrolase family 35 (beta-galactosidase) [EC:3.2.1.23] [KO:K01190]	1e-21				BGAL_MALDO	Directproteinsequencing;Glycosidase;Hydrolase;Signal,Beta-galactosidase precursor (EC 3.2.1.23) (Lactase) (Acid beta- galactosidase) (Exo-(1-->4)-beta-D-galactanase).	1e-24	GO_ID:50745	TAIR|gene:3438752 SPTR:Q9SCV9 symbol:AT4G36360.1 [GO:0004565 "beta-galactosidase activity" evidence=ISS] InterPro:IPR001944 InterPro:IPR000922 Pfam:PF01301 Pfam:PF02140 ProDom:PD005612 PROSITE:PS50228 PRINTS:PR00742 PROSITE:PS01182 EMBL:AJ270299 EMBL:AY056285 EMBL:AY091432 SPTR:Q9SCV9	5e-25
Ljwgs_073012.1	1.7.7.9	E3.2.1.23, lacZ beta-galactosidase [EC:3.2.1.23] [COG:COG2731 COG3250] [GO:0004565]	ath:At5g20710	T1M15.110; glycosyl hydrolase family 35 (beta-galactosidase) [EC:3.2.1.23] [KO:K01190]	1e-21				BGAL_MALDO	Directproteinsequencing;Glycosidase;Hydrolase;Signal,Beta-galactosidase precursor (EC 3.2.1.23) (Lactase) (Acid beta- galactosidase) (Exo-(1-->4)-beta-D-galactanase).	1e-24	GO_ID:50745	TAIR|gene:3438752 SPTR:Q9SCV9 symbol:AT4G36360.1 [GO:0004565 "beta-galactosidase activity" evidence=ISS] InterPro:IPR001944 InterPro:IPR000922 Pfam:PF01301 Pfam:PF02140 ProDom:PD005612 PROSITE:PS50228 PRINTS:PR00742 PROSITE:PS01182 EMBL:AJ270299 EMBL:AY056285 EMBL:AY091432 SPTR:Q9SCV9	5e-25
gi45408846	99.2	Unclassified without homolog
Ljwgs_128047.1	99.2	Unclassified without homolog
chr1.CM0375.7.1	99.1.4.464	GO_ID:3099										GO_ID:3099	TAIR|gene:2033091 SPTR:Q9M9Y5 symbol:AT1G06780.1 [GO:0016757 "transferase activity, transferring glycosyl groups" evidence=ISS] [GO:0016051 "carbohydrate biosynthesis" evidence=ISS] InterPro:IPR002495 Pfam:PF01501 EMBL:AC011001 EMBL:AY045900 EMBL:AY091452 PIR:F86202 SPTR:Q9M9Y5	8e-14
Ljwgs_031437.1	1.1.8.29	E3.1.1.11 pectinesterase [EC:3.1.1.11] [GO:0030599]	ath:At1g53830	T18A20.6; pectinesterase family protein [EC:3.1.1.11] [KO:K01051]	2e-09				PME_PETIN	Aspartylesterase;Cellwall;Glycoprotein;Hydrolase;Signal,Pectinesterase precursor (EC 3.1.1.11) (Pectin methylesterase) (PE).	2e-12	GO_ID:21778	TAIR|gene:2094651 SPTR:Q9LVQ0 symbol:AT3G29090.1 [GO:0009505 "cell wall (sensu Magnoliophyta)" evidence=ISS] [GO:0030599 "pectinesterase activity" evidence=ISS] InterPro:IPR000070 HSSP:P83218 Pfam:PF01095 PROSITE:PS00503 EMBL:AB018121 EMBL:AY070091 EMBL:AY096561 EMBL:AY084418 SPTR:Q9LVQ0	7e-47
Ljwgs_031437.1	1.1.4.1	E3.1.1.11 pectinesterase [EC:3.1.1.11] [GO:0030599]	ath:At1g53830	T18A20.6; pectinesterase family protein [EC:3.1.1.11] [KO:K01051]	2e-09				PME_PETIN	Aspartylesterase;Cellwall;Glycoprotein;Hydrolase;Signal,Pectinesterase precursor (EC 3.1.1.11) (Pectin methylesterase) (PE).	2e-12	GO_ID:21778	TAIR|gene:2094651 SPTR:Q9LVQ0 symbol:AT3G29090.1 [GO:0009505 "cell wall (sensu Magnoliophyta)" evidence=ISS] [GO:0030599 "pectinesterase activity" evidence=ISS] InterPro:IPR000070 HSSP:P83218 Pfam:PF01095 PROSITE:PS00503 EMBL:AB018121 EMBL:AY070091 EMBL:AY096561 EMBL:AY084418 SPTR:Q9LVQ0	7e-47
chr1.CM0295.6	99.2	Unclassified without homolog
Lj-MIR164a	99.2	Unclassified without homolog
Ljwgs_057475.1	99.1.4.3694	GO_ID:24979										GO_ID:24979	TAIR|gene:2125047 SPTR:O04621 symbol:AT4G01080.1 [GO:0000004 "biological process unknown" evidence=ND] [GO:0008372 "cellular component unknown" evidence=ND] InterPro:IPR004253 Pfam:PF03005 EMBL:AL161491 EMBL:AF007269 EMBL:BT015944 PIR:T01731 SPTR:O04621	4e-19
Ljwgs_033623.1	99.2	Unclassified without homolog
TC12878	99.2	Unclassified without homolog
chr1.CM0222.7	99.1.4.4998	GO_ID:31611				BS_bglS	COG2273	1e-09	XTH_SOYBN	Apoplast;Cellwall;Glycoprotein;Glycosidase;Hydrolase;Signal;Transferase,Probable xyloglucan endotransglucosylase/hydrolase precursor (EC 2.4.1.207) (Fragment).	5e-155	GO_ID:31611	TAIR|gene:2159117 SPTR:Q9XIW1 symbol:AT5G13870.1 [GO:0016798 "hydrolase activity, acting on glycosyl bonds" evidence=ISS] InterPro:IPR000757 InterPro:IPR008985 InterPro:IPR008263 InterPro:IPR008264 InterPro:IPR010713 Pfam:PF00722 HSSP:P23904 PRINTS:PR00737 PROSITE:PS01034 Pfam:PF06955 EMBL:AB005230 EMBL:AF163822 EMBL:AB026486 SMR:Q9XIW1 GeneFarm:2636 SPTR:Q9XIW1	4e-142
chr1.CM0222.7	99.1.2.185	COG2273				BS_bglS	COG2273	1e-09	XTH_SOYBN	Apoplast;Cellwall;Glycoprotein;Glycosidase;Hydrolase;Signal;Transferase,Probable xyloglucan endotransglucosylase/hydrolase precursor (EC 2.4.1.207) (Fragment).	5e-155	GO_ID:31611	TAIR|gene:2159117 SPTR:Q9XIW1 symbol:AT5G13870.1 [GO:0016798 "hydrolase activity, acting on glycosyl bonds" evidence=ISS] InterPro:IPR000757 InterPro:IPR008985 InterPro:IPR008263 InterPro:IPR008264 InterPro:IPR010713 Pfam:PF00722 HSSP:P23904 PRINTS:PR00737 PROSITE:PS01034 Pfam:PF06955 EMBL:AB005230 EMBL:AF163822 EMBL:AB026486 SMR:Q9XIW1 GeneFarm:2636 SPTR:Q9XIW1	4e-142
chr1.CM0222.7	99.1.3.1.33	EC 2.4.1.207				BS_bglS	COG2273	1e-09	XTH_SOYBN	Apoplast;Cellwall;Glycoprotein;Glycosidase;Hydrolase;Signal;Transferase,Probable xyloglucan endotransglucosylase/hydrolase precursor (EC 2.4.1.207) (Fragment).	5e-155	GO_ID:31611	TAIR|gene:2159117 SPTR:Q9XIW1 symbol:AT5G13870.1 [GO:0016798 "hydrolase activity, acting on glycosyl bonds" evidence=ISS] InterPro:IPR000757 InterPro:IPR008985 InterPro:IPR008263 InterPro:IPR008264 InterPro:IPR010713 Pfam:PF00722 HSSP:P23904 PRINTS:PR00737 PROSITE:PS01034 Pfam:PF06955 EMBL:AB005230 EMBL:AF163822 EMBL:AB026486 SMR:Q9XIW1 GeneFarm:2636 SPTR:Q9XIW1	4e-142
chr2.CM0749.42	99.1.4.5148	GO_ID:15705							NEP2_NEPGR	Aspartylprotease;Glycoprotein;Hydrolase;Protease;Signal;Zymogen,Aspartic proteinase nepenthesin-2 precursor (EC 3.4.23.-) (Nepenthesin-II).	8e-53	GO_ID:15705	TAIR|gene:2035296 SPTR:Q9LNJ3 symbol:AT1G01300.1 [GO:0004194 "pepsin A activity" evidence=ISS] [GO:0006508 "proteolysis" evidence=ISS] InterPro:IPR001461 InterPro:IPR001969 Pfam:PF00026 PRINTS:PR00792 PROSITE:PS00141 EMBL:AC023628 EMBL:AY128344 EMBL:BT006619 PIR:C86143 HSSP:P42210 SPTR:Q9LNJ3	2e-71
chr2.CM0749.42	99.1.3.1.62	EC 3.4.23.-							NEP2_NEPGR	Aspartylprotease;Glycoprotein;Hydrolase;Protease;Signal;Zymogen,Aspartic proteinase nepenthesin-2 precursor (EC 3.4.23.-) (Nepenthesin-II).	8e-53	GO_ID:15705	TAIR|gene:2035296 SPTR:Q9LNJ3 symbol:AT1G01300.1 [GO:0004194 "pepsin A activity" evidence=ISS] [GO:0006508 "proteolysis" evidence=ISS] InterPro:IPR001461 InterPro:IPR001969 Pfam:PF00026 PRINTS:PR00792 PROSITE:PS00141 EMBL:AC023628 EMBL:AY128344 EMBL:BT006619 PIR:C86143 HSSP:P42210 SPTR:Q9LNJ3	2e-71
Ljwgs_050817.1	99.1.4.4851	GO_ID:55224										GO_ID:55224	TAIR|gene:2056087 SPTR:O80959 symbol:AT2G39220.1 [GO:0045735 "nutrient reservoir activity" evidence=ISS] InterPro:IPR002641 Pfam:PF01734 HSSP:Q8LPW4 EMBL:AC004697 EMBL:AY062648 EMBL:BT000763 EMBL:BT008869 PIR:T02580 SPTR:O80959	6e-31
chr2.CM0065.3	1.9.4.15	E2.7.1.- [EC:2.7.1.-] [COG:COG0515 COG1493]	ath:At4g28490	F20O9.180; leucine-rich repeat transmembrane protein kinase, putative [EC:2.7.1.37] [KO:K00870]	3e-106	YMR001c	COG0515	6e-14	RLK5_ARATH	ATP-binding;Glycoprotein;Kinase;Leucine-richrepeat;Membrane;Nucleotide-binding;Phosphorylation;Repeat;Serine/threonine-proteinkinase;Signal;Transferase;Transmembrane,Receptor-like protein kinase 5 precursor (EC 2.7.1.37).	2e-106	GO_ID:43124	TAIR|gene:3442852 SPTR:Q9XGZ2 symbol:AT5G25930.1 [GO:0016301 "kinase activity" evidence=ISS] Pfam:PF00560 InterPro:IPR000719 InterPro:IPR008271 Pfam:PF00069 Prosite:PS00108 InterPro:IPR001611 InterPro:IPR007090 Prosite:PS00107 ProDom:PD000001 PROSITE:PS50011 PRINTS:PR00019 EMBL:AF149413 EMBL:BT004058 SPTR:Q9XGZ2	6e-158
chr2.CM0065.3	1.7.8.19	WAAY, rfaY lipopolysaccharide core biosynthesis protein RFAY [EC:2.7.-.-] [COG:COG0515]	ath:At4g28490	F20O9.180; leucine-rich repeat transmembrane protein kinase, putative [EC:2.7.1.37] [KO:K00870]	3e-106	YMR001c	COG0515	6e-14	RLK5_ARATH	ATP-binding;Glycoprotein;Kinase;Leucine-richrepeat;Membrane;Nucleotide-binding;Phosphorylation;Repeat;Serine/threonine-proteinkinase;Signal;Transferase;Transmembrane,Receptor-like protein kinase 5 precursor (EC 2.7.1.37).	2e-106	GO_ID:43124	TAIR|gene:3442852 SPTR:Q9XGZ2 symbol:AT5G25930.1 [GO:0016301 "kinase activity" evidence=ISS] Pfam:PF00560 InterPro:IPR000719 InterPro:IPR008271 Pfam:PF00069 Prosite:PS00108 InterPro:IPR001611 InterPro:IPR007090 Prosite:PS00107 ProDom:PD000001 PROSITE:PS50011 PRINTS:PR00019 EMBL:AF149413 EMBL:BT004058 SPTR:Q9XGZ2	6e-158
chr2.CM0065.3	1.1.17.19	E2.7.1.- [EC:2.7.1.-] [COG:COG0515 COG1493]	ath:At4g28490	F20O9.180; leucine-rich repeat transmembrane protein kinase, putative [EC:2.7.1.37] [KO:K00870]	3e-106	YMR001c	COG0515	6e-14	RLK5_ARATH	ATP-binding;Glycoprotein;Kinase;Leucine-richrepeat;Membrane;Nucleotide-binding;Phosphorylation;Repeat;Serine/threonine-proteinkinase;Signal;Transferase;Transmembrane,Receptor-like protein kinase 5 precursor (EC 2.7.1.37).	2e-106	GO_ID:43124	TAIR|gene:3442852 SPTR:Q9XGZ2 symbol:AT5G25930.1 [GO:0016301 "kinase activity" evidence=ISS] Pfam:PF00560 InterPro:IPR000719 InterPro:IPR008271 Pfam:PF00069 Prosite:PS00108 InterPro:IPR001611 InterPro:IPR007090 Prosite:PS00107 ProDom:PD000001 PROSITE:PS50011 PRINTS:PR00019 EMBL:AF149413 EMBL:BT004058 SPTR:Q9XGZ2	6e-158
chr2.CM0065.3	3.3.10.117	BMPR1 bone morphogenetic protein receptor, type I [EC:2.7.1.37]	ath:At4g28490	F20O9.180; leucine-rich repeat transmembrane protein kinase, putative [EC:2.7.1.37] [KO:K00870]	3e-106	YMR001c	COG0515	6e-14	RLK5_ARATH	ATP-binding;Glycoprotein;Kinase;Leucine-richrepeat;Membrane;Nucleotide-binding;Phosphorylation;Repeat;Serine/threonine-proteinkinase;Signal;Transferase;Transmembrane,Receptor-like protein kinase 5 precursor (EC 2.7.1.37).	2e-106	GO_ID:43124	TAIR|gene:3442852 SPTR:Q9XGZ2 symbol:AT5G25930.1 [GO:0016301 "kinase activity" evidence=ISS] Pfam:PF00560 InterPro:IPR000719 InterPro:IPR008271 Pfam:PF00069 Prosite:PS00108 InterPro:IPR001611 InterPro:IPR007090 Prosite:PS00107 ProDom:PD000001 PROSITE:PS50011 PRINTS:PR00019 EMBL:AF149413 EMBL:BT004058 SPTR:Q9XGZ2	6e-158
chr2.CM0065.3	1.11.16.8	E2.7.1.- [EC:2.7.1.-] [COG:COG0515 COG1493]	ath:At4g28490	F20O9.180; leucine-rich repeat transmembrane protein kinase, putative [EC:2.7.1.37] [KO:K00870]	3e-106	YMR001c	COG0515	6e-14	RLK5_ARATH	ATP-binding;Glycoprotein;Kinase;Leucine-richrepeat;Membrane;Nucleotide-binding;Phosphorylation;Repeat;Serine/threonine-proteinkinase;Signal;Transferase;Transmembrane,Receptor-like protein kinase 5 precursor (EC 2.7.1.37).	2e-106	GO_ID:43124	TAIR|gene:3442852 SPTR:Q9XGZ2 symbol:AT5G25930.1 [GO:0016301 "kinase activity" evidence=ISS] Pfam:PF00560 InterPro:IPR000719 InterPro:IPR008271 Pfam:PF00069 Prosite:PS00108 InterPro:IPR001611 InterPro:IPR007090 Prosite:PS00107 ProDom:PD000001 PROSITE:PS50011 PRINTS:PR00019 EMBL:AF149413 EMBL:BT004058 SPTR:Q9XGZ2	6e-158
chr2.CM0065.3	4.2.4	Cell cycle [CLASS:04110] [PATH:hsa04110] [COG:COG0515]	ath:At4g28490	F20O9.180; leucine-rich repeat transmembrane protein kinase, putative [EC:2.7.1.37] [KO:K00870]	3e-106	YMR001c	COG0515	6e-14	RLK5_ARATH	ATP-binding;Glycoprotein;Kinase;Leucine-richrepeat;Membrane;Nucleotide-binding;Phosphorylation;Repeat;Serine/threonine-proteinkinase;Signal;Transferase;Transmembrane,Receptor-like protein kinase 5 precursor (EC 2.7.1.37).	2e-106	GO_ID:43124	TAIR|gene:3442852 SPTR:Q9XGZ2 symbol:AT5G25930.1 [GO:0016301 "kinase activity" evidence=ISS] Pfam:PF00560 InterPro:IPR000719 InterPro:IPR008271 Pfam:PF00069 Prosite:PS00108 InterPro:IPR001611 InterPro:IPR007090 Prosite:PS00107 ProDom:PD000001 PROSITE:PS50011 PRINTS:PR00019 EMBL:AF149413 EMBL:BT004058 SPTR:Q9XGZ2	6e-158
chr2.CM0065.3	3.2.2.1	Protein kinase [EC:2.7.1.37]	ath:At4g28490	F20O9.180; leucine-rich repeat transmembrane protein kinase, putative [EC:2.7.1.37] [KO:K00870]	3e-106	YMR001c	COG0515	6e-14	RLK5_ARATH	ATP-binding;Glycoprotein;Kinase;Leucine-richrepeat;Membrane;Nucleotide-binding;Phosphorylation;Repeat;Serine/threonine-proteinkinase;Signal;Transferase;Transmembrane,Receptor-like protein kinase 5 precursor (EC 2.7.1.37).	2e-106	GO_ID:43124	TAIR|gene:3442852 SPTR:Q9XGZ2 symbol:AT5G25930.1 [GO:0016301 "kinase activity" evidence=ISS] Pfam:PF00560 InterPro:IPR000719 InterPro:IPR008271 Pfam:PF00069 Prosite:PS00108 InterPro:IPR001611 InterPro:IPR007090 Prosite:PS00107 ProDom:PD000001 PROSITE:PS50011 PRINTS:PR00019 EMBL:AF149413 EMBL:BT004058 SPTR:Q9XGZ2	6e-158
Ljwgs_013775.2	99.1.4.6252	GO_ID:51093				YBR009c	COG2036	9e-37	H4_SILLA	Acetylation;Chromosomalprotein;DNA-binding;Methylation;Nuclearprotein;Nucleosomecore,Histone H4.	2e-40	GO_ID:51093	UNIPROT|P62801 SPTR:P62801 symbol:H4_CHICK "Histone H4" [GO:0003677 "DNA binding" evidence=ISS] [GO:0006323 "DNA packaging" evidence=ISS] [GO:0000786 "nucleosome" evidence=ISS] InterPro:IPR001951 Interpro:IPR007125 Pfam:PF00125 InterPro:IPR007124 InterPro:IPR009072 GO:GO:0000786 PROSITE:PS00047 EMBL:X02218 PDB:1EQZ PDB:1HIO PDB:1HQ3 PDB:1TZY PDB:2HIO EMBL:U37575 EMBL:J00866 EMBL:M74533 EMBL:M7453…	2e-40
Ljwgs_013775.2	99.1.2.60	COG2036				YBR009c	COG2036	9e-37	H4_SILLA	Acetylation;Chromosomalprotein;DNA-binding;Methylation;Nuclearprotein;Nucleosomecore,Histone H4.	2e-40	GO_ID:51093	UNIPROT|P62801 SPTR:P62801 symbol:H4_CHICK "Histone H4" [GO:0003677 "DNA binding" evidence=ISS] [GO:0006323 "DNA packaging" evidence=ISS] [GO:0000786 "nucleosome" evidence=ISS] InterPro:IPR001951 Interpro:IPR007125 Pfam:PF00125 InterPro:IPR007124 InterPro:IPR009072 GO:GO:0000786 PROSITE:PS00047 EMBL:X02218 PDB:1EQZ PDB:1HIO PDB:1HQ3 PDB:1TZY PDB:2HIO EMBL:U37575 EMBL:J00866 EMBL:M74533 EMBL:M7453…	2e-40
Ljwgs_013775.2	99.1.3.2.1332	H4_SILLA				YBR009c	COG2036	9e-37	H4_SILLA	Acetylation;Chromosomalprotein;DNA-binding;Methylation;Nuclearprotein;Nucleosomecore,Histone H4.	2e-40	GO_ID:51093	UNIPROT|P62801 SPTR:P62801 symbol:H4_CHICK "Histone H4" [GO:0003677 "DNA binding" evidence=ISS] [GO:0006323 "DNA packaging" evidence=ISS] [GO:0000786 "nucleosome" evidence=ISS] InterPro:IPR001951 Interpro:IPR007125 Pfam:PF00125 InterPro:IPR007124 InterPro:IPR009072 GO:GO:0000786 PROSITE:PS00047 EMBL:X02218 PDB:1EQZ PDB:1HIO PDB:1HQ3 PDB:1TZY PDB:2HIO EMBL:U37575 EMBL:J00866 EMBL:M74533 EMBL:M7453…	2e-40
gi45396612	99.2	Unclassified without homolog
chr6.CM0314.21	99.1.4.2826	GO_ID:22066										GO_ID:22066	TAIR|gene:2032959 SPTR:Q9FRH6 symbol:AT1G25270.1 [GO:0016020 "membrane" evidence=ISS] InterPro:IPR000620 Pfam:PF00892 GO:GO:0016020 EMBL:AC079374 SPTR:Q9FRH6	2e-46
gi45398698	99.2	Unclassified without homolog
TM0971.18	99.1.4.3127	GO_ID:20071										GO_ID:20071	TAIR|gene:2034417 SPTR:Q9LMV1 symbol:AT1G20390.1 [GO:0003677 "DNA binding" evidence=ISS] [GO:0006310 "DNA recombination" evidence=ISS] InterPro:IPR002156 InterPro:IPR001584 InterPro:IPR000477 InterPro:IPR005162 Pfam:PF00665 Pfam:PF00075 Pfam:PF00078 PROSITE:PS50879 Pfam:PF03732 EMBL:AC027665 PIR:H86337 SPTR:Q9LMV1	4e-20
Ljwgs_016849.1	3.3.10.117	BMPR1 bone morphogenetic protein receptor, type I [EC:2.7.1.37]							EXS_ARATH	ATP-binding;Kinase;Leucine-richrepeat;Meiosis;Membrane;Nucleotide-binding;Phosphorylation;Receptor;Repeat;Serine/threonine-proteinkinase;Signal;Transferase;Transmembrane,Leucine-rich repeat receptor protein kinase EXS precursor (EC 2.7.1.37) (Extra sporogenous cells protein) (EXCESS MICROSPOROCYTES1 protein).	6e-13	GO_ID:32512	TAIR|gene:2171987 SPTR:Q9FK63 symbol:AT5G45800.1 [GO:0004674 "protein serine/threonine kinase activity" evidence=ISS] [GO:0005524 "ATP binding" evidence=ISS] [GO:0006468 "protein amino acid phosphorylation" evidence=ISS] [GO:0007169 "transmembrane receptor protein tyrosine kinase signaling pathway" evidence=ISS] Pfam:PF00560 InterPro:IPR000719 InterPro:IPR001865 InterPro:IPR001611 InterPro:IPR007…	2e-47
Ljwgs_016849.1	3.2.2.1	Protein kinase [EC:2.7.1.37]							EXS_ARATH	ATP-binding;Kinase;Leucine-richrepeat;Meiosis;Membrane;Nucleotide-binding;Phosphorylation;Receptor;Repeat;Serine/threonine-proteinkinase;Signal;Transferase;Transmembrane,Leucine-rich repeat receptor protein kinase EXS precursor (EC 2.7.1.37) (Extra sporogenous cells protein) (EXCESS MICROSPOROCYTES1 protein).	6e-13	GO_ID:32512	TAIR|gene:2171987 SPTR:Q9FK63 symbol:AT5G45800.1 [GO:0004674 "protein serine/threonine kinase activity" evidence=ISS] [GO:0005524 "ATP binding" evidence=ISS] [GO:0006468 "protein amino acid phosphorylation" evidence=ISS] [GO:0007169 "transmembrane receptor protein tyrosine kinase signaling pathway" evidence=ISS] Pfam:PF00560 InterPro:IPR000719 InterPro:IPR001865 InterPro:IPR001611 InterPro:IPR007…	2e-47
Ljwgs_028400.1	2.4.3.58	UNG uracil-DNA glycosylase [EC:3.2.2.-] [COG:COG0692]	ath:At3g18630	K24M9.12; uracil DNA glycosylase family protein [EC:3.2.2.-] [KO:K03648]	4e-67	BS_ung	COG0692	4e-47	UNG_GEOKA	Completeproteome;DNAdamage;DNArepair;Glycosidase;Hydrolase,Uracil-DNA glycosylase (EC 3.2.2.-) (UDG).	2e-51	GO_ID:15648	TAIR|gene:2086903 SPTR:Q9LIH6 symbol:AT3G18630.1 [GO:0004844 "uracil DNA N-glycosylase activity" evidence=ISS] [GO:0006281 "DNA repair" evidence=ISS] InterPro:IPR002043 InterPro:IPR003249 Pfam:PF03167 GO:GO:0005634 GO:GO:0005739 InterPro:IPR005122 HSSP:P13051 PANTHER:PTHR11264 ProDom:PD001589 TIGRFAMs:TIGR00628 EMBL:AP001303 EMBL:AY084956 SPTR:Q9LIH6	8e-68
Ljwgs_134107.1	3.3.10.117	BMPR1 bone morphogenetic protein receptor, type I [EC:2.7.1.37]							SRK6_BRAOE	ATP-binding;Glycoprotein;Kinase;Membrane;Nucleotide-binding;Receptor;Self-incompatibility;Serine/threonine-proteinkinase;Signal;Transferase;Transmembrane,Putative serine/threonine-protein kinase receptor precursor (EC 2.7.1.37) (S-receptor kinase) (SRK).	3e-09	GO_ID:16402	TAIR|gene:2125461 SPTR:Q9ZR08 symbol:AT4G03230.1 [GO:0016301 "kinase activity" evidence=ISS] InterPro:IPR000719 InterPro:IPR008271 Pfam:PF00069 Prosite:PS00108 InterPro:IPR000742 InterPro:IPR006210 InterPro:IPR003609 InterPro:IPR000858 InterPro:IPR001480 Pfam:PF01453 SMART:SM00181 ProDom:PD000001 PROSITE:PS50011 PROSITE:PS50026 HSSP:Q62838 PROSITE:PS50948 SMART:SM00473 Pfam:PF00954 SMART:SM00108 …	2e-19
Ljwgs_134107.1	3.2.2.1	Protein kinase [EC:2.7.1.37]							SRK6_BRAOE	ATP-binding;Glycoprotein;Kinase;Membrane;Nucleotide-binding;Receptor;Self-incompatibility;Serine/threonine-proteinkinase;Signal;Transferase;Transmembrane,Putative serine/threonine-protein kinase receptor precursor (EC 2.7.1.37) (S-receptor kinase) (SRK).	3e-09	GO_ID:16402	TAIR|gene:2125461 SPTR:Q9ZR08 symbol:AT4G03230.1 [GO:0016301 "kinase activity" evidence=ISS] InterPro:IPR000719 InterPro:IPR008271 Pfam:PF00069 Prosite:PS00108 InterPro:IPR000742 InterPro:IPR006210 InterPro:IPR003609 InterPro:IPR000858 InterPro:IPR001480 Pfam:PF01453 SMART:SM00181 ProDom:PD000001 PROSITE:PS50011 PROSITE:PS50026 HSSP:Q62838 PROSITE:PS50948 SMART:SM00473 Pfam:PF00954 SMART:SM00108 …	2e-19
chr1.CM0141.12.1	99.2	Unclassified without homolog
Ljwgs_060583.1	99.2	Unclassified without homolog
TM0615.14	4.2.4.39.6	ORC6 origin recognition complex subunit 6	ath:At1g26840	T2P11.3; origin recognition complex subunit 6 family protein (ORC6) [KO:K02608]	9e-80				ORC6_ARATH	DNAreplication;DNA-binding;Hypotheticalprotein;Nuclearprotein,Probable origin recognition complex subunit 6.	1e-61	GO_ID:18411	UNIPROT|Q9Y5N6 SPTR:Q9Y5N6 symbol:ORC6_HUMAN "Origin recognition complex subunit 6" [GO:0005515 "protein binding" evidence=IPI] InterPro:IPR008721 PANTHER:PTHR13394 Pfam:PF05460 EMBL:AF139658 EMBL:BC039032 EMBL:BC063565 IntAct:Q9Y5N6 Genew:HGNC:17151 Reactome:Q9Y5N6 MIM:607213 SPTR:Q9Y5N6	1e-17
chr1.CM0361.18	99.1.3.2.569	NFYAA_ARATH							NFYAA_ARATH	Activator;DNA-binding;Nuclearprotein;Transcription;Transcriptionregulation,Nuclear transcription factor Y subunit A-10 (AtNF-YA-10).	5e-43	GO_ID:36946	TAIR|gene:2144112 SPTR:Q9FG19 symbol:AT5G06510.1 [GO:0003700 "transcription factor activity" evidence=ISS] [GO:0006355 "regulation of transcription, DNA-dependent" evidence=ISS] [GO:0016602 "CCAAT-binding factor complex" evidence=ISS] InterPro:IPR001289 Pfam:PF02045 GO:GO:0005634 ProDom:PD003860 SMART:SM00521 EMBL:AP002543 SPTR:Q9FG19	2e-43
chr1.CM0361.18	99.1.4.4633	GO_ID:36946							NFYAA_ARATH	Activator;DNA-binding;Nuclearprotein;Transcription;Transcriptionregulation,Nuclear transcription factor Y subunit A-10 (AtNF-YA-10).	5e-43	GO_ID:36946	TAIR|gene:2144112 SPTR:Q9FG19 symbol:AT5G06510.1 [GO:0003700 "transcription factor activity" evidence=ISS] [GO:0006355 "regulation of transcription, DNA-dependent" evidence=ISS] [GO:0016602 "CCAAT-binding factor complex" evidence=ISS] InterPro:IPR001289 Pfam:PF02045 GO:GO:0005634 ProDom:PD003860 SMART:SM00521 EMBL:AP002543 SPTR:Q9FG19	2e-43
chr2.CM1150.35.1	99.2	Unclassified without homolog
Ljwgs_038050.1	99.1.3.2.4012	SYT3_HUMAN							SYT3_HUMAN	Calcium;Membrane;Metal-binding;Repeat;Synapse;Transmembrane,Synaptotagmin-3 (Synaptotagmin III) (SytIII).	6e-10	GO_ID:20937	TAIR|gene:2095852 SPTR:Q9M2R0 symbol:AT3G57880.1 [GO:0005554 "molecular function unknown" evidence=ND] [GO:0008372 "cellular component unknown" evidence=ND] InterPro:IPR000008 InterPro:IPR002110 PRINTS:PR01415 Pfam:PF00168 SMART:SM00239 PROSITE:PS50004 PRINTS:PR00360 HSSP:P21707 EMBL:AL132977 PIR:T46010 SPTR:Q9M2R0	6e-140
Ljwgs_038050.1	99.1.4.2707	GO_ID:20937							SYT3_HUMAN	Calcium;Membrane;Metal-binding;Repeat;Synapse;Transmembrane,Synaptotagmin-3 (Synaptotagmin III) (SytIII).	6e-10	GO_ID:20937	TAIR|gene:2095852 SPTR:Q9M2R0 symbol:AT3G57880.1 [GO:0005554 "molecular function unknown" evidence=ND] [GO:0008372 "cellular component unknown" evidence=ND] InterPro:IPR000008 InterPro:IPR002110 PRINTS:PR01415 Pfam:PF00168 SMART:SM00239 PROSITE:PS50004 PRINTS:PR00360 HSSP:P21707 EMBL:AL132977 PIR:T46010 SPTR:Q9M2R0	6e-140
Ljwgs_020912.2	1.9.10.29	COBL2, cobL precorrin-8W decarboxylase [EC:1.-.-.-] [COG:COG2242] [GO:0016491]										GO_ID:12865	TAIR|gene:2119329 SPTR:Q93ZA0 symbol:AT4G13250.1 [GO:0008372 "cellular component unknown" evidence=ND] [GO:0016491 "oxidoreductase activity" evidence=ISS] InterPro:IPR002198 InterPro:IPR002347 Pfam:PF00106 GO:GO:0008152 PRINTS:PR00081 GO:GO:0009507 EMBL:AY057697 SPTR:Q93ZA0	7e-40
Ljwgs_032435.1	3.1.4.10.1	TC.HSP70 heat shock protein 70, Hsp70 family	sce:YJL034W	KAR2; Involved in translocation of nascent polypeptides across the ER membrane [KO:K03283]	2e-25	YJL034w	COG0443	3e-26	OXRP_RAT	ATP-binding;Chaperone;Directproteinsequencing;Endoplasmicreticulum;Glycoprotein;Nucleotide-binding;Signal,150 kDa oxygen-regulated protein precursor (Orp150) (Hypoxia up- regulated 1).	5e-41	GO_ID:4265	UNIPROT|Q9Y4L1 SPTR:Q9Y4L1 symbol:OXRP_HUMAN "150 kDa oxygen-regulated protein precursor" [GO:0006950 "response to stress" evidence=TAS] [GO:0005783 "endoplasmic reticulum" evidence=TAS] Pfam:PF00012 Prosite:PS00297 Prosite:PS00329 Prosite:PS01036 InterPro:IPR001023 PRINTS:PR00301 ProDom:PD000089 HSSP:P04475 EMBL:U65785 PIR:JC5278 Genew:HGNC:16931 MIM:601746 SPTR:Q9Y4L1	5e-41
Ljwgs_032435.1	2.3.1.3.1	TC.HSP70 heat shock protein 70, Hsp70 family	sce:YJL034W	KAR2; Involved in translocation of nascent polypeptides across the ER membrane [KO:K03283]	2e-25	YJL034w	COG0443	3e-26	OXRP_RAT	ATP-binding;Chaperone;Directproteinsequencing;Endoplasmicreticulum;Glycoprotein;Nucleotide-binding;Signal,150 kDa oxygen-regulated protein precursor (Orp150) (Hypoxia up- regulated 1).	5e-41	GO_ID:4265	UNIPROT|Q9Y4L1 SPTR:Q9Y4L1 symbol:OXRP_HUMAN "150 kDa oxygen-regulated protein precursor" [GO:0006950 "response to stress" evidence=TAS] [GO:0005783 "endoplasmic reticulum" evidence=TAS] Pfam:PF00012 Prosite:PS00297 Prosite:PS00329 Prosite:PS01036 InterPro:IPR001023 PRINTS:PR00301 ProDom:PD000089 HSSP:P04475 EMBL:U65785 PIR:JC5278 Genew:HGNC:16931 MIM:601746 SPTR:Q9Y4L1	5e-41
Ljwgs_032435.1	3.2.2.121	TC.HSP70 heat shock protein 70, Hsp70 family [COG:COG0443] [TC:1.A.33]	sce:YJL034W	KAR2; Involved in translocation of nascent polypeptides across the ER membrane [KO:K03283]	2e-25	YJL034w	COG0443	3e-26	OXRP_RAT	ATP-binding;Chaperone;Directproteinsequencing;Endoplasmicreticulum;Glycoprotein;Nucleotide-binding;Signal,150 kDa oxygen-regulated protein precursor (Orp150) (Hypoxia up- regulated 1).	5e-41	GO_ID:4265	UNIPROT|Q9Y4L1 SPTR:Q9Y4L1 symbol:OXRP_HUMAN "150 kDa oxygen-regulated protein precursor" [GO:0006950 "response to stress" evidence=TAS] [GO:0005783 "endoplasmic reticulum" evidence=TAS] Pfam:PF00012 Prosite:PS00297 Prosite:PS00329 Prosite:PS01036 InterPro:IPR001023 PRINTS:PR00301 ProDom:PD000089 HSSP:P04475 EMBL:U65785 PIR:JC5278 Genew:HGNC:16931 MIM:601746 SPTR:Q9Y4L1	5e-41
Ljwgs_053547.1	99.1.4.7551	GO_ID:10997							C97B2_SOYBN	Heme;Iron;Membrane;Metal-binding;Monooxygenase;Oxidoreductase,Cytochrome P450 97B2 (EC 1.14.-.-).	1e-65	GO_ID:10997	TAIR|gene:2034475 SPTR:Q93VK5 symbol:AT1G31800.1 [GO:0019825 "oxygen binding" evidence=ISS] InterPro:IPR001128 Pfam:PF00067 InterPro:IPR002403 InterPro:IPR002401 PRINTS:PR00463 PRINTS:PR00385 PROSITE:PS00086 PRINTS:PR00465 HSSP:P14779 EMBL:AY058173 EMBL:AY056446 EMBL:AY142017 SPTR:Q93VK5	4e-23
Ljwgs_053547.1	99.1.3.1.78	EC 1.14.-.-							C97B2_SOYBN	Heme;Iron;Membrane;Metal-binding;Monooxygenase;Oxidoreductase,Cytochrome P450 97B2 (EC 1.14.-.-).	1e-65	GO_ID:10997	TAIR|gene:2034475 SPTR:Q93VK5 symbol:AT1G31800.1 [GO:0019825 "oxygen binding" evidence=ISS] InterPro:IPR001128 Pfam:PF00067 InterPro:IPR002403 InterPro:IPR002401 PRINTS:PR00463 PRINTS:PR00385 PROSITE:PS00086 PRINTS:PR00465 HSSP:P14779 EMBL:AY058173 EMBL:AY056446 EMBL:AY142017 SPTR:Q93VK5	4e-23
chr6.CM0041.12	99.1.4.6342	GO_ID:19260				YBR242w	COG1896	1e-36	YB92_YEAST	ATP-binding;Completeproteome;Hypotheticalprotein;Nucleotide-binding,Hypothetical 27.6 kDa protein in THI2-ALG7 intergenic region.	4e-36	GO_ID:19260	TAIR|gene:2028745 SPTR:Q93ZV1 symbol:AT1G26160.1 [GO:0000004 "biological process unknown" evidence=ND] [GO:0003824 "catalytic activity" evidence=ISS] InterPro:IPR003607 InterPro:IPR006674 SMART:SM00471 Pfam:PF01966 EMBL:AY087714 EMBL:AY113965 EMBL:AY056247 SPTR:Q93ZV1	6e-73
chr6.CM0041.12	99.1.3.2.1641	YB92_YEAST				YBR242w	COG1896	1e-36	YB92_YEAST	ATP-binding;Completeproteome;Hypotheticalprotein;Nucleotide-binding,Hypothetical 27.6 kDa protein in THI2-ALG7 intergenic region.	4e-36	GO_ID:19260	TAIR|gene:2028745 SPTR:Q93ZV1 symbol:AT1G26160.1 [GO:0000004 "biological process unknown" evidence=ND] [GO:0003824 "catalytic activity" evidence=ISS] InterPro:IPR003607 InterPro:IPR006674 SMART:SM00471 Pfam:PF01966 EMBL:AY087714 EMBL:AY113965 EMBL:AY056247 SPTR:Q93ZV1	6e-73
chr6.CM0041.12	99.1.2.97	COG1896				YBR242w	COG1896	1e-36	YB92_YEAST	ATP-binding;Completeproteome;Hypotheticalprotein;Nucleotide-binding,Hypothetical 27.6 kDa protein in THI2-ALG7 intergenic region.	4e-36	GO_ID:19260	TAIR|gene:2028745 SPTR:Q93ZV1 symbol:AT1G26160.1 [GO:0000004 "biological process unknown" evidence=ND] [GO:0003824 "catalytic activity" evidence=ISS] InterPro:IPR003607 InterPro:IPR006674 SMART:SM00471 Pfam:PF01966 EMBL:AY087714 EMBL:AY113965 EMBL:AY056247 SPTR:Q93ZV1	6e-73
Ljwgs_078382.1	99.1.4.1442	GO_ID:11554										GO_ID:11554	TAIR|gene:2118080 SPTR:Q94B03 symbol:AT4G12070.1 [GO:0005554 "molecular function unknown" evidence=ND] [GO:0000004 "biological process unknown" evidence=ND] [GO:0008372 "cellular component unknown" evidence=ND] EMBL:AY044323 EMBL:AK118335 SPTR:Q94B03	4e-45
Ljwgs_060955.1.1	99.1.4.4867	GO_ID:25223										GO_ID:25223	TAIR|gene:2082077 SPTR:Q9LY46 symbol:AT3G55990.1 [GO:0000004 "biological process unknown" evidence=ND] InterPro:IPR004253 Pfam:PF03005 EMBL:AL163832 PIR:T49211 SPTR:Q9LY46	7e-36
Ljwgs_148087.1	3.1.4.10.1	TC.HSP70 heat shock protein 70, Hsp70 family	ath:At3g12580	T2E22.11; heat shock protein 70, putative / HSP70, putative [KO:K03283]	5e-25	YLL024c	COG0443	1e-21	HSP72_ARATH	ATP-binding;Heatshock;Multigenefamily;Nucleotide-binding,Heat shock cognate 70 kDa protein 2 (Hsc70.2).	3e-25	GO_ID:29334	TAIR|gene:2101221 SPTR:Q9LHA8 symbol:HSP70 [GO:0005829 "cytosol" evidence=TAS] [GO:0006457 "protein folding" evidence=TAS] [GO:0009408 "response to heat" evidence=IEP] [GO:0009615 "response to virus" evidence=IEP] Pfam:PF00012 Prosite:PS00297 Prosite:PS00329 Prosite:PS01036 InterPro:IPR001023 HSSP:P19120 PRINTS:PR00301 ProDom:PD000089 EMBL:AC069474 EMBL:AP002055 EMBL:AY054183 EMBL:AY059885 EMBL:A…	9e-26
Ljwgs_148087.1	2.3.1.3.1	TC.HSP70 heat shock protein 70, Hsp70 family	ath:At3g12580	T2E22.11; heat shock protein 70, putative / HSP70, putative [KO:K03283]	5e-25	YLL024c	COG0443	1e-21	HSP72_ARATH	ATP-binding;Heatshock;Multigenefamily;Nucleotide-binding,Heat shock cognate 70 kDa protein 2 (Hsc70.2).	3e-25	GO_ID:29334	TAIR|gene:2101221 SPTR:Q9LHA8 symbol:HSP70 [GO:0005829 "cytosol" evidence=TAS] [GO:0006457 "protein folding" evidence=TAS] [GO:0009408 "response to heat" evidence=IEP] [GO:0009615 "response to virus" evidence=IEP] Pfam:PF00012 Prosite:PS00297 Prosite:PS00329 Prosite:PS01036 InterPro:IPR001023 HSSP:P19120 PRINTS:PR00301 ProDom:PD000089 EMBL:AC069474 EMBL:AP002055 EMBL:AY054183 EMBL:AY059885 EMBL:A…	9e-26
Ljwgs_148087.1	3.2.2.121	TC.HSP70 heat shock protein 70, Hsp70 family [COG:COG0443] [TC:1.A.33]	ath:At3g12580	T2E22.11; heat shock protein 70, putative / HSP70, putative [KO:K03283]	5e-25	YLL024c	COG0443	1e-21	HSP72_ARATH	ATP-binding;Heatshock;Multigenefamily;Nucleotide-binding,Heat shock cognate 70 kDa protein 2 (Hsc70.2).	3e-25	GO_ID:29334	TAIR|gene:2101221 SPTR:Q9LHA8 symbol:HSP70 [GO:0005829 "cytosol" evidence=TAS] [GO:0006457 "protein folding" evidence=TAS] [GO:0009408 "response to heat" evidence=IEP] [GO:0009615 "response to virus" evidence=IEP] Pfam:PF00012 Prosite:PS00297 Prosite:PS00329 Prosite:PS01036 InterPro:IPR001023 HSSP:P19120 PRINTS:PR00301 ProDom:PD000089 EMBL:AC069474 EMBL:AP002055 EMBL:AY054183 EMBL:AY059885 EMBL:A…	9e-26
Ljwgs_131512.1	1.10.7.9	E1.14.13.21 flavonoid 3-monooxygenase [EC:1.14.13.21] [GO:0016711]	ath:At5g07990	F13G24.190; cytochrome P450 75A5 / flavonoid 3-monooxygenase / flavonoid 3-hydroxylase (F3H) (F35H) (TT7) [EC:1.14.13.21] [KO:K05280]	3e-22				C82A1_PEA	Heme;Iron;Membrane;Metal-binding;Monooxygenase;Oxidoreductase,Cytochrome P450 82A1 (EC 1.14.-.-) (CYPLXXXII) (Fragment).	3e-50	GO_ID:19778	TAIR|gene:3438565 SPTR:Q9SZ46 symbol:AT4G31940.1 [GO:0019825 "oxygen binding" evidence=ISS] InterPro:IPR001128 Pfam:PF00067 InterPro:IPR002403 InterPro:IPR002401 PRINTS:PR00463 PRINTS:PR00385 PROSITE:PS00086 PRINTS:PR00465 EMBL:AL161580 EMBL:AL021636 PIR:T04651 SPTR:Q9SZ46	6e-49
Ljwgs_028948.0.1	99.2	Unclassified without homolog
Ljwgs_064061.2	4.2.5	Apoptosis [CLASS:04210] [PATH:hsa04210] [GO:0006915]							TMVRN_NICGU	Alternativesplicing;ATP-binding;Hypersensitiveresponse;Leucine-richrepeat;Nucleotide-binding;Plantdefense;Repeat,TMV resistance protein N.	8e-09	GO_ID:38318	TAIR|gene:2156578 SPTR:Q9FKB9 symbol:AT5G48770.1 [GO:0006952 "defense response" evidence=ISS] Pfam:PF00560 InterPro:IPR001611 InterPro:IPR000157 InterPro:IPR002182 InterPro:IPR000767 Pfam:PF01582 GO:GO:0006915 PRINTS:PR00019 GO:GO:0016020 InterPro:IPR011991 SMART:SM00255 PROSITE:PS50104 PRINTS:PR00364 Pfam:PF00931 InterPro:IPR011713 Pfam:PF07725 EMBL:AB012242 SPTR:Q9FKB9	7e-11
Ljwgs_146586.1	99.1.3.2.2519	ERF1A_ARATH							ERF1A_ARATH	3D-structure;Activator;DNA-binding;Ethylenesignalingpathway;Nuclearprotein;Plantdefense;Transcription;Transcriptionregulation,Ethylene-responsive transcription factor 1A (Ethylene-responsive element-binding factor 1A) (EREBP-1A) (AtERF1).	2e-39	GO_ID:30485	TAIR|gene:2171513 SPTR:O80338 symbol:ATERF2 "ETHYLENE RESPONSE FACTOR 2" [GO:0003677 "DNA binding" evidence=TAS] [GO:0003700 "transcription factor activity" evidence=ISS;IDA;TAS] [GO:0006355 "regulation of transcription, DNA-dependent" evidence=IDA] [GO:0016563 "transcriptional activator activity" evidence=IMP;IDA] [GO:0045941 "positive regulation of transcription" evidence=IDA] [GO:0005634 "nucl…	8e-33
Ljwgs_146586.1	99.1.4.3526	GO_ID:30485							ERF1A_ARATH	3D-structure;Activator;DNA-binding;Ethylenesignalingpathway;Nuclearprotein;Plantdefense;Transcription;Transcriptionregulation,Ethylene-responsive transcription factor 1A (Ethylene-responsive element-binding factor 1A) (EREBP-1A) (AtERF1).	2e-39	GO_ID:30485	TAIR|gene:2171513 SPTR:O80338 symbol:ATERF2 "ETHYLENE RESPONSE FACTOR 2" [GO:0003677 "DNA binding" evidence=TAS] [GO:0003700 "transcription factor activity" evidence=ISS;IDA;TAS] [GO:0006355 "regulation of transcription, DNA-dependent" evidence=IDA] [GO:0016563 "transcriptional activator activity" evidence=IMP;IDA] [GO:0045941 "positive regulation of transcription" evidence=IDA] [GO:0005634 "nucl…	8e-33
chr1.CM0980.9	99.1.3.1.69	EC 2.3.1.-							ESCO2_MOUSE	Acyltransferase;Cellcycle;Metal-binding;Nuclearprotein;Transferase;Zinc;Zinc-finger,N-acetyltransferase ESCO2 (EC 2.3.1.-) (Establishment of cohesion 1 homolog 2) (ECO1 homolog 2).	4e-26	GO_ID:21303	TAIR|gene:3439166 SPTR:O49589 symbol:AT4G31400.1 [GO:0005554 "molecular function unknown" evidence=ND] [GO:0000004 "biological process unknown" evidence=ND] InterPro:IPR001680 PROSITE:PS00678 EMBL:AL161578 EMBL:AL021633 PIR:T04507 SPTR:O49589	8e-69
chr1.CM0980.9	99.1.4.2417	GO_ID:21303							ESCO2_MOUSE	Acyltransferase;Cellcycle;Metal-binding;Nuclearprotein;Transferase;Zinc;Zinc-finger,N-acetyltransferase ESCO2 (EC 2.3.1.-) (Establishment of cohesion 1 homolog 2) (ECO1 homolog 2).	4e-26	GO_ID:21303	TAIR|gene:3439166 SPTR:O49589 symbol:AT4G31400.1 [GO:0005554 "molecular function unknown" evidence=ND] [GO:0000004 "biological process unknown" evidence=ND] InterPro:IPR001680 PROSITE:PS00678 EMBL:AL161578 EMBL:AL021633 PIR:T04507 SPTR:O49589	8e-69
TM0795.10	1.4.1.65	E3.6.4.1 myosin ATPase [EC:3.6.4.1] [GO:0008570]	cal:orf19.5015	MYO2; myosin 1 isoform [EC:3.6.4.1] [KO:K01553]	6e-84				MYOJ_DICDI	Actin-binding;ATP-binding;Calmodulin-binding;Coiledcoil;Motorprotein;Myosin;Nucleotide-binding;Repeat,Myosin IJ heavy chain.	4e-96	GO_ID:40868	TAIR|gene:2046569 SPTR:Q8RYE8 symbol:AT2G33240.1 [GO:0003774 "motor activity" evidence=ISS] [GO:0005515 "protein binding" evidence=ISS] [GO:0016459 "myosin" evidence=ISS] InterPro:IPR001609 Pfam:PF00612 Pfam:PF00063 InterPro:IPR004009 InterPro:IPR000048 InterPro:IPR002710 SMART:SM00015 PROSITE:PS50096 HSSP:P08799 Pfam:PF02736 PRINTS:PR00193 ProDom:PD000355 SMART:SM00242 GO:GO:0016459 Pfam:PF01843…	0
chr4.CM0087.22	99.1.3.2.321	SNP33_ARATH							SNP33_ARATH	Cellcycle;Celldivision;Coiledcoil;Membrane;Multigenefamily;Proteintransport;Transport,SNAP25 homologous protein SNAP33 (AtSNAP33) (Synaptosomal-associated protein SNAP25-like 1) (SNAP-25-like protein 1) (Snap25a).	1e-79
chr1.CM0150.1	99.1.3.2.3737	MLOH1_HORVU							MLOH1_HORVU	Calmodulin-binding;Membrane;Pathogenesis-relatedprotein;Plantdefense;Transmembrane,MLO protein homolog 1.	7e-139	GO_ID:1594	TAIR|gene:2202063 SPTR:Q9SXB6 symbol:AT1G11310.1 [GO:0005516 "calmodulin binding" evidence=ISS] [GO:0005886 "plasma membrane" evidence=ISS] [GO:0006952 "defense response" evidence=ISS] [GO:0008219 "cell death" evidence=ISS] InterPro:IPR004326 Pfam:PF03094 EMBL:AC007259 EMBL:AF369563 EMBL:AY086586 PIR:B86247 SPTR:Q9SXB6	3e-121
chr1.CM0150.1	99.1.4.5664	GO_ID:1594							MLOH1_HORVU	Calmodulin-binding;Membrane;Pathogenesis-relatedprotein;Plantdefense;Transmembrane,MLO protein homolog 1.	7e-139	GO_ID:1594	TAIR|gene:2202063 SPTR:Q9SXB6 symbol:AT1G11310.1 [GO:0005516 "calmodulin binding" evidence=ISS] [GO:0005886 "plasma membrane" evidence=ISS] [GO:0006952 "defense response" evidence=ISS] [GO:0008219 "cell death" evidence=ISS] InterPro:IPR004326 Pfam:PF03094 EMBL:AC007259 EMBL:AF369563 EMBL:AY086586 PIR:B86247 SPTR:Q9SXB6	3e-121
Ljwgs_051865.1	3.3.10.117	BMPR1 bone morphogenetic protein receptor, type I [EC:2.7.1.37]	ath:At5g02290	T1E22.50; protein kinase, putative [EC:2.7.1.37] [KO:K00870]	4e-41				NAK_ARATH	ATP-binding;Kinase;Nucleotide-binding;Serine/threonine-proteinkinase;Transferase,Probable serine/threonine-protein kinase NAK (EC 2.7.1.37).	2e-41	GO_ID:16812	TAIR|gene:2012491 SPTR:O49839 symbol:AT1G14370.1 [GO:0016301 "kinase activity" evidence=ISS] InterPro:IPR000719 InterPro:IPR008271 Pfam:PF00069 Prosite:PS00108 Prosite:PS00107 ProDom:PD000001 PROSITE:PS50011 EMBL:AC012188 EMBL:D88206 EMBL:AY059894 EMBL:AF334731 PIR:T52285 SPTR:O49839	3e-44
Ljwgs_051865.1	3.2.2.1	Protein kinase [EC:2.7.1.37]	ath:At5g02290	T1E22.50; protein kinase, putative [EC:2.7.1.37] [KO:K00870]	4e-41				NAK_ARATH	ATP-binding;Kinase;Nucleotide-binding;Serine/threonine-proteinkinase;Transferase,Probable serine/threonine-protein kinase NAK (EC 2.7.1.37).	2e-41	GO_ID:16812	TAIR|gene:2012491 SPTR:O49839 symbol:AT1G14370.1 [GO:0016301 "kinase activity" evidence=ISS] InterPro:IPR000719 InterPro:IPR008271 Pfam:PF00069 Prosite:PS00108 Prosite:PS00107 ProDom:PD000001 PROSITE:PS50011 EMBL:AC012188 EMBL:D88206 EMBL:AY059894 EMBL:AF334731 PIR:T52285 SPTR:O49839	3e-44
TM0415.22.2	99.1.4.3458	GO_ID:43927										GO_ID:43927	TAIR|gene:2099703 SPTR:Q9SRQ2 symbol:AT3G03480.1 [GO:0008372 "cellular component unknown" evidence=ND] Pfam:PF02458 InterPro:IPR003480 EMBL:AC009895 EMBL:AF500201 SPTR:Q9SRQ2	2e-13
Ljwgs_040356.1	99.1.4.4854	GO_ID:33698										GO_ID:33698	TAIR|gene:2041418 SPTR:O80724 symbol:AT2G47010.1 [GO:0005554 "molecular function unknown" evidence=ND] [GO:0000004 "biological process unknown" evidence=ND] EMBL:AC004411 PIR:T02186 SPTR:O80724	3e-48
Ljwgs_017350.1	99.1.4.4987	GO_ID:9418										GO_ID:9418	TAIR|gene:2184416 SPTR:Q9LZ71 symbol:AT5G04550.1 [GO:0000004 "biological process unknown" evidence=ND] [GO:0005554 "molecular function unknown" evidence=ND] [GO:0008372 "cellular component unknown" evidence=ND] EMBL:AL162875 EMBL:AY062477 EMBL:AY093103 EMBL:AF367313 EMBL:AY093261 PIR:T48450 InterPro:IPR007700 Pfam:PF05003 SPTR:Q9LZ71	1e-53
Ljwgs_034826.1	99.1.4.7879	GO_ID:39692										GO_ID:39692	ZFIN|ZDB-GENE-040426-1507 SPTR:Q6P6Y1 symbol:zgc:66014 "zgc:66014" [GO:0005554 "molecular function unknown" evidence=ND] InterPro:IPR000357 ZFIN:ZDB-GENE-040426-1507 GO:GO:0005634 PROSITE:PS50077 InterPro:IPR006594 SMART:SM00667 PROSITE:PS50896 Pfam:PF02985 EMBL:BC061956 SPTR:Q6P6Y1	4e-35
Ljwgs_020645.1	1.9.10.9	Sirohydrochlorin ferrochelatase [EC:4.99.1.4] [GO:0004325]	ath:At2g30390	T6B20.24; ferrochelatase II [EC:4.99.1.1] [KO:K01772]	6e-42	slr0839_1	COG0276	4e-23	HEMH2_ARATH	Chloroplast;Hemebiosynthesis;Iron;Lyase;Plastid;Porphyrinbiosynthesis;Transitpeptide,Ferrochelatase II, chloroplast precursor (EC 4.99.1.1) (Protoheme ferro-lyase) (Heme synthetase).	4e-42	GO_ID:53792	UNIPROT|P22830 SPTR:P22830 symbol:HEMH_HUMAN "Ferrochelatase, mitochondrial precursor" [GO:0004325 "ferrochelatase activity" evidence=TAS] [GO:0008198 "ferrous iron binding" evidence=TAS] [GO:0006091 "generation of precursor metabolites and energy" evidence=TAS] [GO:0006783 "heme biosynthesis" evidence=TAS] [GO:0009416 "response to light stimulus" evidence=TAS] InterPro:IPR001015 Pfam:PF00762 Pro…	3e-11
Ljwgs_020645.1	1.9.10.14	E4.99.1.1, hemH ferrochelatase [EC:4.99.1.1] [COG:COG0276] [GO:0004325]	ath:At2g30390	T6B20.24; ferrochelatase II [EC:4.99.1.1] [KO:K01772]	6e-42	slr0839_1	COG0276	4e-23	HEMH2_ARATH	Chloroplast;Hemebiosynthesis;Iron;Lyase;Plastid;Porphyrinbiosynthesis;Transitpeptide,Ferrochelatase II, chloroplast precursor (EC 4.99.1.1) (Protoheme ferro-lyase) (Heme synthetase).	4e-42	GO_ID:53792	UNIPROT|P22830 SPTR:P22830 symbol:HEMH_HUMAN "Ferrochelatase, mitochondrial precursor" [GO:0004325 "ferrochelatase activity" evidence=TAS] [GO:0008198 "ferrous iron binding" evidence=TAS] [GO:0006091 "generation of precursor metabolites and energy" evidence=TAS] [GO:0006783 "heme biosynthesis" evidence=TAS] [GO:0009416 "response to light stimulus" evidence=TAS] InterPro:IPR001015 Pfam:PF00762 Pro…	3e-11
chr3.TM0365.3	99.1.1.65	KO:K07976	ath:At5g47960	K16F13.4; Ras family GTP-binding protein [KO:K07976]	8e-70	YGL210w	COG1100	8e-56	RB11D_TOBAC	GTP-binding;Lipoprotein;Membrane;Nucleotide-binding;Prenylation,Ras-related protein Rab11D.	1e-68	GO_ID:48284	TAIR|gene:3702212 SPTR:Q9LH50 symbol:AT3G12160.1 [GO:0005525 "GTP binding" evidence=ISS] InterPro:IPR001806 InterPro:IPR003579 Pfam:PF00071 Interpro:IPR005225 TIGRFAMs:TIGR00231 PRINTS:PR00449 SMART:SM00175 HSSP:P20339 EMBL:AP002063 EMBL:AC069472 SPTR:Q9LH50	4e-69
chr3.TM0365.3	99.1.3.2.800	RB11D_TOBAC	ath:At5g47960	K16F13.4; Ras family GTP-binding protein [KO:K07976]	8e-70	YGL210w	COG1100	8e-56	RB11D_TOBAC	GTP-binding;Lipoprotein;Membrane;Nucleotide-binding;Prenylation,Ras-related protein Rab11D.	1e-68	GO_ID:48284	TAIR|gene:3702212 SPTR:Q9LH50 symbol:AT3G12160.1 [GO:0005525 "GTP binding" evidence=ISS] InterPro:IPR001806 InterPro:IPR003579 Pfam:PF00071 Interpro:IPR005225 TIGRFAMs:TIGR00231 PRINTS:PR00449 SMART:SM00175 HSSP:P20339 EMBL:AP002063 EMBL:AC069472 SPTR:Q9LH50	4e-69
chr3.TM0365.3	99.1.4.4022	GO_ID:48284	ath:At5g47960	K16F13.4; Ras family GTP-binding protein [KO:K07976]	8e-70	YGL210w	COG1100	8e-56	RB11D_TOBAC	GTP-binding;Lipoprotein;Membrane;Nucleotide-binding;Prenylation,Ras-related protein Rab11D.	1e-68	GO_ID:48284	TAIR|gene:3702212 SPTR:Q9LH50 symbol:AT3G12160.1 [GO:0005525 "GTP binding" evidence=ISS] InterPro:IPR001806 InterPro:IPR003579 Pfam:PF00071 Interpro:IPR005225 TIGRFAMs:TIGR00231 PRINTS:PR00449 SMART:SM00175 HSSP:P20339 EMBL:AP002063 EMBL:AC069472 SPTR:Q9LH50	4e-69
chr3.TM0365.3	99.1.2.149	COG1100	ath:At5g47960	K16F13.4; Ras family GTP-binding protein [KO:K07976]	8e-70	YGL210w	COG1100	8e-56	RB11D_TOBAC	GTP-binding;Lipoprotein;Membrane;Nucleotide-binding;Prenylation,Ras-related protein Rab11D.	1e-68	GO_ID:48284	TAIR|gene:3702212 SPTR:Q9LH50 symbol:AT3G12160.1 [GO:0005525 "GTP binding" evidence=ISS] InterPro:IPR001806 InterPro:IPR003579 Pfam:PF00071 Interpro:IPR005225 TIGRFAMs:TIGR00231 PRINTS:PR00449 SMART:SM00175 HSSP:P20339 EMBL:AP002063 EMBL:AC069472 SPTR:Q9LH50	4e-69
chr5.CM1439.8	3.1.2.1.1	MFS.SP sugar porter, SP family	gox:GOX0649	sugar-proton symporter [KO:K03444]	1e-46	BS_ywtG	COG0477	2e-57	STC_RICCO	Membrane;Sugartransport;Symport;Transmembrane;Transport,Sugar carrier protein C.	6e-171	GO_ID:40349	TAIR|gene:2011956 SPTR:Q9SX48 symbol:AT1G50310.1 [GO:0015144 "carbohydrate transporter activity" evidence=ISS] [GO:0005351 "sugar porter activity" evidence=ISS] [GO:0016020 "membrane" evidence=ISS] Interpro:IPR005829 InterPro:IPR007114 InterPro:IPR005828 InterPro:IPR003663 Pfam:PF00083 GO:GO:0016020 PRINTS:PR00171 PROSITE:PS50850 PROSITE:PS00216 PROSITE:PS00217 TIGRFAMs:TIGR00879 EMBL:AC007980 EM…	0
Ljwgs_008995.2	2.3.1.3	molecular chaperone [COG:COG0443] [TC:1.A.33]				YPL106c	COG0443	8e-09	HSP7F_CANGA	ATP-binding;Chaperone;Completeproteome;Heatshock;Multigenefamily;Nucleotide-binding,Heat shock protein homolog SSE1.	1e-09	GO_ID:4265	UNIPROT|Q9Y4L1 SPTR:Q9Y4L1 symbol:OXRP_HUMAN "150 kDa oxygen-regulated protein precursor" [GO:0006950 "response to stress" evidence=TAS] [GO:0005783 "endoplasmic reticulum" evidence=TAS] Pfam:PF00012 Prosite:PS00297 Prosite:PS00329 Prosite:PS01036 InterPro:IPR001023 PRINTS:PR00301 ProDom:PD000089 HSSP:P04475 EMBL:U65785 PIR:JC5278 Genew:HGNC:16931 MIM:601746 SPTR:Q9Y4L1	2e-09
[truncated: 566 more rows]
