# Supplementary material for: Dissection of Symbiosis and Organ Development by Integrated Transcriptome Analysis of Lotus japonicus Mutant and Wild-Type Plants
Source: PLoS One. 2009 Aug 7;4(8):e6556. doi: 10.1371/journal.pone.0006556 (PMC2717213; doi:10.1371/journal.pone.0006556)
Supplement: Folder S5 — Fix-minus mutants (9.19 MB ZIP) [file pone.0006556.s013.zip › S5.FIX-MINUS MUTANTS copy/5.1.Fix_minus_Nodule_vs_Uninoclated_Root/5.1.2. Specific transcript analysis/5.1.2.10/5.1.2.10.jasmonic acid.txt]

Ljwgs_049437.2	99.1.3.1.42	EC 2.1.1.141							JMT_ARATH	Fattyacidbiosynthesis;Lipidsynthesis;Methyltransferase;Nuclearprotein;Oxylipinbiosynthesis;Transferase,Jasmonate O-methyltransferase (EC 2.1.1.141) (S-adenosyl-L- methionine:jasmonic acid carboxyl methyltransferase).	3e-48	GO_ID:13064	TAIR|gene:2115399 SPTR:O23234 symbol:AT4G36470.1 [GO:0008757 "S-adenosylmethionine-dependent methyltransferase activity" evidence=ISS;IMP] [GO:0008372 "cellular component unknown" evidence=ND] [GO:0000004 "biological process unknown" evidence=ND] Pfam:PF03492 HSSP:Q9SPV4 InterPro:IPR005299 EMBL:AL161589 EMBL:Z99708 EMBL:BT014888 PIR:E85430 SPTR:O23234	7e-73
Ljwgs_049437.2	99.1.4.5636	GO_ID:13064							JMT_ARATH	Fattyacidbiosynthesis;Lipidsynthesis;Methyltransferase;Nuclearprotein;Oxylipinbiosynthesis;Transferase,Jasmonate O-methyltransferase (EC 2.1.1.141) (S-adenosyl-L- methionine:jasmonic acid carboxyl methyltransferase).	3e-48	GO_ID:13064	TAIR|gene:2115399 SPTR:O23234 symbol:AT4G36470.1 [GO:0008757 "S-adenosylmethionine-dependent methyltransferase activity" evidence=ISS;IMP] [GO:0008372 "cellular component unknown" evidence=ND] [GO:0000004 "biological process unknown" evidence=ND] Pfam:PF03492 HSSP:Q9SPV4 InterPro:IPR005299 EMBL:AL161589 EMBL:Z99708 EMBL:BT014888 PIR:E85430 SPTR:O23234	7e-73
chr3.CM0590.29	99.1.4.782	GO_ID:3592							NAC19_ARATH	3D-structure;DNA-binding;Nuclearprotein;Transcription;Transcriptionregulation,NAC-domain containing protein 19 (ANAC019) (ANAC) (Abscicic-acid- responsive NAC).	1e-88	GO_ID:3592	TAIR|gene:2090175 SPTR:Q9LDY8 symbol:ANAC055 [GO:0003700 "transcription factor activity" evidence=ISS] [GO:0009867 "jasmonic acid mediated signaling pathway" evidence=TAS] [GO:0007275 "development" evidence=ISS] InterPro:IPR003441 Pfam:PF02365 HSSP:Q9C932 PROSITE:PS51005 EMBL:AB022218 EMBL:AC024081 EMBL:AB049070 SMR:Q9LDY8 SPTR:Q9LDY8	1e-90
chr3.CM0590.29	99.1.3.2.66	NAC19_ARATH							NAC19_ARATH	3D-structure;DNA-binding;Nuclearprotein;Transcription;Transcriptionregulation,NAC-domain containing protein 19 (ANAC019) (ANAC) (Abscicic-acid- responsive NAC).	1e-88	GO_ID:3592	TAIR|gene:2090175 SPTR:Q9LDY8 symbol:ANAC055 [GO:0003700 "transcription factor activity" evidence=ISS] [GO:0009867 "jasmonic acid mediated signaling pathway" evidence=TAS] [GO:0007275 "development" evidence=ISS] InterPro:IPR003441 Pfam:PF02365 HSSP:Q9C932 PROSITE:PS51005 EMBL:AB022218 EMBL:AC024081 EMBL:AB049070 SMR:Q9LDY8 SPTR:Q9LDY8	1e-90
Ljwgs_146586.1	99.1.3.2.2519	ERF1A_ARATH							ERF1A_ARATH	3D-structure;Activator;DNA-binding;Ethylenesignalingpathway;Nuclearprotein;Plantdefense;Transcription;Transcriptionregulation,Ethylene-responsive transcription factor 1A (Ethylene-responsive element-binding factor 1A) (EREBP-1A) (AtERF1).	2e-39	GO_ID:30485	TAIR|gene:2171513 SPTR:O80338 symbol:ATERF2 "ETHYLENE RESPONSE FACTOR 2" [GO:0003677 "DNA binding" evidence=TAS] [GO:0003700 "transcription factor activity" evidence=ISS;IDA;TAS] [GO:0006355 "regulation of transcription, DNA-dependent" evidence=IDA] [GO:0016563 "transcriptional activator activity" evidence=IMP;IDA] [GO:0045941 "positive regulation of transcription" evidence=IDA] [GO:0005634 "nucl…	8e-33
Ljwgs_146586.1	99.1.4.3526	GO_ID:30485							ERF1A_ARATH	3D-structure;Activator;DNA-binding;Ethylenesignalingpathway;Nuclearprotein;Plantdefense;Transcription;Transcriptionregulation,Ethylene-responsive transcription factor 1A (Ethylene-responsive element-binding factor 1A) (EREBP-1A) (AtERF1).	2e-39	GO_ID:30485	TAIR|gene:2171513 SPTR:O80338 symbol:ATERF2 "ETHYLENE RESPONSE FACTOR 2" [GO:0003677 "DNA binding" evidence=TAS] [GO:0003700 "transcription factor activity" evidence=ISS;IDA;TAS] [GO:0006355 "regulation of transcription, DNA-dependent" evidence=IDA] [GO:0016563 "transcriptional activator activity" evidence=IMP;IDA] [GO:0045941 "positive regulation of transcription" evidence=IDA] [GO:0005634 "nucl…	8e-33
