# Supplementary material for: Dissection of Symbiosis and Organ Development by Integrated Transcriptome Analysis of Lotus japonicus Mutant and Wild-Type Plants
Source: PLoS One. 2009 Aug 7;4(8):e6556. doi: 10.1371/journal.pone.0006556 (PMC2717213; doi:10.1371/journal.pone.0006556)
Supplement: Folder S5 — Fix-minus mutants (9.19 MB ZIP) [file pone.0006556.s013.zip › S5.FIX-MINUS MUTANTS copy/5.1.Fix_minus_Nodule_vs_Uninoclated_Root/5.1.2. Specific transcript analysis/5.1.2.10/5.1.2.10.transcription factor.txt]

Ljwgs_056925.1	4.2.5	Apoptosis [CLASS:04210] [PATH:hsa04210] [GO:0006915]							WRK19_ARATH	ATP-binding;DNA-binding;Kinase;Leucine-richrepeat;Nuclearprotein;Nucleotide-binding;Plantdefense;Repeat;Serine/threonine-proteinkinase;Transcription;Transcriptionregulation;Transferase,Probable WRKY transcription factor 19 (WRKY DNA-binding protein 19).	1e-33	GO_ID:28952	TAIR|gene:2026623 SPTR:Q9CAE0 symbol:AT1G63750.1 [GO:0006952 "defense response" evidence=ISS] Pfam:PF00560 InterPro:IPR003593 InterPro:IPR001611 InterPro:IPR000157 InterPro:IPR002182 InterPro:IPR000767 Pfam:PF01582 GO:GO:0006915 SMART:SM00382 GO:GO:0016020 InterPro:IPR011991 SMART:SM00255 PROSITE:PS50104 PRINTS:PR00364 Pfam:PF00931 InterPro:IPR011713 Pfam:PF07725 EMBL:AC011622 PIR:F96662 SPTR:Q9C…	5e-43
Ljwgs_038713.1	99.1.3.2.119	STHY_ARATH							STHY_ARATH	Metal-binding;Nuclearprotein;Repeat;Zinc;Zinc-finger,Putative salt tolerance-like protein At1g78600.	5e-17	GO_ID:43337	TAIR|gene:2202929 SPTR:Q9SYM2 symbol:AT1G78600.1 [GO:0003700 "transcription factor activity" evidence=ISS] [GO:0045449 "regulation of transcription" evidence=TAS] [GO:0008270 "zinc ion binding" evidence=ISS] InterPro:IPR000315 InterPro:IPR002926 Pfam:PF00643 SMART:SM00336 PROSITE:PS50119 ProDom:PD007661 EMBL:AC007260 EMBL:AY093108 EMBL:BT006324 EMBL:AY087387 PIR:F96814 SPTR:Q9SYM2	2e-17
Ljwgs_038713.1	99.1.4.491	GO_ID:43337							STHY_ARATH	Metal-binding;Nuclearprotein;Repeat;Zinc;Zinc-finger,Putative salt tolerance-like protein At1g78600.	5e-17	GO_ID:43337	TAIR|gene:2202929 SPTR:Q9SYM2 symbol:AT1G78600.1 [GO:0003700 "transcription factor activity" evidence=ISS] [GO:0045449 "regulation of transcription" evidence=TAS] [GO:0008270 "zinc ion binding" evidence=ISS] InterPro:IPR000315 InterPro:IPR002926 Pfam:PF00643 SMART:SM00336 PROSITE:PS50119 ProDom:PD007661 EMBL:AC007260 EMBL:AY093108 EMBL:BT006324 EMBL:AY087387 PIR:F96814 SPTR:Q9SYM2	2e-17
chr3.CM0590.29	99.1.4.782	GO_ID:3592							NAC19_ARATH	3D-structure;DNA-binding;Nuclearprotein;Transcription;Transcriptionregulation,NAC-domain containing protein 19 (ANAC019) (ANAC) (Abscicic-acid- responsive NAC).	1e-88	GO_ID:3592	TAIR|gene:2090175 SPTR:Q9LDY8 symbol:ANAC055 [GO:0003700 "transcription factor activity" evidence=ISS] [GO:0009867 "jasmonic acid mediated signaling pathway" evidence=TAS] [GO:0007275 "development" evidence=ISS] InterPro:IPR003441 Pfam:PF02365 HSSP:Q9C932 PROSITE:PS51005 EMBL:AB022218 EMBL:AC024081 EMBL:AB049070 SMR:Q9LDY8 SPTR:Q9LDY8	1e-90
chr3.CM0590.29	99.1.3.2.66	NAC19_ARATH							NAC19_ARATH	3D-structure;DNA-binding;Nuclearprotein;Transcription;Transcriptionregulation,NAC-domain containing protein 19 (ANAC019) (ANAC) (Abscicic-acid- responsive NAC).	1e-88	GO_ID:3592	TAIR|gene:2090175 SPTR:Q9LDY8 symbol:ANAC055 [GO:0003700 "transcription factor activity" evidence=ISS] [GO:0009867 "jasmonic acid mediated signaling pathway" evidence=TAS] [GO:0007275 "development" evidence=ISS] InterPro:IPR003441 Pfam:PF02365 HSSP:Q9C932 PROSITE:PS51005 EMBL:AB022218 EMBL:AC024081 EMBL:AB049070 SMR:Q9LDY8 SPTR:Q9LDY8	1e-90
chr4.CM0175.8	99.1.3.2.883	ERF13_ARATH							ERF13_ARATH	Activator;DNA-binding;Ethylenesignalingpathway;Nuclearprotein;Plantdefense;Transcription;Transcriptionregulation,Ethylene-responsive transcription factor 13 (Ethylene-responsive element-binding factor 13) (EREBP-13) (AtERF13).	2e-22	GO_ID:42974	TAIR|gene:3440765 SPTR:Q9FH54 symbol:AT5G61890.1 [GO:0003700 "transcription factor activity" evidence=ISS] [GO:0003677 "DNA binding" evidence=ISS] [GO:0005634 "nucleus" evidence=IC] [GO:0006355 "regulation of transcription, DNA-dependent" evidence=ISS] InterPro:IPR001471 InterPro:IPR000183 Pfam:PF00847 GO:GO:0005634 PROSITE:PS00879 HSSP:O80337 PRINTS:PR00367 ProDom:PD001423 SMART:SM00380 EMBL:AB0…	6e-39
chr4.CM0175.8	99.1.4.3099	GO_ID:42974							ERF13_ARATH	Activator;DNA-binding;Ethylenesignalingpathway;Nuclearprotein;Plantdefense;Transcription;Transcriptionregulation,Ethylene-responsive transcription factor 13 (Ethylene-responsive element-binding factor 13) (EREBP-13) (AtERF13).	2e-22	GO_ID:42974	TAIR|gene:3440765 SPTR:Q9FH54 symbol:AT5G61890.1 [GO:0003700 "transcription factor activity" evidence=ISS] [GO:0003677 "DNA binding" evidence=ISS] [GO:0005634 "nucleus" evidence=IC] [GO:0006355 "regulation of transcription, DNA-dependent" evidence=ISS] InterPro:IPR001471 InterPro:IPR000183 Pfam:PF00847 GO:GO:0005634 PROSITE:PS00879 HSSP:O80337 PRINTS:PR00367 ProDom:PD001423 SMART:SM00380 EMBL:AB0…	6e-39
Ljwgs_033728.1	99.1.4.3252	GO_ID:30891							NAC78_ARATH	DNA-binding;Nuclearprotein;Polymorphism;Transcription;Transcriptionregulation,NAC-domain containing protein 78 (ANAC078).	3e-11	GO_ID:30891	TAIR|gene:2122803 SPTR:Q9SV87 symbol:ANAC070 [GO:0003700 "transcription factor activity" evidence=ISS] [GO:0008372 "cellular component unknown" evidence=ND] [GO:0007275 "development" evidence=ISS] InterPro:IPR003441 Pfam:PF02365 HSSP:Q9C932 PROSITE:PS51005 EMBL:AL049488 EMBL:AL161517 EMBL:AY133681 PIR:T04050 SPTR:Q9SV87	1e-24
Ljwgs_033728.1	99.1.3.2.1183	NAC78_ARATH							NAC78_ARATH	DNA-binding;Nuclearprotein;Polymorphism;Transcription;Transcriptionregulation,NAC-domain containing protein 78 (ANAC078).	3e-11	GO_ID:30891	TAIR|gene:2122803 SPTR:Q9SV87 symbol:ANAC070 [GO:0003700 "transcription factor activity" evidence=ISS] [GO:0008372 "cellular component unknown" evidence=ND] [GO:0007275 "development" evidence=ISS] InterPro:IPR003441 Pfam:PF02365 HSSP:Q9C932 PROSITE:PS51005 EMBL:AL049488 EMBL:AL161517 EMBL:AY133681 PIR:T04050 SPTR:Q9SV87	1e-24
chr4.CM0399.23	99.1.4.605	GO_ID:33321							DOF23_ARATH	DNA-binding;Metal-binding;Nuclearprotein;Transcription;Transcriptionregulation;Zinc;Zinc-finger,Dof zinc finger protein DOF2.3 (AtDOF2.3).	2e-42	GO_ID:33321	TAIR|gene:2055505 SPTR:O22967 symbol:AT2G34140.1 [GO:0003700 "transcription factor activity" evidence=ISS] [GO:0008372 "cellular component unknown" evidence=ND] [GO:0003677 "DNA binding" evidence=ISS] InterPro:IPR003851 Pfam:PF02701 PROSITE:PS01361 PROSITE:PS50884 EMBL:AC002341 EMBL:BT010496 PIR:H84752 GeneFarm:4463 SPTR:O22967	9e-43
chr4.CM0399.23	99.1.3.2.4081	DOF23_ARATH							DOF23_ARATH	DNA-binding;Metal-binding;Nuclearprotein;Transcription;Transcriptionregulation;Zinc;Zinc-finger,Dof zinc finger protein DOF2.3 (AtDOF2.3).	2e-42	GO_ID:33321	TAIR|gene:2055505 SPTR:O22967 symbol:AT2G34140.1 [GO:0003700 "transcription factor activity" evidence=ISS] [GO:0008372 "cellular component unknown" evidence=ND] [GO:0003677 "DNA binding" evidence=ISS] InterPro:IPR003851 Pfam:PF02701 PROSITE:PS01361 PROSITE:PS50884 EMBL:AC002341 EMBL:BT010496 PIR:H84752 GeneFarm:4463 SPTR:O22967	9e-43
TM0581.15	99.1.4.1878	GO_ID:12524										GO_ID:12524	TAIR|gene:2019209 SPTR:Q9CA64 symbol:AT1G74500.1 [GO:0003700 "transcription factor activity" evidence=ISS] [GO:0003677 "DNA binding" evidence=ISS] Pfam:PF00010 InterPro:IPR001092 SMART:SM00353 PROSITE:PS50888 EMBL:AC011765 EMBL:AY088286 EMBL:BT003046 PIR:A96774 SPTR:Q9CA64	5e-25
Ljwgs_049192.1	99.1.3.2.3349	SPL12_ARATH							SPL12_ARATH	3D-structure;DNA-binding;Metal-binding;Nuclearprotein;Transcription;Transcriptionregulation;Zinc;Zinc-finger,Squamosa-promoter binding-like protein 12.	2e-20	GO_ID:38270	TAIR|gene:2041328 SPTR:Q9SMX9 symbol:AT2G47070.1 [GO:0003700 "transcription factor activity" evidence=ISS] [GO:0045449 "regulation of transcription" evidence=TAS] [GO:0003677 "DNA binding" evidence=ISS] [GO:0005634 "nucleus" evidence=ISS] InterPro:IPR002110 InterPro:IPR004333 InterPro:IPR002200 Pfam:PF03110 SMART:SM00248 EMBL:AC004411 EMBL:AJ011577 EMBL:AJ011628 EMBL:AJ011629 PIR:T02179 PIR:T0218…	3e-19
Ljwgs_049192.1	99.1.4.589	GO_ID:38270							SPL12_ARATH	3D-structure;DNA-binding;Metal-binding;Nuclearprotein;Transcription;Transcriptionregulation;Zinc;Zinc-finger,Squamosa-promoter binding-like protein 12.	2e-20	GO_ID:38270	TAIR|gene:2041328 SPTR:Q9SMX9 symbol:AT2G47070.1 [GO:0003700 "transcription factor activity" evidence=ISS] [GO:0045449 "regulation of transcription" evidence=TAS] [GO:0003677 "DNA binding" evidence=ISS] [GO:0005634 "nucleus" evidence=ISS] InterPro:IPR002110 InterPro:IPR004333 InterPro:IPR002200 Pfam:PF03110 SMART:SM00248 EMBL:AC004411 EMBL:AJ011577 EMBL:AJ011628 EMBL:AJ011629 PIR:T02179 PIR:T0218…	3e-19
chr5.CM0180.18	99.1.3.2.3762	MNB1B_MAIZE							MNB1B_MAIZE	Directproteinsequencing;DNA-binding;Nuclearprotein;Phosphorylation,DNA-binding protein MNB1B (HMG1-like protein).	2e-20	GO_ID:3980	TAIR|gene:2154432 SPTR:Q8LDF9 symbol:AT5G23420.1 [GO:0003700 "transcription factor activity" evidence=ISS] InterPro:IPR000910 InterPro:IPR006121 GO:GO:0005634 Pfam:PF00505 SMART:SM00398 PROSITE:PS50118 HSSP:P07155 PROSITE:PS01047 EMBL:AY086023 EMBL:AK118688 SPTR:Q8LDF9	5e-39
chr5.CM0180.18	99.1.4.5162	GO_ID:3980							MNB1B_MAIZE	Directproteinsequencing;DNA-binding;Nuclearprotein;Phosphorylation,DNA-binding protein MNB1B (HMG1-like protein).	2e-20	GO_ID:3980	TAIR|gene:2154432 SPTR:Q8LDF9 symbol:AT5G23420.1 [GO:0003700 "transcription factor activity" evidence=ISS] InterPro:IPR000910 InterPro:IPR006121 GO:GO:0005634 Pfam:PF00505 SMART:SM00398 PROSITE:PS50118 HSSP:P07155 PROSITE:PS01047 EMBL:AY086023 EMBL:AK118688 SPTR:Q8LDF9	5e-39
chr3.CM0460.28	99.1.4.211	GO_ID:35704							NAC94_ARATH	DNA-binding;Hypotheticalprotein;Nuclearprotein;Transcription;Transcriptionregulation,Putative NAC-domain containing protein 94 (ANAC094).	7e-44	GO_ID:35704	TAIR|gene:3443270 SPTR:Q84K00 symbol:ANAC078 [GO:0003700 "transcription factor activity" evidence=ISS] [GO:0008372 "cellular component unknown" evidence=ND] [GO:0007275 "development" evidence=ISS] InterPro:IPR003441 Pfam:PF02365 PROSITE:PS51005 EMBL:AF201456 EMBL:AL162875 EMBL:AY099609 EMBL:AY128859 EMBL:AY140474 EMBL:AY140475 EMBL:AY140476 EMBL:AY140477 EMBL:AY140478 EMBL:AY140479 EMBL:AY140480 …	7e-42
chr3.CM0460.28	99.1.3.2.1077	NAC94_ARATH							NAC94_ARATH	DNA-binding;Hypotheticalprotein;Nuclearprotein;Transcription;Transcriptionregulation,Putative NAC-domain containing protein 94 (ANAC094).	7e-44	GO_ID:35704	TAIR|gene:3443270 SPTR:Q84K00 symbol:ANAC078 [GO:0003700 "transcription factor activity" evidence=ISS] [GO:0008372 "cellular component unknown" evidence=ND] [GO:0007275 "development" evidence=ISS] InterPro:IPR003441 Pfam:PF02365 PROSITE:PS51005 EMBL:AF201456 EMBL:AL162875 EMBL:AY099609 EMBL:AY128859 EMBL:AY140474 EMBL:AY140475 EMBL:AY140476 EMBL:AY140477 EMBL:AY140478 EMBL:AY140479 EMBL:AY140480 …	7e-42
Ljwgs_014799.2	99.1.3.2.119	STHY_ARATH							STHY_ARATH	Metal-binding;Nuclearprotein;Repeat;Zinc;Zinc-finger,Putative salt tolerance-like protein At1g78600.	1e-28	GO_ID:43337	TAIR|gene:2202929 SPTR:Q9SYM2 symbol:AT1G78600.1 [GO:0003700 "transcription factor activity" evidence=ISS] [GO:0045449 "regulation of transcription" evidence=TAS] [GO:0008270 "zinc ion binding" evidence=ISS] InterPro:IPR000315 InterPro:IPR002926 Pfam:PF00643 SMART:SM00336 PROSITE:PS50119 ProDom:PD007661 EMBL:AC007260 EMBL:AY093108 EMBL:BT006324 EMBL:AY087387 PIR:F96814 SPTR:Q9SYM2	4e-29
Ljwgs_014799.2	99.1.4.491	GO_ID:43337							STHY_ARATH	Metal-binding;Nuclearprotein;Repeat;Zinc;Zinc-finger,Putative salt tolerance-like protein At1g78600.	1e-28	GO_ID:43337	TAIR|gene:2202929 SPTR:Q9SYM2 symbol:AT1G78600.1 [GO:0003700 "transcription factor activity" evidence=ISS] [GO:0045449 "regulation of transcription" evidence=TAS] [GO:0008270 "zinc ion binding" evidence=ISS] InterPro:IPR000315 InterPro:IPR002926 Pfam:PF00643 SMART:SM00336 PROSITE:PS50119 ProDom:PD007661 EMBL:AC007260 EMBL:AY093108 EMBL:BT006324 EMBL:AY087387 PIR:F96814 SPTR:Q9SYM2	4e-29
TM0801.7	99.1.3.2.676	WRK31_ARATH							WRK31_ARATH	DNA-binding;Nuclearprotein;Transcription;Transcriptionregulation,Probable WRKY transcription factor 31 (WRKY DNA-binding protein 31).	2e-92
chr6.CM0082.29	99.1.3.2.3661	BARD1_RAT							BARD1_RAT	ANKrepeat;Metal-binding;Nuclearprotein;Repeat;Zinc;Zinc-finger,BRCA1-associated RING domain protein 1 (BARD-1).	5e-20	GO_ID:46957	MGI|MGI:1328361 SPTR:O70445 symbol:Bard1 "BRCA1 associated RING domain 1" [GO:0005634 "nucleus" evidence=IDA] [GO:0003700 "transcription factor activity" evidence=RCA] [GO:0003677 "DNA binding" evidence=RCA] [GO:0003723 "RNA binding" evidence=ISS] [GO:0006355 "regulation of transcription, DNA-dependent" evidence=RCA] InterPro:IPR001841 Pfam:PF00533 Interpro:IPR001357 InterPro:IPR002110 MGI:MGI:13…	1e-19
chr6.CM0082.29	99.1.4.7921	GO_ID:46957							BARD1_RAT	ANKrepeat;Metal-binding;Nuclearprotein;Repeat;Zinc;Zinc-finger,BRCA1-associated RING domain protein 1 (BARD-1).	5e-20	GO_ID:46957	MGI|MGI:1328361 SPTR:O70445 symbol:Bard1 "BRCA1 associated RING domain 1" [GO:0005634 "nucleus" evidence=IDA] [GO:0003700 "transcription factor activity" evidence=RCA] [GO:0003677 "DNA binding" evidence=RCA] [GO:0003723 "RNA binding" evidence=ISS] [GO:0006355 "regulation of transcription, DNA-dependent" evidence=RCA] InterPro:IPR001841 Pfam:PF00533 Interpro:IPR001357 InterPro:IPR002110 MGI:MGI:13…	1e-19
chr2.CM0060.34	99.1.3.2.1945	PTI6_LYCES							PTI6_LYCES	Activator;DNA-binding;Nuclearprotein;Plantdefense;Transcription;Transcriptionregulation,Pathogenesis-related genes transcriptional activator PTI6 (PTO- interacting protein 6).	4e-21	GO_ID:9791	TAIR|gene:2128428 SPTR:Q9SUQ2 symbol:AT4G23750.1 [GO:0003700 "transcription factor activity" evidence=ISS] [GO:0003677 "DNA binding" evidence=ISS] [GO:0005634 "nucleus" evidence=IC] [GO:0006355 "regulation of transcription, DNA-dependent" evidence=ISS] InterPro:IPR001471 Pfam:PF00847 GO:GO:0005634 HSSP:O80337 PRINTS:PR00367 ProDom:PD001423 SMART:SM00380 EMBL:AL035394 EMBL:AL161560 EMBL:AY057475 E…	1e-27
chr2.CM0060.34	99.1.4.1557	GO_ID:9791							PTI6_LYCES	Activator;DNA-binding;Nuclearprotein;Plantdefense;Transcription;Transcriptionregulation,Pathogenesis-related genes transcriptional activator PTI6 (PTO- interacting protein 6).	4e-21	GO_ID:9791	TAIR|gene:2128428 SPTR:Q9SUQ2 symbol:AT4G23750.1 [GO:0003700 "transcription factor activity" evidence=ISS] [GO:0003677 "DNA binding" evidence=ISS] [GO:0005634 "nucleus" evidence=IC] [GO:0006355 "regulation of transcription, DNA-dependent" evidence=ISS] InterPro:IPR001471 Pfam:PF00847 GO:GO:0005634 HSSP:O80337 PRINTS:PR00367 ProDom:PD001423 SMART:SM00380 EMBL:AL035394 EMBL:AL161560 EMBL:AY057475 E…	1e-27
chr3.TM0416.5	99.1.4.2054	GO_ID:27994							CEBPZ_MOUSE	Activator;Alternativesplicing;Nuclearprotein;Transcription;Transcriptionregulation,CCAAT/enhancer binding protein zeta (CCAAT-box-binding transcription factor) (CCAAT-binding factor) (CBF).	6e-98	GO_ID:27994	TAIR|gene:2193971 SPTR:Q9C9E2 symbol:AT1G72440.1 [GO:0000004 "biological process unknown" evidence=ND] InterPro:IPR005612 Pfam:PF03914 EMBL:AC016529 PIR:E96748 SPTR:Q9C9E2	0
chr3.TM0416.5	99.1.3.2.3351	CEBPZ_MOUSE							CEBPZ_MOUSE	Activator;Alternativesplicing;Nuclearprotein;Transcription;Transcriptionregulation,CCAAT/enhancer binding protein zeta (CCAAT-box-binding transcription factor) (CCAAT-binding factor) (CBF).	6e-98	GO_ID:27994	TAIR|gene:2193971 SPTR:Q9C9E2 symbol:AT1G72440.1 [GO:0000004 "biological process unknown" evidence=ND] InterPro:IPR005612 Pfam:PF03914 EMBL:AC016529 PIR:E96748 SPTR:Q9C9E2	0
chr1.CM0361.18	99.1.3.2.569	NFYAA_ARATH							NFYAA_ARATH	Activator;DNA-binding;Nuclearprotein;Transcription;Transcriptionregulation,Nuclear transcription factor Y subunit A-10 (AtNF-YA-10).	5e-43	GO_ID:36946	TAIR|gene:2144112 SPTR:Q9FG19 symbol:AT5G06510.1 [GO:0003700 "transcription factor activity" evidence=ISS] [GO:0006355 "regulation of transcription, DNA-dependent" evidence=ISS] [GO:0016602 "CCAAT-binding factor complex" evidence=ISS] InterPro:IPR001289 Pfam:PF02045 GO:GO:0005634 ProDom:PD003860 SMART:SM00521 EMBL:AP002543 SPTR:Q9FG19	2e-43
chr1.CM0361.18	99.1.4.4633	GO_ID:36946							NFYAA_ARATH	Activator;DNA-binding;Nuclearprotein;Transcription;Transcriptionregulation,Nuclear transcription factor Y subunit A-10 (AtNF-YA-10).	5e-43	GO_ID:36946	TAIR|gene:2144112 SPTR:Q9FG19 symbol:AT5G06510.1 [GO:0003700 "transcription factor activity" evidence=ISS] [GO:0006355 "regulation of transcription, DNA-dependent" evidence=ISS] [GO:0016602 "CCAAT-binding factor complex" evidence=ISS] InterPro:IPR001289 Pfam:PF02045 GO:GO:0005634 ProDom:PD003860 SMART:SM00521 EMBL:AP002543 SPTR:Q9FG19	2e-43
Ljwgs_146586.1	99.1.3.2.2519	ERF1A_ARATH							ERF1A_ARATH	3D-structure;Activator;DNA-binding;Ethylenesignalingpathway;Nuclearprotein;Plantdefense;Transcription;Transcriptionregulation,Ethylene-responsive transcription factor 1A (Ethylene-responsive element-binding factor 1A) (EREBP-1A) (AtERF1).	2e-39	GO_ID:30485	TAIR|gene:2171513 SPTR:O80338 symbol:ATERF2 "ETHYLENE RESPONSE FACTOR 2" [GO:0003677 "DNA binding" evidence=TAS] [GO:0003700 "transcription factor activity" evidence=ISS;IDA;TAS] [GO:0006355 "regulation of transcription, DNA-dependent" evidence=IDA] [GO:0016563 "transcriptional activator activity" evidence=IMP;IDA] [GO:0045941 "positive regulation of transcription" evidence=IDA] [GO:0005634 "nucl…	8e-33
Ljwgs_146586.1	99.1.4.3526	GO_ID:30485							ERF1A_ARATH	3D-structure;Activator;DNA-binding;Ethylenesignalingpathway;Nuclearprotein;Plantdefense;Transcription;Transcriptionregulation,Ethylene-responsive transcription factor 1A (Ethylene-responsive element-binding factor 1A) (EREBP-1A) (AtERF1).	2e-39	GO_ID:30485	TAIR|gene:2171513 SPTR:O80338 symbol:ATERF2 "ETHYLENE RESPONSE FACTOR 2" [GO:0003677 "DNA binding" evidence=TAS] [GO:0003700 "transcription factor activity" evidence=ISS;IDA;TAS] [GO:0006355 "regulation of transcription, DNA-dependent" evidence=IDA] [GO:0016563 "transcriptional activator activity" evidence=IMP;IDA] [GO:0045941 "positive regulation of transcription" evidence=IDA] [GO:0005634 "nucl…	8e-33
chr1.CM0147.119	99.1.4.4395	GO_ID:20327							ATH1_ARATH	DNA-binding;Homeobox;Nuclearprotein;Transcription;Transcriptionregulation,Homeobox protein ATH1.	1e-31	GO_ID:20327	TAIR|gene:2185182 SPTR:Q9LZM8 symbol:HB-6 [GO:0003700 "transcription factor activity" evidence=ISS] [GO:0003677 "DNA binding" evidence=ISS] InterPro:IPR001356 InterPro:IPR012287 Pfam:PF00046 GO:GO:0005634 ProDom:PD000010 SMART:SM00389 PROSITE:PS00027 PROSITE:PS50071 HSSP:P41778 InterPro:IPR006563 Pfam:PF07526 SMART:SM00574 EMBL:AL162508 EMBL:AY328314 EMBL:BT020537 PIR:T48224 SPTR:Q9LZM8	2e-109
chr1.CM0147.119	99.1.3.2.1918	ATH1_ARATH							ATH1_ARATH	DNA-binding;Homeobox;Nuclearprotein;Transcription;Transcriptionregulation,Homeobox protein ATH1.	1e-31	GO_ID:20327	TAIR|gene:2185182 SPTR:Q9LZM8 symbol:HB-6 [GO:0003700 "transcription factor activity" evidence=ISS] [GO:0003677 "DNA binding" evidence=ISS] InterPro:IPR001356 InterPro:IPR012287 Pfam:PF00046 GO:GO:0005634 ProDom:PD000010 SMART:SM00389 PROSITE:PS00027 PROSITE:PS50071 HSSP:P41778 InterPro:IPR006563 Pfam:PF07526 SMART:SM00574 EMBL:AL162508 EMBL:AY328314 EMBL:BT020537 PIR:T48224 SPTR:Q9LZM8	2e-109
Ljwgs_080421.2	99.1.4.5936	GO_ID:33346							RAV1_ARATH	3D-structure;DNA-binding;Nuclearprotein,DNA-binding protein RAV1.	5e-66	GO_ID:33346	TAIR|gene:2205318 SPTR:Q9ZWM9 symbol:AT1G13260.1 [GO:0003677 "DNA binding" evidence=IDA] [GO:0003700 "transcription factor activity" evidence=ISS] [GO:0005634 "nucleus" evidence=IC;IDA] [GO:0006355 "regulation of transcription, DNA-dependent" evidence=ISS] InterPro:IPR003340 InterPro:IPR001471 Pfam:PF02362 Pfam:PF00847 PROSITE:PS50863 PRINTS:PR00367 ProDom:PD001423 PROSITE:PS51032 EMBL:AB013886 E…	2e-66
Ljwgs_080421.2	99.1.3.2.1605	RAV1_ARATH							RAV1_ARATH	3D-structure;DNA-binding;Nuclearprotein,DNA-binding protein RAV1.	5e-66	GO_ID:33346	TAIR|gene:2205318 SPTR:Q9ZWM9 symbol:AT1G13260.1 [GO:0003677 "DNA binding" evidence=IDA] [GO:0003700 "transcription factor activity" evidence=ISS] [GO:0005634 "nucleus" evidence=IC;IDA] [GO:0006355 "regulation of transcription, DNA-dependent" evidence=ISS] InterPro:IPR003340 InterPro:IPR001471 Pfam:PF02362 Pfam:PF00847 PROSITE:PS50863 PRINTS:PR00367 ProDom:PD001423 PROSITE:PS51032 EMBL:AB013886 E…	2e-66
chr4.CM1600.10	99.1.4.3301	GO_ID:52858							NAC18_ARATH	DNA-binding;Nuclearprotein;Transcription;Transcriptionregulation,NAC-domain containing protein 18 (ANAC018) (NO APICAL MERISTEM protein) (AtNAM).	2e-32	GO_ID:52858	TAIR|gene:2090185 SPTR:Q9LD44 symbol:ANAC056 [GO:0003700 "transcription factor activity" evidence=ISS] [GO:0007275 "development" evidence=ISS] InterPro:IPR003441 Pfam:PF02365 HSSP:Q9C932 PROSITE:PS51005 EMBL:AB022218 EMBL:AC024081 EMBL:AB049071 EMBL:BT004079 EMBL:BT005044 SMR:Q9LD44 SPTR:Q9LD44	9e-34
chr4.CM1600.10	99.1.3.2.1810	NAC18_ARATH							NAC18_ARATH	DNA-binding;Nuclearprotein;Transcription;Transcriptionregulation,NAC-domain containing protein 18 (ANAC018) (NO APICAL MERISTEM protein) (AtNAM).	2e-32	GO_ID:52858	TAIR|gene:2090185 SPTR:Q9LD44 symbol:ANAC056 [GO:0003700 "transcription factor activity" evidence=ISS] [GO:0007275 "development" evidence=ISS] InterPro:IPR003441 Pfam:PF02365 HSSP:Q9C932 PROSITE:PS51005 EMBL:AB022218 EMBL:AC024081 EMBL:AB049071 EMBL:BT004079 EMBL:BT005044 SMR:Q9LD44 SPTR:Q9LD44	9e-34
Ljwgs_082007.1	4.2.4.78	MOB1 maintenance of ploidy protein MOB1 (MPS1 binder 1)	ath:At4g19050	F13C5.220; mob1/phocein family protein [KO:K06685]	5e-11				WRK19_ARATH	ATP-binding;DNA-binding;Kinase;Leucine-richrepeat;Nuclearprotein;Nucleotide-binding;Plantdefense;Repeat;Serine/threonine-proteinkinase;Transcription;Transcriptionregulation;Transferase,Probable WRKY transcription factor 19 (WRKY DNA-binding protein 19).	6e-22	GO_ID:22119	TAIR|gene:2130244 SPTR:Q9M0M8 symbol:AT4G16900.1 [GO:0006952 "defense response" evidence=ISS] Pfam:PF00560 InterPro:IPR003593 InterPro:IPR001611 InterPro:IPR000157 InterPro:IPR002182 InterPro:IPR000767 Pfam:PF01582 GO:GO:0006915 SMART:SM00382 GO:GO:0016020 InterPro:IPR011991 SMART:SM00255 PROSITE:PS50104 PRINTS:PR00364 Pfam:PF00931 InterPro:IPR011713 Pfam:PF07725 EMBL:AL161545 SPTR:Q9M0M8	1e-18
Ljwgs_082007.1	4.2.5	Apoptosis [CLASS:04210] [PATH:hsa04210] [GO:0006915]	ath:At4g19050	F13C5.220; mob1/phocein family protein [KO:K06685]	5e-11				WRK19_ARATH	ATP-binding;DNA-binding;Kinase;Leucine-richrepeat;Nuclearprotein;Nucleotide-binding;Plantdefense;Repeat;Serine/threonine-proteinkinase;Transcription;Transcriptionregulation;Transferase,Probable WRKY transcription factor 19 (WRKY DNA-binding protein 19).	6e-22	GO_ID:22119	TAIR|gene:2130244 SPTR:Q9M0M8 symbol:AT4G16900.1 [GO:0006952 "defense response" evidence=ISS] Pfam:PF00560 InterPro:IPR003593 InterPro:IPR001611 InterPro:IPR000157 InterPro:IPR002182 InterPro:IPR000767 Pfam:PF01582 GO:GO:0006915 SMART:SM00382 GO:GO:0016020 InterPro:IPR011991 SMART:SM00255 PROSITE:PS50104 PRINTS:PR00364 Pfam:PF00931 InterPro:IPR011713 Pfam:PF07725 EMBL:AL161545 SPTR:Q9M0M8	1e-18
chr3.CM1468.15	99.1.3.2.638	CPRF1_PETCR							CPRF1_PETCR	DNA-binding;Nuclearprotein;Transcription;Transcriptionregulation,Common plant regulatory factor CPRF-1.	2e-86	GO_ID:37779	TAIR|gene:2063019 SPTR:P42776 symbol:AT2G46270.1 [GO:0003700 "transcription factor activity" evidence=ISS] InterPro:IPR004827 Pfam:PF00170 InterPro:IPR008917 SMART:SM00338 PROSITE:PS50217 PROSITE:PS00036 HSSP:P03069 EMBL:AC005397 EMBL:U17891 EMBL:U51850 EMBL:AF370307 EMBL:AY063093 EMBL:X63896 PIR:G84900 PIR:S20885 TRANSFAC:T01080 SPTR:P42776	6e-74
chr3.CM1468.15	99.1.4.153	GO_ID:37779							CPRF1_PETCR	DNA-binding;Nuclearprotein;Transcription;Transcriptionregulation,Common plant regulatory factor CPRF-1.	2e-86	GO_ID:37779	TAIR|gene:2063019 SPTR:P42776 symbol:AT2G46270.1 [GO:0003700 "transcription factor activity" evidence=ISS] InterPro:IPR004827 Pfam:PF00170 InterPro:IPR008917 SMART:SM00338 PROSITE:PS50217 PROSITE:PS00036 HSSP:P03069 EMBL:AC005397 EMBL:U17891 EMBL:U51850 EMBL:AF370307 EMBL:AY063093 EMBL:X63896 PIR:G84900 PIR:S20885 TRANSFAC:T01080 SPTR:P42776	6e-74
Ljwgs_016284.1	99.1.3.2.1763	WRK33_ARATH							WRK33_ARATH	DNA-binding;Nuclearprotein;Repeat;Transcription;Transcriptionregulation,Probable WRKY transcription factor 33 (WRKY DNA-binding protein 33).	3e-43
chr2.CM0323.66.1	99.1.4.1744	GO_ID:7121										GO_ID:7121	TAIR|gene:2056572 SPTR:Q9SK03 symbol:RAP2.7 [GO:0003677 "DNA binding" evidence=TAS] [GO:0003700 "transcription factor activity" evidence=ISS;TAS] [GO:0005634 "nucleus" evidence=IC] [GO:0006355 "regulation of transcription, DNA-dependent" evidence=TAS] [GO:0009887 "organ morphogenesis" evidence=IMP] InterPro:IPR001471 Pfam:PF00847 GO:GO:0005634 ProDom:PD001423 SMART:SM00380 EMBL:AC006587 EMBL:AY05…	8e-09
Ljwgs_014003.1	99.1.3.2.1763	WRK33_ARATH							WRK33_ARATH	DNA-binding;Nuclearprotein;Repeat;Transcription;Transcriptionregulation,Probable WRKY transcription factor 33 (WRKY DNA-binding protein 33).	6e-73
Ljwgs_042251.1	99.1.4.5959	GO_ID:17961										GO_ID:17961	TAIR|gene:3438557 SPTR:O49390 symbol:AT4G32010.1 [GO:0003700 "transcription factor activity" evidence=ISS] [GO:0045449 "regulation of transcription" evidence=TAS] InterPro:IPR003340 Pfam:PF02362 PROSITE:PS50863 EMBL:AL161580 EMBL:AL021636 PIR:T04644 SPTR:O49390	3e-20
Ljwgs_012117.2	99.1.4.3501	GO_ID:19122										GO_ID:19122	TAIR|gene:3435149 SPTR:Q93XM6 symbol:AT1G08320.1 [GO:0003700 "transcription factor activity" evidence=ISS] [GO:0003677 "DNA binding" evidence=ISS] InterPro:IPR004827 Pfam:PF00170 GO:GO:0005634 SMART:SM00338 PROSITE:PS50217 PROSITE:PS00036 InterPro:IPR011616 EMBL:AJ314757 SPTR:Q93XM6	4e-28
Ljwgs_064903.1	99.1.4.5940	GO_ID:34620							TGA1_ARATH	Activator;Coiledcoil;DNA-binding;Nuclearprotein;Transcription;Transcriptionregulation,Transcription factor TGA1 (DNA binding protein TGA1a-like protein) (AtbZIP47).	3e-24	GO_ID:34620	TAIR|gene:2171819 SPTR:Q39237 symbol:AT5G65210.1 [GO:0003677 "DNA binding" evidence=TAS] [GO:0005516 "calmodulin binding" evidence=ISS] [GO:0003700 "transcription factor activity" evidence=ISS] InterPro:IPR004827 Pfam:PF00170 InterPro:IPR008917 SMART:SM00338 PROSITE:PS50217 PROSITE:PS00036 EMBL:AB013395 EMBL:X68053 EMBL:AY099593 EMBL:AY128838 EMBL:AY087049 PIR:JQ1678 TRANSFAC:T02794 GeneFarm:2991…	1e-24
Ljwgs_064903.1	99.1.3.2.1805	TGA1_ARATH							TGA1_ARATH	Activator;Coiledcoil;DNA-binding;Nuclearprotein;Transcription;Transcriptionregulation,Transcription factor TGA1 (DNA binding protein TGA1a-like protein) (AtbZIP47).	3e-24	GO_ID:34620	TAIR|gene:2171819 SPTR:Q39237 symbol:AT5G65210.1 [GO:0003677 "DNA binding" evidence=TAS] [GO:0005516 "calmodulin binding" evidence=ISS] [GO:0003700 "transcription factor activity" evidence=ISS] InterPro:IPR004827 Pfam:PF00170 InterPro:IPR008917 SMART:SM00338 PROSITE:PS50217 PROSITE:PS00036 EMBL:AB013395 EMBL:X68053 EMBL:AY099593 EMBL:AY128838 EMBL:AY087049 PIR:JQ1678 TRANSFAC:T02794 GeneFarm:2991…	1e-24
CM0345.32	99.1.4.28	GO_ID:16926							ZFP3_ARATH	Metal-binding;Zinc;Zinc-finger,Zinc finger protein 3.	3e-27	GO_ID:16926	TAIR|gene:3443426 SPTR:Q9LEU3 symbol:AT5G10970.1 [GO:0003700 "transcription factor activity" evidence=ISS] [GO:0045449 "regulation of transcription" evidence=TAS] [GO:0003676 "nucleic acid binding" evidence=ISS] [GO:0008270 "zinc ion binding" evidence=ISS] InterPro:IPR007087 Prosite:PS00028 Pfam:PF00096 SMART:SM00355 PROSITE:PS50157 EMBL:AL365234 PIR:T50806 SPTR:Q9LEU3	6e-29
CM0345.32	99.1.3.2.1491	ZFP3_ARATH							ZFP3_ARATH	Metal-binding;Zinc;Zinc-finger,Zinc finger protein 3.	3e-27	GO_ID:16926	TAIR|gene:3443426 SPTR:Q9LEU3 symbol:AT5G10970.1 [GO:0003700 "transcription factor activity" evidence=ISS] [GO:0045449 "regulation of transcription" evidence=TAS] [GO:0003676 "nucleic acid binding" evidence=ISS] [GO:0008270 "zinc ion binding" evidence=ISS] InterPro:IPR007087 Prosite:PS00028 Pfam:PF00096 SMART:SM00355 PROSITE:PS50157 EMBL:AL365234 PIR:T50806 SPTR:Q9LEU3	6e-29
Ljwgs_026196.1	99.1.3.2.2968	DRE2B_ARATH							DRE2B_ARATH	Activator;Coiledcoil;DNA-binding;Nuclearprotein;Transcription;Transcriptionregulation,Dehydration-responsive element-binding protein 2B (DREB2B protein).	3e-12	GO_ID:4217	TAIR|gene:2029490 SPTR:Q8H1E4 symbol:RAP2.4 [GO:0003677 "DNA binding" evidence=TAS] [GO:0003700 "transcription factor activity" evidence=ISS;TAS] [GO:0005634 "nucleus" evidence=IC] [GO:0006355 "regulation of transcription, DNA-dependent" evidence=ISS] InterPro:IPR001471 Pfam:PF00847 GO:GO:0005634 HSSP:O80337 PRINTS:PR00367 ProDom:PD001423 SMART:SM00380 EMBL:AY150468 SMR:Q8H1E4 SPTR:Q8H1E4	2e-46
Ljwgs_026196.1	99.1.4.4614	GO_ID:4217							DRE2B_ARATH	Activator;Coiledcoil;DNA-binding;Nuclearprotein;Transcription;Transcriptionregulation,Dehydration-responsive element-binding protein 2B (DREB2B protein).	3e-12	GO_ID:4217	TAIR|gene:2029490 SPTR:Q8H1E4 symbol:RAP2.4 [GO:0003677 "DNA binding" evidence=TAS] [GO:0003700 "transcription factor activity" evidence=ISS;TAS] [GO:0005634 "nucleus" evidence=IC] [GO:0006355 "regulation of transcription, DNA-dependent" evidence=ISS] InterPro:IPR001471 Pfam:PF00847 GO:GO:0005634 HSSP:O80337 PRINTS:PR00367 ProDom:PD001423 SMART:SM00380 EMBL:AY150468 SMR:Q8H1E4 SPTR:Q8H1E4	2e-46
chr1.CM0122.61	99.1.4.6398	GO_ID:53383										GO_ID:53383	TAIR|gene:2065149 SPTR:Q8VZL6 symbol:AT2G47210.1 [GO:0003677 "DNA binding" evidence=ISS] [GO:0003700 "transcription factor activity" evidence=ISS] [GO:0006355 "regulation of transcription, DNA-dependent" evidence=ISS] InterPro:IPR001005 Pfam:PF00249 GO:GO:0005634 SMART:SM00717 PROSITE:PS00334 EMBL:AY064024 EMBL:AY096610 SPTR:Q8VZL6	2e-38
Ljwgs_027007.1	99.1.3.2.1828	COL4_ARATH							COL4_ARATH	Metal-binding;Multigenefamily;Nuclearprotein;Repeat;Zinc;Zinc-finger,Zinc finger protein CONSTANS-LIKE 4.	2e-43	GO_ID:27123	TAIR|gene:2010503 SPTR:Q9SK53 symbol:AT1G28050.1 [GO:0003700 "transcription factor activity" evidence=ISS] [GO:0045449 "regulation of transcription" evidence=TAS] [GO:0008270 "zinc ion binding" evidence=ISS] InterPro:IPR000315 InterPro:IPR002926 Pfam:PF00643 SMART:SM00336 PROSITE:PS50119 ProDom:PD007661 InterPro:IPR010402 Pfam:PF06203 PROSITE:PS51017 EMBL:AC006585 EMBL:AY058130 EMBL:AY140103 EMBL…	4e-39
Ljwgs_027007.1	99.1.4.3532	GO_ID:27123							COL4_ARATH	Metal-binding;Multigenefamily;Nuclearprotein;Repeat;Zinc;Zinc-finger,Zinc finger protein CONSTANS-LIKE 4.	2e-43	GO_ID:27123	TAIR|gene:2010503 SPTR:Q9SK53 symbol:AT1G28050.1 [GO:0003700 "transcription factor activity" evidence=ISS] [GO:0045449 "regulation of transcription" evidence=TAS] [GO:0008270 "zinc ion binding" evidence=ISS] InterPro:IPR000315 InterPro:IPR002926 Pfam:PF00643 SMART:SM00336 PROSITE:PS50119 ProDom:PD007661 InterPro:IPR010402 Pfam:PF06203 PROSITE:PS51017 EMBL:AC006585 EMBL:AY058130 EMBL:AY140103 EMBL…	4e-39
Ljwgs_020219.1	99.1.4.5091	GO_ID:2017							GAI1_VITVI	Gibberellinsignalingpathway;Nuclearprotein;Phosphorylation;Repressor;Transcription;Transcriptionregulation;Ublconjugation,DELLA protein GAI1 (Gibberellic acid-insensitive mutant protein 1) (VvGAI1).	1e-40	GO_ID:2017	TAIR|gene:3441165 SPTR:Q9FHZ1 symbol:AT5G41920.1 [GO:0003700 "transcription factor activity" evidence=ISS] [GO:0008372 "cellular component unknown" evidence=ND] [GO:0045449 "regulation of transcription" evidence=TAS] Pfam:PF03514 InterPro:IPR005202 PROSITE:PS50985 EMBL:AB017067 SPTR:Q9FHZ1	6e-68
Ljwgs_020219.1	99.1.3.2.1997	GAI1_VITVI							GAI1_VITVI	Gibberellinsignalingpathway;Nuclearprotein;Phosphorylation;Repressor;Transcription;Transcriptionregulation;Ublconjugation,DELLA protein GAI1 (Gibberellic acid-insensitive mutant protein 1) (VvGAI1).	1e-40	GO_ID:2017	TAIR|gene:3441165 SPTR:Q9FHZ1 symbol:AT5G41920.1 [GO:0003700 "transcription factor activity" evidence=ISS] [GO:0008372 "cellular component unknown" evidence=ND] [GO:0045449 "regulation of transcription" evidence=TAS] Pfam:PF03514 InterPro:IPR005202 PROSITE:PS50985 EMBL:AB017067 SPTR:Q9FHZ1	6e-68
chr4.CM0831.9	99.1.4.427	GO_ID:31527							APRR2_ARATH	Alternativesplicing;DNA-binding;Nuclearprotein;Sensorytransduction;Transcription;Transcriptionregulation;Two-componentregulatorysystem,Two-component response regulator-like APRR2 (Pseudo-response regulator 2) (TOC2 protein).	7e-98	GO_ID:31527	TAIR|gene:2141019 SPTR:Q6LA43 symbol:AT4G18020.1 [GO:0007623 "circadian rhythm" evidence=TAS] [GO:0003700 "transcription factor activity" evidence=ISS] InterPro:IPR001005 Interpro:IPR009057 Pfam:PF00249 InterPro:IPR001789 Pfam:PF00072 PROSITE:PS50090 InterPro:IPR011006 ProDom:PD000039 PROSITE:PS50110 HSSP:O49397 InterPro:IPR006447 TIGRFAMs:TIGR01557 EMBL:AL161547 EMBL:AL021889 EMBL:AB041531 EMBL:…	3e-98
chr4.CM0831.9	99.1.3.2.881	APRR2_ARATH							APRR2_ARATH	Alternativesplicing;DNA-binding;Nuclearprotein;Sensorytransduction;Transcription;Transcriptionregulation;Two-componentregulatorysystem,Two-component response regulator-like APRR2 (Pseudo-response regulator 2) (TOC2 protein).	7e-98	GO_ID:31527	TAIR|gene:2141019 SPTR:Q6LA43 symbol:AT4G18020.1 [GO:0007623 "circadian rhythm" evidence=TAS] [GO:0003700 "transcription factor activity" evidence=ISS] InterPro:IPR001005 Interpro:IPR009057 Pfam:PF00249 InterPro:IPR001789 Pfam:PF00072 PROSITE:PS50090 InterPro:IPR011006 ProDom:PD000039 PROSITE:PS50110 HSSP:O49397 InterPro:IPR006447 TIGRFAMs:TIGR01557 EMBL:AL161547 EMBL:AL021889 EMBL:AB041531 EMBL:…	3e-98
chr5.CM0077.60.1	99.1.3.2.1879	POF21_ARATH							POF21_ARATH	Activator;Alternativesplicing;DNA-binding;Nuclearprotein;Transcription;Transcriptionregulation,Possible transcription factor PosF21 (AtbZIP59).	4e-15	GO_ID:41770	TAIR|gene:2198855 SPTR:Q9LNE0 symbol:AT1G06070.1 [GO:0003700 "transcription factor activity" evidence=ISS] [GO:0003677 "DNA binding" evidence=ISS] InterPro:IPR004827 Pfam:PF00170 GO:GO:0005634 SMART:SM00338 PROSITE:PS50217 InterPro:IPR011616 EMBL:AC024174 EMBL:AJ419854 PIR:H86195 SPTR:Q9LNE0	4e-21
chr5.CM0077.60.1	99.1.4.2309	GO_ID:41770							POF21_ARATH	Activator;Alternativesplicing;DNA-binding;Nuclearprotein;Transcription;Transcriptionregulation,Possible transcription factor PosF21 (AtbZIP59).	4e-15	GO_ID:41770	TAIR|gene:2198855 SPTR:Q9LNE0 symbol:AT1G06070.1 [GO:0003700 "transcription factor activity" evidence=ISS] [GO:0003677 "DNA binding" evidence=ISS] InterPro:IPR004827 Pfam:PF00170 GO:GO:0005634 SMART:SM00338 PROSITE:PS50217 InterPro:IPR011616 EMBL:AC024174 EMBL:AJ419854 PIR:H86195 SPTR:Q9LNE0	4e-21
chr1.CM0147.54	99.1.4.2220	GO_ID:52609										GO_ID:52609	TAIR|gene:3703017 SPTR:Q9M1K1 symbol:AT3G56970.1 [GO:0003700 "transcription factor activity" evidence=ISS] [GO:0045449 "regulation of transcription" evidence=TAS] [GO:0003677 "DNA binding" evidence=ISS] Pfam:PF00010 InterPro:IPR001092 SMART:SM00353 PROSITE:PS50888 HSSP:P22415 EMBL:AL138655 EMBL:AF488576 EMBL:AK221542 PIR:T47757 SPTR:Q9M1K1	1e-32
