# Supplementary material for: Dissection of Symbiosis and Organ Development by Integrated Transcriptome Analysis of Lotus japonicus Mutant and Wild-Type Plants
Source: PLoS One. 2009 Aug 7;4(8):e6556. doi: 10.1371/journal.pone.0006556 (PMC2717213; doi:10.1371/journal.pone.0006556)
Supplement: Folder S5 — Fix-minus mutants (9.19 MB ZIP) [file pone.0006556.s013.zip › S5.FIX-MINUS MUTANTS copy/5.1.Fix_minus_Nodule_vs_Uninoclated_Root/5.1.2. Specific transcript analysis/5.1.2.11/-5.1.2.11.ID list.txt]

	M			FDR		
	T29 - T26	T30 - T27	T33 - T21	T29 - T26	T30 - T27	T33 - T21
Ljwgs_014865.1_at	-4.100362339	-3.429355065	-1.278147355	7.07E-07	1.97E-05	0.024341223
chr1.TM1635.22_at	-3.746660182	-2.863597166	-1.346280784	5.66E-09	6.02E-07	0.000436801
chr3.CM0279.34_at	-3.641654127	-3.096201294	-3.6356937	0.001189581	0.009605876	0.001112346
Ljwgs_121516.1_at	-3.386015285	-3.081958835	-3.920428321	7.83E-05	0.000585586	1.57E-05
Ljwgs_133863.1_at	-2.953763419	-3.224528197	3.659090472	0.012619302	0.015205136	0.002665289
chr2.CM0695.47_at	-2.889011583	-2.618972754	-1.259517669	1.71E-06	1.90E-05	0.004643762
Ljwgs_137301.1.1_at	-2.474346703	-2.619765486	-1.851018391	0.006692871	0.010054022	0.036518957
Ljwgs_034464.1_at	-2.444561919	-1.591309496	-1.487750262	7.33E-06	0.001494909	0.000918467
gi45632904_at	-2.328453609	-2.443671717	-2.068151924	0.000565471	0.001023515	0.001445548
Ljwgs_121107.2_s_at	-2.226613456	-1.749794111	-1.07541634	5.60E-05	0.00152964	0.019450937
Ljwgs_024479.1_s_at	-2.06868839	-1.73677553	-2.044156572	0.001024466	0.009293829	0.001046713
chr4.CM0042.87_at	-2.037286738	-1.777159366	-1.039486394	6.76E-06	9.90E-05	0.003607077
chr3.CM0241.78_at	-1.913452847	-1.344225392	-1.724445152	0.001511629	0.034710673	0.003226037
Ljwgs_147549.1_at	-1.864332361	-2.085312293	-1.463208172	0.005449167	0.0056285	0.024097498
chr5.CM0909.65_s_at	-1.807038703	-2.376254006	-1.186315705	0.000584462	0.000134996	0.01332906
gi46402893_at	-1.800817771	-2.308203329	-1.380198248	8.30E-05	2.21E-05	0.000915995
chr1.TM1078.14_at	-1.741822633	-1.440798432	-1.856098777	0.006393886	0.039698169	0.003827224
chr4.CM0061.48_at	-1.692636848	-2.708600866	-1.951127952	0.000484152	1.49E-05	0.000116904
TM1535.29_s_at	-1.668858419	-1.824588082	-1.568337725	0.015953576	0.018958429	0.022029007
chr5.TM0696.19_at	-1.652042232	-2.501037748	-1.644911971	1.05E-07	3.06E-09	1.03E-07
Ljwgs_033122.2_at	-1.65072077	-1.704091053	-1.436085006	0.007115019	0.012537155	0.016633216
Ljwgs_059492.1_at	-1.602514485	-1.807140572	-1.24862177	0.000879402	0.000853094	0.005834657
Ljwgs_057241.1_s_at	-1.549011018	-2.057084521	-1.246249444	0.000324559	6.52E-05	0.001980346
chr3.CM0070.44_at	-1.522216046	-1.907414387	1.438270218	0.000147059	5.11E-05	0.000235085
Ljwgs_036582.1_at	-1.519792721	-1.950318333	-1.041086677	0.001451773	0.000463084	0.019588153
Ljwgs_042504.2_at	-1.510639304	-1.797711859	-1.190413149	0.000343988	0.000201037	0.002448575
Ljwgs_029567.1_s_at	-1.498921156	-2.175861738	-1.528306523	0.045174772	0.010847121	0.039808664
chr4.CM0288.61_at	-1.487791526	-1.550427946	-1.440857169	0.015404989	0.024122565	0.017909543
chr1.CM0442.22_at	-1.481193138	-1.56135974	-1.173403484	0.003288858	0.00528971	0.015364618
gi7783871_at	-1.471829332	-3.736350449	-1.286831201	0.00626385	3.15E-06	0.014386048
chr2.TM0652.12.1_at	-1.446625857	-2.701720388	-1.291883074	0.005419172	6.64E-05	0.011068091
chr3.TM0576.19_s_at	-1.434938269	-1.353108234	-1.028483126	1.45E-05	9.12E-05	0.000374163
Ljwgs_023908.1_at	-1.422811273	-1.832160952	-1.156511305	4.75E-06	1.08E-06	4.04E-05
Ljwgs_036211.1_at	-1.37778163	-1.131367366	-1.010723873	0.004186057	0.030605809	0.028642994
Ljwgs_018013.1_at	-1.308366499	-1.974136069	-1.009656604	0.004151013	0.000363731	0.021495537
chr3.CM0142.49_at	-1.235930441	-1.135929596	-1.123036762	0.0085829	0.029008375	0.015135434
Ljwgs_114657.1_s_at	-1.178632683	-1.511642596	-1.187700663	0.007802126	0.003003811	0.007031298
TM1544.15_s_at	-1.106424346	-1.03309941	-1.013082089	0.004746727	0.016341678	0.008328687
Ljwgs_041721.2_s_at	-1.003386876	-1.184163697	-1.476371398	0.025881984	0.0198001	0.001795757
chr6.CM0539.16.1_at	1.148778701	1.417320415	1.007238998	0.009012555	0.004736309	0.019557012
chr1.CM0410.41_at	1.148862623	1.761860119	1.046763376	0.009725958	0.000929781	0.016682191
chr6.CM0118.32_at	1.158123295	1.769153819	1.654814332	0.016985203	0.001996063	0.001240407
Ljwgs_132646.1_at	1.182644965	2.150247156	1.037398641	0.010054465	0.000208921	0.021423928
TM0801.9_at	1.193947332	1.777040831	1.175084951	0.022210301	0.003491459	0.023338925
Ljwgs_083908.1_at	1.195313589	1.239237933	1.513871527	0.032384546	0.048402953	0.00749644
Ljwgs_102331.0.1_at	1.225920863	1.040629582	1.199716434	0.000373141	0.003834899	0.000419102
Ljwgs_073869.1_at	1.258976907	1.465260044	1.131930027	0.025058335	0.020720075	0.041971934
chr1.CM0982.25_at	1.324841942	1.246903956	1.066642823	0.010111224	0.029162735	0.034348716
Ljwgs_035034.1_s_at	1.409812771	1.779025948	1.395760846	0.014989808	0.007125229	0.015293897
Ljwgs_015327.1_at	1.478316097	1.634961379	1.094835141	0.001616083	0.001833855	0.013277745
Ljwgs_035751.3_at	1.51235001	1.933926494	1.490660943	0.001633654	0.000547456	0.001721828
Ljwgs_095834.1_at	1.531517268	2.581054645	1.309737338	0.019264278	0.00107023	0.042837503
chr1.CM0544.52_at	1.601493358	1.464710771	1.197096836	0.001224041	0.00595672	0.010066031
chr1.CM1255.3_at	1.676023104	1.230871802	1.096298902	0.003772852	0.049506344	0.04746699
Ljwgs_042305.1_at	1.701653468	1.916752131	1.1373819	0.001653767	0.001624419	0.024719312
TC11833_at	1.801687382	1.725674186	1.240216776	0.002480195	0.00797508	0.027806955
Ljwgs_024760.2_at	1.825486505	1.538575355	1.10745709	0.001818852	0.014186249	0.043424735
Ljwgs_149482.2_at	1.837687364	1.688082356	1.025149742	0.000767855	0.003878529	0.039503503
chr6.CM0057.25.1_at	1.967321233	2.325139692	1.479934547	0.001600326	0.001054169	0.011925624
chr5.CM0048.29_at	2.117000057	2.272421904	1.497338081	0.004627792	0.006419911	0.037219445
gi45416045_at	2.213465866	1.47418948	1.467667745	0.00058289	0.025492052	0.012509239
Ljwgs_084669.1_at	2.267130937	1.444606311	1.198540806	2.66E-06	0.000837087	0.001401234
Ljwgs_051412.1_at	2.28674319	2.97808642	1.552261443	0.000722933	0.000186829	0.012582138
CM1488.13_at	2.506717101	2.363072068	1.242456237	9.55E-05	0.000511131	0.022729189
chr1.CM0800.24_at	2.715003202	3.109002244	1.018119549	9.27E-07	7.83E-07	0.009096642
chr6.CM0314.35_at	2.770739855	2.081363474	2.106936229	0.001198698	0.020733261	0.008841589
Ljwgs_033074.1_at	2.771409124	2.321548799	1.017159193	6.40E-07	1.78E-05	0.008493189
chr1.CM0088.68_at	2.948280059	1.684382948	1.381146399	0.000152458	0.026961273	0.039550616
Ljwgs_042620.1_at	2.999197169	2.001803087	2.021076576	0.000357123	0.018551865	0.00790582
chr2.CM0346.1.1_at	3.024779469	1.485646144	1.651510416	9.19E-06	0.013350512	0.002654168
TM1408.11_at	3.099323785	2.882973621	1.87896865	0.000222992	0.001214575	0.011434235
Ljwgs_037770.1_at	3.364813604	2.016970489	1.647927314	1.99E-06	0.001125807	0.002114597
TM1006.15_at	3.808135097	2.263302697	1.49472696	4.42E-06	0.002154664	0.01637678
Ljwgs_063406.1_at	5.378472507	5.571120028	1.656262557	2.76E-07	7.49E-07	0.016369313
