# Supplementary material for: Dissection of Symbiosis and Organ Development by Integrated Transcriptome Analysis of Lotus japonicus Mutant and Wild-Type Plants
Source: PLoS One. 2009 Aug 7;4(8):e6556. doi: 10.1371/journal.pone.0006556 (PMC2717213; doi:10.1371/journal.pone.0006556)
Supplement: Folder S5 — Fix-minus mutants (9.19 MB ZIP) [file pone.0006556.s013.zip › S5.FIX-MINUS MUTANTS copy/5.1.Fix_minus_Nodule_vs_Uninoclated_Root/5.1.2. Specific transcript analysis/5.1.2.11/5.1.2.11.abscisic acid.txt]

chr2.CM0346.1.1	1.1.11.20	E1.1.1.27, ldh L-lactate dehydrogenase [EC:1.1.1.27] [COG:COG0039] [GO:0004459]	ath:At4g17260	FCAALL.172; L-lactate dehydrogenase, putative [EC:1.1.1.27] [KO:K00016]	4e-37	SPy1151	COG0039	1e-10	LDH_MAIZE	Glycolysis;NAD;Oxidoreductase,L-lactate dehydrogenase (EC 1.1.1.27) (LDH).	3e-30	GO_ID:47359	TAIR|gene:2130763 SPTR:O23569 symbol:AT4G17260.1 [GO:0004457 "lactate dehydrogenase activity" evidence=ISS] [GO:0009737 "response to abscisic acid stimulus" evidence=IEP] InterPro:IPR001236 InterPro:IPR000205 InterPro:IPR001557 InterPro:IPR011304 Pfam:PF00056 GO:GO:0005737 HSSP:P00338 Pfam:PF02866 PIRSF:PIRSF000102 PRINTS:PR00086 TIGRFAMs:TIGR01771 PROSITE:PS00064 EMBL:Z97343 EMBL:AL161546 PIR:F7…	1e-37
chr2.CM0346.1.1	1.5.5.12	E1.1.1.27, ldh L-lactate dehydrogenase [EC:1.1.1.27] [COG:COG0039] [GO:0004459]	ath:At4g17260	FCAALL.172; L-lactate dehydrogenase, putative [EC:1.1.1.27] [KO:K00016]	4e-37	SPy1151	COG0039	1e-10	LDH_MAIZE	Glycolysis;NAD;Oxidoreductase,L-lactate dehydrogenase (EC 1.1.1.27) (LDH).	3e-30	GO_ID:47359	TAIR|gene:2130763 SPTR:O23569 symbol:AT4G17260.1 [GO:0004457 "lactate dehydrogenase activity" evidence=ISS] [GO:0009737 "response to abscisic acid stimulus" evidence=IEP] InterPro:IPR001236 InterPro:IPR000205 InterPro:IPR001557 InterPro:IPR011304 Pfam:PF00056 GO:GO:0005737 HSSP:P00338 Pfam:PF02866 PIRSF:PIRSF000102 PRINTS:PR00086 TIGRFAMs:TIGR01771 PROSITE:PS00064 EMBL:Z97343 EMBL:AL161546 PIR:F7…	1e-37
chr2.CM0346.1.1	1.1.11.38.2	E1.1.1.37B, mdh malate dehydrogenase [COG:COG0039]	ath:At4g17260	FCAALL.172; L-lactate dehydrogenase, putative [EC:1.1.1.27] [KO:K00016]	4e-37	SPy1151	COG0039	1e-10	LDH_MAIZE	Glycolysis;NAD;Oxidoreductase,L-lactate dehydrogenase (EC 1.1.1.27) (LDH).	3e-30	GO_ID:47359	TAIR|gene:2130763 SPTR:O23569 symbol:AT4G17260.1 [GO:0004457 "lactate dehydrogenase activity" evidence=ISS] [GO:0009737 "response to abscisic acid stimulus" evidence=IEP] InterPro:IPR001236 InterPro:IPR000205 InterPro:IPR001557 InterPro:IPR011304 Pfam:PF00056 GO:GO:0005737 HSSP:P00338 Pfam:PF02866 PIRSF:PIRSF000102 PRINTS:PR00086 TIGRFAMs:TIGR01771 PROSITE:PS00064 EMBL:Z97343 EMBL:AL161546 PIR:F7…	1e-37
chr2.CM0346.1.1	1.1.2.15.2	E1.1.1.37B, mdh malate dehydrogenase [COG:COG0039]	ath:At4g17260	FCAALL.172; L-lactate dehydrogenase, putative [EC:1.1.1.27] [KO:K00016]	4e-37	SPy1151	COG0039	1e-10	LDH_MAIZE	Glycolysis;NAD;Oxidoreductase,L-lactate dehydrogenase (EC 1.1.1.27) (LDH).	3e-30	GO_ID:47359	TAIR|gene:2130763 SPTR:O23569 symbol:AT4G17260.1 [GO:0004457 "lactate dehydrogenase activity" evidence=ISS] [GO:0009737 "response to abscisic acid stimulus" evidence=IEP] InterPro:IPR001236 InterPro:IPR000205 InterPro:IPR001557 InterPro:IPR011304 Pfam:PF00056 GO:GO:0005737 HSSP:P00338 Pfam:PF02866 PIRSF:PIRSF000102 PRINTS:PR00086 TIGRFAMs:TIGR01771 PROSITE:PS00064 EMBL:Z97343 EMBL:AL161546 PIR:F7…	1e-37
chr2.CM0346.1.1	1.2.4.21.2	E1.1.1.37B, mdh malate dehydrogenase [COG:COG0039]	ath:At4g17260	FCAALL.172; L-lactate dehydrogenase, putative [EC:1.1.1.27] [KO:K00016]	4e-37	SPy1151	COG0039	1e-10	LDH_MAIZE	Glycolysis;NAD;Oxidoreductase,L-lactate dehydrogenase (EC 1.1.1.27) (LDH).	3e-30	GO_ID:47359	TAIR|gene:2130763 SPTR:O23569 symbol:AT4G17260.1 [GO:0004457 "lactate dehydrogenase activity" evidence=ISS] [GO:0009737 "response to abscisic acid stimulus" evidence=IEP] InterPro:IPR001236 InterPro:IPR000205 InterPro:IPR001557 InterPro:IPR011304 Pfam:PF00056 GO:GO:0005737 HSSP:P00338 Pfam:PF02866 PIRSF:PIRSF000102 PRINTS:PR00086 TIGRFAMs:TIGR01771 PROSITE:PS00064 EMBL:Z97343 EMBL:AL161546 PIR:F7…	1e-37
chr2.CM0346.1.1	1.1.1.16	E1.1.1.27, ldh L-lactate dehydrogenase [EC:1.1.1.27] [COG:COG0039] [GO:0004459]	ath:At4g17260	FCAALL.172; L-lactate dehydrogenase, putative [EC:1.1.1.27] [KO:K00016]	4e-37	SPy1151	COG0039	1e-10	LDH_MAIZE	Glycolysis;NAD;Oxidoreductase,L-lactate dehydrogenase (EC 1.1.1.27) (LDH).	3e-30	GO_ID:47359	TAIR|gene:2130763 SPTR:O23569 symbol:AT4G17260.1 [GO:0004457 "lactate dehydrogenase activity" evidence=ISS] [GO:0009737 "response to abscisic acid stimulus" evidence=IEP] InterPro:IPR001236 InterPro:IPR000205 InterPro:IPR001557 InterPro:IPR011304 Pfam:PF00056 GO:GO:0005737 HSSP:P00338 Pfam:PF02866 PIRSF:PIRSF000102 PRINTS:PR00086 TIGRFAMs:TIGR01771 PROSITE:PS00064 EMBL:Z97343 EMBL:AL161546 PIR:F7…	1e-37
chr2.CM0346.1.1	1.2.4.20	E1.1.1.82 malate dehydrogenase (NADP+) [EC:1.1.1.82] [COG:COG2055 COG0039]	ath:At4g17260	FCAALL.172; L-lactate dehydrogenase, putative [EC:1.1.1.27] [KO:K00016]	4e-37	SPy1151	COG0039	1e-10	LDH_MAIZE	Glycolysis;NAD;Oxidoreductase,L-lactate dehydrogenase (EC 1.1.1.27) (LDH).	3e-30	GO_ID:47359	TAIR|gene:2130763 SPTR:O23569 symbol:AT4G17260.1 [GO:0004457 "lactate dehydrogenase activity" evidence=ISS] [GO:0009737 "response to abscisic acid stimulus" evidence=IEP] InterPro:IPR001236 InterPro:IPR000205 InterPro:IPR001557 InterPro:IPR011304 Pfam:PF00056 GO:GO:0005737 HSSP:P00338 Pfam:PF02866 PIRSF:PIRSF000102 PRINTS:PR00086 TIGRFAMs:TIGR01771 PROSITE:PS00064 EMBL:Z97343 EMBL:AL161546 PIR:F7…	1e-37
chr2.CM0346.1.1	1.1.12.3.2	E1.1.1.37B, mdh malate dehydrogenase [EC:1.1.1.37] [COG:COG0039]	ath:At4g17260	FCAALL.172; L-lactate dehydrogenase, putative [EC:1.1.1.27] [KO:K00016]	4e-37	SPy1151	COG0039	1e-10	LDH_MAIZE	Glycolysis;NAD;Oxidoreductase,L-lactate dehydrogenase (EC 1.1.1.27) (LDH).	3e-30	GO_ID:47359	TAIR|gene:2130763 SPTR:O23569 symbol:AT4G17260.1 [GO:0004457 "lactate dehydrogenase activity" evidence=ISS] [GO:0009737 "response to abscisic acid stimulus" evidence=IEP] InterPro:IPR001236 InterPro:IPR000205 InterPro:IPR001557 InterPro:IPR011304 Pfam:PF00056 GO:GO:0005737 HSSP:P00338 Pfam:PF02866 PIRSF:PIRSF000102 PRINTS:PR00086 TIGRFAMs:TIGR01771 PROSITE:PS00064 EMBL:Z97343 EMBL:AL161546 PIR:F7…	1e-37
chr2.CM0346.1.1	1.2.5.2.2	E1.1.1.37B, mdh malate dehydrogenase [COG:COG0039]	ath:At4g17260	FCAALL.172; L-lactate dehydrogenase, putative [EC:1.1.1.27] [KO:K00016]	4e-37	SPy1151	COG0039	1e-10	LDH_MAIZE	Glycolysis;NAD;Oxidoreductase,L-lactate dehydrogenase (EC 1.1.1.27) (LDH).	3e-30	GO_ID:47359	TAIR|gene:2130763 SPTR:O23569 symbol:AT4G17260.1 [GO:0004457 "lactate dehydrogenase activity" evidence=ISS] [GO:0009737 "response to abscisic acid stimulus" evidence=IEP] InterPro:IPR001236 InterPro:IPR000205 InterPro:IPR001557 InterPro:IPR011304 Pfam:PF00056 GO:GO:0005737 HSSP:P00338 Pfam:PF02866 PIRSF:PIRSF000102 PRINTS:PR00086 TIGRFAMs:TIGR01771 PROSITE:PS00064 EMBL:Z97343 EMBL:AL161546 PIR:F7…	1e-37
chr2.CM0346.1.1	1.1.11.39	E1.1.1.82 malate dehydrogenase (NADP+) [EC:1.1.1.82] [COG:COG2055 COG0039]	ath:At4g17260	FCAALL.172; L-lactate dehydrogenase, putative [EC:1.1.1.27] [KO:K00016]	4e-37	SPy1151	COG0039	1e-10	LDH_MAIZE	Glycolysis;NAD;Oxidoreductase,L-lactate dehydrogenase (EC 1.1.1.27) (LDH).	3e-30	GO_ID:47359	TAIR|gene:2130763 SPTR:O23569 symbol:AT4G17260.1 [GO:0004457 "lactate dehydrogenase activity" evidence=ISS] [GO:0009737 "response to abscisic acid stimulus" evidence=IEP] InterPro:IPR001236 InterPro:IPR000205 InterPro:IPR001557 InterPro:IPR011304 Pfam:PF00056 GO:GO:0005737 HSSP:P00338 Pfam:PF02866 PIRSF:PIRSF000102 PRINTS:PR00086 TIGRFAMs:TIGR01771 PROSITE:PS00064 EMBL:Z97343 EMBL:AL161546 PIR:F7…	1e-37
chr2.CM0346.1.1	1.1.13.33	E1.1.1.27, ldh L-lactate dehydrogenase [EC:1.1.1.27] [COG:COG0039] [GO:0004459]	ath:At4g17260	FCAALL.172; L-lactate dehydrogenase, putative [EC:1.1.1.27] [KO:K00016]	4e-37	SPy1151	COG0039	1e-10	LDH_MAIZE	Glycolysis;NAD;Oxidoreductase,L-lactate dehydrogenase (EC 1.1.1.27) (LDH).	3e-30	GO_ID:47359	TAIR|gene:2130763 SPTR:O23569 symbol:AT4G17260.1 [GO:0004457 "lactate dehydrogenase activity" evidence=ISS] [GO:0009737 "response to abscisic acid stimulus" evidence=IEP] InterPro:IPR001236 InterPro:IPR000205 InterPro:IPR001557 InterPro:IPR011304 Pfam:PF00056 GO:GO:0005737 HSSP:P00338 Pfam:PF02866 PIRSF:PIRSF000102 PRINTS:PR00086 TIGRFAMs:TIGR01771 PROSITE:PS00064 EMBL:Z97343 EMBL:AL161546 PIR:F7…	1e-37
