# Supplementary material for: Dissection of Symbiosis and Organ Development by Integrated Transcriptome Analysis of Lotus japonicus Mutant and Wild-Type Plants
Source: PLoS One. 2009 Aug 7;4(8):e6556. doi: 10.1371/journal.pone.0006556 (PMC2717213; doi:10.1371/journal.pone.0006556)
Supplement: Folder S5 — Fix-minus mutants (9.19 MB ZIP) [file pone.0006556.s013.zip › S5.FIX-MINUS MUTANTS copy/5.1.Fix_minus_Nodule_vs_Uninoclated_Root/5.1.2. Specific transcript analysis/5.1.2.11/-5.1.2.11.ID-ANU.txt]

Identifier	BIN code	BIN name	BlastX KEGG Identifier	BlastX KEGG Description	BlastX KEGG E-value	BlastX COG Identifier	BlastX COG Description	BlastX COG E-value	BlastX Swiss-Prot Identifier	BlastX Swiss-Prot Description	BlastX Swiss-Prot E-value	BlastX Gene Ontology Identifier	BlastX Gene Ontology Description	BlastX Gene Ontology E-value
Ljwgs_014865.1	1.2.6.9	E1.11.1.7 peroxidase [EC:1.11.1.7] [GO:0004601]	ath:At4g33420	F17M5.180; peroxidase, putative [EC:1.11.1.7] [KO:K00430]	2e-45				PER47_ARATH	Calcium;Glycoprotein;Heme;Iron;Metal-binding;Multigenefamily;Oxidoreductase;Peroxidase;Signal,Peroxidase 47 precursor (EC 1.11.1.7) (Atperox P47) (ATP32).	1e-45	GO_ID:8200	TAIR|gene:3435710 SPTR:Q9LE15 symbol:AT1G14540.1 [GO:0004601 "peroxidase activity" evidence=ISS] InterPro:IPR002016 InterPro:IPR000823 Pfam:PF00141 InterPro:IPR010255 PROSITE:PS00435 PROSITE:PS00436 PRINTS:PR00458 PROSITE:PS50873 PRINTS:PR00461 EMBL:AC012188 EMBL:AC010657 HSSP:P22195 GeneFarm:1503 SPTR:Q9LE15	4e-19
Ljwgs_014865.1	1.3.11.18	E1.11.1.7 peroxidase [EC:1.11.1.7] [GO:0004601]	ath:At4g33420	F17M5.180; peroxidase, putative [EC:1.11.1.7] [KO:K00430]	2e-45				PER47_ARATH	Calcium;Glycoprotein;Heme;Iron;Metal-binding;Multigenefamily;Oxidoreductase;Peroxidase;Signal,Peroxidase 47 precursor (EC 1.11.1.7) (Atperox P47) (ATP32).	1e-45	GO_ID:8200	TAIR|gene:3435710 SPTR:Q9LE15 symbol:AT1G14540.1 [GO:0004601 "peroxidase activity" evidence=ISS] InterPro:IPR002016 InterPro:IPR000823 Pfam:PF00141 InterPro:IPR010255 PROSITE:PS00435 PROSITE:PS00436 PRINTS:PR00458 PROSITE:PS50873 PRINTS:PR00461 EMBL:AC012188 EMBL:AC010657 HSSP:P22195 GeneFarm:1503 SPTR:Q9LE15	4e-19
Ljwgs_014865.1	1.5.13.21	E1.11.1.7 peroxidase [EC:1.11.1.7] [GO:0004601]	ath:At4g33420	F17M5.180; peroxidase, putative [EC:1.11.1.7] [KO:K00430]	2e-45				PER47_ARATH	Calcium;Glycoprotein;Heme;Iron;Metal-binding;Multigenefamily;Oxidoreductase;Peroxidase;Signal,Peroxidase 47 precursor (EC 1.11.1.7) (Atperox P47) (ATP32).	1e-45	GO_ID:8200	TAIR|gene:3435710 SPTR:Q9LE15 symbol:AT1G14540.1 [GO:0004601 "peroxidase activity" evidence=ISS] InterPro:IPR002016 InterPro:IPR000823 Pfam:PF00141 InterPro:IPR010255 PROSITE:PS00435 PROSITE:PS00436 PRINTS:PR00458 PROSITE:PS50873 PRINTS:PR00461 EMBL:AC012188 EMBL:AC010657 HSSP:P22195 GeneFarm:1503 SPTR:Q9LE15	4e-19
Ljwgs_014865.1	1.10.6.4	E1.11.1.7 peroxidase [EC:1.11.1.7] [GO:0004601]	ath:At4g33420	F17M5.180; peroxidase, putative [EC:1.11.1.7] [KO:K00430]	2e-45				PER47_ARATH	Calcium;Glycoprotein;Heme;Iron;Metal-binding;Multigenefamily;Oxidoreductase;Peroxidase;Signal,Peroxidase 47 precursor (EC 1.11.1.7) (Atperox P47) (ATP32).	1e-45	GO_ID:8200	TAIR|gene:3435710 SPTR:Q9LE15 symbol:AT1G14540.1 [GO:0004601 "peroxidase activity" evidence=ISS] InterPro:IPR002016 InterPro:IPR000823 Pfam:PF00141 InterPro:IPR010255 PROSITE:PS00435 PROSITE:PS00436 PRINTS:PR00458 PROSITE:PS50873 PRINTS:PR00461 EMBL:AC012188 EMBL:AC010657 HSSP:P22195 GeneFarm:1503 SPTR:Q9LE15	4e-19
chr1.TM1635.22	99.2	Unclassified without homolog
chr3.CM0279.34	1.2.3.1.16	PSBR photosystem II 10kDa polypeptide	ath:At1g79040	YUP8H12R.34; photosystem II 10 kDa polypeptide [KO:K03541]	1e-41				PSBR_SOLTU	Chloroplast;Membrane;Photosynthesis;PhotosystemII;Plastid;Thylakoid;Transitpeptide,Photosystem II 10 kDa polypeptide, chloroplast precursor (Light inducible tissue-specific ST-LS1 protein).	8e-46	GO_ID:8558	TAIR|gene:2207319 SPTR:P27202 symbol:AT1G79040.1 [GO:0005554 "molecular function unknown" evidence=ND] [GO:0009523 "photosystem II" evidence=ISS] [GO:0015979 "photosynthesis" evidence=ISS] InterPro:IPR006814 Pfam:PF04725 EMBL:AC002986 EMBL:X55970 EMBL:AY070103 EMBL:AY096544 EMBL:AY084512 EMBL:Z17693 EMBL:Z17592 PIR:S17430 SPTR:P27202	4e-42
Ljwgs_121516.1	99.2	Unclassified without homolog
Ljwgs_133863.1	99.1.4.7795	GO_ID:10463							LEA1_CICAR	Repeat,Late embryogenesis abundant protein 1 (CapLEA-1).	1e-18	GO_ID:10463	TAIR|gene:2093306 SPTR:Q9LW12 symbol:AT3G15670.1 [GO:0005554 "molecular function unknown" evidence=ND] [GO:0008372 "cellular component unknown" evidence=ND] [GO:0009793 "embryonic development (sensu Magnoliophyta)" evidence=ISS] Pfam:PF02987 InterPro:IPR004238 EMBL:AB017071 EMBL:AY040026 EMBL:AY054162 EMBL:AY079410 SPTR:Q9LW12	2e-14
Ljwgs_133863.1	99.1.3.2.3798	LEA1_CICAR							LEA1_CICAR	Repeat,Late embryogenesis abundant protein 1 (CapLEA-1).	1e-18	GO_ID:10463	TAIR|gene:2093306 SPTR:Q9LW12 symbol:AT3G15670.1 [GO:0005554 "molecular function unknown" evidence=ND] [GO:0008372 "cellular component unknown" evidence=ND] [GO:0009793 "embryonic development (sensu Magnoliophyta)" evidence=ISS] Pfam:PF02987 InterPro:IPR004238 EMBL:AB017071 EMBL:AY040026 EMBL:AY054162 EMBL:AY079410 SPTR:Q9LW12	2e-14
chr2.CM0695.47	4.1.1.2	[COG:COG0643 COG0784 COG0835] [GO:0000155 0000156 0004673]	pae:PA0928	sensor/response regulator hybrid [EC:2.7.3.-] [KO:K07678]	4e-14	mlr3786_2	COG0784	8e-16	GACS_PSESY	Innermembrane;Kinase;Membrane;Phosphorylation;Sensorytransduction;Transferase;Transmembrane;Two-componentregulatorysystem,Sensor protein gacS (EC 2.7.3.-).	1e-13	GO_ID:51804	TIGR_CMR|SO0859 SPTR:Q8EII0 symbol:SO0859 "sensory box histidine kinase/response regulator" [GO:0000155 "two-component sensor molecule activity" evidence=ISS] [GO:0000156 "two-component response regulator activity" evidence=ISS] [GO:0000160 "two-component signal transduction system (phosphorelay)" evidence=ISS] InterPro:IPR000014 InterPro:IPR003594 Pfam:PF01627 Pfam:PF02518 InterPro:IPR003661 Int…	4e-16
chr2.CM0695.47	2.3.3.19	[COG:COG0784]	pae:PA0928	sensor/response regulator hybrid [EC:2.7.3.-] [KO:K07678]	4e-14	mlr3786_2	COG0784	8e-16	GACS_PSESY	Innermembrane;Kinase;Membrane;Phosphorylation;Sensorytransduction;Transferase;Transmembrane;Two-componentregulatorysystem,Sensor protein gacS (EC 2.7.3.-).	1e-13	GO_ID:51804	TIGR_CMR|SO0859 SPTR:Q8EII0 symbol:SO0859 "sensory box histidine kinase/response regulator" [GO:0000155 "two-component sensor molecule activity" evidence=ISS] [GO:0000156 "two-component response regulator activity" evidence=ISS] [GO:0000160 "two-component signal transduction system (phosphorelay)" evidence=ISS] InterPro:IPR000014 InterPro:IPR003594 Pfam:PF01627 Pfam:PF02518 InterPro:IPR003661 Int…	4e-16
chr2.CM0695.47	2.3.3.23	PILL type IV pili sensor histidine kinase/response regulator [COG:COG0643 COG0784]	pae:PA0928	sensor/response regulator hybrid [EC:2.7.3.-] [KO:K07678]	4e-14	mlr3786_2	COG0784	8e-16	GACS_PSESY	Innermembrane;Kinase;Membrane;Phosphorylation;Sensorytransduction;Transferase;Transmembrane;Two-componentregulatorysystem,Sensor protein gacS (EC 2.7.3.-).	1e-13	GO_ID:51804	TIGR_CMR|SO0859 SPTR:Q8EII0 symbol:SO0859 "sensory box histidine kinase/response regulator" [GO:0000155 "two-component sensor molecule activity" evidence=ISS] [GO:0000156 "two-component response regulator activity" evidence=ISS] [GO:0000160 "two-component signal transduction system (phosphorelay)" evidence=ISS] InterPro:IPR000014 InterPro:IPR003594 Pfam:PF01627 Pfam:PF02518 InterPro:IPR003661 Int…	4e-16
chr2.CM0695.47	3.2.1.2	Response regulator [GO:0000156] [COG:COG0784 COG2204 COG2197]	pae:PA0928	sensor/response regulator hybrid [EC:2.7.3.-] [KO:K07678]	4e-14	mlr3786_2	COG0784	8e-16	GACS_PSESY	Innermembrane;Kinase;Membrane;Phosphorylation;Sensorytransduction;Transferase;Transmembrane;Two-componentregulatorysystem,Sensor protein gacS (EC 2.7.3.-).	1e-13	GO_ID:51804	TIGR_CMR|SO0859 SPTR:Q8EII0 symbol:SO0859 "sensory box histidine kinase/response regulator" [GO:0000155 "two-component sensor molecule activity" evidence=ISS] [GO:0000156 "two-component response regulator activity" evidence=ISS] [GO:0000160 "two-component signal transduction system (phosphorelay)" evidence=ISS] InterPro:IPR000014 InterPro:IPR003594 Pfam:PF01627 Pfam:PF02518 InterPro:IPR003661 Int…	4e-16
chr2.CM0695.47	3.2.1.1	Sensor kinase [GO:0000155 0004673] [COG:COG0642]	pae:PA0928	sensor/response regulator hybrid [EC:2.7.3.-] [KO:K07678]	4e-14	mlr3786_2	COG0784	8e-16	GACS_PSESY	Innermembrane;Kinase;Membrane;Phosphorylation;Sensorytransduction;Transferase;Transmembrane;Two-componentregulatorysystem,Sensor protein gacS (EC 2.7.3.-).	1e-13	GO_ID:51804	TIGR_CMR|SO0859 SPTR:Q8EII0 symbol:SO0859 "sensory box histidine kinase/response regulator" [GO:0000155 "two-component sensor molecule activity" evidence=ISS] [GO:0000156 "two-component response regulator activity" evidence=ISS] [GO:0000160 "two-component signal transduction system (phosphorelay)" evidence=ISS] InterPro:IPR000014 InterPro:IPR003594 Pfam:PF01627 Pfam:PF02518 InterPro:IPR003661 Int…	4e-16
Ljwgs_137301.1.1	99.1.4.3154	GO_ID:27565										GO_ID:27565	TAIR|gene:2194863 SPTR:Q9LPF1 symbol:AT1G44800.1 [GO:0005554 "molecular function unknown" evidence=ND] [GO:0016020 "membrane" evidence=ISS] InterPro:IPR000620 Pfam:PF00892 GO:GO:0016020 EMBL:AC020576 EMBL:AY049306 EMBL:AY149964 PIR:A96507 SPTR:Q9LPF1	1e-25
Ljwgs_034464.1	99.1.4.3945	GO_ID:17953				mlr6622	COG1814	6e-09	NO21_SOYBN	Nitrogenfixation;Nodulation,Nodulin 21 (N-21).	3e-24	GO_ID:17953	TAIR|gene:2199571 SPTR:Q9LPU9 symbol:AT1G21140.1 [GO:0000004 "biological process unknown" evidence=ND] Pfam:PF01988 InterPro:IPR008217 EMBL:AC012190 EMBL:BT003829 EMBL:BT005130 PIR:F86344 SPTR:Q9LPU9	2e-22
Ljwgs_034464.1	99.1.2.88	COG1814				mlr6622	COG1814	6e-09	NO21_SOYBN	Nitrogenfixation;Nodulation,Nodulin 21 (N-21).	3e-24	GO_ID:17953	TAIR|gene:2199571 SPTR:Q9LPU9 symbol:AT1G21140.1 [GO:0000004 "biological process unknown" evidence=ND] Pfam:PF01988 InterPro:IPR008217 EMBL:AC012190 EMBL:BT003829 EMBL:BT005130 PIR:F86344 SPTR:Q9LPU9	2e-22
Ljwgs_034464.1	99.1.3.2.1598	NO21_SOYBN				mlr6622	COG1814	6e-09	NO21_SOYBN	Nitrogenfixation;Nodulation,Nodulin 21 (N-21).	3e-24	GO_ID:17953	TAIR|gene:2199571 SPTR:Q9LPU9 symbol:AT1G21140.1 [GO:0000004 "biological process unknown" evidence=ND] Pfam:PF01988 InterPro:IPR008217 EMBL:AC012190 EMBL:BT003829 EMBL:BT005130 PIR:F86344 SPTR:Q9LPU9	2e-22
gi45632904	99.2	Unclassified without homolog
Ljwgs_121107.2	99.2	Unclassified without homolog
Ljwgs_024479.1	1.10.7.6	E2.4.1.91 flavonol 3-O-glucosyltransferase [EC:2.4.1.91] [GO:0047893] [CAZy:GT1]	ath:At1g30530	F26G16.15; UDP-glucoronosyl/UDP-glucosyl transferase family protein [EC:2.4.1.91] [KO:K00724]	2e-15				COGT2_ARATH	Glycosyltransferase;Transferase,Cytokinin-O-glucosyltransferase 2 (EC 2.4.1.-) (Zeatin O- glucosyltransferase 2).	1e-39	GO_ID:17989	TAIR|gene:2196500 SPTR:Q9ZWJ3 symbol:AT1G22360.1 [GO:0008372 "cellular component unknown" evidence=ND] [GO:0016757 "transferase activity, transferring glycosyl groups" evidence=ISS] [GO:0008194 "UDP-glycosyltransferase activity" evidence=ISS] InterPro:IPR002213 Pfam:PF00201 GO:GO:0008152 PROSITE:PS00375 EMBL:AC068562 EMBL:AB016819 EMBL:AF332418 PIR:E86356 SPTR:Q9ZWJ3	2e-43
chr4.CM0042.87	99.1.4.6113	GO_ID:44335										GO_ID:44335	TAIR|gene:3701210 SPTR:Q9LV18 symbol:AT3G18215.1 [GO:0000004 "biological process unknown" evidence=ND] [GO:0005554 "molecular function unknown" evidence=ND] [GO:0008372 "cellular component unknown" evidence=ND] EMBL:AB020749 EMBL:AY056224 EMBL:AY091383 InterPro:IPR006747 Pfam:PF04654 SPTR:Q9LV18	1e-60
chr3.CM0241.78	1.10.7.6	E2.4.1.91 flavonol 3-O-glucosyltransferase [EC:2.4.1.91] [GO:0047893] [CAZy:GT1]	ath:At5g17050	F2K13.200; glycosyltransferase family [EC:2.4.1.91] [KO:K00724]	7e-44				COGT2_ARATH	Glycosyltransferase;Transferase,Cytokinin-O-glucosyltransferase 2 (EC 2.4.1.-) (Zeatin O- glucosyltransferase 2).	2e-135	GO_ID:14568	TAIR|gene:2196515 SPTR:Q9LME8 symbol:AT1G22340.1 [GO:0008372 "cellular component unknown" evidence=ND] [GO:0016757 "transferase activity, transferring glycosyl groups" evidence=ISS] [GO:0008194 "UDP-glycosyltransferase activity" evidence=ISS] InterPro:IPR002213 Pfam:PF00201 GO:GO:0008152 PROSITE:PS00375 EMBL:AC068562 PIR:C86356 SPTR:Q9LME8	1e-144
Ljwgs_147549.1	1.7.8.14	RFAE ADP-heptose synthase [EC:2.7.-.-] [COG:COG2870] [GO:0016772 0016779]	ath:At2g35020	F19I3.25; UTP--glucose-1-phosphate uridylyltransferase family protein [EC:2.7.7.23] [KO:K00972]	3e-19				UAP1_ARATH	Nucleotidyltransferase;Transferase,Probable UDP-N-acetylglucosamine pyrophosphorylase (EC 2.7.7.23).	2e-19	GO_ID:21582	TAIR|gene:2044786 SPTR:O64765 symbol:AT2G35020.1 [GO:0008372 "cellular component unknown" evidence=ND] [GO:0008152 "metabolism" evidence=ISS] [GO:0016779 "nucleotidyltransferase activity" evidence=ISS] InterPro:IPR002618 HSSP:Q16222 Pfam:PF01704 EMBL:AC004238 EMBL:AF462794 PIR:T00483 SPTR:O64765	6e-20
Ljwgs_147549.1	1.1.9.7	E2.7.7.23, glmU UDP-N-acetylglucosamine pyrophosphorylase [EC:2.7.7.23] [COG:COG1207] [GO:0003977]	ath:At2g35020	F19I3.25; UTP--glucose-1-phosphate uridylyltransferase family protein [EC:2.7.7.23] [KO:K00972]	3e-19				UAP1_ARATH	Nucleotidyltransferase;Transferase,Probable UDP-N-acetylglucosamine pyrophosphorylase (EC 2.7.7.23).	2e-19	GO_ID:21582	TAIR|gene:2044786 SPTR:O64765 symbol:AT2G35020.1 [GO:0008372 "cellular component unknown" evidence=ND] [GO:0008152 "metabolism" evidence=ISS] [GO:0016779 "nucleotidyltransferase activity" evidence=ISS] InterPro:IPR002618 HSSP:Q16222 Pfam:PF01704 EMBL:AC004238 EMBL:AF462794 PIR:T00483 SPTR:O64765	6e-20
chr5.CM0909.65	99.1.1.19	KO:K04564	ath:At4g25100	F13M23.240; superoxide dismutase [Fe], chloroplast (SODB) / iron superoxide dismutase (FSD1) [EC:1.15.1.1] [KO:K04564]	4e-85	slr1516	COG0605	5e-57	SODF_SOYBN	Chloroplast;Iron;Metal-binding;Oxidoreductase;Plastid;Transitpeptide,Superoxide dismutase [Fe], chloroplast precursor (EC 1.15.1.1).	4e-120	GO_ID:7628	TAIR|gene:3442200 SPTR:Q9LU64 symbol:AT5G51100.1 [GO:0008382 "iron superoxide dismutase activity" evidence=ISS] InterPro:IPR001189 Pfam:PF02777 Pfam:PF00081 PRINTS:PR01703 ProDom:PD000475 PROSITE:PS00088 EMBL:AB023044 EMBL:AY085077 EMBL:BT004073 EMBL:BT005116 HSSP:Q8DIR2 SMR:Q9LU64 SPTR:Q9LU64	1e-90
chr5.CM0909.65	99.1.4.4336	GO_ID:7628	ath:At4g25100	F13M23.240; superoxide dismutase [Fe], chloroplast (SODB) / iron superoxide dismutase (FSD1) [EC:1.15.1.1] [KO:K04564]	4e-85	slr1516	COG0605	5e-57	SODF_SOYBN	Chloroplast;Iron;Metal-binding;Oxidoreductase;Plastid;Transitpeptide,Superoxide dismutase [Fe], chloroplast precursor (EC 1.15.1.1).	4e-120	GO_ID:7628	TAIR|gene:3442200 SPTR:Q9LU64 symbol:AT5G51100.1 [GO:0008382 "iron superoxide dismutase activity" evidence=ISS] InterPro:IPR001189 Pfam:PF02777 Pfam:PF00081 PRINTS:PR01703 ProDom:PD000475 PROSITE:PS00088 EMBL:AB023044 EMBL:AY085077 EMBL:BT004073 EMBL:BT005116 HSSP:Q8DIR2 SMR:Q9LU64 SPTR:Q9LU64	1e-90
chr5.CM0909.65	99.1.2.161	COG0605	ath:At4g25100	F13M23.240; superoxide dismutase [Fe], chloroplast (SODB) / iron superoxide dismutase (FSD1) [EC:1.15.1.1] [KO:K04564]	4e-85	slr1516	COG0605	5e-57	SODF_SOYBN	Chloroplast;Iron;Metal-binding;Oxidoreductase;Plastid;Transitpeptide,Superoxide dismutase [Fe], chloroplast precursor (EC 1.15.1.1).	4e-120	GO_ID:7628	TAIR|gene:3442200 SPTR:Q9LU64 symbol:AT5G51100.1 [GO:0008382 "iron superoxide dismutase activity" evidence=ISS] InterPro:IPR001189 Pfam:PF02777 Pfam:PF00081 PRINTS:PR01703 ProDom:PD000475 PROSITE:PS00088 EMBL:AB023044 EMBL:AY085077 EMBL:BT004073 EMBL:BT005116 HSSP:Q8DIR2 SMR:Q9LU64 SPTR:Q9LU64	1e-90
chr5.CM0909.65	99.1.3.1.7	EC 1.15.1.1	ath:At4g25100	F13M23.240; superoxide dismutase [Fe], chloroplast (SODB) / iron superoxide dismutase (FSD1) [EC:1.15.1.1] [KO:K04564]	4e-85	slr1516	COG0605	5e-57	SODF_SOYBN	Chloroplast;Iron;Metal-binding;Oxidoreductase;Plastid;Transitpeptide,Superoxide dismutase [Fe], chloroplast precursor (EC 1.15.1.1).	4e-120	GO_ID:7628	TAIR|gene:3442200 SPTR:Q9LU64 symbol:AT5G51100.1 [GO:0008382 "iron superoxide dismutase activity" evidence=ISS] InterPro:IPR001189 Pfam:PF02777 Pfam:PF00081 PRINTS:PR01703 ProDom:PD000475 PROSITE:PS00088 EMBL:AB023044 EMBL:AY085077 EMBL:BT004073 EMBL:BT005116 HSSP:Q8DIR2 SMR:Q9LU64 SPTR:Q9LU64	1e-90
gi46402893	99.1.1.19	KO:K04564	ath:At4g25100	F13M23.240; superoxide dismutase [Fe], chloroplast (SODB) / iron superoxide dismutase (FSD1) [EC:1.15.1.1] [KO:K04564]	8e-85	slr1516	COG0605	9e-57	SODF_SOYBN	Chloroplast;Iron;Metal-binding;Oxidoreductase;Plastid;Transitpeptide,Superoxide dismutase [Fe], chloroplast precursor (EC 1.15.1.1).	6e-120	GO_ID:7628	TAIR|gene:3442200 SPTR:Q9LU64 symbol:AT5G51100.1 [GO:0008382 "iron superoxide dismutase activity" evidence=ISS] InterPro:IPR001189 Pfam:PF02777 Pfam:PF00081 PRINTS:PR01703 ProDom:PD000475 PROSITE:PS00088 EMBL:AB023044 EMBL:AY085077 EMBL:BT004073 EMBL:BT005116 HSSP:Q8DIR2 SMR:Q9LU64 SPTR:Q9LU64	1e-90
gi46402893	99.1.4.4336	GO_ID:7628	ath:At4g25100	F13M23.240; superoxide dismutase [Fe], chloroplast (SODB) / iron superoxide dismutase (FSD1) [EC:1.15.1.1] [KO:K04564]	8e-85	slr1516	COG0605	9e-57	SODF_SOYBN	Chloroplast;Iron;Metal-binding;Oxidoreductase;Plastid;Transitpeptide,Superoxide dismutase [Fe], chloroplast precursor (EC 1.15.1.1).	6e-120	GO_ID:7628	TAIR|gene:3442200 SPTR:Q9LU64 symbol:AT5G51100.1 [GO:0008382 "iron superoxide dismutase activity" evidence=ISS] InterPro:IPR001189 Pfam:PF02777 Pfam:PF00081 PRINTS:PR01703 ProDom:PD000475 PROSITE:PS00088 EMBL:AB023044 EMBL:AY085077 EMBL:BT004073 EMBL:BT005116 HSSP:Q8DIR2 SMR:Q9LU64 SPTR:Q9LU64	1e-90
gi46402893	99.1.2.161	COG0605	ath:At4g25100	F13M23.240; superoxide dismutase [Fe], chloroplast (SODB) / iron superoxide dismutase (FSD1) [EC:1.15.1.1] [KO:K04564]	8e-85	slr1516	COG0605	9e-57	SODF_SOYBN	Chloroplast;Iron;Metal-binding;Oxidoreductase;Plastid;Transitpeptide,Superoxide dismutase [Fe], chloroplast precursor (EC 1.15.1.1).	6e-120	GO_ID:7628	TAIR|gene:3442200 SPTR:Q9LU64 symbol:AT5G51100.1 [GO:0008382 "iron superoxide dismutase activity" evidence=ISS] InterPro:IPR001189 Pfam:PF02777 Pfam:PF00081 PRINTS:PR01703 ProDom:PD000475 PROSITE:PS00088 EMBL:AB023044 EMBL:AY085077 EMBL:BT004073 EMBL:BT005116 HSSP:Q8DIR2 SMR:Q9LU64 SPTR:Q9LU64	1e-90
gi46402893	99.1.3.1.7	EC 1.15.1.1	ath:At4g25100	F13M23.240; superoxide dismutase [Fe], chloroplast (SODB) / iron superoxide dismutase (FSD1) [EC:1.15.1.1] [KO:K04564]	8e-85	slr1516	COG0605	9e-57	SODF_SOYBN	Chloroplast;Iron;Metal-binding;Oxidoreductase;Plastid;Transitpeptide,Superoxide dismutase [Fe], chloroplast precursor (EC 1.15.1.1).	6e-120	GO_ID:7628	TAIR|gene:3442200 SPTR:Q9LU64 symbol:AT5G51100.1 [GO:0008382 "iron superoxide dismutase activity" evidence=ISS] InterPro:IPR001189 Pfam:PF02777 Pfam:PF00081 PRINTS:PR01703 ProDom:PD000475 PROSITE:PS00088 EMBL:AB023044 EMBL:AY085077 EMBL:BT004073 EMBL:BT005116 HSSP:Q8DIR2 SMR:Q9LU64 SPTR:Q9LU64	1e-90
chr1.TM1078.14	99.1.3.2.3388	NOC3L_BRARE							NOC3L_BRARE	Alternativesplicing;Coiledcoil;Nuclearprotein,Nucleolar complex protein 3 homolog (NOC3 protein homolog) (NOC3-like protein) (Nucleolar complex-associated protein 3-like protein).	2e-37	GO_ID:37058	SGD|S000003992 SPTR:Q07896 symbol:NOC3 [GO:0005634 "nucleus" evidence=IDA] [GO:0005730 "nucleolus" evidence=TAS] [GO:0030691 "Noc2p-Noc3p complex" evidence=IPI] [GO:0003682 "chromatin binding" evidence=IDA] [GO:0005515 "protein binding" evidence=IDA] [GO:0006270 "DNA replication initiation" evidence=IDA] [GO:0006364 "rRNA processing" evidence=IDA] SGD:S000003992 GO:GO:0005730 InterPro:IPR011501 P…	1e-25
chr1.TM1078.14	99.1.4.5325	GO_ID:37058							NOC3L_BRARE	Alternativesplicing;Coiledcoil;Nuclearprotein,Nucleolar complex protein 3 homolog (NOC3 protein homolog) (NOC3-like protein) (Nucleolar complex-associated protein 3-like protein).	2e-37	GO_ID:37058	SGD|S000003992 SPTR:Q07896 symbol:NOC3 [GO:0005634 "nucleus" evidence=IDA] [GO:0005730 "nucleolus" evidence=TAS] [GO:0030691 "Noc2p-Noc3p complex" evidence=IPI] [GO:0003682 "chromatin binding" evidence=IDA] [GO:0005515 "protein binding" evidence=IDA] [GO:0006270 "DNA replication initiation" evidence=IDA] [GO:0006364 "rRNA processing" evidence=IDA] SGD:S000003992 GO:GO:0005730 InterPro:IPR011501 P…	1e-25
chr4.CM0061.48	2.3.8.1	proteasome [EC:3.4.25.1] [COG:COG0638]	cal:orf19.458	BCS1; mitochondrial protein of the CDC48/PAS1/SEC18 ATPase family [EC:3.4.25.1 3.6.1.3] [KO:K01418 K01509]	8e-26	YDR375c_2	COG0464	1e-23	BCS1_YEAST	ATP-binding;Completeproteome;Membrane;Mitochondrion;Nucleotide-binding;Transmembrane,Mitochondrial chaperone BCS1.	3e-24	GO_ID:48123	TAIR|gene:3703440 SPTR:Q8RY66 symbol:AT4G25835.1 [GO:0016887 "ATPase activity" evidence=ISS] InterPro:IPR003593 InterPro:IPR003959 Pfam:PF00004 SMART:SM00382 GO:GO:0009507 EMBL:AY075607 SPTR:Q8RY66	0
chr4.CM0061.48	4.2.2.23.10	SPOVK stage V sporulation protein K [COG:COG0464]	cal:orf19.458	BCS1; mitochondrial protein of the CDC48/PAS1/SEC18 ATPase family [EC:3.4.25.1 3.6.1.3] [KO:K01418 K01509]	8e-26	YDR375c_2	COG0464	1e-23	BCS1_YEAST	ATP-binding;Completeproteome;Membrane;Mitochondrion;Nucleotide-binding;Transmembrane,Mitochondrial chaperone BCS1.	3e-24	GO_ID:48123	TAIR|gene:3703440 SPTR:Q8RY66 symbol:AT4G25835.1 [GO:0016887 "ATPase activity" evidence=ISS] InterPro:IPR003593 InterPro:IPR003959 Pfam:PF00004 SMART:SM00382 GO:GO:0009507 EMBL:AY075607 SPTR:Q8RY66	0
chr4.CM0061.48	1.4.1.60	E3.6.1.3 adenosinetriphosphatase [EC:3.6.1.3] [GO:0004003 0004004 0008026 0008094 0008186]	cal:orf19.458	BCS1; mitochondrial protein of the CDC48/PAS1/SEC18 ATPase family [EC:3.4.25.1 3.6.1.3] [KO:K01418 K01509]	8e-26	YDR375c_2	COG0464	1e-23	BCS1_YEAST	ATP-binding;Completeproteome;Membrane;Mitochondrion;Nucleotide-binding;Transmembrane,Mitochondrial chaperone BCS1.	3e-24	GO_ID:48123	TAIR|gene:3703440 SPTR:Q8RY66 symbol:AT4G25835.1 [GO:0016887 "ATPase activity" evidence=ISS] InterPro:IPR003593 InterPro:IPR003959 Pfam:PF00004 SMART:SM00382 GO:GO:0009507 EMBL:AY075607 SPTR:Q8RY66	0
TM1535.29	1.10.4.1	E5.5.1.13 ent-copalyl diphosphate synthase [EC:5.5.1.13] [GO:0009905]	ath:At1g79460	T8K14.12; ent-kaurene synthase / ent-kaurene synthetase B (KS) (GA2) [EC:4.2.3.19] [KO:K04121]	3e-42				KSB_CUCMA	Chloroplast;Directproteinsequencing;Lyase;Magnesium;Plastid;Transitpeptide,Ent-kaurene synthase B, chloroplast precursor (EC 4.2.3.19) (KSB).	1e-47	GO_ID:40797	TAIR|gene:2140259 SPTR:Q38802 symbol:AT4G02780.1 [GO:0009507 "chloroplast" evidence=IDA;TAS] [GO:0009686 "gibberellic acid biosynthesis" evidence=IMP] [GO:0009905 "ent-copalyl diphosphate synthase activity" evidence=IMP] [GO:0009740 "gibberellic acid mediated signaling" evidence=TAS] InterPro:IPR001906 InterPro:IPR005630 Pfam:PF01397 Pfam:PF03936 HSSP:O81192 EMBL:AL161495 EMBL:AC004044 EMBL:U1103…	1e-25
TM1535.29	1.10.4.2	E4.2.3.19 ent-kaurene synthase [EC:4.2.3.19] [GO:0009899]	ath:At1g79460	T8K14.12; ent-kaurene synthase / ent-kaurene synthetase B (KS) (GA2) [EC:4.2.3.19] [KO:K04121]	3e-42				KSB_CUCMA	Chloroplast;Directproteinsequencing;Lyase;Magnesium;Plastid;Transitpeptide,Ent-kaurene synthase B, chloroplast precursor (EC 4.2.3.19) (KSB).	1e-47	GO_ID:40797	TAIR|gene:2140259 SPTR:Q38802 symbol:AT4G02780.1 [GO:0009507 "chloroplast" evidence=IDA;TAS] [GO:0009686 "gibberellic acid biosynthesis" evidence=IMP] [GO:0009905 "ent-copalyl diphosphate synthase activity" evidence=IMP] [GO:0009740 "gibberellic acid mediated signaling" evidence=TAS] InterPro:IPR001906 InterPro:IPR005630 Pfam:PF01397 Pfam:PF03936 HSSP:O81192 EMBL:AL161495 EMBL:AC004044 EMBL:U1103…	1e-25
chr5.TM0696.19	99.1.4.4397	GO_ID:12746										GO_ID:12746	TAIR|gene:2078460 SPTR:O82089 symbol:AT3G56240.1 [GO:0000302 "response to reactive oxygen species" evidence=IGI] [GO:0006827 "high affinity iron ion transport" evidence=IGI] [GO:0006878 "copper ion homeostasis" evidence=TAS] [GO:0007568 "aging" evidence=IEP] InterPro:IPR006121 Pfam:PF00403 PROSITE:PS50846 HSSP:O00244 EMBL:AL163763 EMBL:U88711 EMBL:AY066056 EMBL:AY085657 EMBL:AF361860 PIR:T47741 S…	7e-24
Ljwgs_033122.2	2.3.1.8	HTPG molecular chaperone HtpG (Hsp90) [COG:COG0326]	ehi:92.t00009	heat shock protein 90, putative [KO:K04079]	4e-47	YMR186w	COG0326	4e-38	HSP83_IPONI	ATP-binding;Chaperone;Heatshock;Multigenefamily;Nucleotide-binding,Heat shock protein 83.	1e-66	GO_ID:7816	UNIPROT|P11501 SPTR:P11501 symbol:HS90A_CHICK "Heat shock protein HSP 90-alpha" [GO:0030235 "nitric-oxide synthase regulator activity" evidence=ISS] [GO:0030911 "TPR domain binding" evidence=ISS] [GO:0051082 "unfolded protein binding" evidence=ISS] [GO:0006986 "response to unfolded protein" evidence=ISS] [GO:0045429 "positive regulation of nitric oxide biosynthesis" evidence=ISS] [GO:0005625 "sol…	4e-46
Ljwgs_059492.1	1.11.14.4	E1.14.-.- [EC:1.14.-.-] [COG:COG2124]	ath:At5g25900	F18A17.8; cytochrome P450 ent-kaurene oxidase (GA3) [EC:1.14.13.78] [KO:K04122]	6e-87	BH0579	COG2124	5e-13	KO1_ARATH	Chloroplast;Heme;Iron;Membrane;Metal-binding;Monooxygenase;NADP;Outermembrane;Oxidoreductase;Plastid;Transmembrane,Ent-kaurene oxidase (EC 1.14.13.78) (AtKO1) (Cytochrome P450 701A3).	4e-87	GO_ID:42479	TAIR|gene:3442840 SPTR:Q93ZB2 symbol:AT5G25900.1 [GO:0009686 "gibberellic acid biosynthesis" evidence=TAS] [GO:0005792 "microsome" evidence=NAS] [GO:0019825 "oxygen binding" evidence=ISS;IMP] [GO:0009740 "gibberellic acid mediated signaling" evidence=TAS] InterPro:IPR001128 Pfam:PF00067 InterPro:IPR002401 PRINTS:PR00463 PRINTS:PR00385 PROSITE:PS00086 EMBL:AF149413 EMBL:AF047719 EMBL:AF047720 EMBL…	1e-87
Ljwgs_059492.1	1.10.3.12	E1.14.-.- [EC:1.14.-.-] [COG:COG2124]	ath:At5g25900	F18A17.8; cytochrome P450 ent-kaurene oxidase (GA3) [EC:1.14.13.78] [KO:K04122]	6e-87	BH0579	COG2124	5e-13	KO1_ARATH	Chloroplast;Heme;Iron;Membrane;Metal-binding;Monooxygenase;NADP;Outermembrane;Oxidoreductase;Plastid;Transmembrane,Ent-kaurene oxidase (EC 1.14.13.78) (AtKO1) (Cytochrome P450 701A3).	4e-87	GO_ID:42479	TAIR|gene:3442840 SPTR:Q93ZB2 symbol:AT5G25900.1 [GO:0009686 "gibberellic acid biosynthesis" evidence=TAS] [GO:0005792 "microsome" evidence=NAS] [GO:0019825 "oxygen binding" evidence=ISS;IMP] [GO:0009740 "gibberellic acid mediated signaling" evidence=TAS] InterPro:IPR001128 Pfam:PF00067 InterPro:IPR002401 PRINTS:PR00463 PRINTS:PR00385 PROSITE:PS00086 EMBL:AF149413 EMBL:AF047719 EMBL:AF047720 EMBL…	1e-87
Ljwgs_059492.1	1.10.6.12	E1.14.-.- [EC:1.14.-.-] [COG:COG2124]	ath:At5g25900	F18A17.8; cytochrome P450 ent-kaurene oxidase (GA3) [EC:1.14.13.78] [KO:K04122]	6e-87	BH0579	COG2124	5e-13	KO1_ARATH	Chloroplast;Heme;Iron;Membrane;Metal-binding;Monooxygenase;NADP;Outermembrane;Oxidoreductase;Plastid;Transmembrane,Ent-kaurene oxidase (EC 1.14.13.78) (AtKO1) (Cytochrome P450 701A3).	4e-87	GO_ID:42479	TAIR|gene:3442840 SPTR:Q93ZB2 symbol:AT5G25900.1 [GO:0009686 "gibberellic acid biosynthesis" evidence=TAS] [GO:0005792 "microsome" evidence=NAS] [GO:0019825 "oxygen binding" evidence=ISS;IMP] [GO:0009740 "gibberellic acid mediated signaling" evidence=TAS] InterPro:IPR001128 Pfam:PF00067 InterPro:IPR002401 PRINTS:PR00463 PRINTS:PR00385 PROSITE:PS00086 EMBL:AF149413 EMBL:AF047719 EMBL:AF047720 EMBL…	1e-87
Ljwgs_059492.1	1.10.4.3	E1.14.13.78 ent-kaurene oxidase [EC:1.14.13.78]	ath:At5g25900	F18A17.8; cytochrome P450 ent-kaurene oxidase (GA3) [EC:1.14.13.78] [KO:K04122]	6e-87	BH0579	COG2124	5e-13	KO1_ARATH	Chloroplast;Heme;Iron;Membrane;Metal-binding;Monooxygenase;NADP;Outermembrane;Oxidoreductase;Plastid;Transmembrane,Ent-kaurene oxidase (EC 1.14.13.78) (AtKO1) (Cytochrome P450 701A3).	4e-87	GO_ID:42479	TAIR|gene:3442840 SPTR:Q93ZB2 symbol:AT5G25900.1 [GO:0009686 "gibberellic acid biosynthesis" evidence=TAS] [GO:0005792 "microsome" evidence=NAS] [GO:0019825 "oxygen binding" evidence=ISS;IMP] [GO:0009740 "gibberellic acid mediated signaling" evidence=TAS] InterPro:IPR001128 Pfam:PF00067 InterPro:IPR002401 PRINTS:PR00463 PRINTS:PR00385 PROSITE:PS00086 EMBL:AF149413 EMBL:AF047719 EMBL:AF047720 EMBL…	1e-87
Ljwgs_059492.1	1.3.3.23	E1.14.14.1 unspecific monooxygenase [EC:1.14.14.1] [COG:COG2124] [GO:0050381]	ath:At5g25900	F18A17.8; cytochrome P450 ent-kaurene oxidase (GA3) [EC:1.14.13.78] [KO:K04122]	6e-87	BH0579	COG2124	5e-13	KO1_ARATH	Chloroplast;Heme;Iron;Membrane;Metal-binding;Monooxygenase;NADP;Outermembrane;Oxidoreductase;Plastid;Transmembrane,Ent-kaurene oxidase (EC 1.14.13.78) (AtKO1) (Cytochrome P450 701A3).	4e-87	GO_ID:42479	TAIR|gene:3442840 SPTR:Q93ZB2 symbol:AT5G25900.1 [GO:0009686 "gibberellic acid biosynthesis" evidence=TAS] [GO:0005792 "microsome" evidence=NAS] [GO:0019825 "oxygen binding" evidence=ISS;IMP] [GO:0009740 "gibberellic acid mediated signaling" evidence=TAS] InterPro:IPR001128 Pfam:PF00067 InterPro:IPR002401 PRINTS:PR00463 PRINTS:PR00385 PROSITE:PS00086 EMBL:AF149413 EMBL:AF047719 EMBL:AF047720 EMBL…	1e-87
Ljwgs_059492.1	1.5.14.29	E1.14.14.1 unspecific monooxygenase [EC:1.14.14.1] [COG:COG2124] [GO:0050381]	ath:At5g25900	F18A17.8; cytochrome P450 ent-kaurene oxidase (GA3) [EC:1.14.13.78] [KO:K04122]	6e-87	BH0579	COG2124	5e-13	KO1_ARATH	Chloroplast;Heme;Iron;Membrane;Metal-binding;Monooxygenase;NADP;Outermembrane;Oxidoreductase;Plastid;Transmembrane,Ent-kaurene oxidase (EC 1.14.13.78) (AtKO1) (Cytochrome P450 701A3).	4e-87	GO_ID:42479	TAIR|gene:3442840 SPTR:Q93ZB2 symbol:AT5G25900.1 [GO:0009686 "gibberellic acid biosynthesis" evidence=TAS] [GO:0005792 "microsome" evidence=NAS] [GO:0019825 "oxygen binding" evidence=ISS;IMP] [GO:0009740 "gibberellic acid mediated signaling" evidence=TAS] InterPro:IPR001128 Pfam:PF00067 InterPro:IPR002401 PRINTS:PR00463 PRINTS:PR00385 PROSITE:PS00086 EMBL:AF149413 EMBL:AF047719 EMBL:AF047720 EMBL…	1e-87
Ljwgs_059492.1	1.1.7.13	E1.14.-.- [EC:1.14.-.-] [COG:COG2124]	ath:At5g25900	F18A17.8; cytochrome P450 ent-kaurene oxidase (GA3) [EC:1.14.13.78] [KO:K04122]	6e-87	BH0579	COG2124	5e-13	KO1_ARATH	Chloroplast;Heme;Iron;Membrane;Metal-binding;Monooxygenase;NADP;Outermembrane;Oxidoreductase;Plastid;Transmembrane,Ent-kaurene oxidase (EC 1.14.13.78) (AtKO1) (Cytochrome P450 701A3).	4e-87	GO_ID:42479	TAIR|gene:3442840 SPTR:Q93ZB2 symbol:AT5G25900.1 [GO:0009686 "gibberellic acid biosynthesis" evidence=TAS] [GO:0005792 "microsome" evidence=NAS] [GO:0019825 "oxygen binding" evidence=ISS;IMP] [GO:0009740 "gibberellic acid mediated signaling" evidence=TAS] InterPro:IPR001128 Pfam:PF00067 InterPro:IPR002401 PRINTS:PR00463 PRINTS:PR00385 PROSITE:PS00086 EMBL:AF149413 EMBL:AF047719 EMBL:AF047720 EMBL…	1e-87
Ljwgs_059492.1	1.11.4.6	E1.14.-.- [EC:1.14.-.-] [COG:COG2124]	ath:At5g25900	F18A17.8; cytochrome P450 ent-kaurene oxidase (GA3) [EC:1.14.13.78] [KO:K04122]	6e-87	BH0579	COG2124	5e-13	KO1_ARATH	Chloroplast;Heme;Iron;Membrane;Metal-binding;Monooxygenase;NADP;Outermembrane;Oxidoreductase;Plastid;Transmembrane,Ent-kaurene oxidase (EC 1.14.13.78) (AtKO1) (Cytochrome P450 701A3).	4e-87	GO_ID:42479	TAIR|gene:3442840 SPTR:Q93ZB2 symbol:AT5G25900.1 [GO:0009686 "gibberellic acid biosynthesis" evidence=TAS] [GO:0005792 "microsome" evidence=NAS] [GO:0019825 "oxygen binding" evidence=ISS;IMP] [GO:0009740 "gibberellic acid mediated signaling" evidence=TAS] InterPro:IPR001128 Pfam:PF00067 InterPro:IPR002401 PRINTS:PR00463 PRINTS:PR00385 PROSITE:PS00086 EMBL:AF149413 EMBL:AF047719 EMBL:AF047720 EMBL…	1e-87
Ljwgs_059492.1	1.11.4.2	E1.14.14.1 unspecific monooxygenase [EC:1.14.14.1] [COG:COG2124] [GO:0050381]	ath:At5g25900	F18A17.8; cytochrome P450 ent-kaurene oxidase (GA3) [EC:1.14.13.78] [KO:K04122]	6e-87	BH0579	COG2124	5e-13	KO1_ARATH	Chloroplast;Heme;Iron;Membrane;Metal-binding;Monooxygenase;NADP;Outermembrane;Oxidoreductase;Plastid;Transmembrane,Ent-kaurene oxidase (EC 1.14.13.78) (AtKO1) (Cytochrome P450 701A3).	4e-87	GO_ID:42479	TAIR|gene:3442840 SPTR:Q93ZB2 symbol:AT5G25900.1 [GO:0009686 "gibberellic acid biosynthesis" evidence=TAS] [GO:0005792 "microsome" evidence=NAS] [GO:0019825 "oxygen binding" evidence=ISS;IMP] [GO:0009740 "gibberellic acid mediated signaling" evidence=TAS] InterPro:IPR001128 Pfam:PF00067 InterPro:IPR002401 PRINTS:PR00463 PRINTS:PR00385 PROSITE:PS00086 EMBL:AF149413 EMBL:AF047719 EMBL:AF047720 EMBL…	1e-87
Ljwgs_057241.1	1.6.3.16	E2.1.1.- [EC:2.1.1.-] [COG:COG0500 COG0742]	ath:At1g64970	F13O11.27; expressed protein [EC:2.1.1.95] [KO:K05928]	5e-19	slr0089	COG0500	4e-11	GTOMC_ARATH	Chloroplast;Methyltransferase;Plastid;Transferase;Transitpeptide,Tocopherol O-methyltransferase, chloroplast precursor (EC 2.1.1.95) (Gamma-tocopherol methyltransferase).	3e-19
Ljwgs_057241.1	1.5.12.40	E2.1.1.- [EC:2.1.1.-] [COG:COG0500 COG0742]	ath:At1g64970	F13O11.27; expressed protein [EC:2.1.1.95] [KO:K05928]	5e-19	slr0089	COG0500	4e-11	GTOMC_ARATH	Chloroplast;Methyltransferase;Plastid;Transferase;Transitpeptide,Tocopherol O-methyltransferase, chloroplast precursor (EC 2.1.1.95) (Gamma-tocopherol methyltransferase).	3e-19
Ljwgs_057241.1	1.3.8.17	E2.1.1.- [EC:2.1.1.-] [COG:COG0500 COG0742]	ath:At1g64970	F13O11.27; expressed protein [EC:2.1.1.95] [KO:K05928]	5e-19	slr0089	COG0500	4e-11	GTOMC_ARATH	Chloroplast;Methyltransferase;Plastid;Transferase;Transitpeptide,Tocopherol O-methyltransferase, chloroplast precursor (EC 2.1.1.95) (Gamma-tocopherol methyltransferase).	3e-19
Ljwgs_057241.1	1.5.11.30	E2.1.1.- [EC:2.1.1.-] [COG:COG0500 COG0742]	ath:At1g64970	F13O11.27; expressed protein [EC:2.1.1.95] [KO:K05928]	5e-19	slr0089	COG0500	4e-11	GTOMC_ARATH	Chloroplast;Methyltransferase;Plastid;Transferase;Transitpeptide,Tocopherol O-methyltransferase, chloroplast precursor (EC 2.1.1.95) (Gamma-tocopherol methyltransferase).	3e-19
Ljwgs_057241.1	1.6.4.7	E2.1.1.- [EC:2.1.1.-] [COG:COG0500 COG0742]	ath:At1g64970	F13O11.27; expressed protein [EC:2.1.1.95] [KO:K05928]	5e-19	slr0089	COG0500	4e-11	GTOMC_ARATH	Chloroplast;Methyltransferase;Plastid;Transferase;Transitpeptide,Tocopherol O-methyltransferase, chloroplast precursor (EC 2.1.1.95) (Gamma-tocopherol methyltransferase).	3e-19
Ljwgs_057241.1	1.9.4.4	E2.1.1.1, NNMT nicotinamide N-methyltransferase [EC:2.1.1.1] [COG:COG0500] [GO:0008112]	ath:At1g64970	F13O11.27; expressed protein [EC:2.1.1.95] [KO:K05928]	5e-19	slr0089	COG0500	4e-11	GTOMC_ARATH	Chloroplast;Methyltransferase;Plastid;Transferase;Transitpeptide,Tocopherol O-methyltransferase, chloroplast precursor (EC 2.1.1.95) (Gamma-tocopherol methyltransferase).	3e-19
Ljwgs_057241.1	1.11.12.7	E2.1.1.- [EC:2.1.1.-] [COG:COG0500 COG0742]	ath:At1g64970	F13O11.27; expressed protein [EC:2.1.1.95] [KO:K05928]	5e-19	slr0089	COG0500	4e-11	GTOMC_ARATH	Chloroplast;Methyltransferase;Plastid;Transferase;Transitpeptide,Tocopherol O-methyltransferase, chloroplast precursor (EC 2.1.1.95) (Gamma-tocopherol methyltransferase).	3e-19
Ljwgs_057241.1	1.9.10.46	E2.1.1.11, chlM magnesium-protoporphyrin O-methyltransferase [EC:2.1.1.11] [COG:COG0500] [GO:0046406]	ath:At1g64970	F13O11.27; expressed protein [EC:2.1.1.95] [KO:K05928]	5e-19	slr0089	COG0500	4e-11	GTOMC_ARATH	Chloroplast;Methyltransferase;Plastid;Transferase;Transitpeptide,Tocopherol O-methyltransferase, chloroplast precursor (EC 2.1.1.95) (Gamma-tocopherol methyltransferase).	3e-19
Ljwgs_057241.1	1.5.14.34	E2.1.1.- [EC:2.1.1.-] [COG:COG0500 COG0742]	ath:At1g64970	F13O11.27; expressed protein [EC:2.1.1.95] [KO:K05928]	5e-19	slr0089	COG0500	4e-11	GTOMC_ARATH	Chloroplast;Methyltransferase;Plastid;Transferase;Transitpeptide,Tocopherol O-methyltransferase, chloroplast precursor (EC 2.1.1.95) (Gamma-tocopherol methyltransferase).	3e-19
chr3.CM0070.44	99.1.4.4293	GO_ID:25354										GO_ID:25354	TAIR|gene:3441954 SPTR:Q9FJF5 symbol:AT5G59790.1 [GO:0005554 "molecular function unknown" evidence=ND] [GO:0000004 "biological process unknown" evidence=ND] [GO:0008372 "cellular component unknown" evidence=ND] InterPro:IPR010369 Pfam:PF06136 EMBL:AB015475 EMBL:AY093139 EMBL:BT008516 SPTR:Q9FJF5	7e-49
Ljwgs_036582.1	99.1.4.1518	GO_ID:31048										GO_ID:31048	TAIR|gene:2135757 SPTR:Q9SU17 symbol:AT4G12690.1 [GO:0005554 "molecular function unknown" evidence=ND] [GO:0000004 "biological process unknown" evidence=ND] [GO:0008372 "cellular component unknown" evidence=ND] InterPro:IPR008586 Pfam:PF05910 EMBL:AL161534 EMBL:AL049640 EMBL:AY085094 PIR:T06627 SPTR:Q9SU17	7e-56
Ljwgs_042504.2	99.1.4.4101	GO_ID:45753							COL1_ARATH	DNA-binding;Metal-binding;Multigenefamily;Nuclearprotein;Repeat;Transcription;Transcriptionregulation;Zinc;Zinc-finger,Zinc finger protein CONSTANS-LIKE 1.	5e-21	GO_ID:45753	TAIR|gene:2143220 SPTR:O50055 symbol:AT5G15850.1 [GO:0007623 "circadian rhythm" evidence=IMP] [GO:0003700 "transcription factor activity" evidence=ISS] [GO:0008270 "zinc ion binding" evidence=ISS] InterPro:IPR000315 InterPro:IPR002926 Pfam:PF00643 PROSITE:PS50119 ProDom:PD007661 InterPro:IPR010402 Pfam:PF06203 PROSITE:PS51017 EMBL:AL391144 EMBL:Y10555 EMBL:Y10556 EMBL:AY074369 EMBL:BT002363 PIR:T…	2e-21
Ljwgs_042504.2	99.1.3.2.1207	COL1_ARATH							COL1_ARATH	DNA-binding;Metal-binding;Multigenefamily;Nuclearprotein;Repeat;Transcription;Transcriptionregulation;Zinc;Zinc-finger,Zinc finger protein CONSTANS-LIKE 1.	5e-21	GO_ID:45753	TAIR|gene:2143220 SPTR:O50055 symbol:AT5G15850.1 [GO:0007623 "circadian rhythm" evidence=IMP] [GO:0003700 "transcription factor activity" evidence=ISS] [GO:0008270 "zinc ion binding" evidence=ISS] InterPro:IPR000315 InterPro:IPR002926 Pfam:PF00643 PROSITE:PS50119 ProDom:PD007661 InterPro:IPR010402 Pfam:PF06203 PROSITE:PS51017 EMBL:AL391144 EMBL:Y10555 EMBL:Y10556 EMBL:AY074369 EMBL:BT002363 PIR:T…	2e-21
Ljwgs_029567.1	99.1.4.5402	GO_ID:16547										GO_ID:16547	TAIR|gene:2089565 SPTR:Q9LUC4 symbol:AT3G14710.1 [GO:0005554 "molecular function unknown" evidence=ND] [GO:0008372 "cellular component unknown" evidence=ND] [GO:0000004 "biological process unknown" evidence=ND] Pfam:PF00646 InterPro:IPR001810 InterPro:IPR006566 SMART:SM00579 EMBL:AB023038 EMBL:BT015055 EMBL:BT020252 SPTR:Q9LUC4	1e-21
chr4.CM0288.61	3.1.3.49	TC.DASS divalent anion:Na+ symporter, DASS family [COG:COG0471] [TC:2.A.47]				HP0214	COG0471	3e-44	TDT_ARATH	Membrane;Transmembrane;Transport;Vacuole,Tonoplast dicarboxylate transporter (AttDT) (Vacuolar malate transporter) (Sodium-dicarboxylate cotransporter-like) (AtSDAT).	3e-164	GO_ID:53409	TAIR|gene:2168987 SPTR:Q9MAW4 symbol:AT5G47560 "TONOPLAST DICARBOXYLATE TRANSPORTER" [GO:0006814 "sodium ion transport" evidence=IC] [GO:0006835 "dicarboxylic acid transport" evidence=IC] [GO:0017153 "sodium:dicarboxylate symporter activity" evidence=ISS] [GO:0015140 "malate transporter activity" evidence=IMP;IDA] [GO:0005773 "vacuole" evidence=IDA] [GO:0051453 "regulation of cellular pH" evidenc…	1e-164
chr1.CM0442.22	1.3.10.36.2	LYPLA2 lysophospholipase II	hsa:11313	LYPLA2; lysophospholipase II [EC:3.1.1.5] [KO:K06130]	4e-22	XF1624	COG0400	8e-14	LYPA2_HUMAN	Fattyacidmetabolism;Hydrolase;Lipidmetabolism,Acyl-protein thioesterase 2 (EC 3.1.2.-) (Lysophospholipase II) (LPL- I).	2e-22	GO_ID:6031	TAIR|gene:2147649 SPTR:Q8L9X1 symbol:AT5G20060.1 [GO:0000004 "biological process unknown" evidence=ND] [GO:0008372 "cellular component unknown" evidence=ND] [GO:0016789 "carboxylic ester hydrolase activity" evidence=ISS] Pfam:PF02230 INTERPRO:IPR003140 HSSP:O75608 EMBL:AY088171 EMBL:BT000428 EMBL:BT001175 SPTR:Q8L9X1	2e-84
gi7783871	99.2	Unclassified without homolog
chr2.TM0652.12.1	1.2.6.9	E1.11.1.7 peroxidase [EC:1.11.1.7] [GO:0004601]	ath:At1g49570	F14J22.19; peroxidase, putative [EC:1.11.1.7] [KO:K00430]	7e-53				PER10_ARATH	Calcium;Glycoprotein;Heme;Hydrogenperoxide;Iron;Metal-binding;Multigenefamily;Oxidoreductase;Peroxidase;Signal,Peroxidase 10 precursor (EC 1.11.1.7) (Atperox P10) (ATP5a).	4e-53	GO_ID:29236	TAIR|gene:2028279 SPTR:Q96512 symbol:AT1G44970.1 [GO:0004601 "peroxidase activity" evidence=ISS] InterPro:IPR002016 InterPro:IPR000823 Pfam:PF00141 InterPro:IPR010255 PROSITE:PS00435 PROSITE:PS00436 PRINTS:PR00458 PROSITE:PS50873 PRINTS:PR00461 EMBL:AC020576 EMBL:X98804 EMBL:AC007915 EMBL:BT008612 EMBL:AY086626 HSSP:Q42578 GeneFarm:1834 SPTR:Q96512	9e-33
chr2.TM0652.12.1	1.3.11.18	E1.11.1.7 peroxidase [EC:1.11.1.7] [GO:0004601]	ath:At1g49570	F14J22.19; peroxidase, putative [EC:1.11.1.7] [KO:K00430]	7e-53				PER10_ARATH	Calcium;Glycoprotein;Heme;Hydrogenperoxide;Iron;Metal-binding;Multigenefamily;Oxidoreductase;Peroxidase;Signal,Peroxidase 10 precursor (EC 1.11.1.7) (Atperox P10) (ATP5a).	4e-53	GO_ID:29236	TAIR|gene:2028279 SPTR:Q96512 symbol:AT1G44970.1 [GO:0004601 "peroxidase activity" evidence=ISS] InterPro:IPR002016 InterPro:IPR000823 Pfam:PF00141 InterPro:IPR010255 PROSITE:PS00435 PROSITE:PS00436 PRINTS:PR00458 PROSITE:PS50873 PRINTS:PR00461 EMBL:AC020576 EMBL:X98804 EMBL:AC007915 EMBL:BT008612 EMBL:AY086626 HSSP:Q42578 GeneFarm:1834 SPTR:Q96512	9e-33
chr2.TM0652.12.1	1.5.13.21	E1.11.1.7 peroxidase [EC:1.11.1.7] [GO:0004601]	ath:At1g49570	F14J22.19; peroxidase, putative [EC:1.11.1.7] [KO:K00430]	7e-53				PER10_ARATH	Calcium;Glycoprotein;Heme;Hydrogenperoxide;Iron;Metal-binding;Multigenefamily;Oxidoreductase;Peroxidase;Signal,Peroxidase 10 precursor (EC 1.11.1.7) (Atperox P10) (ATP5a).	4e-53	GO_ID:29236	TAIR|gene:2028279 SPTR:Q96512 symbol:AT1G44970.1 [GO:0004601 "peroxidase activity" evidence=ISS] InterPro:IPR002016 InterPro:IPR000823 Pfam:PF00141 InterPro:IPR010255 PROSITE:PS00435 PROSITE:PS00436 PRINTS:PR00458 PROSITE:PS50873 PRINTS:PR00461 EMBL:AC020576 EMBL:X98804 EMBL:AC007915 EMBL:BT008612 EMBL:AY086626 HSSP:Q42578 GeneFarm:1834 SPTR:Q96512	9e-33
chr2.TM0652.12.1	1.10.6.4	E1.11.1.7 peroxidase [EC:1.11.1.7] [GO:0004601]	ath:At1g49570	F14J22.19; peroxidase, putative [EC:1.11.1.7] [KO:K00430]	7e-53				PER10_ARATH	Calcium;Glycoprotein;Heme;Hydrogenperoxide;Iron;Metal-binding;Multigenefamily;Oxidoreductase;Peroxidase;Signal,Peroxidase 10 precursor (EC 1.11.1.7) (Atperox P10) (ATP5a).	4e-53	GO_ID:29236	TAIR|gene:2028279 SPTR:Q96512 symbol:AT1G44970.1 [GO:0004601 "peroxidase activity" evidence=ISS] InterPro:IPR002016 InterPro:IPR000823 Pfam:PF00141 InterPro:IPR010255 PROSITE:PS00435 PROSITE:PS00436 PRINTS:PR00458 PROSITE:PS50873 PRINTS:PR00461 EMBL:AC020576 EMBL:X98804 EMBL:AC007915 EMBL:BT008612 EMBL:AY086626 HSSP:Q42578 GeneFarm:1834 SPTR:Q96512	9e-33
chr3.TM0576.19	1.1.1.11	E5.4.2.1, gpm phosphoglycerate mutase [EC:5.4.2.1] [COG:COG0406 COG0588 COG0696] [GO:0004619]	ath:At1g09780	F21M12.16; 2,3-biphosphoglycerate-independent phosphoglycerate mutase, putative / phosphoglyceromutase, putative [EC:5.4.2.1] [KO:K01834]	3e-31				PMGI_RICCO	Directproteinsequencing;Glycolysis;Isomerase;Manganese;Metal-binding,2,3-bisphosphoglycerate-independent phosphoglycerate mutase (EC 5.4.2.1) (Phosphoglyceromutase) (BPG-independent PGAM) (PGAM-I).	3e-35	GO_ID:17039	TAIR|gene:2077792 SPTR:Q9M9K1 symbol:AT3G08590.1 [GO:0008372 "cellular component unknown" evidence=ND] [GO:0046537 "2,3-bisphosphoglycerate-independent phosphoglycerate mutase activity" evidence=ISS] InterPro:IPR006124 InterPro:IPR005995 InterPro:IPR011258 EMBL:AC012562 Pfam:PF01676 EMBL:AY039969 EMBL:AF424615 EMBL:AY113910 HSSP:Q9X519 Pfam:PF06415 PIRSF:PIRSF001492 ProDom:PD004429 TIGRFAMs:TIGR0…	3e-30
Ljwgs_023908.1	99.1.4.1809	GO_ID:47161							HAT9_ARATH	DNA-binding;Homeobox;Nuclearprotein,Homeobox-leucine zipper protein HAT9 (Homeodomain-leucine zipper protein HAT9) (Homeodomain transcription factor HAT9) (HD-ZIP protein 9).	2e-29	GO_ID:47161	TAIR|gene:3437061 SPTR:P46603 symbol:AT2G22800.1 [GO:0003700 "transcription factor activity" evidence=ISS] [GO:0003677 "DNA binding" evidence=ISS] [GO:0005634 "nucleus" evidence=ISS] [GO:0006355 "regulation of transcription, DNA-dependent" evidence=ISS] InterPro:IPR001356 InterPro:IPR003106 InterPro:IPR012287 Pfam:PF00046 PRINTS:PR00024 ProDom:PD000010 SMART:SM00389 PROSITE:PS00027 PROSITE:PS5007…	9e-30
Ljwgs_023908.1	99.1.3.2.2912	HAT9_ARATH							HAT9_ARATH	DNA-binding;Homeobox;Nuclearprotein,Homeobox-leucine zipper protein HAT9 (Homeodomain-leucine zipper protein HAT9) (Homeodomain transcription factor HAT9) (HD-ZIP protein 9).	2e-29	GO_ID:47161	TAIR|gene:3437061 SPTR:P46603 symbol:AT2G22800.1 [GO:0003700 "transcription factor activity" evidence=ISS] [GO:0003677 "DNA binding" evidence=ISS] [GO:0005634 "nucleus" evidence=ISS] [GO:0006355 "regulation of transcription, DNA-dependent" evidence=ISS] InterPro:IPR001356 InterPro:IPR003106 InterPro:IPR012287 Pfam:PF00046 PRINTS:PR00024 ProDom:PD000010 SMART:SM00389 PROSITE:PS00027 PROSITE:PS5007…	9e-30
Ljwgs_036211.1	1.10.1.7	CRTB phytoene synthase [EC:2.5.1.32] [COG:COG1562] [GO:0016767]	syn:slr1255	crtB, pys; phytoene synthase [EC:2.5.1.32] [KO:K02291]	4e-11	slr1255	COG1562	8e-12	PSY_CUCME	Carotenoidbiosynthesis;Chloroplast;Isoprenebiosynthesis;Multifunctionalenzyme;Plastid;Transferase;Transitpeptide,Phytoene synthase, chloroplast precursor (EC 2.5.1.-) (MEL5).	3e-21	GO_ID:36641	TAIR|gene:2167224 SPTR:P37271 symbol:AT5G17230 [GO:0016767 "geranylgeranyl-diphosphate geranylgeranyltransferase activity" evidence=ISS] InterPro:IPR002060 InterPro:IPR008949 Pfam:PF00494 PROSITE:PS01044 PROSITE:PS01045 EMBL:AB005238 EMBL:L25812 EMBL:AF009954 EMBL:BT000450 EMBL:BT002084 EMBL:AY085565 SPTR:P37271	1e-18
Ljwgs_036211.1	1.10.4.8	CRTB phytoene synthase [EC:2.5.1.32] [COG:COG1562] [GO:0016767]	syn:slr1255	crtB, pys; phytoene synthase [EC:2.5.1.32] [KO:K02291]	4e-11	slr1255	COG1562	8e-12	PSY_CUCME	Carotenoidbiosynthesis;Chloroplast;Isoprenebiosynthesis;Multifunctionalenzyme;Plastid;Transferase;Transitpeptide,Phytoene synthase, chloroplast precursor (EC 2.5.1.-) (MEL5).	3e-21	GO_ID:36641	TAIR|gene:2167224 SPTR:P37271 symbol:AT5G17230 [GO:0016767 "geranylgeranyl-diphosphate geranylgeranyltransferase activity" evidence=ISS] InterPro:IPR002060 InterPro:IPR008949 Pfam:PF00494 PROSITE:PS01044 PROSITE:PS01045 EMBL:AB005238 EMBL:L25812 EMBL:AF009954 EMBL:BT000450 EMBL:BT002084 EMBL:AY085565 SPTR:P37271	1e-18
Ljwgs_036211.1	1.3.5.25	CRTB phytoene synthase [EC:2.5.1.32] [COG:COG1562] [GO:0016767]	syn:slr1255	crtB, pys; phytoene synthase [EC:2.5.1.32] [KO:K02291]	4e-11	slr1255	COG1562	8e-12	PSY_CUCME	Carotenoidbiosynthesis;Chloroplast;Isoprenebiosynthesis;Multifunctionalenzyme;Plastid;Transferase;Transitpeptide,Phytoene synthase, chloroplast precursor (EC 2.5.1.-) (MEL5).	3e-21	GO_ID:36641	TAIR|gene:2167224 SPTR:P37271 symbol:AT5G17230 [GO:0016767 "geranylgeranyl-diphosphate geranylgeranyltransferase activity" evidence=ISS] InterPro:IPR002060 InterPro:IPR008949 Pfam:PF00494 PROSITE:PS01044 PROSITE:PS01045 EMBL:AB005238 EMBL:L25812 EMBL:AF009954 EMBL:BT000450 EMBL:BT002084 EMBL:AY085565 SPTR:P37271	1e-18
Ljwgs_036211.1	1.10.1.5	E2.5.1.21, FDFT1 farnesyl-diphosphate farnesyltransferase [EC:2.5.1.21] [COG:COG1562] [GO:0004310]	syn:slr1255	crtB, pys; phytoene synthase [EC:2.5.1.32] [KO:K02291]	4e-11	slr1255	COG1562	8e-12	PSY_CUCME	Carotenoidbiosynthesis;Chloroplast;Isoprenebiosynthesis;Multifunctionalenzyme;Plastid;Transferase;Transitpeptide,Phytoene synthase, chloroplast precursor (EC 2.5.1.-) (MEL5).	3e-21	GO_ID:36641	TAIR|gene:2167224 SPTR:P37271 symbol:AT5G17230 [GO:0016767 "geranylgeranyl-diphosphate geranylgeranyltransferase activity" evidence=ISS] InterPro:IPR002060 InterPro:IPR008949 Pfam:PF00494 PROSITE:PS01044 PROSITE:PS01045 EMBL:AB005238 EMBL:L25812 EMBL:AF009954 EMBL:BT000450 EMBL:BT002084 EMBL:AY085565 SPTR:P37271	1e-18
Ljwgs_036211.1	1.3.5.16	E2.5.1.21, FDFT1 farnesyl-diphosphate farnesyltransferase [EC:2.5.1.21] [COG:COG1562] [GO:0004310]	syn:slr1255	crtB, pys; phytoene synthase [EC:2.5.1.32] [KO:K02291]	4e-11	slr1255	COG1562	8e-12	PSY_CUCME	Carotenoidbiosynthesis;Chloroplast;Isoprenebiosynthesis;Multifunctionalenzyme;Plastid;Transferase;Transitpeptide,Phytoene synthase, chloroplast precursor (EC 2.5.1.-) (MEL5).	3e-21	GO_ID:36641	TAIR|gene:2167224 SPTR:P37271 symbol:AT5G17230 [GO:0016767 "geranylgeranyl-diphosphate geranylgeranyltransferase activity" evidence=ISS] InterPro:IPR002060 InterPro:IPR008949 Pfam:PF00494 PROSITE:PS01044 PROSITE:PS01045 EMBL:AB005238 EMBL:L25812 EMBL:AF009954 EMBL:BT000450 EMBL:BT002084 EMBL:AY085565 SPTR:P37271	1e-18
Ljwgs_018013.1	99.1.4.2207	GO_ID:50787							CTNS_ARATH	Glycoprotein;Hypotheticalprotein;Lysosome;Membrane;Transmembrane;Transport,Cystinosin homolog.	7e-69	GO_ID:50787	TAIR|gene:2168842 SPTR:P57758 symbol:AT5G40670.1 [GO:0000004 "biological process unknown" evidence=ND] [GO:0005554 "molecular function unknown" evidence=ND] [GO:0016020 "membrane" evidence=ISS] InterPro:IPR006603 InterPro:IPR005282 Pfam:PF04193 SMART:SM00679 TIGRFAMs:TIGR00951 EMBL:AB009052 EMBL:AY052257 EMBL:AY060522 SPTR:P57758	3e-69
Ljwgs_018013.1	99.1.3.2.2303	CTNS_ARATH							CTNS_ARATH	Glycoprotein;Hypotheticalprotein;Lysosome;Membrane;Transmembrane;Transport,Cystinosin homolog.	7e-69	GO_ID:50787	TAIR|gene:2168842 SPTR:P57758 symbol:AT5G40670.1 [GO:0000004 "biological process unknown" evidence=ND] [GO:0005554 "molecular function unknown" evidence=ND] [GO:0016020 "membrane" evidence=ISS] InterPro:IPR006603 InterPro:IPR005282 Pfam:PF04193 SMART:SM00679 TIGRFAMs:TIGR00951 EMBL:AB009052 EMBL:AY052257 EMBL:AY060522 SPTR:P57758	3e-69
chr3.CM0142.49	2.3.1.9	molecular chaperone Ibp [COG:COG0071]				TM0374	COG0071	2e-12	HS22C_SOYBN	Chloroplast;Heatshock;Plastid,Chloroplast small heat shock protein (Fragment).	1e-16	GO_ID:51670	TAIR|gene:2035078 SPTR:Q9SSQ8 symbol:AT1G52560.1 [GO:0009408 "response to heat" evidence=ISS] [GO:0005554 "molecular function unknown" evidence=ND] InterPro:IPR002068 Pfam:PF00011 PROSITE:PS01031 HSSP:Q41560 EMBL:AC008016 EMBL:BT010839 EMBL:BT011308 PIR:C96566 SPTR:Q9SSQ8	2e-51
Ljwgs_114657.1	3.2.10.30	CALM calmodulin	ath:At4g14640	FCAALL.157; calmodulin-8 (CAM8) [KO:K02183]	2e-15				CALM_RENRE	Acetylation;Calcium;Directproteinsequencing;Methylation;Repeat,Calmodulin (CaM).	3e-15	GO_ID:23189	TAIR|gene:2084542 SPTR:Q9LIK5 symbol:AT3G22930.1 [GO:0000004 "biological process unknown" evidence=ND] [GO:0005509 "calcium ion binding" evidence=ISS] InterPro:IPR002048 Pfam:PF00036 InterPro:IPR011992 Prosite:PS00018 ProDom:PD000012 SMART:SM00054 HSSP:P62157 EMBL:AP001300 EMBL:AF428309 EMBL:AY116967 SMR:Q9LIK5 SPTR:Q9LIK5	2e-16
Ljwgs_114657.1	3.2.11.18	CALM calmodulin	ath:At4g14640	FCAALL.157; calmodulin-8 (CAM8) [KO:K02183]	2e-15				CALM_RENRE	Acetylation;Calcium;Directproteinsequencing;Methylation;Repeat,Calmodulin (CaM).	3e-15	GO_ID:23189	TAIR|gene:2084542 SPTR:Q9LIK5 symbol:AT3G22930.1 [GO:0000004 "biological process unknown" evidence=ND] [GO:0005509 "calcium ion binding" evidence=ISS] InterPro:IPR002048 Pfam:PF00036 InterPro:IPR011992 Prosite:PS00018 ProDom:PD000012 SMART:SM00054 HSSP:P62157 EMBL:AP001300 EMBL:AF428309 EMBL:AY116967 SMR:Q9LIK5 SPTR:Q9LIK5	2e-16
Ljwgs_114657.1	3.2.9.90	CALM calmodulin	ath:At4g14640	FCAALL.157; calmodulin-8 (CAM8) [KO:K02183]	2e-15				CALM_RENRE	Acetylation;Calcium;Directproteinsequencing;Methylation;Repeat,Calmodulin (CaM).	3e-15	GO_ID:23189	TAIR|gene:2084542 SPTR:Q9LIK5 symbol:AT3G22930.1 [GO:0000004 "biological process unknown" evidence=ND] [GO:0005509 "calcium ion binding" evidence=ISS] InterPro:IPR002048 Pfam:PF00036 InterPro:IPR011992 Prosite:PS00018 ProDom:PD000012 SMART:SM00054 HSSP:P62157 EMBL:AP001300 EMBL:AF428309 EMBL:AY116967 SMR:Q9LIK5 SPTR:Q9LIK5	2e-16
TM1544.15	99.2	Unclassified without homolog
Ljwgs_041721.2	4.2.4.16.3	CDC20 cell division cycle 20, cofactor of APC complex [COG:COG2319]				YOR272w	COG2319	2e-09	YTM1_YEAST	Completeproteome;Microtubule;Nuclearprotein;Repeat;WDrepeat,Microtubule-associated protein YTM1.	5e-09	GO_ID:8519	TAIR|gene:2180951 SPTR:Q9LF27 symbol:AT5G15550.1 [GO:0000004 "biological process unknown" evidence=ND] [GO:0000166 "nucleotide binding" evidence=ISS] [GO:0005834 "heterotrimeric G-protein complex" evidence=ISS] InterPro:IPR001680 Pfam:PF00400 HSSP:P16649 PRINTS:PR00320 ProDom:PD000018 SMART:SM00320 PROSITE:PS00678 PROSITE:PS50082 PROSITE:PS50294 EMBL:AL391143 EMBL:AY064011 EMBL:AY091257 PIR:T5153…	4e-29
Ljwgs_041721.2	4.2.4.46.2	CDC4 SCF complex F-box protein CDC4 [COG:COG2319]				YOR272w	COG2319	2e-09	YTM1_YEAST	Completeproteome;Microtubule;Nuclearprotein;Repeat;WDrepeat,Microtubule-associated protein YTM1.	5e-09	GO_ID:8519	TAIR|gene:2180951 SPTR:Q9LF27 symbol:AT5G15550.1 [GO:0000004 "biological process unknown" evidence=ND] [GO:0000166 "nucleotide binding" evidence=ISS] [GO:0005834 "heterotrimeric G-protein complex" evidence=ISS] InterPro:IPR001680 Pfam:PF00400 HSSP:P16649 PRINTS:PR00320 ProDom:PD000018 SMART:SM00320 PROSITE:PS00678 PROSITE:PS50082 PROSITE:PS50294 EMBL:AL391143 EMBL:AY064011 EMBL:AY091257 PIR:T5153…	4e-29
Ljwgs_041721.2	2.3.7.8	CDC20 cell division cycle 20, cofactor of APC complex [COG:COG2319]				YOR272w	COG2319	2e-09	YTM1_YEAST	Completeproteome;Microtubule;Nuclearprotein;Repeat;WDrepeat,Microtubule-associated protein YTM1.	5e-09	GO_ID:8519	TAIR|gene:2180951 SPTR:Q9LF27 symbol:AT5G15550.1 [GO:0000004 "biological process unknown" evidence=ND] [GO:0000166 "nucleotide binding" evidence=ISS] [GO:0005834 "heterotrimeric G-protein complex" evidence=ISS] InterPro:IPR001680 Pfam:PF00400 HSSP:P16649 PRINTS:PR00320 ProDom:PD000018 SMART:SM00320 PROSITE:PS00678 PROSITE:PS50082 PROSITE:PS50294 EMBL:AL391143 EMBL:AY064011 EMBL:AY091257 PIR:T5153…	4e-29
Ljwgs_041721.2	2.3.7.11	CDC4 SCF complex F-box protein CDC4 [COG:COG2319]				YOR272w	COG2319	2e-09	YTM1_YEAST	Completeproteome;Microtubule;Nuclearprotein;Repeat;WDrepeat,Microtubule-associated protein YTM1.	5e-09	GO_ID:8519	TAIR|gene:2180951 SPTR:Q9LF27 symbol:AT5G15550.1 [GO:0000004 "biological process unknown" evidence=ND] [GO:0000166 "nucleotide binding" evidence=ISS] [GO:0005834 "heterotrimeric G-protein complex" evidence=ISS] InterPro:IPR001680 Pfam:PF00400 HSSP:P16649 PRINTS:PR00320 ProDom:PD000018 SMART:SM00320 PROSITE:PS00678 PROSITE:PS50082 PROSITE:PS50294 EMBL:AL391143 EMBL:AY064011 EMBL:AY091257 PIR:T5153…	4e-29
chr6.CM0539.16.1	99.2	Unclassified without homolog
chr1.CM0410.41	99.1.4.5717	GO_ID:8878	ath:At4g30610	F17I23.50; serine carboxypeptidase S10 family protein [EC:3.4.16.6] [KO:K01288]	3e-16				BRS1_ARATH	Carboxypeptidase;Glycoprotein;Hydrolase;Protease;Signal;Zymogen,Serine carboxypeptidase II precursor (EC 3.4.16.6) (Carboxypeptidase D) (Bri1 suppressor 1) [Contains: Serine carboxypeptidase II chain A; Serine carboxypeptidase II chain B].	2e-16	GO_ID:8878	TAIR|gene:2078597 SPTR:Q9SGA9 symbol:SCPL25 [GO:0004185 "serine carboxypeptidase activity" evidence=ISS] [GO:0006508 "proteolysis" evidence=ISS] InterPro:IPR001563 InterPro:IPR000379 Pfam:PF00450 PRINTS:PR00724 ProDom:PD001189 PROSITE:PS00560 PROSITE:PS00131 MEROPS:S10.005 HSSP:P08819 EMBL:AC011664 EMBL:AY037210 EMBL:BT002657 SPTR:Q9SGA9	4e-19
chr1.CM0410.41	99.1.1.88	KO:K01288	ath:At4g30610	F17I23.50; serine carboxypeptidase S10 family protein [EC:3.4.16.6] [KO:K01288]	3e-16				BRS1_ARATH	Carboxypeptidase;Glycoprotein;Hydrolase;Protease;Signal;Zymogen,Serine carboxypeptidase II precursor (EC 3.4.16.6) (Carboxypeptidase D) (Bri1 suppressor 1) [Contains: Serine carboxypeptidase II chain A; Serine carboxypeptidase II chain B].	2e-16	GO_ID:8878	TAIR|gene:2078597 SPTR:Q9SGA9 symbol:SCPL25 [GO:0004185 "serine carboxypeptidase activity" evidence=ISS] [GO:0006508 "proteolysis" evidence=ISS] InterPro:IPR001563 InterPro:IPR000379 Pfam:PF00450 PRINTS:PR00724 ProDom:PD001189 PROSITE:PS00560 PROSITE:PS00131 MEROPS:S10.005 HSSP:P08819 EMBL:AC011664 EMBL:AY037210 EMBL:BT002657 SPTR:Q9SGA9	4e-19
chr1.CM0410.41	99.1.3.1.98	EC 3.4.16.6	ath:At4g30610	F17I23.50; serine carboxypeptidase S10 family protein [EC:3.4.16.6] [KO:K01288]	3e-16				BRS1_ARATH	Carboxypeptidase;Glycoprotein;Hydrolase;Protease;Signal;Zymogen,Serine carboxypeptidase II precursor (EC 3.4.16.6) (Carboxypeptidase D) (Bri1 suppressor 1) [Contains: Serine carboxypeptidase II chain A; Serine carboxypeptidase II chain B].	2e-16	GO_ID:8878	TAIR|gene:2078597 SPTR:Q9SGA9 symbol:SCPL25 [GO:0004185 "serine carboxypeptidase activity" evidence=ISS] [GO:0006508 "proteolysis" evidence=ISS] InterPro:IPR001563 InterPro:IPR000379 Pfam:PF00450 PRINTS:PR00724 ProDom:PD001189 PROSITE:PS00560 PROSITE:PS00131 MEROPS:S10.005 HSSP:P08819 EMBL:AC011664 EMBL:AY037210 EMBL:BT002657 SPTR:Q9SGA9	4e-19
chr6.CM0118.32	99.1.4.2619	GO_ID:10497							APG_ARATH	Signal,Anter-specific proline-rich protein APG precursor.	2e-27	GO_ID:10497	TAIR|gene:2013662 SPTR:Q9C7N4 symbol:AT1G29670.1 [GO:0016789 "carboxylic ester hydrolase activity" evidence=ISS] INTERPRO:IPR001087 Pfam:PF00657 EMBL:AC068667 EMBL:AY065046 PIR:A86420 SPTR:Q9C7N4	6e-83
chr6.CM0118.32	99.1.3.2.1717	APG_ARATH							APG_ARATH	Signal,Anter-specific proline-rich protein APG precursor.	2e-27	GO_ID:10497	TAIR|gene:2013662 SPTR:Q9C7N4 symbol:AT1G29670.1 [GO:0016789 "carboxylic ester hydrolase activity" evidence=ISS] INTERPRO:IPR001087 Pfam:PF00657 EMBL:AC068667 EMBL:AY065046 PIR:A86420 SPTR:Q9C7N4	6e-83
Ljwgs_132646.1	99.1.4.5307	GO_ID:29789										GO_ID:29789	TAIR|gene:2127102 SPTR:Q8RXU9 symbol:AT4G00700.1 [GO:0000004 "biological process unknown" evidence=ND] [GO:0008372 "cellular component unknown" evidence=ND] [GO:0005554 "molecular function unknown" evidence=ND] InterPro:IPR000008 Pfam:PF00168 SMART:SM00239 PROSITE:PS50004 PRINTS:PR00360 HSSP:Q9JKS6 EMBL:AY080664 SPTR:Q8RXU9	5e-79
TM0801.9	1.7.8.10	KDTA 3-deoxy-D-manno-octulosonic-acid transferase [EC:2.-.-.-] [COG:COG1519] [GO:0016740] [CAZy:GT30]	ava:Ava_1568	cellulose synthase catalytic subunit [EC:2.4.1.12] [KO:K00694]	1e-17				CESA5_ARATH	Cellwall;Cellulosebiosynthesis;Coiledcoil;Glycoprotein;Glycosyltransferase;Membrane;Metal-binding;Transferase;Transmembrane;Zinc;Zinc-finger,Cellulose synthase A catalytic subunit 5 [UDP-forming] (EC 2.4.1.12) (AtCesA-5).	2e-80	GO_ID:11105	TAIR|gene:2060210 SPTR:O80891 symbol:AT2G32540.1 [GO:0016757 "transferase activity, transferring glycosyl groups" evidence=ISS] [GO:0000271 "polysaccharide biosynthesis" evidence=ISS] [GO:0016740 "transferase activity" evidence=ISS] InterPro:IPR005150 Pfam:PF03552 GO:GO:0016020 EMBL:AC004681 PIR:T02553 SPTR:O80891	1e-113
TM0801.9	1.1.8.56	E2.4.1.12 cellulose synthase (UDP-forming) [EC:2.4.1.12] [COG:COG1215] [GO:0016760] [CAZy:GT2]	ava:Ava_1568	cellulose synthase catalytic subunit [EC:2.4.1.12] [KO:K00694]	1e-17				CESA5_ARATH	Cellwall;Cellulosebiosynthesis;Coiledcoil;Glycoprotein;Glycosyltransferase;Membrane;Metal-binding;Transferase;Transmembrane;Zinc;Zinc-finger,Cellulose synthase A catalytic subunit 5 [UDP-forming] (EC 2.4.1.12) (AtCesA-5).	2e-80	GO_ID:11105	TAIR|gene:2060210 SPTR:O80891 symbol:AT2G32540.1 [GO:0016757 "transferase activity, transferring glycosyl groups" evidence=ISS] [GO:0000271 "polysaccharide biosynthesis" evidence=ISS] [GO:0016740 "transferase activity" evidence=ISS] InterPro:IPR005150 Pfam:PF03552 GO:GO:0016020 EMBL:AC004681 PIR:T02553 SPTR:O80891	1e-113
Ljwgs_083908.1	99.1.4.520	GO_ID:46132										GO_ID:46132	TAIR|gene:2167627 SPTR:Q9FFH1 symbol:AT5G44180.1 [GO:0003700 "transcription factor activity" evidence=ISS] [GO:0005634 "nucleus" evidence=ISS] [GO:0006355 "regulation of transcription, DNA-dependent" evidence=ISS] InterPro:IPR001356 InterPro:IPR012287 InterPro:IPR004022 Pfam:PF00046 GO:GO:0005634 PRINTS:PR00024 ProDom:PD000010 SMART:SM00389 PROSITE:PS50071 SMART:SM00571 PROSITE:PS50827 Pfam:PF027…	4e-24
Ljwgs_102331.0.1	99.2	Unclassified without homolog
Ljwgs_073869.1	99.1.3.2.1404	ANX13_MOUSE	hsa:306	ANXA3; annexin A3 [EC:3.1.4.43] [KO:K01124]	2e-10				ANX13_MOUSE	Annexin;Calcium;Calcium/phospholipid-binding;Lipoprotein;Myristate;Repeat,Annexin A13 (Annexin XIII).	3e-17	GO_ID:30021	MGI|MGI:1917037 SPTR:Q99JG3 symbol:Anxa13 "annexin A13" [GO:0005886 "plasma membrane" evidence=RCA] [GO:0005509 "calcium ion binding" evidence=RCA] [GO:0005544 "calcium-dependent phospholipid binding" evidence=RCA] [GO:0030154 "cell differentiation" evidence=RCA] InterPro:IPR001464 MGI:MGI:1917037 Pfam:PF00191 HSSP:P26256 PANTHER:PTHR10502 PRINTS:PR00196 ProDom:PD000143 SMART:SM00335 PROSITE:PS00…	1e-17
Ljwgs_073869.1	99.1.1.168	KO:K01124	hsa:306	ANXA3; annexin A3 [EC:3.1.4.43] [KO:K01124]	2e-10				ANX13_MOUSE	Annexin;Calcium;Calcium/phospholipid-binding;Lipoprotein;Myristate;Repeat,Annexin A13 (Annexin XIII).	3e-17	GO_ID:30021	MGI|MGI:1917037 SPTR:Q99JG3 symbol:Anxa13 "annexin A13" [GO:0005886 "plasma membrane" evidence=RCA] [GO:0005509 "calcium ion binding" evidence=RCA] [GO:0005544 "calcium-dependent phospholipid binding" evidence=RCA] [GO:0030154 "cell differentiation" evidence=RCA] InterPro:IPR001464 MGI:MGI:1917037 Pfam:PF00191 HSSP:P26256 PANTHER:PTHR10502 PRINTS:PR00196 ProDom:PD000143 SMART:SM00335 PROSITE:PS00…	1e-17
Ljwgs_073869.1	99.1.4.673	GO_ID:30021	hsa:306	ANXA3; annexin A3 [EC:3.1.4.43] [KO:K01124]	2e-10				ANX13_MOUSE	Annexin;Calcium;Calcium/phospholipid-binding;Lipoprotein;Myristate;Repeat,Annexin A13 (Annexin XIII).	3e-17	GO_ID:30021	MGI|MGI:1917037 SPTR:Q99JG3 symbol:Anxa13 "annexin A13" [GO:0005886 "plasma membrane" evidence=RCA] [GO:0005509 "calcium ion binding" evidence=RCA] [GO:0005544 "calcium-dependent phospholipid binding" evidence=RCA] [GO:0030154 "cell differentiation" evidence=RCA] InterPro:IPR001464 MGI:MGI:1917037 Pfam:PF00191 HSSP:P26256 PANTHER:PTHR10502 PRINTS:PR00196 ProDom:PD000143 SMART:SM00335 PROSITE:PS00…	1e-17
chr1.CM0982.25	99.2	Unclassified without homolog
Ljwgs_035034.1	2.2.4.5.5	RPR2 ribonuclease P subunit RPR2 [COG:COG2023]	ath:At1g25250	F4F7.36; zinc finger (C2H2 type) family protein [EC:3.1.26.5] [KO:K03540]	6e-12							GO_ID:32091	TAIR|gene:2132396 SPTR:O22759 symbol:AT4G02670.1 [GO:0003700 "transcription factor activity" evidence=ISS] [GO:0045449 "regulation of transcription" evidence=TAS] [GO:0003676 "nucleic acid binding" evidence=ISS] [GO:0008270 "zinc ion binding" evidence=ISS] InterPro:IPR007087 Prosite:PS00028 Pfam:PF00096 SMART:SM00355 PROSITE:PS50157 EMBL:AC002330 EMBL:AL161495 PIR:T01082 SPTR:O22759	3e-25
Ljwgs_015327.1	99.1.3.2.1665	PIF3_ARATH							PIF3_ARATH	DNA-binding;Nuclearprotein;Phytochromesignalingpathway;Transcription;Transcriptionregulation,Phytochrome-interacting factor 3 (Phytochrome-associated protein 3) (Basic helix-loop-helix protein 8) (bHLH8) (AtbHLH008).	2e-15	GO_ID:42944	TAIR|gene:2012344 SPTR:O80536 symbol:AT1G09530.1 [GO:0007165 "signal transduction" evidence=TAS] [GO:0030528 "transcription regulator activity" evidence=TAS] [GO:0003700 "transcription factor activity" evidence=ISS] [GO:0003677 "DNA binding" evidence=ISS] Pfam:PF00010 InterPro:IPR001092 PROSITE:PS50888 HSSP:P25912 EMBL:AC003970 EMBL:AF100166 EMBL:AF088280 EMBL:AF251693 EMBL:AK117255 PIR:H86228 TR…	8e-16
Ljwgs_015327.1	99.1.4.702	GO_ID:42944							PIF3_ARATH	DNA-binding;Nuclearprotein;Phytochromesignalingpathway;Transcription;Transcriptionregulation,Phytochrome-interacting factor 3 (Phytochrome-associated protein 3) (Basic helix-loop-helix protein 8) (bHLH8) (AtbHLH008).	2e-15	GO_ID:42944	TAIR|gene:2012344 SPTR:O80536 symbol:AT1G09530.1 [GO:0007165 "signal transduction" evidence=TAS] [GO:0030528 "transcription regulator activity" evidence=TAS] [GO:0003700 "transcription factor activity" evidence=ISS] [GO:0003677 "DNA binding" evidence=ISS] Pfam:PF00010 InterPro:IPR001092 PROSITE:PS50888 HSSP:P25912 EMBL:AC003970 EMBL:AF100166 EMBL:AF088280 EMBL:AF251693 EMBL:AK117255 PIR:H86228 TR…	8e-16
Ljwgs_035751.3	1.10.7.9	E1.14.13.21 flavonoid 3-monooxygenase [EC:1.14.13.21] [GO:0016711]	ath:At5g07990	F13G24.190; cytochrome P450 75A5 / flavonoid 3-monooxygenase / flavonoid 3-hydroxylase (F3H) (F35H) (TT7) [EC:1.14.13.21] [KO:K05280]	1e-48	BH0579	COG2124	1e-20	C71A1_PERAE	Directproteinsequencing;Fruitripening;Heme;Iron;Membrane;Metal-binding;Monooxygenase;Oxidoreductase;Transmembrane,Cytochrome P450 71A1 (EC 1.14.-.-) (CYPLXXIA1) (ARP-2).	9e-58	GO_ID:33665	TAIR|gene:2100981 SPTR:Q9LEX2 symbol:AT3G61040.1 [GO:0019825 "oxygen binding" evidence=ISS] InterPro:IPR001128 Pfam:PF00067 InterPro:IPR002403 InterPro:IPR002401 PRINTS:PR00463 PRINTS:PR00385 PROSITE:PS00086 PRINTS:PR00465 EMBL:AL358732 PIR:T50525 SPTR:Q9LEX2	5e-52
Ljwgs_035751.3	1.11.14.4	E1.14.-.- [EC:1.14.-.-] [COG:COG2124]	ath:At5g07990	F13G24.190; cytochrome P450 75A5 / flavonoid 3-monooxygenase / flavonoid 3-hydroxylase (F3H) (F35H) (TT7) [EC:1.14.13.21] [KO:K05280]	1e-48	BH0579	COG2124	1e-20	C71A1_PERAE	Directproteinsequencing;Fruitripening;Heme;Iron;Membrane;Metal-binding;Monooxygenase;Oxidoreductase;Transmembrane,Cytochrome P450 71A1 (EC 1.14.-.-) (CYPLXXIA1) (ARP-2).	9e-58	GO_ID:33665	TAIR|gene:2100981 SPTR:Q9LEX2 symbol:AT3G61040.1 [GO:0019825 "oxygen binding" evidence=ISS] InterPro:IPR001128 Pfam:PF00067 InterPro:IPR002403 InterPro:IPR002401 PRINTS:PR00463 PRINTS:PR00385 PROSITE:PS00086 PRINTS:PR00465 EMBL:AL358732 PIR:T50525 SPTR:Q9LEX2	5e-52
Ljwgs_035751.3	1.10.3.12	E1.14.-.- [EC:1.14.-.-] [COG:COG2124]	ath:At5g07990	F13G24.190; cytochrome P450 75A5 / flavonoid 3-monooxygenase / flavonoid 3-hydroxylase (F3H) (F35H) (TT7) [EC:1.14.13.21] [KO:K05280]	1e-48	BH0579	COG2124	1e-20	C71A1_PERAE	Directproteinsequencing;Fruitripening;Heme;Iron;Membrane;Metal-binding;Monooxygenase;Oxidoreductase;Transmembrane,Cytochrome P450 71A1 (EC 1.14.-.-) (CYPLXXIA1) (ARP-2).	9e-58	GO_ID:33665	TAIR|gene:2100981 SPTR:Q9LEX2 symbol:AT3G61040.1 [GO:0019825 "oxygen binding" evidence=ISS] InterPro:IPR001128 Pfam:PF00067 InterPro:IPR002403 InterPro:IPR002401 PRINTS:PR00463 PRINTS:PR00385 PROSITE:PS00086 PRINTS:PR00465 EMBL:AL358732 PIR:T50525 SPTR:Q9LEX2	5e-52
Ljwgs_035751.3	1.10.6.12	E1.14.-.- [EC:1.14.-.-] [COG:COG2124]	ath:At5g07990	F13G24.190; cytochrome P450 75A5 / flavonoid 3-monooxygenase / flavonoid 3-hydroxylase (F3H) (F35H) (TT7) [EC:1.14.13.21] [KO:K05280]	1e-48	BH0579	COG2124	1e-20	C71A1_PERAE	Directproteinsequencing;Fruitripening;Heme;Iron;Membrane;Metal-binding;Monooxygenase;Oxidoreductase;Transmembrane,Cytochrome P450 71A1 (EC 1.14.-.-) (CYPLXXIA1) (ARP-2).	9e-58	GO_ID:33665	TAIR|gene:2100981 SPTR:Q9LEX2 symbol:AT3G61040.1 [GO:0019825 "oxygen binding" evidence=ISS] InterPro:IPR001128 Pfam:PF00067 InterPro:IPR002403 InterPro:IPR002401 PRINTS:PR00463 PRINTS:PR00385 PROSITE:PS00086 PRINTS:PR00465 EMBL:AL358732 PIR:T50525 SPTR:Q9LEX2	5e-52
Ljwgs_035751.3	1.3.3.23	E1.14.14.1 unspecific monooxygenase [EC:1.14.14.1] [COG:COG2124] [GO:0050381]	ath:At5g07990	F13G24.190; cytochrome P450 75A5 / flavonoid 3-monooxygenase / flavonoid 3-hydroxylase (F3H) (F35H) (TT7) [EC:1.14.13.21] [KO:K05280]	1e-48	BH0579	COG2124	1e-20	C71A1_PERAE	Directproteinsequencing;Fruitripening;Heme;Iron;Membrane;Metal-binding;Monooxygenase;Oxidoreductase;Transmembrane,Cytochrome P450 71A1 (EC 1.14.-.-) (CYPLXXIA1) (ARP-2).	9e-58	GO_ID:33665	TAIR|gene:2100981 SPTR:Q9LEX2 symbol:AT3G61040.1 [GO:0019825 "oxygen binding" evidence=ISS] InterPro:IPR001128 Pfam:PF00067 InterPro:IPR002403 InterPro:IPR002401 PRINTS:PR00463 PRINTS:PR00385 PROSITE:PS00086 PRINTS:PR00465 EMBL:AL358732 PIR:T50525 SPTR:Q9LEX2	5e-52
Ljwgs_035751.3	1.5.14.29	E1.14.14.1 unspecific monooxygenase [EC:1.14.14.1] [COG:COG2124] [GO:0050381]	ath:At5g07990	F13G24.190; cytochrome P450 75A5 / flavonoid 3-monooxygenase / flavonoid 3-hydroxylase (F3H) (F35H) (TT7) [EC:1.14.13.21] [KO:K05280]	1e-48	BH0579	COG2124	1e-20	C71A1_PERAE	Directproteinsequencing;Fruitripening;Heme;Iron;Membrane;Metal-binding;Monooxygenase;Oxidoreductase;Transmembrane,Cytochrome P450 71A1 (EC 1.14.-.-) (CYPLXXIA1) (ARP-2).	9e-58	GO_ID:33665	TAIR|gene:2100981 SPTR:Q9LEX2 symbol:AT3G61040.1 [GO:0019825 "oxygen binding" evidence=ISS] InterPro:IPR001128 Pfam:PF00067 InterPro:IPR002403 InterPro:IPR002401 PRINTS:PR00463 PRINTS:PR00385 PROSITE:PS00086 PRINTS:PR00465 EMBL:AL358732 PIR:T50525 SPTR:Q9LEX2	5e-52
Ljwgs_035751.3	1.1.7.13	E1.14.-.- [EC:1.14.-.-] [COG:COG2124]	ath:At5g07990	F13G24.190; cytochrome P450 75A5 / flavonoid 3-monooxygenase / flavonoid 3-hydroxylase (F3H) (F35H) (TT7) [EC:1.14.13.21] [KO:K05280]	1e-48	BH0579	COG2124	1e-20	C71A1_PERAE	Directproteinsequencing;Fruitripening;Heme;Iron;Membrane;Metal-binding;Monooxygenase;Oxidoreductase;Transmembrane,Cytochrome P450 71A1 (EC 1.14.-.-) (CYPLXXIA1) (ARP-2).	9e-58	GO_ID:33665	TAIR|gene:2100981 SPTR:Q9LEX2 symbol:AT3G61040.1 [GO:0019825 "oxygen binding" evidence=ISS] InterPro:IPR001128 Pfam:PF00067 InterPro:IPR002403 InterPro:IPR002401 PRINTS:PR00463 PRINTS:PR00385 PROSITE:PS00086 PRINTS:PR00465 EMBL:AL358732 PIR:T50525 SPTR:Q9LEX2	5e-52
Ljwgs_035751.3	1.11.4.6	E1.14.-.- [EC:1.14.-.-] [COG:COG2124]	ath:At5g07990	F13G24.190; cytochrome P450 75A5 / flavonoid 3-monooxygenase / flavonoid 3-hydroxylase (F3H) (F35H) (TT7) [EC:1.14.13.21] [KO:K05280]	1e-48	BH0579	COG2124	1e-20	C71A1_PERAE	Directproteinsequencing;Fruitripening;Heme;Iron;Membrane;Metal-binding;Monooxygenase;Oxidoreductase;Transmembrane,Cytochrome P450 71A1 (EC 1.14.-.-) (CYPLXXIA1) (ARP-2).	9e-58	GO_ID:33665	TAIR|gene:2100981 SPTR:Q9LEX2 symbol:AT3G61040.1 [GO:0019825 "oxygen binding" evidence=ISS] InterPro:IPR001128 Pfam:PF00067 InterPro:IPR002403 InterPro:IPR002401 PRINTS:PR00463 PRINTS:PR00385 PROSITE:PS00086 PRINTS:PR00465 EMBL:AL358732 PIR:T50525 SPTR:Q9LEX2	5e-52
Ljwgs_035751.3	1.11.4.2	E1.14.14.1 unspecific monooxygenase [EC:1.14.14.1] [COG:COG2124] [GO:0050381]	ath:At5g07990	F13G24.190; cytochrome P450 75A5 / flavonoid 3-monooxygenase / flavonoid 3-hydroxylase (F3H) (F35H) (TT7) [EC:1.14.13.21] [KO:K05280]	1e-48	BH0579	COG2124	1e-20	C71A1_PERAE	Directproteinsequencing;Fruitripening;Heme;Iron;Membrane;Metal-binding;Monooxygenase;Oxidoreductase;Transmembrane,Cytochrome P450 71A1 (EC 1.14.-.-) (CYPLXXIA1) (ARP-2).	9e-58	GO_ID:33665	TAIR|gene:2100981 SPTR:Q9LEX2 symbol:AT3G61040.1 [GO:0019825 "oxygen binding" evidence=ISS] InterPro:IPR001128 Pfam:PF00067 InterPro:IPR002403 InterPro:IPR002401 PRINTS:PR00463 PRINTS:PR00385 PROSITE:PS00086 PRINTS:PR00465 EMBL:AL358732 PIR:T50525 SPTR:Q9LEX2	5e-52
Ljwgs_095834.1	99.2	Unclassified without homolog
chr1.CM0544.52	99.1.4.3804	GO_ID:33072							UGPI4_ARATH	Glycoprotein;GPI-anchor;Lipoprotein;Membrane;Signal,Putative GPI-anchored protein At3g06035 precursor.	1e-30	GO_ID:33072	TAIR|gene:3692407 SPTR:Q9ZVL0 symbol:AT1G54860.1 [GO:0005554 "molecular function unknown" evidence=ND] [GO:0000004 "biological process unknown" evidence=ND] [GO:0031225 "anchored to membrane" evidence=TAS] EMBL:AC005388 EMBL:AY085470 EMBL:AC069144 EMBL:BT003824 EMBL:BT004947 SPTR:Q9ZVL0	1e-29
chr1.CM0544.52	99.1.3.2.2623	UGPI4_ARATH							UGPI4_ARATH	Glycoprotein;GPI-anchor;Lipoprotein;Membrane;Signal,Putative GPI-anchored protein At3g06035 precursor.	1e-30	GO_ID:33072	TAIR|gene:3692407 SPTR:Q9ZVL0 symbol:AT1G54860.1 [GO:0005554 "molecular function unknown" evidence=ND] [GO:0000004 "biological process unknown" evidence=ND] [GO:0031225 "anchored to membrane" evidence=TAS] EMBL:AC005388 EMBL:AY085470 EMBL:AC069144 EMBL:BT003824 EMBL:BT004947 SPTR:Q9ZVL0	1e-29
chr1.CM1255.3	99.1.3.2.3398	LBD18_ARATH							LBD18_ARATH	,LOB domain protein 18.	5e-48	GO_ID:21140	TAIR|gene:2161981 SPTR:Q9FML4 symbol:AT5G63090.1 [GO:0005554 "molecular function unknown" evidence=ISS] Pfam:PF03195 InterPro:IPR004883 PROSITE:PS50891 EMBL:AB008265 EMBL:AF447897 EMBL:AF447898 EMBL:AF447899 EMBL:AF447900 SPTR:Q9FML4	1e-24
chr1.CM1255.3	99.1.4.5412	GO_ID:21140							LBD18_ARATH	,LOB domain protein 18.	5e-48	GO_ID:21140	TAIR|gene:2161981 SPTR:Q9FML4 symbol:AT5G63090.1 [GO:0005554 "molecular function unknown" evidence=ISS] Pfam:PF03195 InterPro:IPR004883 PROSITE:PS50891 EMBL:AB008265 EMBL:AF447897 EMBL:AF447898 EMBL:AF447899 EMBL:AF447900 SPTR:Q9FML4	1e-24
Ljwgs_042305.1	99.1.3.1.34	EC 3.1.3.33	hsa:8732	RNGTT; RNA guanylyltransferase and 5-phosphatase [EC:2.7.7.50] [KO:K00987]	2e-15				MCE1_HUMAN	Alternativesplicing;Hydrolase;mRNAcapping;mRNAprocessing;Multifunctionalenzyme;Nuclearprotein;Nucleotidyltransferase;Transferase,mRNA capping enzyme (HCE) (HCAP1) [Includes: Polynucleotide 5- triphosphatase (EC 3.1.3.33) (mRNA 5-triphosphatase) (TPase); mRNA guanylyltransferase (EC 2.7.7.50) (GTP--RNA guanylyltransferase) (GTase)].	9e-16	GO_ID:1456	TAIR|gene:2095283 SPTR:Q8L7W6 symbol:AT3G09100.1 [GO:0008372 "cellular component unknown" evidence=ND] [GO:0004484 "mRNA guanylyltransferase activity" evidence=ISS] [GO:0006370 "mRNA capping" evidence=ISS] [GO:0006397 "mRNA processing" evidence=ISS] InterPro:IPR000340 InterPro:IPR000387 INTERPRO:IPR001339 Pfam:PF00782 PROSITE:PS00383 PROSITE:PS50056 Pfam:PF01331 HSSP:O55236 EMBL:AY125498 SPTR:Q8L…	2e-43
Ljwgs_042305.1	99.1.4.5694	GO_ID:1456	hsa:8732	RNGTT; RNA guanylyltransferase and 5-phosphatase [EC:2.7.7.50] [KO:K00987]	2e-15				MCE1_HUMAN	Alternativesplicing;Hydrolase;mRNAcapping;mRNAprocessing;Multifunctionalenzyme;Nuclearprotein;Nucleotidyltransferase;Transferase,mRNA capping enzyme (HCE) (HCAP1) [Includes: Polynucleotide 5- triphosphatase (EC 3.1.3.33) (mRNA 5-triphosphatase) (TPase); mRNA guanylyltransferase (EC 2.7.7.50) (GTP--RNA guanylyltransferase) (GTase)].	9e-16	GO_ID:1456	TAIR|gene:2095283 SPTR:Q8L7W6 symbol:AT3G09100.1 [GO:0008372 "cellular component unknown" evidence=ND] [GO:0004484 "mRNA guanylyltransferase activity" evidence=ISS] [GO:0006370 "mRNA capping" evidence=ISS] [GO:0006397 "mRNA processing" evidence=ISS] InterPro:IPR000340 InterPro:IPR000387 INTERPRO:IPR001339 Pfam:PF00782 PROSITE:PS00383 PROSITE:PS50056 Pfam:PF01331 HSSP:O55236 EMBL:AY125498 SPTR:Q8L…	2e-43
Ljwgs_042305.1	99.1.1.132	KO:K00987	hsa:8732	RNGTT; RNA guanylyltransferase and 5-phosphatase [EC:2.7.7.50] [KO:K00987]	2e-15				MCE1_HUMAN	Alternativesplicing;Hydrolase;mRNAcapping;mRNAprocessing;Multifunctionalenzyme;Nuclearprotein;Nucleotidyltransferase;Transferase,mRNA capping enzyme (HCE) (HCAP1) [Includes: Polynucleotide 5- triphosphatase (EC 3.1.3.33) (mRNA 5-triphosphatase) (TPase); mRNA guanylyltransferase (EC 2.7.7.50) (GTP--RNA guanylyltransferase) (GTase)].	9e-16	GO_ID:1456	TAIR|gene:2095283 SPTR:Q8L7W6 symbol:AT3G09100.1 [GO:0008372 "cellular component unknown" evidence=ND] [GO:0004484 "mRNA guanylyltransferase activity" evidence=ISS] [GO:0006370 "mRNA capping" evidence=ISS] [GO:0006397 "mRNA processing" evidence=ISS] InterPro:IPR000340 InterPro:IPR000387 INTERPRO:IPR001339 Pfam:PF00782 PROSITE:PS00383 PROSITE:PS50056 Pfam:PF01331 HSSP:O55236 EMBL:AY125498 SPTR:Q8L…	2e-43
TC11833	99.2	Unclassified without homolog
Ljwgs_024760.2	99.1.4.1200	GO_ID:40879										GO_ID:40879	TAIR|gene:2043554 SPTR:O82306 symbol:AT2G25910.1 [GO:0003676 "nucleic acid binding" evidence=ISS] [GO:0005622 "intracellular" evidence=ISS] [GO:0008408 "3-5 exonuclease activity" evidence=ISS] Interpro:IPR004087 Pfam:PF00013 InterPro:IPR004088 InterPro:IPR002562 Pfam:PF01612 GO:GO:0005622 SMART:SM00322 PROSITE:PS50084 SMART:SM00474 EMBL:AC005395 EMBL:AY074840 EMBL:AY086659 EMBL:AF361606 PIR:C8465…	7e-31
Ljwgs_149482.2	99.1.3.2.41	LEC2_CLALU							LEC2_CLALU	Calcium;Directproteinsequencing;Glycoprotein;Lectin;Manganese;Mannose-binding;Metal-binding;Signal,Agglutinin-2 precursor (Agglutinin II) (ClAII) (LecClAII).	3e-09	GO_ID:47859	TAIR|gene:2083985 SPTR:Q9LFH9 symbol:AT3G53380.1 [GO:0016301 "kinase activity" evidence=ISS] [GO:0030246 "carbohydrate binding" evidence=ISS] InterPro:IPR000719 InterPro:IPR008271 Pfam:PF00069 Prosite:PS00108 InterPro:IPR001220 InterPro:IPR000985 Prosite:PS00107 Pfam:PF00139 Pfam:PF00138 ProDom:PD000001 PROSITE:PS50011 PROSITE:PS00307 HSSP:P05046 ProDom:PD000671 ProDom:PD000711 EMBL:AL132966 PIR:…	2e-57
Ljwgs_149482.2	99.1.4.1693	GO_ID:47859							LEC2_CLALU	Calcium;Directproteinsequencing;Glycoprotein;Lectin;Manganese;Mannose-binding;Metal-binding;Signal,Agglutinin-2 precursor (Agglutinin II) (ClAII) (LecClAII).	3e-09	GO_ID:47859	TAIR|gene:2083985 SPTR:Q9LFH9 symbol:AT3G53380.1 [GO:0016301 "kinase activity" evidence=ISS] [GO:0030246 "carbohydrate binding" evidence=ISS] InterPro:IPR000719 InterPro:IPR008271 Pfam:PF00069 Prosite:PS00108 InterPro:IPR001220 InterPro:IPR000985 Prosite:PS00107 Pfam:PF00139 Pfam:PF00138 ProDom:PD000001 PROSITE:PS50011 PROSITE:PS00307 HSSP:P05046 ProDom:PD000671 ProDom:PD000711 EMBL:AL132966 PIR:…	2e-57
chr6.CM0057.25.1	99.2	Unclassified without homolog
chr5.CM0048.29	2.4.3.87	SRMB ATP-dependent RNA helicase SrmB [EC:2.7.7.-] [COG:COG0513]	pfa:PFE0215w	ATP-dependent helicase, putative [EC:3.6.1.3] [KO:K01509]	4e-79	DR1624	COG0513	5e-85	DDX50_MOUSE	ATP-binding;Helicase;Hydrolase;Nuclearprotein;Nucleotide-binding;RNA-binding,DEAD-box protein 50 (EC 3.6.1.-) (Nucleolar protein Gu2) (Gu-beta).	5e-100	GO_ID:24018	TAIR|gene:2087851 SPTR:Q9LUW5 symbol:AT3G22330.1 [GO:0005739 "mitochondrion" evidence=IDA] [GO:0008026 "ATP-dependent helicase activity" evidence=ISS] InterPro:IPR001650 InterPro:IPR001410 Pfam:PF00271 Pfam:PF00270 InterPro:IPR011545 GO:GO:0005739 SMART:SM00487 SMART:SM00490 HSSP:Q58083 EMBL:AB022215 EMBL:AY062502 EMBL:AY093256 SPTR:Q9LUW5	8e-129
chr5.CM0048.29	2.4.3.86	RHLB ATP-dependent RNA helicase RhlB [EC:3.6.1.-] [COG:COG0513]	pfa:PFE0215w	ATP-dependent helicase, putative [EC:3.6.1.3] [KO:K01509]	4e-79	DR1624	COG0513	5e-85	DDX50_MOUSE	ATP-binding;Helicase;Hydrolase;Nuclearprotein;Nucleotide-binding;RNA-binding,DEAD-box protein 50 (EC 3.6.1.-) (Nucleolar protein Gu2) (Gu-beta).	5e-100	GO_ID:24018	TAIR|gene:2087851 SPTR:Q9LUW5 symbol:AT3G22330.1 [GO:0005739 "mitochondrion" evidence=IDA] [GO:0008026 "ATP-dependent helicase activity" evidence=ISS] InterPro:IPR001650 InterPro:IPR001410 Pfam:PF00271 Pfam:PF00270 InterPro:IPR011545 GO:GO:0005739 SMART:SM00487 SMART:SM00490 HSSP:Q58083 EMBL:AB022215 EMBL:AY062502 EMBL:AY093256 SPTR:Q9LUW5	8e-129
chr5.CM0048.29	2.3.3.47	COMFA competence protein ComFA [COG:COG0513]	pfa:PFE0215w	ATP-dependent helicase, putative [EC:3.6.1.3] [KO:K01509]	4e-79	DR1624	COG0513	5e-85	DDX50_MOUSE	ATP-binding;Helicase;Hydrolase;Nuclearprotein;Nucleotide-binding;RNA-binding,DEAD-box protein 50 (EC 3.6.1.-) (Nucleolar protein Gu2) (Gu-beta).	5e-100	GO_ID:24018	TAIR|gene:2087851 SPTR:Q9LUW5 symbol:AT3G22330.1 [GO:0005739 "mitochondrion" evidence=IDA] [GO:0008026 "ATP-dependent helicase activity" evidence=ISS] InterPro:IPR001650 InterPro:IPR001410 Pfam:PF00271 Pfam:PF00270 InterPro:IPR011545 GO:GO:0005739 SMART:SM00487 SMART:SM00490 HSSP:Q58083 EMBL:AB022215 EMBL:AY062502 EMBL:AY093256 SPTR:Q9LUW5	8e-129
chr5.CM0048.29	2.4.3.88	DBPA ATP-independent RNA helicase DbpA [COG:COG0513]	pfa:PFE0215w	ATP-dependent helicase, putative [EC:3.6.1.3] [KO:K01509]	4e-79	DR1624	COG0513	5e-85	DDX50_MOUSE	ATP-binding;Helicase;Hydrolase;Nuclearprotein;Nucleotide-binding;RNA-binding,DEAD-box protein 50 (EC 3.6.1.-) (Nucleolar protein Gu2) (Gu-beta).	5e-100	GO_ID:24018	TAIR|gene:2087851 SPTR:Q9LUW5 symbol:AT3G22330.1 [GO:0005739 "mitochondrion" evidence=IDA] [GO:0008026 "ATP-dependent helicase activity" evidence=ISS] InterPro:IPR001650 InterPro:IPR001410 Pfam:PF00271 Pfam:PF00270 InterPro:IPR011545 GO:GO:0005739 SMART:SM00487 SMART:SM00490 HSSP:Q58083 EMBL:AB022215 EMBL:AY062502 EMBL:AY093256 SPTR:Q9LUW5	8e-129
chr5.CM0048.29	2.4.3.89	DEAD ATP-dependent RNA helicase DeaD [COG:COG0513]	pfa:PFE0215w	ATP-dependent helicase, putative [EC:3.6.1.3] [KO:K01509]	4e-79	DR1624	COG0513	5e-85	DDX50_MOUSE	ATP-binding;Helicase;Hydrolase;Nuclearprotein;Nucleotide-binding;RNA-binding,DEAD-box protein 50 (EC 3.6.1.-) (Nucleolar protein Gu2) (Gu-beta).	5e-100	GO_ID:24018	TAIR|gene:2087851 SPTR:Q9LUW5 symbol:AT3G22330.1 [GO:0005739 "mitochondrion" evidence=IDA] [GO:0008026 "ATP-dependent helicase activity" evidence=ISS] InterPro:IPR001650 InterPro:IPR001410 Pfam:PF00271 Pfam:PF00270 InterPro:IPR011545 GO:GO:0005739 SMART:SM00487 SMART:SM00490 HSSP:Q58083 EMBL:AB022215 EMBL:AY062502 EMBL:AY093256 SPTR:Q9LUW5	8e-129
chr5.CM0048.29	1.4.1.60	E3.6.1.3 adenosinetriphosphatase [EC:3.6.1.3] [GO:0004003 0004004 0008026 0008094 0008186]	pfa:PFE0215w	ATP-dependent helicase, putative [EC:3.6.1.3] [KO:K01509]	4e-79	DR1624	COG0513	5e-85	DDX50_MOUSE	ATP-binding;Helicase;Hydrolase;Nuclearprotein;Nucleotide-binding;RNA-binding,DEAD-box protein 50 (EC 3.6.1.-) (Nucleolar protein Gu2) (Gu-beta).	5e-100	GO_ID:24018	TAIR|gene:2087851 SPTR:Q9LUW5 symbol:AT3G22330.1 [GO:0005739 "mitochondrion" evidence=IDA] [GO:0008026 "ATP-dependent helicase activity" evidence=ISS] InterPro:IPR001650 InterPro:IPR001410 Pfam:PF00271 Pfam:PF00270 InterPro:IPR011545 GO:GO:0005739 SMART:SM00487 SMART:SM00490 HSSP:Q58083 EMBL:AB022215 EMBL:AY062502 EMBL:AY093256 SPTR:Q9LUW5	8e-129
gi45416045	99.2	Unclassified without homolog
Ljwgs_084669.1	3.3.10.117	BMPR1 bone morphogenetic protein receptor, type I [EC:2.7.1.37]	ath:At5g02290	T1E22.50; protein kinase, putative [EC:2.7.1.37] [KO:K00870]	5e-12				BAK1_ARATH	ATP-binding;Glycoprotein;Kinase;Leucine-richrepeat;Membrane;Nucleotide-binding;Phosphorylation;Repeat;Serine/threonine-proteinkinase;Signal;Transferase;Transmembrane,BRASSINOSTEROID INSENSITIVE 1-associated receptor kinase 1 precursor (EC 2.7.1.37) (BRI1-associated receptor kinase 1) (Somatic embryogenesis receptor-like kinase 3).	1e-14	GO_ID:52511	TAIR|gene:2084015 SPTR:Q9LFG1 symbol:AT3G53590.1 [GO:0004674 "protein serine/threonine kinase activity" evidence=ISS] [GO:0005524 "ATP binding" evidence=ISS] [GO:0006468 "protein amino acid phosphorylation" evidence=ISS] [GO:0007169 "transmembrane receptor protein tyrosine kinase signaling pathway" evidence=ISS] Pfam:PF00560 InterPro:IPR000719 InterPro:IPR008271 Pfam:PF00069 Prosite:PS00108 Inter…	2e-21
Ljwgs_084669.1	3.2.2.1	Protein kinase [EC:2.7.1.37]	ath:At5g02290	T1E22.50; protein kinase, putative [EC:2.7.1.37] [KO:K00870]	5e-12				BAK1_ARATH	ATP-binding;Glycoprotein;Kinase;Leucine-richrepeat;Membrane;Nucleotide-binding;Phosphorylation;Repeat;Serine/threonine-proteinkinase;Signal;Transferase;Transmembrane,BRASSINOSTEROID INSENSITIVE 1-associated receptor kinase 1 precursor (EC 2.7.1.37) (BRI1-associated receptor kinase 1) (Somatic embryogenesis receptor-like kinase 3).	1e-14	GO_ID:52511	TAIR|gene:2084015 SPTR:Q9LFG1 symbol:AT3G53590.1 [GO:0004674 "protein serine/threonine kinase activity" evidence=ISS] [GO:0005524 "ATP binding" evidence=ISS] [GO:0006468 "protein amino acid phosphorylation" evidence=ISS] [GO:0007169 "transmembrane receptor protein tyrosine kinase signaling pathway" evidence=ISS] Pfam:PF00560 InterPro:IPR000719 InterPro:IPR008271 Pfam:PF00069 Prosite:PS00108 Inter…	2e-21
Ljwgs_051412.1	99.1.3.2.2133	U183_ARATH							U183_ARATH	Hypotheticalprotein,Putative UPF0183 protein.	2e-10
CM1488.13	99.1.4.716	GO_ID:2020										GO_ID:2020	TAIR|gene:2091510 SPTR:Q9LIC9 symbol:AT3G13690.1 [GO:0008372 "cellular component unknown" evidence=ND] [GO:0016301 "kinase activity" evidence=ISS] InterPro:IPR000719 Pfam:PF00069 InterPro:IPR008266 ProDom:PD000001 PROSITE:PS50011 PROSITE:PS00109 HSSP:P36897 EMBL:AP001307 SPTR:Q9LIC9	1e-125
chr1.CM0800.24	99.1.3.2.158	AIR12_ARATH							AIR12_ARATH	Auxinsignalingpathway;Glycoprotein;GPI-anchor;Lipoprotein;Membrane;Signal,Auxin-induced in root cultures protein 12 precursor.	6e-37	GO_ID:47972	TAIR|gene:2090239 SPTR:Q9LSE7 symbol:AT3G25290.1 [GO:0016020 "membrane" evidence=ISS] [GO:0007275 "development" evidence=ISS] InterPro:IPR005018 SMART:SM00664 PROSITE:PS50836 InterPro:IPR006593 PROSITE:PS50939 SMART:SM00665 InterPro:IPR007613 Pfam:PF04526 EMBL:AB026647 EMBL:AY057704 EMBL:BT002214 SPTR:Q9LSE7	8e-108
chr1.CM0800.24	99.1.4.1422	GO_ID:47972							AIR12_ARATH	Auxinsignalingpathway;Glycoprotein;GPI-anchor;Lipoprotein;Membrane;Signal,Auxin-induced in root cultures protein 12 precursor.	6e-37	GO_ID:47972	TAIR|gene:2090239 SPTR:Q9LSE7 symbol:AT3G25290.1 [GO:0016020 "membrane" evidence=ISS] [GO:0007275 "development" evidence=ISS] InterPro:IPR005018 SMART:SM00664 PROSITE:PS50836 InterPro:IPR006593 PROSITE:PS50939 SMART:SM00665 InterPro:IPR007613 Pfam:PF04526 EMBL:AB026647 EMBL:AY057704 EMBL:BT002214 SPTR:Q9LSE7	8e-108
chr6.CM0314.35	99.1.4.6129	GO_ID:1073										GO_ID:1073	TAIR|gene:2181717 SPTR:Q8LDS4 symbol:AT5G02600.1 [GO:0030001 "metal ion transport" evidence=ISS] [GO:0046872 "metal ion binding" evidence=ISS] InterPro:IPR006121 Pfam:PF00403 PROSITE:PS50846 EMBL:AY085833 EMBL:AK117227 EMBL:BT008344 EMBL:AK221722 SPTR:Q8LDS4	6e-22
Ljwgs_033074.1	99.1.4.5928	GO_ID:14661										GO_ID:14661	TAIR|gene:2098709 SPTR:Q9SCR3 symbol:AT3G50620.1 [GO:0000004 "biological process unknown" evidence=ND] [GO:0008372 "cellular component unknown" evidence=ND] EMBL:AL133363 PIR:T46093 SPTR:Q9SCR3	8e-38
chr1.CM0088.68	99.1.4.1671	GO_ID:34499										GO_ID:34499	TAIR|gene:2134287 SPTR:Q8L9K4 symbol:AT4G33800.1 [GO:0005554 "molecular function unknown" evidence=ND] [GO:0000004 "biological process unknown" evidence=ND] EMBL:AY088383 SPTR:Q8L9K4	4e-14
Ljwgs_042620.1	1.2.6.9	E1.11.1.7 peroxidase [EC:1.11.1.7] [GO:0004601]	ath:At5g05340	K18I23.14; peroxidase, putative [EC:1.11.1.7] [KO:K00430]	2e-37				PER52_ARATH	Calcium;Glycoprotein;Heme;Hydrogenperoxide;Iron;Metal-binding;Multigenefamily;Oxidoreductase;Peroxidase;Signal,Peroxidase 52 precursor (EC 1.11.1.7) (Atperox P52) (ATP49).	1e-37	GO_ID:29236	TAIR|gene:2028279 SPTR:Q96512 symbol:AT1G44970.1 [GO:0004601 "peroxidase activity" evidence=ISS] InterPro:IPR002016 InterPro:IPR000823 Pfam:PF00141 InterPro:IPR010255 PROSITE:PS00435 PROSITE:PS00436 PRINTS:PR00458 PROSITE:PS50873 PRINTS:PR00461 EMBL:AC020576 EMBL:X98804 EMBL:AC007915 EMBL:BT008612 EMBL:AY086626 HSSP:Q42578 GeneFarm:1834 SPTR:Q96512	2e-30
Ljwgs_042620.1	1.3.11.18	E1.11.1.7 peroxidase [EC:1.11.1.7] [GO:0004601]	ath:At5g05340	K18I23.14; peroxidase, putative [EC:1.11.1.7] [KO:K00430]	2e-37				PER52_ARATH	Calcium;Glycoprotein;Heme;Hydrogenperoxide;Iron;Metal-binding;Multigenefamily;Oxidoreductase;Peroxidase;Signal,Peroxidase 52 precursor (EC 1.11.1.7) (Atperox P52) (ATP49).	1e-37	GO_ID:29236	TAIR|gene:2028279 SPTR:Q96512 symbol:AT1G44970.1 [GO:0004601 "peroxidase activity" evidence=ISS] InterPro:IPR002016 InterPro:IPR000823 Pfam:PF00141 InterPro:IPR010255 PROSITE:PS00435 PROSITE:PS00436 PRINTS:PR00458 PROSITE:PS50873 PRINTS:PR00461 EMBL:AC020576 EMBL:X98804 EMBL:AC007915 EMBL:BT008612 EMBL:AY086626 HSSP:Q42578 GeneFarm:1834 SPTR:Q96512	2e-30
Ljwgs_042620.1	1.5.13.21	E1.11.1.7 peroxidase [EC:1.11.1.7] [GO:0004601]	ath:At5g05340	K18I23.14; peroxidase, putative [EC:1.11.1.7] [KO:K00430]	2e-37				PER52_ARATH	Calcium;Glycoprotein;Heme;Hydrogenperoxide;Iron;Metal-binding;Multigenefamily;Oxidoreductase;Peroxidase;Signal,Peroxidase 52 precursor (EC 1.11.1.7) (Atperox P52) (ATP49).	1e-37	GO_ID:29236	TAIR|gene:2028279 SPTR:Q96512 symbol:AT1G44970.1 [GO:0004601 "peroxidase activity" evidence=ISS] InterPro:IPR002016 InterPro:IPR000823 Pfam:PF00141 InterPro:IPR010255 PROSITE:PS00435 PROSITE:PS00436 PRINTS:PR00458 PROSITE:PS50873 PRINTS:PR00461 EMBL:AC020576 EMBL:X98804 EMBL:AC007915 EMBL:BT008612 EMBL:AY086626 HSSP:Q42578 GeneFarm:1834 SPTR:Q96512	2e-30
Ljwgs_042620.1	1.10.6.4	E1.11.1.7 peroxidase [EC:1.11.1.7] [GO:0004601]	ath:At5g05340	K18I23.14; peroxidase, putative [EC:1.11.1.7] [KO:K00430]	2e-37				PER52_ARATH	Calcium;Glycoprotein;Heme;Hydrogenperoxide;Iron;Metal-binding;Multigenefamily;Oxidoreductase;Peroxidase;Signal,Peroxidase 52 precursor (EC 1.11.1.7) (Atperox P52) (ATP49).	1e-37	GO_ID:29236	TAIR|gene:2028279 SPTR:Q96512 symbol:AT1G44970.1 [GO:0004601 "peroxidase activity" evidence=ISS] InterPro:IPR002016 InterPro:IPR000823 Pfam:PF00141 InterPro:IPR010255 PROSITE:PS00435 PROSITE:PS00436 PRINTS:PR00458 PROSITE:PS50873 PRINTS:PR00461 EMBL:AC020576 EMBL:X98804 EMBL:AC007915 EMBL:BT008612 EMBL:AY086626 HSSP:Q42578 GeneFarm:1834 SPTR:Q96512	2e-30
chr2.CM0346.1.1	1.1.11.20	E1.1.1.27, ldh L-lactate dehydrogenase [EC:1.1.1.27] [COG:COG0039] [GO:0004459]	ath:At4g17260	FCAALL.172; L-lactate dehydrogenase, putative [EC:1.1.1.27] [KO:K00016]	4e-37	SPy1151	COG0039	1e-10	LDH_MAIZE	Glycolysis;NAD;Oxidoreductase,L-lactate dehydrogenase (EC 1.1.1.27) (LDH).	3e-30	GO_ID:47359	TAIR|gene:2130763 SPTR:O23569 symbol:AT4G17260.1 [GO:0004457 "lactate dehydrogenase activity" evidence=ISS] [GO:0009737 "response to abscisic acid stimulus" evidence=IEP] InterPro:IPR001236 InterPro:IPR000205 InterPro:IPR001557 InterPro:IPR011304 Pfam:PF00056 GO:GO:0005737 HSSP:P00338 Pfam:PF02866 PIRSF:PIRSF000102 PRINTS:PR00086 TIGRFAMs:TIGR01771 PROSITE:PS00064 EMBL:Z97343 EMBL:AL161546 PIR:F7…	1e-37
chr2.CM0346.1.1	1.5.5.12	E1.1.1.27, ldh L-lactate dehydrogenase [EC:1.1.1.27] [COG:COG0039] [GO:0004459]	ath:At4g17260	FCAALL.172; L-lactate dehydrogenase, putative [EC:1.1.1.27] [KO:K00016]	4e-37	SPy1151	COG0039	1e-10	LDH_MAIZE	Glycolysis;NAD;Oxidoreductase,L-lactate dehydrogenase (EC 1.1.1.27) (LDH).	3e-30	GO_ID:47359	TAIR|gene:2130763 SPTR:O23569 symbol:AT4G17260.1 [GO:0004457 "lactate dehydrogenase activity" evidence=ISS] [GO:0009737 "response to abscisic acid stimulus" evidence=IEP] InterPro:IPR001236 InterPro:IPR000205 InterPro:IPR001557 InterPro:IPR011304 Pfam:PF00056 GO:GO:0005737 HSSP:P00338 Pfam:PF02866 PIRSF:PIRSF000102 PRINTS:PR00086 TIGRFAMs:TIGR01771 PROSITE:PS00064 EMBL:Z97343 EMBL:AL161546 PIR:F7…	1e-37
chr2.CM0346.1.1	1.1.11.38.2	E1.1.1.37B, mdh malate dehydrogenase [COG:COG0039]	ath:At4g17260	FCAALL.172; L-lactate dehydrogenase, putative [EC:1.1.1.27] [KO:K00016]	4e-37	SPy1151	COG0039	1e-10	LDH_MAIZE	Glycolysis;NAD;Oxidoreductase,L-lactate dehydrogenase (EC 1.1.1.27) (LDH).	3e-30	GO_ID:47359	TAIR|gene:2130763 SPTR:O23569 symbol:AT4G17260.1 [GO:0004457 "lactate dehydrogenase activity" evidence=ISS] [GO:0009737 "response to abscisic acid stimulus" evidence=IEP] InterPro:IPR001236 InterPro:IPR000205 InterPro:IPR001557 InterPro:IPR011304 Pfam:PF00056 GO:GO:0005737 HSSP:P00338 Pfam:PF02866 PIRSF:PIRSF000102 PRINTS:PR00086 TIGRFAMs:TIGR01771 PROSITE:PS00064 EMBL:Z97343 EMBL:AL161546 PIR:F7…	1e-37
chr2.CM0346.1.1	1.1.2.15.2	E1.1.1.37B, mdh malate dehydrogenase [COG:COG0039]	ath:At4g17260	FCAALL.172; L-lactate dehydrogenase, putative [EC:1.1.1.27] [KO:K00016]	4e-37	SPy1151	COG0039	1e-10	LDH_MAIZE	Glycolysis;NAD;Oxidoreductase,L-lactate dehydrogenase (EC 1.1.1.27) (LDH).	3e-30	GO_ID:47359	TAIR|gene:2130763 SPTR:O23569 symbol:AT4G17260.1 [GO:0004457 "lactate dehydrogenase activity" evidence=ISS] [GO:0009737 "response to abscisic acid stimulus" evidence=IEP] InterPro:IPR001236 InterPro:IPR000205 InterPro:IPR001557 InterPro:IPR011304 Pfam:PF00056 GO:GO:0005737 HSSP:P00338 Pfam:PF02866 PIRSF:PIRSF000102 PRINTS:PR00086 TIGRFAMs:TIGR01771 PROSITE:PS00064 EMBL:Z97343 EMBL:AL161546 PIR:F7…	1e-37
chr2.CM0346.1.1	1.2.4.21.2	E1.1.1.37B, mdh malate dehydrogenase [COG:COG0039]	ath:At4g17260	FCAALL.172; L-lactate dehydrogenase, putative [EC:1.1.1.27] [KO:K00016]	4e-37	SPy1151	COG0039	1e-10	LDH_MAIZE	Glycolysis;NAD;Oxidoreductase,L-lactate dehydrogenase (EC 1.1.1.27) (LDH).	3e-30	GO_ID:47359	TAIR|gene:2130763 SPTR:O23569 symbol:AT4G17260.1 [GO:0004457 "lactate dehydrogenase activity" evidence=ISS] [GO:0009737 "response to abscisic acid stimulus" evidence=IEP] InterPro:IPR001236 InterPro:IPR000205 InterPro:IPR001557 InterPro:IPR011304 Pfam:PF00056 GO:GO:0005737 HSSP:P00338 Pfam:PF02866 PIRSF:PIRSF000102 PRINTS:PR00086 TIGRFAMs:TIGR01771 PROSITE:PS00064 EMBL:Z97343 EMBL:AL161546 PIR:F7…	1e-37
chr2.CM0346.1.1	1.1.1.16	E1.1.1.27, ldh L-lactate dehydrogenase [EC:1.1.1.27] [COG:COG0039] [GO:0004459]	ath:At4g17260	FCAALL.172; L-lactate dehydrogenase, putative [EC:1.1.1.27] [KO:K00016]	4e-37	SPy1151	COG0039	1e-10	LDH_MAIZE	Glycolysis;NAD;Oxidoreductase,L-lactate dehydrogenase (EC 1.1.1.27) (LDH).	3e-30	GO_ID:47359	TAIR|gene:2130763 SPTR:O23569 symbol:AT4G17260.1 [GO:0004457 "lactate dehydrogenase activity" evidence=ISS] [GO:0009737 "response to abscisic acid stimulus" evidence=IEP] InterPro:IPR001236 InterPro:IPR000205 InterPro:IPR001557 InterPro:IPR011304 Pfam:PF00056 GO:GO:0005737 HSSP:P00338 Pfam:PF02866 PIRSF:PIRSF000102 PRINTS:PR00086 TIGRFAMs:TIGR01771 PROSITE:PS00064 EMBL:Z97343 EMBL:AL161546 PIR:F7…	1e-37
chr2.CM0346.1.1	1.2.4.20	E1.1.1.82 malate dehydrogenase (NADP+) [EC:1.1.1.82] [COG:COG2055 COG0039]	ath:At4g17260	FCAALL.172; L-lactate dehydrogenase, putative [EC:1.1.1.27] [KO:K00016]	4e-37	SPy1151	COG0039	1e-10	LDH_MAIZE	Glycolysis;NAD;Oxidoreductase,L-lactate dehydrogenase (EC 1.1.1.27) (LDH).	3e-30	GO_ID:47359	TAIR|gene:2130763 SPTR:O23569 symbol:AT4G17260.1 [GO:0004457 "lactate dehydrogenase activity" evidence=ISS] [GO:0009737 "response to abscisic acid stimulus" evidence=IEP] InterPro:IPR001236 InterPro:IPR000205 InterPro:IPR001557 InterPro:IPR011304 Pfam:PF00056 GO:GO:0005737 HSSP:P00338 Pfam:PF02866 PIRSF:PIRSF000102 PRINTS:PR00086 TIGRFAMs:TIGR01771 PROSITE:PS00064 EMBL:Z97343 EMBL:AL161546 PIR:F7…	1e-37
chr2.CM0346.1.1	1.1.12.3.2	E1.1.1.37B, mdh malate dehydrogenase [EC:1.1.1.37] [COG:COG0039]	ath:At4g17260	FCAALL.172; L-lactate dehydrogenase, putative [EC:1.1.1.27] [KO:K00016]	4e-37	SPy1151	COG0039	1e-10	LDH_MAIZE	Glycolysis;NAD;Oxidoreductase,L-lactate dehydrogenase (EC 1.1.1.27) (LDH).	3e-30	GO_ID:47359	TAIR|gene:2130763 SPTR:O23569 symbol:AT4G17260.1 [GO:0004457 "lactate dehydrogenase activity" evidence=ISS] [GO:0009737 "response to abscisic acid stimulus" evidence=IEP] InterPro:IPR001236 InterPro:IPR000205 InterPro:IPR001557 InterPro:IPR011304 Pfam:PF00056 GO:GO:0005737 HSSP:P00338 Pfam:PF02866 PIRSF:PIRSF000102 PRINTS:PR00086 TIGRFAMs:TIGR01771 PROSITE:PS00064 EMBL:Z97343 EMBL:AL161546 PIR:F7…	1e-37
chr2.CM0346.1.1	1.2.5.2.2	E1.1.1.37B, mdh malate dehydrogenase [COG:COG0039]	ath:At4g17260	FCAALL.172; L-lactate dehydrogenase, putative [EC:1.1.1.27] [KO:K00016]	4e-37	SPy1151	COG0039	1e-10	LDH_MAIZE	Glycolysis;NAD;Oxidoreductase,L-lactate dehydrogenase (EC 1.1.1.27) (LDH).	3e-30	GO_ID:47359	TAIR|gene:2130763 SPTR:O23569 symbol:AT4G17260.1 [GO:0004457 "lactate dehydrogenase activity" evidence=ISS] [GO:0009737 "response to abscisic acid stimulus" evidence=IEP] InterPro:IPR001236 InterPro:IPR000205 InterPro:IPR001557 InterPro:IPR011304 Pfam:PF00056 GO:GO:0005737 HSSP:P00338 Pfam:PF02866 PIRSF:PIRSF000102 PRINTS:PR00086 TIGRFAMs:TIGR01771 PROSITE:PS00064 EMBL:Z97343 EMBL:AL161546 PIR:F7…	1e-37
chr2.CM0346.1.1	1.1.11.39	E1.1.1.82 malate dehydrogenase (NADP+) [EC:1.1.1.82] [COG:COG2055 COG0039]	ath:At4g17260	FCAALL.172; L-lactate dehydrogenase, putative [EC:1.1.1.27] [KO:K00016]	4e-37	SPy1151	COG0039	1e-10	LDH_MAIZE	Glycolysis;NAD;Oxidoreductase,L-lactate dehydrogenase (EC 1.1.1.27) (LDH).	3e-30	GO_ID:47359	TAIR|gene:2130763 SPTR:O23569 symbol:AT4G17260.1 [GO:0004457 "lactate dehydrogenase activity" evidence=ISS] [GO:0009737 "response to abscisic acid stimulus" evidence=IEP] InterPro:IPR001236 InterPro:IPR000205 InterPro:IPR001557 InterPro:IPR011304 Pfam:PF00056 GO:GO:0005737 HSSP:P00338 Pfam:PF02866 PIRSF:PIRSF000102 PRINTS:PR00086 TIGRFAMs:TIGR01771 PROSITE:PS00064 EMBL:Z97343 EMBL:AL161546 PIR:F7…	1e-37
chr2.CM0346.1.1	1.1.13.33	E1.1.1.27, ldh L-lactate dehydrogenase [EC:1.1.1.27] [COG:COG0039] [GO:0004459]	ath:At4g17260	FCAALL.172; L-lactate dehydrogenase, putative [EC:1.1.1.27] [KO:K00016]	4e-37	SPy1151	COG0039	1e-10	LDH_MAIZE	Glycolysis;NAD;Oxidoreductase,L-lactate dehydrogenase (EC 1.1.1.27) (LDH).	3e-30	GO_ID:47359	TAIR|gene:2130763 SPTR:O23569 symbol:AT4G17260.1 [GO:0004457 "lactate dehydrogenase activity" evidence=ISS] [GO:0009737 "response to abscisic acid stimulus" evidence=IEP] InterPro:IPR001236 InterPro:IPR000205 InterPro:IPR001557 InterPro:IPR011304 Pfam:PF00056 GO:GO:0005737 HSSP:P00338 Pfam:PF02866 PIRSF:PIRSF000102 PRINTS:PR00086 TIGRFAMs:TIGR01771 PROSITE:PS00064 EMBL:Z97343 EMBL:AL161546 PIR:F7…	1e-37
TM1408.11	99.1.4.511	GO_ID:11557										GO_ID:11557	TAIR|gene:2131758 SPTR:O81831 symbol:AT4G27280.1 [GO:0000004 "biological process unknown" evidence=ND] [GO:0005509 "calcium ion binding" evidence=ISS] InterPro:IPR002048 Pfam:PF00036 InterPro:IPR011992 Prosite:PS00018 ProDom:PD000012 HSSP:P41208 EMBL:AL161566 EMBL:AL030978 EMBL:AY058165 EMBL:AY085115 EMBL:AY098973 EMBL:AY363867 PIR:T05752 SPTR:O81831	2e-34
Ljwgs_037770.1	99.1.3.2.885	SUP_ARATH							SUP_ARATH	3D-structure;Developmentalprotein;Differentiation;DNA-binding;Flowering;Metal-binding;Nuclearprotein;Repressor;Transcription;Transcriptionregulation;Zinc;Zinc-finger,Transcriptional regulator SUPERMAN.	1e-13	GO_ID:24628	TAIR|gene:2086267 SPTR:Q38895 symbol:AT3G23130.1 [GO:0003677 "DNA binding" evidence=TAS] [GO:0003700 "transcription factor activity" evidence=ISS;IMP;TAS] [GO:0016481 "negative regulation of transcription" evidence=IMP] [GO:0003676 "nucleic acid binding" evidence=ISS] [GO:0008270 "zinc ion binding" evidence=ISS] InterPro:IPR007087 Prosite:PS00028 Pfam:PF00096 SMART:SM00355 PROSITE:PS50157 EMBL:U3…	4e-14
Ljwgs_037770.1	99.1.4.4979	GO_ID:24628							SUP_ARATH	3D-structure;Developmentalprotein;Differentiation;DNA-binding;Flowering;Metal-binding;Nuclearprotein;Repressor;Transcription;Transcriptionregulation;Zinc;Zinc-finger,Transcriptional regulator SUPERMAN.	1e-13	GO_ID:24628	TAIR|gene:2086267 SPTR:Q38895 symbol:AT3G23130.1 [GO:0003677 "DNA binding" evidence=TAS] [GO:0003700 "transcription factor activity" evidence=ISS;IMP;TAS] [GO:0016481 "negative regulation of transcription" evidence=IMP] [GO:0003676 "nucleic acid binding" evidence=ISS] [GO:0008270 "zinc ion binding" evidence=ISS] InterPro:IPR007087 Prosite:PS00028 Pfam:PF00096 SMART:SM00355 PROSITE:PS50157 EMBL:U3…	4e-14
TM1006.15	1.4.1.49	E3.2.2.4, amn AMP nucleosidase [EC:3.2.2.4] [COG:COG0775] [GO:0008714]	ccr:CC2266	5-methylthioadenosine nucleosidase / S-adenosylhomocysteine nucleosidase [EC:3.2.2.16 3.2.2.9] [KO:K01244 K01243]	2e-34	CC2266	COG0775	4e-35	BSPA_POPDE	Glycoprotein;Multigenefamily;Signal;Storageprotein,Bark storage protein A precursor.	6e-37	GO_ID:39351	TAIR|gene:2136001 SPTR:Q8GW53 symbol:AT4G24340.1 [GO:0003824 "catalytic activity" evidence=ISS] [GO:0009116 "nucleoside metabolism" evidence=ISS] InterPro:IPR000845 Pfam:PF01048 EMBL:AK119074 EMBL:BT005314 SPTR:Q8GW53	2e-55
TM1006.15	1.5.10.33	E3.2.2.16, pfs 5-methylthioadenosine nucleosidase [EC:3.2.2.16] [COG:COG0775] [GO:0008930]	ccr:CC2266	5-methylthioadenosine nucleosidase / S-adenosylhomocysteine nucleosidase [EC:3.2.2.16 3.2.2.9] [KO:K01244 K01243]	2e-34	CC2266	COG0775	4e-35	BSPA_POPDE	Glycoprotein;Multigenefamily;Signal;Storageprotein,Bark storage protein A precursor.	6e-37	GO_ID:39351	TAIR|gene:2136001 SPTR:Q8GW53 symbol:AT4G24340.1 [GO:0003824 "catalytic activity" evidence=ISS] [GO:0009116 "nucleoside metabolism" evidence=ISS] InterPro:IPR000845 Pfam:PF01048 EMBL:AK119074 EMBL:BT005314 SPTR:Q8GW53	2e-55
TM1006.15	1.5.4.18	E3.2.2.9, pfs S-adenosylhomocysteine nucleosidase [EC:3.2.2.9] [COG:COG0775] [GO:0008782]	ccr:CC2266	5-methylthioadenosine nucleosidase / S-adenosylhomocysteine nucleosidase [EC:3.2.2.16 3.2.2.9] [KO:K01244 K01243]	2e-34	CC2266	COG0775	4e-35	BSPA_POPDE	Glycoprotein;Multigenefamily;Signal;Storageprotein,Bark storage protein A precursor.	6e-37	GO_ID:39351	TAIR|gene:2136001 SPTR:Q8GW53 symbol:AT4G24340.1 [GO:0003824 "catalytic activity" evidence=ISS] [GO:0009116 "nucleoside metabolism" evidence=ISS] InterPro:IPR000845 Pfam:PF01048 EMBL:AK119074 EMBL:BT005314 SPTR:Q8GW53	2e-55
Ljwgs_063406.1	99.1.4.2326	GO_ID:37443										GO_ID:37443	TAIR|gene:2042005 SPTR:Q9ZUY4 symbol:AT2G27830.1 [GO:0005554 "molecular function unknown" evidence=ND] EMBL:AC005824 EMBL:AY065133 EMBL:AY087289 EMBL:AY114584 PIR:E84677 SPTR:Q9ZUY4	8e-17
