# Supplementary material for: Dissection of Symbiosis and Organ Development by Integrated Transcriptome Analysis of Lotus japonicus Mutant and Wild-Type Plants
Source: PLoS One. 2009 Aug 7;4(8):e6556. doi: 10.1371/journal.pone.0006556 (PMC2717213; doi:10.1371/journal.pone.0006556)
Supplement: Folder S5 — Fix-minus mutants (9.19 MB ZIP) [file pone.0006556.s013.zip › S5.FIX-MINUS MUTANTS copy/5.1.Fix_minus_Nodule_vs_Uninoclated_Root/5.1.2. Specific transcript analysis/5.1.2.11/5.1.2.11.brassinosteroid.txt]

Ljwgs_084669.1	3.3.10.117	BMPR1  bone morphogenetic protein receptor, type I [EC:2.7.1.37]  	ath:At5g02290	 T1E22.50; protein kinase, putative [EC:2.7.1.37] [KO:K00870]	5e-12				BAK1_ARATH	ATP-binding;Glycoprotein;Kinase;Leucine-richrepeat;Membrane;Nucleotide-binding;Phosphorylation;Repeat;Serine/threonine-proteinkinase;Signal;Transferase;Transmembrane,BRASSINOSTEROID INSENSITIVE 1-associated receptor kinase 1 precursor (EC 2.7.1.37) (BRI1-associated receptor kinase 1) (Somatic embryogenesis receptor-like kinase 3).	1e-14	GO_ID:52511	TAIR|gene:2084015 SPTR:Q9LFG1 symbol:AT3G53590.1 [GO:0004674 "protein serine/threonine kinase activity" evidence=ISS] [GO:0005524 "ATP binding" evidence=ISS] [GO:0006468 "protein amino acid phosphorylation" evidence=ISS] [GO:0007169 "transmembrane receptor protein tyrosine kinase signaling pathway" evidence=ISS] Pfam:PF00560 InterPro:IPR000719 InterPro:IPR008271 Pfam:PF00069 Prosite:PS00108 InterPro:IPR001611 InterPro:IPR007090 Prosite:PS00107 ProDom:PD000001 PROSITE:PS50011 PRINTS:PR00019 HSSP:P25147 EMBL:AL132966 PIR:T45899 SPTR:Q9LFG1	2e-21

Ljwgs_084669.1	3.2.2.1	Protein kinase [EC:2.7.1.37]  	ath:At5g02290	 T1E22.50; protein kinase, putative [EC:2.7.1.37] [KO:K00870]	5e-12				BAK1_ARATH	ATP-binding;Glycoprotein;Kinase;Leucine-richrepeat;Membrane;Nucleotide-binding;Phosphorylation;Repeat;Serine/threonine-proteinkinase;Signal;Transferase;Transmembrane,BRASSINOSTEROID INSENSITIVE 1-associated receptor kinase 1 precursor (EC 2.7.1.37) (BRI1-associated receptor kinase 1) (Somatic embryogenesis receptor-like kinase 3).	1e-14	GO_ID:52511	TAIR|gene:2084015 SPTR:Q9LFG1 symbol:AT3G53590.1 [GO:0004674 "protein serine/threonine kinase activity" evidence=ISS] [GO:0005524 "ATP binding" evidence=ISS] [GO:0006468 "protein amino acid phosphorylation" evidence=ISS] [GO:0007169 "transmembrane receptor protein tyrosine kinase signaling pathway" evidence=ISS] Pfam:PF00560 InterPro:IPR000719 InterPro:IPR008271 Pfam:PF00069 Prosite:PS00108 InterPro:IPR001611 InterPro:IPR007090 Prosite:PS00107 ProDom:PD000001 PROSITE:PS50011 PRINTS:PR00019 HSSP:P25147 EMBL:AL132966 PIR:T45899 SPTR:Q9LFG1	2e-21
