# Supplementary material for: Dissection of Symbiosis and Organ Development by Integrated Transcriptome Analysis of Lotus japonicus Mutant and Wild-Type Plants
Source: PLoS One. 2009 Aug 7;4(8):e6556. doi: 10.1371/journal.pone.0006556 (PMC2717213; doi:10.1371/journal.pone.0006556)
Supplement: Folder S5 — Fix-minus mutants (9.19 MB ZIP) [file pone.0006556.s013.zip › S5.FIX-MINUS MUTANTS copy/5.1.Fix_minus_Nodule_vs_Uninoclated_Root/5.1.2. Specific transcript analysis/5.1.2.11/5.1.2.11.kinase.txt]

chr2.CM0695.47	4.1.1.2	[COG:COG0643 COG0784 COG0835] [GO:0000155 0000156 0004673]	pae:PA0928	sensor/response regulator hybrid [EC:2.7.3.-] [KO:K07678]	4e-14	mlr3786_2	COG0784	8e-16	GACS_PSESY	Innermembrane;Kinase;Membrane;Phosphorylation;Sensorytransduction;Transferase;Transmembrane;Two-componentregulatorysystem,Sensor protein gacS (EC 2.7.3.-).	1e-13	GO_ID:51804	TIGR_CMR|SO0859 SPTR:Q8EII0 symbol:SO0859 "sensory box histidine kinase/response regulator" [GO:0000155 "two-component sensor molecule activity" evidence=ISS] [GO:0000156 "two-component response regulator activity" evidence=ISS] [GO:0000160 "two-component signal transduction system (phosphorelay)" evidence=ISS] InterPro:IPR000014 InterPro:IPR003594 Pfam:PF01627 Pfam:PF02518 InterPro:IPR003661 Int…	4e-16
chr2.CM0695.47	2.3.3.19	[COG:COG0784]	pae:PA0928	sensor/response regulator hybrid [EC:2.7.3.-] [KO:K07678]	4e-14	mlr3786_2	COG0784	8e-16	GACS_PSESY	Innermembrane;Kinase;Membrane;Phosphorylation;Sensorytransduction;Transferase;Transmembrane;Two-componentregulatorysystem,Sensor protein gacS (EC 2.7.3.-).	1e-13	GO_ID:51804	TIGR_CMR|SO0859 SPTR:Q8EII0 symbol:SO0859 "sensory box histidine kinase/response regulator" [GO:0000155 "two-component sensor molecule activity" evidence=ISS] [GO:0000156 "two-component response regulator activity" evidence=ISS] [GO:0000160 "two-component signal transduction system (phosphorelay)" evidence=ISS] InterPro:IPR000014 InterPro:IPR003594 Pfam:PF01627 Pfam:PF02518 InterPro:IPR003661 Int…	4e-16
chr2.CM0695.47	2.3.3.23	PILL type IV pili sensor histidine kinase/response regulator [COG:COG0643 COG0784]	pae:PA0928	sensor/response regulator hybrid [EC:2.7.3.-] [KO:K07678]	4e-14	mlr3786_2	COG0784	8e-16	GACS_PSESY	Innermembrane;Kinase;Membrane;Phosphorylation;Sensorytransduction;Transferase;Transmembrane;Two-componentregulatorysystem,Sensor protein gacS (EC 2.7.3.-).	1e-13	GO_ID:51804	TIGR_CMR|SO0859 SPTR:Q8EII0 symbol:SO0859 "sensory box histidine kinase/response regulator" [GO:0000155 "two-component sensor molecule activity" evidence=ISS] [GO:0000156 "two-component response regulator activity" evidence=ISS] [GO:0000160 "two-component signal transduction system (phosphorelay)" evidence=ISS] InterPro:IPR000014 InterPro:IPR003594 Pfam:PF01627 Pfam:PF02518 InterPro:IPR003661 Int…	4e-16
chr2.CM0695.47	3.2.1.2	Response regulator [GO:0000156] [COG:COG0784 COG2204 COG2197]	pae:PA0928	sensor/response regulator hybrid [EC:2.7.3.-] [KO:K07678]	4e-14	mlr3786_2	COG0784	8e-16	GACS_PSESY	Innermembrane;Kinase;Membrane;Phosphorylation;Sensorytransduction;Transferase;Transmembrane;Two-componentregulatorysystem,Sensor protein gacS (EC 2.7.3.-).	1e-13	GO_ID:51804	TIGR_CMR|SO0859 SPTR:Q8EII0 symbol:SO0859 "sensory box histidine kinase/response regulator" [GO:0000155 "two-component sensor molecule activity" evidence=ISS] [GO:0000156 "two-component response regulator activity" evidence=ISS] [GO:0000160 "two-component signal transduction system (phosphorelay)" evidence=ISS] InterPro:IPR000014 InterPro:IPR003594 Pfam:PF01627 Pfam:PF02518 InterPro:IPR003661 Int…	4e-16
chr2.CM0695.47	3.2.1.1	Sensor kinase [GO:0000155 0004673] [COG:COG0642]	pae:PA0928	sensor/response regulator hybrid [EC:2.7.3.-] [KO:K07678]	4e-14	mlr3786_2	COG0784	8e-16	GACS_PSESY	Innermembrane;Kinase;Membrane;Phosphorylation;Sensorytransduction;Transferase;Transmembrane;Two-componentregulatorysystem,Sensor protein gacS (EC 2.7.3.-).	1e-13	GO_ID:51804	TIGR_CMR|SO0859 SPTR:Q8EII0 symbol:SO0859 "sensory box histidine kinase/response regulator" [GO:0000155 "two-component sensor molecule activity" evidence=ISS] [GO:0000156 "two-component response regulator activity" evidence=ISS] [GO:0000160 "two-component signal transduction system (phosphorelay)" evidence=ISS] InterPro:IPR000014 InterPro:IPR003594 Pfam:PF01627 Pfam:PF02518 InterPro:IPR003661 Int…	4e-16
Ljwgs_149482.2	99.1.3.2.41	LEC2_CLALU							LEC2_CLALU	Calcium;Directproteinsequencing;Glycoprotein;Lectin;Manganese;Mannose-binding;Metal-binding;Signal,Agglutinin-2 precursor (Agglutinin II) (ClAII) (LecClAII).	3e-09	GO_ID:47859	TAIR|gene:2083985 SPTR:Q9LFH9 symbol:AT3G53380.1 [GO:0016301 "kinase activity" evidence=ISS] [GO:0030246 "carbohydrate binding" evidence=ISS] InterPro:IPR000719 InterPro:IPR008271 Pfam:PF00069 Prosite:PS00108 InterPro:IPR001220 InterPro:IPR000985 Prosite:PS00107 Pfam:PF00139 Pfam:PF00138 ProDom:PD000001 PROSITE:PS50011 PROSITE:PS00307 HSSP:P05046 ProDom:PD000671 ProDom:PD000711 EMBL:AL132966 PIR:…	2e-57
Ljwgs_149482.2	99.1.4.1693	GO_ID:47859							LEC2_CLALU	Calcium;Directproteinsequencing;Glycoprotein;Lectin;Manganese;Mannose-binding;Metal-binding;Signal,Agglutinin-2 precursor (Agglutinin II) (ClAII) (LecClAII).	3e-09	GO_ID:47859	TAIR|gene:2083985 SPTR:Q9LFH9 symbol:AT3G53380.1 [GO:0016301 "kinase activity" evidence=ISS] [GO:0030246 "carbohydrate binding" evidence=ISS] InterPro:IPR000719 InterPro:IPR008271 Pfam:PF00069 Prosite:PS00108 InterPro:IPR001220 InterPro:IPR000985 Prosite:PS00107 Pfam:PF00139 Pfam:PF00138 ProDom:PD000001 PROSITE:PS50011 PROSITE:PS00307 HSSP:P05046 ProDom:PD000671 ProDom:PD000711 EMBL:AL132966 PIR:…	2e-57
Ljwgs_084669.1	3.3.10.117	BMPR1 bone morphogenetic protein receptor, type I [EC:2.7.1.37]	ath:At5g02290	T1E22.50; protein kinase, putative [EC:2.7.1.37] [KO:K00870]	5e-12				BAK1_ARATH	ATP-binding;Glycoprotein;Kinase;Leucine-richrepeat;Membrane;Nucleotide-binding;Phosphorylation;Repeat;Serine/threonine-proteinkinase;Signal;Transferase;Transmembrane,BRASSINOSTEROID INSENSITIVE 1-associated receptor kinase 1 precursor (EC 2.7.1.37) (BRI1-associated receptor kinase 1) (Somatic embryogenesis receptor-like kinase 3).	1e-14	GO_ID:52511	TAIR|gene:2084015 SPTR:Q9LFG1 symbol:AT3G53590.1 [GO:0004674 "protein serine/threonine kinase activity" evidence=ISS] [GO:0005524 "ATP binding" evidence=ISS] [GO:0006468 "protein amino acid phosphorylation" evidence=ISS] [GO:0007169 "transmembrane receptor protein tyrosine kinase signaling pathway" evidence=ISS] Pfam:PF00560 InterPro:IPR000719 InterPro:IPR008271 Pfam:PF00069 Prosite:PS00108 Inter…	2e-21
Ljwgs_084669.1	3.2.2.1	Protein kinase [EC:2.7.1.37]	ath:At5g02290	T1E22.50; protein kinase, putative [EC:2.7.1.37] [KO:K00870]	5e-12				BAK1_ARATH	ATP-binding;Glycoprotein;Kinase;Leucine-richrepeat;Membrane;Nucleotide-binding;Phosphorylation;Repeat;Serine/threonine-proteinkinase;Signal;Transferase;Transmembrane,BRASSINOSTEROID INSENSITIVE 1-associated receptor kinase 1 precursor (EC 2.7.1.37) (BRI1-associated receptor kinase 1) (Somatic embryogenesis receptor-like kinase 3).	1e-14	GO_ID:52511	TAIR|gene:2084015 SPTR:Q9LFG1 symbol:AT3G53590.1 [GO:0004674 "protein serine/threonine kinase activity" evidence=ISS] [GO:0005524 "ATP binding" evidence=ISS] [GO:0006468 "protein amino acid phosphorylation" evidence=ISS] [GO:0007169 "transmembrane receptor protein tyrosine kinase signaling pathway" evidence=ISS] Pfam:PF00560 InterPro:IPR000719 InterPro:IPR008271 Pfam:PF00069 Prosite:PS00108 Inter…	2e-21
CM1488.13	99.1.4.716	GO_ID:2020										GO_ID:2020	TAIR|gene:2091510 SPTR:Q9LIC9 symbol:AT3G13690.1 [GO:0008372 "cellular component unknown" evidence=ND] [GO:0016301 "kinase activity" evidence=ISS] InterPro:IPR000719 Pfam:PF00069 InterPro:IPR008266 ProDom:PD000001 PROSITE:PS50011 PROSITE:PS00109 HSSP:P36897 EMBL:AP001307 SPTR:Q9LIC9	1e-125
