# Supplementary material for: Dissection of Symbiosis and Organ Development by Integrated Transcriptome Analysis of Lotus japonicus Mutant and Wild-Type Plants
Source: PLoS One. 2009 Aug 7;4(8):e6556. doi: 10.1371/journal.pone.0006556 (PMC2717213; doi:10.1371/journal.pone.0006556)
Supplement: Folder S5 — Fix-minus mutants (9.19 MB ZIP) [file pone.0006556.s013.zip › S5.FIX-MINUS MUTANTS copy/5.1.Fix_minus_Nodule_vs_Uninoclated_Root/5.1.2. Specific transcript analysis/5.1.2.11/5.1.2.11.transcription factor.txt]

Ljwgs_042504.2	99.1.4.4101	GO_ID:45753							COL1_ARATH	DNA-binding;Metal-binding;Multigenefamily;Nuclearprotein;Repeat;Transcription;Transcriptionregulation;Zinc;Zinc-finger,Zinc finger protein CONSTANS-LIKE 1.	5e-21	GO_ID:45753	TAIR|gene:2143220 SPTR:O50055 symbol:AT5G15850.1 [GO:0007623 "circadian rhythm" evidence=IMP] [GO:0003700 "transcription factor activity" evidence=ISS] [GO:0008270 "zinc ion binding" evidence=ISS] InterPro:IPR000315 InterPro:IPR002926 Pfam:PF00643 PROSITE:PS50119 ProDom:PD007661 InterPro:IPR010402 Pfam:PF06203 PROSITE:PS51017 EMBL:AL391144 EMBL:Y10555 EMBL:Y10556 EMBL:AY074369 EMBL:BT002363 PIR:T…	2e-21
Ljwgs_042504.2	99.1.3.2.1207	COL1_ARATH							COL1_ARATH	DNA-binding;Metal-binding;Multigenefamily;Nuclearprotein;Repeat;Transcription;Transcriptionregulation;Zinc;Zinc-finger,Zinc finger protein CONSTANS-LIKE 1.	5e-21	GO_ID:45753	TAIR|gene:2143220 SPTR:O50055 symbol:AT5G15850.1 [GO:0007623 "circadian rhythm" evidence=IMP] [GO:0003700 "transcription factor activity" evidence=ISS] [GO:0008270 "zinc ion binding" evidence=ISS] InterPro:IPR000315 InterPro:IPR002926 Pfam:PF00643 PROSITE:PS50119 ProDom:PD007661 InterPro:IPR010402 Pfam:PF06203 PROSITE:PS51017 EMBL:AL391144 EMBL:Y10555 EMBL:Y10556 EMBL:AY074369 EMBL:BT002363 PIR:T…	2e-21
Ljwgs_023908.1	99.1.4.1809	GO_ID:47161							HAT9_ARATH	DNA-binding;Homeobox;Nuclearprotein,Homeobox-leucine zipper protein HAT9 (Homeodomain-leucine zipper protein HAT9) (Homeodomain transcription factor HAT9) (HD-ZIP protein 9).	2e-29	GO_ID:47161	TAIR|gene:3437061 SPTR:P46603 symbol:AT2G22800.1 [GO:0003700 "transcription factor activity" evidence=ISS] [GO:0003677 "DNA binding" evidence=ISS] [GO:0005634 "nucleus" evidence=ISS] [GO:0006355 "regulation of transcription, DNA-dependent" evidence=ISS] InterPro:IPR001356 InterPro:IPR003106 InterPro:IPR012287 Pfam:PF00046 PRINTS:PR00024 ProDom:PD000010 SMART:SM00389 PROSITE:PS00027 PROSITE:PS5007…	9e-30
Ljwgs_023908.1	99.1.3.2.2912	HAT9_ARATH							HAT9_ARATH	DNA-binding;Homeobox;Nuclearprotein,Homeobox-leucine zipper protein HAT9 (Homeodomain-leucine zipper protein HAT9) (Homeodomain transcription factor HAT9) (HD-ZIP protein 9).	2e-29	GO_ID:47161	TAIR|gene:3437061 SPTR:P46603 symbol:AT2G22800.1 [GO:0003700 "transcription factor activity" evidence=ISS] [GO:0003677 "DNA binding" evidence=ISS] [GO:0005634 "nucleus" evidence=ISS] [GO:0006355 "regulation of transcription, DNA-dependent" evidence=ISS] InterPro:IPR001356 InterPro:IPR003106 InterPro:IPR012287 Pfam:PF00046 PRINTS:PR00024 ProDom:PD000010 SMART:SM00389 PROSITE:PS00027 PROSITE:PS5007…	9e-30
Ljwgs_083908.1	99.1.4.520	GO_ID:46132										GO_ID:46132	TAIR|gene:2167627 SPTR:Q9FFH1 symbol:AT5G44180.1 [GO:0003700 "transcription factor activity" evidence=ISS] [GO:0005634 "nucleus" evidence=ISS] [GO:0006355 "regulation of transcription, DNA-dependent" evidence=ISS] InterPro:IPR001356 InterPro:IPR012287 InterPro:IPR004022 Pfam:PF00046 GO:GO:0005634 PRINTS:PR00024 ProDom:PD000010 SMART:SM00389 PROSITE:PS50071 SMART:SM00571 PROSITE:PS50827 Pfam:PF027…	4e-24
Ljwgs_035034.1	2.2.4.5.5	RPR2 ribonuclease P subunit RPR2 [COG:COG2023]	ath:At1g25250	F4F7.36; zinc finger (C2H2 type) family protein [EC:3.1.26.5] [KO:K03540]	6e-12							GO_ID:32091	TAIR|gene:2132396 SPTR:O22759 symbol:AT4G02670.1 [GO:0003700 "transcription factor activity" evidence=ISS] [GO:0045449 "regulation of transcription" evidence=TAS] [GO:0003676 "nucleic acid binding" evidence=ISS] [GO:0008270 "zinc ion binding" evidence=ISS] InterPro:IPR007087 Prosite:PS00028 Pfam:PF00096 SMART:SM00355 PROSITE:PS50157 EMBL:AC002330 EMBL:AL161495 PIR:T01082 SPTR:O22759	3e-25
Ljwgs_015327.1	99.1.3.2.1665	PIF3_ARATH							PIF3_ARATH	DNA-binding;Nuclearprotein;Phytochromesignalingpathway;Transcription;Transcriptionregulation,Phytochrome-interacting factor 3 (Phytochrome-associated protein 3) (Basic helix-loop-helix protein 8) (bHLH8) (AtbHLH008).	2e-15	GO_ID:42944	TAIR|gene:2012344 SPTR:O80536 symbol:AT1G09530.1 [GO:0007165 "signal transduction" evidence=TAS] [GO:0030528 "transcription regulator activity" evidence=TAS] [GO:0003700 "transcription factor activity" evidence=ISS] [GO:0003677 "DNA binding" evidence=ISS] Pfam:PF00010 InterPro:IPR001092 PROSITE:PS50888 HSSP:P25912 EMBL:AC003970 EMBL:AF100166 EMBL:AF088280 EMBL:AF251693 EMBL:AK117255 PIR:H86228 TR…	8e-16
Ljwgs_015327.1	99.1.3.2.1665	PIF3_ARATH							PIF3_ARATH	DNA-binding;Nuclearprotein;Phytochromesignalingpathway;Transcription;Transcriptionregulation,Phytochrome-interacting factor 3 (Phytochrome-associated protein 3) (Basic helix-loop-helix protein 8) (bHLH8) (AtbHLH008).	2e-15	GO_ID:42944	TAIR|gene:2012344 SPTR:O80536 symbol:AT1G09530.1 [GO:0007165 "signal transduction" evidence=TAS] [GO:0030528 "transcription regulator activity" evidence=TAS] [GO:0003700 "transcription factor activity" evidence=ISS] [GO:0003677 "DNA binding" evidence=ISS] Pfam:PF00010 InterPro:IPR001092 PROSITE:PS50888 HSSP:P25912 EMBL:AC003970 EMBL:AF100166 EMBL:AF088280 EMBL:AF251693 EMBL:AK117255 PIR:H86228 TR…	8e-16
Ljwgs_015327.1	99.1.4.702	GO_ID:42944							PIF3_ARATH	DNA-binding;Nuclearprotein;Phytochromesignalingpathway;Transcription;Transcriptionregulation,Phytochrome-interacting factor 3 (Phytochrome-associated protein 3) (Basic helix-loop-helix protein 8) (bHLH8) (AtbHLH008).	2e-15	GO_ID:42944	TAIR|gene:2012344 SPTR:O80536 symbol:AT1G09530.1 [GO:0007165 "signal transduction" evidence=TAS] [GO:0030528 "transcription regulator activity" evidence=TAS] [GO:0003700 "transcription factor activity" evidence=ISS] [GO:0003677 "DNA binding" evidence=ISS] Pfam:PF00010 InterPro:IPR001092 PROSITE:PS50888 HSSP:P25912 EMBL:AC003970 EMBL:AF100166 EMBL:AF088280 EMBL:AF251693 EMBL:AK117255 PIR:H86228 TR…	8e-16
Ljwgs_015327.1	99.1.4.702	GO_ID:42944							PIF3_ARATH	DNA-binding;Nuclearprotein;Phytochromesignalingpathway;Transcription;Transcriptionregulation,Phytochrome-interacting factor 3 (Phytochrome-associated protein 3) (Basic helix-loop-helix protein 8) (bHLH8) (AtbHLH008).	2e-15	GO_ID:42944	TAIR|gene:2012344 SPTR:O80536 symbol:AT1G09530.1 [GO:0007165 "signal transduction" evidence=TAS] [GO:0030528 "transcription regulator activity" evidence=TAS] [GO:0003700 "transcription factor activity" evidence=ISS] [GO:0003677 "DNA binding" evidence=ISS] Pfam:PF00010 InterPro:IPR001092 PROSITE:PS50888 HSSP:P25912 EMBL:AC003970 EMBL:AF100166 EMBL:AF088280 EMBL:AF251693 EMBL:AK117255 PIR:H86228 TR…	8e-16
Ljwgs_037770.1	99.1.3.2.885	SUP_ARATH							SUP_ARATH	3D-structure;Developmentalprotein;Differentiation;DNA-binding;Flowering;Metal-binding;Nuclearprotein;Repressor;Transcription;Transcriptionregulation;Zinc;Zinc-finger,Transcriptional regulator SUPERMAN.	1e-13	GO_ID:24628	TAIR|gene:2086267 SPTR:Q38895 symbol:AT3G23130.1 [GO:0003677 "DNA binding" evidence=TAS] [GO:0003700 "transcription factor activity" evidence=ISS;IMP;TAS] [GO:0016481 "negative regulation of transcription" evidence=IMP] [GO:0003676 "nucleic acid binding" evidence=ISS] [GO:0008270 "zinc ion binding" evidence=ISS] InterPro:IPR007087 Prosite:PS00028 Pfam:PF00096 SMART:SM00355 PROSITE:PS50157 EMBL:U3…	4e-14
Ljwgs_037770.1	99.1.4.4979	GO_ID:24628							SUP_ARATH	3D-structure;Developmentalprotein;Differentiation;DNA-binding;Flowering;Metal-binding;Nuclearprotein;Repressor;Transcription;Transcriptionregulation;Zinc;Zinc-finger,Transcriptional regulator SUPERMAN.	1e-13	GO_ID:24628	TAIR|gene:2086267 SPTR:Q38895 symbol:AT3G23130.1 [GO:0003677 "DNA binding" evidence=TAS] [GO:0003700 "transcription factor activity" evidence=ISS;IMP;TAS] [GO:0016481 "negative regulation of transcription" evidence=IMP] [GO:0003676 "nucleic acid binding" evidence=ISS] [GO:0008270 "zinc ion binding" evidence=ISS] InterPro:IPR007087 Prosite:PS00028 Pfam:PF00096 SMART:SM00355 PROSITE:PS50157 EMBL:U3…	4e-14
