# Supplementary material for: Dissection of Symbiosis and Organ Development by Integrated Transcriptome Analysis of Lotus japonicus Mutant and Wild-Type Plants
Source: PLoS One. 2009 Aug 7;4(8):e6556. doi: 10.1371/journal.pone.0006556 (PMC2717213; doi:10.1371/journal.pone.0006556)
Supplement: Folder S5 — Fix-minus mutants (9.19 MB ZIP) [file pone.0006556.s013.zip › S5.FIX-MINUS MUTANTS copy/5.1.Fix_minus_Nodule_vs_Uninoclated_Root/5.1.2. Specific transcript analysis/5.1.2.11/5.1.2.11.transporter.txt]

chr4.CM0288.61	3.1.3.49	TC.DASS  divalent anion:Na+ symporter, DASS family [COG:COG0471] [TC:2.A.47]  				HP0214	COG0471	3e-44	TDT_ARATH	Membrane;Transmembrane;Transport;Vacuole,Tonoplast dicarboxylate transporter (AttDT) (Vacuolar malate transporter) (Sodium-dicarboxylate cotransporter-like) (AtSDAT).	3e-164	GO_ID:53409	TAIR|gene:2168987 SPTR:Q9MAW4 symbol:AT5G47560 "TONOPLAST DICARBOXYLATE TRANSPORTER" [GO:0006814 "sodium ion transport" evidence=IC] [GO:0006835 "dicarboxylic acid transport" evidence=IC] [GO:0017153 "sodium:dicarboxylate symporter activity" evidence=ISS] [GO:0015140 "malate transporter activity" evidence=IMP;IDA] [GO:0005773 "vacuole" evidence=IDA] [GO:0051453 "regulation of cellular pH" evidence=TAS] [GO:0015743 "malate transport" evidence=TAS] InterPro:IPR001898 Pfam:PF00939 GO:GO:0016020 TIGRFAMs:TIGR00785 EMBL:AB043024 EMBL:AY072145 EMBL:AY133792 SPTR:Q9MAW4	1e-164
