# Supplementary material for: Dissection of Symbiosis and Organ Development by Integrated Transcriptome Analysis of Lotus japonicus Mutant and Wild-Type Plants
Source: PLoS One. 2009 Aug 7;4(8):e6556. doi: 10.1371/journal.pone.0006556 (PMC2717213; doi:10.1371/journal.pone.0006556)
Supplement: Folder S5 — Fix-minus mutants (9.19 MB ZIP) [file pone.0006556.s013.zip › S5.FIX-MINUS MUTANTS copy/5.1.Fix_minus_Nodule_vs_Uninoclated_Root/5.1.2. Specific transcript analysis/5.1.2.12/-5.1.2.12.ID list.txt]

	M			FDR		
	T29 - T26	T30 - T27	T31 - T21	T29 - T26	T30 - T27	T31 - T21
chr3.TM0782.20_at	-3.984169076	-3.026531603	-3.452425824	6.29E-06	0.000346918	2.55E-05
Ljwgs_019582.3_at	-3.957448595	-4.216379899	-2.772909638	2.01E-05	3.60E-05	0.000579045
gi45349447_at	-3.918191732	-2.810827174	3.47737014	0.002153569	0.03900173	0.004831741
TM0843.27_at	-3.875199771	-3.864903835	-1.446946632	8.59E-06	3.18E-05	0.029353052
chr6.BM1714.2_at	-3.376105562	-4.832293731	-3.936843492	0.001050536	0.00011508	0.00023465
Ljwgs_041784.1_s_at	-3.081493387	-3.636825227	-3.251246716	0.000950907	0.000622847	0.000528911
gi13884395_at	-3.043686329	-2.000346885	-1.531288315	0.000112235	0.009615121	0.02206685
Ljwgs_053171.1_at	-3.029842728	-2.542849002	-1.436594028	4.14E-06	9.37E-05	0.004313059
Ljwgs_120228.1_at	-2.686694687	-3.840566215	-3.663358342	0.038069149	0.009523795	0.005399274
gi45350250_at	-2.54529209	-2.327311725	-1.294677241	0.000482667	0.002706889	0.046388596
Ljwgs_118781.1_at	-2.474927208	-2.443924354	-2.239219922	0.000158518	0.000537289	0.000362043
chr3.CM0590.67_at	-2.443373581	-2.584876085	3.117434748	0.02881005	0.039536879	0.005906796
Ljwgs_034536.1_at	-2.401422834	-2.97144592	-1.257756965	0.000130425	5.11E-05	0.019176182
Ljwgs_010451.2_at	-2.383637464	-3.045589705	-1.28591045	9.66E-05	2.67E-05	0.013399479
Ljwgs_053868.1.1_x_at	-2.379233352	-1.322291206	-1.268196038	2.41E-05	0.010720594	0.005889182
Ljwgs_025637.1_at	-2.248787226	-1.568979374	-2.187614055	0.002071758	0.043590529	0.002337921
Ljwgs_013318.1_at	-2.123506996	-4.079923536	-2.450241961	0.011553797	0.000151328	0.003959301
Ljwgs_020559.2_at	-2.112071763	-1.560825846	-1.400053899	0.000662188	0.015146318	0.013228764
Ljwgs_018515.2_at	-2.089981205	-2.594284158	-2.528045731	0.029709498	0.017137966	0.008850075
chr5.TM0872.11_at	-2.047040152	-1.395780405	-1.058392236	3.17E-05	0.003016622	0.008676381
Ljwgs_092245.1_s_at	-2.027258496	-1.665544215	-1.82124793	0.006420774	0.041158906	0.012009451
chr2.TM0889.4_at	-2.006650259	-1.638639392	-1.728329467	0.006011607	0.040472996	0.014697848
chr2.TM0490.19_at	-1.964312358	-3.780686738	-2.564025867	0.025740176	0.000527244	0.004322199
Ljwgs_020875.1_at	-1.958007781	-1.691326983	-1.784425143	0.003050717	0.018227648	0.005517197
chr5.CM0071.31.1_at	-1.954275694	-2.672832129	-1.267804861	0.002245978	0.000427431	0.03432082
Ljwgs_141141.1_s_at	-1.817936132	-1.815710673	-1.474250059	0.000838415	0.002211657	0.004051382
Ljwgs_008862.1_at	-1.762923617	-2.340466654	-1.400792066	0.000687919	0.000147281	0.003978213
TM0856.20_at	-1.761139045	-1.447719442	-2.303094258	0.006646897	0.042059283	0.000736196
gi7749917_at	-1.672844122	-1.951271062	-1.118385344	0.000855241	0.000619786	0.015046033
Ljwgs_045783.1_at	-1.659771382	-2.086666921	-1.826168542	0.004260374	0.001797481	0.001861709
Ljwgs_096126.1_at	-1.633014642	-1.027762663	-1.657130802	0.000446051	0.029499157	0.000344559
Ljwgs_022665.1_at	-1.632458688	-1.671761889	1.449240418	0.000815528	0.001765264	0.001974619
Ljwgs_069568.1_s_at	-1.600314955	-1.543929147	-1.066831579	0.002719837	0.008229775	0.033854112
Ljwgs_040811.1_s_at	-1.548505762	-1.810698592	-1.513244479	0.001322352	0.000944178	0.001435017
Ljwgs_079986.1_x_at	-1.529850746	-1.251956673	-1.444403681	0.006646357	0.042965136	0.008996686
Ljwgs_021413.2_at	-1.52454237	-1.82331835	-1.383907812	0.012174373	0.008151008	0.020165138
Ljwgs_099007.1_at	-1.514189779	-1.258560736	-1.358550156	0.001444574	0.012908807	0.003071716
Ljwgs_047215.1_s_at	-1.494661497	-1.804423019	-1.038172828	0.003940607	0.002282216	0.03528734
chr5.CM0148.30_at	-1.424058137	-1.227563389	1.274340413	6.96E-05	0.000845702	0.000183063
gi45633819_at	-1.399229375	-1.240762162	-1.160396894	0.001286837	0.007718827	0.004964913
TM1224.6_at	-1.392615877	-1.860514867	-1.421431382	0.010234163	0.00301122	0.008238675
chr4.CM0087.78.2_at	-1.378913033	-2.045863613	-2.15357384	0.011008994	0.001433592	0.000292392
Ljwgs_054452.1_at	-1.365219876	-1.287860455	-1.430654816	0.008470214	0.024894916	0.005634789
Ljwgs_047841.1_s_at	-1.356574597	-1.161909592	-1.097408934	0.005655815	0.030453366	0.020210082
Ljwgs_040318.2_at	-1.324480266	-2.129868171	-1.109923266	0.00147158	5.40E-05	0.00518155
Ljwgs_034269.2_at	-1.313321349	-1.64489051	-1.547580918	0.018372402	0.009426924	0.005886899
chr3.CM0196.18_at	-1.259258982	-1.27060393	-1.547211892	0.003663483	0.007928955	0.000614894
Ljwgs_035285.1_at	-1.202903395	-1.188133292	-1.027107782	0.004720189	0.011451518	0.012586778
CM0601.36_at	-1.12828858	-1.378898368	-1.051717489	0.032918278	0.020988794	0.043699967
Ljwgs_043167.1_s_at	-1.115529821	-1.334717033	-1.55449523	0.004099834	0.002554466	0.000221946
Ljwgs_133190.1_s_at	-1.082063747	-1.272397288	-1.369544163	0.033005081	0.026125972	0.00746255
Ljwgs_024759.1_at	-1.059953944	-1.135856258	-1.262207881	0.029143281	0.037499192	0.009581599
Ljwgs_025311.1_at	-1.016917551	-1.247612807	-1.22666085	0.029738207	0.018372652	0.009025894
chr1.CM0063.68_at	1.01729219	1.262456753	1.274334126	0.02390781	0.013412968	0.005274398
Ljwgs_005810.1_at	1.122183376	1.190417558	1.087309956	0.014690064	0.020864997	0.016457624
Ljwgs_073608.1_s_at	1.167995501	1.323004755	2.029503274	0.026620109	0.02568262	0.000431311
Ljwgs_076784.1_at	1.241210332	1.258646459	1.249156076	0.029204671	0.049027981	0.026261961
Ljwgs_128031.1_s_at	1.253906312	1.288036757	1.22456976	0.000301674	0.000684064	0.000332715
chr2.CM0177.21_x_at	1.315803659	2.222361902	1.691799033	0.048706947	0.004233167	0.011329429
Ljwgs_078569.1_at	1.323109935	1.643131024	1.011105191	0.00511821	0.002417984	0.025711279
Ljwgs_054286.2_at	1.334204447	1.188481006	1.375202166	0.004461272	0.020473664	0.003239824
Ljwgs_008505.1_at	1.42526856	1.807797152	1.485430174	0.033665688	0.017354089	0.025108168
Ljwgs_141585.1_at	1.439671322	1.959138677	1.873605579	0.03549455	0.011991911	0.006792811
Ljwgs_083867.1_at	1.485624798	2.136717039	1.980218739	0.0241539	0.005023703	0.003389032
Ljwgs_113548.1_at	1.486800411	2.301552284	1.279453773	0.016404249	0.001716595	0.035053177
chr4.CM0175.45_at	1.525010832	1.3320492	1.356072563	0.001384516	0.009064307	0.003160822
chr4.CM0007.11_at	1.548130492	2.566463816	1.247240556	0.01288934	0.000693703	0.039992956
TM0427.30.1_at	1.611001986	2.082073834	2.016492086	0.027714943	0.012336336	0.006422825
Ljwgs_117720.1_at	1.616341635	1.28759877	1.634189484	0.002655935	0.026020892	0.002212197
gi45400769_at	1.664785308	1.558331581	2.021305815	0.002892473	0.010615984	0.000516255
Ljwgs_024867.1_at	1.731237623	2.450051547	1.827089565	0.010439009	0.001967287	0.00669114
chr1.CM0496.11_at	1.79060938	1.370439195	1.169543801	0.001163444	0.018227648	0.021313206
chr3.CM0711.14_at	1.815346821	2.792677837	1.329509916	0.000613903	2.97E-05	0.006501779
chr3.CM0396.27_at	1.874157761	1.243236109	1.109922445	0.001315876	0.042313266	0.038824226
Ljwgs_027803.2_at	1.952160895	1.716925276	1.680657798	0.003372423	0.017728778	0.008927476
Ljwgs_014953.0.1_at	2.051324086	1.547837703	1.445493417	0.003854964	0.044139848	0.032253956
Ljwgs_021481.1_at	2.065858474	2.184410865	1.137743296	0.000588894	0.000999477	0.03496394
Ljwgs_069806.1_at	2.220675126	1.801845092	1.714441029	0.000980302	0.011225714	0.0065561
Ljwgs_028818.1_at	2.471129878	3.452782876	2.369809138	0.018639963	0.004469773	0.02198312
Ljwgs_010639.1_at	2.648002606	2.026795621	1.127953563	3.23E-05	0.001220255	0.028019655
chr1.CM0320.17_s_at	3.081173647	3.29210618	1.192315566	9.36E-06	1.68E-05	0.025255658
Ljwgs_052475.1_s_at	3.117716957	3.012719137	1.990913231	0.000237685	0.000932654	0.008224527
chr3.CM0091.34_at	3.764763071	3.034123741	-1.709142776	3.76E-07	1.64E-05	0.001159622
Ljwgs_023894.2_at	3.930276566	3.704528487	1.435572984	1.42E-07	1.17E-06	0.003395906
chr1.CM0248.56_at	4.144027126	6.31164425	2.338434377	1.09E-05	3.67E-07	0.002231391
chr1.CM0442.35_at	4.456848568	1.70942257	1.593461586	8.89E-08	0.004601317	0.002958044
gi45572305_at	5.19540642	3.330603194	-2.1515273	1.73E-05	0.003120656	0.023662574
chr1.TM0671.4_at	5.218223137	4.950447132	1.88207366	4.88E-09	4.12E-08	0.000364289
Ljwgs_015164.1_at	6.302960725	6.248996879	1.536671521	1.23E-07	5.67E-07	0.039036314
Ljwgs_026427.1_at	8.193578411	7.699287804	3.855755045	0.000123141	0.000660146	0.033365718
Ljwgs_027404.1_at	9.153751155	5.95704486	-2.027152842	5.03E-08	2.58E-05	0.043080109
Ljwgs_129466.1_s_at	9.48012382	10.29846075	1.47525267	6.30E-13	1.03E-12	0.001262049
