# Supplementary material for: Dissection of Symbiosis and Organ Development by Integrated Transcriptome Analysis of Lotus japonicus Mutant and Wild-Type Plants
Source: PLoS One. 2009 Aug 7;4(8):e6556. doi: 10.1371/journal.pone.0006556 (PMC2717213; doi:10.1371/journal.pone.0006556)
Supplement: Folder S5 — Fix-minus mutants (9.19 MB ZIP) [file pone.0006556.s013.zip › S5.FIX-MINUS MUTANTS copy/5.1.Fix_minus_Nodule_vs_Uninoclated_Root/5.1.2. Specific transcript analysis/5.1.2.12/-5.1.2.12.ID-ANU.txt]

Identifier	BIN code	BIN name	BlastX KEGG Identifier	BlastX KEGG Description	BlastX KEGG E-value	BlastX COG Identifier	BlastX COG Description	BlastX COG E-value	BlastX Swiss-Prot Identifier	BlastX Swiss-Prot Description	BlastX Swiss-Prot E-value	BlastX Gene Ontology Identifier	BlastX Gene Ontology Description	BlastX Gene Ontology E-value
chr3.TM0782.20	99.1.4.1395	GO_ID:13130										GO_ID:13130	TAIR|gene:2085963 SPTR:Q9LS08 symbol:AT3G25710.1 [GO:0003700 "transcription factor activity" evidence=ISS] [GO:0045449 "regulation of transcription" evidence=TAS] [GO:0003677 "DNA binding" evidence=ISS] Pfam:PF00010 InterPro:IPR001092 SMART:SM00353 PROSITE:PS50888 EMBL:AB028607 EMBL:AY058840 EMBL:AY079033 EMBL:AY086383 SPTR:Q9LS08	1e-14
Ljwgs_019582.3	99.2	Unclassified without homolog
gi45349447	99.2	Unclassified without homolog
TM0843.27	3.1.4.2.3	AQPZ aquaporin Z	ssp:SSPP142	putative aquaporin Z [KO:K06188]	1e-10				PIP2_PEA	Membrane;Multigenefamily;Repeat;Transmembrane;Transport,Probable aquaporin PIP-type 7a (Turgor-responsive protein 7a) (Turgor- responsive protein 31).	1e-70	GO_ID:11332	TAIR|gene:2126025 SPTR:Q39196 symbol:AT4G00430.1 [GO:0015250 "water channel activity" evidence=ISS] [GO:0006810 "transport" evidence=ISS] [GO:0016020 "membrane" evidence=ISS] InterPro:IPR000425 HSSP:P29972 Pfam:PF00230 PRINTS:PR00783 ProDom:PD000295 PROSITE:PS00221 EMBL:AL161471 EMBL:AF013293 EMBL:AF195115 EMBL:D26609 EMBL:D85192 EMBL:AY099825 EMBL:AY120785 EMBL:BT000330 EMBL:BT006313 GeneFarm:22…	2e-65
chr6.BM1714.2	3.1.2.12.1	BENK benzoate transport protein	aci:ACIAD1434	benK; benzoate transport protein (MFS superfamily) [KO:K05548]	3e-13	YML123c	COG0477	8e-46	PHO84_YEAST	Completeproteome;Membrane;Phosphatetransport;Transmembrane;Transport,Inorganic phosphate transporter PHO84.	2e-45	GO_ID:5343	TAIR|gene:2064894 SPTR:Q96303 symbol:AT2G38940.1 [GO:0015114 "phosphate transporter activity" evidence=ISS] [GO:0005351 "sugar porter activity" evidence=ISS] [GO:0015144 "carbohydrate transporter activity" evidence=ISS] [GO:0016020 "membrane" evidence=ISS] InterPro:IPR007114 InterPro:IPR005828 InterPro:IPR004738 Pfam:PF00083 GO:GO:0006810 PROSITE:PS50850 TIGRFAMs:TIGR00887 EMBL:AC005770 EMBL:U623…	3e-173
Ljwgs_041784.1	99.2	Unclassified without homolog
gi13884395	99.2	Unclassified without homolog
Ljwgs_053171.1	99.1.4.1447	GO_ID:29000										GO_ID:29000	TAIR|gene:3442079 SPTR:Q9FKK6 symbol:AT5G60370.1 [GO:0005554 "molecular function unknown" evidence=ND] [GO:0000004 "biological process unknown" evidence=ND] EMBL:AB011483 EMBL:AY072102 EMBL:AY142558 SPTR:Q9FKK6	2e-35
Ljwgs_120228.1	99.1.4.4154	GO_ID:15064										GO_ID:15064	TAIR|gene:2038815 SPTR:Q9ZU37 symbol:AT2G01300.1 [GO:0005554 "molecular function unknown" evidence=ND] [GO:0000004 "biological process unknown" evidence=ND] EMBL:AC006200 EMBL:AY065356 EMBL:AY117184 EMBL:AY600542 EMBL:AY924734 PIR:A84423 SPTR:Q9ZU37	8e-32
gi45350250	99.2	Unclassified without homolog
Ljwgs_118781.1	99.1.4.4748	GO_ID:1180										GO_ID:1180	TAIR|gene:2129569 SPTR:Q94AR4 symbol:AT4G14270.1 [GO:0005554 "molecular function unknown" evidence=ND] [GO:0000004 "biological process unknown" evidence=ND] [GO:0008372 "cellular component unknown" evidence=ND] EMBL:AY045858 EMBL:AY091384 EMBL:AK118928 EMBL:AK175142 EMBL:AK175550 EMBL:AK176046 EMBL:AK176534 EMBL:AK176574 EMBL:AK176876 SPTR:Q94AR4	8e-16
chr3.CM0590.67	99.1.3.2.1731	CB23_LYCES							CB23_LYCES	Chlorophyll;Chloroplast;Chromophore;Directproteinsequencing;Membrane;Multigenefamily;Phosphorylation;Photosynthesis;PhotosystemII;Plastid;Thylakoid;Transitpeptide;Transmembrane,Chlorophyll a-b binding protein 13, chloroplast precursor (LHCII type III CAB-13).	3e-139	GO_ID:21276	TAIR|gene:2162539 SPTR:Q9S7M0 symbol:AT5G54270.1 [GO:0015979 "photosynthesis" evidence=ISS] [GO:0030076 "light-harvesting complex" evidence=ISS] InterPro:IPR001344 Pfam:PF00504 GO:GO:0016020 GO:GO:0009507 GO:GO:0009579 ProDom:PD000275 EMBL:AB010695 EMBL:AF372917 EMBL:AF143691 EMBL:AF361858 EMBL:AF134126 EMBL:AY057735 PIR:T52318 SMR:Q9S7M0 SPTR:Q9S7M0	2e-139
chr3.CM0590.67	99.1.4.4860	GO_ID:21276							CB23_LYCES	Chlorophyll;Chloroplast;Chromophore;Directproteinsequencing;Membrane;Multigenefamily;Phosphorylation;Photosynthesis;PhotosystemII;Plastid;Thylakoid;Transitpeptide;Transmembrane,Chlorophyll a-b binding protein 13, chloroplast precursor (LHCII type III CAB-13).	3e-139	GO_ID:21276	TAIR|gene:2162539 SPTR:Q9S7M0 symbol:AT5G54270.1 [GO:0015979 "photosynthesis" evidence=ISS] [GO:0030076 "light-harvesting complex" evidence=ISS] InterPro:IPR001344 Pfam:PF00504 GO:GO:0016020 GO:GO:0009507 GO:GO:0009579 ProDom:PD000275 EMBL:AB010695 EMBL:AF372917 EMBL:AF143691 EMBL:AF361858 EMBL:AF134126 EMBL:AY057735 PIR:T52318 SMR:Q9S7M0 SPTR:Q9S7M0	2e-139
Ljwgs_034536.1	99.1.4.1754	GO_ID:28053							HGL2_ARATH	DNA-binding;Homeobox;Nuclearprotein,Homeobox protein GLABRA2 (Homeobox-leucine zipper protein ATHB-10) (HD-ZIP protein ATHB-10).	5e-09	GO_ID:28053	TAIR|gene:2207234 SPTR:Q94C37 symbol:AT1G05230.1 [GO:0003700 "transcription factor activity" evidence=ISS] [GO:0003677 "DNA binding" evidence=ISS] [GO:0005634 "nucleus" evidence=ISS] [GO:0006355 "regulation of transcription, DNA-dependent" evidence=ISS] InterPro:IPR001356 InterPro:IPR012287 Pfam:PF00046 INTERPRO:IPR002913 GO:GO:0005634 GO:GO:0007275 PRINTS:PR00024 ProDom:PD000010 SMART:SM00389 PR…	3e-17
Ljwgs_034536.1	99.1.3.2.2583	HGL2_ARATH							HGL2_ARATH	DNA-binding;Homeobox;Nuclearprotein,Homeobox protein GLABRA2 (Homeobox-leucine zipper protein ATHB-10) (HD-ZIP protein ATHB-10).	5e-09	GO_ID:28053	TAIR|gene:2207234 SPTR:Q94C37 symbol:AT1G05230.1 [GO:0003700 "transcription factor activity" evidence=ISS] [GO:0003677 "DNA binding" evidence=ISS] [GO:0005634 "nucleus" evidence=ISS] [GO:0006355 "regulation of transcription, DNA-dependent" evidence=ISS] InterPro:IPR001356 InterPro:IPR012287 Pfam:PF00046 INTERPRO:IPR002913 GO:GO:0005634 GO:GO:0007275 PRINTS:PR00024 ProDom:PD000010 SMART:SM00389 PR…	3e-17
Ljwgs_010451.2	99.1.3.1.59	EC 2.8.1.1							STR16_ARATH	3D-structure;Chloroplast;Plastid;Transferase,Thiosulfate sulfurtransferase (EC 2.8.1.1) (Rhodanese) (Senescence- associated protein) (Sulfurtransferase protein 16) (AtStr16).	7e-22	GO_ID:28914	TAIR|gene:3695525 SPTR:Q8RUD6 symbol:AT2G21045.1 [GO:0007568 "aging" evidence=ISS;TAS] Pfam:PF00581 InterPro:IPR001763 SMART:SM00450 PROSITE:PS50206 EMBL:AC006234 EMBL:AC006264 SPTR:Q8RUD6	2e-50
Ljwgs_010451.2	99.1.4.5213	GO_ID:28914							STR16_ARATH	3D-structure;Chloroplast;Plastid;Transferase,Thiosulfate sulfurtransferase (EC 2.8.1.1) (Rhodanese) (Senescence- associated protein) (Sulfurtransferase protein 16) (AtStr16).	7e-22	GO_ID:28914	TAIR|gene:3695525 SPTR:Q8RUD6 symbol:AT2G21045.1 [GO:0007568 "aging" evidence=ISS;TAS] Pfam:PF00581 InterPro:IPR001763 SMART:SM00450 PROSITE:PS50206 EMBL:AC006234 EMBL:AC006264 SPTR:Q8RUD6	2e-50
Ljwgs_053868.1.1	99.2	Unclassified without homolog
Ljwgs_025637.1	2.3.1.55	E3.4.21.62, aprE subtilisin [EC:3.4.21.62] [COG:COG1404] [GO:0004291]				AF1652_1	COG1404	2e-10	SUBL_ARATH	Calcium;Cellwall;Directproteinsequencing;Glycoprotein;Hydrolase;Protease;Serineprotease;Signal;Zymogen,Subtilisin-like protease precursor (EC 3.4.21.-) (Cucumisin-like serine protease).	2e-23	GO_ID:25126	TAIR|gene:2128594 SPTR:Q9SUN6 symbol:AT4G20430.1 [GO:0004289 "subtilase activity" evidence=ISS] [GO:0006508 "proteolysis" evidence=ISS] InterPro:IPR000209 InterPro:IPR010259 InterPro:IPR003137 Pfam:PF02225 Prosite:PS00138 Pfam:PF00082 PRINTS:PR00723 PROSITE:PS00136 Pfam:PF05922 HSSP:Q45670 EMBL:AL080253 EMBL:AL161553 PIR:T10585 SPTR:Q9SUN6	2e-113
Ljwgs_025637.1	2.3.1.54	E3.4.21.48 cerevisin [EC:3.4.21.48] [COG:COG1404] [GO:0004262]				AF1652_1	COG1404	2e-10	SUBL_ARATH	Calcium;Cellwall;Directproteinsequencing;Glycoprotein;Hydrolase;Protease;Serineprotease;Signal;Zymogen,Subtilisin-like protease precursor (EC 3.4.21.-) (Cucumisin-like serine protease).	2e-23	GO_ID:25126	TAIR|gene:2128594 SPTR:Q9SUN6 symbol:AT4G20430.1 [GO:0004289 "subtilase activity" evidence=ISS] [GO:0006508 "proteolysis" evidence=ISS] InterPro:IPR000209 InterPro:IPR010259 InterPro:IPR003137 Pfam:PF02225 Prosite:PS00138 Pfam:PF00082 PRINTS:PR00723 PROSITE:PS00136 Pfam:PF05922 HSSP:Q45670 EMBL:AL080253 EMBL:AL161553 PIR:T10585 SPTR:Q9SUN6	2e-113
Ljwgs_013318.1	1.9.4.15	E2.7.1.- [EC:2.7.1.-] [COG:COG0515 COG1493]	ath:At5g02290	T1E22.50; protein kinase, putative [EC:2.7.1.37] [KO:K00870]	2e-40	YAR019c	COG0515	8e-18	SRK6_BRAOE	ATP-binding;Glycoprotein;Kinase;Membrane;Nucleotide-binding;Receptor;Self-incompatibility;Serine/threonine-proteinkinase;Signal;Transferase;Transmembrane,Putative serine/threonine-protein kinase receptor precursor (EC 2.7.1.37) (S-receptor kinase) (SRK).	1e-49	GO_ID:28700	TAIR|gene:2176736 SPTR:Q9FF29 symbol:AT5G38280.1 [GO:0016301 "kinase activity" evidence=ISS] [GO:0004675 "transmembrane receptor protein serine/threonine kinase activity" evidence=ISS] InterPro:IPR000719 InterPro:IPR008271 Pfam:PF00069 Prosite:PS00108 Prosite:PS00107 Pfam:PF00314 ProDom:PD000001 PROSITE:PS50011 InterPro:IPR001938 PRINTS:PR00347 ProDom:PD001321 SMART:SM00205 PROSITE:PS00316 HSSP:P…	3e-84
Ljwgs_013318.1	1.7.8.19	WAAY, rfaY lipopolysaccharide core biosynthesis protein RFAY [EC:2.7.-.-] [COG:COG0515]	ath:At5g02290	T1E22.50; protein kinase, putative [EC:2.7.1.37] [KO:K00870]	2e-40	YAR019c	COG0515	8e-18	SRK6_BRAOE	ATP-binding;Glycoprotein;Kinase;Membrane;Nucleotide-binding;Receptor;Self-incompatibility;Serine/threonine-proteinkinase;Signal;Transferase;Transmembrane,Putative serine/threonine-protein kinase receptor precursor (EC 2.7.1.37) (S-receptor kinase) (SRK).	1e-49	GO_ID:28700	TAIR|gene:2176736 SPTR:Q9FF29 symbol:AT5G38280.1 [GO:0016301 "kinase activity" evidence=ISS] [GO:0004675 "transmembrane receptor protein serine/threonine kinase activity" evidence=ISS] InterPro:IPR000719 InterPro:IPR008271 Pfam:PF00069 Prosite:PS00108 Prosite:PS00107 Pfam:PF00314 ProDom:PD000001 PROSITE:PS50011 InterPro:IPR001938 PRINTS:PR00347 ProDom:PD001321 SMART:SM00205 PROSITE:PS00316 HSSP:P…	3e-84
Ljwgs_013318.1	1.1.17.19	E2.7.1.- [EC:2.7.1.-] [COG:COG0515 COG1493]	ath:At5g02290	T1E22.50; protein kinase, putative [EC:2.7.1.37] [KO:K00870]	2e-40	YAR019c	COG0515	8e-18	SRK6_BRAOE	ATP-binding;Glycoprotein;Kinase;Membrane;Nucleotide-binding;Receptor;Self-incompatibility;Serine/threonine-proteinkinase;Signal;Transferase;Transmembrane,Putative serine/threonine-protein kinase receptor precursor (EC 2.7.1.37) (S-receptor kinase) (SRK).	1e-49	GO_ID:28700	TAIR|gene:2176736 SPTR:Q9FF29 symbol:AT5G38280.1 [GO:0016301 "kinase activity" evidence=ISS] [GO:0004675 "transmembrane receptor protein serine/threonine kinase activity" evidence=ISS] InterPro:IPR000719 InterPro:IPR008271 Pfam:PF00069 Prosite:PS00108 Prosite:PS00107 Pfam:PF00314 ProDom:PD000001 PROSITE:PS50011 InterPro:IPR001938 PRINTS:PR00347 ProDom:PD001321 SMART:SM00205 PROSITE:PS00316 HSSP:P…	3e-84
Ljwgs_013318.1	3.3.10.117	BMPR1 bone morphogenetic protein receptor, type I [EC:2.7.1.37]	ath:At5g02290	T1E22.50; protein kinase, putative [EC:2.7.1.37] [KO:K00870]	2e-40	YAR019c	COG0515	8e-18	SRK6_BRAOE	ATP-binding;Glycoprotein;Kinase;Membrane;Nucleotide-binding;Receptor;Self-incompatibility;Serine/threonine-proteinkinase;Signal;Transferase;Transmembrane,Putative serine/threonine-protein kinase receptor precursor (EC 2.7.1.37) (S-receptor kinase) (SRK).	1e-49	GO_ID:28700	TAIR|gene:2176736 SPTR:Q9FF29 symbol:AT5G38280.1 [GO:0016301 "kinase activity" evidence=ISS] [GO:0004675 "transmembrane receptor protein serine/threonine kinase activity" evidence=ISS] InterPro:IPR000719 InterPro:IPR008271 Pfam:PF00069 Prosite:PS00108 Prosite:PS00107 Pfam:PF00314 ProDom:PD000001 PROSITE:PS50011 InterPro:IPR001938 PRINTS:PR00347 ProDom:PD001321 SMART:SM00205 PROSITE:PS00316 HSSP:P…	3e-84
Ljwgs_013318.1	1.11.16.8	E2.7.1.- [EC:2.7.1.-] [COG:COG0515 COG1493]	ath:At5g02290	T1E22.50; protein kinase, putative [EC:2.7.1.37] [KO:K00870]	2e-40	YAR019c	COG0515	8e-18	SRK6_BRAOE	ATP-binding;Glycoprotein;Kinase;Membrane;Nucleotide-binding;Receptor;Self-incompatibility;Serine/threonine-proteinkinase;Signal;Transferase;Transmembrane,Putative serine/threonine-protein kinase receptor precursor (EC 2.7.1.37) (S-receptor kinase) (SRK).	1e-49	GO_ID:28700	TAIR|gene:2176736 SPTR:Q9FF29 symbol:AT5G38280.1 [GO:0016301 "kinase activity" evidence=ISS] [GO:0004675 "transmembrane receptor protein serine/threonine kinase activity" evidence=ISS] InterPro:IPR000719 InterPro:IPR008271 Pfam:PF00069 Prosite:PS00108 Prosite:PS00107 Pfam:PF00314 ProDom:PD000001 PROSITE:PS50011 InterPro:IPR001938 PRINTS:PR00347 ProDom:PD001321 SMART:SM00205 PROSITE:PS00316 HSSP:P…	3e-84
Ljwgs_013318.1	4.2.4	Cell cycle [CLASS:04110] [PATH:hsa04110] [COG:COG0515]	ath:At5g02290	T1E22.50; protein kinase, putative [EC:2.7.1.37] [KO:K00870]	2e-40	YAR019c	COG0515	8e-18	SRK6_BRAOE	ATP-binding;Glycoprotein;Kinase;Membrane;Nucleotide-binding;Receptor;Self-incompatibility;Serine/threonine-proteinkinase;Signal;Transferase;Transmembrane,Putative serine/threonine-protein kinase receptor precursor (EC 2.7.1.37) (S-receptor kinase) (SRK).	1e-49	GO_ID:28700	TAIR|gene:2176736 SPTR:Q9FF29 symbol:AT5G38280.1 [GO:0016301 "kinase activity" evidence=ISS] [GO:0004675 "transmembrane receptor protein serine/threonine kinase activity" evidence=ISS] InterPro:IPR000719 InterPro:IPR008271 Pfam:PF00069 Prosite:PS00108 Prosite:PS00107 Pfam:PF00314 ProDom:PD000001 PROSITE:PS50011 InterPro:IPR001938 PRINTS:PR00347 ProDom:PD001321 SMART:SM00205 PROSITE:PS00316 HSSP:P…	3e-84
Ljwgs_013318.1	3.2.2.1	Protein kinase [EC:2.7.1.37]	ath:At5g02290	T1E22.50; protein kinase, putative [EC:2.7.1.37] [KO:K00870]	2e-40	YAR019c	COG0515	8e-18	SRK6_BRAOE	ATP-binding;Glycoprotein;Kinase;Membrane;Nucleotide-binding;Receptor;Self-incompatibility;Serine/threonine-proteinkinase;Signal;Transferase;Transmembrane,Putative serine/threonine-protein kinase receptor precursor (EC 2.7.1.37) (S-receptor kinase) (SRK).	1e-49	GO_ID:28700	TAIR|gene:2176736 SPTR:Q9FF29 symbol:AT5G38280.1 [GO:0016301 "kinase activity" evidence=ISS] [GO:0004675 "transmembrane receptor protein serine/threonine kinase activity" evidence=ISS] InterPro:IPR000719 InterPro:IPR008271 Pfam:PF00069 Prosite:PS00108 Prosite:PS00107 Pfam:PF00314 ProDom:PD000001 PROSITE:PS50011 InterPro:IPR001938 PRINTS:PR00347 ProDom:PD001321 SMART:SM00205 PROSITE:PS00316 HSSP:P…	3e-84
Ljwgs_020559.2	99.2	Unclassified without homolog
Ljwgs_018515.2	1.1.8.12	E3.2.1.39 glucan endo-1,3-beta-D-glucosidase [EC:3.2.1.39]	ath:At3g57260	F28O9.110; glycosyl hydrolase family 17 protein [EC:3.2.1.39] [KO:K01199]	2e-11				E13F_TOBAC	Glycoprotein;Glycosidase;Hydrolase;Multigenefamily;Pyrrolidonecarboxylicacid;Signal;Vacuole,Glucan endo-1,3-beta-glucosidase, basic vacuolar isoform GLB precursor (EC 3.2.1.39) ((1->3)-beta-glucan endohydrolase) ((1->3)-beta- glucanase) (Beta-1,3-endoglucanase, basic) (Glucanase GLB).	1e-17	GO_ID:37360	TAIR|gene:2130328 SPTR:O23473 symbol:AT4G16260.1 [GO:0004553 "hydrolase activity, hydrolyzing O-glycosyl compounds" evidence=ISS] InterPro:IPR000490 PROSITE:PS00587 Pfam:PF00332 HSSP:P15737 EMBL:Z97340 EMBL:AL161543 EMBL:AY087106 PIR:C71429 SPTR:O23473	6e-12
chr5.TM0872.11	4.3.3.12.2	protein phosphatase 2 (formerly 2A), regulatory subunit [GO:0008601]							2A5D_RABIT	Hydrolase;Multigenefamily;Nuclearprotein;Proteinphosphatase;Repeat,Serine/threonine protein phosphatase 2A, 56 kDa regulatory subunit, delta isoform (PP2A, B subunit, B delta isoform) (PP2A, B subunit, B56 delta isoform) (PP2A, B subunit, PR61 delta isoform) (PP2A, B subunit, R5 delta isoform) (PP2A, B subunit, B-gamma).	2e-82	GO_ID:38894	TAIR|gene:2092174 SPTR:Q9LU89 symbol:AT3G26020.1 [GO:0000159 "protein phosphatase type 2A complex" evidence=ISS] [GO:0007165 "signal transduction" evidence=ISS] [GO:0008601 "protein phosphatase type 2A regulator activity" evidence=ISS] InterPro:IPR002554 InterPro:IPR002197 Pfam:PF01603 PRINTS:PR01590 EMBL:AB023041 EMBL:AY059158 EMBL:AF367267 SPTR:Q9LU89	6e-96
chr5.TM0872.11	3.2.6.44	Protein phosphatase 2 [GO:0008601]							2A5D_RABIT	Hydrolase;Multigenefamily;Nuclearprotein;Proteinphosphatase;Repeat,Serine/threonine protein phosphatase 2A, 56 kDa regulatory subunit, delta isoform (PP2A, B subunit, B delta isoform) (PP2A, B subunit, B56 delta isoform) (PP2A, B subunit, PR61 delta isoform) (PP2A, B subunit, R5 delta isoform) (PP2A, B subunit, B-gamma).	2e-82	GO_ID:38894	TAIR|gene:2092174 SPTR:Q9LU89 symbol:AT3G26020.1 [GO:0000159 "protein phosphatase type 2A complex" evidence=ISS] [GO:0007165 "signal transduction" evidence=ISS] [GO:0008601 "protein phosphatase type 2A regulator activity" evidence=ISS] InterPro:IPR002554 InterPro:IPR002197 Pfam:PF01603 PRINTS:PR01590 EMBL:AB023041 EMBL:AY059158 EMBL:AF367267 SPTR:Q9LU89	6e-96
chr5.TM0872.11	3.2.3.46	Protein phosphatase 2, regulatory subunits [GO:0008601]							2A5D_RABIT	Hydrolase;Multigenefamily;Nuclearprotein;Proteinphosphatase;Repeat,Serine/threonine protein phosphatase 2A, 56 kDa regulatory subunit, delta isoform (PP2A, B subunit, B delta isoform) (PP2A, B subunit, B56 delta isoform) (PP2A, B subunit, PR61 delta isoform) (PP2A, B subunit, R5 delta isoform) (PP2A, B subunit, B-gamma).	2e-82	GO_ID:38894	TAIR|gene:2092174 SPTR:Q9LU89 symbol:AT3G26020.1 [GO:0000159 "protein phosphatase type 2A complex" evidence=ISS] [GO:0007165 "signal transduction" evidence=ISS] [GO:0008601 "protein phosphatase type 2A regulator activity" evidence=ISS] InterPro:IPR002554 InterPro:IPR002197 Pfam:PF01603 PRINTS:PR01590 EMBL:AB023041 EMBL:AY059158 EMBL:AF367267 SPTR:Q9LU89	6e-96
Ljwgs_092245.1	1.10.7.2	E5.5.1.6 chalcone isomerase [EC:5.5.1.6] [GO:0045430]	ath:At3g55120	T15C9.120; chalcone-flavanone isomerase / chalcone isomerase (CHI) [EC:5.5.1.6] [KO:K01859]	4e-19				CFI_PHAVU	Flavonoidbiosynthesis;Isomerase,Chalcone--flavonone isomerase (EC 5.5.1.6) (Chalcone isomerase).	2e-32	GO_ID:49085	TAIR|gene:2097227 SPTR:P41088 symbol:AT3G55120.1 [GO:0009813 "flavonoid biosynthesis" evidence=IMP] [GO:0045430 "chalcone isomerase activity" evidence=IMP] EMBL:AL132970 EMBL:M86358 EMBL:AJ287299 EMBL:AJ287300 EMBL:AJ287301 EMBL:AJ287302 EMBL:AJ287303 EMBL:AJ287304 EMBL:AJ287305 EMBL:AJ287306 EMBL:AJ287307 EMBL:AJ287308 EMBL:AJ287309 EMBL:AJ287310 EMBL:AJ287311 EMBL:AJ287312 EMBL:AJ287313 EMBL:AJ…	8e-20
chr2.TM0889.4	1.10.7.6	E2.4.1.91 flavonol 3-O-glucosyltransferase [EC:2.4.1.91] [GO:0047893] [CAZy:GT1]	ath:At4g15280	FCAALL.255; UDP-glucoronosyl/UDP-glucosyl transferase family protein [EC:2.4.1.91] [KO:K00724]	9e-12				CNGT2_ARATH	Glycosyltransferase;Transferase,Cytokinin-N-glucosyltransferase 2 (EC 2.4.1.-).	5e-15	GO_ID:18403	TAIR|gene:2060831 SPTR:O64733 symbol:AT2G30140.1 [GO:0008372 "cellular component unknown" evidence=ND] [GO:0016757 "transferase activity, transferring glycosyl groups" evidence=ISS] [GO:0008194 "UDP-glycosyltransferase activity" evidence=ISS] [GO:0016758 "transferase activity, transferring hexosyl groups" evidence=ISS] InterPro:IPR002213 Pfam:PF00201 GO:GO:0008152 EMBL:AC004165 EMBL:AY093176 EMBL…	8e-41
chr2.TM0490.19	2.3.2.1.9	YIDC, spoIIIJ, OXA1 preprotein translocase YidC subunit [COG:COG0706] [TC:2.A.9]	ath:At1g24490	F21J9.16; 60 kDa inner membrane family protein [KO:K03217]	1e-41				ARTE_ARATH	Cellcycle;Celldivision;Chloroplast;Coiledcoil;GTP-binding;Innermembrane;Membrane;Nucleotide-binding;Plastid;Septation;Transitpeptide;Transmembrane,ARTEMIS protein, chloroplast precursor (Arabidopsis thaliana envelope membrane integrase) (Ath4) (ALBINO3-like protein 1).	8e-42	GO_ID:14787	TAIR|gene:2075325 SPTR:Q8GYH9 symbol:AT3G46280.1 [GO:0005554 "molecular function unknown" evidence=ND] [GO:0000004 "biological process unknown" evidence=ND] EMBL:AK117613 SPTR:Q8GYH9	5e-52
Ljwgs_020875.1	99.1.4.7978	GO_ID:20536										GO_ID:20536	TAIR|gene:2122218 SPTR:O65508 symbol:ANAC076 [GO:0003700 "transcription factor activity" evidence=ISS] [GO:0008372 "cellular component unknown" evidence=ND] [GO:0045449 "regulation of transcription" evidence=TAS] InterPro:IPR003441 Pfam:PF02365 HSSP:Q9C932 PROSITE:PS51005 EMBL:AL161588 EMBL:AL022141 PIR:T04585 SPTR:O65508	7e-10
chr5.CM0071.31.1	2.4.3.91	E4.1.99.3, phrB deoxyribodipyrimidine photo-lyase [EC:4.1.99.3] [COG:COG0415] [GO:0003904]	pcu:pc0672	phrB; putative photolyase [EC:4.1.99.3] [KO:K01669]	6e-63	CC1428	COG0415	2e-48	CRY2_ARATH	ATP-binding;Chromophore;FAD;Flavoprotein;Nucleotide-binding;Photoreceptorprotein;Receptor;Sensorytransduction,Cryptochrome 2 apoprotein (Blue light photoreceptor).	4e-152	GO_ID:6027	TAIR|gene:2138727 SPTR:Q8L7Y1 symbol:AT4G08920.1 [GO:0005634 "nucleus" evidence=IDA] InterPro:IPR006050 InterPro:IPR005101 InterPro:IPR002081 InterPro:IPR006051 Pfam:PF00875 Prosite:PS00394 HSSP:P00914 Pfam:PF03441 PRINTS:PR00147 ProDom:PD004390 PROSITE:PS00691 EMBL:AY124863 SMR:Q8L7Y1 SPTR:Q8L7Y1	3e-125
Ljwgs_141141.1	99.1.4.6210	GO_ID:41073										GO_ID:41073	TAIR|gene:2151610 SPTR:Q94AM7 symbol:AT5G61530.1 [GO:0005100 "Rho GTPase activator activity" evidence=ISS] Pfam:PF00620 INTERPRO:IPR000198 SMART:SM00324 PROSITE:PS50238 EMBL:AY045924 EMBL:AY133882 SPTR:Q94AM7	2e-33
Ljwgs_008862.1	99.2	Unclassified without homolog
TM0856.20	99.2	Unclassified without homolog
gi7749917	99.2	Unclassified without homolog
Ljwgs_045783.1	1.3.9.19	E3.1.1.3 triacylglycerol lipase [EC:3.1.1.3] [COG:COG1075] [GO:0004806]										GO_ID:30824	TAIR|gene:2033065 SPTR:Q9M9Y7 symbol:AT1G06800.1 [GO:0004806 "triacylglycerol lipase activity" evidence=ISS] [GO:0006629 "lipid metabolism" evidence=ISS] InterPro:IPR000379 InterPro:IPR002921 InterPro:IPR008262 Pfam:PF01764 PROSITE:PS00120 EMBL:AC011001 EMBL:AY099599 PIR:H86202 SPTR:Q9M9Y7	1e-21
Ljwgs_096126.1	99.1.3.1.116	EC 2.7.1.-	ath:At4g28490	F20O9.180; leucine-rich repeat transmembrane protein kinase, putative [EC:2.7.1.37] [KO:K00870]	2e-16				CLV1_ARATH	ATP-binding;Developmentalprotein;Differentiation;Glycoprotein;Kinase;Leucine-richrepeat;Membrane;Nucleotide-binding;Phosphorylation;Receptor;Repeat;Serine/threonine-proteinkinase;Signal;Transferase;Transmembrane,Receptor protein kinase CLAVATA1 precursor (EC 2.7.1.-).	1e-17	GO_ID:20161	TAIR|gene:2075501 SPTR:Q9M8T0 symbol:AT3G02880.1 [GO:0016301 "kinase activity" evidence=ISS] [GO:0004674 "protein serine/threonine kinase activity" evidence=ISS] [GO:0005524 "ATP binding" evidence=ISS] [GO:0006468 "protein amino acid phosphorylation" evidence=ISS] [GO:0007169 "transmembrane receptor protein tyrosine kinase signaling pathway" evidence=ISS] Pfam:PF00560 InterPro:IPR000719 Pfam:PF00…	3e-29
Ljwgs_096126.1	99.1.4.7708	GO_ID:20161	ath:At4g28490	F20O9.180; leucine-rich repeat transmembrane protein kinase, putative [EC:2.7.1.37] [KO:K00870]	2e-16				CLV1_ARATH	ATP-binding;Developmentalprotein;Differentiation;Glycoprotein;Kinase;Leucine-richrepeat;Membrane;Nucleotide-binding;Phosphorylation;Receptor;Repeat;Serine/threonine-proteinkinase;Signal;Transferase;Transmembrane,Receptor protein kinase CLAVATA1 precursor (EC 2.7.1.-).	1e-17	GO_ID:20161	TAIR|gene:2075501 SPTR:Q9M8T0 symbol:AT3G02880.1 [GO:0016301 "kinase activity" evidence=ISS] [GO:0004674 "protein serine/threonine kinase activity" evidence=ISS] [GO:0005524 "ATP binding" evidence=ISS] [GO:0006468 "protein amino acid phosphorylation" evidence=ISS] [GO:0007169 "transmembrane receptor protein tyrosine kinase signaling pathway" evidence=ISS] Pfam:PF00560 InterPro:IPR000719 Pfam:PF00…	3e-29
Ljwgs_096126.1	99.1.1.97	KO:K00870	ath:At4g28490	F20O9.180; leucine-rich repeat transmembrane protein kinase, putative [EC:2.7.1.37] [KO:K00870]	2e-16				CLV1_ARATH	ATP-binding;Developmentalprotein;Differentiation;Glycoprotein;Kinase;Leucine-richrepeat;Membrane;Nucleotide-binding;Phosphorylation;Receptor;Repeat;Serine/threonine-proteinkinase;Signal;Transferase;Transmembrane,Receptor protein kinase CLAVATA1 precursor (EC 2.7.1.-).	1e-17	GO_ID:20161	TAIR|gene:2075501 SPTR:Q9M8T0 symbol:AT3G02880.1 [GO:0016301 "kinase activity" evidence=ISS] [GO:0004674 "protein serine/threonine kinase activity" evidence=ISS] [GO:0005524 "ATP binding" evidence=ISS] [GO:0006468 "protein amino acid phosphorylation" evidence=ISS] [GO:0007169 "transmembrane receptor protein tyrosine kinase signaling pathway" evidence=ISS] Pfam:PF00560 InterPro:IPR000719 Pfam:PF00…	3e-29
Ljwgs_022665.1	99.1.3.2.2445	LBD38_ARATH							LBD38_ARATH	,LOB domain protein 38.	5e-26
Ljwgs_069568.1	1.2.8.5.1	E1.8.1.2A, cysJ sulfite reductase (NADPH) flavoprotein alpha-component [COG:COG0369]	ath:At1g30510	F26G16.13; ferredoxin--NADP(+) reductase, putative / adrenodoxin reductase, putative [EC:1.18.1.2] [KO:K02641]	2e-37	slr1643	COG0369	7e-14	FENR2_ORYSA	Chloroplast;Directproteinsequencing;Electrontransport;FAD;Flavoprotein;Membrane;Multigenefamily;NADP;Oxidoreductase;Photosynthesis;Plastid;Thylakoid;Transitpeptide;Transport,Ferredoxin--NADP reductase, root isozyme, chloroplast precursor (EC 1.18.1.2) (FNR).	5e-38	GO_ID:8863	TAIR|gene:2115963 SPTR:Q8VY95 symbol:AT4G05390.1 [GO:0006118 "electron transport" evidence=ISS] [GO:0016491 "oxidoreductase activity" evidence=ISS] Pfam:PF00175 InterPro:IPR001433 InterPro:IPR001709 PRINTS:PR00371 GO:GO:0016020 HSSP:Q41736 InterPro:IPR012146 PIRSF:PIRSF000361 EMBL:AY072339 EMBL:AY114609 SMR:Q8VY95 SPTR:Q8VY95	8e-38
Ljwgs_069568.1	1.9.10.29	COBL2, cobL precorrin-8W decarboxylase [EC:1.-.-.-] [COG:COG2242] [GO:0016491]	ath:At1g30510	F26G16.13; ferredoxin--NADP(+) reductase, putative / adrenodoxin reductase, putative [EC:1.18.1.2] [KO:K02641]	2e-37	slr1643	COG0369	7e-14	FENR2_ORYSA	Chloroplast;Directproteinsequencing;Electrontransport;FAD;Flavoprotein;Membrane;Multigenefamily;NADP;Oxidoreductase;Photosynthesis;Plastid;Thylakoid;Transitpeptide;Transport,Ferredoxin--NADP reductase, root isozyme, chloroplast precursor (EC 1.18.1.2) (FNR).	5e-38	GO_ID:8863	TAIR|gene:2115963 SPTR:Q8VY95 symbol:AT4G05390.1 [GO:0006118 "electron transport" evidence=ISS] [GO:0016491 "oxidoreductase activity" evidence=ISS] Pfam:PF00175 InterPro:IPR001433 InterPro:IPR001709 PRINTS:PR00371 GO:GO:0016020 HSSP:Q41736 InterPro:IPR012146 PIRSF:PIRSF000361 EMBL:AY072339 EMBL:AY114609 SMR:Q8VY95 SPTR:Q8VY95	8e-38
Ljwgs_069568.1	1.6.4.12.1	E1.8.1.2A, cysJ sulfite reductase (NADPH) flavoprotein alpha-component [COG:COG0369]	ath:At1g30510	F26G16.13; ferredoxin--NADP(+) reductase, putative / adrenodoxin reductase, putative [EC:1.18.1.2] [KO:K02641]	2e-37	slr1643	COG0369	7e-14	FENR2_ORYSA	Chloroplast;Directproteinsequencing;Electrontransport;FAD;Flavoprotein;Membrane;Multigenefamily;NADP;Oxidoreductase;Photosynthesis;Plastid;Thylakoid;Transitpeptide;Transport,Ferredoxin--NADP reductase, root isozyme, chloroplast precursor (EC 1.18.1.2) (FNR).	5e-38	GO_ID:8863	TAIR|gene:2115963 SPTR:Q8VY95 symbol:AT4G05390.1 [GO:0006118 "electron transport" evidence=ISS] [GO:0016491 "oxidoreductase activity" evidence=ISS] Pfam:PF00175 InterPro:IPR001433 InterPro:IPR001709 PRINTS:PR00371 GO:GO:0016020 HSSP:Q41736 InterPro:IPR012146 PIRSF:PIRSF000361 EMBL:AY072339 EMBL:AY114609 SMR:Q8VY95 SPTR:Q8VY95	8e-38
Ljwgs_069568.1	1.2.3.37	PETH ferredoxin--NADP+ reductase [EC:1.18.1.2] [COG:COG0369] [GO:0004324]	ath:At1g30510	F26G16.13; ferredoxin--NADP(+) reductase, putative / adrenodoxin reductase, putative [EC:1.18.1.2] [KO:K02641]	2e-37	slr1643	COG0369	7e-14	FENR2_ORYSA	Chloroplast;Directproteinsequencing;Electrontransport;FAD;Flavoprotein;Membrane;Multigenefamily;NADP;Oxidoreductase;Photosynthesis;Plastid;Thylakoid;Transitpeptide;Transport,Ferredoxin--NADP reductase, root isozyme, chloroplast precursor (EC 1.18.1.2) (FNR).	5e-38	GO_ID:8863	TAIR|gene:2115963 SPTR:Q8VY95 symbol:AT4G05390.1 [GO:0006118 "electron transport" evidence=ISS] [GO:0016491 "oxidoreductase activity" evidence=ISS] Pfam:PF00175 InterPro:IPR001433 InterPro:IPR001709 PRINTS:PR00371 GO:GO:0016020 HSSP:Q41736 InterPro:IPR012146 PIRSF:PIRSF000361 EMBL:AY072339 EMBL:AY114609 SMR:Q8VY95 SPTR:Q8VY95	8e-38
Ljwgs_040811.1	3.2.10.18	E3.1.3.57, INPP1 inositol polyphosphate 1-phosphatase [EC:3.1.3.57] [GO:0004441]	ath:At5g63980	MBM17.8; 3(2),5-bisphosphate nucleotidase [EC:3.1.3.7 3.1.3.57] [KO:K01107 K01082]	5e-26	YOL064c	COG1218	3e-15	DPNPH_ARATH	3D-structure;Calcium;Hydrolase;Lithium;Magnesium;Metal-binding;Multigenefamily,PAP-specific phosphatase HAL2-like (3(2),5-bisphosphate nucleotidase) (EC 3.1.3.7) (3(2),5-bisphosphonucleoside 3(2)- phosphohydrolase) (DPNPase) (Halotolerance protein).	1e-52	GO_ID:28369	TAIR|gene:3440460 SPTR:Q38945 symbol:AT5G54390.1 [GO:0004437 "inositol or phosphatidylinositol phosphatase activity" evidence=ISS] [GO:0006790 "sulfur metabolism" evidence=ISS] [GO:0008441 "3(2),5-bisphosphate nucleotidase activity" evidence=ISS] InterPro:IPR000760 InterPro:IPR006239 Pfam:PF00459 PRINTS:PR00378 ProDom:PD023420 PROSITE:PS00629 PROSITE:PS00630 TIGRFAMs:TIGR01330 EMBL:U55205 EMBL:AF…	5e-53
Ljwgs_040811.1	1.2.8.7	E3.1.3.7 3(2), 5-bisphosphate nucleotidase [EC:3.1.3.7] [GO:0008441]	ath:At5g63980	MBM17.8; 3(2),5-bisphosphate nucleotidase [EC:3.1.3.7 3.1.3.57] [KO:K01107 K01082]	5e-26	YOL064c	COG1218	3e-15	DPNPH_ARATH	3D-structure;Calcium;Hydrolase;Lithium;Magnesium;Metal-binding;Multigenefamily,PAP-specific phosphatase HAL2-like (3(2),5-bisphosphate nucleotidase) (EC 3.1.3.7) (3(2),5-bisphosphonucleoside 3(2)- phosphohydrolase) (DPNPase) (Halotolerance protein).	1e-52	GO_ID:28369	TAIR|gene:3440460 SPTR:Q38945 symbol:AT5G54390.1 [GO:0004437 "inositol or phosphatidylinositol phosphatase activity" evidence=ISS] [GO:0006790 "sulfur metabolism" evidence=ISS] [GO:0008441 "3(2),5-bisphosphate nucleotidase activity" evidence=ISS] InterPro:IPR000760 InterPro:IPR006239 Pfam:PF00459 PRINTS:PR00378 ProDom:PD023420 PROSITE:PS00629 PROSITE:PS00630 TIGRFAMs:TIGR01330 EMBL:U55205 EMBL:AF…	5e-53
Ljwgs_040811.1	1.1.17.14	E3.1.3.57, INPP1 inositol polyphosphate 1-phosphatase [EC:3.1.3.57] [GO:0004441]	ath:At5g63980	MBM17.8; 3(2),5-bisphosphate nucleotidase [EC:3.1.3.7 3.1.3.57] [KO:K01107 K01082]	5e-26	YOL064c	COG1218	3e-15	DPNPH_ARATH	3D-structure;Calcium;Hydrolase;Lithium;Magnesium;Metal-binding;Multigenefamily,PAP-specific phosphatase HAL2-like (3(2),5-bisphosphate nucleotidase) (EC 3.1.3.7) (3(2),5-bisphosphonucleoside 3(2)- phosphohydrolase) (DPNPase) (Halotolerance protein).	1e-52	GO_ID:28369	TAIR|gene:3440460 SPTR:Q38945 symbol:AT5G54390.1 [GO:0004437 "inositol or phosphatidylinositol phosphatase activity" evidence=ISS] [GO:0006790 "sulfur metabolism" evidence=ISS] [GO:0008441 "3(2),5-bisphosphate nucleotidase activity" evidence=ISS] InterPro:IPR000760 InterPro:IPR006239 Pfam:PF00459 PRINTS:PR00378 ProDom:PD023420 PROSITE:PS00629 PROSITE:PS00630 TIGRFAMs:TIGR01330 EMBL:U55205 EMBL:AF…	5e-53
Ljwgs_079986.1	99.1.3.2.2117	PR1_MEDSA							PR1_MEDSA	Multigenefamily;Pathogenesis-relatedprotein;Plantdefense,Class-10 pathogenesis-related protein 1 (MSPR10-1).	9e-66
Ljwgs_021413.2	99.1.4.6826	GO_ID:33904										GO_ID:33904	TAIR|gene:3692675 SPTR:Q94JL3 symbol:AT1G61660.1 [GO:0003700 "transcription factor activity" evidence=ISS] [GO:0003677 "DNA binding" evidence=ISS] Pfam:PF00010 InterPro:IPR001092 SMART:SM00353 PROSITE:PS50888 EMBL:AF380649 EMBL:AY113072 SPTR:Q94JL3	2e-19
Ljwgs_099007.1	99.2	Unclassified without homolog
Ljwgs_047215.1	99.1.4.2407	GO_ID:51484							APG_BRANA	,Anter-specific proline-rich protein APG (Protein CEX) (Fragment).	6e-13	GO_ID:51484	TAIR|gene:2013657 SPTR:Q9C7N5 symbol:AT1G29660.1 [GO:0016789 "carboxylic ester hydrolase activity" evidence=ISS] INTERPRO:IPR001087 Pfam:PF00657 EMBL:AC068667 EMBL:AY050413 EMBL:AY133560 PIR:H86419 SPTR:Q9C7N5	1e-22
Ljwgs_047215.1	99.1.3.2.1837	APG_BRANA							APG_BRANA	,Anter-specific proline-rich protein APG (Protein CEX) (Fragment).	6e-13	GO_ID:51484	TAIR|gene:2013657 SPTR:Q9C7N5 symbol:AT1G29660.1 [GO:0016789 "carboxylic ester hydrolase activity" evidence=ISS] INTERPRO:IPR001087 Pfam:PF00657 EMBL:AC068667 EMBL:AY050413 EMBL:AY133560 PIR:H86419 SPTR:Q9C7N5	1e-22
chr5.CM0148.30	99.1.3.2.1822	LTI65_ARATH							LTI65_ARATH	Multigenefamily;Repeat,Low-temperature-induced 65 kDa protein (Desiccation-responsive protein 29B).	4e-22
gi45633819	99.2	Unclassified without homolog
TM1224.6	99.1.4.203	GO_ID:29211										GO_ID:29211	TAIR|gene:504953423 SPTR:Q8L649 symbol:AT3G63530.1 [GO:0005515 "protein binding" evidence=ISS] [GO:0008270 "zinc ion binding" evidence=ISS] InterPro:IPR001841 Pfam:PF00097 PROSITE:PS50089 SMART:SM00184 HSSP:P28990 EMBL:AL732522 EMBL:BT010197 SPTR:Q8L649	2e-68
chr4.CM0087.78.2	99.1.4.5303	GO_ID:51268							ATL1Q_ARATH	Membrane;Metal-binding;Transmembrane;Ublconjugationpathway;Zinc;Zinc-finger,RING-H2 finger protein ATL1Q.	3e-26	GO_ID:51268	TAIR|gene:2019109 SPTR:Q94A26 symbol:AT1G74410.1 [GO:0005515 "protein binding" evidence=ISS] [GO:0008270 "zinc ion binding" evidence=ISS] InterPro:IPR001841 Pfam:PF00097 PROSITE:PS50089 SMART:SM00184 HSSP:Q9LRB7 EMBL:AY050433 EMBL:AY093797 SPTR:Q94A26	1e-26
chr4.CM0087.78.2	99.1.3.2.666	ATL1Q_ARATH							ATL1Q_ARATH	Membrane;Metal-binding;Transmembrane;Ublconjugationpathway;Zinc;Zinc-finger,RING-H2 finger protein ATL1Q.	3e-26	GO_ID:51268	TAIR|gene:2019109 SPTR:Q94A26 symbol:AT1G74410.1 [GO:0005515 "protein binding" evidence=ISS] [GO:0008270 "zinc ion binding" evidence=ISS] InterPro:IPR001841 Pfam:PF00097 PROSITE:PS50089 SMART:SM00184 HSSP:Q9LRB7 EMBL:AY050433 EMBL:AY093797 SPTR:Q94A26	1e-26
Ljwgs_054452.1	1.9.4.21	E2.7.1.23 NAD+ kinase [EC:2.7.1.23] [COG:COG0061] [GO:0003951]	mmu:192185	BC004012; cDNA sequence BC004012 [EC:2.7.1.23] [KO:K00858]	2e-12				NADK_MOUSE	Kinase;Metal-binding;NAD;NADP;Transferase,NAD kinase (EC 2.7.1.23) (Poly(P)/ATP NAD kinase).	1e-12	GO_ID:9955	TAIR|gene:2036951 SPTR:Q9C5W3 symbol:AT1G21640.1 [GO:0003951 "NAD+ kinase activity" evidence=ISS] [GO:0019363 "pyridine nucleotide biosynthesis" evidence=ISS] InterPro:IPR002504 Pfam:PF01513 GO:GO:0008152 EMBL:AF337912 EMBL:AY099794 SPTR:Q9C5W3	1e-31
Ljwgs_047841.1	99.1.4.6310	GO_ID:4321										GO_ID:4321	TAIR|gene:2052830 SPTR:Q8VYJ6 symbol:AT2G30880.1 [GO:0000004 "biological process unknown" evidence=ND] Pfam:PF00169 InterPro:IPR001849 SMART:SM00233 PROSITE:PS50003 InterPro:IPR011993 EMBL:AY070724 EMBL:AY143965 SPTR:Q8VYJ6	4e-11
Ljwgs_040318.2	2.2.1.2.80	RP-LP0, RPLP0 large subunit ribosomal protein LP0 [COG:COG0244]	ath:At5g13510	T6I14.40; ribosomal protein L10p family [KO:K02864]	6e-75	TM0456	COG0244	5e-17	RL10_PROMP	Completeproteome;Ribonucleoprotein;Ribosomalprotein,50S ribosomal protein L10.	3e-17	GO_ID:6584	TAIR|gene:2185050 SPTR:Q9FY50 symbol:AT5G13510.1 [GO:0003735 "structural constituent of ribosome" evidence=ISS] [GO:0005840 "ribosome" evidence=ISS] [GO:0006412 "protein biosynthesis" evidence=ISS] Pfam:PF00466 InterPro:IPR001790 GO:GO:0005840 EMBL:AL391710 EMBL:AY086884 SPTR:Q9FY50	1e-75
Ljwgs_040318.2	2.2.1.2.9	RP-L10, rplJ large subunit ribosomal protein L10 [COG:COG0244]	ath:At5g13510	T6I14.40; ribosomal protein L10p family [KO:K02864]	6e-75	TM0456	COG0244	5e-17	RL10_PROMP	Completeproteome;Ribonucleoprotein;Ribosomalprotein,50S ribosomal protein L10.	3e-17	GO_ID:6584	TAIR|gene:2185050 SPTR:Q9FY50 symbol:AT5G13510.1 [GO:0003735 "structural constituent of ribosome" evidence=ISS] [GO:0005840 "ribosome" evidence=ISS] [GO:0006412 "protein biosynthesis" evidence=ISS] Pfam:PF00466 InterPro:IPR001790 GO:GO:0005840 EMBL:AL391710 EMBL:AY086884 SPTR:Q9FY50	1e-75
Ljwgs_034269.2	3.3.10.117	BMPR1 bone morphogenetic protein receptor, type I [EC:2.7.1.37]							SRK6_BRAOE	ATP-binding;Glycoprotein;Kinase;Membrane;Nucleotide-binding;Receptor;Self-incompatibility;Serine/threonine-proteinkinase;Signal;Transferase;Transmembrane,Putative serine/threonine-protein kinase receptor precursor (EC 2.7.1.37) (S-receptor kinase) (SRK).	7e-09	GO_ID:47859	TAIR|gene:2083985 SPTR:Q9LFH9 symbol:AT3G53380.1 [GO:0016301 "kinase activity" evidence=ISS] [GO:0030246 "carbohydrate binding" evidence=ISS] InterPro:IPR000719 InterPro:IPR008271 Pfam:PF00069 Prosite:PS00108 InterPro:IPR001220 InterPro:IPR000985 Prosite:PS00107 Pfam:PF00139 Pfam:PF00138 ProDom:PD000001 PROSITE:PS50011 PROSITE:PS00307 HSSP:P05046 ProDom:PD000671 ProDom:PD000711 EMBL:AL132966 PIR:…	4e-21
Ljwgs_034269.2	3.2.2.1	Protein kinase [EC:2.7.1.37]							SRK6_BRAOE	ATP-binding;Glycoprotein;Kinase;Membrane;Nucleotide-binding;Receptor;Self-incompatibility;Serine/threonine-proteinkinase;Signal;Transferase;Transmembrane,Putative serine/threonine-protein kinase receptor precursor (EC 2.7.1.37) (S-receptor kinase) (SRK).	7e-09	GO_ID:47859	TAIR|gene:2083985 SPTR:Q9LFH9 symbol:AT3G53380.1 [GO:0016301 "kinase activity" evidence=ISS] [GO:0030246 "carbohydrate binding" evidence=ISS] InterPro:IPR000719 InterPro:IPR008271 Pfam:PF00069 Prosite:PS00108 InterPro:IPR001220 InterPro:IPR000985 Prosite:PS00107 Pfam:PF00139 Pfam:PF00138 ProDom:PD000001 PROSITE:PS50011 PROSITE:PS00307 HSSP:P05046 ProDom:PD000671 ProDom:PD000711 EMBL:AL132966 PIR:…	4e-21
chr3.CM0196.18	99.1.4.5728	GO_ID:11232							NPC2_NEUCR	Lipidtransport;Signal;Transport,Phosphatidylglycerol/phosphatidylinositol transfer protein precursor (PG/PI-TP).	2e-10	GO_ID:11232	TAIR|gene:2081540 SPTR:Q9SF20 symbol:AT3G11780.1 [GO:0000004 "biological process unknown" evidence=ND] [GO:0005554 "molecular function unknown" evidence=ND] InterPro:IPR003172 Pfam:PF02221 SMART:SM00737 EMBL:AC016795 EMBL:AY034906 EMBL:BT004335 SPTR:Q9SF20	5e-33
chr3.CM0196.18	99.1.3.2.3720	NPC2_NEUCR							NPC2_NEUCR	Lipidtransport;Signal;Transport,Phosphatidylglycerol/phosphatidylinositol transfer protein precursor (PG/PI-TP).	2e-10	GO_ID:11232	TAIR|gene:2081540 SPTR:Q9SF20 symbol:AT3G11780.1 [GO:0000004 "biological process unknown" evidence=ND] [GO:0005554 "molecular function unknown" evidence=ND] InterPro:IPR003172 Pfam:PF02221 SMART:SM00737 EMBL:AC016795 EMBL:AY034906 EMBL:BT004335 SPTR:Q9SF20	5e-33
Ljwgs_035285.1	99.1.4.5453	GO_ID:19589										GO_ID:19589	TAIR|gene:2010291 SPTR:Q9XIB8 symbol:EMB1273 "EMBRYO DEFECTIVE 1273" [GO:0005554 "molecular function unknown" evidence=ND] [GO:0000004 "biological process unknown" evidence=ND] EMBL:AC007504 EMBL:BT005857 PIR:H96531 SPTR:Q9XIB8	2e-58
CM0601.36	99.1.4.7425	GO_ID:43397										GO_ID:43397	TAIR|gene:2120854 SPTR:Q94A06 symbol:AT4G26070.1 [GO:0000165 "MAPKKK cascade" evidence=IC] [GO:0004708 "MAP kinase kinase activity" evidence=TAS] [GO:0009611 "response to wounding" evidence=IEP] [GO:0009628 "response to abiotic stimulus" evidence=TAS] [GO:0016301 "kinase activity" evidence=ISS] InterPro:IPR000719 InterPro:IPR008271 Pfam:PF00069 Prosite:PS00108 Prosite:PS00107 ProDom:PD000001 PROS…	4e-19
Ljwgs_043167.1	1.10.7.3	E1.14.11.9 naringenin 3-dioxygenase [EC:1.14.11.9] [GO:0045486]							FL3H_MALDO	Dioxygenase;Flavonoidbiosynthesis;Iron;Metal-binding;Oxidoreductase;VitaminC,Naringenin,2-oxoglutarate 3-dioxygenase (EC 1.14.11.9) (Flavonone-3- hydroxylase) (F3H) (FHT).	2e-09	GO_ID:47750	TAIR|gene:2178782 SPTR:Q9LUZ1 symbol:AT5G58660.1 [GO:0008372 "cellular component unknown" evidence=ND] [GO:0016706 "oxidoreductase activity, acting on paired donors, with incorporation or reduction of molecular oxygen, 2-oxoglutarate as one donor, and incorporation of one atom each of oxygen into both donors" evidence=ISS] [GO:0000004 "biological process unknown" evidence=ND] Pfam:PF03171 InterPr…	3e-25
Ljwgs_133190.1	1.7.3.7	E3.2.1.51, FUCA1 alpha-L-fucosidase [EC:3.2.1.51] [COG:COG3669] [GO:0004560]	pgi:PG1750	alpha-1,3/4-fucosidase, putative [EC:3.2.1.51] [KO:K01206]	2e-47	XF0106	COG3669	5e-40
Ljwgs_024759.1	99.2	Unclassified without homolog
Ljwgs_025311.1	3.3.10.117	BMPR1 bone morphogenetic protein receptor, type I [EC:2.7.1.37]	ehi:253.t00012	protein kinase, putative [KO:K00870]	2e-09				SRK6_BRAOE	ATP-binding;Glycoprotein;Kinase;Membrane;Nucleotide-binding;Receptor;Self-incompatibility;Serine/threonine-proteinkinase;Signal;Transferase;Transmembrane,Putative serine/threonine-protein kinase receptor precursor (EC 2.7.1.37) (S-receptor kinase) (SRK).	3e-20	GO_ID:16809	TAIR|gene:2131683 SPTR:O81832 symbol:AT4G27290.1 [GO:0004672 "protein kinase activity" evidence=ISS] InterPro:IPR000719 InterPro:IPR008271 Prosite:PS00108 InterPro:IPR000742 InterPro:IPR003609 InterPro:IPR000858 InterPro:IPR001480 Pfam:PF01453 ProDom:PD000001 PROSITE:PS50011 PROSITE:PS50026 PROSITE:PS50948 HSSP:P00523 SMART:SM00473 Pfam:PF00954 SMART:SM00108 PROSITE:PS50927 EMBL:AL161566 EMBL:AL0…	6e-23
Ljwgs_025311.1	3.2.2.1	Protein kinase [EC:2.7.1.37]	ehi:253.t00012	protein kinase, putative [KO:K00870]	2e-09				SRK6_BRAOE	ATP-binding;Glycoprotein;Kinase;Membrane;Nucleotide-binding;Receptor;Self-incompatibility;Serine/threonine-proteinkinase;Signal;Transferase;Transmembrane,Putative serine/threonine-protein kinase receptor precursor (EC 2.7.1.37) (S-receptor kinase) (SRK).	3e-20	GO_ID:16809	TAIR|gene:2131683 SPTR:O81832 symbol:AT4G27290.1 [GO:0004672 "protein kinase activity" evidence=ISS] InterPro:IPR000719 InterPro:IPR008271 Prosite:PS00108 InterPro:IPR000742 InterPro:IPR003609 InterPro:IPR000858 InterPro:IPR001480 Pfam:PF01453 ProDom:PD000001 PROSITE:PS50011 PROSITE:PS50026 PROSITE:PS50948 HSSP:P00523 SMART:SM00473 Pfam:PF00954 SMART:SM00108 PROSITE:PS50927 EMBL:AL161566 EMBL:AL0…	6e-23
chr1.CM0063.68	3.3.10.117	BMPR1 bone morphogenetic protein receptor, type I [EC:2.7.1.37]	ath:At4g28490	F20O9.180; leucine-rich repeat transmembrane protein kinase, putative [EC:2.7.1.37] [KO:K00870]	2e-13				EXS_ARATH	ATP-binding;Kinase;Leucine-richrepeat;Meiosis;Membrane;Nucleotide-binding;Phosphorylation;Receptor;Repeat;Serine/threonine-proteinkinase;Signal;Transferase;Transmembrane,Leucine-rich repeat receptor protein kinase EXS precursor (EC 2.7.1.37) (Extra sporogenous cells protein) (EXCESS MICROSPOROCYTES1 protein).	3e-21	GO_ID:15402	TAIR|gene:2047524 SPTR:Q9ZUI0 symbol:AT2G24130.1 [GO:0004674 "protein serine/threonine kinase activity" evidence=ISS] [GO:0005524 "ATP binding" evidence=ISS] [GO:0006468 "protein amino acid phosphorylation" evidence=ISS] [GO:0007169 "transmembrane receptor protein tyrosine kinase signaling pathway" evidence=ISS] Pfam:PF00560 InterPro:IPR000719 InterPro:IPR008271 Pfam:PF00069 Prosite:PS00108 Inter…	3e-38
chr1.CM0063.68	3.2.2.1	Protein kinase [EC:2.7.1.37]	ath:At4g28490	F20O9.180; leucine-rich repeat transmembrane protein kinase, putative [EC:2.7.1.37] [KO:K00870]	2e-13				EXS_ARATH	ATP-binding;Kinase;Leucine-richrepeat;Meiosis;Membrane;Nucleotide-binding;Phosphorylation;Receptor;Repeat;Serine/threonine-proteinkinase;Signal;Transferase;Transmembrane,Leucine-rich repeat receptor protein kinase EXS precursor (EC 2.7.1.37) (Extra sporogenous cells protein) (EXCESS MICROSPOROCYTES1 protein).	3e-21	GO_ID:15402	TAIR|gene:2047524 SPTR:Q9ZUI0 symbol:AT2G24130.1 [GO:0004674 "protein serine/threonine kinase activity" evidence=ISS] [GO:0005524 "ATP binding" evidence=ISS] [GO:0006468 "protein amino acid phosphorylation" evidence=ISS] [GO:0007169 "transmembrane receptor protein tyrosine kinase signaling pathway" evidence=ISS] Pfam:PF00560 InterPro:IPR000719 InterPro:IPR008271 Pfam:PF00069 Prosite:PS00108 Inter…	3e-38
Ljwgs_005810.1	1.9.11.3	UBIB, aarF ubiquinone biosynthesis protein [COG:COG0661]	tte:TTE1190	aarF; predicted unusual protein kinase [KO:K03688]	8e-59	sll1770	COG0661	2e-106	Y1770_SYNY3	Completeproteome;Hypotheticalprotein,Hypothetical protein sll1770.	6e-106	GO_ID:23877	TIGR_CMR|CBU2019 SPTR:Q83A88 symbol:CBU2019 "ubiquinone biosynthesis protein AarF, putative" [GO:0003824 "catalytic activity" evidence=ISS] [GO:0006744 "ubiquinone biosynthesis" evidence=ISS] InterPro:IPR004147 Pfam:PF03109 InterPro:IPR010232 PANTHER:PTHR10566:SF13 TIGRFAMs:TIGR01982 EMBL:AE016966 TIGR:CBU2019 SPTR:Q83A88	1e-47
Ljwgs_073608.1	99.1.4.3761	GO_ID:46807										GO_ID:46807	TAIR|gene:2158371 SPTR:Q9FIX7 symbol:AT5G43630.1 [GO:0008372 "cellular component unknown" evidence=ND] [GO:0003676 "nucleic acid binding" evidence=ISS] InterPro:IPR001878 InterPro:IPR001150 Pfam:PF00098 Pfam:PF03126 PRINTS:PR00939 SMART:SM00343 PROSITE:PS50158 InterPro:IPR004343 SMART:SM00719 PROSITE:PS00850 EMBL:AB016875 EMBL:BT003987 EMBL:BT005699 SPTR:Q9FIX7	2e-15
Ljwgs_076784.1	99.2	Unclassified without homolog
Ljwgs_128031.1	99.1.3.2.751	TOCC_ARATH							TOCC_ARATH	Chloroplast;Plastid;Transitpeptide,Tocopherol cyclase, chloroplast precursor (Vitamin E deficient 1) (Sucrose export defective 1).	9e-21
chr2.CM0177.21	99.1.3.1.186	EC 1.1.1.255	ath:At4g37980	F20D10.100; mannitol dehydrogenase, putative (ELI3-1) [EC:1.1.1.255] [KO:K00095]	2e-18				MTDH_MESCR	Metal-binding;NAD;Oxidoreductase;Zinc,Probable mannitol dehydrogenase (EC 1.1.1.255) (NAD-dependent mannitol dehydrogenase).	2e-23	GO_ID:9750	TAIR|gene:2120967 SPTR:O65621 symbol:AT4G37970.1 [GO:0008372 "cellular component unknown" evidence=ND] InterPro:IPR002085 Pfam:PF00107 InterPro:IPR002328 Prosite:PS00059 HSSP:P75691 EMBL:AL161592 EMBL:AL035538 EMBL:Y16848 EMBL:AY302075 PIR:T05624 SPTR:O65621	1e-14
chr2.CM0177.21	99.1.1.187	KO:K00095	ath:At4g37980	F20D10.100; mannitol dehydrogenase, putative (ELI3-1) [EC:1.1.1.255] [KO:K00095]	2e-18				MTDH_MESCR	Metal-binding;NAD;Oxidoreductase;Zinc,Probable mannitol dehydrogenase (EC 1.1.1.255) (NAD-dependent mannitol dehydrogenase).	2e-23	GO_ID:9750	TAIR|gene:2120967 SPTR:O65621 symbol:AT4G37970.1 [GO:0008372 "cellular component unknown" evidence=ND] InterPro:IPR002085 Pfam:PF00107 InterPro:IPR002328 Prosite:PS00059 HSSP:P75691 EMBL:AL161592 EMBL:AL035538 EMBL:Y16848 EMBL:AY302075 PIR:T05624 SPTR:O65621	1e-14
chr2.CM0177.21	99.1.4.8010	GO_ID:9750	ath:At4g37980	F20D10.100; mannitol dehydrogenase, putative (ELI3-1) [EC:1.1.1.255] [KO:K00095]	2e-18				MTDH_MESCR	Metal-binding;NAD;Oxidoreductase;Zinc,Probable mannitol dehydrogenase (EC 1.1.1.255) (NAD-dependent mannitol dehydrogenase).	2e-23	GO_ID:9750	TAIR|gene:2120967 SPTR:O65621 symbol:AT4G37970.1 [GO:0008372 "cellular component unknown" evidence=ND] InterPro:IPR002085 Pfam:PF00107 InterPro:IPR002328 Prosite:PS00059 HSSP:P75691 EMBL:AL161592 EMBL:AL035538 EMBL:Y16848 EMBL:AY302075 PIR:T05624 SPTR:O65621	1e-14
Ljwgs_078569.1	1.10.7.3	E1.14.11.9 naringenin 3-dioxygenase [EC:1.14.11.9] [GO:0045486]	ath:At3g51240	F24M12.280; naringenin 3-dioxygenase / flavanone 3-hydroxylase (F3H) [EC:1.14.11.9] [KO:K00475]	6e-25	PA0147	COG3491	3e-18	FL3H_CALCH	Dioxygenase;Flavonoidbiosynthesis;Iron;Metal-binding;Oxidoreductase;VitaminC,Naringenin,2-oxoglutarate 3-dioxygenase (EC 1.14.11.9) (Flavonone-3- hydroxylase) (F3H) (FHT).	9e-26	GO_ID:16195	TAIR|gene:2086788 SPTR:Q9LHN8 symbol:AT3G13610.1 [GO:0008372 "cellular component unknown" evidence=ND] [GO:0016706 "oxidoreductase activity, acting on paired donors, with incorporation or reduction of molecular oxygen, 2-oxoglutarate as one donor, and incorporation of one atom each of oxygen into both donors" evidence=ISS] [GO:0019748 "secondary metabolism" evidence=ISS] Pfam:PF03171 InterPro:IPR…	2e-42
Ljwgs_054286.2	1.9.7.12	E1.1.1.153, spr sepiapterin reductase [EC:1.1.1.153] [COG:COG1028] [GO:0004757]	ava:Ava_3970	short-chain dehydrogenase/reductase SDR [EC:1.3.1.28] [KO:K00216]	2e-30	sll1704	COG1028	2e-31	CSGA_MYXXA	Directproteinsequencing;Sporulation,C-factor (C signal).	8e-09	GO_ID:6180	TAIR|gene:2121468 SPTR:Q941A7 symbol:AT4G20760.1 [GO:0008152 "metabolism" evidence=ISS] [GO:0016491 "oxidoreductase activity" evidence=ISS] InterPro:IPR002198 InterPro:IPR002347 Pfam:PF00106 GO:GO:0008152 PRINTS:PR00080 PRINTS:PR00081 GO:GO:0009507 EMBL:AY052312 EMBL:BT000860 SPTR:Q941A7	2e-53
Ljwgs_054286.2	1.1.4.5	E1.1.1.125, kduD 2-deoxy-D-gluconate 3-dehydrogenase [EC:1.1.1.125] [COG:COG1028] [GO:0008678]	ava:Ava_3970	short-chain dehydrogenase/reductase SDR [EC:1.3.1.28] [KO:K00216]	2e-30	sll1704	COG1028	2e-31	CSGA_MYXXA	Directproteinsequencing;Sporulation,C-factor (C signal).	8e-09	GO_ID:6180	TAIR|gene:2121468 SPTR:Q941A7 symbol:AT4G20760.1 [GO:0008152 "metabolism" evidence=ISS] [GO:0016491 "oxidoreductase activity" evidence=ISS] InterPro:IPR002198 InterPro:IPR002347 Pfam:PF00106 GO:GO:0008152 PRINTS:PR00080 PRINTS:PR00081 GO:GO:0009507 EMBL:AY052312 EMBL:BT000860 SPTR:Q941A7	2e-53
Ljwgs_054286.2	1.9.10.50	E1.3.1.33, por protochlorophyllide reductase [EC:1.3.1.33] [COG:COG1028] [GO:0016630]	ava:Ava_3970	short-chain dehydrogenase/reductase SDR [EC:1.3.1.28] [KO:K00216]	2e-30	sll1704	COG1028	2e-31	CSGA_MYXXA	Directproteinsequencing;Sporulation,C-factor (C signal).	8e-09	GO_ID:6180	TAIR|gene:2121468 SPTR:Q941A7 symbol:AT4G20760.1 [GO:0008152 "metabolism" evidence=ISS] [GO:0016491 "oxidoreductase activity" evidence=ISS] InterPro:IPR002198 InterPro:IPR002347 Pfam:PF00106 GO:GO:0008152 PRINTS:PR00080 PRINTS:PR00081 GO:GO:0009507 EMBL:AY052312 EMBL:BT000860 SPTR:Q941A7	2e-53
Ljwgs_054286.2	1.8.8.3	E1.3.1.28, entA 2,3-dihydro-2,3-dihydroxybenzoate dehydrogenase [EC:1.3.1.28] [COG:COG1028] [GO:0008667]	ava:Ava_3970	short-chain dehydrogenase/reductase SDR [EC:1.3.1.28] [KO:K00216]	2e-30	sll1704	COG1028	2e-31	CSGA_MYXXA	Directproteinsequencing;Sporulation,C-factor (C signal).	8e-09	GO_ID:6180	TAIR|gene:2121468 SPTR:Q941A7 symbol:AT4G20760.1 [GO:0008152 "metabolism" evidence=ISS] [GO:0016491 "oxidoreductase activity" evidence=ISS] InterPro:IPR002198 InterPro:IPR002347 Pfam:PF00106 GO:GO:0008152 PRINTS:PR00080 PRINTS:PR00081 GO:GO:0009507 EMBL:AY052312 EMBL:BT000860 SPTR:Q941A7	2e-53
Ljwgs_054286.2	1.1.14.17	E1.1.1.36, phbB acetoacetyl-CoA reductase [EC:1.1.1.36] [COG:COG1028] [GO:0018454]	ava:Ava_3970	short-chain dehydrogenase/reductase SDR [EC:1.3.1.28] [KO:K00216]	2e-30	sll1704	COG1028	2e-31	CSGA_MYXXA	Directproteinsequencing;Sporulation,C-factor (C signal).	8e-09	GO_ID:6180	TAIR|gene:2121468 SPTR:Q941A7 symbol:AT4G20760.1 [GO:0008152 "metabolism" evidence=ISS] [GO:0016491 "oxidoreductase activity" evidence=ISS] InterPro:IPR002198 InterPro:IPR002347 Pfam:PF00106 GO:GO:0008152 PRINTS:PR00080 PRINTS:PR00081 GO:GO:0009507 EMBL:AY052312 EMBL:BT000860 SPTR:Q941A7	2e-53
Ljwgs_054286.2	1.1.3.26	E1.1.1.47, gdh glucose 1-dehydrogenase [EC:1.1.1.47] [COG:COG1028]	ava:Ava_3970	short-chain dehydrogenase/reductase SDR [EC:1.3.1.28] [KO:K00216]	2e-30	sll1704	COG1028	2e-31	CSGA_MYXXA	Directproteinsequencing;Sporulation,C-factor (C signal).	8e-09	GO_ID:6180	TAIR|gene:2121468 SPTR:Q941A7 symbol:AT4G20760.1 [GO:0008152 "metabolism" evidence=ISS] [GO:0016491 "oxidoreductase activity" evidence=ISS] InterPro:IPR002198 InterPro:IPR002347 Pfam:PF00106 GO:GO:0008152 PRINTS:PR00080 PRINTS:PR00081 GO:GO:0009507 EMBL:AY052312 EMBL:BT000860 SPTR:Q941A7	2e-53
Ljwgs_054286.2	1.1.13.10	E1.3.1.- [EC:1.3.1.-] [COG:COG1028]	ava:Ava_3970	short-chain dehydrogenase/reductase SDR [EC:1.3.1.28] [KO:K00216]	2e-30	sll1704	COG1028	2e-31	CSGA_MYXXA	Directproteinsequencing;Sporulation,C-factor (C signal).	8e-09	GO_ID:6180	TAIR|gene:2121468 SPTR:Q941A7 symbol:AT4G20760.1 [GO:0008152 "metabolism" evidence=ISS] [GO:0016491 "oxidoreductase activity" evidence=ISS] InterPro:IPR002198 InterPro:IPR002347 Pfam:PF00106 GO:GO:0008152 PRINTS:PR00080 PRINTS:PR00081 GO:GO:0009507 EMBL:AY052312 EMBL:BT000860 SPTR:Q941A7	2e-53
Ljwgs_054286.2	1.11.6.2	E1.3.1.- [EC:1.3.1.-] [COG:COG1028]	ava:Ava_3970	short-chain dehydrogenase/reductase SDR [EC:1.3.1.28] [KO:K00216]	2e-30	sll1704	COG1028	2e-31	CSGA_MYXXA	Directproteinsequencing;Sporulation,C-factor (C signal).	8e-09	GO_ID:6180	TAIR|gene:2121468 SPTR:Q941A7 symbol:AT4G20760.1 [GO:0008152 "metabolism" evidence=ISS] [GO:0016491 "oxidoreductase activity" evidence=ISS] InterPro:IPR002198 InterPro:IPR002347 Pfam:PF00106 GO:GO:0008152 PRINTS:PR00080 PRINTS:PR00081 GO:GO:0009507 EMBL:AY052312 EMBL:BT000860 SPTR:Q941A7	2e-53
Ljwgs_054286.2	1.9.10.29	COBL2, cobL precorrin-8W decarboxylase [EC:1.-.-.-] [COG:COG2242] [GO:0016491]	ava:Ava_3970	short-chain dehydrogenase/reductase SDR [EC:1.3.1.28] [KO:K00216]	2e-30	sll1704	COG1028	2e-31	CSGA_MYXXA	Directproteinsequencing;Sporulation,C-factor (C signal).	8e-09	GO_ID:6180	TAIR|gene:2121468 SPTR:Q941A7 symbol:AT4G20760.1 [GO:0008152 "metabolism" evidence=ISS] [GO:0016491 "oxidoreductase activity" evidence=ISS] InterPro:IPR002198 InterPro:IPR002347 Pfam:PF00106 GO:GO:0008152 PRINTS:PR00080 PRINTS:PR00081 GO:GO:0009507 EMBL:AY052312 EMBL:BT000860 SPTR:Q941A7	2e-53
Ljwgs_054286.2	1.7.11.2	E1.1.1.102 3-dehydrosphinganine reductase [EC:1.1.1.102] [COG:COG1028] [GO:0047560]	ava:Ava_3970	short-chain dehydrogenase/reductase SDR [EC:1.3.1.28] [KO:K00216]	2e-30	sll1704	COG1028	2e-31	CSGA_MYXXA	Directproteinsequencing;Sporulation,C-factor (C signal).	8e-09	GO_ID:6180	TAIR|gene:2121468 SPTR:Q941A7 symbol:AT4G20760.1 [GO:0008152 "metabolism" evidence=ISS] [GO:0016491 "oxidoreductase activity" evidence=ISS] InterPro:IPR002198 InterPro:IPR002347 Pfam:PF00106 GO:GO:0008152 PRINTS:PR00080 PRINTS:PR00081 GO:GO:0009507 EMBL:AY052312 EMBL:BT000860 SPTR:Q941A7	2e-53
Ljwgs_054286.2	1.3.1.5	E1.1.1.100, fabG 3-oxoacyl-[acyl-carrier protein] reductase [EC:1.1.1.100] [COG:COG1028] [GO:0004316]	ava:Ava_3970	short-chain dehydrogenase/reductase SDR [EC:1.3.1.28] [KO:K00216]	2e-30	sll1704	COG1028	2e-31	CSGA_MYXXA	Directproteinsequencing;Sporulation,C-factor (C signal).	8e-09	GO_ID:6180	TAIR|gene:2121468 SPTR:Q941A7 symbol:AT4G20760.1 [GO:0008152 "metabolism" evidence=ISS] [GO:0016491 "oxidoreductase activity" evidence=ISS] InterPro:IPR002198 InterPro:IPR002347 Pfam:PF00106 GO:GO:0008152 PRINTS:PR00080 PRINTS:PR00081 GO:GO:0009507 EMBL:AY052312 EMBL:BT000860 SPTR:Q941A7	2e-53
Ljwgs_054286.2	1.3.4.7	E1.1.1.30, bdh 3-hydroxybutyrate dehydrogenase [EC:1.1.1.30] [COG:COG1028] [GO:0003858]	ava:Ava_3970	short-chain dehydrogenase/reductase SDR [EC:1.3.1.28] [KO:K00216]	2e-30	sll1704	COG1028	2e-31	CSGA_MYXXA	Directproteinsequencing;Sporulation,C-factor (C signal).	8e-09	GO_ID:6180	TAIR|gene:2121468 SPTR:Q941A7 symbol:AT4G20760.1 [GO:0008152 "metabolism" evidence=ISS] [GO:0016491 "oxidoreductase activity" evidence=ISS] InterPro:IPR002198 InterPro:IPR002347 Pfam:PF00106 GO:GO:0008152 PRINTS:PR00080 PRINTS:PR00081 GO:GO:0009507 EMBL:AY052312 EMBL:BT000860 SPTR:Q941A7	2e-53
Ljwgs_054286.2	1.1.5.27	E1.1.1.140, srlD sorbitol-6-phosphate 2-dehydrogenase [EC:1.1.1.140] [COG:COG1028] [GO:0009010]	ava:Ava_3970	short-chain dehydrogenase/reductase SDR [EC:1.3.1.28] [KO:K00216]	2e-30	sll1704	COG1028	2e-31	CSGA_MYXXA	Directproteinsequencing;Sporulation,C-factor (C signal).	8e-09	GO_ID:6180	TAIR|gene:2121468 SPTR:Q941A7 symbol:AT4G20760.1 [GO:0008152 "metabolism" evidence=ISS] [GO:0016491 "oxidoreductase activity" evidence=ISS] InterPro:IPR002198 InterPro:IPR002347 Pfam:PF00106 GO:GO:0008152 PRINTS:PR00080 PRINTS:PR00081 GO:GO:0009507 EMBL:AY052312 EMBL:BT000860 SPTR:Q941A7	2e-53
Ljwgs_054286.2	1.5.14.16	E1.3.1.- [EC:1.3.1.-] [COG:COG1028]	ava:Ava_3970	short-chain dehydrogenase/reductase SDR [EC:1.3.1.28] [KO:K00216]	2e-30	sll1704	COG1028	2e-31	CSGA_MYXXA	Directproteinsequencing;Sporulation,C-factor (C signal).	8e-09	GO_ID:6180	TAIR|gene:2121468 SPTR:Q941A7 symbol:AT4G20760.1 [GO:0008152 "metabolism" evidence=ISS] [GO:0016491 "oxidoreductase activity" evidence=ISS] InterPro:IPR002198 InterPro:IPR002347 Pfam:PF00106 GO:GO:0008152 PRINTS:PR00080 PRINTS:PR00081 GO:GO:0009507 EMBL:AY052312 EMBL:BT000860 SPTR:Q941A7	2e-53
Ljwgs_054286.2	1.11.16.6	E1.3.1.25, benD 1,6-dihydroxycyclohexa-2,4-diene-1-carboxylate dehydrogenase [EC:1.3.1.25] [COG:COG1028] [GO:0047116]	ava:Ava_3970	short-chain dehydrogenase/reductase SDR [EC:1.3.1.28] [KO:K00216]	2e-30	sll1704	COG1028	2e-31	CSGA_MYXXA	Directproteinsequencing;Sporulation,C-factor (C signal).	8e-09	GO_ID:6180	TAIR|gene:2121468 SPTR:Q941A7 symbol:AT4G20760.1 [GO:0008152 "metabolism" evidence=ISS] [GO:0016491 "oxidoreductase activity" evidence=ISS] InterPro:IPR002198 InterPro:IPR002347 Pfam:PF00106 GO:GO:0008152 PRINTS:PR00080 PRINTS:PR00081 GO:GO:0009507 EMBL:AY052312 EMBL:BT000860 SPTR:Q941A7	2e-53
Ljwgs_054286.2	1.3.10.8	E1.1.1.101, AYR1 1-acylglycerone phosphate reductase [EC:1.1.1.101] [COG:COG1028] [GO:0000140]	ava:Ava_3970	short-chain dehydrogenase/reductase SDR [EC:1.3.1.28] [KO:K00216]	2e-30	sll1704	COG1028	2e-31	CSGA_MYXXA	Directproteinsequencing;Sporulation,C-factor (C signal).	8e-09	GO_ID:6180	TAIR|gene:2121468 SPTR:Q941A7 symbol:AT4G20760.1 [GO:0008152 "metabolism" evidence=ISS] [GO:0016491 "oxidoreductase activity" evidence=ISS] InterPro:IPR002198 InterPro:IPR002347 Pfam:PF00106 GO:GO:0008152 PRINTS:PR00080 PRINTS:PR00081 GO:GO:0009507 EMBL:AY052312 EMBL:BT000860 SPTR:Q941A7	2e-53
Ljwgs_054286.2	1.5.13.29	HCAB 2,3-dihydroxy-2,3-dihydrophenylpropionate dehydrogenase [EC:1.3.1.-] [COG:COG1028] [GO:0018498]	ava:Ava_3970	short-chain dehydrogenase/reductase SDR [EC:1.3.1.28] [KO:K00216]	2e-30	sll1704	COG1028	2e-31	CSGA_MYXXA	Directproteinsequencing;Sporulation,C-factor (C signal).	8e-09	GO_ID:6180	TAIR|gene:2121468 SPTR:Q941A7 symbol:AT4G20760.1 [GO:0008152 "metabolism" evidence=ISS] [GO:0016491 "oxidoreductase activity" evidence=ISS] InterPro:IPR002198 InterPro:IPR002347 Pfam:PF00106 GO:GO:0008152 PRINTS:PR00080 PRINTS:PR00081 GO:GO:0009507 EMBL:AY052312 EMBL:BT000860 SPTR:Q941A7	2e-53
Ljwgs_054286.2	1.1.14.36	E1.1.1.30, bdh 3-hydroxybutyrate dehydrogenase [EC:1.1.1.30] [COG:COG1028] [GO:0003858]	ava:Ava_3970	short-chain dehydrogenase/reductase SDR [EC:1.3.1.28] [KO:K00216]	2e-30	sll1704	COG1028	2e-31	CSGA_MYXXA	Directproteinsequencing;Sporulation,C-factor (C signal).	8e-09	GO_ID:6180	TAIR|gene:2121468 SPTR:Q941A7 symbol:AT4G20760.1 [GO:0008152 "metabolism" evidence=ISS] [GO:0016491 "oxidoreductase activity" evidence=ISS] InterPro:IPR002198 InterPro:IPR002347 Pfam:PF00106 GO:GO:0008152 PRINTS:PR00080 PRINTS:PR00081 GO:GO:0009507 EMBL:AY052312 EMBL:BT000860 SPTR:Q941A7	2e-53
Ljwgs_008505.1	1.4.2.20	E2.7.1.48, udk uridine kinase [EC:2.7.1.48] [COG:COG0572] [GO:0004849]	bba:Bd1530	udk; uridine kinase [EC:2.7.1.48] [KO:K00876]	2e-10	SPy1368	COG0572	2e-09	URK_STAAW	ATP-binding;Completeproteome;Kinase;Nucleotide-binding;Transferase,Uridine kinase (EC 2.7.1.48) (Uridine monophosphokinase) (Cytidine monophosphokinase).	2e-10	GO_ID:9325	TAIR|gene:2031540 SPTR:Q9C9B9 symbol:AT1G73980.1 [GO:0005524 "ATP binding" evidence=ISS] [GO:0009058 "biosynthesis" evidence=ISS] [GO:0016301 "kinase activity" evidence=ISS] InterPro:IPR000764 InterPro:IPR006083 InterPro:IPR008172 Pfam:PF01928 Pfam:PF00485 PRINTS:PR00988 GO:GO:0009058 EMBL:AC016662 EMBL:AF462846 EMBL:BT002630 PIR:E96767 SPTR:Q9C9B9	5e-67
Ljwgs_008505.1	1.2.4.9	E2.7.1.19, prkB phosphoribulokinase [EC:2.7.1.19] [COG:COG0572] [GO:0008974]	bba:Bd1530	udk; uridine kinase [EC:2.7.1.48] [KO:K00876]	2e-10	SPy1368	COG0572	2e-09	URK_STAAW	ATP-binding;Completeproteome;Kinase;Nucleotide-binding;Transferase,Uridine kinase (EC 2.7.1.48) (Uridine monophosphokinase) (Cytidine monophosphokinase).	2e-10	GO_ID:9325	TAIR|gene:2031540 SPTR:Q9C9B9 symbol:AT1G73980.1 [GO:0005524 "ATP binding" evidence=ISS] [GO:0009058 "biosynthesis" evidence=ISS] [GO:0016301 "kinase activity" evidence=ISS] InterPro:IPR000764 InterPro:IPR006083 InterPro:IPR008172 Pfam:PF01928 Pfam:PF00485 PRINTS:PR00988 GO:GO:0009058 EMBL:AC016662 EMBL:AF462846 EMBL:BT002630 PIR:E96767 SPTR:Q9C9B9	5e-67
Ljwgs_141585.1	99.2	Unclassified without homolog
Ljwgs_083867.1	99.2	Unclassified without homolog
Ljwgs_113548.1	99.1.4.5515	GO_ID:18523										GO_ID:18523	TAIR|gene:2127982 SPTR:O81789 symbol:AT4G35560.1 [GO:0005554 "molecular function unknown" evidence=ND] [GO:0008372 "cellular component unknown" evidence=ND] InterPro:IPR001680 SMART:SM00320 EMBL:AL161587 EMBL:AL031135 PIR:T04661 SPTR:O81789	6e-10
chr4.CM0175.45	1.3.9.27	E2.4.1.46 1,2-diacylglycerol 3-beta-galactosyltransferase [EC:2.4.1.46] [GO:0046509] [CAZy:GT28]	ath:At2g11810	F7E22.4; 1,2-diacylglycerol 3-beta-galactosyltransferase, putative / monogalactosyldiacylglycerol synthase, putative / MGDG synthase, putative [EC:2.4.1.46] [KO:K03715]	1e-10
chr4.CM0007.11	2.4.3.152	K07497 putative transposase [COG:COG2801]	sce:YGR109W-B	TyB Gag-Pol protein; proteolytically processed to make the Gag, RT, PR, and IN proteins that are required for retrotransposition [KO:K07497]	3e-45	VNG0255C	COG0328	3e-16	POL3_DROME	Aspartylprotease;Endonuclease;Hydrolase;Nuclease;Nucleotidyltransferase;Polyprotein;Protease;RNA-directedDNApolymerase;Transferase;Transposableelement,Retrovirus-related Pol polyprotein from transposon 17.6 [Contains: Protease (EC 3.4.23.-); Reverse transcriptase (EC 2.7.7.49); Endonuclease].	9e-51	GO_ID:20071	TAIR|gene:2034417 SPTR:Q9LMV1 symbol:AT1G20390.1 [GO:0003677 "DNA binding" evidence=ISS] [GO:0006310 "DNA recombination" evidence=ISS] InterPro:IPR002156 InterPro:IPR001584 InterPro:IPR000477 InterPro:IPR005162 Pfam:PF00665 Pfam:PF00075 Pfam:PF00078 PROSITE:PS50879 Pfam:PF03732 EMBL:AC027665 PIR:H86337 SPTR:Q9LMV1	0
chr4.CM0007.11	2.4.3.33.1	E3.1.26.4A, rnhA ribonuclease HI [COG:COG0328]	sce:YGR109W-B	TyB Gag-Pol protein; proteolytically processed to make the Gag, RT, PR, and IN proteins that are required for retrotransposition [KO:K07497]	3e-45	VNG0255C	COG0328	3e-16	POL3_DROME	Aspartylprotease;Endonuclease;Hydrolase;Nuclease;Nucleotidyltransferase;Polyprotein;Protease;RNA-directedDNApolymerase;Transferase;Transposableelement,Retrovirus-related Pol polyprotein from transposon 17.6 [Contains: Protease (EC 3.4.23.-); Reverse transcriptase (EC 2.7.7.49); Endonuclease].	9e-51	GO_ID:20071	TAIR|gene:2034417 SPTR:Q9LMV1 symbol:AT1G20390.1 [GO:0003677 "DNA binding" evidence=ISS] [GO:0006310 "DNA recombination" evidence=ISS] InterPro:IPR002156 InterPro:IPR001584 InterPro:IPR000477 InterPro:IPR005162 Pfam:PF00665 Pfam:PF00075 Pfam:PF00078 PROSITE:PS50879 Pfam:PF03732 EMBL:AC027665 PIR:H86337 SPTR:Q9LMV1	0
chr4.CM0007.11	2.4.3.9	E2.7.7.49 RNA-directed DNA polymerase [EC:2.7.7.49] [COG:COG3344] [GO:0003721 0003964]	sce:YGR109W-B	TyB Gag-Pol protein; proteolytically processed to make the Gag, RT, PR, and IN proteins that are required for retrotransposition [KO:K07497]	3e-45	VNG0255C	COG0328	3e-16	POL3_DROME	Aspartylprotease;Endonuclease;Hydrolase;Nuclease;Nucleotidyltransferase;Polyprotein;Protease;RNA-directedDNApolymerase;Transferase;Transposableelement,Retrovirus-related Pol polyprotein from transposon 17.6 [Contains: Protease (EC 3.4.23.-); Reverse transcriptase (EC 2.7.7.49); Endonuclease].	9e-51	GO_ID:20071	TAIR|gene:2034417 SPTR:Q9LMV1 symbol:AT1G20390.1 [GO:0003677 "DNA binding" evidence=ISS] [GO:0006310 "DNA recombination" evidence=ISS] InterPro:IPR002156 InterPro:IPR001584 InterPro:IPR000477 InterPro:IPR005162 Pfam:PF00665 Pfam:PF00075 Pfam:PF00078 PROSITE:PS50879 Pfam:PF03732 EMBL:AC027665 PIR:H86337 SPTR:Q9LMV1	0
TM0427.30.1	99.1.4.7032	GO_ID:20141										GO_ID:20141	TAIR|gene:3698628 SPTR:Q9M2S1 symbol:AT3G55580.1 [GO:0000004 "biological process unknown" evidence=ND] [GO:0008372 "cellular component unknown" evidence=ND] [GO:0005488 "binding" evidence=ISS] InterPro:IPR000408 Pfam:PF00415 HSSP:P18754 PRINTS:PR00633 PROSITE:PS00626 PROSITE:PS50012 EMBL:AL132975 PIR:T47697 SPTR:Q9M2S1	9e-21
Ljwgs_117720.1	1.1.10.7	E5.1.3.2, galE UDP-glucose 4-epimerase [EC:5.1.3.2] [COG:COG1087] [GO:0003978]	ath:At4g10960	F25I24.170; UDP-glucose 4-epimerase, putative / UDP-galactose 4-epimerase, putative / Galactowaldenase, putative [EC:5.1.3.2] [KO:K01784]	6e-25							GO_ID:28902	TAIR|gene:3440660 SPTR:Q9FI59 symbol:AT5G50890.1 [GO:0008372 "cellular component unknown" evidence=ND] InterPro:IPR008262 PROSITE:PS00120 EMBL:AB017063 SPTR:Q9FI59	2e-87
Ljwgs_117720.1	1.1.6.3	E5.1.3.2, galE UDP-glucose 4-epimerase [EC:5.1.3.2] [COG:COG1087] [GO:0003978]	ath:At4g10960	F25I24.170; UDP-glucose 4-epimerase, putative / UDP-galactose 4-epimerase, putative / Galactowaldenase, putative [EC:5.1.3.2] [KO:K01784]	6e-25							GO_ID:28902	TAIR|gene:3440660 SPTR:Q9FI59 symbol:AT5G50890.1 [GO:0008372 "cellular component unknown" evidence=ND] InterPro:IPR008262 PROSITE:PS00120 EMBL:AB017063 SPTR:Q9FI59	2e-87
gi45400769	99.2	Unclassified without homolog
Ljwgs_024867.1	4.1.2.10	FLINY, fliN flagellar motor switch protein FliN/FliY [COG:COG1886]	mmu:20591	Jarid1c; jumonji, AT rich interactive domain 1C (Rbp2 like) [KO:K02417]	6e-41				JAD1A_HUMAN	Metal-binding;Nuclearprotein;Phosphorylation;Repeat;Transcription;Transcriptionregulation;Zinc;Zinc-finger,Jumonji/ARID domain-containing protein 1A (Retinoblastoma-binding protein 2) (RBBP-2).	6e-44	GO_ID:18630	TAIR|gene:2128658 SPTR:Q8GUI6 symbol:AT4G20400.1 [GO:0003700 "transcription factor activity" evidence=ISS] [GO:0045449 "regulation of transcription" evidence=TAS] Pfam:PF02373 Interpro:IPR003347 InterPro:IPR003888 InterPro:IPR003889 Interpro:IPR004198 Pfam:PF05965 Pfam:PF05964 InterPro:IPR003349 Pfam:PF02375 Pfam:PF02928 EMBL:BT002486 EMBL:BT010548 SPTR:Q8GUI6	1e-118
Ljwgs_024867.1	2.3.4.29	FLINY, fliN flagellar motor switch protein FliN/FliY [COG:COG1886]	mmu:20591	Jarid1c; jumonji, AT rich interactive domain 1C (Rbp2 like) [KO:K02417]	6e-41				JAD1A_HUMAN	Metal-binding;Nuclearprotein;Phosphorylation;Repeat;Transcription;Transcriptionregulation;Zinc;Zinc-finger,Jumonji/ARID domain-containing protein 1A (Retinoblastoma-binding protein 2) (RBBP-2).	6e-44	GO_ID:18630	TAIR|gene:2128658 SPTR:Q8GUI6 symbol:AT4G20400.1 [GO:0003700 "transcription factor activity" evidence=ISS] [GO:0045449 "regulation of transcription" evidence=TAS] Pfam:PF02373 Interpro:IPR003347 InterPro:IPR003888 InterPro:IPR003889 Interpro:IPR004198 Pfam:PF05965 Pfam:PF05964 InterPro:IPR003349 Pfam:PF02375 Pfam:PF02928 EMBL:BT002486 EMBL:BT010548 SPTR:Q8GUI6	1e-118
chr1.CM0496.11	1.5.11.4	E5.3.1.16, hisA phosphoribosylformimino-5-aminoimidazole carboxamide ribotide isomerase [EC:5.3.1.16] [COG:COG0106] [GO:0003949]	ath:At2g36230	F2H17.16; N-5-phosphoribosyl-formimino-5-aminoimidazole-4- carboxamide ribonucleotide isomerase [EC:5.3.1.16] [KO:K01814]	1e-47	YIL020c	COG0106	4e-19	HIS4_ARATH	Amino-acidbiosynthesis;Chloroplast;Histidinebiosynthesis;Isomerase;Plastid;Transitpeptide,1-(5-phosphoribosyl)-5-[(5-phosphoribosylamino)methylideneamino] imidazole-4-carboxamide isomerase, chloroplast precursor (EC 5.3.1.16) (Phosphoribosylformimino-5-aminoimidazole carboxamide ribotide isomerase) (5-proFAR isomerase) (BBM II).	8e-48	GO_ID:6346	TAIR|gene:2049469 SPTR:O82782 symbol:AT2G36230.1 [GO:0000105 "histidine biosynthesis" evidence=ISS] [GO:0003949 "1-(5-phosphoribosyl)-5-[(5-phosphoribosylamino)methylideneamino]imidazole-4-carboxamide isomerase activity" evidence=ISS] InterPro:IPR003009 InterPro:IPR011060 InterPro:IPR006062 Pfam:PF00977 TIGRFAMs:TIGR02129 EMBL:AC006921 EMBL:AB008929 EMBL:AB006139 EMBL:AK118659 EMBL:AY140058 EMBL:…	3e-48
chr3.CM0711.14	1.7.8.10	KDTA 3-deoxy-D-manno-octulosonic-acid transferase [EC:2.-.-.-] [COG:COG1519] [GO:0016740] [CAZy:GT30]							ANTA_GENTR	Acyltransferase;Directproteinsequencing;Transferase,Anthocyanin 5-aromatic acyltransferase (EC 2.3.1.153) (5AT).	4e-36	GO_ID:29709	TAIR|gene:2024126 SPTR:Q9ZWB4 symbol:AT1G03940.1 [GO:0000004 "biological process unknown" evidence=ND] [GO:0008372 "cellular component unknown" evidence=ND] [GO:0016740 "transferase activity" evidence=ISS] Pfam:PF02458 InterPro:IPR003480 EMBL:AC003027 PIR:C86170 SPTR:Q9ZWB4	4e-52
chr3.CM0396.27	99.2	Unclassified without homolog
Ljwgs_027803.2	99.1.4.5266	GO_ID:14676										GO_ID:14676	TAIR|gene:2052800 SPTR:O80866 symbol:AT2G31020.1 [GO:0008142 "oxysterol binding" evidence=ISS] [GO:0008202 "steroid metabolism" evidence=ISS] Pfam:PF00169 InterPro:IPR001849 InterPro:IPR000648 SMART:SM00233 PROSITE:PS50003 InterPro:IPR011993 Pfam:PF01237 EMBL:AC004669 PIR:E84715 SPTR:O80866	2e-80
Ljwgs_014953.0.1	99.1.4.7529	GO_ID:29472										GO_ID:29472	TAIR|gene:2201112 SPTR:Q9SFE3 symbol:AT1G21920.1 [GO:0000004 "biological process unknown" evidence=ND] [GO:0005554 "molecular function unknown" evidence=ND] InterPro:IPR003409 Pfam:PF02493 SMART:SM00698 EMBL:AC013482 EMBL:AF370285 EMBL:AY150425 SPTR:Q9SFE3	8e-09
Ljwgs_021481.1	99.2	Unclassified without homolog
Ljwgs_069806.1	99.1.4.5266	GO_ID:14676										GO_ID:14676	TAIR|gene:2052800 SPTR:O80866 symbol:AT2G31020.1 [GO:0008142 "oxysterol binding" evidence=ISS] [GO:0008202 "steroid metabolism" evidence=ISS] Pfam:PF00169 InterPro:IPR001849 InterPro:IPR000648 SMART:SM00233 PROSITE:PS50003 InterPro:IPR011993 Pfam:PF01237 EMBL:AC004669 PIR:E84715 SPTR:O80866	3e-14
Ljwgs_028818.1	99.2	Unclassified without homolog
Ljwgs_010639.1	3.1.2	Major facilitator superfamily (MFS) [CLASS:02050] [TC:2.A.1] [GO:0005355] [COG:COG0477]				slr0642	COG0477	4e-18				GO_ID:29459	TAIR|gene:2051077 SPTR:O22780 symbol:AT2G33280.1 [GO:0005215 "transporter activity" evidence=ISS] [GO:0006810 "transport" evidence=ISS] [GO:0016020 "membrane" evidence=ISS] Pfam:PF03092 InterPro:IPR004324 GO:GO:0016020 EMBL:AC002332 TIGRFAMs:TIGR00788 PIR:E84743 SPTR:O22780	5e-86
chr1.CM0320.17	99.2	Unclassified without homolog
Ljwgs_052475.1	99.1.4.1072	GO_ID:38426										GO_ID:38426	TAIR|gene:2027803 SPTR:Q9C9T6 symbol:AT1G73760.1 [GO:0005515 "protein binding" evidence=ISS] [GO:0008270 "zinc ion binding" evidence=ISS] InterPro:IPR001841 Pfam:PF00097 PROSITE:PS50089 SMART:SM00184 HSSP:Q9LRB7 EMBL:AC012679 PIR:H96764 SPTR:Q9C9T6	6e-14
chr3.CM0091.34	99.1.4.1739	GO_ID:32890										GO_ID:32890	TAIR|gene:2154954 SPTR:Q9FJY2 symbol:AT5G66580.1 [GO:0005554 "molecular function unknown" evidence=ND] [GO:0008372 "cellular component unknown" evidence=ND] EMBL:AB013389 EMBL:BT004188 EMBL:BT005394 SPTR:Q9FJY2	8e-11
Ljwgs_023894.2	99.1.4.3301	GO_ID:52858							NAC18_ARATH	DNA-binding;Nuclearprotein;Transcription;Transcriptionregulation,NAC-domain containing protein 18 (ANAC018) (NO APICAL MERISTEM protein) (AtNAM).	1e-86	GO_ID:52858	TAIR|gene:2090185 SPTR:Q9LD44 symbol:ANAC056 [GO:0003700 "transcription factor activity" evidence=ISS] [GO:0007275 "development" evidence=ISS] InterPro:IPR003441 Pfam:PF02365 HSSP:Q9C932 PROSITE:PS51005 EMBL:AB022218 EMBL:AC024081 EMBL:AB049071 EMBL:BT004079 EMBL:BT005044 SMR:Q9LD44 SPTR:Q9LD44	2e-97
Ljwgs_023894.2	99.1.3.2.1810	NAC18_ARATH							NAC18_ARATH	DNA-binding;Nuclearprotein;Transcription;Transcriptionregulation,NAC-domain containing protein 18 (ANAC018) (NO APICAL MERISTEM protein) (AtNAM).	1e-86	GO_ID:52858	TAIR|gene:2090185 SPTR:Q9LD44 symbol:ANAC056 [GO:0003700 "transcription factor activity" evidence=ISS] [GO:0007275 "development" evidence=ISS] InterPro:IPR003441 Pfam:PF02365 HSSP:Q9C932 PROSITE:PS51005 EMBL:AB022218 EMBL:AC024081 EMBL:AB049071 EMBL:BT004079 EMBL:BT005044 SMR:Q9LD44 SPTR:Q9LD44	2e-97
chr1.CM0248.56	3.1.3.22	TC.POT proton-dependent oligopeptide transporter, POT family [COG:COG3104] [TC:2.A.17]	rno:246280	Slc15a4; peptide/histidine transporter [KO:K03305]	7e-31	YKR093w	COG3104	5e-18	PTR2_ARATH	Membrane;Peptidetransport;Proteintransport;Transmembrane;Transport,Peptide transporter PTR2 (Histidine transporting protein).	2e-111	GO_ID:49777	TAIR|gene:2061842 SPTR:O22889 symbol:AT2G40460.1 [GO:0005215 "transporter activity" evidence=ISS] [GO:0006857 "oligopeptide transport" evidence=ISS] [GO:0016020 "membrane" evidence=ISS] InterPro:IPR000109 Pfam:PF00854 GO:GO:0016020 EMBL:AC002336 EMBL:AY094400 EMBL:AY150513 EMBL:BT002242 PIR:G84829 SPTR:O22889	0
chr1.CM0442.35	1.3.10.36	E3.1.1.5, pldB lysophospholipase [EC:3.1.1.5] [COG:COG2267] [GO:0004622]	dme:CG6428-PA	CG6428; CG6428 gene product from transcript CG6428-RA [EC:3.1.1.5] [KO:K01048]	4e-15	ZyahD	COG0666	2e-12	AKT1_ARATH	ANKrepeat;Iontransport;Ionicchannel;Membrane;Potassium;Potassiumchannel;Potassiumtransport;Repeat;Transmembrane;Transport;Voltage-gatedchannel,Potassium channel AKT1.	3e-165	GO_ID:31128	TAIR|gene:2127865 SPTR:Q9SCX5 symbol:AT4G32500.1 [GO:0005242 "inward rectifier potassium channel activity" evidence=ISS] [GO:0030551 "cyclic nucleotide binding" evidence=ISS] InterPro:IPR005821 InterPro:IPR000595 InterPro:IPR002110 InterPro:IPR003938 InterPro:IPR005820 InterPro:IPR001622 Pfam:PF00023 Pfam:PF00520 Pfam:PF00027 PRINTS:PR01415 SMART:SM00248 PROSITE:PS50297 PROSITE:PS50088 PRINTS:PR0…	2e-163
gi45572305	99.2	Unclassified without homolog
chr1.TM0671.4	99.1.4.8254	GO_ID:11811										GO_ID:11811	TAIR|gene:2037643 SPTR:Q9C651 symbol:AT1G58460.1 [GO:0005554 "molecular function unknown" evidence=ND] [GO:0000004 "biological process unknown" evidence=ND] [GO:0008372 "cellular component unknown" evidence=ND] EMBL:AC082643 PIR:E96618 SPTR:Q9C651	4e-11
Ljwgs_015164.1	1.1.4.2	E4.2.2.2, pel pectate lyase [EC:4.2.2.2] [GO:0030570]	ath:At4g13210	F17N18.100; pectate lyase family protein [EC:4.2.2.2] [KO:K01728]	2e-151				PEL5_ARATH	Calcium;Glycoprotein;Lyase;Metal-binding;Multigenefamily;Signal,Probable pectate lyase 5 precursor (EC 4.2.2.2).	1e-169	GO_ID:13369	TAIR|gene:2008549 SPTR:Q9FXD8 symbol:AT1G67750.1 [GO:0000004 "biological process unknown" evidence=ND] [GO:0030570 "pectate lyase activity" evidence=ISS] InterPro:IPR002022 InterPro:IPR011050 Pfam:PF00544 PRINTS:PR00807 EMBL:AC008113 EMBL:AF462797 EMBL:AY101535 EMBL:AY088778 SPTR:Q9FXD8	4e-170
Ljwgs_026427.1	1.1.9.28	E3.2.1.14 chitinase [EC:3.2.1.14] [COG:COG3325] [GO:0004568 0008843] [CAZy:GH19]	ath:At5g24090	MZF18.2; glycosyl hydrolase family 18 (acidic endochitinase) [EC:3.2.1.14] [KO:K01183]	1e-42				CHLY_HEVBR	3D-structure;Carbohydratemetabolism;Chitindegradation;Directproteinsequencing;Glycosidase;Hydrolase;Multifunctionalenzyme;Polysaccharidedegradation;Signal;Vacuole,Hevamine A precursor [Includes: Chitinase (EC 3.2.1.14); Lysozyme (EC 3.2.1.17)].	5e-49	GO_ID:42865	TAIR|gene:2178701 SPTR:P19172 symbol:AT5G24090.1 [GO:0004553 "hydrolase activity, hydrolyzing O-glycosyl compounds" evidence=ISS] InterPro:IPR001579 InterPro:IPR001223 Pfam:PF00704 PROSITE:PS01095 HSSP:P23472 EMBL:AB009056 EMBL:M34107 EMBL:AB006055 EMBL:AB006056 EMBL:AB006057 EMBL:AB006058 EMBL:AB006059 EMBL:AB006060 EMBL:AB006061 EMBL:AB006062 EMBL:AB006063 EMBL:AB006064 EMBL:AB006065 EMBL:AB006…	3e-43
Ljwgs_027404.1	99.1.3.1.15	EC 3.4.16.5	ath:At3g45010	F14D17.80; serine carboxypeptidase III, putative [EC:3.4.16.-] [KO:K01289]	5e-103	YMR297w	COG2939	2e-35	CBP3_HORVU	Carboxypeptidase;Directproteinsequencing;Glycoprotein;Hydrolase;Protease;Signal;Zymogen,Serine carboxypeptidase III precursor (EC 3.4.16.5) (CP-MIII).	2e-100	GO_ID:42726	TAIR|gene:2075928 SPTR:Q9LXH4 symbol:SCPL48 [GO:0004185 "serine carboxypeptidase activity" evidence=ISS] [GO:0006508 "proteolysis" evidence=ISS] InterPro:IPR001563 InterPro:IPR000379 Pfam:PF00450 PRINTS:PR00724 ProDom:PD001189 PROSITE:PS00560 PROSITE:PS00131 HSSP:Q8W4X3 MEROPS:S10.009 EMBL:AL353992 EMBL:AY050427 EMBL:AY093993 PIR:T48977 SPTR:Q9LXH4	1e-103
Ljwgs_027404.1	99.1.2.9	COG2939	ath:At3g45010	F14D17.80; serine carboxypeptidase III, putative [EC:3.4.16.-] [KO:K01289]	5e-103	YMR297w	COG2939	2e-35	CBP3_HORVU	Carboxypeptidase;Directproteinsequencing;Glycoprotein;Hydrolase;Protease;Signal;Zymogen,Serine carboxypeptidase III precursor (EC 3.4.16.5) (CP-MIII).	2e-100	GO_ID:42726	TAIR|gene:2075928 SPTR:Q9LXH4 symbol:SCPL48 [GO:0004185 "serine carboxypeptidase activity" evidence=ISS] [GO:0006508 "proteolysis" evidence=ISS] InterPro:IPR001563 InterPro:IPR000379 Pfam:PF00450 PRINTS:PR00724 ProDom:PD001189 PROSITE:PS00560 PROSITE:PS00131 HSSP:Q8W4X3 MEROPS:S10.009 EMBL:AL353992 EMBL:AY050427 EMBL:AY093993 PIR:T48977 SPTR:Q9LXH4	1e-103
Ljwgs_027404.1	99.1.4.3456	GO_ID:42726	ath:At3g45010	F14D17.80; serine carboxypeptidase III, putative [EC:3.4.16.-] [KO:K01289]	5e-103	YMR297w	COG2939	2e-35	CBP3_HORVU	Carboxypeptidase;Directproteinsequencing;Glycoprotein;Hydrolase;Protease;Signal;Zymogen,Serine carboxypeptidase III precursor (EC 3.4.16.5) (CP-MIII).	2e-100	GO_ID:42726	TAIR|gene:2075928 SPTR:Q9LXH4 symbol:SCPL48 [GO:0004185 "serine carboxypeptidase activity" evidence=ISS] [GO:0006508 "proteolysis" evidence=ISS] InterPro:IPR001563 InterPro:IPR000379 Pfam:PF00450 PRINTS:PR00724 ProDom:PD001189 PROSITE:PS00560 PROSITE:PS00131 HSSP:Q8W4X3 MEROPS:S10.009 EMBL:AL353992 EMBL:AY050427 EMBL:AY093993 PIR:T48977 SPTR:Q9LXH4	1e-103
Ljwgs_027404.1	99.1.1.25	KO:K01289	ath:At3g45010	F14D17.80; serine carboxypeptidase III, putative [EC:3.4.16.-] [KO:K01289]	5e-103	YMR297w	COG2939	2e-35	CBP3_HORVU	Carboxypeptidase;Directproteinsequencing;Glycoprotein;Hydrolase;Protease;Signal;Zymogen,Serine carboxypeptidase III precursor (EC 3.4.16.5) (CP-MIII).	2e-100	GO_ID:42726	TAIR|gene:2075928 SPTR:Q9LXH4 symbol:SCPL48 [GO:0004185 "serine carboxypeptidase activity" evidence=ISS] [GO:0006508 "proteolysis" evidence=ISS] InterPro:IPR001563 InterPro:IPR000379 Pfam:PF00450 PRINTS:PR00724 ProDom:PD001189 PROSITE:PS00560 PROSITE:PS00131 HSSP:Q8W4X3 MEROPS:S10.009 EMBL:AL353992 EMBL:AY050427 EMBL:AY093993 PIR:T48977 SPTR:Q9LXH4	1e-103
Ljwgs_129466.1	99.1.4.1532	GO_ID:28941										GO_ID:28941	TAIR|gene:2169413 SPTR:Q9FL41 symbol:AT5G07050.1 [GO:0016020 "membrane" evidence=ISS] InterPro:IPR000620 Pfam:PF00892 GO:GO:0016020 EMBL:AB010697 SPTR:Q9FL41	2e-21
