# Supplementary material for: Dissection of Symbiosis and Organ Development by Integrated Transcriptome Analysis of Lotus japonicus Mutant and Wild-Type Plants
Source: PLoS One. 2009 Aug 7;4(8):e6556. doi: 10.1371/journal.pone.0006556 (PMC2717213; doi:10.1371/journal.pone.0006556)
Supplement: Folder S5 — Fix-minus mutants (9.19 MB ZIP) [file pone.0006556.s013.zip › S5.FIX-MINUS MUTANTS copy/5.1.Fix_minus_Nodule_vs_Uninoclated_Root/5.1.2. Specific transcript analysis/5.1.2.12/5.1.2.12.defense.txt]

Ljwgs_079986.1	99.1.3.2.2117	PR1_MEDSA 							PR1_MEDSA	Multigenefamily;Pathogenesis-relatedprotein;Plantdefense,Class-10 pathogenesis-related protein 1 (MSPR10-1).	9e-66			
