# Supplementary material for: Dissection of Symbiosis and Organ Development by Integrated Transcriptome Analysis of Lotus japonicus Mutant and Wild-Type Plants
Source: PLoS One. 2009 Aug 7;4(8):e6556. doi: 10.1371/journal.pone.0006556 (PMC2717213; doi:10.1371/journal.pone.0006556)
Supplement: Folder S5 — Fix-minus mutants (9.19 MB ZIP) [file pone.0006556.s013.zip › S5.FIX-MINUS MUTANTS copy/5.1.Fix_minus_Nodule_vs_Uninoclated_Root/5.1.2. Specific transcript analysis/5.1.2.12/5.1.2.12.transcription factor.txt]

chr3.TM0782.20	99.1.4.1395	GO_ID:13130										GO_ID:13130	TAIR|gene:2085963 SPTR:Q9LS08 symbol:AT3G25710.1 [GO:0003700 "transcription factor activity" evidence=ISS] [GO:0045449 "regulation of transcription" evidence=TAS] [GO:0003677 "DNA binding" evidence=ISS] Pfam:PF00010 InterPro:IPR001092 SMART:SM00353 PROSITE:PS50888 EMBL:AB028607 EMBL:AY058840 EMBL:AY079033 EMBL:AY086383 SPTR:Q9LS08	1e-14
Ljwgs_034536.1	99.1.4.1754	GO_ID:28053							HGL2_ARATH	DNA-binding;Homeobox;Nuclearprotein,Homeobox protein GLABRA2 (Homeobox-leucine zipper protein ATHB-10) (HD-ZIP protein ATHB-10).	5e-09	GO_ID:28053	TAIR|gene:2207234 SPTR:Q94C37 symbol:AT1G05230.1 [GO:0003700 "transcription factor activity" evidence=ISS] [GO:0003677 "DNA binding" evidence=ISS] [GO:0005634 "nucleus" evidence=ISS] [GO:0006355 "regulation of transcription, DNA-dependent" evidence=ISS] InterPro:IPR001356 InterPro:IPR012287 Pfam:PF00046 INTERPRO:IPR002913 GO:GO:0005634 GO:GO:0007275 PRINTS:PR00024 ProDom:PD000010 SMART:SM00389 PR…	3e-17
Ljwgs_034536.1	99.1.3.2.2583	HGL2_ARATH							HGL2_ARATH	DNA-binding;Homeobox;Nuclearprotein,Homeobox protein GLABRA2 (Homeobox-leucine zipper protein ATHB-10) (HD-ZIP protein ATHB-10).	5e-09	GO_ID:28053	TAIR|gene:2207234 SPTR:Q94C37 symbol:AT1G05230.1 [GO:0003700 "transcription factor activity" evidence=ISS] [GO:0003677 "DNA binding" evidence=ISS] [GO:0005634 "nucleus" evidence=ISS] [GO:0006355 "regulation of transcription, DNA-dependent" evidence=ISS] InterPro:IPR001356 InterPro:IPR012287 Pfam:PF00046 INTERPRO:IPR002913 GO:GO:0005634 GO:GO:0007275 PRINTS:PR00024 ProDom:PD000010 SMART:SM00389 PR…	3e-17
Ljwgs_020875.1	99.1.4.7978	GO_ID:20536										GO_ID:20536	TAIR|gene:2122218 SPTR:O65508 symbol:ANAC076 [GO:0003700 "transcription factor activity" evidence=ISS] [GO:0008372 "cellular component unknown" evidence=ND] [GO:0045449 "regulation of transcription" evidence=TAS] InterPro:IPR003441 Pfam:PF02365 HSSP:Q9C932 PROSITE:PS51005 EMBL:AL161588 EMBL:AL022141 PIR:T04585 SPTR:O65508	7e-10
Ljwgs_021413.2	99.1.4.6826	GO_ID:33904										GO_ID:33904	TAIR|gene:3692675 SPTR:Q94JL3 symbol:AT1G61660.1 [GO:0003700 "transcription factor activity" evidence=ISS] [GO:0003677 "DNA binding" evidence=ISS] Pfam:PF00010 InterPro:IPR001092 SMART:SM00353 PROSITE:PS50888 EMBL:AF380649 EMBL:AY113072 SPTR:Q94JL3	2e-19
Ljwgs_024867.1	4.1.2.10	FLINY, fliN flagellar motor switch protein FliN/FliY [COG:COG1886]	mmu:20591	Jarid1c; jumonji, AT rich interactive domain 1C (Rbp2 like) [KO:K02417]	6e-41				JAD1A_HUMAN	Metal-binding;Nuclearprotein;Phosphorylation;Repeat;Transcription;Transcriptionregulation;Zinc;Zinc-finger,Jumonji/ARID domain-containing protein 1A (Retinoblastoma-binding protein 2) (RBBP-2).	6e-44	GO_ID:18630	TAIR|gene:2128658 SPTR:Q8GUI6 symbol:AT4G20400.1 [GO:0003700 "transcription factor activity" evidence=ISS] [GO:0045449 "regulation of transcription" evidence=TAS] Pfam:PF02373 Interpro:IPR003347 InterPro:IPR003888 InterPro:IPR003889 Interpro:IPR004198 Pfam:PF05965 Pfam:PF05964 InterPro:IPR003349 Pfam:PF02375 Pfam:PF02928 EMBL:BT002486 EMBL:BT010548 SPTR:Q8GUI6	1e-118
Ljwgs_024867.1	2.3.4.29	FLINY, fliN flagellar motor switch protein FliN/FliY [COG:COG1886]	mmu:20591	Jarid1c; jumonji, AT rich interactive domain 1C (Rbp2 like) [KO:K02417]	6e-41				JAD1A_HUMAN	Metal-binding;Nuclearprotein;Phosphorylation;Repeat;Transcription;Transcriptionregulation;Zinc;Zinc-finger,Jumonji/ARID domain-containing protein 1A (Retinoblastoma-binding protein 2) (RBBP-2).	6e-44	GO_ID:18630	TAIR|gene:2128658 SPTR:Q8GUI6 symbol:AT4G20400.1 [GO:0003700 "transcription factor activity" evidence=ISS] [GO:0045449 "regulation of transcription" evidence=TAS] Pfam:PF02373 Interpro:IPR003347 InterPro:IPR003888 InterPro:IPR003889 Interpro:IPR004198 Pfam:PF05965 Pfam:PF05964 InterPro:IPR003349 Pfam:PF02375 Pfam:PF02928 EMBL:BT002486 EMBL:BT010548 SPTR:Q8GUI6	1e-118
Ljwgs_023894.2	99.1.4.3301	GO_ID:52858							NAC18_ARATH	DNA-binding;Nuclearprotein;Transcription;Transcriptionregulation,NAC-domain containing protein 18 (ANAC018) (NO APICAL MERISTEM protein) (AtNAM).	1e-86	GO_ID:52858	TAIR|gene:2090185 SPTR:Q9LD44 symbol:ANAC056 [GO:0003700 "transcription factor activity" evidence=ISS] [GO:0007275 "development" evidence=ISS] InterPro:IPR003441 Pfam:PF02365 HSSP:Q9C932 PROSITE:PS51005 EMBL:AB022218 EMBL:AC024081 EMBL:AB049071 EMBL:BT004079 EMBL:BT005044 SMR:Q9LD44 SPTR:Q9LD44	2e-97
Ljwgs_023894.2	99.1.3.2.1810	NAC18_ARATH							NAC18_ARATH	DNA-binding;Nuclearprotein;Transcription;Transcriptionregulation,NAC-domain containing protein 18 (ANAC018) (NO APICAL MERISTEM protein) (AtNAM).	1e-86	GO_ID:52858	TAIR|gene:2090185 SPTR:Q9LD44 symbol:ANAC056 [GO:0003700 "transcription factor activity" evidence=ISS] [GO:0007275 "development" evidence=ISS] InterPro:IPR003441 Pfam:PF02365 HSSP:Q9C932 PROSITE:PS51005 EMBL:AB022218 EMBL:AC024081 EMBL:AB049071 EMBL:BT004079 EMBL:BT005044 SMR:Q9LD44 SPTR:Q9LD44	2e-97
