# Supplementary material for: Dissection of Symbiosis and Organ Development by Integrated Transcriptome Analysis of Lotus japonicus Mutant and Wild-Type Plants
Source: PLoS One. 2009 Aug 7;4(8):e6556. doi: 10.1371/journal.pone.0006556 (PMC2717213; doi:10.1371/journal.pone.0006556)
Supplement: Folder S5 — Fix-minus mutants (9.19 MB ZIP) [file pone.0006556.s013.zip › S5.FIX-MINUS MUTANTS copy/5.1.Fix_minus_Nodule_vs_Uninoclated_Root/5.1.2. Specific transcript analysis/5.1.2.13/-5.1.2.13.ID list.txt]

	M			FDR		
	T29 - T26	T33 - T21	T31 - T21	T29 - T26	T33 - T21	T31 - T21
Ljwgs_018801.2_at	-3.417383881	-4.738506049	-4.699165456	0.008832702	0.000659554	0.000685949
gi7614915_at	-3.393582696	-3.83547726	-3.822330636	5.79E-06	1.33E-06	1.29E-06
TM0451.22_s_at	-2.848588477	-3.063228668	-3.337512607	3.48E-05	1.47E-05	5.41E-06
Ljwgs_052507.1_at	-2.709082901	-2.480659562	-2.670747824	0.00012117	0.000261609	0.00012271
Ljwgs_096936.1_at	-2.581237344	-2.830046997	-3.404863534	0.002849119	0.001271201	0.000235989
Ljwgs_084631.1_s_at	-2.461804376	-2.522720375	-2.810879894	0.001105258	0.000830289	0.000302837
TC19911_at	-2.454323381	-1.696348809	-1.747582912	0.000151487	0.003481481	0.002672729
chr3.TM1570.9_at	-2.451310283	-2.042727472	-1.887675664	1.23E-05	7.63E-05	0.000157607
Ljwgs_009112.2_at	-2.446981246	-1.355282443	-1.621151839	4.38E-05	0.006984059	0.001765671
Ljwgs_141893.0.1_at	-2.357029624	-1.533980029	-1.426659769	0.000261004	0.007998714	0.012400821
chr3.CM0261.21_at	-2.314647757	-1.773582652	-1.639171838	0.000956337	0.007005179	0.011415056
Ljwgs_039494.1_at	-2.270300807	-2.018713017	-2.348958059	0.000384808	0.001002255	0.000248134
chr3.CM0590.56_at	-2.269268222	-1.743386676	-1.732149099	0.00183156	0.011637447	0.01173134
chr3.TM0793.20_at	-2.238221072	-2.646997204	-4.027053042	0.013254483	0.004023553	9.88E-05
Ljwgs_079005.1_at	-2.224671814	-2.502210963	-2.059727199	0.001026005	0.000333615	0.00174948
Ljwgs_025523.1.1_s_at	-2.209517675	-2.452203273	-1.566851937	0.001828049	0.00070815	0.018288937
TM1472.14_at	-2.208954036	-2.818083818	-2.889811497	0.002679392	0.000312292	0.000236625
Ljwgs_029460.1_s_at	-2.183787702	-1.985077464	-2.470976773	0.003819014	0.007154509	0.001309414
Ljwgs_078032.1_at	-2.178152038	-2.318165478	-2.463977659	0.005113404	0.003044319	0.001819346
Ljwgs_110344.1_at	-2.161711655	-1.929076069	-2.019897123	0.004203409	0.008858668	0.006249432
chr2.CM0018.54_x_at	-2.142897078	-2.56002233	-2.256028538	0.008218798	0.002109783	0.005277851
chr6.CM0118.64_at	-2.139394305	-2.578219106	-2.598346425	0.013929742	0.003717929	0.00337141
chr2.CM0373.79_s_at	-2.133540562	-1.824786659	-2.112466512	0.014015296	0.032780831	0.013789211
chr3.CM0590.56_x_at	-2.132212072	-1.806657719	-1.79629676	0.003305792	0.010091969	0.010122412
Ljwgs_061248.1.1_at	-2.119475028	-2.223574955	-2.330705194	0.001265965	0.000777511	0.000494743
Ljwgs_059850.1_at	-2.118253101	-4.082164945	-4.300902974	0.047898218	0.000502104	0.000299678
Ljwgs_040155.1_at	-2.105414214	-1.362451741	-2.068506582	0.000400531	0.0112283	0.000417661
chr5.CM0519.59.1_x_at	-2.105365062	-2.695465445	-2.606352058	0.005688852	0.000752674	0.000972053
Ljwgs_015736.1_at	-2.069591725	1.183674378	2.216416435	0.000627653	0.030859726	0.000298306
Ljwgs_025682.1_at	-2.044350104	-1.700894904	-1.956818537	0.003273443	0.011263079	0.004149499
Ljwgs_032373.1_s_at	-2.015676346	-2.538938001	-2.543195482	0.021410914	0.004577187	0.004362074
chr5.CM0519.59.1_at	-1.983276783	-2.734997789	-2.770148891	0.008027779	0.000609072	0.000522907
Ljwgs_023753.1_at	-1.970763834	-2.135516353	-2.603091196	0.008028775	0.004329311	0.000856857
Ljwgs_032373.1_at	-1.956539078	-1.618466624	-1.859463614	0.010739464	0.03126292	0.01367086
Ljwgs_097658.1_at	-1.949060266	-3.882141187	-3.518277	0.000541656	3.42E-07	9.88E-07
chr1.CM0113.49_at	-1.92707151	-1.370988365	-1.587323036	0.000907768	0.011031716	0.003863099
chr6.CM0041.38_at	-1.922265142	-1.604382728	-1.342432713	0.000184085	0.000886637	0.003603556
Ljwgs_012807.2_at	-1.890736669	-1.790388826	-2.008531045	0.009193469	0.01249951	0.005587847
Ljwgs_065095.1_at	-1.889876305	-2.116600088	-2.302176123	6.01E-05	1.69E-05	6.36E-06
chr2.CM0262.15.1_at	-1.87907132	-2.499889187	-2.58139364	6.36E-06	2.25E-07	1.43E-07
Ljwgs_053717.1_s_at	-1.875016407	-1.617093129	-1.763521334	0.00388303	0.010331736	0.005535265
chr5.CM0211.5_s_at	-1.83632017	-2.261709905	-2.184309923	0.011923432	0.002598084	0.003263686
Ljwgs_049567.1_at	-1.832046604	-1.826380615	-2.592338784	0.038503162	0.037845375	0.004206984
Ljwgs_015736.1_s_at	-1.829631743	1.8021604	2.526074293	0.007902151	0.008323334	0.000568626
chr1.CM0800.27_at	-1.807155786	-1.522340014	-1.722561824	0.007702927	0.021454941	0.009757265
Ljwgs_007457.1_at	-1.799144994	-3.094559738	-3.873988078	0.01736943	0.000247029	2.46E-05
Ljwgs_039136.1_s_at	-1.792002155	-2.69695567	-2.982134073	0.013608273	0.000578394	0.000220422
Ljwgs_041836.1_at	-1.757567269	-1.766007069	-1.511593221	0.00918631	0.008484194	0.02141783
chr2.CM0272.52_at	-1.750904806	-1.277228631	-1.312846701	0.001979513	0.017006956	0.013905085
TM0697.5_s_at	-1.748885605	-2.899788988	-2.291445019	0.027011922	0.000696043	0.004487328
gi45618166_at	-1.73540574	-1.936859207	-2.097210646	0.028744552	0.014706945	0.008542207
Ljwgs_036129.1_at	-1.725255074	-1.594635087	-1.473611541	4.67E-06	1.02E-05	2.24E-05
Ljwgs_122607.1_s_at	-1.722978706	-1.888289588	-2.46502789	0.010544551	0.005383604	0.000612409
Ljwgs_059847.1_x_at	-1.716111824	-1.831255625	-1.786121697	0.02456143	0.016210165	0.018109076
TC14144_at	-1.69654916	-1.10049589	-1.732298955	0.000564364	0.0140106	0.000414242
gi28804595_at	-1.690258673	-1.679863848	-1.666321792	0.003721589	0.003690287	0.003771666
chr1.CM0591.58_at	-1.677893955	-1.564544539	-1.410459331	0.011238488	0.016579739	0.028758964
gi7745124_at	-1.670138135	-2.479130042	-2.831521636	0.014987726	0.000752136	0.000215116
chr2.CM0177.19_s_at	-1.667938466	-1.517571344	-1.59574521	0.00025028	0.000550673	0.00033575
chr3.TM0859.12_at	-1.663178947	-2.759248756	-2.440831793	0.014335761	0.000257484	0.000754086
gi45401455_at	-1.661776161	-3.552121134	-3.314353079	0.031460121	8.42E-05	0.000158267
Ljwgs_016890.2_s_at	-1.648429952	-1.591148493	-1.866502584	0.003298506	0.004074929	0.001107421
chr3.CM0216.59_at	-1.640622313	-1.839322884	-1.519931318	0.019049846	0.00893859	0.027200993
Ljwgs_085281.1_at	-1.630425049	-1.772398917	-2.06438203	0.032934338	0.020063526	0.007418317
Ljwgs_009140.1_at	-1.628655298	-1.965316856	-2.224816513	0.019948655	0.005701504	0.00217117
TM1647.2.1_s_at	-1.622761323	-1.849387238	-1.72602051	0.034975269	0.016269114	0.023379595
Ljwgs_059686.2_s_at	-1.595221453	-2.081964803	-1.613736658	0.003548778	0.000356378	0.002958965
chr5.CM0096.98_at	-1.587687312	-1.845911334	-2.216020342	0.008529377	0.002730834	0.000572118
Ljwgs_025897.1_at	-1.586330731	-1.43929182	-1.464879755	0.003369321	0.006469362	0.005517197
gi7787712_at	-1.584356893	-2.147204097	-2.261927766	0.021424363	0.002640534	0.001685815
Ljwgs_000590.1.1_s_at	-1.57471829	-2.018695343	-2.026282364	0.002126559	0.000226241	0.000208916
gi45413571_x_at	-1.571556544	-1.23702117	-1.717032397	0.00953249	0.036845281	0.004756455
chr1.CM0206.164_at	-1.558495481	-2.019295429	-1.756294845	0.03675264	0.007599947	0.017778474
gi45641464_at	-1.52307607	-2.052718539	-1.530006509	0.001354871	8.07E-05	0.001169502
Ljwgs_034232.1_at	-1.512917667	-1.175085892	-1.750100899	7.20E-06	9.44E-05	1.19E-06
chr5.CM0200.123_s_at	-1.499540793	-2.365037251	-1.480883386	0.044158866	0.002368832	0.043974176
chr2.CM0803.58.2_at	-1.498258853	-2.429350074	-2.595658267	0.020471099	0.000547815	0.000288654
Ljwgs_093097.1_at	-1.489837167	-1.910772231	-1.238608923	0.01812609	0.003236001	0.045208955
TM0706.23_at	-1.468400097	-1.244001018	-1.187719977	0.001016748	0.003593669	0.004861642
chr4.CM0501.35_x_at	-1.460421704	-2.144909856	-2.18288545	0.017880784	0.001055896	0.000881832
chr4.CM0175.104_at	-1.460157959	1.743264536	1.834368402	0.000368201	6.10E-05	3.39E-05
Ljwgs_057542.1_at	-1.45924964	-1.011550379	-1.648767461	0.001408111	0.017865062	0.000435001
gi45611032_at	-1.448240766	-1.366789346	-1.379013612	0.004627244	0.006606158	0.005987381
Ljwgs_128696.1_at	-1.443460114	-1.028955673	-1.164388609	0.000144305	0.002642869	0.000925046
Ljwgs_122607.1_at	-1.442036087	-1.921033912	-1.869915622	0.003193401	0.000259071	0.000319112
gi45638207_at	-1.43340297	-1.156898134	-1.076113128	0.003572053	0.01464462	0.021623479
chr3.TM1768.19_at	-1.428256359	1.877032093	2.112342265	0.002011279	0.000167342	4.88E-05
Ljwgs_026098.2_at	-1.427791647	-1.116270275	-1.175795795	0.002130177	0.01172725	0.008073428
gi45627104_at	-1.426194784	-1.105031659	-1.208975425	0.007789022	0.03414415	0.02019262
Ljwgs_042293.1_s_at	-1.42554584	-2.076354409	-1.799152979	0.042920148	0.004151977	0.010761089
Ljwgs_116903.1_at	-1.405631964	-1.438127092	-1.328471274	0.022853581	0.019260175	0.028912271
chr1.CM0982.11_at	-1.404674519	-2.22315608	-1.793387512	0.007686671	0.000160566	0.001085247
Ljwgs_051568.1_at	-1.396278706	-1.43751688	-1.622245414	0.015401178	0.012323916	0.005277394
chr1.CM0375.42_at	-1.380536184	-1.628481493	-2.434257648	0.003987747	0.001000814	1.96E-05
Ljwgs_019977.2_at	-1.370532282	-1.154829836	-1.030266325	0.004558452	0.013720292	0.025771601
Ljwgs_077032.1_at	-1.367961463	-1.635033031	-1.671859747	0.000124151	1.83E-05	1.36E-05
chr5.CM0024.34_at	-1.365891574	-1.537810489	-1.529025003	2.18E-05	5.46E-06	5.47E-06
Ljwgs_056243.1_s_at	-1.36289964	-1.090588776	-1.740425948	0.006070552	0.023564243	0.000806344
chr2.CM0210.15_at	-1.357535176	-1.3797036	-1.145284461	0.001162283	0.000934819	0.004018346
TM0451.20_at	-1.357027689	-1.857818518	-1.843504001	0.032956944	0.00443794	0.004533083
chr2.CM0749.47_at	-1.350878802	-1.663001341	-1.955866375	0.009158451	0.001894666	0.000454016
Ljwgs_029302.1_x_at	-1.348643324	-2.059833059	-2.233445586	0.046392112	0.003291707	0.001681621
chr1.TM1703.8.1_at	-1.348102951	1.893774458	2.028123633	7.30E-07	1.20E-08	4.62E-09
Ljwgs_110940.1_at	-1.34748041	-1.211395595	-1.426457272	0.000475571	0.001108429	0.000248505
gi45406302_at	-1.343348757	-1.812713596	-1.828874745	0.004218956	0.000324509	0.000287607
Ljwgs_020959.1_s_at	-1.342055898	-1.286112068	-1.421630624	0.002694712	0.003521157	0.001543467
chr4.CM0172.33_at	-1.31502296	-2.384733491	-2.434489361	0.027472482	0.000319979	0.000253247
gi45578362_at	-1.308679678	-1.938991059	-1.967089363	0.008105922	0.000322094	0.000270656
Ljwgs_137194.1_at	-1.302960393	-1.743349702	-1.586761903	0.017517143	0.002222914	0.004387045
TM0809.14_at	-1.291346857	-1.025554382	-1.127803143	0.000961806	0.005482942	0.002611704
TM1664.5_at	-1.28960644	-1.873426762	-1.772109911	0.029910082	0.002464275	0.003627367
chr1.CM0206.97.1_at	-1.286720697	-1.1860838	-1.212644675	0.001490943	0.002675879	0.002169245
Ljwgs_016718.1_at	-1.280187155	-1.854832675	-1.911165104	0.024401518	0.00186443	0.001404848
chr2.CM0060.6_s_at	-1.277644719	-1.146536342	-1.029531755	3.55E-05	9.80E-05	0.000265328
Ljwgs_010964.1_at	-1.275924837	-1.942191711	-1.957336817	0.006542065	0.000185226	0.000164429
Ljwgs_040198.1.1_at	-1.270222621	-1.213559169	-1.222169429	0.032925285	0.040104022	0.037397129
Ljwgs_136055.1_s_at	-1.262255469	-1.487260433	-1.014569728	0.016623945	0.005412731	0.049415478
chr3.TM0859.9.1_at	-1.250526562	-1.145348467	-1.728360815	0.006382288	0.010917755	0.00042476
chr2.CM0262.15_at	-1.243573183	-1.610922829	-1.647051563	0.000381081	2.71E-05	2.02E-05
chr2.CM0132.24.1_at	-1.223145398	-1.789571246	-1.629661731	0.011392979	0.000578354	0.001252766
Ljwgs_015158.1_at	-1.222682064	1.506797287	1.805623714	0.011205866	0.00239513	0.000500393
Ljwgs_039130.1_at	-1.21196811	-1.387397035	-1.738273722	0.011276826	0.004231168	0.000655995
Ljwgs_007587.4_at	-1.208353213	-1.275714815	-1.377797449	0.003212945	0.001986988	0.00101309
chr4.CM0399.17_at	-1.203551153	-1.427990533	-1.474047609	0.024101055	0.008045818	0.006244253
chr4.TM1334.13_s_at	-1.202312003	-1.208592092	-1.707497135	0.013450644	0.012449472	0.00091256
Ljwgs_025935.1_at	-1.195358363	-1.246407342	-1.305587665	0.01626552	0.012021634	0.008596203
gi45641684_at	-1.192949512	-1.737090246	-1.768711435	0.028669719	0.002268995	0.001896219
TM0326.12_at	-1.186397961	-1.196859831	-1.389746702	0.003491175	0.003090781	0.000882777
Ljwgs_060503.1_at	-1.179151731	-1.702939977	-1.432738654	0.012286767	0.00071925	0.00288577
gi45607961_at	-1.175066128	-1.24103715	-1.190264514	0.000180455	9.81E-05	0.000141011
Ljwgs_007084.1_at	-1.166964184	-1.038040734	-1.337644681	0.00737628	0.015018653	0.002489725
Ljwgs_014799.2_x_at	-1.166799292	-1.437478929	-2.205037893	0.036033711	0.010364965	0.000338464
chr3.CM0111.45_s_at	-1.163986664	2.303512279	2.665009105	0.00039924	2.50E-07	4.06E-08
Ljwgs_116947.1_s_at	-1.163281346	-1.179353929	-1.212309754	0.006615517	0.005696173	0.004513818
Ljwgs_091734.1_at	-1.152347174	-3.511196761	-4.846174736	0.019440469	6.82E-07	1.37E-08
Ljwgs_118504.1_s_at	-1.150756383	-1.289206116	-1.223838732	0.017316782	0.008053037	0.010953251
Ljwgs_008996.1_at	-1.143352945	-1.789823302	-1.428234849	0.033057208	0.00157205	0.008175474
chr5.CM0024.38.1_at	-1.138567019	-1.425919865	-1.206209764	0.033765362	0.008540135	0.023009568
chr1.CM0033.36_at	-1.136512099	-2.351444589	-2.065507344	0.046299153	0.000244671	0.000764388
chr1.CM0800.39_at	-1.114060072	-1.314068561	-1.291059836	0.009029382	0.002613005	0.002886794
chr6.CM0118.10.1_at	-1.098889528	-1.957081991	-2.046861263	0.028389917	0.000399241	0.000253132
chr6.CM0314.23.1_at	-1.09743549	-2.440032393	-2.452908206	0.025040656	3.62E-05	3.24E-05
chr1.CM0591.48_at	-1.094789313	-1.78431938	-1.375946928	0.045541391	0.001920216	0.011969196
chr1.TM0386.12_at	-1.094362796	-1.656281259	-1.663311767	0.001530896	2.84E-05	2.56E-05
gi45397748_at	-1.093170135	-1.997915857	-2.961941217	0.045389392	0.000724768	1.44E-05
Ljwgs_041577.1_s_at	-1.090831091	-1.59541539	-1.659475482	0.017404261	0.001052612	0.000728332
Ljwgs_000053.1_at	-1.089579482	-1.173440361	-1.211023996	0.036848459	0.023954782	0.01933785
Ljwgs_052055.1_at	-1.083915943	-1.316232401	-1.418023555	0.02778419	0.008213635	0.004714468
Ljwgs_016568.1_at	-1.071509304	-1.120879712	-1.237248586	0.011386575	0.008070903	0.003871866
Ljwgs_052657.1_at	-1.06998493	-1.290898208	-1.381631596	0.025444503	0.007671936	0.004602237
TM0445.39_at	-1.067463428	-2.001492266	-2.350515642	0.035804609	0.000375134	7.61E-05
TM0648.10_s_at	-1.065281013	-1.312515104	-1.318515683	0.009618546	0.001993788	0.001854419
TC18052_at	-1.05547262	-1.444145487	-2.075159158	0.000158902	5.55E-06	7.98E-08
Ljwgs_025643.1_at	-1.034878628	-1.331421517	-1.238866338	0.044871654	0.010442005	0.015820298
gi45574843_at	-1.032764171	-1.680630383	-1.30953379	0.018259308	0.000445251	0.003423001
Ljwgs_048194.1_at	-1.031546092	-1.523252483	-1.473647227	0.04153771	0.003566645	0.004389151
gi45608992_at	-1.027427746	-1.140569277	-1.542102682	0.001333205	0.000498844	2.45E-05
Ljwgs_115006.1_at	-1.023682763	-1.445552837	-1.456563518	0.032328798	0.003431876	0.003113693
Ljwgs_021683.1_at	-1.011156013	2.995694246	2.652980512	0.016359948	6.72E-07	2.52E-06
Ljwgs_054720.1_at	-1.010887304	-1.116328485	-1.22954205	0.001330842	0.000521079	0.000204667
Ljwgs_039318.1_at	-1.007546956	-1.009754529	-1.725249516	0.037501861	0.035890032	0.000878761
Ljwgs_001709.2_at	-1.005028227	-1.154072375	-1.06865198	0.003335957	0.001027171	0.001882013
gi22790354_at	1.017649504	3.469123918	2.807823898	0.020971593	2.18E-07	2.31E-06
Ljwgs_048077.2_at	1.023159661	1.26804852	1.392360246	0.007155012	0.001317317	0.000568262
chr1.CM0171.54_at	1.0278932	1.770052065	1.90859459	0.005387995	4.11E-05	1.75E-05
Ljwgs_015926.2_at	1.030155141	1.300137306	1.175127957	0.01280209	0.002345276	0.004842466
Ljwgs_150618.1_at	1.037320238	1.073859481	1.336839354	0.047276139	0.038760064	0.010717281
Ljwgs_013533.1_at	1.046354494	1.161792433	1.165063716	0.001461777	0.000549599	0.000516762
Ljwgs_042483.1.1_s_at	1.054080428	1.105789039	1.530687744	0.033741493	0.025170604	0.002846118
Ljwgs_070266.1_at	1.06325413	1.065235423	1.165210583	0.009611219	0.009048273	0.004694836
chr3.CM0406.11_at	1.08212912	1.596886459	1.344369821	0.000353763	6.08E-06	3.64E-05
Ljwgs_027359.1_at	1.086494397	1.100153495	1.005157539	0.030432922	0.027426396	0.042164217
chr4.TM0844.21.1_x_at	1.127706126	1.096389527	1.007783002	0.004716748	0.005463729	0.009399085
chr4.CM0399.33.1_at	1.132800246	-1.868303546	-1.718547639	0.009499789	0.000146806	0.000310987
Ljwgs_047459.1_at	1.134690836	1.169641471	1.251188136	0.003121936	0.002329196	0.001298515
Ljwgs_032202.2_at	1.140545968	1.956340016	1.210829267	0.009787429	0.00010446	0.005995062
Ljwgs_007240.1_at	1.145949045	1.706128448	1.208576988	0.025476145	0.001588637	0.017416746
chr5.CM0456.23.3_at	1.151346498	1.302342448	1.174663031	0.007187699	0.002774536	0.005727276
chr4.CM0100.15_at	1.151988625	1.592372156	1.291413366	0.000154502	4.80E-06	4.30E-05
CM0584.18_at	1.15284159	1.142046837	1.176434591	8.52E-06	8.61E-06	5.84E-06
Ljwgs_067411.1_at	1.15590793	1.677850655	1.4369581	0.001948816	6.03E-05	0.0002619
chr6.TM0336.18_at	1.157238421	1.434682946	2.530442471	0.018103967	0.004163458	2.25E-05
Ljwgs_059025.1_at	1.162976036	2.581593491	1.826218908	0.008140716	5.11E-06	0.000179219
Ljwgs_039121.1_at	1.165343927	1.340114659	1.08675717	0.007941353	0.002733326	0.011558384
Ljwgs_037876.1_at	1.175527828	1.644654722	1.671790901	0.03322856	0.003825529	0.003253753
chr5.TM0698.9_at	1.18072129	1.205890829	1.692869819	0.025920672	0.022159531	0.002136713
Ljwgs_036493.1_at	1.208120745	1.01605262	1.290163031	2.97E-05	0.000156016	1.26E-05
Ljwgs_057601.1_s_at	1.209017543	1.327934243	1.692756138	0.047655652	0.028740091	0.006217703
chr2.CM0124.34_s_at	1.219692148	1.446572418	1.154781493	0.032085788	0.011442404	0.039528848
Ljwgs_067366.1_x_at	1.219827501	1.056740401	1.413313331	0.001811101	0.005108422	0.000461039
Ljwgs_113552.1_s_at	1.233605957	-2.005150285	-1.380485721	0.007338654	0.000116269	0.002970803
Ljwgs_034603.1_x_at	1.24340622	1.298480127	1.937679687	0.014349583	0.010444849	0.000441288
TC10102_at	1.264036589	1.03901455	1.870204584	0.00616305	0.020497211	0.000214464
Ljwgs_047598.1.1_s_at	1.282305432	3.557778213	3.819562125	0.028844684	4.41E-06	1.86E-06
chr3.CM0116.42_at	1.304852652	-2.078693857	-1.40753695	0.002928157	3.93E-05	0.001454251
Ljwgs_090120.1_at	1.320948773	2.090384856	1.570544363	0.013236598	0.000352643	0.003713749
chr2.CM0304.46.1_at	1.329254316	2.647303209	3.26402272	0.000395469	2.29E-07	1.71E-08
Ljwgs_042815.1_s_at	1.33244216	3.660341793	4.981140313	0.009949681	6.41E-07	1.53E-08
chr4.TM0844.21.1_at	1.367103943	1.241993339	1.203970437	0.003172884	0.006064398	0.007255334
Ljwgs_018738.1_at	1.382970138	-1.236103122	-2.132353234	0.003095704	0.006637005	5.62E-05
chr2.CM0018.37_at	1.38480199	1.271097168	1.507373417	0.000234495	0.000479742	9.06E-05
Ljwgs_074825.1_at	1.404087404	1.260036105	1.329239651	0.001414202	0.003128004	0.001986347
Ljwgs_069147.1_at	1.417204348	1.348571491	1.210414566	0.0067917	0.00903569	0.017191504
Ljwgs_061265.1_s_at	1.42249851	1.951723824	1.650298177	0.002670953	0.00015618	0.000706934
Ljwgs_081391.1_at	1.4276114	1.791881953	1.628941215	0.035711043	0.009057147	0.015992465
chr2.CM1150.23.1_at	1.484195446	1.179603378	1.014972042	0.005229289	0.021742165	0.046075682
Ljwgs_040941.1_at	1.493034794	1.635008408	1.046215512	0.000344173	0.000133677	0.00565631
Ljwgs_017127.1_at	1.497006211	1.519976755	1.2287816	0.002939764	0.002465652	0.010823003
chr5.CM0200.125_at	1.512387846	1.425186925	1.520735161	0.000850171	0.001300213	0.000724089
chr5.CM0034.38_at	1.514606961	1.747807396	1.785754767	0.002400209	0.000679163	0.000540875
TM1471.1_at	1.520277519	1.215811827	1.23944362	0.002936272	0.013196875	0.011285942
chr5.CM0089.102.3_at	1.539760487	3.025185195	3.205210502	0.000769623	6.33E-07	3.02E-07
Ljwgs_034858.1_at	1.551268117	1.642736654	1.418202067	1.29E-05	6.28E-06	2.89E-05
gi45409226_at	1.568497926	1.449993181	1.092121471	0.005671772	0.009197588	0.044625907
chr2.CM0201.43_at	1.576449302	2.783340444	2.072321603	0.001702521	6.25E-06	0.000129753
Ljwgs_038276.1_s_at	1.617496165	1.275199327	1.564570952	0.001164886	0.006765606	0.001377269
Ljwgs_004136.3_at	1.639641305	1.717058783	1.459122187	0.001001352	0.000620258	0.00234171
Ljwgs_013410.1_at	1.649328765	1.425777857	1.950748959	4.00E-05	0.000158393	5.67E-06
TC10650_at	1.651510929	1.620287859	1.406659856	0.008447761	0.009137215	0.021059706
chr3.CM0590.62_at	1.723007929	1.503801758	1.419766105	0.000415739	0.001260128	0.00195571
Ljwgs_075070.1_at	1.725158251	2.458104515	1.9870296	0.002709003	0.000109993	0.000765467
chr3.TM0388.20.1_s_at	1.72791012	1.877027757	2.187550287	0.042925628	0.027107604	0.010547999
gi45617077_at	1.763038617	2.26359096	2.205017215	0.006304574	0.000833502	0.001009429
Ljwgs_098999.1.1_s_at	1.766671076	2.032319399	1.694652545	0.001204893	0.000322964	0.001527918
Ljwgs_015452.1_at	1.810443011	2.866336545	1.396647223	0.001487241	1.70E-05	0.009238959
Ljwgs_095844.1_s_at	1.813269227	-2.196847321	-2.642402327	0.009700751	0.00230268	0.000462511
Ljwgs_017225.1_at	1.831309551	1.347518408	1.712401246	0.000400552	0.00466817	0.000650957
chr1.CM0121.32_s_at	1.852921371	1.405275849	1.430316919	0.008277319	0.039829608	0.035206103
Ljwgs_132526.1_at	1.872245034	1.985738296	1.863189088	0.000411027	0.000219095	0.000380204
Ljwgs_130116.1_at	1.889923386	-2.155126411	-2.044190077	0.000725808	0.000200882	0.000316869
Ljwgs_016871.1_at	1.961342619	-2.949820612	-2.098918032	0.010456904	0.000400564	0.006085748
TM1520.29.1_at	1.970379688	2.486631376	2.465074744	0.021722912	0.004598057	0.004721553
Ljwgs_057889.1_at	2.010387419	1.836199277	1.529979742	0.004512018	0.0080727	0.023895248
Ljwgs_062884.1_at	2.017043579	1.39086904	1.194353581	8.65E-06	0.000345331	0.001271121
Ljwgs_096919.1_at	2.069487181	-1.011545681	-1.088988716	5.02E-05	0.016978939	0.010370385
Ljwgs_004932.1_at	2.079989474	1.381433422	1.705396367	1.93E-05	0.000924348	0.000127576
chr3.CM0059.19_at	2.150757066	2.658415264	2.651632688	0.035418771	0.009927334	0.009755114
TM0674.5_at	2.150915321	-3.313410841	-3.535038848	0.010693159	0.000331483	0.000172364
Ljwgs_042772.1_at	2.169537757	-2.189713419	-2.578927875	8.81E-05	7.46E-05	1.26E-05
Ljwgs_037837.1_at	2.290487233	1.384836785	1.221258127	4.23E-07	9.51E-05	0.000305064
chr4.CM0173.26_at	2.302757904	-1.964271709	-1.692774066	0.000182816	0.000729387	0.002426397
chr2.CM0201.55_at	2.401326075	1.514290042	2.679916956	0.002213118	0.040582953	0.000803244
Ljwgs_070802.1_at	2.412033437	-1.994024356	-2.325771898	3.70E-05	0.000225552	4.66E-05
chr4.CM0337.33.4_at	2.468810167	-1.054458233	-1.156070357	9.98E-06	0.015328055	0.008224527
chr1.CM0315.43_at	2.499415249	-2.481391974	-2.37966961	0.002775843	0.002766419	0.003658165
Ljwgs_080548.1_at	2.500204917	-2.184109302	-2.026916049	2.83E-05	0.00010298	0.000202882
Ljwgs_013141.2_x_at	2.550551014	-2.072902538	-2.453202191	0.002377542	0.009993836	0.002914923
Ljwgs_013141.2_at	2.56817562	-2.994065585	-3.210059511	0.001333205	0.000319193	0.00015782
Ljwgs_117722.1_s_at	2.760383007	1.983191261	2.098820174	0.0003326	0.004787664	0.003024503
chr5.CM0357.43.2_at	2.819779075	1.631018853	1.482228583	8.46E-05	0.008108734	0.014478319
Ljwgs_080540.1_s_at	3.424328466	-3.075475154	-2.24355882	0.001950568	0.004205852	0.02973853
Ljwgs_104415.1.1_at	3.471778925	1.817527342	2.292612989	7.58E-06	0.003211097	0.000442831
Ljwgs_094732.1_at	3.559691984	-1.453630417	-1.872990076	1.41E-06	0.006550294	0.000876597
Ljwgs_065168.2_at	3.56094867	-2.338857354	-2.35077768	7.44E-05	0.002959187	0.002745847
Ljwgs_044810.1_at	3.605940519	3.697104647	2.224841447	0.000579621	0.000425947	0.018598333
Ljwgs_080540.1_at	3.702494586	-3.460949952	-2.366541553	0.002018037	0.003218907	0.03457073
Ljwgs_018524.1_at	3.823319356	1.93663085	1.14048464	9.28E-07	0.000916933	0.033729055
chr1.CM0104.32_at	3.894062081	1.988987911	4.25622551	0.000122606	0.022114529	4.36E-05
chr2.CM0002.15_at	4.128610718	-2.791995034	-3.562775244	0.000143944	0.003935948	0.000509944
Ljwgs_010097.2_at	4.189279723	1.387980799	3.182594026	1.09E-06	0.021263771	1.96E-05
Ljwgs_097647.1_at	4.335396441	-4.002741168	-4.59922767	2.72E-05	5.69E-05	1.23E-05
chr3.CM0080.52.1_at	4.540764552	3.468499293	2.728713448	1.87E-06	3.25E-05	0.000332306
chr3.TM0730.17_at	5.091374017	-3.703740441	-3.701366315	4.21E-05	0.000804998	0.000783382
