# Supplementary material for: Dissection of Symbiosis and Organ Development by Integrated Transcriptome Analysis of Lotus japonicus Mutant and Wild-Type Plants
Source: PLoS One. 2009 Aug 7;4(8):e6556. doi: 10.1371/journal.pone.0006556 (PMC2717213; doi:10.1371/journal.pone.0006556)
Supplement: Folder S5 — Fix-minus mutants (9.19 MB ZIP) [file pone.0006556.s013.zip › S5.FIX-MINUS MUTANTS copy/5.1.Fix_minus_Nodule_vs_Uninoclated_Root/5.1.2. Specific transcript analysis/5.1.2.13/-5.1.2.13.ID-ANU.txt]

Identifier	BIN code	BIN name	BlastX KEGG Identifier	BlastX KEGG Description	BlastX KEGG E-value	BlastX COG Identifier	BlastX COG Description	BlastX COG E-value	BlastX Swiss-Prot Identifier	BlastX Swiss-Prot Description	BlastX Swiss-Prot E-value	BlastX Gene Ontology Identifier	BlastX Gene Ontology Description	BlastX Gene Ontology E-value
Ljwgs_018801.2	99.1.4.5510	GO_ID:35937							NLTP_CICAR	Lipid-binding;Signal;Transport,Nonspecific lipid-transfer protein precursor (LTP).	5e-29	GO_ID:35937	TAIR|gene:3702013 SPTR:Q9SCZ0 symbol:AT3G51590.1 [GO:0006869 "lipid transport" evidence=ISS] [GO:0008289 "lipid binding" evidence=ISS] InterPro:IPR003612 InterPro:IPR000528 Pfam:PF00234 SMART:SM00499 PRINTS:PR00382 HSSP:P19656 PROSITE:PS00597 EMBL:AL133452 PIR:T45790 SPTR:Q9SCZ0	8e-12
Ljwgs_018801.2	99.1.3.2.2058	NLTP_CICAR							NLTP_CICAR	Lipid-binding;Signal;Transport,Nonspecific lipid-transfer protein precursor (LTP).	5e-29	GO_ID:35937	TAIR|gene:3702013 SPTR:Q9SCZ0 symbol:AT3G51590.1 [GO:0006869 "lipid transport" evidence=ISS] [GO:0008289 "lipid binding" evidence=ISS] InterPro:IPR003612 InterPro:IPR000528 Pfam:PF00234 SMART:SM00499 PRINTS:PR00382 HSSP:P19656 PROSITE:PS00597 EMBL:AL133452 PIR:T45790 SPTR:Q9SCZ0	8e-12
gi7614915	99.2	Unclassified without homolog
TM0451.22	2.4.2.7.2	GYRB DNA gyrase subunit B [COG:COG0187]	spo:SPBC1A4.03c	top2; dna topoisomerase ii [EC:5.99.1.3] [KO:K03164]	5e-38	YNL088w_1	COG0187	5e-29	TOP2_PEA	ATP-binding;DNA-binding;Isomerase;Nucleotide-binding;Topoisomerase,DNA topoisomerase 2 (EC 5.99.1.3) (DNA topoisomerase II) (PsTopII).	3e-44	GO_ID:34022	TAIR|gene:2076200 SPTR:P30182 symbol:AT3G23890.1 [GO:0003677 "DNA binding" evidence=ISS] [GO:0003918 "DNA topoisomerase (ATP-hydrolyzing) activity" evidence=ISS] [GO:0005524 "ATP binding" evidence=ISS] [GO:0006259 "DNA metabolism" evidence=ISS] [GO:0006265 "DNA topological change" evidence=ISS] InterPro:IPR003594 Pfam:PF02518 InterPro:IPR002205 Pfam:PF00204 InterPro:IPR001241 InterPro:IPR003957 P…	7e-37
TM0451.22	2.4.2.10.2	TOP2 DNA topoisomerase II [COG:COG0187 COG0188]	spo:SPBC1A4.03c	top2; dna topoisomerase ii [EC:5.99.1.3] [KO:K03164]	5e-38	YNL088w_1	COG0187	5e-29	TOP2_PEA	ATP-binding;DNA-binding;Isomerase;Nucleotide-binding;Topoisomerase,DNA topoisomerase 2 (EC 5.99.1.3) (DNA topoisomerase II) (PsTopII).	3e-44	GO_ID:34022	TAIR|gene:2076200 SPTR:P30182 symbol:AT3G23890.1 [GO:0003677 "DNA binding" evidence=ISS] [GO:0003918 "DNA topoisomerase (ATP-hydrolyzing) activity" evidence=ISS] [GO:0005524 "ATP binding" evidence=ISS] [GO:0006259 "DNA metabolism" evidence=ISS] [GO:0006265 "DNA topological change" evidence=ISS] InterPro:IPR003594 Pfam:PF02518 InterPro:IPR002205 Pfam:PF00204 InterPro:IPR001241 InterPro:IPR003957 P…	7e-37
TM0451.22	2.4.2.8.2	PARE topoisomerase IV subunit B [COG:COG0187]	spo:SPBC1A4.03c	top2; dna topoisomerase ii [EC:5.99.1.3] [KO:K03164]	5e-38	YNL088w_1	COG0187	5e-29	TOP2_PEA	ATP-binding;DNA-binding;Isomerase;Nucleotide-binding;Topoisomerase,DNA topoisomerase 2 (EC 5.99.1.3) (DNA topoisomerase II) (PsTopII).	3e-44	GO_ID:34022	TAIR|gene:2076200 SPTR:P30182 symbol:AT3G23890.1 [GO:0003677 "DNA binding" evidence=ISS] [GO:0003918 "DNA topoisomerase (ATP-hydrolyzing) activity" evidence=ISS] [GO:0005524 "ATP binding" evidence=ISS] [GO:0006259 "DNA metabolism" evidence=ISS] [GO:0006265 "DNA topological change" evidence=ISS] InterPro:IPR003594 Pfam:PF02518 InterPro:IPR002205 Pfam:PF00204 InterPro:IPR001241 InterPro:IPR003957 P…	7e-37
Ljwgs_052507.1	99.2	Unclassified without homolog
Ljwgs_096936.1	99.1.3.2.1114	EXPR1_ARATH							EXPR1_ARATH	Glycoprotein;Multigenefamily;Signal,Expansin-related protein 1 precursor (AtEXPR1) (At-EXPR1) (Ath- ExpBeta-3.1).	4e-21
Ljwgs_084631.1	2.4.3.9	E2.7.7.49 RNA-directed DNA polymerase [EC:2.7.7.49] [COG:COG3344] [GO:0003721 0003964]							POLX_TOBAC	Aspartylprotease;Endonuclease;Hydrolase;Metal-binding;Nuclease;Nucleotidyltransferase;Polyprotein;Protease;RNA-directedDNApolymerase;Transferase;Transposableelement;Zinc;Zinc-finger,Retrovirus-related Pol polyprotein from transposon TNT 1-94 [Contains: Protease (EC 3.4.23.-); Reverse transcriptase (EC 2.7.7.49); Endonuclease].	1e-81	GO_ID:9534	TAIR|gene:2008108 SPTR:Q9C739 symbol:AT1G48710.1 [GO:0004803 "transposase activity" evidence=ISS] InterPro:IPR001878 InterPro:IPR001584 Pfam:PF00098 Pfam:PF00665 PRINTS:PR00939 SMART:SM00343 PROSITE:PS50158 EMBL:AC073555 SPTR:Q9C739	1e-53
TC19911	99.2	Unclassified without homolog
chr3.TM1570.9	1.5.13.25	E3.5.1.32, hipO hippurate hydrolase [EC:3.5.1.32] [COG:COG1473]	reu:Reut_A3007	peptidase M20D, amidohydrolase [EC:3.5.1.32] [KO:K01451]	3e-76	PAB0873	COG1473	3e-82	ILL2_ARATH	3D-structure;Endoplasmicreticulum;Hydrolase;Multigenefamily;Signal,IAA-amino acid hydrolase homolog 2 precursor.	2e-133	GO_ID:8736	TAIR|gene:2017606 SPTR:O81642 symbol:AT1G51760.1 [GO:0006508 "proteolysis" evidence=ISS] [GO:0008237 "metallopeptidase activity" evidence=ISS] InterPro:IPR000886 Pfam:PF01546 InterPro:IPR002933 PROSITE:PS00014 InterPro:IPR011650 InterPro:IPR010168 TIGRFAMs:TIGR01891 EMBL:AC025294 EMBL:AF081067 EMBL:AF375444 EMBL:AY143961 PIR:F96556 Pfam:PF07687 SPTR:O81642	8e-150
chr3.TM1570.9	1.5.8.13	E3.5.1.47 N-acetyldiaminopimelate deacetylase [EC:3.5.1.47] [COG:COG1473] [GO:0050118]	reu:Reut_A3007	peptidase M20D, amidohydrolase [EC:3.5.1.32] [KO:K01451]	3e-76	PAB0873	COG1473	3e-82	ILL2_ARATH	3D-structure;Endoplasmicreticulum;Hydrolase;Multigenefamily;Signal,IAA-amino acid hydrolase homolog 2 precursor.	2e-133	GO_ID:8736	TAIR|gene:2017606 SPTR:O81642 symbol:AT1G51760.1 [GO:0006508 "proteolysis" evidence=ISS] [GO:0008237 "metallopeptidase activity" evidence=ISS] InterPro:IPR000886 Pfam:PF01546 InterPro:IPR002933 PROSITE:PS00014 InterPro:IPR011650 InterPro:IPR010168 TIGRFAMs:TIGR01891 EMBL:AC025294 EMBL:AF081067 EMBL:AF375444 EMBL:AY143961 PIR:F96556 Pfam:PF07687 SPTR:O81642	8e-150
Ljwgs_009112.2	1.10.7.9	E1.14.13.21 flavonoid 3-monooxygenase [EC:1.14.13.21] [GO:0016711]	ath:At5g07990	F13G24.190; cytochrome P450 75A5 / flavonoid 3-monooxygenase / flavonoid 3-hydroxylase (F3H) (F35H) (TT7) [EC:1.14.13.21] [KO:K05280]	3e-38	BH0579	COG2124	2e-10	C93A3_SOYBN	Heme;Iron;Membrane;Metal-binding;Monooxygenase;Oxidoreductase;Transmembrane,Cytochrome P450 93A3 (EC 1.14.-.-) (P450 CP5).	3e-82	GO_ID:17300	TAIR|gene:2169433 SPTR:Q9FL56 symbol:AT5G06900.1 [GO:0019825 "oxygen binding" evidence=ISS] InterPro:IPR001128 Pfam:PF00067 InterPro:IPR002403 InterPro:IPR002401 PRINTS:PR00463 PRINTS:PR00385 PROSITE:PS00086 PRINTS:PR00465 EMBL:AB010697 SPTR:Q9FL56	5e-69
Ljwgs_009112.2	1.11.14.4	E1.14.-.- [EC:1.14.-.-] [COG:COG2124]	ath:At5g07990	F13G24.190; cytochrome P450 75A5 / flavonoid 3-monooxygenase / flavonoid 3-hydroxylase (F3H) (F35H) (TT7) [EC:1.14.13.21] [KO:K05280]	3e-38	BH0579	COG2124	2e-10	C93A3_SOYBN	Heme;Iron;Membrane;Metal-binding;Monooxygenase;Oxidoreductase;Transmembrane,Cytochrome P450 93A3 (EC 1.14.-.-) (P450 CP5).	3e-82	GO_ID:17300	TAIR|gene:2169433 SPTR:Q9FL56 symbol:AT5G06900.1 [GO:0019825 "oxygen binding" evidence=ISS] InterPro:IPR001128 Pfam:PF00067 InterPro:IPR002403 InterPro:IPR002401 PRINTS:PR00463 PRINTS:PR00385 PROSITE:PS00086 PRINTS:PR00465 EMBL:AB010697 SPTR:Q9FL56	5e-69
Ljwgs_009112.2	1.10.3.12	E1.14.-.- [EC:1.14.-.-] [COG:COG2124]	ath:At5g07990	F13G24.190; cytochrome P450 75A5 / flavonoid 3-monooxygenase / flavonoid 3-hydroxylase (F3H) (F35H) (TT7) [EC:1.14.13.21] [KO:K05280]	3e-38	BH0579	COG2124	2e-10	C93A3_SOYBN	Heme;Iron;Membrane;Metal-binding;Monooxygenase;Oxidoreductase;Transmembrane,Cytochrome P450 93A3 (EC 1.14.-.-) (P450 CP5).	3e-82	GO_ID:17300	TAIR|gene:2169433 SPTR:Q9FL56 symbol:AT5G06900.1 [GO:0019825 "oxygen binding" evidence=ISS] InterPro:IPR001128 Pfam:PF00067 InterPro:IPR002403 InterPro:IPR002401 PRINTS:PR00463 PRINTS:PR00385 PROSITE:PS00086 PRINTS:PR00465 EMBL:AB010697 SPTR:Q9FL56	5e-69
Ljwgs_009112.2	1.10.6.12	E1.14.-.- [EC:1.14.-.-] [COG:COG2124]	ath:At5g07990	F13G24.190; cytochrome P450 75A5 / flavonoid 3-monooxygenase / flavonoid 3-hydroxylase (F3H) (F35H) (TT7) [EC:1.14.13.21] [KO:K05280]	3e-38	BH0579	COG2124	2e-10	C93A3_SOYBN	Heme;Iron;Membrane;Metal-binding;Monooxygenase;Oxidoreductase;Transmembrane,Cytochrome P450 93A3 (EC 1.14.-.-) (P450 CP5).	3e-82	GO_ID:17300	TAIR|gene:2169433 SPTR:Q9FL56 symbol:AT5G06900.1 [GO:0019825 "oxygen binding" evidence=ISS] InterPro:IPR001128 Pfam:PF00067 InterPro:IPR002403 InterPro:IPR002401 PRINTS:PR00463 PRINTS:PR00385 PROSITE:PS00086 PRINTS:PR00465 EMBL:AB010697 SPTR:Q9FL56	5e-69
Ljwgs_009112.2	1.3.3.23	E1.14.14.1 unspecific monooxygenase [EC:1.14.14.1] [COG:COG2124] [GO:0050381]	ath:At5g07990	F13G24.190; cytochrome P450 75A5 / flavonoid 3-monooxygenase / flavonoid 3-hydroxylase (F3H) (F35H) (TT7) [EC:1.14.13.21] [KO:K05280]	3e-38	BH0579	COG2124	2e-10	C93A3_SOYBN	Heme;Iron;Membrane;Metal-binding;Monooxygenase;Oxidoreductase;Transmembrane,Cytochrome P450 93A3 (EC 1.14.-.-) (P450 CP5).	3e-82	GO_ID:17300	TAIR|gene:2169433 SPTR:Q9FL56 symbol:AT5G06900.1 [GO:0019825 "oxygen binding" evidence=ISS] InterPro:IPR001128 Pfam:PF00067 InterPro:IPR002403 InterPro:IPR002401 PRINTS:PR00463 PRINTS:PR00385 PROSITE:PS00086 PRINTS:PR00465 EMBL:AB010697 SPTR:Q9FL56	5e-69
Ljwgs_009112.2	1.5.14.29	E1.14.14.1 unspecific monooxygenase [EC:1.14.14.1] [COG:COG2124] [GO:0050381]	ath:At5g07990	F13G24.190; cytochrome P450 75A5 / flavonoid 3-monooxygenase / flavonoid 3-hydroxylase (F3H) (F35H) (TT7) [EC:1.14.13.21] [KO:K05280]	3e-38	BH0579	COG2124	2e-10	C93A3_SOYBN	Heme;Iron;Membrane;Metal-binding;Monooxygenase;Oxidoreductase;Transmembrane,Cytochrome P450 93A3 (EC 1.14.-.-) (P450 CP5).	3e-82	GO_ID:17300	TAIR|gene:2169433 SPTR:Q9FL56 symbol:AT5G06900.1 [GO:0019825 "oxygen binding" evidence=ISS] InterPro:IPR001128 Pfam:PF00067 InterPro:IPR002403 InterPro:IPR002401 PRINTS:PR00463 PRINTS:PR00385 PROSITE:PS00086 PRINTS:PR00465 EMBL:AB010697 SPTR:Q9FL56	5e-69
Ljwgs_009112.2	1.1.7.13	E1.14.-.- [EC:1.14.-.-] [COG:COG2124]	ath:At5g07990	F13G24.190; cytochrome P450 75A5 / flavonoid 3-monooxygenase / flavonoid 3-hydroxylase (F3H) (F35H) (TT7) [EC:1.14.13.21] [KO:K05280]	3e-38	BH0579	COG2124	2e-10	C93A3_SOYBN	Heme;Iron;Membrane;Metal-binding;Monooxygenase;Oxidoreductase;Transmembrane,Cytochrome P450 93A3 (EC 1.14.-.-) (P450 CP5).	3e-82	GO_ID:17300	TAIR|gene:2169433 SPTR:Q9FL56 symbol:AT5G06900.1 [GO:0019825 "oxygen binding" evidence=ISS] InterPro:IPR001128 Pfam:PF00067 InterPro:IPR002403 InterPro:IPR002401 PRINTS:PR00463 PRINTS:PR00385 PROSITE:PS00086 PRINTS:PR00465 EMBL:AB010697 SPTR:Q9FL56	5e-69
Ljwgs_009112.2	1.11.4.6	E1.14.-.- [EC:1.14.-.-] [COG:COG2124]	ath:At5g07990	F13G24.190; cytochrome P450 75A5 / flavonoid 3-monooxygenase / flavonoid 3-hydroxylase (F3H) (F35H) (TT7) [EC:1.14.13.21] [KO:K05280]	3e-38	BH0579	COG2124	2e-10	C93A3_SOYBN	Heme;Iron;Membrane;Metal-binding;Monooxygenase;Oxidoreductase;Transmembrane,Cytochrome P450 93A3 (EC 1.14.-.-) (P450 CP5).	3e-82	GO_ID:17300	TAIR|gene:2169433 SPTR:Q9FL56 symbol:AT5G06900.1 [GO:0019825 "oxygen binding" evidence=ISS] InterPro:IPR001128 Pfam:PF00067 InterPro:IPR002403 InterPro:IPR002401 PRINTS:PR00463 PRINTS:PR00385 PROSITE:PS00086 PRINTS:PR00465 EMBL:AB010697 SPTR:Q9FL56	5e-69
Ljwgs_009112.2	1.11.4.2	E1.14.14.1 unspecific monooxygenase [EC:1.14.14.1] [COG:COG2124] [GO:0050381]	ath:At5g07990	F13G24.190; cytochrome P450 75A5 / flavonoid 3-monooxygenase / flavonoid 3-hydroxylase (F3H) (F35H) (TT7) [EC:1.14.13.21] [KO:K05280]	3e-38	BH0579	COG2124	2e-10	C93A3_SOYBN	Heme;Iron;Membrane;Metal-binding;Monooxygenase;Oxidoreductase;Transmembrane,Cytochrome P450 93A3 (EC 1.14.-.-) (P450 CP5).	3e-82	GO_ID:17300	TAIR|gene:2169433 SPTR:Q9FL56 symbol:AT5G06900.1 [GO:0019825 "oxygen binding" evidence=ISS] InterPro:IPR001128 Pfam:PF00067 InterPro:IPR002403 InterPro:IPR002401 PRINTS:PR00463 PRINTS:PR00385 PROSITE:PS00086 PRINTS:PR00465 EMBL:AB010697 SPTR:Q9FL56	5e-69
Ljwgs_141893.0.1	99.2	Unclassified without homolog
chr3.CM0261.21	99.1.4.1301	GO_ID:10928										GO_ID:10928	TAIR|gene:2083819 SPTR:Q9SUZ7 symbol:AT3G52070.1 [GO:0005554 "molecular function unknown" evidence=ND] [GO:0000004 "biological process unknown" evidence=ND] EMBL:AL049711 EMBL:AY084804 EMBL:AF370611 PIR:T49086 SPTR:Q9SUZ7	3e-11
Ljwgs_039494.1	99.1.4.4854	GO_ID:33698										GO_ID:33698	TAIR|gene:2041418 SPTR:O80724 symbol:AT2G47010.1 [GO:0005554 "molecular function unknown" evidence=ND] [GO:0000004 "biological process unknown" evidence=ND] EMBL:AC004411 PIR:T02186 SPTR:O80724	2e-168
chr3.CM0590.56	1.10.7.1	E2.3.1.74, bcsA chalcone synthase [EC:2.3.1.74] [COG:COG3424] [GO:0016210]	ath:At5g13930	MAC12.28; chalcone synthase (naringenin-chalcone synthase) [EC:2.3.1.74] [KO:K00660]	0	DRA0326	COG3424	6e-33	CHSY_PUELO	Acyltransferase;Flavonoidbiosynthesis;Transferase,Chalcone synthase (EC 2.3.1.74) (Naringenin-chalcone synthase).	0	GO_ID:1697	TAIR|gene:2159097 SPTR:P13114 symbol:AT5G13930.1 [GO:0009715 "chalcone biosynthesis" evidence=IMP] [GO:0009813 "flavonoid biosynthesis" evidence=IMP] [GO:0016210 "naringenin-chalcone synthase activity" evidence=IMP] InterPro:IPR001099 InterPro:IPR011141 Pfam:PF00195 Pfam:PF02797 HSSP:P30074 PIRSF:PIRSF000451 ProDom:PD000453 EMBL:AB005230 EMBL:M20308 EMBL:S80554 EMBL:Y18602 EMBL:Y18603 EMBL:AF1120…	0
chr3.TM0793.20	99.1.4.4422	GO_ID:26168										GO_ID:26168	TAIR|gene:2016228 SPTR:Q9SSC6 symbol:AT1G80130.1 [GO:0005554 "molecular function unknown" evidence=ND] [GO:0000004 "biological process unknown" evidence=ND] InterPro:IPR011990 GO:GO:0005488 EMBL:AC009322 EMBL:AY034991 EMBL:AY063018 EMBL:AY087456 PIR:H96832 SPTR:Q9SSC6	1e-32
Ljwgs_079005.1	1.9.4.15	E2.7.1.- [EC:2.7.1.-] [COG:COG0515 COG1493]	ath:At5g02290	T1E22.50; protein kinase, putative [EC:2.7.1.37] [KO:K00870]	4e-25	BH2504_1	COG0515	3e-12	BAK1_ARATH	ATP-binding;Glycoprotein;Kinase;Leucine-richrepeat;Membrane;Nucleotide-binding;Phosphorylation;Repeat;Serine/threonine-proteinkinase;Signal;Transferase;Transmembrane,BRASSINOSTEROID INSENSITIVE 1-associated receptor kinase 1 precursor (EC 2.7.1.37) (BRI1-associated receptor kinase 1) (Somatic embryogenesis receptor-like kinase 3).	2e-30	GO_ID:28700	TAIR|gene:2176736 SPTR:Q9FF29 symbol:AT5G38280.1 [GO:0016301 "kinase activity" evidence=ISS] [GO:0004675 "transmembrane receptor protein serine/threonine kinase activity" evidence=ISS] InterPro:IPR000719 InterPro:IPR008271 Pfam:PF00069 Prosite:PS00108 Prosite:PS00107 Pfam:PF00314 ProDom:PD000001 PROSITE:PS50011 InterPro:IPR001938 PRINTS:PR00347 ProDom:PD001321 SMART:SM00205 PROSITE:PS00316 HSSP:P…	9e-54
Ljwgs_079005.1	1.7.8.19	WAAY, rfaY lipopolysaccharide core biosynthesis protein RFAY [EC:2.7.-.-] [COG:COG0515]	ath:At5g02290	T1E22.50; protein kinase, putative [EC:2.7.1.37] [KO:K00870]	4e-25	BH2504_1	COG0515	3e-12	BAK1_ARATH	ATP-binding;Glycoprotein;Kinase;Leucine-richrepeat;Membrane;Nucleotide-binding;Phosphorylation;Repeat;Serine/threonine-proteinkinase;Signal;Transferase;Transmembrane,BRASSINOSTEROID INSENSITIVE 1-associated receptor kinase 1 precursor (EC 2.7.1.37) (BRI1-associated receptor kinase 1) (Somatic embryogenesis receptor-like kinase 3).	2e-30	GO_ID:28700	TAIR|gene:2176736 SPTR:Q9FF29 symbol:AT5G38280.1 [GO:0016301 "kinase activity" evidence=ISS] [GO:0004675 "transmembrane receptor protein serine/threonine kinase activity" evidence=ISS] InterPro:IPR000719 InterPro:IPR008271 Pfam:PF00069 Prosite:PS00108 Prosite:PS00107 Pfam:PF00314 ProDom:PD000001 PROSITE:PS50011 InterPro:IPR001938 PRINTS:PR00347 ProDom:PD001321 SMART:SM00205 PROSITE:PS00316 HSSP:P…	9e-54
Ljwgs_079005.1	1.1.17.19	E2.7.1.- [EC:2.7.1.-] [COG:COG0515 COG1493]	ath:At5g02290	T1E22.50; protein kinase, putative [EC:2.7.1.37] [KO:K00870]	4e-25	BH2504_1	COG0515	3e-12	BAK1_ARATH	ATP-binding;Glycoprotein;Kinase;Leucine-richrepeat;Membrane;Nucleotide-binding;Phosphorylation;Repeat;Serine/threonine-proteinkinase;Signal;Transferase;Transmembrane,BRASSINOSTEROID INSENSITIVE 1-associated receptor kinase 1 precursor (EC 2.7.1.37) (BRI1-associated receptor kinase 1) (Somatic embryogenesis receptor-like kinase 3).	2e-30	GO_ID:28700	TAIR|gene:2176736 SPTR:Q9FF29 symbol:AT5G38280.1 [GO:0016301 "kinase activity" evidence=ISS] [GO:0004675 "transmembrane receptor protein serine/threonine kinase activity" evidence=ISS] InterPro:IPR000719 InterPro:IPR008271 Pfam:PF00069 Prosite:PS00108 Prosite:PS00107 Pfam:PF00314 ProDom:PD000001 PROSITE:PS50011 InterPro:IPR001938 PRINTS:PR00347 ProDom:PD001321 SMART:SM00205 PROSITE:PS00316 HSSP:P…	9e-54
Ljwgs_079005.1	3.3.10.117	BMPR1 bone morphogenetic protein receptor, type I [EC:2.7.1.37]	ath:At5g02290	T1E22.50; protein kinase, putative [EC:2.7.1.37] [KO:K00870]	4e-25	BH2504_1	COG0515	3e-12	BAK1_ARATH	ATP-binding;Glycoprotein;Kinase;Leucine-richrepeat;Membrane;Nucleotide-binding;Phosphorylation;Repeat;Serine/threonine-proteinkinase;Signal;Transferase;Transmembrane,BRASSINOSTEROID INSENSITIVE 1-associated receptor kinase 1 precursor (EC 2.7.1.37) (BRI1-associated receptor kinase 1) (Somatic embryogenesis receptor-like kinase 3).	2e-30	GO_ID:28700	TAIR|gene:2176736 SPTR:Q9FF29 symbol:AT5G38280.1 [GO:0016301 "kinase activity" evidence=ISS] [GO:0004675 "transmembrane receptor protein serine/threonine kinase activity" evidence=ISS] InterPro:IPR000719 InterPro:IPR008271 Pfam:PF00069 Prosite:PS00108 Prosite:PS00107 Pfam:PF00314 ProDom:PD000001 PROSITE:PS50011 InterPro:IPR001938 PRINTS:PR00347 ProDom:PD001321 SMART:SM00205 PROSITE:PS00316 HSSP:P…	9e-54
Ljwgs_079005.1	1.11.16.8	E2.7.1.- [EC:2.7.1.-] [COG:COG0515 COG1493]	ath:At5g02290	T1E22.50; protein kinase, putative [EC:2.7.1.37] [KO:K00870]	4e-25	BH2504_1	COG0515	3e-12	BAK1_ARATH	ATP-binding;Glycoprotein;Kinase;Leucine-richrepeat;Membrane;Nucleotide-binding;Phosphorylation;Repeat;Serine/threonine-proteinkinase;Signal;Transferase;Transmembrane,BRASSINOSTEROID INSENSITIVE 1-associated receptor kinase 1 precursor (EC 2.7.1.37) (BRI1-associated receptor kinase 1) (Somatic embryogenesis receptor-like kinase 3).	2e-30	GO_ID:28700	TAIR|gene:2176736 SPTR:Q9FF29 symbol:AT5G38280.1 [GO:0016301 "kinase activity" evidence=ISS] [GO:0004675 "transmembrane receptor protein serine/threonine kinase activity" evidence=ISS] InterPro:IPR000719 InterPro:IPR008271 Pfam:PF00069 Prosite:PS00108 Prosite:PS00107 Pfam:PF00314 ProDom:PD000001 PROSITE:PS50011 InterPro:IPR001938 PRINTS:PR00347 ProDom:PD001321 SMART:SM00205 PROSITE:PS00316 HSSP:P…	9e-54
Ljwgs_079005.1	4.2.4	Cell cycle [CLASS:04110] [PATH:hsa04110] [COG:COG0515]	ath:At5g02290	T1E22.50; protein kinase, putative [EC:2.7.1.37] [KO:K00870]	4e-25	BH2504_1	COG0515	3e-12	BAK1_ARATH	ATP-binding;Glycoprotein;Kinase;Leucine-richrepeat;Membrane;Nucleotide-binding;Phosphorylation;Repeat;Serine/threonine-proteinkinase;Signal;Transferase;Transmembrane,BRASSINOSTEROID INSENSITIVE 1-associated receptor kinase 1 precursor (EC 2.7.1.37) (BRI1-associated receptor kinase 1) (Somatic embryogenesis receptor-like kinase 3).	2e-30	GO_ID:28700	TAIR|gene:2176736 SPTR:Q9FF29 symbol:AT5G38280.1 [GO:0016301 "kinase activity" evidence=ISS] [GO:0004675 "transmembrane receptor protein serine/threonine kinase activity" evidence=ISS] InterPro:IPR000719 InterPro:IPR008271 Pfam:PF00069 Prosite:PS00108 Prosite:PS00107 Pfam:PF00314 ProDom:PD000001 PROSITE:PS50011 InterPro:IPR001938 PRINTS:PR00347 ProDom:PD001321 SMART:SM00205 PROSITE:PS00316 HSSP:P…	9e-54
Ljwgs_079005.1	3.2.2.1	Protein kinase [EC:2.7.1.37]	ath:At5g02290	T1E22.50; protein kinase, putative [EC:2.7.1.37] [KO:K00870]	4e-25	BH2504_1	COG0515	3e-12	BAK1_ARATH	ATP-binding;Glycoprotein;Kinase;Leucine-richrepeat;Membrane;Nucleotide-binding;Phosphorylation;Repeat;Serine/threonine-proteinkinase;Signal;Transferase;Transmembrane,BRASSINOSTEROID INSENSITIVE 1-associated receptor kinase 1 precursor (EC 2.7.1.37) (BRI1-associated receptor kinase 1) (Somatic embryogenesis receptor-like kinase 3).	2e-30	GO_ID:28700	TAIR|gene:2176736 SPTR:Q9FF29 symbol:AT5G38280.1 [GO:0016301 "kinase activity" evidence=ISS] [GO:0004675 "transmembrane receptor protein serine/threonine kinase activity" evidence=ISS] InterPro:IPR000719 InterPro:IPR008271 Pfam:PF00069 Prosite:PS00108 Prosite:PS00107 Pfam:PF00314 ProDom:PD000001 PROSITE:PS50011 InterPro:IPR001938 PRINTS:PR00347 ProDom:PD001321 SMART:SM00205 PROSITE:PS00316 HSSP:P…	9e-54
Ljwgs_025523.1.1	99.2	Unclassified without homolog
TM1472.14	1.10.7.6	E2.4.1.91 flavonol 3-O-glucosyltransferase [EC:2.4.1.91] [GO:0047893] [CAZy:GT1]	ath:At5g17050	F2K13.200; glycosyltransferase family [EC:2.4.1.91] [KO:K00724]	1e-47				COGT2_ARATH	Glycosyltransferase;Transferase,Cytokinin-O-glucosyltransferase 2 (EC 2.4.1.-) (Zeatin O- glucosyltransferase 2).	6e-136	GO_ID:17989	TAIR|gene:2196500 SPTR:Q9ZWJ3 symbol:AT1G22360.1 [GO:0008372 "cellular component unknown" evidence=ND] [GO:0016757 "transferase activity, transferring glycosyl groups" evidence=ISS] [GO:0008194 "UDP-glycosyltransferase activity" evidence=ISS] InterPro:IPR002213 Pfam:PF00201 GO:GO:0008152 PROSITE:PS00375 EMBL:AC068562 EMBL:AB016819 EMBL:AF332418 PIR:E86356 SPTR:Q9ZWJ3	2e-142
Ljwgs_029460.1	1.3.5.19	E5.4.99.8 cycloartenol synthase [EC:5.4.99.8] [GO:0016871]	ath:At2g07050	T4E14.16; cycloartenol synthase (CAS1) / 2,3-epoxysqualene--cycloartenol cyclase / (S)-2,3-epoxysqualene mutase [EC:5.4.99.8] [KO:K01853]	4e-54	YHR072w	COG1657	8e-10	CAS1_ARATH	Isomerase;Repeat,Cycloartenol synthase (EC 5.4.99.8) (2,3-epoxysqualene--cycloartenol cyclase).	2e-54	GO_ID:5294	TAIR|gene:2060120 SPTR:P38605 symbol:AT2G07050.1 [GO:0019745 "pentacyclic triterpenoid biosynthesis" evidence=ISS] InterPro:IPR001330 InterPro:IPR002365 Pfam:PF00432 TIGRFAMs:TIGR01787 PROSITE:PS01074 InterPro:IPR008930 EMBL:AC005171 EMBL:U02555 EMBL:AY094394 EMBL:BT001118 PIR:H84481 SPTR:P38605	9e-55
Ljwgs_078032.1	1.10.9.5	E4.3.1.5 phenylalanine ammonia-lyase [EC:4.3.1.5] [GO:0045548]	ath:At2g37040	T1J8.22; phenylalanine ammonia-lyase 1 (PAL1) [EC:4.3.1.5] [KO:K01747]	0	SPy2089	COG2986	5e-31	PAL1_PEA	Lyase;Multigenefamily;Phenylpropanoidmetabolism,Phenylalanine ammonia-lyase 1 (EC 4.3.1.5).	0	GO_ID:7997	TAIR|gene:2057980 SPTR:Q94AN1 symbol:AT2G37040.1 [GO:0006952 "defense response" evidence=TAS] [GO:0009611 "response to wounding" evidence=TAS] [GO:0045548 "phenylalanine ammonia-lyase activity" evidence=ISS] [GO:0006979 "response to oxidative stress" evidence=IEP] InterPro:IPR001106 InterPro:IPR005922 Pfam:PF00221 GO:GO:0005737 GO:GO:0009058 HSSP:P21310 PROSITE:PS00488 EMBL:AY045919 EMBL:AY079363…	0
Ljwgs_078032.1	1.5.13.12	E4.3.1.5 phenylalanine ammonia-lyase [EC:4.3.1.5] [GO:0045548]	ath:At2g37040	T1J8.22; phenylalanine ammonia-lyase 1 (PAL1) [EC:4.3.1.5] [KO:K01747]	0	SPy2089	COG2986	5e-31	PAL1_PEA	Lyase;Multigenefamily;Phenylpropanoidmetabolism,Phenylalanine ammonia-lyase 1 (EC 4.3.1.5).	0	GO_ID:7997	TAIR|gene:2057980 SPTR:Q94AN1 symbol:AT2G37040.1 [GO:0006952 "defense response" evidence=TAS] [GO:0009611 "response to wounding" evidence=TAS] [GO:0045548 "phenylalanine ammonia-lyase activity" evidence=ISS] [GO:0006979 "response to oxidative stress" evidence=IEP] InterPro:IPR001106 InterPro:IPR005922 Pfam:PF00221 GO:GO:0005737 GO:GO:0009058 HSSP:P21310 PROSITE:PS00488 EMBL:AY045919 EMBL:AY079363…	0
Ljwgs_078032.1	1.5.11.11	E4.3.1.3, hutH histidine ammonia-lyase [EC:4.3.1.3] [COG:COG2986] [GO:0004397]	ath:At2g37040	T1J8.22; phenylalanine ammonia-lyase 1 (PAL1) [EC:4.3.1.5] [KO:K01747]	0	SPy2089	COG2986	5e-31	PAL1_PEA	Lyase;Multigenefamily;Phenylpropanoidmetabolism,Phenylalanine ammonia-lyase 1 (EC 4.3.1.5).	0	GO_ID:7997	TAIR|gene:2057980 SPTR:Q94AN1 symbol:AT2G37040.1 [GO:0006952 "defense response" evidence=TAS] [GO:0009611 "response to wounding" evidence=TAS] [GO:0045548 "phenylalanine ammonia-lyase activity" evidence=ISS] [GO:0006979 "response to oxidative stress" evidence=IEP] InterPro:IPR001106 InterPro:IPR005922 Pfam:PF00221 GO:GO:0005737 GO:GO:0009058 HSSP:P21310 PROSITE:PS00488 EMBL:AY045919 EMBL:AY079363…	0
Ljwgs_078032.1	1.2.7.15	E4.3.1.5 phenylalanine ammonia-lyase [EC:4.3.1.5] [GO:0045548]	ath:At2g37040	T1J8.22; phenylalanine ammonia-lyase 1 (PAL1) [EC:4.3.1.5] [KO:K01747]	0	SPy2089	COG2986	5e-31	PAL1_PEA	Lyase;Multigenefamily;Phenylpropanoidmetabolism,Phenylalanine ammonia-lyase 1 (EC 4.3.1.5).	0	GO_ID:7997	TAIR|gene:2057980 SPTR:Q94AN1 symbol:AT2G37040.1 [GO:0006952 "defense response" evidence=TAS] [GO:0009611 "response to wounding" evidence=TAS] [GO:0045548 "phenylalanine ammonia-lyase activity" evidence=ISS] [GO:0006979 "response to oxidative stress" evidence=IEP] InterPro:IPR001106 InterPro:IPR005922 Pfam:PF00221 GO:GO:0005737 GO:GO:0009058 HSSP:P21310 PROSITE:PS00488 EMBL:AY045919 EMBL:AY079363…	0
Ljwgs_078032.1	1.2.7.14	E4.3.1.3, hutH histidine ammonia-lyase [EC:4.3.1.3] [COG:COG2986] [GO:0004397]	ath:At2g37040	T1J8.22; phenylalanine ammonia-lyase 1 (PAL1) [EC:4.3.1.5] [KO:K01747]	0	SPy2089	COG2986	5e-31	PAL1_PEA	Lyase;Multigenefamily;Phenylpropanoidmetabolism,Phenylalanine ammonia-lyase 1 (EC 4.3.1.5).	0	GO_ID:7997	TAIR|gene:2057980 SPTR:Q94AN1 symbol:AT2G37040.1 [GO:0006952 "defense response" evidence=TAS] [GO:0009611 "response to wounding" evidence=TAS] [GO:0045548 "phenylalanine ammonia-lyase activity" evidence=ISS] [GO:0006979 "response to oxidative stress" evidence=IEP] InterPro:IPR001106 InterPro:IPR005922 Pfam:PF00221 GO:GO:0005737 GO:GO:0009058 HSSP:P21310 PROSITE:PS00488 EMBL:AY045919 EMBL:AY079363…	0
Ljwgs_078032.1	1.5.12.36	E4.3.1.5 phenylalanine ammonia-lyase [EC:4.3.1.5] [GO:0045548]	ath:At2g37040	T1J8.22; phenylalanine ammonia-lyase 1 (PAL1) [EC:4.3.1.5] [KO:K01747]	0	SPy2089	COG2986	5e-31	PAL1_PEA	Lyase;Multigenefamily;Phenylpropanoidmetabolism,Phenylalanine ammonia-lyase 1 (EC 4.3.1.5).	0	GO_ID:7997	TAIR|gene:2057980 SPTR:Q94AN1 symbol:AT2G37040.1 [GO:0006952 "defense response" evidence=TAS] [GO:0009611 "response to wounding" evidence=TAS] [GO:0045548 "phenylalanine ammonia-lyase activity" evidence=ISS] [GO:0006979 "response to oxidative stress" evidence=IEP] InterPro:IPR001106 InterPro:IPR005922 Pfam:PF00221 GO:GO:0005737 GO:GO:0009058 HSSP:P21310 PROSITE:PS00488 EMBL:AY045919 EMBL:AY079363…	0
Ljwgs_110344.1	99.2	Unclassified without homolog
chr2.CM0018.54	1.10.7.1	E2.3.1.74, bcsA chalcone synthase [EC:2.3.1.74] [COG:COG3424] [GO:0016210]	ath:At5g13930	MAC12.28; chalcone synthase (naringenin-chalcone synthase) [EC:2.3.1.74] [KO:K00660]	0	DRA0326	COG3424	2e-32	CHS4_MEDSA	Acyltransferase;Flavonoidbiosynthesis;Multigenefamily;Transferase,Chalcone synthase 4 (EC 2.3.1.74) (Naringenin-chalcone synthase 4) (CHS12-1).	0	GO_ID:1697	TAIR|gene:2159097 SPTR:P13114 symbol:AT5G13930.1 [GO:0009715 "chalcone biosynthesis" evidence=IMP] [GO:0009813 "flavonoid biosynthesis" evidence=IMP] [GO:0016210 "naringenin-chalcone synthase activity" evidence=IMP] InterPro:IPR001099 InterPro:IPR011141 Pfam:PF00195 Pfam:PF02797 HSSP:P30074 PIRSF:PIRSF000451 ProDom:PD000453 EMBL:AB005230 EMBL:M20308 EMBL:S80554 EMBL:Y18602 EMBL:Y18603 EMBL:AF1120…	0
chr6.CM0118.64	3.1.4.2.3	AQPZ aquaporin Z	spr:spr1604	aqpZ; aquaporin Z - water channel protein [KO:K06188]	1e-34	AF1426	COG0580	8e-33	NO26_SOYBN	3D-structure;Membrane;Nodulation;Phosphorylation;Repeat;Transmembrane;Transport,Nodulin-26 (N-26).	3e-86	GO_ID:29162	TAIR|gene:2117183 SPTR:Q8LFP7 symbol:AT4G18910.1 [GO:0015250 "water channel activity" evidence=ISS] [GO:0006810 "transport" evidence=ISS] [GO:0016020 "membrane" evidence=ISS] InterPro:IPR000425 Pfam:PF00230 PRINTS:PR00783 ProDom:PD000295 PROSITE:PS00221 HSSP:P11244 EMBL:AL161549 EMBL:AL021711 EMBL:AJ250668 EMBL:AY072380 EMBL:BT000096 EMBL:AY084720 GeneFarm:4873 SPTR:Q8LFP7	3e-85
chr2.CM0373.79	1.3.5.19	E5.4.99.8 cycloartenol synthase [EC:5.4.99.8] [GO:0016871]	ath:At2g07050	T4E14.16; cycloartenol synthase (CAS1) / 2,3-epoxysqualene--cycloartenol cyclase / (S)-2,3-epoxysqualene mutase [EC:5.4.99.8] [KO:K01853]	8e-15				CAS1_ARATH	Isomerase;Repeat,Cycloartenol synthase (EC 5.4.99.8) (2,3-epoxysqualene--cycloartenol cyclase).	4e-15	GO_ID:5294	TAIR|gene:2060120 SPTR:P38605 symbol:AT2G07050.1 [GO:0019745 "pentacyclic triterpenoid biosynthesis" evidence=ISS] InterPro:IPR001330 InterPro:IPR002365 Pfam:PF00432 TIGRFAMs:TIGR01787 PROSITE:PS01074 InterPro:IPR008930 EMBL:AC005171 EMBL:U02555 EMBL:AY094394 EMBL:BT001118 PIR:H84481 SPTR:P38605	2e-15
chr3.CM0590.56	1.10.7.1	E2.3.1.74, bcsA chalcone synthase [EC:2.3.1.74] [COG:COG3424] [GO:0016210]	ath:At5g13930	MAC12.28; chalcone synthase (naringenin-chalcone synthase) [EC:2.3.1.74] [KO:K00660]	0	DRA0326	COG3424	6e-33	CHSY_PUELO	Acyltransferase;Flavonoidbiosynthesis;Transferase,Chalcone synthase (EC 2.3.1.74) (Naringenin-chalcone synthase).	0	GO_ID:1697	TAIR|gene:2159097 SPTR:P13114 symbol:AT5G13930.1 [GO:0009715 "chalcone biosynthesis" evidence=IMP] [GO:0009813 "flavonoid biosynthesis" evidence=IMP] [GO:0016210 "naringenin-chalcone synthase activity" evidence=IMP] InterPro:IPR001099 InterPro:IPR011141 Pfam:PF00195 Pfam:PF02797 HSSP:P30074 PIRSF:PIRSF000451 ProDom:PD000453 EMBL:AB005230 EMBL:M20308 EMBL:S80554 EMBL:Y18602 EMBL:Y18603 EMBL:AF1120…	0
Ljwgs_061248.1.1	99.1.4.580	GO_ID:34371										GO_ID:34371	TAIR|gene:2029958 SPTR:Q8VY22 symbol:AT1G29050.1 [GO:0000004 "biological process unknown" evidence=ND] InterPro:IPR004253 Pfam:PF03005 EMBL:AY074272 EMBL:AY096662 SPTR:Q8VY22	7e-18
Ljwgs_059850.1	99.1.4.6100	GO_ID:21512							EXPR1_ARATH	Glycoprotein;Multigenefamily;Signal,Expansin-related protein 1 precursor (AtEXPR1) (At-EXPR1) (Ath- ExpBeta-3.1).	2e-51	GO_ID:21512	TAIR|gene:2077166 SPTR:Q8GZA5 symbol:AT3G45960.1 [GO:0005554 "molecular function unknown" evidence=TAS] [GO:0009826 "unidimensional cell growth" evidence=NAS] [GO:0009828 "cell wall loosening (sensu Magnoliophyta)" evidence=NAS] [GO:0009664 "cell wall organization and biogenesis (sensu Magnoliophyta)" evidence=ISS] InterPro:IPR007112 InterPro:IPR005132 InterPro:IPR007118 Pfam:PF01357 InterPro:IPR…	7e-27
Ljwgs_059850.1	99.1.3.2.1114	EXPR1_ARATH							EXPR1_ARATH	Glycoprotein;Multigenefamily;Signal,Expansin-related protein 1 precursor (AtEXPR1) (At-EXPR1) (Ath- ExpBeta-3.1).	2e-51	GO_ID:21512	TAIR|gene:2077166 SPTR:Q8GZA5 symbol:AT3G45960.1 [GO:0005554 "molecular function unknown" evidence=TAS] [GO:0009826 "unidimensional cell growth" evidence=NAS] [GO:0009828 "cell wall loosening (sensu Magnoliophyta)" evidence=NAS] [GO:0009664 "cell wall organization and biogenesis (sensu Magnoliophyta)" evidence=ISS] InterPro:IPR007112 InterPro:IPR005132 InterPro:IPR007118 Pfam:PF01357 InterPro:IPR…	7e-27
Ljwgs_040155.1	4.5.1.20	AUB aubergine	hsa:55124	PIWIL2; piwi-like 2 (Drosophila) [KO:K02156]	2e-25				AGO1_ARATH	Alternativesplicing;Developmentalprotein,Argonaute protein.	1e-90	GO_ID:25307	TAIR|gene:2007110 SPTR:Q9C793 symbol:AT1G69440.1 [GO:0008372 "cellular component unknown" evidence=ND] InterPro:IPR003100 InterPro:IPR003165 Pfam:PF02170 Pfam:PF02171 PROSITE:PS50821 PROSITE:PS50822 EMBL:AC073178 EMBL:AY394564 SPTR:Q9C793	1e-141
chr5.CM0519.59.1	2.4.3.9	E2.7.7.49 RNA-directed DNA polymerase [EC:2.7.7.49] [COG:COG3344] [GO:0003721 0003964]							POLX_TOBAC	Aspartylprotease;Endonuclease;Hydrolase;Metal-binding;Nuclease;Nucleotidyltransferase;Polyprotein;Protease;RNA-directedDNApolymerase;Transferase;Transposableelement;Zinc;Zinc-finger,Retrovirus-related Pol polyprotein from transposon TNT 1-94 [Contains: Protease (EC 3.4.23.-); Reverse transcriptase (EC 2.7.7.49); Endonuclease].	8e-57	GO_ID:45984	TAIR|gene:2097517 SPTR:Q9M197 symbol:AT3G59720.1 [GO:0004803 "transposase activity" evidence=ISS] InterPro:IPR001878 InterPro:IPR001584 Pfam:PF00098 Pfam:PF00665 PRINTS:PR00939 SMART:SM00343 PROSITE:PS50158 EMBL:AL138659 PIR:T49313 SPTR:Q9M197	2e-36
Ljwgs_015736.1	99.1.4.3066	GO_ID:48901							STM1_SCHPO	Completeproteome;Membrane;Transmembrane,Seven transmembrane protein 1.	3e-09	GO_ID:48901	TAIR|gene:2063207 SPTR:Q8RXY4 symbol:AT2G41050.1 [GO:0000004 "biological process unknown" evidence=ND] [GO:0005554 "molecular function unknown" evidence=ND] [GO:0016020 "membrane" evidence=ISS] InterPro:IPR006603 Pfam:PF04193 SMART:SM00679 EMBL:AY080611 EMBL:AY133749 SPTR:Q8RXY4	2e-30
Ljwgs_015736.1	99.1.3.2.1521	STM1_SCHPO							STM1_SCHPO	Completeproteome;Membrane;Transmembrane,Seven transmembrane protein 1.	3e-09	GO_ID:48901	TAIR|gene:2063207 SPTR:Q8RXY4 symbol:AT2G41050.1 [GO:0000004 "biological process unknown" evidence=ND] [GO:0005554 "molecular function unknown" evidence=ND] [GO:0016020 "membrane" evidence=ISS] InterPro:IPR006603 Pfam:PF04193 SMART:SM00679 EMBL:AY080611 EMBL:AY133749 SPTR:Q8RXY4	2e-30
Ljwgs_025682.1	99.1.4.1783	GO_ID:53241										GO_ID:53241	TAIR|gene:2130333 SPTR:O23544 symbol:AT4G17000.1 [GO:0005554 "molecular function unknown" evidence=ND] [GO:0000004 "biological process unknown" evidence=ND] [GO:0008372 "cellular component unknown" evidence=ND] EMBL:Z97342 EMBL:AL161545 PIR:B71438 PIR:C71438 SPTR:O23544	1e-48
Ljwgs_032373.1	4.2.5	Apoptosis [CLASS:04210] [PATH:hsa04210] [GO:0006915]							TMVRN_NICGU	Alternativesplicing;ATP-binding;Hypersensitiveresponse;Leucine-richrepeat;Nucleotide-binding;Plantdefense;Repeat,TMV resistance protein N.	1e-31	GO_ID:23879	TAIR|gene:2164485 SPTR:Q9FKR7 symbol:AT5G40910.1 [GO:0006952 "defense response" evidence=ISS] Pfam:PF00560 InterPro:IPR003593 InterPro:IPR001611 InterPro:IPR000157 InterPro:IPR002182 InterPro:IPR000767 Pfam:PF01582 GO:GO:0006915 SMART:SM00382 GO:GO:0016020 SMART:SM00255 PROSITE:PS50104 PRINTS:PR00364 Pfam:PF00931 InterPro:IPR011713 Pfam:PF07725 EMBL:AB011477 SPTR:Q9FKR7	9e-34
chr5.CM0519.59.1	2.4.3.9	E2.7.7.49 RNA-directed DNA polymerase [EC:2.7.7.49] [COG:COG3344] [GO:0003721 0003964]							POLX_TOBAC	Aspartylprotease;Endonuclease;Hydrolase;Metal-binding;Nuclease;Nucleotidyltransferase;Polyprotein;Protease;RNA-directedDNApolymerase;Transferase;Transposableelement;Zinc;Zinc-finger,Retrovirus-related Pol polyprotein from transposon TNT 1-94 [Contains: Protease (EC 3.4.23.-); Reverse transcriptase (EC 2.7.7.49); Endonuclease].	8e-57	GO_ID:45984	TAIR|gene:2097517 SPTR:Q9M197 symbol:AT3G59720.1 [GO:0004803 "transposase activity" evidence=ISS] InterPro:IPR001878 InterPro:IPR001584 Pfam:PF00098 Pfam:PF00665 PRINTS:PR00939 SMART:SM00343 PROSITE:PS50158 EMBL:AL138659 PIR:T49313 SPTR:Q9M197	2e-36
Ljwgs_023753.1	99.1.3.2.155	ATK3_ARATH							ATK3_ARATH	ATP-binding;Cellcycle;Celldivision;Coiledcoil;Microtubule;Mitosis;Motorprotein;Multigenefamily;Nucleotide-binding,Kinesin-3 (Kinesin-like protein C).	8e-47
Ljwgs_032373.1	4.2.5	Apoptosis [CLASS:04210] [PATH:hsa04210] [GO:0006915]							TMVRN_NICGU	Alternativesplicing;ATP-binding;Hypersensitiveresponse;Leucine-richrepeat;Nucleotide-binding;Plantdefense;Repeat,TMV resistance protein N.	1e-31	GO_ID:23879	TAIR|gene:2164485 SPTR:Q9FKR7 symbol:AT5G40910.1 [GO:0006952 "defense response" evidence=ISS] Pfam:PF00560 InterPro:IPR003593 InterPro:IPR001611 InterPro:IPR000157 InterPro:IPR002182 InterPro:IPR000767 Pfam:PF01582 GO:GO:0006915 SMART:SM00382 GO:GO:0016020 SMART:SM00255 PROSITE:PS50104 PRINTS:PR00364 Pfam:PF00931 InterPro:IPR011713 Pfam:PF07725 EMBL:AB011477 SPTR:Q9FKR7	9e-34
Ljwgs_097658.1	1.10.4.5	E1.14.11.12 gibberellin 20-oxidase [EC:1.14.11.12] [GO:0045544]	ath:At4g25420	T30C3.90; gibberellin 20-oxidase [EC:1.14.11.12] [KO:K05282]	1e-27	PA4191	COG3491	1e-17	FLS_CITUN	Dioxygenase;Directproteinsequencing;Flavonoidbiosynthesis;Iron;Metal-binding;Oxidoreductase;VitaminC,Flavonol synthase/flavanone 3-hydroxylase (EC 1.14.11.23) (EC 1.14.11.9) (FLS) (CitFLS).	3e-30	GO_ID:40023	TAIR|gene:2089427 SPTR:Q9LIF4 symbol:AT3G21420.1 [GO:0008372 "cellular component unknown" evidence=ND] [GO:0008152 "metabolism" evidence=ISS] [GO:0016491 "oxidoreductase activity" evidence=ISS] Pfam:PF03171 InterPro:IPR005123 HSSP:Q96323 EMBL:AP001305 EMBL:AY084795 EMBL:BT005988 SPTR:Q9LIF4	8e-64
Ljwgs_097658.1	1.9.10.29	COBL2, cobL precorrin-8W decarboxylase [EC:1.-.-.-] [COG:COG2242] [GO:0016491]	ath:At4g25420	T30C3.90; gibberellin 20-oxidase [EC:1.14.11.12] [KO:K05282]	1e-27	PA4191	COG3491	1e-17	FLS_CITUN	Dioxygenase;Directproteinsequencing;Flavonoidbiosynthesis;Iron;Metal-binding;Oxidoreductase;VitaminC,Flavonol synthase/flavanone 3-hydroxylase (EC 1.14.11.23) (EC 1.14.11.9) (FLS) (CitFLS).	3e-30	GO_ID:40023	TAIR|gene:2089427 SPTR:Q9LIF4 symbol:AT3G21420.1 [GO:0008372 "cellular component unknown" evidence=ND] [GO:0008152 "metabolism" evidence=ISS] [GO:0016491 "oxidoreductase activity" evidence=ISS] Pfam:PF03171 InterPro:IPR005123 HSSP:Q96323 EMBL:AP001305 EMBL:AY084795 EMBL:BT005988 SPTR:Q9LIF4	8e-64
Ljwgs_097658.1	1.10.7.7	E1.14.11.23, FLS flavonol synthase [EC:1.14.11.23] [GO:0045431]	ath:At4g25420	T30C3.90; gibberellin 20-oxidase [EC:1.14.11.12] [KO:K05282]	1e-27	PA4191	COG3491	1e-17	FLS_CITUN	Dioxygenase;Directproteinsequencing;Flavonoidbiosynthesis;Iron;Metal-binding;Oxidoreductase;VitaminC,Flavonol synthase/flavanone 3-hydroxylase (EC 1.14.11.23) (EC 1.14.11.9) (FLS) (CitFLS).	3e-30	GO_ID:40023	TAIR|gene:2089427 SPTR:Q9LIF4 symbol:AT3G21420.1 [GO:0008372 "cellular component unknown" evidence=ND] [GO:0008152 "metabolism" evidence=ISS] [GO:0016491 "oxidoreductase activity" evidence=ISS] Pfam:PF03171 InterPro:IPR005123 HSSP:Q96323 EMBL:AP001305 EMBL:AY084795 EMBL:BT005988 SPTR:Q9LIF4	8e-64
chr1.CM0113.49	1.10.4.7	E1.14.11.13 gibberellin 2-oxidase [EC:1.14.11.13] [GO:0045543]	ath:At1g30040	T1P2.6; gibberellin 2-oxidase / GA2-oxidase (GA2OX2) [EC:1.14.11.13] [KO:K04125]	5e-24				G2OX_PHACN	Dioxygenase;Iron;Metal-binding;Oxidoreductase,Gibberellin 2-beta-dioxygenase (EC 1.14.11.13) (Gibberellin 2-beta- hydroxylase) (Gibberellin 2-oxidase) (GA 2-oxidase).	2e-28	GO_ID:24263	TAIR|gene:2198257 SPTR:Q9XFR9 symbol:ATGA2OX2 [GO:0045487 "gibberellic acid catabolism" evidence=IDA] [GO:0045543 "gibberellin 2-beta-dioxygenase activity" evidence=IDA] Pfam:PF03171 InterPro:IPR002283 InterPro:IPR005123 PRINTS:PR00682 EMBL:AC022455 EMBL:AJ132436 EMBL:BT002987 EMBL:BT004464 PIR:T52578 GeneFarm:3769 SPTR:Q9XFR9	1e-24
chr6.CM0041.38	1.1.8.57	E3.2.1.4 endoglucanase [EC:3.2.1.4] [COG:COG3405] [GO:0008810]	ath:At3g43860	T28A8.150; glycosyl hydrolase family 9 protein [EC:3.2.1.4] [KO:K01179]	2e-41				GUN1_PERAE	Carbohydratemetabolism;Cellulosedegradation;Fruitripening;Glycoprotein;Glycosidase;Hydrolase;Multigenefamily;Polysaccharidedegradation;Signal,Endoglucanase 1 precursor (EC 3.2.1.4) (Endo-1,4-beta-glucanase) (Abscission cellulase 1).	9e-45	GO_ID:21091	TAIR|gene:3433734 SPTR:Q9M995 symbol:AT1G48930.1 [GO:0004553 "hydrolase activity, hydrolyzing O-glycosyl compounds" evidence=ISS] InterPro:IPR001701 Pfam:PF00759 PROSITE:PS00592 EMBL:AC016041 EMBL:BT002935 EMBL:BT005638 PIR:B96527 HSSP:O77044 SPTR:Q9M995	2e-62
Ljwgs_012807.2	1.9.4.16	E3.1.3.5, ushA 5-nucleotidase [EC:3.1.3.5] [COG:COG0737] [GO:0008253 0017175]	dre:324845	nt5c2; 5-nucleotidase, cytosolic II [EC:3.1.3.5] [KO:K01081]	3e-33				5NTC_HUMAN	Allostericenzyme;Hydrolase,Cytosolic purine 5-nucleotidase (EC 3.1.3.5) (5-nucleotidase cytosolic II).	6e-32	GO_ID:38324	TAIR|gene:2025141 SPTR:Q8RWN4 symbol:AT1G75210.1 [GO:0000004 "biological process unknown" evidence=ND] [GO:0008253 "5-nucleotidase activity" evidence=ISS] Pfam:PF05761 EMBL:AY092976 EMBL:BT003378 InterPro:IPR008380 PANTHER:PTHR12103 TIGRFAMs:TIGR02244 SPTR:Q8RWN4	5e-107
Ljwgs_012807.2	3.3.10.28	E3.1.3.5, ushA 5-nucleotidase [EC:3.1.3.5] [COG:COG0737] [GO:0008253 0017175]	dre:324845	nt5c2; 5-nucleotidase, cytosolic II [EC:3.1.3.5] [KO:K01081]	3e-33				5NTC_HUMAN	Allostericenzyme;Hydrolase,Cytosolic purine 5-nucleotidase (EC 3.1.3.5) (5-nucleotidase cytosolic II).	6e-32	GO_ID:38324	TAIR|gene:2025141 SPTR:Q8RWN4 symbol:AT1G75210.1 [GO:0000004 "biological process unknown" evidence=ND] [GO:0008253 "5-nucleotidase activity" evidence=ISS] Pfam:PF05761 EMBL:AY092976 EMBL:BT003378 InterPro:IPR008380 PANTHER:PTHR12103 TIGRFAMs:TIGR02244 SPTR:Q8RWN4	5e-107
Ljwgs_012807.2	1.4.2.21	E3.1.3.5, ushA 5-nucleotidase [EC:3.1.3.5] [COG:COG0737] [GO:0008253 0017175]	dre:324845	nt5c2; 5-nucleotidase, cytosolic II [EC:3.1.3.5] [KO:K01081]	3e-33				5NTC_HUMAN	Allostericenzyme;Hydrolase,Cytosolic purine 5-nucleotidase (EC 3.1.3.5) (5-nucleotidase cytosolic II).	6e-32	GO_ID:38324	TAIR|gene:2025141 SPTR:Q8RWN4 symbol:AT1G75210.1 [GO:0000004 "biological process unknown" evidence=ND] [GO:0008253 "5-nucleotidase activity" evidence=ISS] Pfam:PF05761 EMBL:AY092976 EMBL:BT003378 InterPro:IPR008380 PANTHER:PTHR12103 TIGRFAMs:TIGR02244 SPTR:Q8RWN4	5e-107
Ljwgs_012807.2	1.4.1.45	E3.1.3.5, ushA 5-nucleotidase [EC:3.1.3.5] [COG:COG0737] [GO:0008253 0017175]	dre:324845	nt5c2; 5-nucleotidase, cytosolic II [EC:3.1.3.5] [KO:K01081]	3e-33				5NTC_HUMAN	Allostericenzyme;Hydrolase,Cytosolic purine 5-nucleotidase (EC 3.1.3.5) (5-nucleotidase cytosolic II).	6e-32	GO_ID:38324	TAIR|gene:2025141 SPTR:Q8RWN4 symbol:AT1G75210.1 [GO:0000004 "biological process unknown" evidence=ND] [GO:0008253 "5-nucleotidase activity" evidence=ISS] Pfam:PF05761 EMBL:AY092976 EMBL:BT003378 InterPro:IPR008380 PANTHER:PTHR12103 TIGRFAMs:TIGR02244 SPTR:Q8RWN4	5e-107
Ljwgs_065095.1	1.11.14.4	E1.14.-.- [EC:1.14.-.-] [COG:COG2124]	hma:rrnAC0073	cyc; cytochrome P450 [EC:1.14.14.1 1.6.2.4] [KO:K00493 K00327]	9e-09	VNG0422G	COG2124	4e-10	C86A1_ARATH	Heme;Iron;Membrane;Metal-binding;Monooxygenase;Multigenefamily;Oxidoreductase;Transmembrane,Cytochrome P450 86A1 (EC 1.14.-.-) (CYPLXXXVI) (P450-dependent fatty acid omega-hydroxylase).	3e-29	GO_ID:35437	TAIR|gene:2058557 SPTR:O22189 symbol:AT2G23180.1 [GO:0019825 "oxygen binding" evidence=ISS] InterPro:IPR001128 Pfam:PF00067 InterPro:IPR002403 InterPro:IPR002401 PRINTS:PR00463 PRINTS:PR00385 PROSITE:PS00086 PRINTS:PR00465 EMBL:AC002391 EMBL:AF370589 EMBL:AK117717 PIR:T00514 SPTR:O22189	2e-37
Ljwgs_065095.1	1.10.3.12	E1.14.-.- [EC:1.14.-.-] [COG:COG2124]	hma:rrnAC0073	cyc; cytochrome P450 [EC:1.14.14.1 1.6.2.4] [KO:K00493 K00327]	9e-09	VNG0422G	COG2124	4e-10	C86A1_ARATH	Heme;Iron;Membrane;Metal-binding;Monooxygenase;Multigenefamily;Oxidoreductase;Transmembrane,Cytochrome P450 86A1 (EC 1.14.-.-) (CYPLXXXVI) (P450-dependent fatty acid omega-hydroxylase).	3e-29	GO_ID:35437	TAIR|gene:2058557 SPTR:O22189 symbol:AT2G23180.1 [GO:0019825 "oxygen binding" evidence=ISS] InterPro:IPR001128 Pfam:PF00067 InterPro:IPR002403 InterPro:IPR002401 PRINTS:PR00463 PRINTS:PR00385 PROSITE:PS00086 PRINTS:PR00465 EMBL:AC002391 EMBL:AF370589 EMBL:AK117717 PIR:T00514 SPTR:O22189	2e-37
Ljwgs_065095.1	1.10.6.12	E1.14.-.- [EC:1.14.-.-] [COG:COG2124]	hma:rrnAC0073	cyc; cytochrome P450 [EC:1.14.14.1 1.6.2.4] [KO:K00493 K00327]	9e-09	VNG0422G	COG2124	4e-10	C86A1_ARATH	Heme;Iron;Membrane;Metal-binding;Monooxygenase;Multigenefamily;Oxidoreductase;Transmembrane,Cytochrome P450 86A1 (EC 1.14.-.-) (CYPLXXXVI) (P450-dependent fatty acid omega-hydroxylase).	3e-29	GO_ID:35437	TAIR|gene:2058557 SPTR:O22189 symbol:AT2G23180.1 [GO:0019825 "oxygen binding" evidence=ISS] InterPro:IPR001128 Pfam:PF00067 InterPro:IPR002403 InterPro:IPR002401 PRINTS:PR00463 PRINTS:PR00385 PROSITE:PS00086 PRINTS:PR00465 EMBL:AC002391 EMBL:AF370589 EMBL:AK117717 PIR:T00514 SPTR:O22189	2e-37
Ljwgs_065095.1	1.3.3.23	E1.14.14.1 unspecific monooxygenase [EC:1.14.14.1] [COG:COG2124] [GO:0050381]	hma:rrnAC0073	cyc; cytochrome P450 [EC:1.14.14.1 1.6.2.4] [KO:K00493 K00327]	9e-09	VNG0422G	COG2124	4e-10	C86A1_ARATH	Heme;Iron;Membrane;Metal-binding;Monooxygenase;Multigenefamily;Oxidoreductase;Transmembrane,Cytochrome P450 86A1 (EC 1.14.-.-) (CYPLXXXVI) (P450-dependent fatty acid omega-hydroxylase).	3e-29	GO_ID:35437	TAIR|gene:2058557 SPTR:O22189 symbol:AT2G23180.1 [GO:0019825 "oxygen binding" evidence=ISS] InterPro:IPR001128 Pfam:PF00067 InterPro:IPR002403 InterPro:IPR002401 PRINTS:PR00463 PRINTS:PR00385 PROSITE:PS00086 PRINTS:PR00465 EMBL:AC002391 EMBL:AF370589 EMBL:AK117717 PIR:T00514 SPTR:O22189	2e-37
Ljwgs_065095.1	1.1.7.13	E1.14.-.- [EC:1.14.-.-] [COG:COG2124]	hma:rrnAC0073	cyc; cytochrome P450 [EC:1.14.14.1 1.6.2.4] [KO:K00493 K00327]	9e-09	VNG0422G	COG2124	4e-10	C86A1_ARATH	Heme;Iron;Membrane;Metal-binding;Monooxygenase;Multigenefamily;Oxidoreductase;Transmembrane,Cytochrome P450 86A1 (EC 1.14.-.-) (CYPLXXXVI) (P450-dependent fatty acid omega-hydroxylase).	3e-29	GO_ID:35437	TAIR|gene:2058557 SPTR:O22189 symbol:AT2G23180.1 [GO:0019825 "oxygen binding" evidence=ISS] InterPro:IPR001128 Pfam:PF00067 InterPro:IPR002403 InterPro:IPR002401 PRINTS:PR00463 PRINTS:PR00385 PROSITE:PS00086 PRINTS:PR00465 EMBL:AC002391 EMBL:AF370589 EMBL:AK117717 PIR:T00514 SPTR:O22189	2e-37
Ljwgs_065095.1	1.5.14.29	E1.14.14.1 unspecific monooxygenase [EC:1.14.14.1] [COG:COG2124] [GO:0050381]	hma:rrnAC0073	cyc; cytochrome P450 [EC:1.14.14.1 1.6.2.4] [KO:K00493 K00327]	9e-09	VNG0422G	COG2124	4e-10	C86A1_ARATH	Heme;Iron;Membrane;Metal-binding;Monooxygenase;Multigenefamily;Oxidoreductase;Transmembrane,Cytochrome P450 86A1 (EC 1.14.-.-) (CYPLXXXVI) (P450-dependent fatty acid omega-hydroxylase).	3e-29	GO_ID:35437	TAIR|gene:2058557 SPTR:O22189 symbol:AT2G23180.1 [GO:0019825 "oxygen binding" evidence=ISS] InterPro:IPR001128 Pfam:PF00067 InterPro:IPR002403 InterPro:IPR002401 PRINTS:PR00463 PRINTS:PR00385 PROSITE:PS00086 PRINTS:PR00465 EMBL:AC002391 EMBL:AF370589 EMBL:AK117717 PIR:T00514 SPTR:O22189	2e-37
Ljwgs_065095.1	1.11.4.6	E1.14.-.- [EC:1.14.-.-] [COG:COG2124]	hma:rrnAC0073	cyc; cytochrome P450 [EC:1.14.14.1 1.6.2.4] [KO:K00493 K00327]	9e-09	VNG0422G	COG2124	4e-10	C86A1_ARATH	Heme;Iron;Membrane;Metal-binding;Monooxygenase;Multigenefamily;Oxidoreductase;Transmembrane,Cytochrome P450 86A1 (EC 1.14.-.-) (CYPLXXXVI) (P450-dependent fatty acid omega-hydroxylase).	3e-29	GO_ID:35437	TAIR|gene:2058557 SPTR:O22189 symbol:AT2G23180.1 [GO:0019825 "oxygen binding" evidence=ISS] InterPro:IPR001128 Pfam:PF00067 InterPro:IPR002403 InterPro:IPR002401 PRINTS:PR00463 PRINTS:PR00385 PROSITE:PS00086 PRINTS:PR00465 EMBL:AC002391 EMBL:AF370589 EMBL:AK117717 PIR:T00514 SPTR:O22189	2e-37
Ljwgs_065095.1	1.11.4.2	E1.14.14.1 unspecific monooxygenase [EC:1.14.14.1] [COG:COG2124] [GO:0050381]	hma:rrnAC0073	cyc; cytochrome P450 [EC:1.14.14.1 1.6.2.4] [KO:K00493 K00327]	9e-09	VNG0422G	COG2124	4e-10	C86A1_ARATH	Heme;Iron;Membrane;Metal-binding;Monooxygenase;Multigenefamily;Oxidoreductase;Transmembrane,Cytochrome P450 86A1 (EC 1.14.-.-) (CYPLXXXVI) (P450-dependent fatty acid omega-hydroxylase).	3e-29	GO_ID:35437	TAIR|gene:2058557 SPTR:O22189 symbol:AT2G23180.1 [GO:0019825 "oxygen binding" evidence=ISS] InterPro:IPR001128 Pfam:PF00067 InterPro:IPR002403 InterPro:IPR002401 PRINTS:PR00463 PRINTS:PR00385 PROSITE:PS00086 PRINTS:PR00465 EMBL:AC002391 EMBL:AF370589 EMBL:AK117717 PIR:T00514 SPTR:O22189	2e-37
chr2.CM0262.15.1	1.11.14.4	E1.14.-.- [EC:1.14.-.-] [COG:COG2124]	ath:At2g32440	T32F6.4; ent-kaurenoic acid hydroxylase, putative / cytochrome P450, putative [EC:1.14.13.79] [KO:K04123]	6e-32	slr0574	COG2124	3e-22	C724B_ORYSA	Heme;Iron;Lipidsynthesis;Membrane;Metal-binding;Monooxygenase;Oxidoreductase;Steroidbiosynthesis;Transmembrane,Cytochrome P450 724B1 (EC 1.14.-.-) (OsDWARF11) (Dwarf protein 11).	3e-84	GO_ID:8944	TAIR|gene:2101703 SPTR:Q9SCQ9 symbol:AT3G50660.1 [GO:0016132 "brassinosteroid biosynthesis" evidence=IMP] InterPro:IPR001128 Pfam:PF00067 InterPro:IPR002403 InterPro:IPR002401 PRINTS:PR00463 PRINTS:PR00385 PROSITE:PS00086 PRINTS:PR00465 EMBL:AL132979 EMBL:AY090266 EMBL:AF412114 PIR:T46143 SPTR:Q9SCQ9	8e-68
chr2.CM0262.15.1	1.10.3.12	E1.14.-.- [EC:1.14.-.-] [COG:COG2124]	ath:At2g32440	T32F6.4; ent-kaurenoic acid hydroxylase, putative / cytochrome P450, putative [EC:1.14.13.79] [KO:K04123]	6e-32	slr0574	COG2124	3e-22	C724B_ORYSA	Heme;Iron;Lipidsynthesis;Membrane;Metal-binding;Monooxygenase;Oxidoreductase;Steroidbiosynthesis;Transmembrane,Cytochrome P450 724B1 (EC 1.14.-.-) (OsDWARF11) (Dwarf protein 11).	3e-84	GO_ID:8944	TAIR|gene:2101703 SPTR:Q9SCQ9 symbol:AT3G50660.1 [GO:0016132 "brassinosteroid biosynthesis" evidence=IMP] InterPro:IPR001128 Pfam:PF00067 InterPro:IPR002403 InterPro:IPR002401 PRINTS:PR00463 PRINTS:PR00385 PROSITE:PS00086 PRINTS:PR00465 EMBL:AL132979 EMBL:AY090266 EMBL:AF412114 PIR:T46143 SPTR:Q9SCQ9	8e-68
chr2.CM0262.15.1	1.10.6.12	E1.14.-.- [EC:1.14.-.-] [COG:COG2124]	ath:At2g32440	T32F6.4; ent-kaurenoic acid hydroxylase, putative / cytochrome P450, putative [EC:1.14.13.79] [KO:K04123]	6e-32	slr0574	COG2124	3e-22	C724B_ORYSA	Heme;Iron;Lipidsynthesis;Membrane;Metal-binding;Monooxygenase;Oxidoreductase;Steroidbiosynthesis;Transmembrane,Cytochrome P450 724B1 (EC 1.14.-.-) (OsDWARF11) (Dwarf protein 11).	3e-84	GO_ID:8944	TAIR|gene:2101703 SPTR:Q9SCQ9 symbol:AT3G50660.1 [GO:0016132 "brassinosteroid biosynthesis" evidence=IMP] InterPro:IPR001128 Pfam:PF00067 InterPro:IPR002403 InterPro:IPR002401 PRINTS:PR00463 PRINTS:PR00385 PROSITE:PS00086 PRINTS:PR00465 EMBL:AL132979 EMBL:AY090266 EMBL:AF412114 PIR:T46143 SPTR:Q9SCQ9	8e-68
chr2.CM0262.15.1	1.3.3.23	E1.14.14.1 unspecific monooxygenase [EC:1.14.14.1] [COG:COG2124] [GO:0050381]	ath:At2g32440	T32F6.4; ent-kaurenoic acid hydroxylase, putative / cytochrome P450, putative [EC:1.14.13.79] [KO:K04123]	6e-32	slr0574	COG2124	3e-22	C724B_ORYSA	Heme;Iron;Lipidsynthesis;Membrane;Metal-binding;Monooxygenase;Oxidoreductase;Steroidbiosynthesis;Transmembrane,Cytochrome P450 724B1 (EC 1.14.-.-) (OsDWARF11) (Dwarf protein 11).	3e-84	GO_ID:8944	TAIR|gene:2101703 SPTR:Q9SCQ9 symbol:AT3G50660.1 [GO:0016132 "brassinosteroid biosynthesis" evidence=IMP] InterPro:IPR001128 Pfam:PF00067 InterPro:IPR002403 InterPro:IPR002401 PRINTS:PR00463 PRINTS:PR00385 PROSITE:PS00086 PRINTS:PR00465 EMBL:AL132979 EMBL:AY090266 EMBL:AF412114 PIR:T46143 SPTR:Q9SCQ9	8e-68
chr2.CM0262.15.1	1.5.14.29	E1.14.14.1 unspecific monooxygenase [EC:1.14.14.1] [COG:COG2124] [GO:0050381]	ath:At2g32440	T32F6.4; ent-kaurenoic acid hydroxylase, putative / cytochrome P450, putative [EC:1.14.13.79] [KO:K04123]	6e-32	slr0574	COG2124	3e-22	C724B_ORYSA	Heme;Iron;Lipidsynthesis;Membrane;Metal-binding;Monooxygenase;Oxidoreductase;Steroidbiosynthesis;Transmembrane,Cytochrome P450 724B1 (EC 1.14.-.-) (OsDWARF11) (Dwarf protein 11).	3e-84	GO_ID:8944	TAIR|gene:2101703 SPTR:Q9SCQ9 symbol:AT3G50660.1 [GO:0016132 "brassinosteroid biosynthesis" evidence=IMP] InterPro:IPR001128 Pfam:PF00067 InterPro:IPR002403 InterPro:IPR002401 PRINTS:PR00463 PRINTS:PR00385 PROSITE:PS00086 PRINTS:PR00465 EMBL:AL132979 EMBL:AY090266 EMBL:AF412114 PIR:T46143 SPTR:Q9SCQ9	8e-68
chr2.CM0262.15.1	1.1.7.13	E1.14.-.- [EC:1.14.-.-] [COG:COG2124]	ath:At2g32440	T32F6.4; ent-kaurenoic acid hydroxylase, putative / cytochrome P450, putative [EC:1.14.13.79] [KO:K04123]	6e-32	slr0574	COG2124	3e-22	C724B_ORYSA	Heme;Iron;Lipidsynthesis;Membrane;Metal-binding;Monooxygenase;Oxidoreductase;Steroidbiosynthesis;Transmembrane,Cytochrome P450 724B1 (EC 1.14.-.-) (OsDWARF11) (Dwarf protein 11).	3e-84	GO_ID:8944	TAIR|gene:2101703 SPTR:Q9SCQ9 symbol:AT3G50660.1 [GO:0016132 "brassinosteroid biosynthesis" evidence=IMP] InterPro:IPR001128 Pfam:PF00067 InterPro:IPR002403 InterPro:IPR002401 PRINTS:PR00463 PRINTS:PR00385 PROSITE:PS00086 PRINTS:PR00465 EMBL:AL132979 EMBL:AY090266 EMBL:AF412114 PIR:T46143 SPTR:Q9SCQ9	8e-68
chr2.CM0262.15.1	1.10.4.4	E1.14.13.79 ent-kaurenoic acid hydroxylase [EC:1.14.13.79]	ath:At2g32440	T32F6.4; ent-kaurenoic acid hydroxylase, putative / cytochrome P450, putative [EC:1.14.13.79] [KO:K04123]	6e-32	slr0574	COG2124	3e-22	C724B_ORYSA	Heme;Iron;Lipidsynthesis;Membrane;Metal-binding;Monooxygenase;Oxidoreductase;Steroidbiosynthesis;Transmembrane,Cytochrome P450 724B1 (EC 1.14.-.-) (OsDWARF11) (Dwarf protein 11).	3e-84	GO_ID:8944	TAIR|gene:2101703 SPTR:Q9SCQ9 symbol:AT3G50660.1 [GO:0016132 "brassinosteroid biosynthesis" evidence=IMP] InterPro:IPR001128 Pfam:PF00067 InterPro:IPR002403 InterPro:IPR002401 PRINTS:PR00463 PRINTS:PR00385 PROSITE:PS00086 PRINTS:PR00465 EMBL:AL132979 EMBL:AY090266 EMBL:AF412114 PIR:T46143 SPTR:Q9SCQ9	8e-68
chr2.CM0262.15.1	1.11.4.6	E1.14.-.- [EC:1.14.-.-] [COG:COG2124]	ath:At2g32440	T32F6.4; ent-kaurenoic acid hydroxylase, putative / cytochrome P450, putative [EC:1.14.13.79] [KO:K04123]	6e-32	slr0574	COG2124	3e-22	C724B_ORYSA	Heme;Iron;Lipidsynthesis;Membrane;Metal-binding;Monooxygenase;Oxidoreductase;Steroidbiosynthesis;Transmembrane,Cytochrome P450 724B1 (EC 1.14.-.-) (OsDWARF11) (Dwarf protein 11).	3e-84	GO_ID:8944	TAIR|gene:2101703 SPTR:Q9SCQ9 symbol:AT3G50660.1 [GO:0016132 "brassinosteroid biosynthesis" evidence=IMP] InterPro:IPR001128 Pfam:PF00067 InterPro:IPR002403 InterPro:IPR002401 PRINTS:PR00463 PRINTS:PR00385 PROSITE:PS00086 PRINTS:PR00465 EMBL:AL132979 EMBL:AY090266 EMBL:AF412114 PIR:T46143 SPTR:Q9SCQ9	8e-68
chr2.CM0262.15.1	1.11.4.2	E1.14.14.1 unspecific monooxygenase [EC:1.14.14.1] [COG:COG2124] [GO:0050381]	ath:At2g32440	T32F6.4; ent-kaurenoic acid hydroxylase, putative / cytochrome P450, putative [EC:1.14.13.79] [KO:K04123]	6e-32	slr0574	COG2124	3e-22	C724B_ORYSA	Heme;Iron;Lipidsynthesis;Membrane;Metal-binding;Monooxygenase;Oxidoreductase;Steroidbiosynthesis;Transmembrane,Cytochrome P450 724B1 (EC 1.14.-.-) (OsDWARF11) (Dwarf protein 11).	3e-84	GO_ID:8944	TAIR|gene:2101703 SPTR:Q9SCQ9 symbol:AT3G50660.1 [GO:0016132 "brassinosteroid biosynthesis" evidence=IMP] InterPro:IPR001128 Pfam:PF00067 InterPro:IPR002403 InterPro:IPR002401 PRINTS:PR00463 PRINTS:PR00385 PROSITE:PS00086 PRINTS:PR00465 EMBL:AL132979 EMBL:AY090266 EMBL:AF412114 PIR:T46143 SPTR:Q9SCQ9	8e-68
Ljwgs_053717.1	1.10.7.9	E1.14.13.21 flavonoid 3-monooxygenase [EC:1.14.13.21] [GO:0016711]	ath:At5g07990	F13G24.190; cytochrome P450 75A5 / flavonoid 3-monooxygenase / flavonoid 3-hydroxylase (F3H) (F35H) (TT7) [EC:1.14.13.21] [KO:K05280]	1e-38	BS_yetO_1	COG2124	3e-09	C93B1_GLYEC	Heme;Iron;Membrane;Metal-binding;Monooxygenase;NADP;Oxidoreductase;Transmembrane,Cytochrome P450 93B1 (EC 1.14.13.87) (Licodione synthase) ((2S)- flavanone 2-hydroxylase) (Flavone synthase II) (CYP GE-5).	6e-93	GO_ID:17300	TAIR|gene:2169433 SPTR:Q9FL56 symbol:AT5G06900.1 [GO:0019825 "oxygen binding" evidence=ISS] InterPro:IPR001128 Pfam:PF00067 InterPro:IPR002403 InterPro:IPR002401 PRINTS:PR00463 PRINTS:PR00385 PROSITE:PS00086 PRINTS:PR00465 EMBL:AB010697 SPTR:Q9FL56	2e-55
Ljwgs_053717.1	1.11.14.4	E1.14.-.- [EC:1.14.-.-] [COG:COG2124]	ath:At5g07990	F13G24.190; cytochrome P450 75A5 / flavonoid 3-monooxygenase / flavonoid 3-hydroxylase (F3H) (F35H) (TT7) [EC:1.14.13.21] [KO:K05280]	1e-38	BS_yetO_1	COG2124	3e-09	C93B1_GLYEC	Heme;Iron;Membrane;Metal-binding;Monooxygenase;NADP;Oxidoreductase;Transmembrane,Cytochrome P450 93B1 (EC 1.14.13.87) (Licodione synthase) ((2S)- flavanone 2-hydroxylase) (Flavone synthase II) (CYP GE-5).	6e-93	GO_ID:17300	TAIR|gene:2169433 SPTR:Q9FL56 symbol:AT5G06900.1 [GO:0019825 "oxygen binding" evidence=ISS] InterPro:IPR001128 Pfam:PF00067 InterPro:IPR002403 InterPro:IPR002401 PRINTS:PR00463 PRINTS:PR00385 PROSITE:PS00086 PRINTS:PR00465 EMBL:AB010697 SPTR:Q9FL56	2e-55
Ljwgs_053717.1	1.10.3.12	E1.14.-.- [EC:1.14.-.-] [COG:COG2124]	ath:At5g07990	F13G24.190; cytochrome P450 75A5 / flavonoid 3-monooxygenase / flavonoid 3-hydroxylase (F3H) (F35H) (TT7) [EC:1.14.13.21] [KO:K05280]	1e-38	BS_yetO_1	COG2124	3e-09	C93B1_GLYEC	Heme;Iron;Membrane;Metal-binding;Monooxygenase;NADP;Oxidoreductase;Transmembrane,Cytochrome P450 93B1 (EC 1.14.13.87) (Licodione synthase) ((2S)- flavanone 2-hydroxylase) (Flavone synthase II) (CYP GE-5).	6e-93	GO_ID:17300	TAIR|gene:2169433 SPTR:Q9FL56 symbol:AT5G06900.1 [GO:0019825 "oxygen binding" evidence=ISS] InterPro:IPR001128 Pfam:PF00067 InterPro:IPR002403 InterPro:IPR002401 PRINTS:PR00463 PRINTS:PR00385 PROSITE:PS00086 PRINTS:PR00465 EMBL:AB010697 SPTR:Q9FL56	2e-55
Ljwgs_053717.1	1.10.6.12	E1.14.-.- [EC:1.14.-.-] [COG:COG2124]	ath:At5g07990	F13G24.190; cytochrome P450 75A5 / flavonoid 3-monooxygenase / flavonoid 3-hydroxylase (F3H) (F35H) (TT7) [EC:1.14.13.21] [KO:K05280]	1e-38	BS_yetO_1	COG2124	3e-09	C93B1_GLYEC	Heme;Iron;Membrane;Metal-binding;Monooxygenase;NADP;Oxidoreductase;Transmembrane,Cytochrome P450 93B1 (EC 1.14.13.87) (Licodione synthase) ((2S)- flavanone 2-hydroxylase) (Flavone synthase II) (CYP GE-5).	6e-93	GO_ID:17300	TAIR|gene:2169433 SPTR:Q9FL56 symbol:AT5G06900.1 [GO:0019825 "oxygen binding" evidence=ISS] InterPro:IPR001128 Pfam:PF00067 InterPro:IPR002403 InterPro:IPR002401 PRINTS:PR00463 PRINTS:PR00385 PROSITE:PS00086 PRINTS:PR00465 EMBL:AB010697 SPTR:Q9FL56	2e-55
Ljwgs_053717.1	1.3.3.23	E1.14.14.1 unspecific monooxygenase [EC:1.14.14.1] [COG:COG2124] [GO:0050381]	ath:At5g07990	F13G24.190; cytochrome P450 75A5 / flavonoid 3-monooxygenase / flavonoid 3-hydroxylase (F3H) (F35H) (TT7) [EC:1.14.13.21] [KO:K05280]	1e-38	BS_yetO_1	COG2124	3e-09	C93B1_GLYEC	Heme;Iron;Membrane;Metal-binding;Monooxygenase;NADP;Oxidoreductase;Transmembrane,Cytochrome P450 93B1 (EC 1.14.13.87) (Licodione synthase) ((2S)- flavanone 2-hydroxylase) (Flavone synthase II) (CYP GE-5).	6e-93	GO_ID:17300	TAIR|gene:2169433 SPTR:Q9FL56 symbol:AT5G06900.1 [GO:0019825 "oxygen binding" evidence=ISS] InterPro:IPR001128 Pfam:PF00067 InterPro:IPR002403 InterPro:IPR002401 PRINTS:PR00463 PRINTS:PR00385 PROSITE:PS00086 PRINTS:PR00465 EMBL:AB010697 SPTR:Q9FL56	2e-55
Ljwgs_053717.1	1.5.14.29	E1.14.14.1 unspecific monooxygenase [EC:1.14.14.1] [COG:COG2124] [GO:0050381]	ath:At5g07990	F13G24.190; cytochrome P450 75A5 / flavonoid 3-monooxygenase / flavonoid 3-hydroxylase (F3H) (F35H) (TT7) [EC:1.14.13.21] [KO:K05280]	1e-38	BS_yetO_1	COG2124	3e-09	C93B1_GLYEC	Heme;Iron;Membrane;Metal-binding;Monooxygenase;NADP;Oxidoreductase;Transmembrane,Cytochrome P450 93B1 (EC 1.14.13.87) (Licodione synthase) ((2S)- flavanone 2-hydroxylase) (Flavone synthase II) (CYP GE-5).	6e-93	GO_ID:17300	TAIR|gene:2169433 SPTR:Q9FL56 symbol:AT5G06900.1 [GO:0019825 "oxygen binding" evidence=ISS] InterPro:IPR001128 Pfam:PF00067 InterPro:IPR002403 InterPro:IPR002401 PRINTS:PR00463 PRINTS:PR00385 PROSITE:PS00086 PRINTS:PR00465 EMBL:AB010697 SPTR:Q9FL56	2e-55
Ljwgs_053717.1	1.1.7.13	E1.14.-.- [EC:1.14.-.-] [COG:COG2124]	ath:At5g07990	F13G24.190; cytochrome P450 75A5 / flavonoid 3-monooxygenase / flavonoid 3-hydroxylase (F3H) (F35H) (TT7) [EC:1.14.13.21] [KO:K05280]	1e-38	BS_yetO_1	COG2124	3e-09	C93B1_GLYEC	Heme;Iron;Membrane;Metal-binding;Monooxygenase;NADP;Oxidoreductase;Transmembrane,Cytochrome P450 93B1 (EC 1.14.13.87) (Licodione synthase) ((2S)- flavanone 2-hydroxylase) (Flavone synthase II) (CYP GE-5).	6e-93	GO_ID:17300	TAIR|gene:2169433 SPTR:Q9FL56 symbol:AT5G06900.1 [GO:0019825 "oxygen binding" evidence=ISS] InterPro:IPR001128 Pfam:PF00067 InterPro:IPR002403 InterPro:IPR002401 PRINTS:PR00463 PRINTS:PR00385 PROSITE:PS00086 PRINTS:PR00465 EMBL:AB010697 SPTR:Q9FL56	2e-55
Ljwgs_053717.1	1.11.4.6	E1.14.-.- [EC:1.14.-.-] [COG:COG2124]	ath:At5g07990	F13G24.190; cytochrome P450 75A5 / flavonoid 3-monooxygenase / flavonoid 3-hydroxylase (F3H) (F35H) (TT7) [EC:1.14.13.21] [KO:K05280]	1e-38	BS_yetO_1	COG2124	3e-09	C93B1_GLYEC	Heme;Iron;Membrane;Metal-binding;Monooxygenase;NADP;Oxidoreductase;Transmembrane,Cytochrome P450 93B1 (EC 1.14.13.87) (Licodione synthase) ((2S)- flavanone 2-hydroxylase) (Flavone synthase II) (CYP GE-5).	6e-93	GO_ID:17300	TAIR|gene:2169433 SPTR:Q9FL56 symbol:AT5G06900.1 [GO:0019825 "oxygen binding" evidence=ISS] InterPro:IPR001128 Pfam:PF00067 InterPro:IPR002403 InterPro:IPR002401 PRINTS:PR00463 PRINTS:PR00385 PROSITE:PS00086 PRINTS:PR00465 EMBL:AB010697 SPTR:Q9FL56	2e-55
Ljwgs_053717.1	1.11.4.2	E1.14.14.1 unspecific monooxygenase [EC:1.14.14.1] [COG:COG2124] [GO:0050381]	ath:At5g07990	F13G24.190; cytochrome P450 75A5 / flavonoid 3-monooxygenase / flavonoid 3-hydroxylase (F3H) (F35H) (TT7) [EC:1.14.13.21] [KO:K05280]	1e-38	BS_yetO_1	COG2124	3e-09	C93B1_GLYEC	Heme;Iron;Membrane;Metal-binding;Monooxygenase;NADP;Oxidoreductase;Transmembrane,Cytochrome P450 93B1 (EC 1.14.13.87) (Licodione synthase) ((2S)- flavanone 2-hydroxylase) (Flavone synthase II) (CYP GE-5).	6e-93	GO_ID:17300	TAIR|gene:2169433 SPTR:Q9FL56 symbol:AT5G06900.1 [GO:0019825 "oxygen binding" evidence=ISS] InterPro:IPR001128 Pfam:PF00067 InterPro:IPR002403 InterPro:IPR002401 PRINTS:PR00463 PRINTS:PR00385 PROSITE:PS00086 PRINTS:PR00465 EMBL:AB010697 SPTR:Q9FL56	2e-55
chr5.CM0211.5	99.1.3.2.832	ATL3B_ARATH							ATL3B_ARATH	Membrane;Metal-binding;Plantdefense;Signal;Transmembrane;Ublconjugationpathway;Zinc;Zinc-finger,RING-H2 finger protein ATL3B precursor (RING-H2 finger protein ATL6).	1e-56	GO_ID:46747	TAIR|gene:2207025 SPTR:Q9C7T5 symbol:AT1G72200.1 [GO:0005515 "protein binding" evidence=ISS] [GO:0008270 "zinc ion binding" evidence=ISS] InterPro:IPR001841 Pfam:PF00097 PROSITE:PS50089 SMART:SM00184 HSSP:Q9LRB7 EMBL:AC067754 EMBL:BT020487 PIR:E96745 SPTR:Q9C7T5	1e-43
chr5.CM0211.5	99.1.4.2867	GO_ID:46747							ATL3B_ARATH	Membrane;Metal-binding;Plantdefense;Signal;Transmembrane;Ublconjugationpathway;Zinc;Zinc-finger,RING-H2 finger protein ATL3B precursor (RING-H2 finger protein ATL6).	1e-56	GO_ID:46747	TAIR|gene:2207025 SPTR:Q9C7T5 symbol:AT1G72200.1 [GO:0005515 "protein binding" evidence=ISS] [GO:0008270 "zinc ion binding" evidence=ISS] InterPro:IPR001841 Pfam:PF00097 PROSITE:PS50089 SMART:SM00184 HSSP:Q9LRB7 EMBL:AC067754 EMBL:BT020487 PIR:E96745 SPTR:Q9C7T5	1e-43
Ljwgs_049567.1	99.1.3.2.119	STHY_ARATH							STHY_ARATH	Metal-binding;Nuclearprotein;Repeat;Zinc;Zinc-finger,Putative salt tolerance-like protein At1g78600.	8e-10	GO_ID:43337	TAIR|gene:2202929 SPTR:Q9SYM2 symbol:AT1G78600.1 [GO:0003700 "transcription factor activity" evidence=ISS] [GO:0045449 "regulation of transcription" evidence=TAS] [GO:0008270 "zinc ion binding" evidence=ISS] InterPro:IPR000315 InterPro:IPR002926 Pfam:PF00643 SMART:SM00336 PROSITE:PS50119 ProDom:PD007661 EMBL:AC007260 EMBL:AY093108 EMBL:BT006324 EMBL:AY087387 PIR:F96814 SPTR:Q9SYM2	3e-10
Ljwgs_049567.1	99.1.4.491	GO_ID:43337							STHY_ARATH	Metal-binding;Nuclearprotein;Repeat;Zinc;Zinc-finger,Putative salt tolerance-like protein At1g78600.	8e-10	GO_ID:43337	TAIR|gene:2202929 SPTR:Q9SYM2 symbol:AT1G78600.1 [GO:0003700 "transcription factor activity" evidence=ISS] [GO:0045449 "regulation of transcription" evidence=TAS] [GO:0008270 "zinc ion binding" evidence=ISS] InterPro:IPR000315 InterPro:IPR002926 Pfam:PF00643 SMART:SM00336 PROSITE:PS50119 ProDom:PD007661 EMBL:AC007260 EMBL:AY093108 EMBL:BT006324 EMBL:AY087387 PIR:F96814 SPTR:Q9SYM2	3e-10
Ljwgs_015736.1	99.1.4.3066	GO_ID:48901							STM1_SCHPO	Completeproteome;Membrane;Transmembrane,Seven transmembrane protein 1.	3e-09	GO_ID:48901	TAIR|gene:2063207 SPTR:Q8RXY4 symbol:AT2G41050.1 [GO:0000004 "biological process unknown" evidence=ND] [GO:0005554 "molecular function unknown" evidence=ND] [GO:0016020 "membrane" evidence=ISS] InterPro:IPR006603 Pfam:PF04193 SMART:SM00679 EMBL:AY080611 EMBL:AY133749 SPTR:Q8RXY4	2e-30
Ljwgs_015736.1	99.1.3.2.1521	STM1_SCHPO							STM1_SCHPO	Completeproteome;Membrane;Transmembrane,Seven transmembrane protein 1.	3e-09	GO_ID:48901	TAIR|gene:2063207 SPTR:Q8RXY4 symbol:AT2G41050.1 [GO:0000004 "biological process unknown" evidence=ND] [GO:0005554 "molecular function unknown" evidence=ND] [GO:0016020 "membrane" evidence=ISS] InterPro:IPR006603 Pfam:PF04193 SMART:SM00679 EMBL:AY080611 EMBL:AY133749 SPTR:Q8RXY4	2e-30
chr1.CM0800.27	99.1.4.5658	GO_ID:40252							UDU2_ARATH	Glycoprotein;GPI-anchor;Lipoprotein;Membrane;Repeat;Signal,DUF26 domain containing protein 2 precursor.	2e-16	GO_ID:40252	TAIR|gene:2166090 SPTR:Q9LV60 symbol:AT5G48540.1 [GO:0005554 "molecular function unknown" evidence=ND] [GO:0000004 "biological process unknown" evidence=ND] InterPro:IPR002902 Pfam:PF01657 EMBL:AB020745 EMBL:AY050924 EMBL:AY091425 SPTR:Q9LV60	4e-82
chr1.CM0800.27	99.1.3.2.121	UDU2_ARATH							UDU2_ARATH	Glycoprotein;GPI-anchor;Lipoprotein;Membrane;Repeat;Signal,DUF26 domain containing protein 2 precursor.	2e-16	GO_ID:40252	TAIR|gene:2166090 SPTR:Q9LV60 symbol:AT5G48540.1 [GO:0005554 "molecular function unknown" evidence=ND] [GO:0000004 "biological process unknown" evidence=ND] InterPro:IPR002902 Pfam:PF01657 EMBL:AB020745 EMBL:AY050924 EMBL:AY091425 SPTR:Q9LV60	4e-82
Ljwgs_007457.1	4.2.5	Apoptosis [CLASS:04210] [PATH:hsa04210] [GO:0006915]							WRK16_ARATH	Alternativesplicing;ATP-binding;DNA-binding;Leucine-richrepeat;Nuclearprotein;Nucleotide-binding;Plantdefense;Repeat;Transcription;Transcriptionregulation,Probable WRKY transcription factor 16 (WRKY DNA-binding protein 16).	1e-35	GO_ID:9195	TAIR|gene:2122198 SPTR:O65506 symbol:AT4G36140.1 [GO:0006952 "defense response" evidence=ISS] Pfam:PF00560 InterPro:IPR003593 InterPro:IPR001611 InterPro:IPR000157 InterPro:IPR002182 InterPro:IPR000767 Pfam:PF01582 GO:GO:0006915 SMART:SM00382 GO:GO:0016020 InterPro:IPR011991 SMART:SM00255 PROSITE:PS50104 PRINTS:PR00364 Pfam:PF00931 InterPro:IPR011713 Pfam:PF07725 EMBL:AL161588 EMBL:AL022141 PIR:T…	3e-41
Ljwgs_039136.1	1.10.7.4	E1.1.1.219 dihydroflavonol-4-reductase [EC:1.1.1.219] [COG:COG0451] [GO:0045552]	ath:At5g42800	MJB21.18; dihydroflavonol 4-reductase (dihydrokaempferol 4-reductase) (DFR) [EC:1.1.1.219] [KO:K00091]	1e-13				DFRA_ARATH	Flavonoidbiosynthesis;NADP;Oxidoreductase,Dihydroflavonol-4-reductase (EC 1.1.1.219) (DFR) (Dihydrokaempferol 4- reductase) (TRANSPARENT TESTA 3 protein).	8e-14	GO_ID:18382	TAIR|gene:2165426 SPTR:P51102 symbol:AT5G42800.1 [GO:0009718 "anthocyanin biosynthesis" evidence=IMP] [GO:0045552 "dihydrokaempferol 4-reductase activity" evidence=IMP] InterPro:IPR001509 EMBL:AB007647 EMBL:M86359 EMBL:AB033294 EMBL:AJ251982 PIR:JQ1688 SPTR:P51102	3e-14
Ljwgs_041836.1	99.1.4.6944	GO_ID:54757	dme:CG15844-PA	CG15844; CG15844 gene product from transcript CG15844-RA [KO:K07973]	2e-20				CENPE_HUMAN	3D-structure;ATP-binding;Cellcycle;Celldivision;Centromere;Coiledcoil;Lipoprotein;Microtubule;Mitosis;Motorprotein;Nucleotide-binding;Prenylation,Centromeric protein E (CENP-E protein).	4e-32	GO_ID:54757	TAIR|gene:2014068 SPTR:Q8S905 symbol:AT1G18370.1 [GO:0003777 "microtubule motor activity" evidence=ISS] Pfam:PF00225 InterPro:IPR001752 Prosite:PS00411 PRINTS:PR00380 SMART:SM00129 PROSITE:PS50067 HSSP:P17119 EMBL:AB081599 SPTR:Q8S905	2e-145
Ljwgs_041836.1	99.1.1.26	KO:K07973	dme:CG15844-PA	CG15844; CG15844 gene product from transcript CG15844-RA [KO:K07973]	2e-20				CENPE_HUMAN	3D-structure;ATP-binding;Cellcycle;Celldivision;Centromere;Coiledcoil;Lipoprotein;Microtubule;Mitosis;Motorprotein;Nucleotide-binding;Prenylation,Centromeric protein E (CENP-E protein).	4e-32	GO_ID:54757	TAIR|gene:2014068 SPTR:Q8S905 symbol:AT1G18370.1 [GO:0003777 "microtubule motor activity" evidence=ISS] Pfam:PF00225 InterPro:IPR001752 Prosite:PS00411 PRINTS:PR00380 SMART:SM00129 PROSITE:PS50067 HSSP:P17119 EMBL:AB081599 SPTR:Q8S905	2e-145
Ljwgs_041836.1	99.1.3.2.290	CENPE_HUMAN	dme:CG15844-PA	CG15844; CG15844 gene product from transcript CG15844-RA [KO:K07973]	2e-20				CENPE_HUMAN	3D-structure;ATP-binding;Cellcycle;Celldivision;Centromere;Coiledcoil;Lipoprotein;Microtubule;Mitosis;Motorprotein;Nucleotide-binding;Prenylation,Centromeric protein E (CENP-E protein).	4e-32	GO_ID:54757	TAIR|gene:2014068 SPTR:Q8S905 symbol:AT1G18370.1 [GO:0003777 "microtubule motor activity" evidence=ISS] Pfam:PF00225 InterPro:IPR001752 Prosite:PS00411 PRINTS:PR00380 SMART:SM00129 PROSITE:PS50067 HSSP:P17119 EMBL:AB081599 SPTR:Q8S905	2e-145
chr2.CM0272.52	99.1.4.2012	GO_ID:48926										GO_ID:48926	TAIR|gene:2127927 SPTR:O81800 symbol:AT4G35690.1 [GO:0000004 "biological process unknown" evidence=ND] [GO:0005554 "molecular function unknown" evidence=ND] InterPro:IPR004320 Pfam:PF03087 EMBL:AL161587 EMBL:AL031135 EMBL:AY924831 PIR:T04674 SPTR:O81800	2e-29
TM0697.5	99.1.4.6098	GO_ID:17989							COGT2_ARATH	Glycosyltransferase;Transferase,Cytokinin-O-glucosyltransferase 2 (EC 2.4.1.-) (Zeatin O- glucosyltransferase 2).	2e-50	GO_ID:17989	TAIR|gene:2196500 SPTR:Q9ZWJ3 symbol:AT1G22360.1 [GO:0008372 "cellular component unknown" evidence=ND] [GO:0016757 "transferase activity, transferring glycosyl groups" evidence=ISS] [GO:0008194 "UDP-glycosyltransferase activity" evidence=ISS] InterPro:IPR002213 Pfam:PF00201 GO:GO:0008152 PROSITE:PS00375 EMBL:AC068562 EMBL:AB016819 EMBL:AF332418 PIR:E86356 SPTR:Q9ZWJ3	1e-54
TM0697.5	99.1.3.1.21	EC 2.4.1.-							COGT2_ARATH	Glycosyltransferase;Transferase,Cytokinin-O-glucosyltransferase 2 (EC 2.4.1.-) (Zeatin O- glucosyltransferase 2).	2e-50	GO_ID:17989	TAIR|gene:2196500 SPTR:Q9ZWJ3 symbol:AT1G22360.1 [GO:0008372 "cellular component unknown" evidence=ND] [GO:0016757 "transferase activity, transferring glycosyl groups" evidence=ISS] [GO:0008194 "UDP-glycosyltransferase activity" evidence=ISS] InterPro:IPR002213 Pfam:PF00201 GO:GO:0008152 PROSITE:PS00375 EMBL:AC068562 EMBL:AB016819 EMBL:AF332418 PIR:E86356 SPTR:Q9ZWJ3	1e-54
gi45618166	99.2	Unclassified without homolog
Ljwgs_036129.1	1.10.7.9	E1.14.13.21 flavonoid 3-monooxygenase [EC:1.14.13.21] [GO:0016711]	ath:At5g07990	F13G24.190; cytochrome P450 75A5 / flavonoid 3-monooxygenase / flavonoid 3-hydroxylase (F3H) (F35H) (TT7) [EC:1.14.13.21] [KO:K05280]	1e-46	CC2997	COG2124	6e-15	C78A4_PINRA	Heme;Iron;Metal-binding;Monooxygenase;Oxidoreductase,Cytochrome P450 78A4 (EC 1.14.-.-).	3e-87	GO_ID:24154	TAIR|gene:2023847 SPTR:Q9LMX7 symbol:AT1G13710.1 [GO:0019825 "oxygen binding" evidence=ISS] InterPro:IPR001128 Pfam:PF00067 InterPro:IPR002403 InterPro:IPR002401 PRINTS:PR00463 PRINTS:PR00385 PROSITE:PS00086 PRINTS:PR00465 EMBL:AC027656 EMBL:BT022025 PIR:E86270 SPTR:Q9LMX7	2e-97
Ljwgs_036129.1	1.11.14.4	E1.14.-.- [EC:1.14.-.-] [COG:COG2124]	ath:At5g07990	F13G24.190; cytochrome P450 75A5 / flavonoid 3-monooxygenase / flavonoid 3-hydroxylase (F3H) (F35H) (TT7) [EC:1.14.13.21] [KO:K05280]	1e-46	CC2997	COG2124	6e-15	C78A4_PINRA	Heme;Iron;Metal-binding;Monooxygenase;Oxidoreductase,Cytochrome P450 78A4 (EC 1.14.-.-).	3e-87	GO_ID:24154	TAIR|gene:2023847 SPTR:Q9LMX7 symbol:AT1G13710.1 [GO:0019825 "oxygen binding" evidence=ISS] InterPro:IPR001128 Pfam:PF00067 InterPro:IPR002403 InterPro:IPR002401 PRINTS:PR00463 PRINTS:PR00385 PROSITE:PS00086 PRINTS:PR00465 EMBL:AC027656 EMBL:BT022025 PIR:E86270 SPTR:Q9LMX7	2e-97
Ljwgs_036129.1	1.10.3.12	E1.14.-.- [EC:1.14.-.-] [COG:COG2124]	ath:At5g07990	F13G24.190; cytochrome P450 75A5 / flavonoid 3-monooxygenase / flavonoid 3-hydroxylase (F3H) (F35H) (TT7) [EC:1.14.13.21] [KO:K05280]	1e-46	CC2997	COG2124	6e-15	C78A4_PINRA	Heme;Iron;Metal-binding;Monooxygenase;Oxidoreductase,Cytochrome P450 78A4 (EC 1.14.-.-).	3e-87	GO_ID:24154	TAIR|gene:2023847 SPTR:Q9LMX7 symbol:AT1G13710.1 [GO:0019825 "oxygen binding" evidence=ISS] InterPro:IPR001128 Pfam:PF00067 InterPro:IPR002403 InterPro:IPR002401 PRINTS:PR00463 PRINTS:PR00385 PROSITE:PS00086 PRINTS:PR00465 EMBL:AC027656 EMBL:BT022025 PIR:E86270 SPTR:Q9LMX7	2e-97
Ljwgs_036129.1	1.10.6.12	E1.14.-.- [EC:1.14.-.-] [COG:COG2124]	ath:At5g07990	F13G24.190; cytochrome P450 75A5 / flavonoid 3-monooxygenase / flavonoid 3-hydroxylase (F3H) (F35H) (TT7) [EC:1.14.13.21] [KO:K05280]	1e-46	CC2997	COG2124	6e-15	C78A4_PINRA	Heme;Iron;Metal-binding;Monooxygenase;Oxidoreductase,Cytochrome P450 78A4 (EC 1.14.-.-).	3e-87	GO_ID:24154	TAIR|gene:2023847 SPTR:Q9LMX7 symbol:AT1G13710.1 [GO:0019825 "oxygen binding" evidence=ISS] InterPro:IPR001128 Pfam:PF00067 InterPro:IPR002403 InterPro:IPR002401 PRINTS:PR00463 PRINTS:PR00385 PROSITE:PS00086 PRINTS:PR00465 EMBL:AC027656 EMBL:BT022025 PIR:E86270 SPTR:Q9LMX7	2e-97
Ljwgs_036129.1	1.3.3.23	E1.14.14.1 unspecific monooxygenase [EC:1.14.14.1] [COG:COG2124] [GO:0050381]	ath:At5g07990	F13G24.190; cytochrome P450 75A5 / flavonoid 3-monooxygenase / flavonoid 3-hydroxylase (F3H) (F35H) (TT7) [EC:1.14.13.21] [KO:K05280]	1e-46	CC2997	COG2124	6e-15	C78A4_PINRA	Heme;Iron;Metal-binding;Monooxygenase;Oxidoreductase,Cytochrome P450 78A4 (EC 1.14.-.-).	3e-87	GO_ID:24154	TAIR|gene:2023847 SPTR:Q9LMX7 symbol:AT1G13710.1 [GO:0019825 "oxygen binding" evidence=ISS] InterPro:IPR001128 Pfam:PF00067 InterPro:IPR002403 InterPro:IPR002401 PRINTS:PR00463 PRINTS:PR00385 PROSITE:PS00086 PRINTS:PR00465 EMBL:AC027656 EMBL:BT022025 PIR:E86270 SPTR:Q9LMX7	2e-97
Ljwgs_036129.1	1.5.14.29	E1.14.14.1 unspecific monooxygenase [EC:1.14.14.1] [COG:COG2124] [GO:0050381]	ath:At5g07990	F13G24.190; cytochrome P450 75A5 / flavonoid 3-monooxygenase / flavonoid 3-hydroxylase (F3H) (F35H) (TT7) [EC:1.14.13.21] [KO:K05280]	1e-46	CC2997	COG2124	6e-15	C78A4_PINRA	Heme;Iron;Metal-binding;Monooxygenase;Oxidoreductase,Cytochrome P450 78A4 (EC 1.14.-.-).	3e-87	GO_ID:24154	TAIR|gene:2023847 SPTR:Q9LMX7 symbol:AT1G13710.1 [GO:0019825 "oxygen binding" evidence=ISS] InterPro:IPR001128 Pfam:PF00067 InterPro:IPR002403 InterPro:IPR002401 PRINTS:PR00463 PRINTS:PR00385 PROSITE:PS00086 PRINTS:PR00465 EMBL:AC027656 EMBL:BT022025 PIR:E86270 SPTR:Q9LMX7	2e-97
Ljwgs_036129.1	1.1.7.13	E1.14.-.- [EC:1.14.-.-] [COG:COG2124]	ath:At5g07990	F13G24.190; cytochrome P450 75A5 / flavonoid 3-monooxygenase / flavonoid 3-hydroxylase (F3H) (F35H) (TT7) [EC:1.14.13.21] [KO:K05280]	1e-46	CC2997	COG2124	6e-15	C78A4_PINRA	Heme;Iron;Metal-binding;Monooxygenase;Oxidoreductase,Cytochrome P450 78A4 (EC 1.14.-.-).	3e-87	GO_ID:24154	TAIR|gene:2023847 SPTR:Q9LMX7 symbol:AT1G13710.1 [GO:0019825 "oxygen binding" evidence=ISS] InterPro:IPR001128 Pfam:PF00067 InterPro:IPR002403 InterPro:IPR002401 PRINTS:PR00463 PRINTS:PR00385 PROSITE:PS00086 PRINTS:PR00465 EMBL:AC027656 EMBL:BT022025 PIR:E86270 SPTR:Q9LMX7	2e-97
Ljwgs_036129.1	1.11.4.6	E1.14.-.- [EC:1.14.-.-] [COG:COG2124]	ath:At5g07990	F13G24.190; cytochrome P450 75A5 / flavonoid 3-monooxygenase / flavonoid 3-hydroxylase (F3H) (F35H) (TT7) [EC:1.14.13.21] [KO:K05280]	1e-46	CC2997	COG2124	6e-15	C78A4_PINRA	Heme;Iron;Metal-binding;Monooxygenase;Oxidoreductase,Cytochrome P450 78A4 (EC 1.14.-.-).	3e-87	GO_ID:24154	TAIR|gene:2023847 SPTR:Q9LMX7 symbol:AT1G13710.1 [GO:0019825 "oxygen binding" evidence=ISS] InterPro:IPR001128 Pfam:PF00067 InterPro:IPR002403 InterPro:IPR002401 PRINTS:PR00463 PRINTS:PR00385 PROSITE:PS00086 PRINTS:PR00465 EMBL:AC027656 EMBL:BT022025 PIR:E86270 SPTR:Q9LMX7	2e-97
Ljwgs_036129.1	1.11.4.2	E1.14.14.1 unspecific monooxygenase [EC:1.14.14.1] [COG:COG2124] [GO:0050381]	ath:At5g07990	F13G24.190; cytochrome P450 75A5 / flavonoid 3-monooxygenase / flavonoid 3-hydroxylase (F3H) (F35H) (TT7) [EC:1.14.13.21] [KO:K05280]	1e-46	CC2997	COG2124	6e-15	C78A4_PINRA	Heme;Iron;Metal-binding;Monooxygenase;Oxidoreductase,Cytochrome P450 78A4 (EC 1.14.-.-).	3e-87	GO_ID:24154	TAIR|gene:2023847 SPTR:Q9LMX7 symbol:AT1G13710.1 [GO:0019825 "oxygen binding" evidence=ISS] InterPro:IPR001128 Pfam:PF00067 InterPro:IPR002403 InterPro:IPR002401 PRINTS:PR00463 PRINTS:PR00385 PROSITE:PS00086 PRINTS:PR00465 EMBL:AC027656 EMBL:BT022025 PIR:E86270 SPTR:Q9LMX7	2e-97
Ljwgs_122607.1	99.1.3.2.1421	SIRK_ARATH	ath:At5g02290	T1E22.50; protein kinase, putative [EC:2.7.1.37] [KO:K00870]	1e-18				SIRK_ARATH	ATP-binding;Kinase;Leucine-richrepeat;Membrane;Nucleotide-binding;Plantdefense;Receptor;Repeat;Serine/threonine-proteinkinase;Signal;Transferase;Transmembrane,Senescence-induced receptor-like serine/threonine-protein kinase precursor (FLG22-induced receptor-like kinase 1).	8e-38	GO_ID:25195	TAIR|gene:2017556 SPTR:Q9C8I6 symbol:AT1G51800.1 [GO:0016301 "kinase activity" evidence=ISS] Pfam:PF00560 InterPro:IPR000719 InterPro:IPR008271 Pfam:PF00069 Prosite:PS00108 InterPro:IPR001611 InterPro:IPR007090 Prosite:PS00107 ProDom:PD000001 PROSITE:PS50011 PRINTS:PR00019 HSSP:Q62838 EMBL:AC025294 PIR:B96557 SPTR:Q9C8I6	8e-47
Ljwgs_122607.1	99.1.1.97	KO:K00870	ath:At5g02290	T1E22.50; protein kinase, putative [EC:2.7.1.37] [KO:K00870]	1e-18				SIRK_ARATH	ATP-binding;Kinase;Leucine-richrepeat;Membrane;Nucleotide-binding;Plantdefense;Receptor;Repeat;Serine/threonine-proteinkinase;Signal;Transferase;Transmembrane,Senescence-induced receptor-like serine/threonine-protein kinase precursor (FLG22-induced receptor-like kinase 1).	8e-38	GO_ID:25195	TAIR|gene:2017556 SPTR:Q9C8I6 symbol:AT1G51800.1 [GO:0016301 "kinase activity" evidence=ISS] Pfam:PF00560 InterPro:IPR000719 InterPro:IPR008271 Pfam:PF00069 Prosite:PS00108 InterPro:IPR001611 InterPro:IPR007090 Prosite:PS00107 ProDom:PD000001 PROSITE:PS50011 PRINTS:PR00019 HSSP:Q62838 EMBL:AC025294 PIR:B96557 SPTR:Q9C8I6	8e-47
Ljwgs_122607.1	99.1.4.646	GO_ID:25195	ath:At5g02290	T1E22.50; protein kinase, putative [EC:2.7.1.37] [KO:K00870]	1e-18				SIRK_ARATH	ATP-binding;Kinase;Leucine-richrepeat;Membrane;Nucleotide-binding;Plantdefense;Receptor;Repeat;Serine/threonine-proteinkinase;Signal;Transferase;Transmembrane,Senescence-induced receptor-like serine/threonine-protein kinase precursor (FLG22-induced receptor-like kinase 1).	8e-38	GO_ID:25195	TAIR|gene:2017556 SPTR:Q9C8I6 symbol:AT1G51800.1 [GO:0016301 "kinase activity" evidence=ISS] Pfam:PF00560 InterPro:IPR000719 InterPro:IPR008271 Pfam:PF00069 Prosite:PS00108 InterPro:IPR001611 InterPro:IPR007090 Prosite:PS00107 ProDom:PD000001 PROSITE:PS50011 PRINTS:PR00019 HSSP:Q62838 EMBL:AC025294 PIR:B96557 SPTR:Q9C8I6	8e-47
Ljwgs_059847.1	1.10.7.1	E2.3.1.74, bcsA chalcone synthase [EC:2.3.1.74] [COG:COG3424] [GO:0016210]	ath:At5g13930	MAC12.28; chalcone synthase (naringenin-chalcone synthase) [EC:2.3.1.74] [KO:K00660]	4e-65	Rv1372	COG3424	3e-13	CHS7_MEDSA	Acyltransferase;Flavonoidbiosynthesis;Multigenefamily;Transferase,Chalcone synthase (EC 2.3.1.74) (Naringenin-chalcone synthase) (Fragment).	2e-73	GO_ID:1697	TAIR|gene:2159097 SPTR:P13114 symbol:AT5G13930.1 [GO:0009715 "chalcone biosynthesis" evidence=IMP] [GO:0009813 "flavonoid biosynthesis" evidence=IMP] [GO:0016210 "naringenin-chalcone synthase activity" evidence=IMP] InterPro:IPR001099 InterPro:IPR011141 Pfam:PF00195 Pfam:PF02797 HSSP:P30074 PIRSF:PIRSF000451 ProDom:PD000453 EMBL:AB005230 EMBL:M20308 EMBL:S80554 EMBL:Y18602 EMBL:Y18603 EMBL:AF1120…	1e-65
TC14144	99.2	Unclassified without homolog
gi28804595	1.6.3.16	E2.1.1.- [EC:2.1.1.-] [COG:COG0500 COG0742]	ath:At5g54160	K18G13.3; O-methyltransferase 1 [EC:2.1.1.76] [KO:K05279]	8e-35	mll8050	COG0500	3e-16	7OMT6_MEDSA	Methyltransferase;Transferase,Isoflavone-7-O-methytransferase 6 (EC 2.1.1.150) (Isoflavone-O- methytransferase 6) (7-IOMT-6).	2e-92	GO_ID:46478	TAIR|gene:2132805 SPTR:Q9T003 symbol:AT4G35160.1 [GO:0005829 "cytosol" evidence=TAS] InterPro:IPR001601 InterPro:IPR001077 Interpro:IPR000051 Pfam:PF00891 InterPro:IPR011991 HSSP:P93324 EMBL:AL161586 EMBL:AL035522 EMBL:AY099803 EMBL:BT000302 PIR:T04963 SPTR:Q9T003	7e-42
gi28804595	1.5.12.40	E2.1.1.- [EC:2.1.1.-] [COG:COG0500 COG0742]	ath:At5g54160	K18G13.3; O-methyltransferase 1 [EC:2.1.1.76] [KO:K05279]	8e-35	mll8050	COG0500	3e-16	7OMT6_MEDSA	Methyltransferase;Transferase,Isoflavone-7-O-methytransferase 6 (EC 2.1.1.150) (Isoflavone-O- methytransferase 6) (7-IOMT-6).	2e-92	GO_ID:46478	TAIR|gene:2132805 SPTR:Q9T003 symbol:AT4G35160.1 [GO:0005829 "cytosol" evidence=TAS] InterPro:IPR001601 InterPro:IPR001077 Interpro:IPR000051 Pfam:PF00891 InterPro:IPR011991 HSSP:P93324 EMBL:AL161586 EMBL:AL035522 EMBL:AY099803 EMBL:BT000302 PIR:T04963 SPTR:Q9T003	7e-42
gi28804595	1.3.8.17	E2.1.1.- [EC:2.1.1.-] [COG:COG0500 COG0742]	ath:At5g54160	K18G13.3; O-methyltransferase 1 [EC:2.1.1.76] [KO:K05279]	8e-35	mll8050	COG0500	3e-16	7OMT6_MEDSA	Methyltransferase;Transferase,Isoflavone-7-O-methytransferase 6 (EC 2.1.1.150) (Isoflavone-O- methytransferase 6) (7-IOMT-6).	2e-92	GO_ID:46478	TAIR|gene:2132805 SPTR:Q9T003 symbol:AT4G35160.1 [GO:0005829 "cytosol" evidence=TAS] InterPro:IPR001601 InterPro:IPR001077 Interpro:IPR000051 Pfam:PF00891 InterPro:IPR011991 HSSP:P93324 EMBL:AL161586 EMBL:AL035522 EMBL:AY099803 EMBL:BT000302 PIR:T04963 SPTR:Q9T003	7e-42
gi28804595	1.5.11.30	E2.1.1.- [EC:2.1.1.-] [COG:COG0500 COG0742]	ath:At5g54160	K18G13.3; O-methyltransferase 1 [EC:2.1.1.76] [KO:K05279]	8e-35	mll8050	COG0500	3e-16	7OMT6_MEDSA	Methyltransferase;Transferase,Isoflavone-7-O-methytransferase 6 (EC 2.1.1.150) (Isoflavone-O- methytransferase 6) (7-IOMT-6).	2e-92	GO_ID:46478	TAIR|gene:2132805 SPTR:Q9T003 symbol:AT4G35160.1 [GO:0005829 "cytosol" evidence=TAS] InterPro:IPR001601 InterPro:IPR001077 Interpro:IPR000051 Pfam:PF00891 InterPro:IPR011991 HSSP:P93324 EMBL:AL161586 EMBL:AL035522 EMBL:AY099803 EMBL:BT000302 PIR:T04963 SPTR:Q9T003	7e-42
gi28804595	1.10.7.8	E2.1.1.76 flavonol 3-O-methyltransferase [EC:2.1.1.76] [GO:0030755]	ath:At5g54160	K18G13.3; O-methyltransferase 1 [EC:2.1.1.76] [KO:K05279]	8e-35	mll8050	COG0500	3e-16	7OMT6_MEDSA	Methyltransferase;Transferase,Isoflavone-7-O-methytransferase 6 (EC 2.1.1.150) (Isoflavone-O- methytransferase 6) (7-IOMT-6).	2e-92	GO_ID:46478	TAIR|gene:2132805 SPTR:Q9T003 symbol:AT4G35160.1 [GO:0005829 "cytosol" evidence=TAS] InterPro:IPR001601 InterPro:IPR001077 Interpro:IPR000051 Pfam:PF00891 InterPro:IPR011991 HSSP:P93324 EMBL:AL161586 EMBL:AL035522 EMBL:AY099803 EMBL:BT000302 PIR:T04963 SPTR:Q9T003	7e-42
gi28804595	1.6.4.7	E2.1.1.- [EC:2.1.1.-] [COG:COG0500 COG0742]	ath:At5g54160	K18G13.3; O-methyltransferase 1 [EC:2.1.1.76] [KO:K05279]	8e-35	mll8050	COG0500	3e-16	7OMT6_MEDSA	Methyltransferase;Transferase,Isoflavone-7-O-methytransferase 6 (EC 2.1.1.150) (Isoflavone-O- methytransferase 6) (7-IOMT-6).	2e-92	GO_ID:46478	TAIR|gene:2132805 SPTR:Q9T003 symbol:AT4G35160.1 [GO:0005829 "cytosol" evidence=TAS] InterPro:IPR001601 InterPro:IPR001077 Interpro:IPR000051 Pfam:PF00891 InterPro:IPR011991 HSSP:P93324 EMBL:AL161586 EMBL:AL035522 EMBL:AY099803 EMBL:BT000302 PIR:T04963 SPTR:Q9T003	7e-42
gi28804595	1.9.4.4	E2.1.1.1, NNMT nicotinamide N-methyltransferase [EC:2.1.1.1] [COG:COG0500] [GO:0008112]	ath:At5g54160	K18G13.3; O-methyltransferase 1 [EC:2.1.1.76] [KO:K05279]	8e-35	mll8050	COG0500	3e-16	7OMT6_MEDSA	Methyltransferase;Transferase,Isoflavone-7-O-methytransferase 6 (EC 2.1.1.150) (Isoflavone-O- methytransferase 6) (7-IOMT-6).	2e-92	GO_ID:46478	TAIR|gene:2132805 SPTR:Q9T003 symbol:AT4G35160.1 [GO:0005829 "cytosol" evidence=TAS] InterPro:IPR001601 InterPro:IPR001077 Interpro:IPR000051 Pfam:PF00891 InterPro:IPR011991 HSSP:P93324 EMBL:AL161586 EMBL:AL035522 EMBL:AY099803 EMBL:BT000302 PIR:T04963 SPTR:Q9T003	7e-42
gi28804595	1.9.10.46	E2.1.1.11, chlM magnesium-protoporphyrin O-methyltransferase [EC:2.1.1.11] [COG:COG0500] [GO:0046406]	ath:At5g54160	K18G13.3; O-methyltransferase 1 [EC:2.1.1.76] [KO:K05279]	8e-35	mll8050	COG0500	3e-16	7OMT6_MEDSA	Methyltransferase;Transferase,Isoflavone-7-O-methytransferase 6 (EC 2.1.1.150) (Isoflavone-O- methytransferase 6) (7-IOMT-6).	2e-92	GO_ID:46478	TAIR|gene:2132805 SPTR:Q9T003 symbol:AT4G35160.1 [GO:0005829 "cytosol" evidence=TAS] InterPro:IPR001601 InterPro:IPR001077 Interpro:IPR000051 Pfam:PF00891 InterPro:IPR011991 HSSP:P93324 EMBL:AL161586 EMBL:AL035522 EMBL:AY099803 EMBL:BT000302 PIR:T04963 SPTR:Q9T003	7e-42
gi28804595	1.11.12.7	E2.1.1.- [EC:2.1.1.-] [COG:COG0500 COG0742]	ath:At5g54160	K18G13.3; O-methyltransferase 1 [EC:2.1.1.76] [KO:K05279]	8e-35	mll8050	COG0500	3e-16	7OMT6_MEDSA	Methyltransferase;Transferase,Isoflavone-7-O-methytransferase 6 (EC 2.1.1.150) (Isoflavone-O- methytransferase 6) (7-IOMT-6).	2e-92	GO_ID:46478	TAIR|gene:2132805 SPTR:Q9T003 symbol:AT4G35160.1 [GO:0005829 "cytosol" evidence=TAS] InterPro:IPR001601 InterPro:IPR001077 Interpro:IPR000051 Pfam:PF00891 InterPro:IPR011991 HSSP:P93324 EMBL:AL161586 EMBL:AL035522 EMBL:AY099803 EMBL:BT000302 PIR:T04963 SPTR:Q9T003	7e-42
gi28804595	1.5.14.34	E2.1.1.- [EC:2.1.1.-] [COG:COG0500 COG0742]	ath:At5g54160	K18G13.3; O-methyltransferase 1 [EC:2.1.1.76] [KO:K05279]	8e-35	mll8050	COG0500	3e-16	7OMT6_MEDSA	Methyltransferase;Transferase,Isoflavone-7-O-methytransferase 6 (EC 2.1.1.150) (Isoflavone-O- methytransferase 6) (7-IOMT-6).	2e-92	GO_ID:46478	TAIR|gene:2132805 SPTR:Q9T003 symbol:AT4G35160.1 [GO:0005829 "cytosol" evidence=TAS] InterPro:IPR001601 InterPro:IPR001077 Interpro:IPR000051 Pfam:PF00891 InterPro:IPR011991 HSSP:P93324 EMBL:AL161586 EMBL:AL035522 EMBL:AY099803 EMBL:BT000302 PIR:T04963 SPTR:Q9T003	7e-42
chr1.CM0591.58	1.10.7.9	E1.14.13.21 flavonoid 3-monooxygenase [EC:1.14.13.21] [GO:0016711]	ath:At5g07990	F13G24.190; cytochrome P450 75A5 / flavonoid 3-monooxygenase / flavonoid 3-hydroxylase (F3H) (F35H) (TT7) [EC:1.14.13.21] [KO:K05280]	7e-79	BH0579	COG2124	2e-24	C76C2_ARATH	Heme;Iron;Membrane;Metal-binding;Monooxygenase;Multigenefamily;Oxidoreductase;Transmembrane,Cytochrome P450 76C2 (EC 1.14.-.-).	2e-116	GO_ID:33665	TAIR|gene:2100981 SPTR:Q9LEX2 symbol:AT3G61040.1 [GO:0019825 "oxygen binding" evidence=ISS] InterPro:IPR001128 Pfam:PF00067 InterPro:IPR002403 InterPro:IPR002401 PRINTS:PR00463 PRINTS:PR00385 PROSITE:PS00086 PRINTS:PR00465 EMBL:AL358732 PIR:T50525 SPTR:Q9LEX2	2e-113
chr1.CM0591.58	1.11.14.4	E1.14.-.- [EC:1.14.-.-] [COG:COG2124]	ath:At5g07990	F13G24.190; cytochrome P450 75A5 / flavonoid 3-monooxygenase / flavonoid 3-hydroxylase (F3H) (F35H) (TT7) [EC:1.14.13.21] [KO:K05280]	7e-79	BH0579	COG2124	2e-24	C76C2_ARATH	Heme;Iron;Membrane;Metal-binding;Monooxygenase;Multigenefamily;Oxidoreductase;Transmembrane,Cytochrome P450 76C2 (EC 1.14.-.-).	2e-116	GO_ID:33665	TAIR|gene:2100981 SPTR:Q9LEX2 symbol:AT3G61040.1 [GO:0019825 "oxygen binding" evidence=ISS] InterPro:IPR001128 Pfam:PF00067 InterPro:IPR002403 InterPro:IPR002401 PRINTS:PR00463 PRINTS:PR00385 PROSITE:PS00086 PRINTS:PR00465 EMBL:AL358732 PIR:T50525 SPTR:Q9LEX2	2e-113
chr1.CM0591.58	1.10.3.12	E1.14.-.- [EC:1.14.-.-] [COG:COG2124]	ath:At5g07990	F13G24.190; cytochrome P450 75A5 / flavonoid 3-monooxygenase / flavonoid 3-hydroxylase (F3H) (F35H) (TT7) [EC:1.14.13.21] [KO:K05280]	7e-79	BH0579	COG2124	2e-24	C76C2_ARATH	Heme;Iron;Membrane;Metal-binding;Monooxygenase;Multigenefamily;Oxidoreductase;Transmembrane,Cytochrome P450 76C2 (EC 1.14.-.-).	2e-116	GO_ID:33665	TAIR|gene:2100981 SPTR:Q9LEX2 symbol:AT3G61040.1 [GO:0019825 "oxygen binding" evidence=ISS] InterPro:IPR001128 Pfam:PF00067 InterPro:IPR002403 InterPro:IPR002401 PRINTS:PR00463 PRINTS:PR00385 PROSITE:PS00086 PRINTS:PR00465 EMBL:AL358732 PIR:T50525 SPTR:Q9LEX2	2e-113
chr1.CM0591.58	1.10.6.12	E1.14.-.- [EC:1.14.-.-] [COG:COG2124]	ath:At5g07990	F13G24.190; cytochrome P450 75A5 / flavonoid 3-monooxygenase / flavonoid 3-hydroxylase (F3H) (F35H) (TT7) [EC:1.14.13.21] [KO:K05280]	7e-79	BH0579	COG2124	2e-24	C76C2_ARATH	Heme;Iron;Membrane;Metal-binding;Monooxygenase;Multigenefamily;Oxidoreductase;Transmembrane,Cytochrome P450 76C2 (EC 1.14.-.-).	2e-116	GO_ID:33665	TAIR|gene:2100981 SPTR:Q9LEX2 symbol:AT3G61040.1 [GO:0019825 "oxygen binding" evidence=ISS] InterPro:IPR001128 Pfam:PF00067 InterPro:IPR002403 InterPro:IPR002401 PRINTS:PR00463 PRINTS:PR00385 PROSITE:PS00086 PRINTS:PR00465 EMBL:AL358732 PIR:T50525 SPTR:Q9LEX2	2e-113
chr1.CM0591.58	1.3.3.23	E1.14.14.1 unspecific monooxygenase [EC:1.14.14.1] [COG:COG2124] [GO:0050381]	ath:At5g07990	F13G24.190; cytochrome P450 75A5 / flavonoid 3-monooxygenase / flavonoid 3-hydroxylase (F3H) (F35H) (TT7) [EC:1.14.13.21] [KO:K05280]	7e-79	BH0579	COG2124	2e-24	C76C2_ARATH	Heme;Iron;Membrane;Metal-binding;Monooxygenase;Multigenefamily;Oxidoreductase;Transmembrane,Cytochrome P450 76C2 (EC 1.14.-.-).	2e-116	GO_ID:33665	TAIR|gene:2100981 SPTR:Q9LEX2 symbol:AT3G61040.1 [GO:0019825 "oxygen binding" evidence=ISS] InterPro:IPR001128 Pfam:PF00067 InterPro:IPR002403 InterPro:IPR002401 PRINTS:PR00463 PRINTS:PR00385 PROSITE:PS00086 PRINTS:PR00465 EMBL:AL358732 PIR:T50525 SPTR:Q9LEX2	2e-113
chr1.CM0591.58	1.5.14.29	E1.14.14.1 unspecific monooxygenase [EC:1.14.14.1] [COG:COG2124] [GO:0050381]	ath:At5g07990	F13G24.190; cytochrome P450 75A5 / flavonoid 3-monooxygenase / flavonoid 3-hydroxylase (F3H) (F35H) (TT7) [EC:1.14.13.21] [KO:K05280]	7e-79	BH0579	COG2124	2e-24	C76C2_ARATH	Heme;Iron;Membrane;Metal-binding;Monooxygenase;Multigenefamily;Oxidoreductase;Transmembrane,Cytochrome P450 76C2 (EC 1.14.-.-).	2e-116	GO_ID:33665	TAIR|gene:2100981 SPTR:Q9LEX2 symbol:AT3G61040.1 [GO:0019825 "oxygen binding" evidence=ISS] InterPro:IPR001128 Pfam:PF00067 InterPro:IPR002403 InterPro:IPR002401 PRINTS:PR00463 PRINTS:PR00385 PROSITE:PS00086 PRINTS:PR00465 EMBL:AL358732 PIR:T50525 SPTR:Q9LEX2	2e-113
chr1.CM0591.58	1.1.7.13	E1.14.-.- [EC:1.14.-.-] [COG:COG2124]	ath:At5g07990	F13G24.190; cytochrome P450 75A5 / flavonoid 3-monooxygenase / flavonoid 3-hydroxylase (F3H) (F35H) (TT7) [EC:1.14.13.21] [KO:K05280]	7e-79	BH0579	COG2124	2e-24	C76C2_ARATH	Heme;Iron;Membrane;Metal-binding;Monooxygenase;Multigenefamily;Oxidoreductase;Transmembrane,Cytochrome P450 76C2 (EC 1.14.-.-).	2e-116	GO_ID:33665	TAIR|gene:2100981 SPTR:Q9LEX2 symbol:AT3G61040.1 [GO:0019825 "oxygen binding" evidence=ISS] InterPro:IPR001128 Pfam:PF00067 InterPro:IPR002403 InterPro:IPR002401 PRINTS:PR00463 PRINTS:PR00385 PROSITE:PS00086 PRINTS:PR00465 EMBL:AL358732 PIR:T50525 SPTR:Q9LEX2	2e-113
chr1.CM0591.58	1.11.4.6	E1.14.-.- [EC:1.14.-.-] [COG:COG2124]	ath:At5g07990	F13G24.190; cytochrome P450 75A5 / flavonoid 3-monooxygenase / flavonoid 3-hydroxylase (F3H) (F35H) (TT7) [EC:1.14.13.21] [KO:K05280]	7e-79	BH0579	COG2124	2e-24	C76C2_ARATH	Heme;Iron;Membrane;Metal-binding;Monooxygenase;Multigenefamily;Oxidoreductase;Transmembrane,Cytochrome P450 76C2 (EC 1.14.-.-).	2e-116	GO_ID:33665	TAIR|gene:2100981 SPTR:Q9LEX2 symbol:AT3G61040.1 [GO:0019825 "oxygen binding" evidence=ISS] InterPro:IPR001128 Pfam:PF00067 InterPro:IPR002403 InterPro:IPR002401 PRINTS:PR00463 PRINTS:PR00385 PROSITE:PS00086 PRINTS:PR00465 EMBL:AL358732 PIR:T50525 SPTR:Q9LEX2	2e-113
chr1.CM0591.58	1.11.4.2	E1.14.14.1 unspecific monooxygenase [EC:1.14.14.1] [COG:COG2124] [GO:0050381]	ath:At5g07990	F13G24.190; cytochrome P450 75A5 / flavonoid 3-monooxygenase / flavonoid 3-hydroxylase (F3H) (F35H) (TT7) [EC:1.14.13.21] [KO:K05280]	7e-79	BH0579	COG2124	2e-24	C76C2_ARATH	Heme;Iron;Membrane;Metal-binding;Monooxygenase;Multigenefamily;Oxidoreductase;Transmembrane,Cytochrome P450 76C2 (EC 1.14.-.-).	2e-116	GO_ID:33665	TAIR|gene:2100981 SPTR:Q9LEX2 symbol:AT3G61040.1 [GO:0019825 "oxygen binding" evidence=ISS] InterPro:IPR001128 Pfam:PF00067 InterPro:IPR002403 InterPro:IPR002401 PRINTS:PR00463 PRINTS:PR00385 PROSITE:PS00086 PRINTS:PR00465 EMBL:AL358732 PIR:T50525 SPTR:Q9LEX2	2e-113
gi7745124	99.2	Unclassified without homolog
chr2.CM0177.19	1.2.3.22	PECE bilin biosynthesis PecE protein [EC:4.-.-.-] [GO:0016829]							RHIE_ERWCH	Directproteinsequencing;Lyase;Signal;Virulence,Rhamnogalacturonate lyase precursor (EC 4.2.2.-) (Rhamnogalacturonase).	4e-30	GO_ID:28636	TAIR|gene:2066039 SPTR:Q9ZQ51 symbol:AT2G22620.1 [GO:0016829 "lyase activity" evidence=ISS] [GO:0000004 "biological process unknown" evidence=ND] EMBL:AC006340 PIR:G84614 InterPro:IPR010325 Pfam:PF06045 SPTR:Q9ZQ51	0
chr2.CM0177.19	1.2.3.10	CPCE phycocyanobilin lyase alpha subunit [EC:4.-.-.-] [COG:COG1413] [GO:0016829]							RHIE_ERWCH	Directproteinsequencing;Lyase;Signal;Virulence,Rhamnogalacturonate lyase precursor (EC 4.2.2.-) (Rhamnogalacturonase).	4e-30	GO_ID:28636	TAIR|gene:2066039 SPTR:Q9ZQ51 symbol:AT2G22620.1 [GO:0016829 "lyase activity" evidence=ISS] [GO:0000004 "biological process unknown" evidence=ND] EMBL:AC006340 PIR:G84614 InterPro:IPR010325 Pfam:PF06045 SPTR:Q9ZQ51	0
chr2.CM0177.19	1.9.7.15	PABC 4-amino-4-deoxychorismate lyase [EC:4.1.3.38] [COG:COG0115] [GO:0016829]							RHIE_ERWCH	Directproteinsequencing;Lyase;Signal;Virulence,Rhamnogalacturonate lyase precursor (EC 4.2.2.-) (Rhamnogalacturonase).	4e-30	GO_ID:28636	TAIR|gene:2066039 SPTR:Q9ZQ51 symbol:AT2G22620.1 [GO:0016829 "lyase activity" evidence=ISS] [GO:0000004 "biological process unknown" evidence=ND] EMBL:AC006340 PIR:G84614 InterPro:IPR010325 Pfam:PF06045 SPTR:Q9ZQ51	0
chr3.TM0859.12	1.9.4.15	E2.7.1.- [EC:2.7.1.-] [COG:COG0515 COG1493]	ath:At5g02290	T1E22.50; protein kinase, putative [EC:2.7.1.37] [KO:K00870]	3e-22	YOR231w	COG0515	9e-13	SRK6_BRAOE	ATP-binding;Glycoprotein;Kinase;Membrane;Nucleotide-binding;Receptor;Self-incompatibility;Serine/threonine-proteinkinase;Signal;Transferase;Transmembrane,Putative serine/threonine-protein kinase receptor precursor (EC 2.7.1.37) (S-receptor kinase) (SRK).	1e-122	GO_ID:16809	TAIR|gene:2131683 SPTR:O81832 symbol:AT4G27290.1 [GO:0004672 "protein kinase activity" evidence=ISS] InterPro:IPR000719 InterPro:IPR008271 Prosite:PS00108 InterPro:IPR000742 InterPro:IPR003609 InterPro:IPR000858 InterPro:IPR001480 Pfam:PF01453 ProDom:PD000001 PROSITE:PS50011 PROSITE:PS50026 PROSITE:PS50948 HSSP:P00523 SMART:SM00473 Pfam:PF00954 SMART:SM00108 PROSITE:PS50927 EMBL:AL161566 EMBL:AL0…	5e-136
chr3.TM0859.12	1.7.8.19	WAAY, rfaY lipopolysaccharide core biosynthesis protein RFAY [EC:2.7.-.-] [COG:COG0515]	ath:At5g02290	T1E22.50; protein kinase, putative [EC:2.7.1.37] [KO:K00870]	3e-22	YOR231w	COG0515	9e-13	SRK6_BRAOE	ATP-binding;Glycoprotein;Kinase;Membrane;Nucleotide-binding;Receptor;Self-incompatibility;Serine/threonine-proteinkinase;Signal;Transferase;Transmembrane,Putative serine/threonine-protein kinase receptor precursor (EC 2.7.1.37) (S-receptor kinase) (SRK).	1e-122	GO_ID:16809	TAIR|gene:2131683 SPTR:O81832 symbol:AT4G27290.1 [GO:0004672 "protein kinase activity" evidence=ISS] InterPro:IPR000719 InterPro:IPR008271 Prosite:PS00108 InterPro:IPR000742 InterPro:IPR003609 InterPro:IPR000858 InterPro:IPR001480 Pfam:PF01453 ProDom:PD000001 PROSITE:PS50011 PROSITE:PS50026 PROSITE:PS50948 HSSP:P00523 SMART:SM00473 Pfam:PF00954 SMART:SM00108 PROSITE:PS50927 EMBL:AL161566 EMBL:AL0…	5e-136
chr3.TM0859.12	1.1.17.19	E2.7.1.- [EC:2.7.1.-] [COG:COG0515 COG1493]	ath:At5g02290	T1E22.50; protein kinase, putative [EC:2.7.1.37] [KO:K00870]	3e-22	YOR231w	COG0515	9e-13	SRK6_BRAOE	ATP-binding;Glycoprotein;Kinase;Membrane;Nucleotide-binding;Receptor;Self-incompatibility;Serine/threonine-proteinkinase;Signal;Transferase;Transmembrane,Putative serine/threonine-protein kinase receptor precursor (EC 2.7.1.37) (S-receptor kinase) (SRK).	1e-122	GO_ID:16809	TAIR|gene:2131683 SPTR:O81832 symbol:AT4G27290.1 [GO:0004672 "protein kinase activity" evidence=ISS] InterPro:IPR000719 InterPro:IPR008271 Prosite:PS00108 InterPro:IPR000742 InterPro:IPR003609 InterPro:IPR000858 InterPro:IPR001480 Pfam:PF01453 ProDom:PD000001 PROSITE:PS50011 PROSITE:PS50026 PROSITE:PS50948 HSSP:P00523 SMART:SM00473 Pfam:PF00954 SMART:SM00108 PROSITE:PS50927 EMBL:AL161566 EMBL:AL0…	5e-136
chr3.TM0859.12	3.3.10.117	BMPR1 bone morphogenetic protein receptor, type I [EC:2.7.1.37]	ath:At5g02290	T1E22.50; protein kinase, putative [EC:2.7.1.37] [KO:K00870]	3e-22	YOR231w	COG0515	9e-13	SRK6_BRAOE	ATP-binding;Glycoprotein;Kinase;Membrane;Nucleotide-binding;Receptor;Self-incompatibility;Serine/threonine-proteinkinase;Signal;Transferase;Transmembrane,Putative serine/threonine-protein kinase receptor precursor (EC 2.7.1.37) (S-receptor kinase) (SRK).	1e-122	GO_ID:16809	TAIR|gene:2131683 SPTR:O81832 symbol:AT4G27290.1 [GO:0004672 "protein kinase activity" evidence=ISS] InterPro:IPR000719 InterPro:IPR008271 Prosite:PS00108 InterPro:IPR000742 InterPro:IPR003609 InterPro:IPR000858 InterPro:IPR001480 Pfam:PF01453 ProDom:PD000001 PROSITE:PS50011 PROSITE:PS50026 PROSITE:PS50948 HSSP:P00523 SMART:SM00473 Pfam:PF00954 SMART:SM00108 PROSITE:PS50927 EMBL:AL161566 EMBL:AL0…	5e-136
chr3.TM0859.12	1.11.16.8	E2.7.1.- [EC:2.7.1.-] [COG:COG0515 COG1493]	ath:At5g02290	T1E22.50; protein kinase, putative [EC:2.7.1.37] [KO:K00870]	3e-22	YOR231w	COG0515	9e-13	SRK6_BRAOE	ATP-binding;Glycoprotein;Kinase;Membrane;Nucleotide-binding;Receptor;Self-incompatibility;Serine/threonine-proteinkinase;Signal;Transferase;Transmembrane,Putative serine/threonine-protein kinase receptor precursor (EC 2.7.1.37) (S-receptor kinase) (SRK).	1e-122	GO_ID:16809	TAIR|gene:2131683 SPTR:O81832 symbol:AT4G27290.1 [GO:0004672 "protein kinase activity" evidence=ISS] InterPro:IPR000719 InterPro:IPR008271 Prosite:PS00108 InterPro:IPR000742 InterPro:IPR003609 InterPro:IPR000858 InterPro:IPR001480 Pfam:PF01453 ProDom:PD000001 PROSITE:PS50011 PROSITE:PS50026 PROSITE:PS50948 HSSP:P00523 SMART:SM00473 Pfam:PF00954 SMART:SM00108 PROSITE:PS50927 EMBL:AL161566 EMBL:AL0…	5e-136
chr3.TM0859.12	4.2.4	Cell cycle [CLASS:04110] [PATH:hsa04110] [COG:COG0515]	ath:At5g02290	T1E22.50; protein kinase, putative [EC:2.7.1.37] [KO:K00870]	3e-22	YOR231w	COG0515	9e-13	SRK6_BRAOE	ATP-binding;Glycoprotein;Kinase;Membrane;Nucleotide-binding;Receptor;Self-incompatibility;Serine/threonine-proteinkinase;Signal;Transferase;Transmembrane,Putative serine/threonine-protein kinase receptor precursor (EC 2.7.1.37) (S-receptor kinase) (SRK).	1e-122	GO_ID:16809	TAIR|gene:2131683 SPTR:O81832 symbol:AT4G27290.1 [GO:0004672 "protein kinase activity" evidence=ISS] InterPro:IPR000719 InterPro:IPR008271 Prosite:PS00108 InterPro:IPR000742 InterPro:IPR003609 InterPro:IPR000858 InterPro:IPR001480 Pfam:PF01453 ProDom:PD000001 PROSITE:PS50011 PROSITE:PS50026 PROSITE:PS50948 HSSP:P00523 SMART:SM00473 Pfam:PF00954 SMART:SM00108 PROSITE:PS50927 EMBL:AL161566 EMBL:AL0…	5e-136
chr3.TM0859.12	3.2.2.1	Protein kinase [EC:2.7.1.37]	ath:At5g02290	T1E22.50; protein kinase, putative [EC:2.7.1.37] [KO:K00870]	3e-22	YOR231w	COG0515	9e-13	SRK6_BRAOE	ATP-binding;Glycoprotein;Kinase;Membrane;Nucleotide-binding;Receptor;Self-incompatibility;Serine/threonine-proteinkinase;Signal;Transferase;Transmembrane,Putative serine/threonine-protein kinase receptor precursor (EC 2.7.1.37) (S-receptor kinase) (SRK).	1e-122	GO_ID:16809	TAIR|gene:2131683 SPTR:O81832 symbol:AT4G27290.1 [GO:0004672 "protein kinase activity" evidence=ISS] InterPro:IPR000719 InterPro:IPR008271 Prosite:PS00108 InterPro:IPR000742 InterPro:IPR003609 InterPro:IPR000858 InterPro:IPR001480 Pfam:PF01453 ProDom:PD000001 PROSITE:PS50011 PROSITE:PS50026 PROSITE:PS50948 HSSP:P00523 SMART:SM00473 Pfam:PF00954 SMART:SM00108 PROSITE:PS50927 EMBL:AL161566 EMBL:AL0…	5e-136
gi45401455	99.2	Unclassified without homolog
Ljwgs_016890.2	1.10.7.9	E1.14.13.21 flavonoid 3-monooxygenase [EC:1.14.13.21] [GO:0016711]	ath:At5g07990	F13G24.190; cytochrome P450 75A5 / flavonoid 3-monooxygenase / flavonoid 3-hydroxylase (F3H) (F35H) (TT7) [EC:1.14.13.21] [KO:K05280]	2e-28	BH0579	COG2124	3e-10	C93B1_GLYEC	Heme;Iron;Membrane;Metal-binding;Monooxygenase;NADP;Oxidoreductase;Transmembrane,Cytochrome P450 93B1 (EC 1.14.13.87) (Licodione synthase) ((2S)- flavanone 2-hydroxylase) (Flavone synthase II) (CYP GE-5).	8e-37	GO_ID:24784	TAIR|gene:2142877 SPTR:Q9SD85 symbol:AT5G07990.1 [GO:0009411 "response to UV" evidence=IEP] [GO:0009813 "flavonoid biosynthesis" evidence=TAS] [GO:0016711 "flavonoid 3-monooxygenase activity" evidence=IDA] [GO:0019825 "oxygen binding" evidence=ISS] InterPro:IPR001128 Pfam:PF00067 InterPro:IPR002401 PRINTS:PR00463 PRINTS:PR00385 PROSITE:PS00086 EMBL:AL133421 EMBL:AF271651 EMBL:AF271650 EMBL:AF1551…	4e-29
Ljwgs_016890.2	1.11.14.4	E1.14.-.- [EC:1.14.-.-] [COG:COG2124]	ath:At5g07990	F13G24.190; cytochrome P450 75A5 / flavonoid 3-monooxygenase / flavonoid 3-hydroxylase (F3H) (F35H) (TT7) [EC:1.14.13.21] [KO:K05280]	2e-28	BH0579	COG2124	3e-10	C93B1_GLYEC	Heme;Iron;Membrane;Metal-binding;Monooxygenase;NADP;Oxidoreductase;Transmembrane,Cytochrome P450 93B1 (EC 1.14.13.87) (Licodione synthase) ((2S)- flavanone 2-hydroxylase) (Flavone synthase II) (CYP GE-5).	8e-37	GO_ID:24784	TAIR|gene:2142877 SPTR:Q9SD85 symbol:AT5G07990.1 [GO:0009411 "response to UV" evidence=IEP] [GO:0009813 "flavonoid biosynthesis" evidence=TAS] [GO:0016711 "flavonoid 3-monooxygenase activity" evidence=IDA] [GO:0019825 "oxygen binding" evidence=ISS] InterPro:IPR001128 Pfam:PF00067 InterPro:IPR002401 PRINTS:PR00463 PRINTS:PR00385 PROSITE:PS00086 EMBL:AL133421 EMBL:AF271651 EMBL:AF271650 EMBL:AF1551…	4e-29
Ljwgs_016890.2	1.10.3.12	E1.14.-.- [EC:1.14.-.-] [COG:COG2124]	ath:At5g07990	F13G24.190; cytochrome P450 75A5 / flavonoid 3-monooxygenase / flavonoid 3-hydroxylase (F3H) (F35H) (TT7) [EC:1.14.13.21] [KO:K05280]	2e-28	BH0579	COG2124	3e-10	C93B1_GLYEC	Heme;Iron;Membrane;Metal-binding;Monooxygenase;NADP;Oxidoreductase;Transmembrane,Cytochrome P450 93B1 (EC 1.14.13.87) (Licodione synthase) ((2S)- flavanone 2-hydroxylase) (Flavone synthase II) (CYP GE-5).	8e-37	GO_ID:24784	TAIR|gene:2142877 SPTR:Q9SD85 symbol:AT5G07990.1 [GO:0009411 "response to UV" evidence=IEP] [GO:0009813 "flavonoid biosynthesis" evidence=TAS] [GO:0016711 "flavonoid 3-monooxygenase activity" evidence=IDA] [GO:0019825 "oxygen binding" evidence=ISS] InterPro:IPR001128 Pfam:PF00067 InterPro:IPR002401 PRINTS:PR00463 PRINTS:PR00385 PROSITE:PS00086 EMBL:AL133421 EMBL:AF271651 EMBL:AF271650 EMBL:AF1551…	4e-29
Ljwgs_016890.2	1.10.6.12	E1.14.-.- [EC:1.14.-.-] [COG:COG2124]	ath:At5g07990	F13G24.190; cytochrome P450 75A5 / flavonoid 3-monooxygenase / flavonoid 3-hydroxylase (F3H) (F35H) (TT7) [EC:1.14.13.21] [KO:K05280]	2e-28	BH0579	COG2124	3e-10	C93B1_GLYEC	Heme;Iron;Membrane;Metal-binding;Monooxygenase;NADP;Oxidoreductase;Transmembrane,Cytochrome P450 93B1 (EC 1.14.13.87) (Licodione synthase) ((2S)- flavanone 2-hydroxylase) (Flavone synthase II) (CYP GE-5).	8e-37	GO_ID:24784	TAIR|gene:2142877 SPTR:Q9SD85 symbol:AT5G07990.1 [GO:0009411 "response to UV" evidence=IEP] [GO:0009813 "flavonoid biosynthesis" evidence=TAS] [GO:0016711 "flavonoid 3-monooxygenase activity" evidence=IDA] [GO:0019825 "oxygen binding" evidence=ISS] InterPro:IPR001128 Pfam:PF00067 InterPro:IPR002401 PRINTS:PR00463 PRINTS:PR00385 PROSITE:PS00086 EMBL:AL133421 EMBL:AF271651 EMBL:AF271650 EMBL:AF1551…	4e-29
Ljwgs_016890.2	1.3.3.23	E1.14.14.1 unspecific monooxygenase [EC:1.14.14.1] [COG:COG2124] [GO:0050381]	ath:At5g07990	F13G24.190; cytochrome P450 75A5 / flavonoid 3-monooxygenase / flavonoid 3-hydroxylase (F3H) (F35H) (TT7) [EC:1.14.13.21] [KO:K05280]	2e-28	BH0579	COG2124	3e-10	C93B1_GLYEC	Heme;Iron;Membrane;Metal-binding;Monooxygenase;NADP;Oxidoreductase;Transmembrane,Cytochrome P450 93B1 (EC 1.14.13.87) (Licodione synthase) ((2S)- flavanone 2-hydroxylase) (Flavone synthase II) (CYP GE-5).	8e-37	GO_ID:24784	TAIR|gene:2142877 SPTR:Q9SD85 symbol:AT5G07990.1 [GO:0009411 "response to UV" evidence=IEP] [GO:0009813 "flavonoid biosynthesis" evidence=TAS] [GO:0016711 "flavonoid 3-monooxygenase activity" evidence=IDA] [GO:0019825 "oxygen binding" evidence=ISS] InterPro:IPR001128 Pfam:PF00067 InterPro:IPR002401 PRINTS:PR00463 PRINTS:PR00385 PROSITE:PS00086 EMBL:AL133421 EMBL:AF271651 EMBL:AF271650 EMBL:AF1551…	4e-29
Ljwgs_016890.2	1.5.14.29	E1.14.14.1 unspecific monooxygenase [EC:1.14.14.1] [COG:COG2124] [GO:0050381]	ath:At5g07990	F13G24.190; cytochrome P450 75A5 / flavonoid 3-monooxygenase / flavonoid 3-hydroxylase (F3H) (F35H) (TT7) [EC:1.14.13.21] [KO:K05280]	2e-28	BH0579	COG2124	3e-10	C93B1_GLYEC	Heme;Iron;Membrane;Metal-binding;Monooxygenase;NADP;Oxidoreductase;Transmembrane,Cytochrome P450 93B1 (EC 1.14.13.87) (Licodione synthase) ((2S)- flavanone 2-hydroxylase) (Flavone synthase II) (CYP GE-5).	8e-37	GO_ID:24784	TAIR|gene:2142877 SPTR:Q9SD85 symbol:AT5G07990.1 [GO:0009411 "response to UV" evidence=IEP] [GO:0009813 "flavonoid biosynthesis" evidence=TAS] [GO:0016711 "flavonoid 3-monooxygenase activity" evidence=IDA] [GO:0019825 "oxygen binding" evidence=ISS] InterPro:IPR001128 Pfam:PF00067 InterPro:IPR002401 PRINTS:PR00463 PRINTS:PR00385 PROSITE:PS00086 EMBL:AL133421 EMBL:AF271651 EMBL:AF271650 EMBL:AF1551…	4e-29
Ljwgs_016890.2	1.1.7.13	E1.14.-.- [EC:1.14.-.-] [COG:COG2124]	ath:At5g07990	F13G24.190; cytochrome P450 75A5 / flavonoid 3-monooxygenase / flavonoid 3-hydroxylase (F3H) (F35H) (TT7) [EC:1.14.13.21] [KO:K05280]	2e-28	BH0579	COG2124	3e-10	C93B1_GLYEC	Heme;Iron;Membrane;Metal-binding;Monooxygenase;NADP;Oxidoreductase;Transmembrane,Cytochrome P450 93B1 (EC 1.14.13.87) (Licodione synthase) ((2S)- flavanone 2-hydroxylase) (Flavone synthase II) (CYP GE-5).	8e-37	GO_ID:24784	TAIR|gene:2142877 SPTR:Q9SD85 symbol:AT5G07990.1 [GO:0009411 "response to UV" evidence=IEP] [GO:0009813 "flavonoid biosynthesis" evidence=TAS] [GO:0016711 "flavonoid 3-monooxygenase activity" evidence=IDA] [GO:0019825 "oxygen binding" evidence=ISS] InterPro:IPR001128 Pfam:PF00067 InterPro:IPR002401 PRINTS:PR00463 PRINTS:PR00385 PROSITE:PS00086 EMBL:AL133421 EMBL:AF271651 EMBL:AF271650 EMBL:AF1551…	4e-29
Ljwgs_016890.2	1.11.4.6	E1.14.-.- [EC:1.14.-.-] [COG:COG2124]	ath:At5g07990	F13G24.190; cytochrome P450 75A5 / flavonoid 3-monooxygenase / flavonoid 3-hydroxylase (F3H) (F35H) (TT7) [EC:1.14.13.21] [KO:K05280]	2e-28	BH0579	COG2124	3e-10	C93B1_GLYEC	Heme;Iron;Membrane;Metal-binding;Monooxygenase;NADP;Oxidoreductase;Transmembrane,Cytochrome P450 93B1 (EC 1.14.13.87) (Licodione synthase) ((2S)- flavanone 2-hydroxylase) (Flavone synthase II) (CYP GE-5).	8e-37	GO_ID:24784	TAIR|gene:2142877 SPTR:Q9SD85 symbol:AT5G07990.1 [GO:0009411 "response to UV" evidence=IEP] [GO:0009813 "flavonoid biosynthesis" evidence=TAS] [GO:0016711 "flavonoid 3-monooxygenase activity" evidence=IDA] [GO:0019825 "oxygen binding" evidence=ISS] InterPro:IPR001128 Pfam:PF00067 InterPro:IPR002401 PRINTS:PR00463 PRINTS:PR00385 PROSITE:PS00086 EMBL:AL133421 EMBL:AF271651 EMBL:AF271650 EMBL:AF1551…	4e-29
Ljwgs_016890.2	1.11.4.2	E1.14.14.1 unspecific monooxygenase [EC:1.14.14.1] [COG:COG2124] [GO:0050381]	ath:At5g07990	F13G24.190; cytochrome P450 75A5 / flavonoid 3-monooxygenase / flavonoid 3-hydroxylase (F3H) (F35H) (TT7) [EC:1.14.13.21] [KO:K05280]	2e-28	BH0579	COG2124	3e-10	C93B1_GLYEC	Heme;Iron;Membrane;Metal-binding;Monooxygenase;NADP;Oxidoreductase;Transmembrane,Cytochrome P450 93B1 (EC 1.14.13.87) (Licodione synthase) ((2S)- flavanone 2-hydroxylase) (Flavone synthase II) (CYP GE-5).	8e-37	GO_ID:24784	TAIR|gene:2142877 SPTR:Q9SD85 symbol:AT5G07990.1 [GO:0009411 "response to UV" evidence=IEP] [GO:0009813 "flavonoid biosynthesis" evidence=TAS] [GO:0016711 "flavonoid 3-monooxygenase activity" evidence=IDA] [GO:0019825 "oxygen binding" evidence=ISS] InterPro:IPR001128 Pfam:PF00067 InterPro:IPR002401 PRINTS:PR00463 PRINTS:PR00385 PROSITE:PS00086 EMBL:AL133421 EMBL:AF271651 EMBL:AF271650 EMBL:AF1551…	4e-29
chr3.CM0216.59	99.1.4.1202	GO_ID:31394										GO_ID:31394	TAIR|gene:2040378 SPTR:Q9SII1 symbol:AT2G38800.1 [GO:0005516 "calmodulin binding" evidence=IEP;TAS] [GO:0008372 "cellular component unknown" evidence=ND] EMBL:AC007133 PIR:E84809 SPTR:Q9SII1	1e-27
Ljwgs_085281.1	1.3.5.19	E5.4.99.8 cycloartenol synthase [EC:5.4.99.8] [GO:0016871]	ath:At2g07050	T4E14.16; cycloartenol synthase (CAS1) / 2,3-epoxysqualene--cycloartenol cyclase / (S)-2,3-epoxysqualene mutase [EC:5.4.99.8] [KO:K01853]	8e-15				CAS1_ARATH	Isomerase;Repeat,Cycloartenol synthase (EC 5.4.99.8) (2,3-epoxysqualene--cycloartenol cyclase).	5e-15	GO_ID:5294	TAIR|gene:2060120 SPTR:P38605 symbol:AT2G07050.1 [GO:0019745 "pentacyclic triterpenoid biosynthesis" evidence=ISS] InterPro:IPR001330 InterPro:IPR002365 Pfam:PF00432 TIGRFAMs:TIGR01787 PROSITE:PS01074 InterPro:IPR008930 EMBL:AC005171 EMBL:U02555 EMBL:AY094394 EMBL:BT001118 PIR:H84481 SPTR:P38605	1e-15
Ljwgs_009140.1	1.10.7.9	E1.14.13.21 flavonoid 3-monooxygenase [EC:1.14.13.21] [GO:0016711]	ath:At5g07990	F13G24.190; cytochrome P450 75A5 / flavonoid 3-monooxygenase / flavonoid 3-hydroxylase (F3H) (F35H) (TT7) [EC:1.14.13.21] [KO:K05280]	1e-84	BH0579	COG2124	2e-29	C76C4_ARATH	Heme;Iron;Membrane;Metal-binding;Monooxygenase;Multigenefamily;Oxidoreductase;Transmembrane,Cytochrome P450 76C4 (EC 1.14.-.-).	5e-123	GO_ID:33665	TAIR|gene:2100981 SPTR:Q9LEX2 symbol:AT3G61040.1 [GO:0019825 "oxygen binding" evidence=ISS] InterPro:IPR001128 Pfam:PF00067 InterPro:IPR002403 InterPro:IPR002401 PRINTS:PR00463 PRINTS:PR00385 PROSITE:PS00086 PRINTS:PR00465 EMBL:AL358732 PIR:T50525 SPTR:Q9LEX2	6e-119
Ljwgs_009140.1	1.11.14.4	E1.14.-.- [EC:1.14.-.-] [COG:COG2124]	ath:At5g07990	F13G24.190; cytochrome P450 75A5 / flavonoid 3-monooxygenase / flavonoid 3-hydroxylase (F3H) (F35H) (TT7) [EC:1.14.13.21] [KO:K05280]	1e-84	BH0579	COG2124	2e-29	C76C4_ARATH	Heme;Iron;Membrane;Metal-binding;Monooxygenase;Multigenefamily;Oxidoreductase;Transmembrane,Cytochrome P450 76C4 (EC 1.14.-.-).	5e-123	GO_ID:33665	TAIR|gene:2100981 SPTR:Q9LEX2 symbol:AT3G61040.1 [GO:0019825 "oxygen binding" evidence=ISS] InterPro:IPR001128 Pfam:PF00067 InterPro:IPR002403 InterPro:IPR002401 PRINTS:PR00463 PRINTS:PR00385 PROSITE:PS00086 PRINTS:PR00465 EMBL:AL358732 PIR:T50525 SPTR:Q9LEX2	6e-119
Ljwgs_009140.1	1.10.3.12	E1.14.-.- [EC:1.14.-.-] [COG:COG2124]	ath:At5g07990	F13G24.190; cytochrome P450 75A5 / flavonoid 3-monooxygenase / flavonoid 3-hydroxylase (F3H) (F35H) (TT7) [EC:1.14.13.21] [KO:K05280]	1e-84	BH0579	COG2124	2e-29	C76C4_ARATH	Heme;Iron;Membrane;Metal-binding;Monooxygenase;Multigenefamily;Oxidoreductase;Transmembrane,Cytochrome P450 76C4 (EC 1.14.-.-).	5e-123	GO_ID:33665	TAIR|gene:2100981 SPTR:Q9LEX2 symbol:AT3G61040.1 [GO:0019825 "oxygen binding" evidence=ISS] InterPro:IPR001128 Pfam:PF00067 InterPro:IPR002403 InterPro:IPR002401 PRINTS:PR00463 PRINTS:PR00385 PROSITE:PS00086 PRINTS:PR00465 EMBL:AL358732 PIR:T50525 SPTR:Q9LEX2	6e-119
Ljwgs_009140.1	1.10.6.12	E1.14.-.- [EC:1.14.-.-] [COG:COG2124]	ath:At5g07990	F13G24.190; cytochrome P450 75A5 / flavonoid 3-monooxygenase / flavonoid 3-hydroxylase (F3H) (F35H) (TT7) [EC:1.14.13.21] [KO:K05280]	1e-84	BH0579	COG2124	2e-29	C76C4_ARATH	Heme;Iron;Membrane;Metal-binding;Monooxygenase;Multigenefamily;Oxidoreductase;Transmembrane,Cytochrome P450 76C4 (EC 1.14.-.-).	5e-123	GO_ID:33665	TAIR|gene:2100981 SPTR:Q9LEX2 symbol:AT3G61040.1 [GO:0019825 "oxygen binding" evidence=ISS] InterPro:IPR001128 Pfam:PF00067 InterPro:IPR002403 InterPro:IPR002401 PRINTS:PR00463 PRINTS:PR00385 PROSITE:PS00086 PRINTS:PR00465 EMBL:AL358732 PIR:T50525 SPTR:Q9LEX2	6e-119
Ljwgs_009140.1	1.3.3.23	E1.14.14.1 unspecific monooxygenase [EC:1.14.14.1] [COG:COG2124] [GO:0050381]	ath:At5g07990	F13G24.190; cytochrome P450 75A5 / flavonoid 3-monooxygenase / flavonoid 3-hydroxylase (F3H) (F35H) (TT7) [EC:1.14.13.21] [KO:K05280]	1e-84	BH0579	COG2124	2e-29	C76C4_ARATH	Heme;Iron;Membrane;Metal-binding;Monooxygenase;Multigenefamily;Oxidoreductase;Transmembrane,Cytochrome P450 76C4 (EC 1.14.-.-).	5e-123	GO_ID:33665	TAIR|gene:2100981 SPTR:Q9LEX2 symbol:AT3G61040.1 [GO:0019825 "oxygen binding" evidence=ISS] InterPro:IPR001128 Pfam:PF00067 InterPro:IPR002403 InterPro:IPR002401 PRINTS:PR00463 PRINTS:PR00385 PROSITE:PS00086 PRINTS:PR00465 EMBL:AL358732 PIR:T50525 SPTR:Q9LEX2	6e-119
Ljwgs_009140.1	1.5.14.29	E1.14.14.1 unspecific monooxygenase [EC:1.14.14.1] [COG:COG2124] [GO:0050381]	ath:At5g07990	F13G24.190; cytochrome P450 75A5 / flavonoid 3-monooxygenase / flavonoid 3-hydroxylase (F3H) (F35H) (TT7) [EC:1.14.13.21] [KO:K05280]	1e-84	BH0579	COG2124	2e-29	C76C4_ARATH	Heme;Iron;Membrane;Metal-binding;Monooxygenase;Multigenefamily;Oxidoreductase;Transmembrane,Cytochrome P450 76C4 (EC 1.14.-.-).	5e-123	GO_ID:33665	TAIR|gene:2100981 SPTR:Q9LEX2 symbol:AT3G61040.1 [GO:0019825 "oxygen binding" evidence=ISS] InterPro:IPR001128 Pfam:PF00067 InterPro:IPR002403 InterPro:IPR002401 PRINTS:PR00463 PRINTS:PR00385 PROSITE:PS00086 PRINTS:PR00465 EMBL:AL358732 PIR:T50525 SPTR:Q9LEX2	6e-119
Ljwgs_009140.1	1.1.7.13	E1.14.-.- [EC:1.14.-.-] [COG:COG2124]	ath:At5g07990	F13G24.190; cytochrome P450 75A5 / flavonoid 3-monooxygenase / flavonoid 3-hydroxylase (F3H) (F35H) (TT7) [EC:1.14.13.21] [KO:K05280]	1e-84	BH0579	COG2124	2e-29	C76C4_ARATH	Heme;Iron;Membrane;Metal-binding;Monooxygenase;Multigenefamily;Oxidoreductase;Transmembrane,Cytochrome P450 76C4 (EC 1.14.-.-).	5e-123	GO_ID:33665	TAIR|gene:2100981 SPTR:Q9LEX2 symbol:AT3G61040.1 [GO:0019825 "oxygen binding" evidence=ISS] InterPro:IPR001128 Pfam:PF00067 InterPro:IPR002403 InterPro:IPR002401 PRINTS:PR00463 PRINTS:PR00385 PROSITE:PS00086 PRINTS:PR00465 EMBL:AL358732 PIR:T50525 SPTR:Q9LEX2	6e-119
Ljwgs_009140.1	1.11.4.6	E1.14.-.- [EC:1.14.-.-] [COG:COG2124]	ath:At5g07990	F13G24.190; cytochrome P450 75A5 / flavonoid 3-monooxygenase / flavonoid 3-hydroxylase (F3H) (F35H) (TT7) [EC:1.14.13.21] [KO:K05280]	1e-84	BH0579	COG2124	2e-29	C76C4_ARATH	Heme;Iron;Membrane;Metal-binding;Monooxygenase;Multigenefamily;Oxidoreductase;Transmembrane,Cytochrome P450 76C4 (EC 1.14.-.-).	5e-123	GO_ID:33665	TAIR|gene:2100981 SPTR:Q9LEX2 symbol:AT3G61040.1 [GO:0019825 "oxygen binding" evidence=ISS] InterPro:IPR001128 Pfam:PF00067 InterPro:IPR002403 InterPro:IPR002401 PRINTS:PR00463 PRINTS:PR00385 PROSITE:PS00086 PRINTS:PR00465 EMBL:AL358732 PIR:T50525 SPTR:Q9LEX2	6e-119
Ljwgs_009140.1	1.11.4.2	E1.14.14.1 unspecific monooxygenase [EC:1.14.14.1] [COG:COG2124] [GO:0050381]	ath:At5g07990	F13G24.190; cytochrome P450 75A5 / flavonoid 3-monooxygenase / flavonoid 3-hydroxylase (F3H) (F35H) (TT7) [EC:1.14.13.21] [KO:K05280]	1e-84	BH0579	COG2124	2e-29	C76C4_ARATH	Heme;Iron;Membrane;Metal-binding;Monooxygenase;Multigenefamily;Oxidoreductase;Transmembrane,Cytochrome P450 76C4 (EC 1.14.-.-).	5e-123	GO_ID:33665	TAIR|gene:2100981 SPTR:Q9LEX2 symbol:AT3G61040.1 [GO:0019825 "oxygen binding" evidence=ISS] InterPro:IPR001128 Pfam:PF00067 InterPro:IPR002403 InterPro:IPR002401 PRINTS:PR00463 PRINTS:PR00385 PROSITE:PS00086 PRINTS:PR00465 EMBL:AL358732 PIR:T50525 SPTR:Q9LEX2	6e-119
TM1647.2.1	99.1.4.5670	GO_ID:20247										GO_ID:20247	TAIR|gene:2170218 SPTR:Q9FG24 symbol:AT5G06820.1 [GO:0016301 "kinase activity" evidence=ISS] [GO:0004674 "protein serine/threonine kinase activity" evidence=ISS] [GO:0005524 "ATP binding" evidence=ISS] [GO:0006468 "protein amino acid phosphorylation" evidence=ISS] [GO:0007169 "transmembrane receptor protein tyrosine kinase signaling pathway" evidence=ISS] Pfam:PF00560 InterPro:IPR000719 InterPro:…	2e-09
Ljwgs_059686.2	99.1.4.1744	GO_ID:7121										GO_ID:7121	TAIR|gene:2056572 SPTR:Q9SK03 symbol:RAP2.7 [GO:0003677 "DNA binding" evidence=TAS] [GO:0003700 "transcription factor activity" evidence=ISS;TAS] [GO:0005634 "nucleus" evidence=IC] [GO:0006355 "regulation of transcription, DNA-dependent" evidence=TAS] [GO:0009887 "organ morphogenesis" evidence=IMP] InterPro:IPR001471 Pfam:PF00847 GO:GO:0005634 ProDom:PD001423 SMART:SM00380 EMBL:AC006587 EMBL:AY05…	1e-17
chr5.CM0096.98	99.1.4.5614	GO_ID:20920							GID2_ARATH	Gibberellinsignalingpathway;Nuclearprotein;Ublconjugationpathway,F-box protein GID2 (Protein SLEEPY1).	4e-38	GO_ID:20920	TAIR|gene:2135916 SPTR:Q9STX3 symbol:AT4G24210.1 [GO:0005554 "molecular function unknown" evidence=ND] [GO:0008372 "cellular component unknown" evidence=ND] [GO:0009939 "positive regulation of gibberellic acid mediated signaling" evidence=IMP] Pfam:PF00646 InterPro:IPR001810 SMART:SM00256 EMBL:AL078637 EMBL:AL161561 EMBL:BT004192 EMBL:BT005395 PIR:T09884 SPTR:Q9STX3	1e-38
chr5.CM0096.98	99.1.3.2.2185	GID2_ARATH							GID2_ARATH	Gibberellinsignalingpathway;Nuclearprotein;Ublconjugationpathway,F-box protein GID2 (Protein SLEEPY1).	4e-38	GO_ID:20920	TAIR|gene:2135916 SPTR:Q9STX3 symbol:AT4G24210.1 [GO:0005554 "molecular function unknown" evidence=ND] [GO:0008372 "cellular component unknown" evidence=ND] [GO:0009939 "positive regulation of gibberellic acid mediated signaling" evidence=IMP] Pfam:PF00646 InterPro:IPR001810 SMART:SM00256 EMBL:AL078637 EMBL:AL161561 EMBL:BT004192 EMBL:BT005395 PIR:T09884 SPTR:Q9STX3	1e-38
Ljwgs_025897.1	1.4.1.60	E3.6.1.3 adenosinetriphosphatase [EC:3.6.1.3] [GO:0004003 0004004 0008026 0008094 0008186]	cal:orf19.4100	KAR3; kinesin-like motor protein [EC:3.6.1.3] [KO:K01509]	7e-21				KIF22_HUMAN	ATP-binding;Coiledcoil;DNA-binding;Microtubule;Motorprotein;Nuclearprotein;Nucleotide-binding;Ublconjugation,Kinesin-like protein KIF22 (Kinesin-like DNA-binding protein) (Kinesin-like protein 4).	1e-35	GO_ID:22514	TAIR|gene:2172872 SPTR:Q9FF89 symbol:AT5G23910.1 [GO:0003777 "microtubule motor activity" evidence=ISS] Pfam:PF00225 SMART:SM00278 InterPro:IPR001752 InterPro:IPR000445 InterPro:IPR003583 GO:GO:0005622 PRINTS:PR00380 SMART:SM00129 PROSITE:PS50067 HSSP:P52732 EMBL:AB005244 SPTR:Q9FF89	1e-63
gi7787712	99.2	Unclassified without homolog
Ljwgs_000590.1.1	99.2	Unclassified without homolog
gi45413571	99.2	Unclassified without homolog
chr1.CM0206.164	3.1.3.22	TC.POT proton-dependent oligopeptide transporter, POT family [COG:COG3104] [TC:2.A.17]	hsa:51296	SLC15A3; solute carrier family 15, member 3 [KO:K03305]	1e-09				PTR2_ARATH	Membrane;Peptidetransport;Proteintransport;Transmembrane;Transport,Peptide transporter PTR2 (Histidine transporting protein).	2e-31	GO_ID:33217	TAIR|gene:2205768 SPTR:Q8VYE4 symbol:AT1G27040.1 [GO:0005215 "transporter activity" evidence=ISS] InterPro:IPR000109 Pfam:PF00854 GO:GO:0016020 EMBL:AY072134 EMBL:AY096445 SPTR:Q8VYE4	4e-50
gi45641464	99.2	Unclassified without homolog
Ljwgs_034232.1	2.3.1.18.4	CLPE ATP-dependent Clp protease ATP-binding subunit ClpE	bha:BH2179	clpE; ATP-dependent proteinase [KO:K03697]	9e-12	BH2179	COG0542	2e-12	CLPC_MYCTU	ATP-binding;Chaperone;Completeproteome;Nucleotide-binding;Repeat,Probable ATP-dependent Clp protease ATP-binding subunit.	7e-11	GO_ID:50825	TAIR|gene:2118805 SPTR:Q9M0C5 symbol:AT4G30350.1 [GO:0000004 "biological process unknown" evidence=ND] EMBL:AL161576 PIR:H85354 SPTR:Q9M0C5	1e-22
chr5.CM0200.123	99.1.1.33	KO:K01181	sco:SCO0674	xysA; secreted endo-1,4-beta-xylanase [EC:3.2.1.8] [KO:K01181]	3e-22	TM0070	COG3693	8e-15	XYNA_STRLI	3D-structure;Directproteinsequencing;Glycosidase;Hydrolase;Lectin;Signal;Xylandegradation,Endo-1,4-beta-xylanase A precursor (EC 3.2.1.8) (Xylanase A) (1,4- beta-D-xylan xylanohydrolase A).	9e-25	GO_ID:41492	TAIR|gene:2118913 SPTR:O81754 symbol:AT4G33860.1 [GO:0004553 "hydrolase activity, hydrolyzing O-glycosyl compounds" evidence=ISS] InterPro:IPR001000 InterPro:IPR003305 Pfam:PF02018 Pfam:PF00331 SMART:SM00633 EMBL:AL161584 EMBL:AL031032 PIR:T05214 SPTR:O81754	3e-145
chr5.CM0200.123	99.1.4.6322	GO_ID:41492	sco:SCO0674	xysA; secreted endo-1,4-beta-xylanase [EC:3.2.1.8] [KO:K01181]	3e-22	TM0070	COG3693	8e-15	XYNA_STRLI	3D-structure;Directproteinsequencing;Glycosidase;Hydrolase;Lectin;Signal;Xylandegradation,Endo-1,4-beta-xylanase A precursor (EC 3.2.1.8) (Xylanase A) (1,4- beta-D-xylan xylanohydrolase A).	9e-25	GO_ID:41492	TAIR|gene:2118913 SPTR:O81754 symbol:AT4G33860.1 [GO:0004553 "hydrolase activity, hydrolyzing O-glycosyl compounds" evidence=ISS] InterPro:IPR001000 InterPro:IPR003305 Pfam:PF02018 Pfam:PF00331 SMART:SM00633 EMBL:AL161584 EMBL:AL031032 PIR:T05214 SPTR:O81754	3e-145
chr5.CM0200.123	99.1.3.1.83	EC 3.2.1.8	sco:SCO0674	xysA; secreted endo-1,4-beta-xylanase [EC:3.2.1.8] [KO:K01181]	3e-22	TM0070	COG3693	8e-15	XYNA_STRLI	3D-structure;Directproteinsequencing;Glycosidase;Hydrolase;Lectin;Signal;Xylandegradation,Endo-1,4-beta-xylanase A precursor (EC 3.2.1.8) (Xylanase A) (1,4- beta-D-xylan xylanohydrolase A).	9e-25	GO_ID:41492	TAIR|gene:2118913 SPTR:O81754 symbol:AT4G33860.1 [GO:0004553 "hydrolase activity, hydrolyzing O-glycosyl compounds" evidence=ISS] InterPro:IPR001000 InterPro:IPR003305 Pfam:PF02018 Pfam:PF00331 SMART:SM00633 EMBL:AL161584 EMBL:AL031032 PIR:T05214 SPTR:O81754	3e-145
chr5.CM0200.123	99.1.2.141	COG3693	sco:SCO0674	xysA; secreted endo-1,4-beta-xylanase [EC:3.2.1.8] [KO:K01181]	3e-22	TM0070	COG3693	8e-15	XYNA_STRLI	3D-structure;Directproteinsequencing;Glycosidase;Hydrolase;Lectin;Signal;Xylandegradation,Endo-1,4-beta-xylanase A precursor (EC 3.2.1.8) (Xylanase A) (1,4- beta-D-xylan xylanohydrolase A).	9e-25	GO_ID:41492	TAIR|gene:2118913 SPTR:O81754 symbol:AT4G33860.1 [GO:0004553 "hydrolase activity, hydrolyzing O-glycosyl compounds" evidence=ISS] InterPro:IPR001000 InterPro:IPR003305 Pfam:PF02018 Pfam:PF00331 SMART:SM00633 EMBL:AL161584 EMBL:AL031032 PIR:T05214 SPTR:O81754	3e-145
chr2.CM0803.58.2	1.7.8.10	KDTA 3-deoxy-D-manno-octulosonic-acid transferase [EC:2.-.-.-] [COG:COG1519] [GO:0016740] [CAZy:GT30]							HCBT1_DIACA	Acyltransferase;Directproteinsequencing;Flavonoidbiosynthesis;Transferase,Anthranilate N-benzoyltransferase protein 1 (EC 2.3.1.144) (Anthranilate N-hydroxycinnamoyl/benzoyltransferase 1).	4e-26	GO_ID:47691	TAIR|gene:3693371 SPTR:Q9C564 symbol:AT1G31490.1 [GO:0000004 "biological process unknown" evidence=ND] [GO:0008372 "cellular component unknown" evidence=ND] [GO:0016740 "transferase activity" evidence=ISS] InterPro:IPR006162 Pfam:PF02458 PROSITE:PS00012 InterPro:IPR003480 EMBL:AC027135 EMBL:AC074360 SPTR:Q9C564	3e-150
Ljwgs_093097.1	99.1.3.2.1661	ARFC_ARATH							ARFC_ARATH	Auxinsignalingpathway;Developmentalprotein;DNA-binding;Multigenefamily;Nuclearprotein;Transcription;Transcriptionregulation,Auxin response factor 3 (ETTIN protein).	2e-19	GO_ID:30049	TAIR|gene:2057608 SPTR:O23661 symbol:AT2G33860.1 [GO:0006355 "regulation of transcription, DNA-dependent" evidence=TAS] [GO:0003700 "transcription factor activity" evidence=ISS] InterPro:IPR003340 InterPro:IPR010525 Pfam:PF02362 PROSITE:PS50863 Pfam:PF06507 EMBL:U78721 EMBL:U89296 EMBL:AF007788 EMBL:AF336917 EMBL:AF360313 EMBL:AY056365 PIR:E84750 PIR:T03278 TRANSFAC:T04517 GeneFarm:3366 SPTR:O236…	8e-20
Ljwgs_093097.1	99.1.4.6368	GO_ID:30049							ARFC_ARATH	Auxinsignalingpathway;Developmentalprotein;DNA-binding;Multigenefamily;Nuclearprotein;Transcription;Transcriptionregulation,Auxin response factor 3 (ETTIN protein).	2e-19	GO_ID:30049	TAIR|gene:2057608 SPTR:O23661 symbol:AT2G33860.1 [GO:0006355 "regulation of transcription, DNA-dependent" evidence=TAS] [GO:0003700 "transcription factor activity" evidence=ISS] InterPro:IPR003340 InterPro:IPR010525 Pfam:PF02362 PROSITE:PS50863 Pfam:PF06507 EMBL:U78721 EMBL:U89296 EMBL:AF007788 EMBL:AF336917 EMBL:AF360313 EMBL:AY056365 PIR:E84750 PIR:T03278 TRANSFAC:T04517 GeneFarm:3366 SPTR:O236…	8e-20
TM0706.23	99.1.4.1800	GO_ID:48803										GO_ID:48803	TAIR|gene:2178162 SPTR:Q9FIC2 symbol:AT5G09840.1 [GO:0005739 "mitochondrion" evidence=IDA] [GO:0005554 "molecular function unknown" evidence=ISS] Pfam:PF04396 GO:GO:0005739 InterPro:IPR007491 EMBL:AB016893 SPTR:Q9FIC2	3e-48
chr4.CM0501.35	99.1.4.1464	GO_ID:15574							MYB86_ARATH	Activator;DNA-binding;Nuclearprotein;Repeat;Transcription;Transcriptionregulation,Transcription factor MYB86 (Myb-related protein 86) (AtMYB86) (Myb homolog 4) (AtMyb4).	1e-36	GO_ID:15574	TAIR|gene:2195527 SPTR:Q9SRB0 symbol:AT1G63910.1 [GO:0003700 "transcription factor activity" evidence=ISS] [GO:0045449 "regulation of transcription" evidence=TAS] [GO:0003677 "DNA binding" evidence=ISS] InterPro:IPR001005 Pfam:PF00249 InterPro:IPR012287 PROSITE:PS50090 SMART:SM00717 HSSP:P06876 PROSITE:PS00037 PROSITE:PS00334 EMBL:AC010852 EMBL:AF214116 EMBL:AY519564 PIR:C96664 SPTR:Q9SRB0	1e-49
chr4.CM0501.35	99.1.3.2.1534	MYB86_ARATH							MYB86_ARATH	Activator;DNA-binding;Nuclearprotein;Repeat;Transcription;Transcriptionregulation,Transcription factor MYB86 (Myb-related protein 86) (AtMYB86) (Myb homolog 4) (AtMyb4).	1e-36	GO_ID:15574	TAIR|gene:2195527 SPTR:Q9SRB0 symbol:AT1G63910.1 [GO:0003700 "transcription factor activity" evidence=ISS] [GO:0045449 "regulation of transcription" evidence=TAS] [GO:0003677 "DNA binding" evidence=ISS] InterPro:IPR001005 Pfam:PF00249 InterPro:IPR012287 PROSITE:PS50090 SMART:SM00717 HSSP:P06876 PROSITE:PS00037 PROSITE:PS00334 EMBL:AC010852 EMBL:AF214116 EMBL:AY519564 PIR:C96664 SPTR:Q9SRB0	1e-49
chr4.CM0175.104	99.2	Unclassified without homolog
Ljwgs_057542.1	1.7.6.4	CHST1 keratan sulfate 6-sulfotransferase 1 [EC:2.8.2.-] [GO:0008146]							F4ST_FLACH	Transferase,Flavonol 4-sulfotransferase (EC 2.8.2.-) (F4-ST).	5e-21	GO_ID:52796	TAIR|gene:2169468 SPTR:Q8GZ53 symbol:AT5G07000.1 [GO:0000004 "biological process unknown" evidence=ND] [GO:0008372 "cellular component unknown" evidence=ND] [GO:0008146 "sulfotransferase activity" evidence=ISS] InterPro:IPR000863 Pfam:PF00685 ProDom:PD001218 HSSP:P52839 EMBL:AK117202 EMBL:BT006241 SPTR:Q8GZ53	2e-25
Ljwgs_057542.1	1.7.6.6	carbohydrate 6-sulfotransferase [EC:2.8.2.-] [GO:0008146]							F4ST_FLACH	Transferase,Flavonol 4-sulfotransferase (EC 2.8.2.-) (F4-ST).	5e-21	GO_ID:52796	TAIR|gene:2169468 SPTR:Q8GZ53 symbol:AT5G07000.1 [GO:0000004 "biological process unknown" evidence=ND] [GO:0008372 "cellular component unknown" evidence=ND] [GO:0008146 "sulfotransferase activity" evidence=ISS] InterPro:IPR000863 Pfam:PF00685 ProDom:PD001218 HSSP:P52839 EMBL:AK117202 EMBL:BT006241 SPTR:Q8GZ53	2e-25
gi45611032	99.2	Unclassified without homolog
Ljwgs_128696.1	99.2	Unclassified without homolog
Ljwgs_122607.1	99.1.3.2.1421	SIRK_ARATH	ath:At5g02290	T1E22.50; protein kinase, putative [EC:2.7.1.37] [KO:K00870]	1e-18				SIRK_ARATH	ATP-binding;Kinase;Leucine-richrepeat;Membrane;Nucleotide-binding;Plantdefense;Receptor;Repeat;Serine/threonine-proteinkinase;Signal;Transferase;Transmembrane,Senescence-induced receptor-like serine/threonine-protein kinase precursor (FLG22-induced receptor-like kinase 1).	8e-38	GO_ID:25195	TAIR|gene:2017556 SPTR:Q9C8I6 symbol:AT1G51800.1 [GO:0016301 "kinase activity" evidence=ISS] Pfam:PF00560 InterPro:IPR000719 InterPro:IPR008271 Pfam:PF00069 Prosite:PS00108 InterPro:IPR001611 InterPro:IPR007090 Prosite:PS00107 ProDom:PD000001 PROSITE:PS50011 PRINTS:PR00019 HSSP:Q62838 EMBL:AC025294 PIR:B96557 SPTR:Q9C8I6	8e-47
Ljwgs_122607.1	99.1.1.97	KO:K00870	ath:At5g02290	T1E22.50; protein kinase, putative [EC:2.7.1.37] [KO:K00870]	1e-18				SIRK_ARATH	ATP-binding;Kinase;Leucine-richrepeat;Membrane;Nucleotide-binding;Plantdefense;Receptor;Repeat;Serine/threonine-proteinkinase;Signal;Transferase;Transmembrane,Senescence-induced receptor-like serine/threonine-protein kinase precursor (FLG22-induced receptor-like kinase 1).	8e-38	GO_ID:25195	TAIR|gene:2017556 SPTR:Q9C8I6 symbol:AT1G51800.1 [GO:0016301 "kinase activity" evidence=ISS] Pfam:PF00560 InterPro:IPR000719 InterPro:IPR008271 Pfam:PF00069 Prosite:PS00108 InterPro:IPR001611 InterPro:IPR007090 Prosite:PS00107 ProDom:PD000001 PROSITE:PS50011 PRINTS:PR00019 HSSP:Q62838 EMBL:AC025294 PIR:B96557 SPTR:Q9C8I6	8e-47
Ljwgs_122607.1	99.1.4.646	GO_ID:25195	ath:At5g02290	T1E22.50; protein kinase, putative [EC:2.7.1.37] [KO:K00870]	1e-18				SIRK_ARATH	ATP-binding;Kinase;Leucine-richrepeat;Membrane;Nucleotide-binding;Plantdefense;Receptor;Repeat;Serine/threonine-proteinkinase;Signal;Transferase;Transmembrane,Senescence-induced receptor-like serine/threonine-protein kinase precursor (FLG22-induced receptor-like kinase 1).	8e-38	GO_ID:25195	TAIR|gene:2017556 SPTR:Q9C8I6 symbol:AT1G51800.1 [GO:0016301 "kinase activity" evidence=ISS] Pfam:PF00560 InterPro:IPR000719 InterPro:IPR008271 Pfam:PF00069 Prosite:PS00108 InterPro:IPR001611 InterPro:IPR007090 Prosite:PS00107 ProDom:PD000001 PROSITE:PS50011 PRINTS:PR00019 HSSP:Q62838 EMBL:AC025294 PIR:B96557 SPTR:Q9C8I6	8e-47
gi45638207	99.2	Unclassified without homolog
chr3.TM1768.19	99.1.4.4096	GO_ID:29094										GO_ID:29094	TAIR|gene:2010251 SPTR:Q9XIB3 symbol:AT1G49470.1 [GO:0000004 "biological process unknown" evidence=ND] [GO:0005554 "molecular function unknown" evidence=ND] InterPro:IPR006904 Pfam:PF04819 EMBL:AC007504 PIR:C96531 SPTR:Q9XIB3	1e-74
Ljwgs_026098.2	99.1.4.5537	GO_ID:31981							EDS5_ARATH	Coiledcoil;Membrane;Plantdefense;Transmembrane;Transport,Enhanced disease susceptibility 5 (Eds5) (Salicylic acid induction deficient 1) (Sid1).	7e-22	GO_ID:31981	TAIR|gene:2120266 SPTR:Q945F0 symbol:AT4G39030.1 [GO:0005215 "transporter activity" evidence=ISS] [GO:0015297 "antiporter activity" evidence=ISS] [GO:0016020 "membrane" evidence=ISS] EMBL:AL161594 EMBL:AL035679 EMBL:AF416569 SPTR:Q945F0	3e-22
Ljwgs_026098.2	99.1.3.2.1415	EDS5_ARATH							EDS5_ARATH	Coiledcoil;Membrane;Plantdefense;Transmembrane;Transport,Enhanced disease susceptibility 5 (Eds5) (Salicylic acid induction deficient 1) (Sid1).	7e-22	GO_ID:31981	TAIR|gene:2120266 SPTR:Q945F0 symbol:AT4G39030.1 [GO:0005215 "transporter activity" evidence=ISS] [GO:0015297 "antiporter activity" evidence=ISS] [GO:0016020 "membrane" evidence=ISS] EMBL:AL161594 EMBL:AL035679 EMBL:AF416569 SPTR:Q945F0	3e-22
gi45627104	99.2	Unclassified without homolog
Ljwgs_042293.1	1.2.1.8.7	COX2 cytochrome c oxidase subunit II [COG:COG1622]	ath:At2g07695	T18C6.1; cytochrome c oxidase subunit II, putative [EC:1.9.3.1] [KO:K02261]	9e-25				M1280_ARATH	Hypotheticalprotein;Membrane;Mitochondrion;Transmembrane,Hypothetical mitochondrial protein AtMg01280 (ORF291).	1e-25	GO_ID:12520	TAIR|gene:2828095 SPTR:P92559 symbol:AT2G07695.1 [GO:0004129 "cytochrome-c oxidase activity" evidence=ISS] [GO:0005507 "copper ion binding" evidence=ISS] [GO:0006118 "electron transport" evidence=ISS] [GO:0016020 "membrane" evidence=ISS] InterPro:IPR002429 Pfam:PF02790 PROSITE:PS50999 EMBL:Y08501 EMBL:AC007729 SPTR:P92559	4e-26
Ljwgs_116903.1	2.4.3.33.1	E3.1.26.4A, rnhA ribonuclease HI [COG:COG0328]				VNG0255C	COG0328	3e-11				GO_ID:20071	TAIR|gene:2034417 SPTR:Q9LMV1 symbol:AT1G20390.1 [GO:0003677 "DNA binding" evidence=ISS] [GO:0006310 "DNA recombination" evidence=ISS] InterPro:IPR002156 InterPro:IPR001584 InterPro:IPR000477 InterPro:IPR005162 Pfam:PF00665 Pfam:PF00075 Pfam:PF00078 PROSITE:PS50879 Pfam:PF03732 EMBL:AC027665 PIR:H86337 SPTR:Q9LMV1	7e-27
chr1.CM0982.11	99.1.4.5253	GO_ID:36325										GO_ID:36325	TAIR|gene:2157006 SPTR:Q9LTA2 symbol:AT5G49700.1 [GO:0005554 "molecular function unknown" evidence=ISS] [GO:0000004 "biological process unknown" evidence=ND] Pfam:PF03479 InterPro:IPR005175 EMBL:AB025613 SPTR:Q9LTA2	7e-13
Ljwgs_051568.1	99.1.3.2.155	ATK3_ARATH							ATK3_ARATH	ATP-binding;Cellcycle;Celldivision;Coiledcoil;Microtubule;Mitosis;Motorprotein;Multigenefamily;Nucleotide-binding,Kinesin-3 (Kinesin-like protein C).	1e-21
chr1.CM0375.42	99.1.4.2226	GO_ID:16515							AX22E_PHAAU	Auxinsignalingpathway;Nuclearprotein;Repressor;Transcription;Transcriptionregulation,Auxin-induced protein 22E (Indole-3-acetic acid-induced protein ARG14).	2e-84	GO_ID:16515	TAIR|gene:2129899 SPTR:Q38832 symbol:AT4G14550.1 [GO:0003700 "transcription factor activity" evidence=ISS] InterPro:IPR003311 Pfam:PF02309 PROSITE:PS50962 EMBL:Z97336 EMBL:AL161539 EMBL:AF334718 EMBL:U18416 PIR:C85159 PIR:H71407 PIR:S58501 GeneFarm:3165 SPTR:Q38832	5e-40
chr1.CM0375.42	99.1.3.2.1808	AX22E_PHAAU							AX22E_PHAAU	Auxinsignalingpathway;Nuclearprotein;Repressor;Transcription;Transcriptionregulation,Auxin-induced protein 22E (Indole-3-acetic acid-induced protein ARG14).	2e-84	GO_ID:16515	TAIR|gene:2129899 SPTR:Q38832 symbol:AT4G14550.1 [GO:0003700 "transcription factor activity" evidence=ISS] InterPro:IPR003311 Pfam:PF02309 PROSITE:PS50962 EMBL:Z97336 EMBL:AL161539 EMBL:AF334718 EMBL:U18416 PIR:C85159 PIR:H71407 PIR:S58501 GeneFarm:3165 SPTR:Q38832	5e-40
Ljwgs_019977.2	99.1.4.3682	GO_ID:34125	ath:At4g28490	F20O9.180; leucine-rich repeat transmembrane protein kinase, putative [EC:2.7.1.37] [KO:K00870]	5e-14				TMKL1_ARATH	Glycoprotein;Leucine-richrepeat;Membrane;Receptor;Repeat;Signal;Transmembrane,Putative kinase-like protein TMKL1 precursor.	3e-31	GO_ID:34125	TAIR|gene:2161307 SPTR:Q9LVM0 symbol:AT5G58300.1 [GO:0016301 "kinase activity" evidence=ISS] [GO:0004674 "protein serine/threonine kinase activity" evidence=ISS] [GO:0005524 "ATP binding" evidence=ISS] [GO:0006468 "protein amino acid phosphorylation" evidence=ISS] [GO:0007169 "transmembrane receptor protein tyrosine kinase signaling pathway" evidence=ISS] Pfam:PF00560 InterPro:IPR000719 Pfam:PF00…	1e-115
Ljwgs_019977.2	99.1.3.2.628	TMKL1_ARATH	ath:At4g28490	F20O9.180; leucine-rich repeat transmembrane protein kinase, putative [EC:2.7.1.37] [KO:K00870]	5e-14				TMKL1_ARATH	Glycoprotein;Leucine-richrepeat;Membrane;Receptor;Repeat;Signal;Transmembrane,Putative kinase-like protein TMKL1 precursor.	3e-31	GO_ID:34125	TAIR|gene:2161307 SPTR:Q9LVM0 symbol:AT5G58300.1 [GO:0016301 "kinase activity" evidence=ISS] [GO:0004674 "protein serine/threonine kinase activity" evidence=ISS] [GO:0005524 "ATP binding" evidence=ISS] [GO:0006468 "protein amino acid phosphorylation" evidence=ISS] [GO:0007169 "transmembrane receptor protein tyrosine kinase signaling pathway" evidence=ISS] Pfam:PF00560 InterPro:IPR000719 Pfam:PF00…	1e-115
Ljwgs_019977.2	99.1.1.97	KO:K00870	ath:At4g28490	F20O9.180; leucine-rich repeat transmembrane protein kinase, putative [EC:2.7.1.37] [KO:K00870]	5e-14				TMKL1_ARATH	Glycoprotein;Leucine-richrepeat;Membrane;Receptor;Repeat;Signal;Transmembrane,Putative kinase-like protein TMKL1 precursor.	3e-31	GO_ID:34125	TAIR|gene:2161307 SPTR:Q9LVM0 symbol:AT5G58300.1 [GO:0016301 "kinase activity" evidence=ISS] [GO:0004674 "protein serine/threonine kinase activity" evidence=ISS] [GO:0005524 "ATP binding" evidence=ISS] [GO:0006468 "protein amino acid phosphorylation" evidence=ISS] [GO:0007169 "transmembrane receptor protein tyrosine kinase signaling pathway" evidence=ISS] Pfam:PF00560 InterPro:IPR000719 Pfam:PF00…	1e-115
Ljwgs_077032.1	99.1.3.2.4113	ATL3C_ARATH							ATL3C_ARATH	Membrane;Metal-binding;Transmembrane;Ublconjugationpathway;Zinc;Zinc-finger,RING-H2 finger protein ATL3C.	3e-33	GO_ID:5986	TAIR|gene:2103161 SPTR:Q9SG96 symbol:AT3G10910.1 [GO:0005515 "protein binding" evidence=ISS] [GO:0008270 "zinc ion binding" evidence=ISS] InterPro:IPR001841 Pfam:PF00097 PROSITE:PS50089 SMART:SM00184 HSSP:Q9LRB7 EMBL:AC011708 EMBL:BT004771 SPTR:Q9SG96	1e-33
Ljwgs_077032.1	99.1.4.7947	GO_ID:5986							ATL3C_ARATH	Membrane;Metal-binding;Transmembrane;Ublconjugationpathway;Zinc;Zinc-finger,RING-H2 finger protein ATL3C.	3e-33	GO_ID:5986	TAIR|gene:2103161 SPTR:Q9SG96 symbol:AT3G10910.1 [GO:0005515 "protein binding" evidence=ISS] [GO:0008270 "zinc ion binding" evidence=ISS] InterPro:IPR001841 Pfam:PF00097 PROSITE:PS50089 SMART:SM00184 HSSP:Q9LRB7 EMBL:AC011708 EMBL:BT004771 SPTR:Q9SG96	1e-33
chr5.CM0024.34	99.1.4.4069	GO_ID:49821										GO_ID:49821	TAIR|gene:3700316 SPTR:Q8RXT4 symbol:AT3G63280.1 [GO:0008372 "cellular component unknown" evidence=ND] [GO:0016301 "kinase activity" evidence=ISS] InterPro:IPR000719 InterPro:IPR002290 InterPro:IPR008271 Pfam:PF00069 Prosite:PS00108 Prosite:PS00107 ProDom:PD000001 PROSITE:PS50011 SMART:SM00220 HSSP:P49137 EMBL:AY080682 EMBL:AY117234 SPTR:Q8RXT4	8e-64
Ljwgs_056243.1	99.2	Unclassified without homolog
chr2.CM0210.15	1.9.4.15	E2.7.1.- [EC:2.7.1.-] [COG:COG0515 COG1493]	ath:At4g28490	F20O9.180; leucine-rich repeat transmembrane protein kinase, putative [EC:2.7.1.37] [KO:K00870]	2e-125	YAR019c	COG0515	4e-11	CLV1_ARATH	ATP-binding;Developmentalprotein;Differentiation;Glycoprotein;Kinase;Leucine-richrepeat;Membrane;Nucleotide-binding;Phosphorylation;Receptor;Repeat;Serine/threonine-proteinkinase;Signal;Transferase;Transmembrane,Receptor protein kinase CLAVATA1 precursor (EC 2.7.1.-).	2e-128	GO_ID:1873	TAIR|gene:2161824 SPTR:Q8VYG7 symbol:AT5G56040.1 [GO:0016301 "kinase activity" evidence=ISS] [GO:0004674 "protein serine/threonine kinase activity" evidence=ISS] [GO:0005524 "ATP binding" evidence=ISS] [GO:0006468 "protein amino acid phosphorylation" evidence=ISS] [GO:0007169 "transmembrane receptor protein tyrosine kinase signaling pathway" evidence=ISS] Pfam:PF00560 InterPro:IPR000719 InterPro:…	0
chr2.CM0210.15	1.7.8.19	WAAY, rfaY lipopolysaccharide core biosynthesis protein RFAY [EC:2.7.-.-] [COG:COG0515]	ath:At4g28490	F20O9.180; leucine-rich repeat transmembrane protein kinase, putative [EC:2.7.1.37] [KO:K00870]	2e-125	YAR019c	COG0515	4e-11	CLV1_ARATH	ATP-binding;Developmentalprotein;Differentiation;Glycoprotein;Kinase;Leucine-richrepeat;Membrane;Nucleotide-binding;Phosphorylation;Receptor;Repeat;Serine/threonine-proteinkinase;Signal;Transferase;Transmembrane,Receptor protein kinase CLAVATA1 precursor (EC 2.7.1.-).	2e-128	GO_ID:1873	TAIR|gene:2161824 SPTR:Q8VYG7 symbol:AT5G56040.1 [GO:0016301 "kinase activity" evidence=ISS] [GO:0004674 "protein serine/threonine kinase activity" evidence=ISS] [GO:0005524 "ATP binding" evidence=ISS] [GO:0006468 "protein amino acid phosphorylation" evidence=ISS] [GO:0007169 "transmembrane receptor protein tyrosine kinase signaling pathway" evidence=ISS] Pfam:PF00560 InterPro:IPR000719 InterPro:…	0
chr2.CM0210.15	1.1.17.19	E2.7.1.- [EC:2.7.1.-] [COG:COG0515 COG1493]	ath:At4g28490	F20O9.180; leucine-rich repeat transmembrane protein kinase, putative [EC:2.7.1.37] [KO:K00870]	2e-125	YAR019c	COG0515	4e-11	CLV1_ARATH	ATP-binding;Developmentalprotein;Differentiation;Glycoprotein;Kinase;Leucine-richrepeat;Membrane;Nucleotide-binding;Phosphorylation;Receptor;Repeat;Serine/threonine-proteinkinase;Signal;Transferase;Transmembrane,Receptor protein kinase CLAVATA1 precursor (EC 2.7.1.-).	2e-128	GO_ID:1873	TAIR|gene:2161824 SPTR:Q8VYG7 symbol:AT5G56040.1 [GO:0016301 "kinase activity" evidence=ISS] [GO:0004674 "protein serine/threonine kinase activity" evidence=ISS] [GO:0005524 "ATP binding" evidence=ISS] [GO:0006468 "protein amino acid phosphorylation" evidence=ISS] [GO:0007169 "transmembrane receptor protein tyrosine kinase signaling pathway" evidence=ISS] Pfam:PF00560 InterPro:IPR000719 InterPro:…	0
chr2.CM0210.15	1.11.16.8	E2.7.1.- [EC:2.7.1.-] [COG:COG0515 COG1493]	ath:At4g28490	F20O9.180; leucine-rich repeat transmembrane protein kinase, putative [EC:2.7.1.37] [KO:K00870]	2e-125	YAR019c	COG0515	4e-11	CLV1_ARATH	ATP-binding;Developmentalprotein;Differentiation;Glycoprotein;Kinase;Leucine-richrepeat;Membrane;Nucleotide-binding;Phosphorylation;Receptor;Repeat;Serine/threonine-proteinkinase;Signal;Transferase;Transmembrane,Receptor protein kinase CLAVATA1 precursor (EC 2.7.1.-).	2e-128	GO_ID:1873	TAIR|gene:2161824 SPTR:Q8VYG7 symbol:AT5G56040.1 [GO:0016301 "kinase activity" evidence=ISS] [GO:0004674 "protein serine/threonine kinase activity" evidence=ISS] [GO:0005524 "ATP binding" evidence=ISS] [GO:0006468 "protein amino acid phosphorylation" evidence=ISS] [GO:0007169 "transmembrane receptor protein tyrosine kinase signaling pathway" evidence=ISS] Pfam:PF00560 InterPro:IPR000719 InterPro:…	0
chr2.CM0210.15	4.2.4	Cell cycle [CLASS:04110] [PATH:hsa04110] [COG:COG0515]	ath:At4g28490	F20O9.180; leucine-rich repeat transmembrane protein kinase, putative [EC:2.7.1.37] [KO:K00870]	2e-125	YAR019c	COG0515	4e-11	CLV1_ARATH	ATP-binding;Developmentalprotein;Differentiation;Glycoprotein;Kinase;Leucine-richrepeat;Membrane;Nucleotide-binding;Phosphorylation;Receptor;Repeat;Serine/threonine-proteinkinase;Signal;Transferase;Transmembrane,Receptor protein kinase CLAVATA1 precursor (EC 2.7.1.-).	2e-128	GO_ID:1873	TAIR|gene:2161824 SPTR:Q8VYG7 symbol:AT5G56040.1 [GO:0016301 "kinase activity" evidence=ISS] [GO:0004674 "protein serine/threonine kinase activity" evidence=ISS] [GO:0005524 "ATP binding" evidence=ISS] [GO:0006468 "protein amino acid phosphorylation" evidence=ISS] [GO:0007169 "transmembrane receptor protein tyrosine kinase signaling pathway" evidence=ISS] Pfam:PF00560 InterPro:IPR000719 InterPro:…	0
TM0451.20	2.4.2.7.2	GYRB DNA gyrase subunit B [COG:COG0187]	ath:At3g23890	F14O13.32; DNA topoisomerase, ATP-hydrolyzing / DNA topoisomerase II / DNA gyrase (TOP2) [EC:5.99.1.3] [KO:K03164]	2e-49	YNL088w_1	COG0187	2e-31	TOP2_PEA	ATP-binding;DNA-binding;Isomerase;Nucleotide-binding;Topoisomerase,DNA topoisomerase 2 (EC 5.99.1.3) (DNA topoisomerase II) (PsTopII).	7e-57	GO_ID:34022	TAIR|gene:2076200 SPTR:P30182 symbol:AT3G23890.1 [GO:0003677 "DNA binding" evidence=ISS] [GO:0003918 "DNA topoisomerase (ATP-hydrolyzing) activity" evidence=ISS] [GO:0005524 "ATP binding" evidence=ISS] [GO:0006259 "DNA metabolism" evidence=ISS] [GO:0006265 "DNA topological change" evidence=ISS] InterPro:IPR003594 Pfam:PF02518 InterPro:IPR002205 Pfam:PF00204 InterPro:IPR001241 InterPro:IPR003957 P…	6e-50
TM0451.20	2.4.2.10.2	TOP2 DNA topoisomerase II [COG:COG0187 COG0188]	ath:At3g23890	F14O13.32; DNA topoisomerase, ATP-hydrolyzing / DNA topoisomerase II / DNA gyrase (TOP2) [EC:5.99.1.3] [KO:K03164]	2e-49	YNL088w_1	COG0187	2e-31	TOP2_PEA	ATP-binding;DNA-binding;Isomerase;Nucleotide-binding;Topoisomerase,DNA topoisomerase 2 (EC 5.99.1.3) (DNA topoisomerase II) (PsTopII).	7e-57	GO_ID:34022	TAIR|gene:2076200 SPTR:P30182 symbol:AT3G23890.1 [GO:0003677 "DNA binding" evidence=ISS] [GO:0003918 "DNA topoisomerase (ATP-hydrolyzing) activity" evidence=ISS] [GO:0005524 "ATP binding" evidence=ISS] [GO:0006259 "DNA metabolism" evidence=ISS] [GO:0006265 "DNA topological change" evidence=ISS] InterPro:IPR003594 Pfam:PF02518 InterPro:IPR002205 Pfam:PF00204 InterPro:IPR001241 InterPro:IPR003957 P…	6e-50
TM0451.20	2.4.2.8.2	PARE topoisomerase IV subunit B [COG:COG0187]	ath:At3g23890	F14O13.32; DNA topoisomerase, ATP-hydrolyzing / DNA topoisomerase II / DNA gyrase (TOP2) [EC:5.99.1.3] [KO:K03164]	2e-49	YNL088w_1	COG0187	2e-31	TOP2_PEA	ATP-binding;DNA-binding;Isomerase;Nucleotide-binding;Topoisomerase,DNA topoisomerase 2 (EC 5.99.1.3) (DNA topoisomerase II) (PsTopII).	7e-57	GO_ID:34022	TAIR|gene:2076200 SPTR:P30182 symbol:AT3G23890.1 [GO:0003677 "DNA binding" evidence=ISS] [GO:0003918 "DNA topoisomerase (ATP-hydrolyzing) activity" evidence=ISS] [GO:0005524 "ATP binding" evidence=ISS] [GO:0006259 "DNA metabolism" evidence=ISS] [GO:0006265 "DNA topological change" evidence=ISS] InterPro:IPR003594 Pfam:PF02518 InterPro:IPR002205 Pfam:PF00204 InterPro:IPR001241 InterPro:IPR003957 P…	6e-50
chr2.CM0749.47	99.1.4.1395	GO_ID:13130										GO_ID:13130	TAIR|gene:2085963 SPTR:Q9LS08 symbol:AT3G25710.1 [GO:0003700 "transcription factor activity" evidence=ISS] [GO:0045449 "regulation of transcription" evidence=TAS] [GO:0003677 "DNA binding" evidence=ISS] Pfam:PF00010 InterPro:IPR001092 SMART:SM00353 PROSITE:PS50888 EMBL:AB028607 EMBL:AY058840 EMBL:AY079033 EMBL:AY086383 SPTR:Q9LS08	4e-48
Ljwgs_029302.1	1.10.9.5	E4.3.1.5 phenylalanine ammonia-lyase [EC:4.3.1.5] [GO:0045548]	ath:At2g37040	T1J8.22; phenylalanine ammonia-lyase 1 (PAL1) [EC:4.3.1.5] [KO:K01747]	5e-27				PAL1_PHAVU	Lyase;Multigenefamily;Phenylpropanoidmetabolism,Phenylalanine ammonia-lyase class I (EC 4.3.1.5) (Fragment).	2e-30	GO_ID:7997	TAIR|gene:2057980 SPTR:Q94AN1 symbol:AT2G37040.1 [GO:0006952 "defense response" evidence=TAS] [GO:0009611 "response to wounding" evidence=TAS] [GO:0045548 "phenylalanine ammonia-lyase activity" evidence=ISS] [GO:0006979 "response to oxidative stress" evidence=IEP] InterPro:IPR001106 InterPro:IPR005922 Pfam:PF00221 GO:GO:0005737 GO:GO:0009058 HSSP:P21310 PROSITE:PS00488 EMBL:AY045919 EMBL:AY079363…	1e-27
Ljwgs_029302.1	1.5.13.12	E4.3.1.5 phenylalanine ammonia-lyase [EC:4.3.1.5] [GO:0045548]	ath:At2g37040	T1J8.22; phenylalanine ammonia-lyase 1 (PAL1) [EC:4.3.1.5] [KO:K01747]	5e-27				PAL1_PHAVU	Lyase;Multigenefamily;Phenylpropanoidmetabolism,Phenylalanine ammonia-lyase class I (EC 4.3.1.5) (Fragment).	2e-30	GO_ID:7997	TAIR|gene:2057980 SPTR:Q94AN1 symbol:AT2G37040.1 [GO:0006952 "defense response" evidence=TAS] [GO:0009611 "response to wounding" evidence=TAS] [GO:0045548 "phenylalanine ammonia-lyase activity" evidence=ISS] [GO:0006979 "response to oxidative stress" evidence=IEP] InterPro:IPR001106 InterPro:IPR005922 Pfam:PF00221 GO:GO:0005737 GO:GO:0009058 HSSP:P21310 PROSITE:PS00488 EMBL:AY045919 EMBL:AY079363…	1e-27
Ljwgs_029302.1	1.2.7.15	E4.3.1.5 phenylalanine ammonia-lyase [EC:4.3.1.5] [GO:0045548]	ath:At2g37040	T1J8.22; phenylalanine ammonia-lyase 1 (PAL1) [EC:4.3.1.5] [KO:K01747]	5e-27				PAL1_PHAVU	Lyase;Multigenefamily;Phenylpropanoidmetabolism,Phenylalanine ammonia-lyase class I (EC 4.3.1.5) (Fragment).	2e-30	GO_ID:7997	TAIR|gene:2057980 SPTR:Q94AN1 symbol:AT2G37040.1 [GO:0006952 "defense response" evidence=TAS] [GO:0009611 "response to wounding" evidence=TAS] [GO:0045548 "phenylalanine ammonia-lyase activity" evidence=ISS] [GO:0006979 "response to oxidative stress" evidence=IEP] InterPro:IPR001106 InterPro:IPR005922 Pfam:PF00221 GO:GO:0005737 GO:GO:0009058 HSSP:P21310 PROSITE:PS00488 EMBL:AY045919 EMBL:AY079363…	1e-27
Ljwgs_029302.1	1.5.12.36	E4.3.1.5 phenylalanine ammonia-lyase [EC:4.3.1.5] [GO:0045548]	ath:At2g37040	T1J8.22; phenylalanine ammonia-lyase 1 (PAL1) [EC:4.3.1.5] [KO:K01747]	5e-27				PAL1_PHAVU	Lyase;Multigenefamily;Phenylpropanoidmetabolism,Phenylalanine ammonia-lyase class I (EC 4.3.1.5) (Fragment).	2e-30	GO_ID:7997	TAIR|gene:2057980 SPTR:Q94AN1 symbol:AT2G37040.1 [GO:0006952 "defense response" evidence=TAS] [GO:0009611 "response to wounding" evidence=TAS] [GO:0045548 "phenylalanine ammonia-lyase activity" evidence=ISS] [GO:0006979 "response to oxidative stress" evidence=IEP] InterPro:IPR001106 InterPro:IPR005922 Pfam:PF00221 GO:GO:0005737 GO:GO:0009058 HSSP:P21310 PROSITE:PS00488 EMBL:AY045919 EMBL:AY079363…	1e-27
chr1.TM1703.8.1	1.6.4.11	E2.5.1.47, cysK cysteine synthase [EC:2.5.1.47] [COG:COG0031] [GO:0004124]	ath:At4g14880	FCAALL.34; cysteine synthase / O-acetylserine (thiol)-lyase / O-acetylserine sulfhydrylase (OAS1) [EC:2.5.1.47] [KO:K01738]	9e-122	slr1842	COG0031	5e-85	CYSK_CITLA	Amino-acidbiosynthesis;Cysteinebiosynthesis;Pyridoxalphosphate;Transferase,Cysteine synthase (EC 2.5.1.47) (Beta-pyrazolylalanine synthase) (Beta-PA/CSase) (EC 2.5.1.51) (L-mimosine synthase) (EC 2.5.1.52) (O- acetylserine sulfhydrylase) (O-acetylserine (Thiol)-lyase) (CSase) (OAS-TL).	4e-129	GO_ID:53456	TAIR|gene:2143813 SPTR:Q9SXS7 symbol:AT5G28020.1 [GO:0004124 "cysteine synthase activity" evidence=ISS] [GO:0019344 "cysteine biosynthesis" evidence=ISS] InterPro:IPR001926 InterPro:IPR001216 InterPro:IPR005859 InterPro:IPR005856 Pfam:PF00291 GO:GO:0008152 HSSP:Q9WZD3 PROSITE:PS00901 TIGRFAMs:TIGR01139 TIGRFAMs:TIGR01136 EMBL:AF424598 EMBL:AY124831 EMBL:AB024283 SPTR:Q9SXS7	1e-106
chr1.TM1703.8.1	1.5.5.7	E2.5.1.47, cysK cysteine synthase [EC:2.5.1.47] [COG:COG0031] [GO:0004124]	ath:At4g14880	FCAALL.34; cysteine synthase / O-acetylserine (thiol)-lyase / O-acetylserine sulfhydrylase (OAS1) [EC:2.5.1.47] [KO:K01738]	9e-122	slr1842	COG0031	5e-85	CYSK_CITLA	Amino-acidbiosynthesis;Cysteinebiosynthesis;Pyridoxalphosphate;Transferase,Cysteine synthase (EC 2.5.1.47) (Beta-pyrazolylalanine synthase) (Beta-PA/CSase) (EC 2.5.1.51) (L-mimosine synthase) (EC 2.5.1.52) (O- acetylserine sulfhydrylase) (O-acetylserine (Thiol)-lyase) (CSase) (OAS-TL).	4e-129	GO_ID:53456	TAIR|gene:2143813 SPTR:Q9SXS7 symbol:AT5G28020.1 [GO:0004124 "cysteine synthase activity" evidence=ISS] [GO:0019344 "cysteine biosynthesis" evidence=ISS] InterPro:IPR001926 InterPro:IPR001216 InterPro:IPR005859 InterPro:IPR005856 Pfam:PF00291 GO:GO:0008152 HSSP:Q9WZD3 PROSITE:PS00901 TIGRFAMs:TIGR01139 TIGRFAMs:TIGR01136 EMBL:AF424598 EMBL:AY124831 EMBL:AB024283 SPTR:Q9SXS7	1e-106
chr1.TM1703.8.1	1.6.4.5	E4.2.1.22, CBS cystathionine beta-synthase [EC:4.2.1.22] [COG:COG0031 COG0517] [GO:0004122]	ath:At4g14880	FCAALL.34; cysteine synthase / O-acetylserine (thiol)-lyase / O-acetylserine sulfhydrylase (OAS1) [EC:2.5.1.47] [KO:K01738]	9e-122	slr1842	COG0031	5e-85	CYSK_CITLA	Amino-acidbiosynthesis;Cysteinebiosynthesis;Pyridoxalphosphate;Transferase,Cysteine synthase (EC 2.5.1.47) (Beta-pyrazolylalanine synthase) (Beta-PA/CSase) (EC 2.5.1.51) (L-mimosine synthase) (EC 2.5.1.52) (O- acetylserine sulfhydrylase) (O-acetylserine (Thiol)-lyase) (CSase) (OAS-TL).	4e-129	GO_ID:53456	TAIR|gene:2143813 SPTR:Q9SXS7 symbol:AT5G28020.1 [GO:0004124 "cysteine synthase activity" evidence=ISS] [GO:0019344 "cysteine biosynthesis" evidence=ISS] InterPro:IPR001926 InterPro:IPR001216 InterPro:IPR005859 InterPro:IPR005856 Pfam:PF00291 GO:GO:0008152 HSSP:Q9WZD3 PROSITE:PS00901 TIGRFAMs:TIGR01139 TIGRFAMs:TIGR01136 EMBL:AF424598 EMBL:AY124831 EMBL:AB024283 SPTR:Q9SXS7	1e-106
chr1.TM1703.8.1	1.5.4.6	E4.2.1.22, CBS cystathionine beta-synthase [EC:4.2.1.22] [COG:COG0031 COG0517] [GO:0004122]	ath:At4g14880	FCAALL.34; cysteine synthase / O-acetylserine (thiol)-lyase / O-acetylserine sulfhydrylase (OAS1) [EC:2.5.1.47] [KO:K01738]	9e-122	slr1842	COG0031	5e-85	CYSK_CITLA	Amino-acidbiosynthesis;Cysteinebiosynthesis;Pyridoxalphosphate;Transferase,Cysteine synthase (EC 2.5.1.47) (Beta-pyrazolylalanine synthase) (Beta-PA/CSase) (EC 2.5.1.51) (L-mimosine synthase) (EC 2.5.1.52) (O- acetylserine sulfhydrylase) (O-acetylserine (Thiol)-lyase) (CSase) (OAS-TL).	4e-129	GO_ID:53456	TAIR|gene:2143813 SPTR:Q9SXS7 symbol:AT5G28020.1 [GO:0004124 "cysteine synthase activity" evidence=ISS] [GO:0019344 "cysteine biosynthesis" evidence=ISS] InterPro:IPR001926 InterPro:IPR001216 InterPro:IPR005859 InterPro:IPR005856 Pfam:PF00291 GO:GO:0008152 HSSP:Q9WZD3 PROSITE:PS00901 TIGRFAMs:TIGR01139 TIGRFAMs:TIGR01136 EMBL:AF424598 EMBL:AY124831 EMBL:AB024283 SPTR:Q9SXS7	1e-106
chr1.TM1703.8.1	1.5.3.44	E4.2.1.22, CBS cystathionine beta-synthase [EC:4.2.1.22] [COG:COG0031 COG0517] [GO:0004122]	ath:At4g14880	FCAALL.34; cysteine synthase / O-acetylserine (thiol)-lyase / O-acetylserine sulfhydrylase (OAS1) [EC:2.5.1.47] [KO:K01738]	9e-122	slr1842	COG0031	5e-85	CYSK_CITLA	Amino-acidbiosynthesis;Cysteinebiosynthesis;Pyridoxalphosphate;Transferase,Cysteine synthase (EC 2.5.1.47) (Beta-pyrazolylalanine synthase) (Beta-PA/CSase) (EC 2.5.1.51) (L-mimosine synthase) (EC 2.5.1.52) (O- acetylserine sulfhydrylase) (O-acetylserine (Thiol)-lyase) (CSase) (OAS-TL).	4e-129	GO_ID:53456	TAIR|gene:2143813 SPTR:Q9SXS7 symbol:AT5G28020.1 [GO:0004124 "cysteine synthase activity" evidence=ISS] [GO:0019344 "cysteine biosynthesis" evidence=ISS] InterPro:IPR001926 InterPro:IPR001216 InterPro:IPR005859 InterPro:IPR005856 Pfam:PF00291 GO:GO:0008152 HSSP:Q9WZD3 PROSITE:PS00901 TIGRFAMs:TIGR01139 TIGRFAMs:TIGR01136 EMBL:AF424598 EMBL:AY124831 EMBL:AB024283 SPTR:Q9SXS7	1e-106
chr1.TM1703.8.1	1.2.8.20	E2.5.1.47, cysK cysteine synthase [EC:2.5.1.47] [COG:COG0031] [GO:0004124]	ath:At4g14880	FCAALL.34; cysteine synthase / O-acetylserine (thiol)-lyase / O-acetylserine sulfhydrylase (OAS1) [EC:2.5.1.47] [KO:K01738]	9e-122	slr1842	COG0031	5e-85	CYSK_CITLA	Amino-acidbiosynthesis;Cysteinebiosynthesis;Pyridoxalphosphate;Transferase,Cysteine synthase (EC 2.5.1.47) (Beta-pyrazolylalanine synthase) (Beta-PA/CSase) (EC 2.5.1.51) (L-mimosine synthase) (EC 2.5.1.52) (O- acetylserine sulfhydrylase) (O-acetylserine (Thiol)-lyase) (CSase) (OAS-TL).	4e-129	GO_ID:53456	TAIR|gene:2143813 SPTR:Q9SXS7 symbol:AT5G28020.1 [GO:0004124 "cysteine synthase activity" evidence=ISS] [GO:0019344 "cysteine biosynthesis" evidence=ISS] InterPro:IPR001926 InterPro:IPR001216 InterPro:IPR005859 InterPro:IPR005856 Pfam:PF00291 GO:GO:0008152 HSSP:Q9WZD3 PROSITE:PS00901 TIGRFAMs:TIGR01139 TIGRFAMs:TIGR01136 EMBL:AF424598 EMBL:AY124831 EMBL:AB024283 SPTR:Q9SXS7	1e-106
Ljwgs_110940.1	2.4.3.152	K07497 putative transposase [COG:COG2801]	spo:SPAC9.04	retrotransposable element tf2 155 kd protein [KO:K07497]	2e-18				RT23_SCHPO	Completeproteome;Transposableelement,Retrotransposable element Tf2 155 kDa protein type 3.	1e-18	GO_ID:39222	TAIR|gene:3700592 SPTR:Q9LHM4 symbol:AT3G11970.1 [GO:0003964 "RNA-directed DNA polymerase activity" evidence=ISS] InterPro:IPR000953 Pfam:PF00385 InterPro:IPR001584 InterPro:IPR000477 InterPro:IPR001969 InterPro:IPR005162 Pfam:PF00665 Pfam:PF00078 GO:GO:0005634 GO:GO:0000785 SMART:SM00298 PROSITE:PS50013 PROSITE:PS00141 Pfam:PF03732 EMBL:AP002040 EMBL:AC069473 SPTR:Q9LHM4	2e-69
Ljwgs_110940.1	2.4.3.9	E2.7.7.49 RNA-directed DNA polymerase [EC:2.7.7.49] [COG:COG3344] [GO:0003721 0003964]	spo:SPAC9.04	retrotransposable element tf2 155 kd protein [KO:K07497]	2e-18				RT23_SCHPO	Completeproteome;Transposableelement,Retrotransposable element Tf2 155 kDa protein type 3.	1e-18	GO_ID:39222	TAIR|gene:3700592 SPTR:Q9LHM4 symbol:AT3G11970.1 [GO:0003964 "RNA-directed DNA polymerase activity" evidence=ISS] InterPro:IPR000953 Pfam:PF00385 InterPro:IPR001584 InterPro:IPR000477 InterPro:IPR001969 InterPro:IPR005162 Pfam:PF00665 Pfam:PF00078 GO:GO:0005634 GO:GO:0000785 SMART:SM00298 PROSITE:PS50013 PROSITE:PS00141 Pfam:PF03732 EMBL:AP002040 EMBL:AC069473 SPTR:Q9LHM4	2e-69
gi45406302	99.2	Unclassified without homolog
Ljwgs_020959.1	99.1.4.6302	GO_ID:32156										GO_ID:32156	TAIR|gene:2081921 SPTR:Q93YU8 symbol:P9L [GO:0000004 "biological process unknown" evidence=ND] [GO:0008372 "cellular component unknown" evidence=ND] [GO:0003677 "DNA binding" evidence=ISS] InterPro:IPR006868 InterPro:IPR006867 Pfam:PF04783 Pfam:PF04782 EMBL:AY059759 SPTR:Q93YU8	1e-27
chr4.CM0172.33	99.1.4.3211	GO_ID:11864										GO_ID:11864	TAIR|gene:2161906 SPTR:Q9FML0 symbol:AT5G63130.1 [GO:0000004 "biological process unknown" evidence=ND] [GO:0005554 "molecular function unknown" evidence=ND] [GO:0008372 "cellular component unknown" evidence=ND] InterPro:IPR000270 Pfam:PF00564 SMART:SM00666 EMBL:AB008265 EMBL:AK117358 EMBL:BT003726 SPTR:Q9FML0	4e-28
gi45578362	99.2	Unclassified without homolog
Ljwgs_137194.1	99.2	Unclassified without homolog
TM0809.14	99.1.1.150	KO:K00784	ssp:SSP1249	hypothetical protein [EC:3.1.26.11] [KO:K00784]	1e-11	MJ1502	COG1234	4e-12	RNZN_ARATH	Endonuclease;Hydrolase;Metal-binding;Nuclearprotein;Nuclease;tRNAprocessing;Zinc,Nuclear ribonuclease Z (EC 3.1.26.11) (RNase Z) (tRNase Z) (tRNA 3 endonuclease) (Zinc phosphodiesterase NUZ).	3e-123
TM0809.14	99.1.3.1.131	EC 3.1.26.11	ssp:SSP1249	hypothetical protein [EC:3.1.26.11] [KO:K00784]	1e-11	MJ1502	COG1234	4e-12	RNZN_ARATH	Endonuclease;Hydrolase;Metal-binding;Nuclearprotein;Nuclease;tRNAprocessing;Zinc,Nuclear ribonuclease Z (EC 3.1.26.11) (RNase Z) (tRNase Z) (tRNA 3 endonuclease) (Zinc phosphodiesterase NUZ).	3e-123
TM0809.14	99.1.2.61	COG1234	ssp:SSP1249	hypothetical protein [EC:3.1.26.11] [KO:K00784]	1e-11	MJ1502	COG1234	4e-12	RNZN_ARATH	Endonuclease;Hydrolase;Metal-binding;Nuclearprotein;Nuclease;tRNAprocessing;Zinc,Nuclear ribonuclease Z (EC 3.1.26.11) (RNase Z) (tRNase Z) (tRNA 3 endonuclease) (Zinc phosphodiesterase NUZ).	3e-123
TM1664.5	99.1.4.732	GO_ID:10464										GO_ID:10464	TAIR|gene:2125711 SPTR:Q9S7G7 symbol:AT4G32730.1 [GO:0003677 "DNA binding" evidence=TAS] [GO:0003700 "transcription factor activity" evidence=ISS;TAS] [GO:0006355 "regulation of transcription, DNA-dependent" evidence=ISS] InterPro:IPR001005 Pfam:PF00249 InterPro:IPR012287 GO:GO:0005634 PROSITE:PS50090 SMART:SM00717 HSSP:P06876 PROSITE:PS00037 PROSITE:PS00334 EMBL:AF176005 EMBL:AL161582 EMBL:AF151…	9e-57
chr1.CM0206.97.1	99.2	Unclassified without homolog
Ljwgs_016718.1	1.9.4.15	E2.7.1.- [EC:2.7.1.-] [COG:COG0515 COG1493]	ath:At4g28490	F20O9.180; leucine-rich repeat transmembrane protein kinase, putative [EC:2.7.1.37] [KO:K00870]	9e-88	YFR014c	COG0515	3e-17	CLV1_ARATH	ATP-binding;Developmentalprotein;Differentiation;Glycoprotein;Kinase;Leucine-richrepeat;Membrane;Nucleotide-binding;Phosphorylation;Receptor;Repeat;Serine/threonine-proteinkinase;Signal;Transferase;Transmembrane,Receptor protein kinase CLAVATA1 precursor (EC 2.7.1.-).	1e-99	GO_ID:19040	TAIR|gene:2161157 SPTR:Q9FII5 symbol:AT5G61480.1 [GO:0004672 "protein kinase activity" evidence=ISS] [GO:0005524 "ATP binding" evidence=ISS] [GO:0006468 "protein amino acid phosphorylation" evidence=ISS] Pfam:PF00560 InterPro:IPR000719 InterPro:IPR008271 Pfam:PF00069 Prosite:PS00108 InterPro:IPR001611 InterPro:IPR007090 Prosite:PS00107 ProDom:PD000001 PROSITE:PS50011 PRINTS:PR00019 EMBL:AB016887 …	0
Ljwgs_016718.1	1.7.8.19	WAAY, rfaY lipopolysaccharide core biosynthesis protein RFAY [EC:2.7.-.-] [COG:COG0515]	ath:At4g28490	F20O9.180; leucine-rich repeat transmembrane protein kinase, putative [EC:2.7.1.37] [KO:K00870]	9e-88	YFR014c	COG0515	3e-17	CLV1_ARATH	ATP-binding;Developmentalprotein;Differentiation;Glycoprotein;Kinase;Leucine-richrepeat;Membrane;Nucleotide-binding;Phosphorylation;Receptor;Repeat;Serine/threonine-proteinkinase;Signal;Transferase;Transmembrane,Receptor protein kinase CLAVATA1 precursor (EC 2.7.1.-).	1e-99	GO_ID:19040	TAIR|gene:2161157 SPTR:Q9FII5 symbol:AT5G61480.1 [GO:0004672 "protein kinase activity" evidence=ISS] [GO:0005524 "ATP binding" evidence=ISS] [GO:0006468 "protein amino acid phosphorylation" evidence=ISS] Pfam:PF00560 InterPro:IPR000719 InterPro:IPR008271 Pfam:PF00069 Prosite:PS00108 InterPro:IPR001611 InterPro:IPR007090 Prosite:PS00107 ProDom:PD000001 PROSITE:PS50011 PRINTS:PR00019 EMBL:AB016887 …	0
Ljwgs_016718.1	1.1.17.19	E2.7.1.- [EC:2.7.1.-] [COG:COG0515 COG1493]	ath:At4g28490	F20O9.180; leucine-rich repeat transmembrane protein kinase, putative [EC:2.7.1.37] [KO:K00870]	9e-88	YFR014c	COG0515	3e-17	CLV1_ARATH	ATP-binding;Developmentalprotein;Differentiation;Glycoprotein;Kinase;Leucine-richrepeat;Membrane;Nucleotide-binding;Phosphorylation;Receptor;Repeat;Serine/threonine-proteinkinase;Signal;Transferase;Transmembrane,Receptor protein kinase CLAVATA1 precursor (EC 2.7.1.-).	1e-99	GO_ID:19040	TAIR|gene:2161157 SPTR:Q9FII5 symbol:AT5G61480.1 [GO:0004672 "protein kinase activity" evidence=ISS] [GO:0005524 "ATP binding" evidence=ISS] [GO:0006468 "protein amino acid phosphorylation" evidence=ISS] Pfam:PF00560 InterPro:IPR000719 InterPro:IPR008271 Pfam:PF00069 Prosite:PS00108 InterPro:IPR001611 InterPro:IPR007090 Prosite:PS00107 ProDom:PD000001 PROSITE:PS50011 PRINTS:PR00019 EMBL:AB016887 …	0
Ljwgs_016718.1	1.11.16.8	E2.7.1.- [EC:2.7.1.-] [COG:COG0515 COG1493]	ath:At4g28490	F20O9.180; leucine-rich repeat transmembrane protein kinase, putative [EC:2.7.1.37] [KO:K00870]	9e-88	YFR014c	COG0515	3e-17	CLV1_ARATH	ATP-binding;Developmentalprotein;Differentiation;Glycoprotein;Kinase;Leucine-richrepeat;Membrane;Nucleotide-binding;Phosphorylation;Receptor;Repeat;Serine/threonine-proteinkinase;Signal;Transferase;Transmembrane,Receptor protein kinase CLAVATA1 precursor (EC 2.7.1.-).	1e-99	GO_ID:19040	TAIR|gene:2161157 SPTR:Q9FII5 symbol:AT5G61480.1 [GO:0004672 "protein kinase activity" evidence=ISS] [GO:0005524 "ATP binding" evidence=ISS] [GO:0006468 "protein amino acid phosphorylation" evidence=ISS] Pfam:PF00560 InterPro:IPR000719 InterPro:IPR008271 Pfam:PF00069 Prosite:PS00108 InterPro:IPR001611 InterPro:IPR007090 Prosite:PS00107 ProDom:PD000001 PROSITE:PS50011 PRINTS:PR00019 EMBL:AB016887 …	0
Ljwgs_016718.1	4.2.4	Cell cycle [CLASS:04110] [PATH:hsa04110] [COG:COG0515]	ath:At4g28490	F20O9.180; leucine-rich repeat transmembrane protein kinase, putative [EC:2.7.1.37] [KO:K00870]	9e-88	YFR014c	COG0515	3e-17	CLV1_ARATH	ATP-binding;Developmentalprotein;Differentiation;Glycoprotein;Kinase;Leucine-richrepeat;Membrane;Nucleotide-binding;Phosphorylation;Receptor;Repeat;Serine/threonine-proteinkinase;Signal;Transferase;Transmembrane,Receptor protein kinase CLAVATA1 precursor (EC 2.7.1.-).	1e-99	GO_ID:19040	TAIR|gene:2161157 SPTR:Q9FII5 symbol:AT5G61480.1 [GO:0004672 "protein kinase activity" evidence=ISS] [GO:0005524 "ATP binding" evidence=ISS] [GO:0006468 "protein amino acid phosphorylation" evidence=ISS] Pfam:PF00560 InterPro:IPR000719 InterPro:IPR008271 Pfam:PF00069 Prosite:PS00108 InterPro:IPR001611 InterPro:IPR007090 Prosite:PS00107 ProDom:PD000001 PROSITE:PS50011 PRINTS:PR00019 EMBL:AB016887 …	0
chr2.CM0060.6	99.1.4.6541	GO_ID:39443										GO_ID:39443	TAIR|gene:2153938 SPTR:Q9FLU1 symbol:AT5G24630.1 [GO:0005554 "molecular function unknown" evidence=ND] [GO:0000004 "biological process unknown" evidence=ND] EMBL:AB010068 SPTR:Q9FLU1	1e-27
Ljwgs_010964.1	99.1.4.6451	GO_ID:50530										GO_ID:50530	TAIR|gene:504954111 SPTR:Q9SSJ7 symbol:AT1G71015.1 [GO:0005554 "molecular function unknown" evidence=ND] [GO:0000004 "biological process unknown" evidence=ND] [GO:0008372 "cellular component unknown" evidence=ND] EMBL:AC008148 EMBL:AK220761 EMBL:BT012172 EMBL:AK220604 SPTR:Q9SSJ7	6e-41
Ljwgs_040198.1.1	4.2.4.16.3	CDC20 cell division cycle 20, cofactor of APC complex [COG:COG2319]	ava:Ava_4855	serine/threonine protein kinase with WD40 repeats [EC:2.7.1.123] [KO:K00908]	1e-09	YMR092c	COG2319	3e-32	WD66_PHYPO	Repeat;WDrepeat,66 kDa stress protein (p66).	6e-61	GO_ID:991	TAIR|gene:2092741 SPTR:Q9LV35 symbol:AT3G18060.1 [GO:0000166 "nucleotide binding" evidence=ISS] [GO:0000004 "biological process unknown" evidence=ND] [GO:0008372 "cellular component unknown" evidence=ND] InterPro:IPR001680 Pfam:PF00400 PRINTS:PR00320 ProDom:PD000018 SMART:SM00320 PROSITE:PS00678 PROSITE:PS50082 PROSITE:PS50294 GO:GO:0005634 HSSP:P46680 EMBL:AB020749 EMBL:AY062436 EMBL:AY114624 SP…	1e-100
Ljwgs_040198.1.1	4.2.4.46.2	CDC4 SCF complex F-box protein CDC4 [COG:COG2319]	ava:Ava_4855	serine/threonine protein kinase with WD40 repeats [EC:2.7.1.123] [KO:K00908]	1e-09	YMR092c	COG2319	3e-32	WD66_PHYPO	Repeat;WDrepeat,66 kDa stress protein (p66).	6e-61	GO_ID:991	TAIR|gene:2092741 SPTR:Q9LV35 symbol:AT3G18060.1 [GO:0000166 "nucleotide binding" evidence=ISS] [GO:0000004 "biological process unknown" evidence=ND] [GO:0008372 "cellular component unknown" evidence=ND] InterPro:IPR001680 Pfam:PF00400 PRINTS:PR00320 ProDom:PD000018 SMART:SM00320 PROSITE:PS00678 PROSITE:PS50082 PROSITE:PS50294 GO:GO:0005634 HSSP:P46680 EMBL:AB020749 EMBL:AY062436 EMBL:AY114624 SP…	1e-100
Ljwgs_040198.1.1	2.3.7.8	CDC20 cell division cycle 20, cofactor of APC complex [COG:COG2319]	ava:Ava_4855	serine/threonine protein kinase with WD40 repeats [EC:2.7.1.123] [KO:K00908]	1e-09	YMR092c	COG2319	3e-32	WD66_PHYPO	Repeat;WDrepeat,66 kDa stress protein (p66).	6e-61	GO_ID:991	TAIR|gene:2092741 SPTR:Q9LV35 symbol:AT3G18060.1 [GO:0000166 "nucleotide binding" evidence=ISS] [GO:0000004 "biological process unknown" evidence=ND] [GO:0008372 "cellular component unknown" evidence=ND] InterPro:IPR001680 Pfam:PF00400 PRINTS:PR00320 ProDom:PD000018 SMART:SM00320 PROSITE:PS00678 PROSITE:PS50082 PROSITE:PS50294 GO:GO:0005634 HSSP:P46680 EMBL:AB020749 EMBL:AY062436 EMBL:AY114624 SP…	1e-100
Ljwgs_040198.1.1	2.3.7.11	CDC4 SCF complex F-box protein CDC4 [COG:COG2319]	ava:Ava_4855	serine/threonine protein kinase with WD40 repeats [EC:2.7.1.123] [KO:K00908]	1e-09	YMR092c	COG2319	3e-32	WD66_PHYPO	Repeat;WDrepeat,66 kDa stress protein (p66).	6e-61	GO_ID:991	TAIR|gene:2092741 SPTR:Q9LV35 symbol:AT3G18060.1 [GO:0000166 "nucleotide binding" evidence=ISS] [GO:0000004 "biological process unknown" evidence=ND] [GO:0008372 "cellular component unknown" evidence=ND] InterPro:IPR001680 Pfam:PF00400 PRINTS:PR00320 ProDom:PD000018 SMART:SM00320 PROSITE:PS00678 PROSITE:PS50082 PROSITE:PS50294 GO:GO:0005634 HSSP:P46680 EMBL:AB020749 EMBL:AY062436 EMBL:AY114624 SP…	1e-100
Ljwgs_136055.1	99.1.4.185	GO_ID:18560										GO_ID:18560	TAIR|gene:2153683 SPTR:Q9FI92 symbol:ATROPGEF5 "KINASE PARTNER PROTEIN-LIKE" [GO:0000004 "biological process unknown" evidence=ND] [GO:0005554 "molecular function unknown" evidence=ISS] [GO:0005089 "Rho guanyl-nucleotide exchange factor activity" evidence=ISS] Pfam:PF03759 InterPro:IPR005512 EMBL:AB017060 SPTR:Q9FI92	2e-32
chr3.TM0859.9.1	3.3.10.117	BMPR1 bone morphogenetic protein receptor, type I [EC:2.7.1.37]	ath:At4g28490	F20O9.180; leucine-rich repeat transmembrane protein kinase, putative [EC:2.7.1.37] [KO:K00870]	2e-11				SRK6_BRAOE	ATP-binding;Glycoprotein;Kinase;Membrane;Nucleotide-binding;Receptor;Self-incompatibility;Serine/threonine-proteinkinase;Signal;Transferase;Transmembrane,Putative serine/threonine-protein kinase receptor precursor (EC 2.7.1.37) (S-receptor kinase) (SRK).	4e-27	GO_ID:40315	TAIR|gene:2131693 SPTR:O81833 symbol:AT4G27300.1 [GO:0016301 "kinase activity" evidence=ISS] [GO:0030246 "carbohydrate binding" evidence=ISS] InterPro:IPR000719 InterPro:IPR008271 Pfam:PF00069 Prosite:PS00108 InterPro:IPR003609 InterPro:IPR000858 InterPro:IPR002453 InterPro:IPR001480 Pfam:PF01453 PROSITE:PS00228 ProDom:PD000001 PROSITE:PS50011 PROSITE:PS50948 SMART:SM00473 Pfam:PF00954 SMART:SM00…	2e-35
chr3.TM0859.9.1	3.2.2.1	Protein kinase [EC:2.7.1.37]	ath:At4g28490	F20O9.180; leucine-rich repeat transmembrane protein kinase, putative [EC:2.7.1.37] [KO:K00870]	2e-11				SRK6_BRAOE	ATP-binding;Glycoprotein;Kinase;Membrane;Nucleotide-binding;Receptor;Self-incompatibility;Serine/threonine-proteinkinase;Signal;Transferase;Transmembrane,Putative serine/threonine-protein kinase receptor precursor (EC 2.7.1.37) (S-receptor kinase) (SRK).	4e-27	GO_ID:40315	TAIR|gene:2131693 SPTR:O81833 symbol:AT4G27300.1 [GO:0016301 "kinase activity" evidence=ISS] [GO:0030246 "carbohydrate binding" evidence=ISS] InterPro:IPR000719 InterPro:IPR008271 Pfam:PF00069 Prosite:PS00108 InterPro:IPR003609 InterPro:IPR000858 InterPro:IPR002453 InterPro:IPR001480 Pfam:PF01453 PROSITE:PS00228 ProDom:PD000001 PROSITE:PS50011 PROSITE:PS50948 SMART:SM00473 Pfam:PF00954 SMART:SM00…	2e-35
chr2.CM0262.15	99.1.4.1874	GO_ID:8944							C724B_ORYSA	Heme;Iron;Lipidsynthesis;Membrane;Metal-binding;Monooxygenase;Oxidoreductase;Steroidbiosynthesis;Transmembrane,Cytochrome P450 724B1 (EC 1.14.-.-) (OsDWARF11) (Dwarf protein 11).	2e-21	GO_ID:8944	TAIR|gene:2101703 SPTR:Q9SCQ9 symbol:AT3G50660.1 [GO:0016132 "brassinosteroid biosynthesis" evidence=IMP] InterPro:IPR001128 Pfam:PF00067 InterPro:IPR002403 InterPro:IPR002401 PRINTS:PR00463 PRINTS:PR00385 PROSITE:PS00086 PRINTS:PR00465 EMBL:AL132979 EMBL:AY090266 EMBL:AF412114 PIR:T46143 SPTR:Q9SCQ9	1e-14
chr2.CM0262.15	99.1.3.1.78	EC 1.14.-.-							C724B_ORYSA	Heme;Iron;Lipidsynthesis;Membrane;Metal-binding;Monooxygenase;Oxidoreductase;Steroidbiosynthesis;Transmembrane,Cytochrome P450 724B1 (EC 1.14.-.-) (OsDWARF11) (Dwarf protein 11).	2e-21	GO_ID:8944	TAIR|gene:2101703 SPTR:Q9SCQ9 symbol:AT3G50660.1 [GO:0016132 "brassinosteroid biosynthesis" evidence=IMP] InterPro:IPR001128 Pfam:PF00067 InterPro:IPR002403 InterPro:IPR002401 PRINTS:PR00463 PRINTS:PR00385 PROSITE:PS00086 PRINTS:PR00465 EMBL:AL132979 EMBL:AY090266 EMBL:AF412114 PIR:T46143 SPTR:Q9SCQ9	1e-14
chr2.CM0132.24.1	99.1.4.2710	GO_ID:41533										GO_ID:41533	TAIR|gene:2137613 SPTR:Q9T068 symbol:AT4G37810.1 [GO:0005554 "molecular function unknown" evidence=ND] [GO:0000004 "biological process unknown" evidence=ND] EMBL:AL161592 EMBL:AL035709 PIR:T06028 SPTR:Q9T068	5e-24
Ljwgs_015158.1	99.1.3.2.2590	MS2_ARATH				Rv0101_4	COG3320	3e-10	MS2_ARATH	,Male sterility protein 2.	1e-47	GO_ID:13477	TAIR|gene:2076037 SPTR:Q9LXN1 symbol:AT3G44560.1 [GO:0009556 "microsporogenesis" evidence=ISS] [GO:0016627 "oxidoreductase activity, acting on the CH-CH group of donors" evidence=ISS] Pfam:PF03015 InterPro:IPR004262 EMBL:AL353818 PIR:T48936 SPTR:Q9LXN1	1e-62
Ljwgs_015158.1	99.1.4.2850	GO_ID:13477				Rv0101_4	COG3320	3e-10	MS2_ARATH	,Male sterility protein 2.	1e-47	GO_ID:13477	TAIR|gene:2076037 SPTR:Q9LXN1 symbol:AT3G44560.1 [GO:0009556 "microsporogenesis" evidence=ISS] [GO:0016627 "oxidoreductase activity, acting on the CH-CH group of donors" evidence=ISS] Pfam:PF03015 InterPro:IPR004262 EMBL:AL353818 PIR:T48936 SPTR:Q9LXN1	1e-62
Ljwgs_015158.1	99.1.2.286	COG3320				Rv0101_4	COG3320	3e-10	MS2_ARATH	,Male sterility protein 2.	1e-47	GO_ID:13477	TAIR|gene:2076037 SPTR:Q9LXN1 symbol:AT3G44560.1 [GO:0009556 "microsporogenesis" evidence=ISS] [GO:0016627 "oxidoreductase activity, acting on the CH-CH group of donors" evidence=ISS] Pfam:PF03015 InterPro:IPR004262 EMBL:AL353818 PIR:T48936 SPTR:Q9LXN1	1e-62
Ljwgs_039130.1	99.2	Unclassified without homolog
Ljwgs_007587.4	1.10.7.6	E2.4.1.91 flavonol 3-O-glucosyltransferase [EC:2.4.1.91] [GO:0047893] [CAZy:GT1]	ath:At5g17030	F2K13.180; glycosyltransferase family [EC:2.4.1.91] [KO:K00724]	1e-31				COGT3_ARATH	Glycosyltransferase;Membrane;Transferase;Transmembrane,Cytokinin-O-glucosyltransferase 3 (EC 2.4.1.-) (UDP- glycosyltransferase 73C5) (Deoxynivalenol-glucosyl-transferase) (Zeatin O-glucosyltransferase 3) (AtZOG3).	1e-71	GO_ID:35211	TAIR|gene:1005027844 SPTR:Q9ZVX4 symbol:AT2G16890.2 [GO:0008194 "UDP-glycosyltransferase activity" evidence=ISS] [GO:0016758 "transferase activity, transferring hexosyl groups" evidence=ISS] InterPro:IPR002999 InterPro:IPR002213 Pfam:PF00201 GO:GO:0008152 PROSITE:PS50304 PROSITE:PS00375 EMBL:AC005167 PIR:E84545 SPTR:Q9ZVX4	9e-138
chr4.CM0399.17	99.1.4.967	GO_ID:13712										GO_ID:13712	TAIR|gene:2041513 SPTR:Q9S7R3 symbol:AT2G42610 [GO:0000004 "biological process unknown" evidence=ND] [GO:0005554 "molecular function unknown" evidence=ND] [GO:0008372 "cellular component unknown" evidence=ND] InterPro:IPR006936 Pfam:PF04852 EMBL:AC007087 EMBL:AF218765 EMBL:AK118714 EMBL:AK119048 EMBL:BT003740 PIR:A84856 SPTR:Q9S7R3	6e-61
chr4.TM1334.13	99.1.4.8835	GO_ID:7283							ASPM_AOTVO	Calmodulin-binding;Cellcycle;Celldivision;Coiledcoil;Mitosis;Nuclearprotein;Repeat,Abnormal spindle-like microcephaly-associated protein homolog.	3e-18	GO_ID:7283	MGI|MGI:1334448 SPTR:Q8CJ27 symbol:Aspm "asp (abnormal spindle)-like, microcephaly associated (Drosophila)" [GO:0008372 "cellular component unknown" evidence=ND] [GO:0005554 "molecular function unknown" evidence=ND] [GO:0000004 "biological process unknown" evidence=ND] Pfam:PF00612 InterPro:IPR000048 InterPro:IPR001715 MGI:MGI:1334448 Pfam:PF00307 SMART:SM00033 PROSITE:PS50021 SMART:SM00015 PROSI…	9e-11
chr4.TM1334.13	99.1.3.2.3471	ASPM_AOTVO							ASPM_AOTVO	Calmodulin-binding;Cellcycle;Celldivision;Coiledcoil;Mitosis;Nuclearprotein;Repeat,Abnormal spindle-like microcephaly-associated protein homolog.	3e-18	GO_ID:7283	MGI|MGI:1334448 SPTR:Q8CJ27 symbol:Aspm "asp (abnormal spindle)-like, microcephaly associated (Drosophila)" [GO:0008372 "cellular component unknown" evidence=ND] [GO:0005554 "molecular function unknown" evidence=ND] [GO:0000004 "biological process unknown" evidence=ND] Pfam:PF00612 InterPro:IPR000048 InterPro:IPR001715 MGI:MGI:1334448 Pfam:PF00307 SMART:SM00033 PROSITE:PS50021 SMART:SM00015 PROSI…	9e-11
Ljwgs_025935.1	99.1.3.1.81	EC 3.4.21.-							SUBL_ARATH	Calcium;Cellwall;Directproteinsequencing;Glycoprotein;Hydrolase;Protease;Serineprotease;Signal;Zymogen,Subtilisin-like protease precursor (EC 3.4.21.-) (Cucumisin-like serine protease).	7e-27	GO_ID:25126	TAIR|gene:2128594 SPTR:Q9SUN6 symbol:AT4G20430.1 [GO:0004289 "subtilase activity" evidence=ISS] [GO:0006508 "proteolysis" evidence=ISS] InterPro:IPR000209 InterPro:IPR010259 InterPro:IPR003137 Pfam:PF02225 Prosite:PS00138 Pfam:PF00082 PRINTS:PR00723 PROSITE:PS00136 Pfam:PF05922 HSSP:Q45670 EMBL:AL080253 EMBL:AL161553 PIR:T10585 SPTR:Q9SUN6	2e-83
Ljwgs_025935.1	99.1.4.1105	GO_ID:25126							SUBL_ARATH	Calcium;Cellwall;Directproteinsequencing;Glycoprotein;Hydrolase;Protease;Serineprotease;Signal;Zymogen,Subtilisin-like protease precursor (EC 3.4.21.-) (Cucumisin-like serine protease).	7e-27	GO_ID:25126	TAIR|gene:2128594 SPTR:Q9SUN6 symbol:AT4G20430.1 [GO:0004289 "subtilase activity" evidence=ISS] [GO:0006508 "proteolysis" evidence=ISS] InterPro:IPR000209 InterPro:IPR010259 InterPro:IPR003137 Pfam:PF02225 Prosite:PS00138 Pfam:PF00082 PRINTS:PR00723 PROSITE:PS00136 Pfam:PF05922 HSSP:Q45670 EMBL:AL080253 EMBL:AL161553 PIR:T10585 SPTR:Q9SUN6	2e-83
gi45641684	99.2	Unclassified without homolog
TM0326.12	1.10.7.9	E1.14.13.21 flavonoid 3-monooxygenase [EC:1.14.13.21] [GO:0016711]	ath:At5g07990	F13G24.190; cytochrome P450 75A5 / flavonoid 3-monooxygenase / flavonoid 3-hydroxylase (F3H) (F35H) (TT7) [EC:1.14.13.21] [KO:K05280]	4e-67	BH0579	COG2124	9e-22	C93B1_GLYEC	Heme;Iron;Membrane;Metal-binding;Monooxygenase;NADP;Oxidoreductase;Transmembrane,Cytochrome P450 93B1 (EC 1.14.13.87) (Licodione synthase) ((2S)- flavanone 2-hydroxylase) (Flavone synthase II) (CYP GE-5).	4e-140	GO_ID:17300	TAIR|gene:2169433 SPTR:Q9FL56 symbol:AT5G06900.1 [GO:0019825 "oxygen binding" evidence=ISS] InterPro:IPR001128 Pfam:PF00067 InterPro:IPR002403 InterPro:IPR002401 PRINTS:PR00463 PRINTS:PR00385 PROSITE:PS00086 PRINTS:PR00465 EMBL:AB010697 SPTR:Q9FL56	2e-81
TM0326.12	1.11.14.4	E1.14.-.- [EC:1.14.-.-] [COG:COG2124]	ath:At5g07990	F13G24.190; cytochrome P450 75A5 / flavonoid 3-monooxygenase / flavonoid 3-hydroxylase (F3H) (F35H) (TT7) [EC:1.14.13.21] [KO:K05280]	4e-67	BH0579	COG2124	9e-22	C93B1_GLYEC	Heme;Iron;Membrane;Metal-binding;Monooxygenase;NADP;Oxidoreductase;Transmembrane,Cytochrome P450 93B1 (EC 1.14.13.87) (Licodione synthase) ((2S)- flavanone 2-hydroxylase) (Flavone synthase II) (CYP GE-5).	4e-140	GO_ID:17300	TAIR|gene:2169433 SPTR:Q9FL56 symbol:AT5G06900.1 [GO:0019825 "oxygen binding" evidence=ISS] InterPro:IPR001128 Pfam:PF00067 InterPro:IPR002403 InterPro:IPR002401 PRINTS:PR00463 PRINTS:PR00385 PROSITE:PS00086 PRINTS:PR00465 EMBL:AB010697 SPTR:Q9FL56	2e-81
TM0326.12	1.10.3.12	E1.14.-.- [EC:1.14.-.-] [COG:COG2124]	ath:At5g07990	F13G24.190; cytochrome P450 75A5 / flavonoid 3-monooxygenase / flavonoid 3-hydroxylase (F3H) (F35H) (TT7) [EC:1.14.13.21] [KO:K05280]	4e-67	BH0579	COG2124	9e-22	C93B1_GLYEC	Heme;Iron;Membrane;Metal-binding;Monooxygenase;NADP;Oxidoreductase;Transmembrane,Cytochrome P450 93B1 (EC 1.14.13.87) (Licodione synthase) ((2S)- flavanone 2-hydroxylase) (Flavone synthase II) (CYP GE-5).	4e-140	GO_ID:17300	TAIR|gene:2169433 SPTR:Q9FL56 symbol:AT5G06900.1 [GO:0019825 "oxygen binding" evidence=ISS] InterPro:IPR001128 Pfam:PF00067 InterPro:IPR002403 InterPro:IPR002401 PRINTS:PR00463 PRINTS:PR00385 PROSITE:PS00086 PRINTS:PR00465 EMBL:AB010697 SPTR:Q9FL56	2e-81
TM0326.12	1.10.6.12	E1.14.-.- [EC:1.14.-.-] [COG:COG2124]	ath:At5g07990	F13G24.190; cytochrome P450 75A5 / flavonoid 3-monooxygenase / flavonoid 3-hydroxylase (F3H) (F35H) (TT7) [EC:1.14.13.21] [KO:K05280]	4e-67	BH0579	COG2124	9e-22	C93B1_GLYEC	Heme;Iron;Membrane;Metal-binding;Monooxygenase;NADP;Oxidoreductase;Transmembrane,Cytochrome P450 93B1 (EC 1.14.13.87) (Licodione synthase) ((2S)- flavanone 2-hydroxylase) (Flavone synthase II) (CYP GE-5).	4e-140	GO_ID:17300	TAIR|gene:2169433 SPTR:Q9FL56 symbol:AT5G06900.1 [GO:0019825 "oxygen binding" evidence=ISS] InterPro:IPR001128 Pfam:PF00067 InterPro:IPR002403 InterPro:IPR002401 PRINTS:PR00463 PRINTS:PR00385 PROSITE:PS00086 PRINTS:PR00465 EMBL:AB010697 SPTR:Q9FL56	2e-81
TM0326.12	1.3.3.23	E1.14.14.1 unspecific monooxygenase [EC:1.14.14.1] [COG:COG2124] [GO:0050381]	ath:At5g07990	F13G24.190; cytochrome P450 75A5 / flavonoid 3-monooxygenase / flavonoid 3-hydroxylase (F3H) (F35H) (TT7) [EC:1.14.13.21] [KO:K05280]	4e-67	BH0579	COG2124	9e-22	C93B1_GLYEC	Heme;Iron;Membrane;Metal-binding;Monooxygenase;NADP;Oxidoreductase;Transmembrane,Cytochrome P450 93B1 (EC 1.14.13.87) (Licodione synthase) ((2S)- flavanone 2-hydroxylase) (Flavone synthase II) (CYP GE-5).	4e-140	GO_ID:17300	TAIR|gene:2169433 SPTR:Q9FL56 symbol:AT5G06900.1 [GO:0019825 "oxygen binding" evidence=ISS] InterPro:IPR001128 Pfam:PF00067 InterPro:IPR002403 InterPro:IPR002401 PRINTS:PR00463 PRINTS:PR00385 PROSITE:PS00086 PRINTS:PR00465 EMBL:AB010697 SPTR:Q9FL56	2e-81
TM0326.12	1.5.14.29	E1.14.14.1 unspecific monooxygenase [EC:1.14.14.1] [COG:COG2124] [GO:0050381]	ath:At5g07990	F13G24.190; cytochrome P450 75A5 / flavonoid 3-monooxygenase / flavonoid 3-hydroxylase (F3H) (F35H) (TT7) [EC:1.14.13.21] [KO:K05280]	4e-67	BH0579	COG2124	9e-22	C93B1_GLYEC	Heme;Iron;Membrane;Metal-binding;Monooxygenase;NADP;Oxidoreductase;Transmembrane,Cytochrome P450 93B1 (EC 1.14.13.87) (Licodione synthase) ((2S)- flavanone 2-hydroxylase) (Flavone synthase II) (CYP GE-5).	4e-140	GO_ID:17300	TAIR|gene:2169433 SPTR:Q9FL56 symbol:AT5G06900.1 [GO:0019825 "oxygen binding" evidence=ISS] InterPro:IPR001128 Pfam:PF00067 InterPro:IPR002403 InterPro:IPR002401 PRINTS:PR00463 PRINTS:PR00385 PROSITE:PS00086 PRINTS:PR00465 EMBL:AB010697 SPTR:Q9FL56	2e-81
TM0326.12	1.1.7.13	E1.14.-.- [EC:1.14.-.-] [COG:COG2124]	ath:At5g07990	F13G24.190; cytochrome P450 75A5 / flavonoid 3-monooxygenase / flavonoid 3-hydroxylase (F3H) (F35H) (TT7) [EC:1.14.13.21] [KO:K05280]	4e-67	BH0579	COG2124	9e-22	C93B1_GLYEC	Heme;Iron;Membrane;Metal-binding;Monooxygenase;NADP;Oxidoreductase;Transmembrane,Cytochrome P450 93B1 (EC 1.14.13.87) (Licodione synthase) ((2S)- flavanone 2-hydroxylase) (Flavone synthase II) (CYP GE-5).	4e-140	GO_ID:17300	TAIR|gene:2169433 SPTR:Q9FL56 symbol:AT5G06900.1 [GO:0019825 "oxygen binding" evidence=ISS] InterPro:IPR001128 Pfam:PF00067 InterPro:IPR002403 InterPro:IPR002401 PRINTS:PR00463 PRINTS:PR00385 PROSITE:PS00086 PRINTS:PR00465 EMBL:AB010697 SPTR:Q9FL56	2e-81
TM0326.12	1.11.4.6	E1.14.-.- [EC:1.14.-.-] [COG:COG2124]	ath:At5g07990	F13G24.190; cytochrome P450 75A5 / flavonoid 3-monooxygenase / flavonoid 3-hydroxylase (F3H) (F35H) (TT7) [EC:1.14.13.21] [KO:K05280]	4e-67	BH0579	COG2124	9e-22	C93B1_GLYEC	Heme;Iron;Membrane;Metal-binding;Monooxygenase;NADP;Oxidoreductase;Transmembrane,Cytochrome P450 93B1 (EC 1.14.13.87) (Licodione synthase) ((2S)- flavanone 2-hydroxylase) (Flavone synthase II) (CYP GE-5).	4e-140	GO_ID:17300	TAIR|gene:2169433 SPTR:Q9FL56 symbol:AT5G06900.1 [GO:0019825 "oxygen binding" evidence=ISS] InterPro:IPR001128 Pfam:PF00067 InterPro:IPR002403 InterPro:IPR002401 PRINTS:PR00463 PRINTS:PR00385 PROSITE:PS00086 PRINTS:PR00465 EMBL:AB010697 SPTR:Q9FL56	2e-81
TM0326.12	1.11.4.2	E1.14.14.1 unspecific monooxygenase [EC:1.14.14.1] [COG:COG2124] [GO:0050381]	ath:At5g07990	F13G24.190; cytochrome P450 75A5 / flavonoid 3-monooxygenase / flavonoid 3-hydroxylase (F3H) (F35H) (TT7) [EC:1.14.13.21] [KO:K05280]	4e-67	BH0579	COG2124	9e-22	C93B1_GLYEC	Heme;Iron;Membrane;Metal-binding;Monooxygenase;NADP;Oxidoreductase;Transmembrane,Cytochrome P450 93B1 (EC 1.14.13.87) (Licodione synthase) ((2S)- flavanone 2-hydroxylase) (Flavone synthase II) (CYP GE-5).	4e-140	GO_ID:17300	TAIR|gene:2169433 SPTR:Q9FL56 symbol:AT5G06900.1 [GO:0019825 "oxygen binding" evidence=ISS] InterPro:IPR001128 Pfam:PF00067 InterPro:IPR002403 InterPro:IPR002401 PRINTS:PR00463 PRINTS:PR00385 PROSITE:PS00086 PRINTS:PR00465 EMBL:AB010697 SPTR:Q9FL56	2e-81
Ljwgs_060503.1	3.3.10.117	BMPR1 bone morphogenetic protein receptor, type I [EC:2.7.1.37]	ath:At4g28490	F20O9.180; leucine-rich repeat transmembrane protein kinase, putative [EC:2.7.1.37] [KO:K00870]	5e-54				RPK1_IPONI	Alternativeinitiation;Alternativesplicing;ATP-binding;Glycoprotein;Kinase;Leucine-richrepeat;Membrane;Nucleotide-binding;Repeat;Serine/threonine-proteinkinase;Signal;Transferase;Transmembrane,Receptor-like protein kinase precursor (EC 2.7.1.37).	1e-60	GO_ID:15607	TAIR|gene:2170482 SPTR:Q9FL28 symbol:AT5G46330.1 [GO:0016301 "kinase activity" evidence=ISS] [GO:0004674 "protein serine/threonine kinase activity" evidence=ISS] [GO:0005524 "ATP binding" evidence=ISS] [GO:0006468 "protein amino acid phosphorylation" evidence=ISS] [GO:0007169 "transmembrane receptor protein tyrosine kinase signaling pathway" evidence=ISS] Pfam:PF00560 InterPro:IPR000719 InterPro:…	1e-112
Ljwgs_060503.1	3.2.2.1	Protein kinase [EC:2.7.1.37]	ath:At4g28490	F20O9.180; leucine-rich repeat transmembrane protein kinase, putative [EC:2.7.1.37] [KO:K00870]	5e-54				RPK1_IPONI	Alternativeinitiation;Alternativesplicing;ATP-binding;Glycoprotein;Kinase;Leucine-richrepeat;Membrane;Nucleotide-binding;Repeat;Serine/threonine-proteinkinase;Signal;Transferase;Transmembrane,Receptor-like protein kinase precursor (EC 2.7.1.37).	1e-60	GO_ID:15607	TAIR|gene:2170482 SPTR:Q9FL28 symbol:AT5G46330.1 [GO:0016301 "kinase activity" evidence=ISS] [GO:0004674 "protein serine/threonine kinase activity" evidence=ISS] [GO:0005524 "ATP binding" evidence=ISS] [GO:0006468 "protein amino acid phosphorylation" evidence=ISS] [GO:0007169 "transmembrane receptor protein tyrosine kinase signaling pathway" evidence=ISS] Pfam:PF00560 InterPro:IPR000719 InterPro:…	1e-112
gi45607961	99.2	Unclassified without homolog
Ljwgs_007084.1	99.2	Unclassified without homolog
Ljwgs_014799.2	99.1.3.2.119	STHY_ARATH							STHY_ARATH	Metal-binding;Nuclearprotein;Repeat;Zinc;Zinc-finger,Putative salt tolerance-like protein At1g78600.	1e-28	GO_ID:43337	TAIR|gene:2202929 SPTR:Q9SYM2 symbol:AT1G78600.1 [GO:0003700 "transcription factor activity" evidence=ISS] [GO:0045449 "regulation of transcription" evidence=TAS] [GO:0008270 "zinc ion binding" evidence=ISS] InterPro:IPR000315 InterPro:IPR002926 Pfam:PF00643 SMART:SM00336 PROSITE:PS50119 ProDom:PD007661 EMBL:AC007260 EMBL:AY093108 EMBL:BT006324 EMBL:AY087387 PIR:F96814 SPTR:Q9SYM2	4e-29
Ljwgs_014799.2	99.1.4.491	GO_ID:43337							STHY_ARATH	Metal-binding;Nuclearprotein;Repeat;Zinc;Zinc-finger,Putative salt tolerance-like protein At1g78600.	1e-28	GO_ID:43337	TAIR|gene:2202929 SPTR:Q9SYM2 symbol:AT1G78600.1 [GO:0003700 "transcription factor activity" evidence=ISS] [GO:0045449 "regulation of transcription" evidence=TAS] [GO:0008270 "zinc ion binding" evidence=ISS] InterPro:IPR000315 InterPro:IPR002926 Pfam:PF00643 SMART:SM00336 PROSITE:PS50119 ProDom:PD007661 EMBL:AC007260 EMBL:AY093108 EMBL:BT006324 EMBL:AY087387 PIR:F96814 SPTR:Q9SYM2	4e-29
chr3.CM0111.45	99.1.4.805	GO_ID:30735										GO_ID:30735	TAIR|gene:2099356 SPTR:Q8RWI7 symbol:AT3G14860.1 [GO:0005554 "molecular function unknown" evidence=ND] InterPro:IPR001258 Pfam:PF01436 EMBL:AY093056 EMBL:BT002079 SPTR:Q8RWI7	3e-138
Ljwgs_116947.1	99.2	Unclassified without homolog
Ljwgs_091734.1	99.1.4.806	GO_ID:41762										GO_ID:41762	TAIR|gene:2098694 SPTR:Q9SCR4 symbol:AT3G50610.1 [GO:0005554 "molecular function unknown" evidence=ND] [GO:0000004 "biological process unknown" evidence=ND] [GO:0008372 "cellular component unknown" evidence=ND] EMBL:AL133363 PIR:T46092 SPTR:Q9SCR4	2e-09
Ljwgs_118504.1	99.1.4.8006	GO_ID:47305							CHL1_ARATH	Herbicideresistance;Membrane;Nitrateassimilation;Symport;Transmembrane;Transport,Nitrate/chlorate transporter.	2e-12	GO_ID:47305	TAIR|gene:2006906 SPTR:Q9C808 symbol:AT1G33440.1 [GO:0005215 "transporter activity" evidence=ISS] [GO:0006857 "oligopeptide transport" evidence=ISS] [GO:0016020 "membrane" evidence=ISS] InterPro:IPR000109 Pfam:PF00854 GO:GO:0016020 EMBL:AC051630 PIR:B86458 SPTR:Q9C808	5e-16
Ljwgs_118504.1	99.1.3.2.370	CHL1_ARATH							CHL1_ARATH	Herbicideresistance;Membrane;Nitrateassimilation;Symport;Transmembrane;Transport,Nitrate/chlorate transporter.	2e-12	GO_ID:47305	TAIR|gene:2006906 SPTR:Q9C808 symbol:AT1G33440.1 [GO:0005215 "transporter activity" evidence=ISS] [GO:0006857 "oligopeptide transport" evidence=ISS] [GO:0016020 "membrane" evidence=ISS] InterPro:IPR000109 Pfam:PF00854 GO:GO:0016020 EMBL:AC051630 PIR:B86458 SPTR:Q9C808	5e-16
Ljwgs_008996.1	3.1.4.10.1	TC.HSP70 heat shock protein 70, Hsp70 family	cme:CMP145C	probable 70KDa heat shock cognate protein [KO:K03283]	7e-09	YJL034w	COG0443	6e-09	HSP70_ACHKL	ATP-binding;Chaperone;Nucleotide-binding,Heat shock 70 kDa protein.	2e-09	GO_ID:55383	SGD|S000003571 SPTR:P16474 symbol:KAR2 "HSP70 family, mammalian BiP (GPR78) homolog" [GO:0005788 "endoplasmic reticulum lumen" evidence=IDA] [GO:0016887 "ATPase activity" evidence=IDA] [GO:0051082 "unfolded protein binding" evidence=TAS] [GO:0000742 "karyogamy during conjugation with cellular fusion" evidence=IGI;IMP] [GO:0006616 "SRP-dependent cotranslational protein targeting to membrane, trans…	6e-09
Ljwgs_008996.1	2.3.1.3.1	TC.HSP70 heat shock protein 70, Hsp70 family	cme:CMP145C	probable 70KDa heat shock cognate protein [KO:K03283]	7e-09	YJL034w	COG0443	6e-09	HSP70_ACHKL	ATP-binding;Chaperone;Nucleotide-binding,Heat shock 70 kDa protein.	2e-09	GO_ID:55383	SGD|S000003571 SPTR:P16474 symbol:KAR2 "HSP70 family, mammalian BiP (GPR78) homolog" [GO:0005788 "endoplasmic reticulum lumen" evidence=IDA] [GO:0016887 "ATPase activity" evidence=IDA] [GO:0051082 "unfolded protein binding" evidence=TAS] [GO:0000742 "karyogamy during conjugation with cellular fusion" evidence=IGI;IMP] [GO:0006616 "SRP-dependent cotranslational protein targeting to membrane, trans…	6e-09
Ljwgs_008996.1	3.2.2.121	TC.HSP70 heat shock protein 70, Hsp70 family [COG:COG0443] [TC:1.A.33]	cme:CMP145C	probable 70KDa heat shock cognate protein [KO:K03283]	7e-09	YJL034w	COG0443	6e-09	HSP70_ACHKL	ATP-binding;Chaperone;Nucleotide-binding,Heat shock 70 kDa protein.	2e-09	GO_ID:55383	SGD|S000003571 SPTR:P16474 symbol:KAR2 "HSP70 family, mammalian BiP (GPR78) homolog" [GO:0005788 "endoplasmic reticulum lumen" evidence=IDA] [GO:0016887 "ATPase activity" evidence=IDA] [GO:0051082 "unfolded protein binding" evidence=TAS] [GO:0000742 "karyogamy during conjugation with cellular fusion" evidence=IGI;IMP] [GO:0006616 "SRP-dependent cotranslational protein targeting to membrane, trans…	6e-09
chr5.CM0024.38.1	1.9.4.15	E2.7.1.- [EC:2.7.1.-] [COG:COG0515 COG1493]	hsa:6787	NEK4; NIMA (never in mitosis gene a)-related kinase 4 [EC:2.7.1.37] [KO:K00870]	1e-56	YAR018c	COG0515	5e-28	NEK4_MOUSE	Alternativesplicing;ATP-binding;Cellcycle;Celldivision;Kinase;Magnesium;Metal-binding;Mitosis;Nuclearprotein;Nucleotide-binding;Phosphorylation;Serine/threonine-proteinkinase;Transferase,Serine/threonine-protein kinase Nek4 (EC 2.7.1.37) (NimA-related protein kinase 4) (Serine/threonine-protein kinase 2).	7e-58	GO_ID:19158	TAIR|gene:2185313 SPTR:Q8RX66 symbol:AT5G28290.1 [GO:0008372 "cellular component unknown" evidence=ND] [GO:0016301 "kinase activity" evidence=ISS] InterPro:IPR000719 InterPro:IPR002290 InterPro:IPR008271 Pfam:PF00069 Prosite:PS00108 Prosite:PS00107 ProDom:PD000001 PROSITE:PS50011 SMART:SM00220 HSSP:P31751 EMBL:AY090360 EMBL:BT015415 SPTR:Q8RX66	3e-117
chr5.CM0024.38.1	1.7.8.19	WAAY, rfaY lipopolysaccharide core biosynthesis protein RFAY [EC:2.7.-.-] [COG:COG0515]	hsa:6787	NEK4; NIMA (never in mitosis gene a)-related kinase 4 [EC:2.7.1.37] [KO:K00870]	1e-56	YAR018c	COG0515	5e-28	NEK4_MOUSE	Alternativesplicing;ATP-binding;Cellcycle;Celldivision;Kinase;Magnesium;Metal-binding;Mitosis;Nuclearprotein;Nucleotide-binding;Phosphorylation;Serine/threonine-proteinkinase;Transferase,Serine/threonine-protein kinase Nek4 (EC 2.7.1.37) (NimA-related protein kinase 4) (Serine/threonine-protein kinase 2).	7e-58	GO_ID:19158	TAIR|gene:2185313 SPTR:Q8RX66 symbol:AT5G28290.1 [GO:0008372 "cellular component unknown" evidence=ND] [GO:0016301 "kinase activity" evidence=ISS] InterPro:IPR000719 InterPro:IPR002290 InterPro:IPR008271 Pfam:PF00069 Prosite:PS00108 Prosite:PS00107 ProDom:PD000001 PROSITE:PS50011 SMART:SM00220 HSSP:P31751 EMBL:AY090360 EMBL:BT015415 SPTR:Q8RX66	3e-117
chr5.CM0024.38.1	1.1.17.19	E2.7.1.- [EC:2.7.1.-] [COG:COG0515 COG1493]	hsa:6787	NEK4; NIMA (never in mitosis gene a)-related kinase 4 [EC:2.7.1.37] [KO:K00870]	1e-56	YAR018c	COG0515	5e-28	NEK4_MOUSE	Alternativesplicing;ATP-binding;Cellcycle;Celldivision;Kinase;Magnesium;Metal-binding;Mitosis;Nuclearprotein;Nucleotide-binding;Phosphorylation;Serine/threonine-proteinkinase;Transferase,Serine/threonine-protein kinase Nek4 (EC 2.7.1.37) (NimA-related protein kinase 4) (Serine/threonine-protein kinase 2).	7e-58	GO_ID:19158	TAIR|gene:2185313 SPTR:Q8RX66 symbol:AT5G28290.1 [GO:0008372 "cellular component unknown" evidence=ND] [GO:0016301 "kinase activity" evidence=ISS] InterPro:IPR000719 InterPro:IPR002290 InterPro:IPR008271 Pfam:PF00069 Prosite:PS00108 Prosite:PS00107 ProDom:PD000001 PROSITE:PS50011 SMART:SM00220 HSSP:P31751 EMBL:AY090360 EMBL:BT015415 SPTR:Q8RX66	3e-117
chr5.CM0024.38.1	3.3.10.117	BMPR1 bone morphogenetic protein receptor, type I [EC:2.7.1.37]	hsa:6787	NEK4; NIMA (never in mitosis gene a)-related kinase 4 [EC:2.7.1.37] [KO:K00870]	1e-56	YAR018c	COG0515	5e-28	NEK4_MOUSE	Alternativesplicing;ATP-binding;Cellcycle;Celldivision;Kinase;Magnesium;Metal-binding;Mitosis;Nuclearprotein;Nucleotide-binding;Phosphorylation;Serine/threonine-proteinkinase;Transferase,Serine/threonine-protein kinase Nek4 (EC 2.7.1.37) (NimA-related protein kinase 4) (Serine/threonine-protein kinase 2).	7e-58	GO_ID:19158	TAIR|gene:2185313 SPTR:Q8RX66 symbol:AT5G28290.1 [GO:0008372 "cellular component unknown" evidence=ND] [GO:0016301 "kinase activity" evidence=ISS] InterPro:IPR000719 InterPro:IPR002290 InterPro:IPR008271 Pfam:PF00069 Prosite:PS00108 Prosite:PS00107 ProDom:PD000001 PROSITE:PS50011 SMART:SM00220 HSSP:P31751 EMBL:AY090360 EMBL:BT015415 SPTR:Q8RX66	3e-117
chr5.CM0024.38.1	1.11.16.8	E2.7.1.- [EC:2.7.1.-] [COG:COG0515 COG1493]	hsa:6787	NEK4; NIMA (never in mitosis gene a)-related kinase 4 [EC:2.7.1.37] [KO:K00870]	1e-56	YAR018c	COG0515	5e-28	NEK4_MOUSE	Alternativesplicing;ATP-binding;Cellcycle;Celldivision;Kinase;Magnesium;Metal-binding;Mitosis;Nuclearprotein;Nucleotide-binding;Phosphorylation;Serine/threonine-proteinkinase;Transferase,Serine/threonine-protein kinase Nek4 (EC 2.7.1.37) (NimA-related protein kinase 4) (Serine/threonine-protein kinase 2).	7e-58	GO_ID:19158	TAIR|gene:2185313 SPTR:Q8RX66 symbol:AT5G28290.1 [GO:0008372 "cellular component unknown" evidence=ND] [GO:0016301 "kinase activity" evidence=ISS] InterPro:IPR000719 InterPro:IPR002290 InterPro:IPR008271 Pfam:PF00069 Prosite:PS00108 Prosite:PS00107 ProDom:PD000001 PROSITE:PS50011 SMART:SM00220 HSSP:P31751 EMBL:AY090360 EMBL:BT015415 SPTR:Q8RX66	3e-117
chr5.CM0024.38.1	4.2.4	Cell cycle [CLASS:04110] [PATH:hsa04110] [COG:COG0515]	hsa:6787	NEK4; NIMA (never in mitosis gene a)-related kinase 4 [EC:2.7.1.37] [KO:K00870]	1e-56	YAR018c	COG0515	5e-28	NEK4_MOUSE	Alternativesplicing;ATP-binding;Cellcycle;Celldivision;Kinase;Magnesium;Metal-binding;Mitosis;Nuclearprotein;Nucleotide-binding;Phosphorylation;Serine/threonine-proteinkinase;Transferase,Serine/threonine-protein kinase Nek4 (EC 2.7.1.37) (NimA-related protein kinase 4) (Serine/threonine-protein kinase 2).	7e-58	GO_ID:19158	TAIR|gene:2185313 SPTR:Q8RX66 symbol:AT5G28290.1 [GO:0008372 "cellular component unknown" evidence=ND] [GO:0016301 "kinase activity" evidence=ISS] InterPro:IPR000719 InterPro:IPR002290 InterPro:IPR008271 Pfam:PF00069 Prosite:PS00108 Prosite:PS00107 ProDom:PD000001 PROSITE:PS50011 SMART:SM00220 HSSP:P31751 EMBL:AY090360 EMBL:BT015415 SPTR:Q8RX66	3e-117
chr5.CM0024.38.1	3.2.2.1	Protein kinase [EC:2.7.1.37]	hsa:6787	NEK4; NIMA (never in mitosis gene a)-related kinase 4 [EC:2.7.1.37] [KO:K00870]	1e-56	YAR018c	COG0515	5e-28	NEK4_MOUSE	Alternativesplicing;ATP-binding;Cellcycle;Celldivision;Kinase;Magnesium;Metal-binding;Mitosis;Nuclearprotein;Nucleotide-binding;Phosphorylation;Serine/threonine-proteinkinase;Transferase,Serine/threonine-protein kinase Nek4 (EC 2.7.1.37) (NimA-related protein kinase 4) (Serine/threonine-protein kinase 2).	7e-58	GO_ID:19158	TAIR|gene:2185313 SPTR:Q8RX66 symbol:AT5G28290.1 [GO:0008372 "cellular component unknown" evidence=ND] [GO:0016301 "kinase activity" evidence=ISS] InterPro:IPR000719 InterPro:IPR002290 InterPro:IPR008271 Pfam:PF00069 Prosite:PS00108 Prosite:PS00107 ProDom:PD000001 PROSITE:PS50011 SMART:SM00220 HSSP:P31751 EMBL:AY090360 EMBL:BT015415 SPTR:Q8RX66	3e-117
chr1.CM0033.36	1.10.9.5	E4.3.1.5 phenylalanine ammonia-lyase [EC:4.3.1.5] [GO:0045548]	ath:At2g37040	T1J8.22; phenylalanine ammonia-lyase 1 (PAL1) [EC:4.3.1.5] [KO:K01747]	0	SPy2089	COG2986	6e-59	PAL2_PEA	Lyase;Multigenefamily;Phenylpropanoidmetabolism,Phenylalanine ammonia-lyase 2 (EC 4.3.1.5).	0	GO_ID:7997	TAIR|gene:2057980 SPTR:Q94AN1 symbol:AT2G37040.1 [GO:0006952 "defense response" evidence=TAS] [GO:0009611 "response to wounding" evidence=TAS] [GO:0045548 "phenylalanine ammonia-lyase activity" evidence=ISS] [GO:0006979 "response to oxidative stress" evidence=IEP] InterPro:IPR001106 InterPro:IPR005922 Pfam:PF00221 GO:GO:0005737 GO:GO:0009058 HSSP:P21310 PROSITE:PS00488 EMBL:AY045919 EMBL:AY079363…	0
chr1.CM0033.36	1.5.13.12	E4.3.1.5 phenylalanine ammonia-lyase [EC:4.3.1.5] [GO:0045548]	ath:At2g37040	T1J8.22; phenylalanine ammonia-lyase 1 (PAL1) [EC:4.3.1.5] [KO:K01747]	0	SPy2089	COG2986	6e-59	PAL2_PEA	Lyase;Multigenefamily;Phenylpropanoidmetabolism,Phenylalanine ammonia-lyase 2 (EC 4.3.1.5).	0	GO_ID:7997	TAIR|gene:2057980 SPTR:Q94AN1 symbol:AT2G37040.1 [GO:0006952 "defense response" evidence=TAS] [GO:0009611 "response to wounding" evidence=TAS] [GO:0045548 "phenylalanine ammonia-lyase activity" evidence=ISS] [GO:0006979 "response to oxidative stress" evidence=IEP] InterPro:IPR001106 InterPro:IPR005922 Pfam:PF00221 GO:GO:0005737 GO:GO:0009058 HSSP:P21310 PROSITE:PS00488 EMBL:AY045919 EMBL:AY079363…	0
chr1.CM0033.36	1.5.11.11	E4.3.1.3, hutH histidine ammonia-lyase [EC:4.3.1.3] [COG:COG2986] [GO:0004397]	ath:At2g37040	T1J8.22; phenylalanine ammonia-lyase 1 (PAL1) [EC:4.3.1.5] [KO:K01747]	0	SPy2089	COG2986	6e-59	PAL2_PEA	Lyase;Multigenefamily;Phenylpropanoidmetabolism,Phenylalanine ammonia-lyase 2 (EC 4.3.1.5).	0	GO_ID:7997	TAIR|gene:2057980 SPTR:Q94AN1 symbol:AT2G37040.1 [GO:0006952 "defense response" evidence=TAS] [GO:0009611 "response to wounding" evidence=TAS] [GO:0045548 "phenylalanine ammonia-lyase activity" evidence=ISS] [GO:0006979 "response to oxidative stress" evidence=IEP] InterPro:IPR001106 InterPro:IPR005922 Pfam:PF00221 GO:GO:0005737 GO:GO:0009058 HSSP:P21310 PROSITE:PS00488 EMBL:AY045919 EMBL:AY079363…	0
chr1.CM0033.36	1.2.7.15	E4.3.1.5 phenylalanine ammonia-lyase [EC:4.3.1.5] [GO:0045548]	ath:At2g37040	T1J8.22; phenylalanine ammonia-lyase 1 (PAL1) [EC:4.3.1.5] [KO:K01747]	0	SPy2089	COG2986	6e-59	PAL2_PEA	Lyase;Multigenefamily;Phenylpropanoidmetabolism,Phenylalanine ammonia-lyase 2 (EC 4.3.1.5).	0	GO_ID:7997	TAIR|gene:2057980 SPTR:Q94AN1 symbol:AT2G37040.1 [GO:0006952 "defense response" evidence=TAS] [GO:0009611 "response to wounding" evidence=TAS] [GO:0045548 "phenylalanine ammonia-lyase activity" evidence=ISS] [GO:0006979 "response to oxidative stress" evidence=IEP] InterPro:IPR001106 InterPro:IPR005922 Pfam:PF00221 GO:GO:0005737 GO:GO:0009058 HSSP:P21310 PROSITE:PS00488 EMBL:AY045919 EMBL:AY079363…	0
chr1.CM0033.36	1.2.7.14	E4.3.1.3, hutH histidine ammonia-lyase [EC:4.3.1.3] [COG:COG2986] [GO:0004397]	ath:At2g37040	T1J8.22; phenylalanine ammonia-lyase 1 (PAL1) [EC:4.3.1.5] [KO:K01747]	0	SPy2089	COG2986	6e-59	PAL2_PEA	Lyase;Multigenefamily;Phenylpropanoidmetabolism,Phenylalanine ammonia-lyase 2 (EC 4.3.1.5).	0	GO_ID:7997	TAIR|gene:2057980 SPTR:Q94AN1 symbol:AT2G37040.1 [GO:0006952 "defense response" evidence=TAS] [GO:0009611 "response to wounding" evidence=TAS] [GO:0045548 "phenylalanine ammonia-lyase activity" evidence=ISS] [GO:0006979 "response to oxidative stress" evidence=IEP] InterPro:IPR001106 InterPro:IPR005922 Pfam:PF00221 GO:GO:0005737 GO:GO:0009058 HSSP:P21310 PROSITE:PS00488 EMBL:AY045919 EMBL:AY079363…	0
chr1.CM0033.36	1.5.12.36	E4.3.1.5 phenylalanine ammonia-lyase [EC:4.3.1.5] [GO:0045548]	ath:At2g37040	T1J8.22; phenylalanine ammonia-lyase 1 (PAL1) [EC:4.3.1.5] [KO:K01747]	0	SPy2089	COG2986	6e-59	PAL2_PEA	Lyase;Multigenefamily;Phenylpropanoidmetabolism,Phenylalanine ammonia-lyase 2 (EC 4.3.1.5).	0	GO_ID:7997	TAIR|gene:2057980 SPTR:Q94AN1 symbol:AT2G37040.1 [GO:0006952 "defense response" evidence=TAS] [GO:0009611 "response to wounding" evidence=TAS] [GO:0045548 "phenylalanine ammonia-lyase activity" evidence=ISS] [GO:0006979 "response to oxidative stress" evidence=IEP] InterPro:IPR001106 InterPro:IPR005922 Pfam:PF00221 GO:GO:0005737 GO:GO:0009058 HSSP:P21310 PROSITE:PS00488 EMBL:AY045919 EMBL:AY079363…	0
chr1.CM0800.39	99.1.2.177	COG2135				BS_yoqW	COG2135	7e-11				GO_ID:42618	TAIR|gene:2066240 SPTR:Q8GZ60 symbol:AT2G26470.1 [GO:0000004 "biological process unknown" evidence=ND] [GO:0005554 "molecular function unknown" evidence=ND] InterPro:IPR003738 Pfam:PF02586 EMBL:AK117192 EMBL:BT005894 SPTR:Q8GZ60	5e-44
chr1.CM0800.39	99.1.4.4569	GO_ID:42618				BS_yoqW	COG2135	7e-11				GO_ID:42618	TAIR|gene:2066240 SPTR:Q8GZ60 symbol:AT2G26470.1 [GO:0000004 "biological process unknown" evidence=ND] [GO:0005554 "molecular function unknown" evidence=ND] InterPro:IPR003738 Pfam:PF02586 EMBL:AK117192 EMBL:BT005894 SPTR:Q8GZ60	5e-44
chr6.CM0118.10.1	99.1.4.136	GO_ID:31690							ARFF_ARATH	Activator;Auxinsignalingpathway;DNA-binding;Multigenefamily;Nuclearprotein;Transcription;Transcriptionregulation,Auxin response factor 6.	1e-68	GO_ID:31690	TAIR|gene:2204236 SPTR:Q9ZTX8 symbol:AT1G30330.1 [GO:0003700 "transcription factor activity" evidence=ISS] [GO:0006355 "regulation of transcription, DNA-dependent" evidence=ISS] InterPro:IPR003340 InterPro:IPR010525 Pfam:PF02362 PROSITE:PS50863 PROSITE:PS50962 Pfam:PF06507 EMBL:AC025295 EMBL:AF013467 PIR:F86427 TRANSFAC:T04528 GeneFarm:3369 SPTR:Q9ZTX8	4e-69
chr6.CM0118.10.1	99.1.3.2.534	ARFF_ARATH							ARFF_ARATH	Activator;Auxinsignalingpathway;DNA-binding;Multigenefamily;Nuclearprotein;Transcription;Transcriptionregulation,Auxin response factor 6.	1e-68	GO_ID:31690	TAIR|gene:2204236 SPTR:Q9ZTX8 symbol:AT1G30330.1 [GO:0003700 "transcription factor activity" evidence=ISS] [GO:0006355 "regulation of transcription, DNA-dependent" evidence=ISS] InterPro:IPR003340 InterPro:IPR010525 Pfam:PF02362 PROSITE:PS50863 PROSITE:PS50962 Pfam:PF06507 EMBL:AC025295 EMBL:AF013467 PIR:F86427 TRANSFAC:T04528 GeneFarm:3369 SPTR:Q9ZTX8	4e-69
chr6.CM0314.23.1	1.2.6.9	E1.11.1.7 peroxidase [EC:1.11.1.7] [GO:0004601]	ath:At5g64120	MHJ24.10; peroxidase, putative [EC:1.11.1.7] [KO:K00430]	2e-101				PER2_ARAHY	Calcium;Glycoprotein;Heme;Hydrogenperoxide;Iron;Metal-binding;Multigenefamily;Oxidoreductase;Peroxidase;Signal,Cationic peroxidase 2 precursor (EC 1.11.1.7) (PNPC2).	2e-113	GO_ID:39002	TAIR|gene:2817951 SPTR:Q96506 symbol:AT1G05240.1 [GO:0004601 "peroxidase activity" evidence=ISS] InterPro:IPR002016 InterPro:IPR000823 Pfam:PF00141 InterPro:IPR010255 PROSITE:PS00435 PROSITE:PS00436 PRINTS:PR00458 PROSITE:PS50873 EMBL:AC000098 EMBL:X98802 EMBL:AY123989 EMBL:BT000584 PIR:A86187 HSSP:Q39034 GeneFarm:1831 GeneFarm:1832 PRINTS:PR00461 SPTR:Q96506	2e-68
chr6.CM0314.23.1	1.3.11.18	E1.11.1.7 peroxidase [EC:1.11.1.7] [GO:0004601]	ath:At5g64120	MHJ24.10; peroxidase, putative [EC:1.11.1.7] [KO:K00430]	2e-101				PER2_ARAHY	Calcium;Glycoprotein;Heme;Hydrogenperoxide;Iron;Metal-binding;Multigenefamily;Oxidoreductase;Peroxidase;Signal,Cationic peroxidase 2 precursor (EC 1.11.1.7) (PNPC2).	2e-113	GO_ID:39002	TAIR|gene:2817951 SPTR:Q96506 symbol:AT1G05240.1 [GO:0004601 "peroxidase activity" evidence=ISS] InterPro:IPR002016 InterPro:IPR000823 Pfam:PF00141 InterPro:IPR010255 PROSITE:PS00435 PROSITE:PS00436 PRINTS:PR00458 PROSITE:PS50873 EMBL:AC000098 EMBL:X98802 EMBL:AY123989 EMBL:BT000584 PIR:A86187 HSSP:Q39034 GeneFarm:1831 GeneFarm:1832 PRINTS:PR00461 SPTR:Q96506	2e-68
chr6.CM0314.23.1	1.5.13.21	E1.11.1.7 peroxidase [EC:1.11.1.7] [GO:0004601]	ath:At5g64120	MHJ24.10; peroxidase, putative [EC:1.11.1.7] [KO:K00430]	2e-101				PER2_ARAHY	Calcium;Glycoprotein;Heme;Hydrogenperoxide;Iron;Metal-binding;Multigenefamily;Oxidoreductase;Peroxidase;Signal,Cationic peroxidase 2 precursor (EC 1.11.1.7) (PNPC2).	2e-113	GO_ID:39002	TAIR|gene:2817951 SPTR:Q96506 symbol:AT1G05240.1 [GO:0004601 "peroxidase activity" evidence=ISS] InterPro:IPR002016 InterPro:IPR000823 Pfam:PF00141 InterPro:IPR010255 PROSITE:PS00435 PROSITE:PS00436 PRINTS:PR00458 PROSITE:PS50873 EMBL:AC000098 EMBL:X98802 EMBL:AY123989 EMBL:BT000584 PIR:A86187 HSSP:Q39034 GeneFarm:1831 GeneFarm:1832 PRINTS:PR00461 SPTR:Q96506	2e-68
chr6.CM0314.23.1	1.10.6.4	E1.11.1.7 peroxidase [EC:1.11.1.7] [GO:0004601]	ath:At5g64120	MHJ24.10; peroxidase, putative [EC:1.11.1.7] [KO:K00430]	2e-101				PER2_ARAHY	Calcium;Glycoprotein;Heme;Hydrogenperoxide;Iron;Metal-binding;Multigenefamily;Oxidoreductase;Peroxidase;Signal,Cationic peroxidase 2 precursor (EC 1.11.1.7) (PNPC2).	2e-113	GO_ID:39002	TAIR|gene:2817951 SPTR:Q96506 symbol:AT1G05240.1 [GO:0004601 "peroxidase activity" evidence=ISS] InterPro:IPR002016 InterPro:IPR000823 Pfam:PF00141 InterPro:IPR010255 PROSITE:PS00435 PROSITE:PS00436 PRINTS:PR00458 PROSITE:PS50873 EMBL:AC000098 EMBL:X98802 EMBL:AY123989 EMBL:BT000584 PIR:A86187 HSSP:Q39034 GeneFarm:1831 GeneFarm:1832 PRINTS:PR00461 SPTR:Q96506	2e-68
chr1.CM0591.48	99.1.4.908	GO_ID:34651										GO_ID:34651	ZFIN|ZDB-GENE-040718-48 SPTR:Q6DHR8 symbol:zgc:92136 "zgc:92136" [GO:0008372 "cellular component unknown" evidence=ND] InterPro:IPR001441 ZFIN:ZDB-GENE-040718-48 GO:GO:0008152 ProDom:PD003461 EMBL:BC075899 EMBL:BX897690 SPTR:Q6DHR8	3e-11
chr1.TM0386.12	99.1.3.2.422	Y326_METJA				MJ0326	COG2252	1e-32	Y326_METJA	Completeproteome;Hypotheticalprotein;Membrane;Transmembrane,Hypothetical protein MJ0326.	4e-32	GO_ID:3547	TAIR|gene:2157751 SPTR:Q9FGR5 symbol:AT5G50300.1 [GO:0005215 "transporter activity" evidence=ISS] [GO:0006810 "transport" evidence=ISS] [GO:0016020 "membrane" evidence=ISS] Pfam:Pf00860 InterPro:IPR006043 GO:GO:0006810 GO:GO:0016020 EMBL:AB024031 SPTR:Q9FGR5	2e-63
chr1.TM0386.12	99.1.2.189	COG2252				MJ0326	COG2252	1e-32	Y326_METJA	Completeproteome;Hypotheticalprotein;Membrane;Transmembrane,Hypothetical protein MJ0326.	4e-32	GO_ID:3547	TAIR|gene:2157751 SPTR:Q9FGR5 symbol:AT5G50300.1 [GO:0005215 "transporter activity" evidence=ISS] [GO:0006810 "transport" evidence=ISS] [GO:0016020 "membrane" evidence=ISS] Pfam:Pf00860 InterPro:IPR006043 GO:GO:0006810 GO:GO:0016020 EMBL:AB024031 SPTR:Q9FGR5	2e-63
chr1.TM0386.12	99.1.4.1817	GO_ID:3547				MJ0326	COG2252	1e-32	Y326_METJA	Completeproteome;Hypotheticalprotein;Membrane;Transmembrane,Hypothetical protein MJ0326.	4e-32	GO_ID:3547	TAIR|gene:2157751 SPTR:Q9FGR5 symbol:AT5G50300.1 [GO:0005215 "transporter activity" evidence=ISS] [GO:0006810 "transport" evidence=ISS] [GO:0016020 "membrane" evidence=ISS] Pfam:Pf00860 InterPro:IPR006043 GO:GO:0006810 GO:GO:0016020 EMBL:AB024031 SPTR:Q9FGR5	2e-63
gi45397748	99.2	Unclassified without homolog
Ljwgs_041577.1	1.4.1.42	E2.7.6.5, relA GTP pyrophosphokinase [EC:2.7.6.5] [COG:COG0317] [GO:0008728]	efa:EF1974	relA; GTP pyrophosphokinase [EC:2.7.6.5] [KO:K00951]	7e-16	spoT	COG0317	1e-13	SPOT_ECOLI	Completeproteome;Hydrolase;Manganese,Guanosine-3,5-bis(diphosphate) 3-pyrophosphohydrolase (EC 3.1.7.2) ((ppGpp)ase) (Penta-phosphate guanosine-3-pyrophosphohydrolase).	4e-13	GO_ID:6220	TIGR_CMR|CBU0303 SPTR:Q820X2 symbol:CBU0303 "guanosine-3,5-bis(diphosphate) 3-pyrophosphohydrolase" [GO:0008893 "guanosine-3,5-bis(diphosphate) 3-diphosphatase activity" evidence=ISS] [GO:0009267 "cellular response to starvation" evidence=ISS] InterPro:IPR002912 InterPro:IPR003607 InterPro:IPR004095 InterPro:IPR006674 InterPro:IPR007685 Pfam:PF01842 Pfam:PF02824 GO:GO:0008152 SMART:SM00471 Pfam:P…	1e-13
Ljwgs_041577.1	1.4.1.21	E3.1.7.2, spoT guanosine-3,5-bis(diphosphate) 3-pyrophosphohydrolase [EC:3.1.7.2] [COG:COG0317] [GO:0008893]	efa:EF1974	relA; GTP pyrophosphokinase [EC:2.7.6.5] [KO:K00951]	7e-16	spoT	COG0317	1e-13	SPOT_ECOLI	Completeproteome;Hydrolase;Manganese,Guanosine-3,5-bis(diphosphate) 3-pyrophosphohydrolase (EC 3.1.7.2) ((ppGpp)ase) (Penta-phosphate guanosine-3-pyrophosphohydrolase).	4e-13	GO_ID:6220	TIGR_CMR|CBU0303 SPTR:Q820X2 symbol:CBU0303 "guanosine-3,5-bis(diphosphate) 3-pyrophosphohydrolase" [GO:0008893 "guanosine-3,5-bis(diphosphate) 3-diphosphatase activity" evidence=ISS] [GO:0009267 "cellular response to starvation" evidence=ISS] InterPro:IPR002912 InterPro:IPR003607 InterPro:IPR004095 InterPro:IPR006674 InterPro:IPR007685 Pfam:PF01842 Pfam:PF02824 GO:GO:0008152 SMART:SM00471 Pfam:P…	1e-13
Ljwgs_000053.1	1.2.1.1.1.4	NUOD, nouD NADH dehydrogenase I chain D [COG:COG0649]	ath:nad7	NADH dehydrogenase subunit 7 [EC:1.6.99.3] [KO:K03935]	3e-18	XF0308	COG0649	7e-12	NUCM_NICSY	Mitochondrion;NAD;Oxidoreductase;Ubiquinone,NADH-ubiquinone oxidoreductase 49 kDa subunit (EC 1.6.5.3) (EC 1.6.99.3) (NADH dehydrogenase subunit 7).	2e-19	GO_ID:30281	TIGR_CMR|CBU1445 SPTR:Q83BQ8 symbol:CBU1445 "NADH dehydrogenase I, D subunit" [GO:0006120 "mitochondrial electron transport, NADH to ubiquinone" evidence=ISS] [GO:0008137 "NADH dehydrogenase (ubiquinone) activity" evidence=ISS] InterPro:IPR001135 Pfam:PF00346 InterPro:IPR010219 TIGRFAMs:TIGR01962 PROSITE:PS00535 EMBL:AE016964 TIGR:CBU1445 SPTR:Q83BQ8	6e-11
Ljwgs_000053.1	1.2.1.1.1.22	NDHH NADH dehydrogenase I subunit 7 [COG:COG0649]	ath:nad7	NADH dehydrogenase subunit 7 [EC:1.6.99.3] [KO:K03935]	3e-18	XF0308	COG0649	7e-12	NUCM_NICSY	Mitochondrion;NAD;Oxidoreductase;Ubiquinone,NADH-ubiquinone oxidoreductase 49 kDa subunit (EC 1.6.5.3) (EC 1.6.99.3) (NADH dehydrogenase subunit 7).	2e-19	GO_ID:30281	TIGR_CMR|CBU1445 SPTR:Q83BQ8 symbol:CBU1445 "NADH dehydrogenase I, D subunit" [GO:0006120 "mitochondrial electron transport, NADH to ubiquinone" evidence=ISS] [GO:0008137 "NADH dehydrogenase (ubiquinone) activity" evidence=ISS] InterPro:IPR001135 Pfam:PF00346 InterPro:IPR010219 TIGRFAMs:TIGR01962 PROSITE:PS00535 EMBL:AE016964 TIGR:CBU1445 SPTR:Q83BQ8	6e-11
Ljwgs_000053.1	1.9.11.19.4	NUOD, nouD NADH dehydrogenase I chain D [COG:COG0649]	ath:nad7	NADH dehydrogenase subunit 7 [EC:1.6.99.3] [KO:K03935]	3e-18	XF0308	COG0649	7e-12	NUCM_NICSY	Mitochondrion;NAD;Oxidoreductase;Ubiquinone,NADH-ubiquinone oxidoreductase 49 kDa subunit (EC 1.6.5.3) (EC 1.6.99.3) (NADH dehydrogenase subunit 7).	2e-19	GO_ID:30281	TIGR_CMR|CBU1445 SPTR:Q83BQ8 symbol:CBU1445 "NADH dehydrogenase I, D subunit" [GO:0006120 "mitochondrial electron transport, NADH to ubiquinone" evidence=ISS] [GO:0008137 "NADH dehydrogenase (ubiquinone) activity" evidence=ISS] InterPro:IPR001135 Pfam:PF00346 InterPro:IPR010219 TIGRFAMs:TIGR01962 PROSITE:PS00535 EMBL:AE016964 TIGR:CBU1445 SPTR:Q83BQ8	6e-11
Ljwgs_000053.1	1.2.1.1.3.2	NDUFS2 NADH dehydrogenase (ubiquinone) Fe-S protein 2	ath:nad7	NADH dehydrogenase subunit 7 [EC:1.6.99.3] [KO:K03935]	3e-18	XF0308	COG0649	7e-12	NUCM_NICSY	Mitochondrion;NAD;Oxidoreductase;Ubiquinone,NADH-ubiquinone oxidoreductase 49 kDa subunit (EC 1.6.5.3) (EC 1.6.99.3) (NADH dehydrogenase subunit 7).	2e-19	GO_ID:30281	TIGR_CMR|CBU1445 SPTR:Q83BQ8 symbol:CBU1445 "NADH dehydrogenase I, D subunit" [GO:0006120 "mitochondrial electron transport, NADH to ubiquinone" evidence=ISS] [GO:0008137 "NADH dehydrogenase (ubiquinone) activity" evidence=ISS] InterPro:IPR001135 Pfam:PF00346 InterPro:IPR010219 TIGRFAMs:TIGR01962 PROSITE:PS00535 EMBL:AE016964 TIGR:CBU1445 SPTR:Q83BQ8	6e-11
Ljwgs_052055.1	1.11.20.6	E1.1.1.1, adh alcohol dehydrogenase [EC:1.1.1.1] [COG:COG1012 COG1062 COG1064 COG1454] [GO:0004022 0004023 0004024 0004025]	bcz:BCZK3221	alcohol dehydrogenase, zinc-containing [EC:1.1.1.1] [KO:K00001]	6e-16	mll2594	COG0604	2e-13	QORH_ARATH	Chloroplast;NAD;Oxidoreductase;Plastid,Putative chloroplastic quinone-oxidoreductase homolog (EC 1.-.-.-).	1e-79	GO_ID:24935	TAIR|gene:2123205 SPTR:Q9SV68 symbol:AT4G13010.1 [GO:0008372 "cellular component unknown" evidence=ND] [GO:0008270 "zinc ion binding" evidence=ISS] InterPro:IPR002085 Pfam:PF00107 HSSP:P96202 EMBL:AL161535 EMBL:AL079349 EMBL:AY045857 EMBL:AF412068 EMBL:AY117154 EMBL:AY056396 PIR:T10203 SPTR:Q9SV68	4e-80
Ljwgs_052055.1	1.5.12.24	E1.1.1.1, adh alcohol dehydrogenase [EC:1.1.1.1] [COG:COG1012 COG1062 COG1064 COG1454] [GO:0004022 0004023 0004024 0004025]	bcz:BCZK3221	alcohol dehydrogenase, zinc-containing [EC:1.1.1.1] [KO:K00001]	6e-16	mll2594	COG0604	2e-13	QORH_ARATH	Chloroplast;NAD;Oxidoreductase;Plastid,Putative chloroplastic quinone-oxidoreductase homolog (EC 1.-.-.-).	1e-79	GO_ID:24935	TAIR|gene:2123205 SPTR:Q9SV68 symbol:AT4G13010.1 [GO:0008372 "cellular component unknown" evidence=ND] [GO:0008270 "zinc ion binding" evidence=ISS] InterPro:IPR002085 Pfam:PF00107 HSSP:P96202 EMBL:AL161535 EMBL:AL079349 EMBL:AY045857 EMBL:AF412068 EMBL:AY117154 EMBL:AY056396 PIR:T10203 SPTR:Q9SV68	4e-80
Ljwgs_052055.1	1.3.6.11	E1.1.1.1, adh alcohol dehydrogenase [EC:1.1.1.1] [COG:COG1012 COG1062 COG1064 COG1454] [GO:0004022 0004023 0004024 0004025]	bcz:BCZK3221	alcohol dehydrogenase, zinc-containing [EC:1.1.1.1] [KO:K00001]	6e-16	mll2594	COG0604	2e-13	QORH_ARATH	Chloroplast;NAD;Oxidoreductase;Plastid,Putative chloroplastic quinone-oxidoreductase homolog (EC 1.-.-.-).	1e-79	GO_ID:24935	TAIR|gene:2123205 SPTR:Q9SV68 symbol:AT4G13010.1 [GO:0008372 "cellular component unknown" evidence=ND] [GO:0008270 "zinc ion binding" evidence=ISS] InterPro:IPR002085 Pfam:PF00107 HSSP:P96202 EMBL:AL161535 EMBL:AL079349 EMBL:AY045857 EMBL:AF412068 EMBL:AY117154 EMBL:AY056396 PIR:T10203 SPTR:Q9SV68	4e-80
Ljwgs_052055.1	1.3.9.4	E1.1.1.1, adh alcohol dehydrogenase [EC:1.1.1.1] [COG:COG1012 COG1062 COG1064 COG1454] [GO:0004022 0004023 0004024 0004025]	bcz:BCZK3221	alcohol dehydrogenase, zinc-containing [EC:1.1.1.1] [KO:K00001]	6e-16	mll2594	COG0604	2e-13	QORH_ARATH	Chloroplast;NAD;Oxidoreductase;Plastid,Putative chloroplastic quinone-oxidoreductase homolog (EC 1.-.-.-).	1e-79	GO_ID:24935	TAIR|gene:2123205 SPTR:Q9SV68 symbol:AT4G13010.1 [GO:0008372 "cellular component unknown" evidence=ND] [GO:0008270 "zinc ion binding" evidence=ISS] InterPro:IPR002085 Pfam:PF00107 HSSP:P96202 EMBL:AL161535 EMBL:AL079349 EMBL:AY045857 EMBL:AF412068 EMBL:AY117154 EMBL:AY056396 PIR:T10203 SPTR:Q9SV68	4e-80
Ljwgs_052055.1	1.3.3.21	E1.1.1.1, adh alcohol dehydrogenase [EC:1.1.1.1] [COG:COG1012 COG1062 COG1064 COG1454] [GO:0004022 0004023 0004024 0004025]	bcz:BCZK3221	alcohol dehydrogenase, zinc-containing [EC:1.1.1.1] [KO:K00001]	6e-16	mll2594	COG0604	2e-13	QORH_ARATH	Chloroplast;NAD;Oxidoreductase;Plastid,Putative chloroplastic quinone-oxidoreductase homolog (EC 1.-.-.-).	1e-79	GO_ID:24935	TAIR|gene:2123205 SPTR:Q9SV68 symbol:AT4G13010.1 [GO:0008372 "cellular component unknown" evidence=ND] [GO:0008270 "zinc ion binding" evidence=ISS] InterPro:IPR002085 Pfam:PF00107 HSSP:P96202 EMBL:AL161535 EMBL:AL079349 EMBL:AY045857 EMBL:AF412068 EMBL:AY117154 EMBL:AY056396 PIR:T10203 SPTR:Q9SV68	4e-80
Ljwgs_052055.1	1.1.1.18	E1.1.1.1, adh alcohol dehydrogenase [EC:1.1.1.1] [COG:COG1012 COG1062 COG1064 COG1454] [GO:0004022 0004023 0004024 0004025]	bcz:BCZK3221	alcohol dehydrogenase, zinc-containing [EC:1.1.1.1] [KO:K00001]	6e-16	mll2594	COG0604	2e-13	QORH_ARATH	Chloroplast;NAD;Oxidoreductase;Plastid,Putative chloroplastic quinone-oxidoreductase homolog (EC 1.-.-.-).	1e-79	GO_ID:24935	TAIR|gene:2123205 SPTR:Q9SV68 symbol:AT4G13010.1 [GO:0008372 "cellular component unknown" evidence=ND] [GO:0008270 "zinc ion binding" evidence=ISS] InterPro:IPR002085 Pfam:PF00107 HSSP:P96202 EMBL:AL161535 EMBL:AL079349 EMBL:AY045857 EMBL:AF412068 EMBL:AY117154 EMBL:AY056396 PIR:T10203 SPTR:Q9SV68	4e-80
Ljwgs_016568.1	4.2.4.64	CAK1 serine/threonine-protein kinase CAK1 [GO:0004693]							CCND3_ARATH	Cellcycle;Celldivision;Cyclin;Multigenefamily,Cyclin delta-3.	4e-62	GO_ID:15561	TAIR|gene:2083127 SPTR:Q9SN11 symbol:AT3G50070.1 [GO:0000074 "regulation of progression through cell cycle" evidence=ISS] [GO:0004693 "cyclin-dependent protein kinase activity" evidence=ISS] InterPro:IPR006671 InterPro:IPR004367 GO:GO:0005634 GO:GO:0000910 Pfam:PF02984 Pfam:PF00134 PROSITE:PS00292 InterPro:IPR006670 SMART:SM00385 EMBL:AL132978 EMBL:AY052665 EMBL:AY063729 EMBL:AY087498 PIR:T45860 …	8e-79
Ljwgs_016568.1	4.5.2.34	CDK5 cyclin-dependent kinase 5 [GO:0004693]							CCND3_ARATH	Cellcycle;Celldivision;Cyclin;Multigenefamily,Cyclin delta-3.	4e-62	GO_ID:15561	TAIR|gene:2083127 SPTR:Q9SN11 symbol:AT3G50070.1 [GO:0000074 "regulation of progression through cell cycle" evidence=ISS] [GO:0004693 "cyclin-dependent protein kinase activity" evidence=ISS] InterPro:IPR006671 InterPro:IPR004367 GO:GO:0005634 GO:GO:0000910 Pfam:PF02984 Pfam:PF00134 PROSITE:PS00292 InterPro:IPR006670 SMART:SM00385 EMBL:AL132978 EMBL:AY052665 EMBL:AY063729 EMBL:AY087498 PIR:T45860 …	8e-79
Ljwgs_016568.1	4.3.4.18	CDK1, CDC2 cyclin-dependent kinase 1 [GO:0004693]							CCND3_ARATH	Cellcycle;Celldivision;Cyclin;Multigenefamily,Cyclin delta-3.	4e-62	GO_ID:15561	TAIR|gene:2083127 SPTR:Q9SN11 symbol:AT3G50070.1 [GO:0000074 "regulation of progression through cell cycle" evidence=ISS] [GO:0004693 "cyclin-dependent protein kinase activity" evidence=ISS] InterPro:IPR006671 InterPro:IPR004367 GO:GO:0005634 GO:GO:0000910 Pfam:PF02984 Pfam:PF00134 PROSITE:PS00292 InterPro:IPR006670 SMART:SM00385 EMBL:AL132978 EMBL:AY052665 EMBL:AY063729 EMBL:AY087498 PIR:T45860 …	8e-79
Ljwgs_016568.1	3.2.9.97	CDK1, CDC2 cyclin-dependent kinase 1 [GO:0004693]							CCND3_ARATH	Cellcycle;Celldivision;Cyclin;Multigenefamily,Cyclin delta-3.	4e-62	GO_ID:15561	TAIR|gene:2083127 SPTR:Q9SN11 symbol:AT3G50070.1 [GO:0000074 "regulation of progression through cell cycle" evidence=ISS] [GO:0004693 "cyclin-dependent protein kinase activity" evidence=ISS] InterPro:IPR006671 InterPro:IPR004367 GO:GO:0005634 GO:GO:0000910 Pfam:PF02984 Pfam:PF00134 PROSITE:PS00292 InterPro:IPR006670 SMART:SM00385 EMBL:AL132978 EMBL:AY052665 EMBL:AY063729 EMBL:AY087498 PIR:T45860 …	8e-79
Ljwgs_016568.1	4.3.3.24	CDK4 cyclin-dependent kinase 4 [GO:0004693]							CCND3_ARATH	Cellcycle;Celldivision;Cyclin;Multigenefamily,Cyclin delta-3.	4e-62	GO_ID:15561	TAIR|gene:2083127 SPTR:Q9SN11 symbol:AT3G50070.1 [GO:0000074 "regulation of progression through cell cycle" evidence=ISS] [GO:0004693 "cyclin-dependent protein kinase activity" evidence=ISS] InterPro:IPR006671 InterPro:IPR004367 GO:GO:0005634 GO:GO:0000910 Pfam:PF02984 Pfam:PF00134 PROSITE:PS00292 InterPro:IPR006670 SMART:SM00385 EMBL:AL132978 EMBL:AY052665 EMBL:AY063729 EMBL:AY087498 PIR:T45860 …	8e-79
Ljwgs_016568.1	3.2.13.67	CDK4 cyclin-dependent kinase 4 [GO:0004693]							CCND3_ARATH	Cellcycle;Celldivision;Cyclin;Multigenefamily,Cyclin delta-3.	4e-62	GO_ID:15561	TAIR|gene:2083127 SPTR:Q9SN11 symbol:AT3G50070.1 [GO:0000074 "regulation of progression through cell cycle" evidence=ISS] [GO:0004693 "cyclin-dependent protein kinase activity" evidence=ISS] InterPro:IPR006671 InterPro:IPR004367 GO:GO:0005634 GO:GO:0000910 Pfam:PF02984 Pfam:PF00134 PROSITE:PS00292 InterPro:IPR006670 SMART:SM00385 EMBL:AL132978 EMBL:AY052665 EMBL:AY063729 EMBL:AY087498 PIR:T45860 …	8e-79
Ljwgs_016568.1	4.2.4.2	cyclin-dependent kinase [GO:0004693]							CCND3_ARATH	Cellcycle;Celldivision;Cyclin;Multigenefamily,Cyclin delta-3.	4e-62	GO_ID:15561	TAIR|gene:2083127 SPTR:Q9SN11 symbol:AT3G50070.1 [GO:0000074 "regulation of progression through cell cycle" evidence=ISS] [GO:0004693 "cyclin-dependent protein kinase activity" evidence=ISS] InterPro:IPR006671 InterPro:IPR004367 GO:GO:0005634 GO:GO:0000910 Pfam:PF02984 Pfam:PF00134 PROSITE:PS00292 InterPro:IPR006670 SMART:SM00385 EMBL:AL132978 EMBL:AY052665 EMBL:AY063729 EMBL:AY087498 PIR:T45860 …	8e-79
Ljwgs_052657.1	99.1.4.1546	GO_ID:14907							LECA_CASCR	Acetylation;Chitin-binding;Directproteinsequencing;Hemagglutinin;Lectin;Mannose-binding;Mitogen,Agglutinin (CCA).	9e-11	GO_ID:14907	TAIR|gene:2032621 SPTR:Q9SSM3 symbol:AT1G73040.1 [GO:0000004 "biological process unknown" evidence=ND] [GO:0005554 "molecular function unknown" evidence=ND] [GO:0008372 "cellular component unknown" evidence=ND] InterPro:IPR001229 HSSP:P18674 Pfam:PF01419 EMBL:AC008017 EMBL:BT021916 PIR:H96755 SPTR:Q9SSM3	9e-16
Ljwgs_052657.1	99.1.3.2.1031	LECA_CASCR							LECA_CASCR	Acetylation;Chitin-binding;Directproteinsequencing;Hemagglutinin;Lectin;Mannose-binding;Mitogen,Agglutinin (CCA).	9e-11	GO_ID:14907	TAIR|gene:2032621 SPTR:Q9SSM3 symbol:AT1G73040.1 [GO:0000004 "biological process unknown" evidence=ND] [GO:0005554 "molecular function unknown" evidence=ND] [GO:0008372 "cellular component unknown" evidence=ND] InterPro:IPR001229 HSSP:P18674 Pfam:PF01419 EMBL:AC008017 EMBL:BT021916 PIR:H96755 SPTR:Q9SSM3	9e-16
TM0445.39	1.3.10.25	E2.1.1.103, NMT phosphoethanolamine N-methyltransferase [EC:2.1.1.103] [GO:0000234]	ath:At1g48600	T1N15.23; phosphoethanolamine N-methyltransferase 2, putative (NMT2) [EC:2.1.1.103] [KO:K05929]	1e-44				PEAM2_ARATH	Methyltransferase;Phospholipidbiosynthesis;Repeat;Transferase,Putative phosphoethanolamine N-methyltransferase 2 (EC 2.1.1.103).	7e-45
TM0648.10	1.9.4.15	E2.7.1.- [EC:2.7.1.-] [COG:COG0515 COG1493]	ath:At5g02290	T1E22.50; protein kinase, putative [EC:2.7.1.37] [KO:K00870]	2e-31	slr0152	COG0515	3e-11	CRI4_MAIZE	ATP-binding;Kinase;Membrane;Nucleotide-binding;Receptor;Repeat;Serine/threonine-proteinkinase;Signal;Transferase;Transmembrane,Putative receptor protein kinase CRINKLY4 precursor (EC 2.7.1.-).	2e-34	GO_ID:6135	TAIR|gene:2025741 SPTR:Q9SAH3 symbol:AT1G80870.1 [GO:0016301 "kinase activity" evidence=ISS] InterPro:IPR000719 InterPro:IPR008271 Pfam:PF00069 Prosite:PS00108 Prosite:PS00107 ProDom:PD000001 PROSITE:PS50011 EMBL:AC011713 PIR:E96841 SPTR:Q9SAH3	5e-121
TM0648.10	1.7.8.19	WAAY, rfaY lipopolysaccharide core biosynthesis protein RFAY [EC:2.7.-.-] [COG:COG0515]	ath:At5g02290	T1E22.50; protein kinase, putative [EC:2.7.1.37] [KO:K00870]	2e-31	slr0152	COG0515	3e-11	CRI4_MAIZE	ATP-binding;Kinase;Membrane;Nucleotide-binding;Receptor;Repeat;Serine/threonine-proteinkinase;Signal;Transferase;Transmembrane,Putative receptor protein kinase CRINKLY4 precursor (EC 2.7.1.-).	2e-34	GO_ID:6135	TAIR|gene:2025741 SPTR:Q9SAH3 symbol:AT1G80870.1 [GO:0016301 "kinase activity" evidence=ISS] InterPro:IPR000719 InterPro:IPR008271 Pfam:PF00069 Prosite:PS00108 Prosite:PS00107 ProDom:PD000001 PROSITE:PS50011 EMBL:AC011713 PIR:E96841 SPTR:Q9SAH3	5e-121
TM0648.10	1.1.17.19	E2.7.1.- [EC:2.7.1.-] [COG:COG0515 COG1493]	ath:At5g02290	T1E22.50; protein kinase, putative [EC:2.7.1.37] [KO:K00870]	2e-31	slr0152	COG0515	3e-11	CRI4_MAIZE	ATP-binding;Kinase;Membrane;Nucleotide-binding;Receptor;Repeat;Serine/threonine-proteinkinase;Signal;Transferase;Transmembrane,Putative receptor protein kinase CRINKLY4 precursor (EC 2.7.1.-).	2e-34	GO_ID:6135	TAIR|gene:2025741 SPTR:Q9SAH3 symbol:AT1G80870.1 [GO:0016301 "kinase activity" evidence=ISS] InterPro:IPR000719 InterPro:IPR008271 Pfam:PF00069 Prosite:PS00108 Prosite:PS00107 ProDom:PD000001 PROSITE:PS50011 EMBL:AC011713 PIR:E96841 SPTR:Q9SAH3	5e-121
TM0648.10	1.11.16.8	E2.7.1.- [EC:2.7.1.-] [COG:COG0515 COG1493]	ath:At5g02290	T1E22.50; protein kinase, putative [EC:2.7.1.37] [KO:K00870]	2e-31	slr0152	COG0515	3e-11	CRI4_MAIZE	ATP-binding;Kinase;Membrane;Nucleotide-binding;Receptor;Repeat;Serine/threonine-proteinkinase;Signal;Transferase;Transmembrane,Putative receptor protein kinase CRINKLY4 precursor (EC 2.7.1.-).	2e-34	GO_ID:6135	TAIR|gene:2025741 SPTR:Q9SAH3 symbol:AT1G80870.1 [GO:0016301 "kinase activity" evidence=ISS] InterPro:IPR000719 InterPro:IPR008271 Pfam:PF00069 Prosite:PS00108 Prosite:PS00107 ProDom:PD000001 PROSITE:PS50011 EMBL:AC011713 PIR:E96841 SPTR:Q9SAH3	5e-121
TM0648.10	4.2.4	Cell cycle [CLASS:04110] [PATH:hsa04110] [COG:COG0515]	ath:At5g02290	T1E22.50; protein kinase, putative [EC:2.7.1.37] [KO:K00870]	2e-31	slr0152	COG0515	3e-11	CRI4_MAIZE	ATP-binding;Kinase;Membrane;Nucleotide-binding;Receptor;Repeat;Serine/threonine-proteinkinase;Signal;Transferase;Transmembrane,Putative receptor protein kinase CRINKLY4 precursor (EC 2.7.1.-).	2e-34	GO_ID:6135	TAIR|gene:2025741 SPTR:Q9SAH3 symbol:AT1G80870.1 [GO:0016301 "kinase activity" evidence=ISS] InterPro:IPR000719 InterPro:IPR008271 Pfam:PF00069 Prosite:PS00108 Prosite:PS00107 ProDom:PD000001 PROSITE:PS50011 EMBL:AC011713 PIR:E96841 SPTR:Q9SAH3	5e-121
TC18052	99.2	Unclassified without homolog
Ljwgs_025643.1	1.10.8.10	E1.21.3.3 reticuline oxidase [EC:1.21.3.3]				BS_ygaK	COG0277	8e-14	RETO_ESCCA	Alkaloidmetabolism;Directproteinsequencing;FAD;Flavoprotein;Glycoprotein;Oxidoreductase;Signal,Reticuline oxidase precursor (EC 1.21.3.3) (Berberine-bridge-forming enzyme) (BBE) (Tetrahydroprotoberberine synthase).	4e-42	GO_ID:45513	TAIR|gene:2204603 SPTR:Q9SA85 symbol:AT1G30700.1 [GO:0009055 "electron carrier activity" evidence=ISS] Pfam:PF01565 InterPro:IPR006094 EMBL:AC007060 EMBL:AF419607 EMBL:AY140079 EMBL:BT010384 PIR:E86432 SPTR:Q9SA85	3e-106
Ljwgs_025643.1	1.1.11.23.1	DLD D-lactate dehydrogenase [COG:COG0277]				BS_ygaK	COG0277	8e-14	RETO_ESCCA	Alkaloidmetabolism;Directproteinsequencing;FAD;Flavoprotein;Glycoprotein;Oxidoreductase;Signal,Reticuline oxidase precursor (EC 1.21.3.3) (Berberine-bridge-forming enzyme) (BBE) (Tetrahydroprotoberberine synthase).	4e-42	GO_ID:45513	TAIR|gene:2204603 SPTR:Q9SA85 symbol:AT1G30700.1 [GO:0009055 "electron carrier activity" evidence=ISS] Pfam:PF01565 InterPro:IPR006094 EMBL:AC007060 EMBL:AF419607 EMBL:AY140079 EMBL:BT010384 PIR:E86432 SPTR:Q9SA85	3e-106
Ljwgs_025643.1	1.1.12.6	E1.1.3.15, glcD (S)-2-hydroxy-acid oxidase [EC:1.1.3.15] [COG:COG0277] [GO:0003973]				BS_ygaK	COG0277	8e-14	RETO_ESCCA	Alkaloidmetabolism;Directproteinsequencing;FAD;Flavoprotein;Glycoprotein;Oxidoreductase;Signal,Reticuline oxidase precursor (EC 1.21.3.3) (Berberine-bridge-forming enzyme) (BBE) (Tetrahydroprotoberberine synthase).	4e-42	GO_ID:45513	TAIR|gene:2204603 SPTR:Q9SA85 symbol:AT1G30700.1 [GO:0009055 "electron carrier activity" evidence=ISS] Pfam:PF01565 InterPro:IPR006094 EMBL:AC007060 EMBL:AF419607 EMBL:AY140079 EMBL:BT010384 PIR:E86432 SPTR:Q9SA85	3e-106
gi45574843	99.2	Unclassified without homolog
Ljwgs_048194.1	99.1.4.5889	GO_ID:22840										GO_ID:22840	TAIR|gene:2162201 SPTR:Q9FM57 symbol:AT5G55820.1 [GO:0000004 "biological process unknown" evidence=ND] InterPro:IPR005635 Pfam:PF03941 EMBL:AB009050 SPTR:Q9FM57	2e-09
gi45608992	99.2	Unclassified without homolog
Ljwgs_115006.1	99.1.4.1464	GO_ID:15574							MYB86_ARATH	Activator;DNA-binding;Nuclearprotein;Repeat;Transcription;Transcriptionregulation,Transcription factor MYB86 (Myb-related protein 86) (AtMYB86) (Myb homolog 4) (AtMyb4).	8e-52	GO_ID:15574	TAIR|gene:2195527 SPTR:Q9SRB0 symbol:AT1G63910.1 [GO:0003700 "transcription factor activity" evidence=ISS] [GO:0045449 "regulation of transcription" evidence=TAS] [GO:0003677 "DNA binding" evidence=ISS] InterPro:IPR001005 Pfam:PF00249 InterPro:IPR012287 PROSITE:PS50090 SMART:SM00717 HSSP:P06876 PROSITE:PS00037 PROSITE:PS00334 EMBL:AC010852 EMBL:AF214116 EMBL:AY519564 PIR:C96664 SPTR:Q9SRB0	1e-66
Ljwgs_115006.1	99.1.3.2.1534	MYB86_ARATH							MYB86_ARATH	Activator;DNA-binding;Nuclearprotein;Repeat;Transcription;Transcriptionregulation,Transcription factor MYB86 (Myb-related protein 86) (AtMYB86) (Myb homolog 4) (AtMyb4).	8e-52	GO_ID:15574	TAIR|gene:2195527 SPTR:Q9SRB0 symbol:AT1G63910.1 [GO:0003700 "transcription factor activity" evidence=ISS] [GO:0045449 "regulation of transcription" evidence=TAS] [GO:0003677 "DNA binding" evidence=ISS] InterPro:IPR001005 Pfam:PF00249 InterPro:IPR012287 PROSITE:PS50090 SMART:SM00717 HSSP:P06876 PROSITE:PS00037 PROSITE:PS00334 EMBL:AC010852 EMBL:AF214116 EMBL:AY519564 PIR:C96664 SPTR:Q9SRB0	1e-66
Ljwgs_021683.1	99.1.4.4389	GO_ID:42297										GO_ID:42297	TAIR|gene:2032136 SPTR:Q9FZ97 symbol:AT1G28240.1 [GO:0000004 "biological process unknown" evidence=ND] [GO:0005554 "molecular function unknown" evidence=ND] [GO:0008372 "cellular component unknown" evidence=ND] InterPro:IPR006852 Pfam:PF04765 EMBL:AC021044 PIR:E86408 SPTR:Q9FZ97	3e-31
Ljwgs_054720.1	99.2	Unclassified without homolog
Ljwgs_039318.1	99.1.4.4987	GO_ID:9418										GO_ID:9418	TAIR|gene:2184416 SPTR:Q9LZ71 symbol:AT5G04550.1 [GO:0000004 "biological process unknown" evidence=ND] [GO:0005554 "molecular function unknown" evidence=ND] [GO:0008372 "cellular component unknown" evidence=ND] EMBL:AL162875 EMBL:AY062477 EMBL:AY093103 EMBL:AF367313 EMBL:AY093261 PIR:T48450 InterPro:IPR007700 Pfam:PF05003 SPTR:Q9LZ71	5e-52
Ljwgs_001709.2	3.1.1.38	ABC.MR putative ABC transport system ATP-binding protein [COG:COG1132 COG2274] [TC:3.A.1.21 3.A.1.106 3.A.1.110 3.A.1.112 3.A.1.113 3.A.1.117]	rno:24891	Abcb4; ATP-binding cassette, sub-family B (MDR/TAP), member 4 [KO:K05659]	1e-88	DRA0349	COG1132	7e-65	MDR2_RAT	ATP-binding;Glycoprotein;Membrane;Multigenefamily;Nucleotide-binding;Repeat;Transmembrane;Transport,Multidrug resistance protein 2 (P-glycoprotein 2) (P-glycoprotein 3).	7e-89	GO_ID:36704	TAIR|gene:2196144 SPTR:Q9FWX7 symbol:AT1G02520.1 [GO:0042626 "ATPase activity, coupled to transmembrane movement of substances" evidence=ISS] InterPro:IPR003593 InterPro:IPR003439 InterPro:IPR001140 Pfam:PF00664 Pfam:PF00005 InterPro:IPR011527 Prosite:PS00211 SMART:SM00382 ProDom:PD000006 PROSITE:PS50893 GO:GO:0006810 PROSITE:PS50929 HSSP:P08716 EMBL:AC022521 PIR:E86155 SPTR:Q9FWX7	4e-151
Ljwgs_001709.2	3.1.1.33	ABCC-BAC ATP-binding casette, subfamily C, bacterial [COG:COG4988 COG4987 COG1132 COG2274] [TC:3.A.1.110 3.A.1.112]	rno:24891	Abcb4; ATP-binding cassette, sub-family B (MDR/TAP), member 4 [KO:K05659]	1e-88	DRA0349	COG1132	7e-65	MDR2_RAT	ATP-binding;Glycoprotein;Membrane;Multigenefamily;Nucleotide-binding;Repeat;Transmembrane;Transport,Multidrug resistance protein 2 (P-glycoprotein 2) (P-glycoprotein 3).	7e-89	GO_ID:36704	TAIR|gene:2196144 SPTR:Q9FWX7 symbol:AT1G02520.1 [GO:0042626 "ATPase activity, coupled to transmembrane movement of substances" evidence=ISS] InterPro:IPR003593 InterPro:IPR003439 InterPro:IPR001140 Pfam:PF00664 Pfam:PF00005 InterPro:IPR011527 Prosite:PS00211 SMART:SM00382 ProDom:PD000006 PROSITE:PS50893 GO:GO:0006810 PROSITE:PS50929 HSSP:P08716 EMBL:AC022521 PIR:E86155 SPTR:Q9FWX7	4e-151
Ljwgs_001709.2	3.1.1.31.13	ABCB-BAC ATP-binding casette, subfamily B, bacterial [COG:COG1132 COG2274 COG5265] [TC:3.A.1.21 3.A.1.106 3.A.1.109 3.A.1.117]	rno:24891	Abcb4; ATP-binding cassette, sub-family B (MDR/TAP), member 4 [KO:K05659]	1e-88	DRA0349	COG1132	7e-65	MDR2_RAT	ATP-binding;Glycoprotein;Membrane;Multigenefamily;Nucleotide-binding;Repeat;Transmembrane;Transport,Multidrug resistance protein 2 (P-glycoprotein 2) (P-glycoprotein 3).	7e-89	GO_ID:36704	TAIR|gene:2196144 SPTR:Q9FWX7 symbol:AT1G02520.1 [GO:0042626 "ATPase activity, coupled to transmembrane movement of substances" evidence=ISS] InterPro:IPR003593 InterPro:IPR003439 InterPro:IPR001140 Pfam:PF00664 Pfam:PF00005 InterPro:IPR011527 Prosite:PS00211 SMART:SM00382 ProDom:PD000006 PROSITE:PS50893 GO:GO:0006810 PROSITE:PS50929 HSSP:P08716 EMBL:AC022521 PIR:E86155 SPTR:Q9FWX7	4e-151
Ljwgs_001709.2	3.1.1.31.7	ABCB4 ATP-binding cassette, subfamily B (MDR/TAP), member 4	rno:24891	Abcb4; ATP-binding cassette, sub-family B (MDR/TAP), member 4 [KO:K05659]	1e-88	DRA0349	COG1132	7e-65	MDR2_RAT	ATP-binding;Glycoprotein;Membrane;Multigenefamily;Nucleotide-binding;Repeat;Transmembrane;Transport,Multidrug resistance protein 2 (P-glycoprotein 2) (P-glycoprotein 3).	7e-89	GO_ID:36704	TAIR|gene:2196144 SPTR:Q9FWX7 symbol:AT1G02520.1 [GO:0042626 "ATPase activity, coupled to transmembrane movement of substances" evidence=ISS] InterPro:IPR003593 InterPro:IPR003439 InterPro:IPR001140 Pfam:PF00664 Pfam:PF00005 InterPro:IPR011527 Prosite:PS00211 SMART:SM00382 ProDom:PD000006 PROSITE:PS50893 GO:GO:0006810 PROSITE:PS50929 HSSP:P08716 EMBL:AC022521 PIR:E86155 SPTR:Q9FWX7	4e-151
gi22790354	99.2	Unclassified without homolog
Ljwgs_048077.2	99.2	Unclassified without homolog
chr1.CM0171.54	1.9.7.12	E1.1.1.153, spr sepiapterin reductase [EC:1.1.1.153] [COG:COG1028] [GO:0004757]	pmt:PMT0480	short-chain dehydrogenase/reductase (SDR) superfamily [EC:1.3.1.33] [KO:K00218]	3e-27	Rv0068	COG1028	2e-33	RDH12_BOVIN	NADP;Oxidoreductase;Sensorytransduction;Vision,Retinol dehydrogenase 12 (EC 1.1.1.-) (Double substrate-specificity short chain dehydrogenase/reductase 2).	2e-47	GO_ID:50498	TAIR|gene:2170070 SPTR:Q8RWK2 symbol:AT5G50130.1 [GO:0016491 "oxidoreductase activity" evidence=ISS] InterPro:IPR002198 InterPro:IPR002347 Pfam:PF00106 GO:GO:0008152 PRINTS:PR00080 PRINTS:PR00081 GO:GO:0009507 EMBL:AY093037 SPTR:Q8RWK2	6e-111
chr1.CM0171.54	1.1.4.5	E1.1.1.125, kduD 2-deoxy-D-gluconate 3-dehydrogenase [EC:1.1.1.125] [COG:COG1028] [GO:0008678]	pmt:PMT0480	short-chain dehydrogenase/reductase (SDR) superfamily [EC:1.3.1.33] [KO:K00218]	3e-27	Rv0068	COG1028	2e-33	RDH12_BOVIN	NADP;Oxidoreductase;Sensorytransduction;Vision,Retinol dehydrogenase 12 (EC 1.1.1.-) (Double substrate-specificity short chain dehydrogenase/reductase 2).	2e-47	GO_ID:50498	TAIR|gene:2170070 SPTR:Q8RWK2 symbol:AT5G50130.1 [GO:0016491 "oxidoreductase activity" evidence=ISS] InterPro:IPR002198 InterPro:IPR002347 Pfam:PF00106 GO:GO:0008152 PRINTS:PR00080 PRINTS:PR00081 GO:GO:0009507 EMBL:AY093037 SPTR:Q8RWK2	6e-111
chr1.CM0171.54	1.9.10.50	E1.3.1.33, por protochlorophyllide reductase [EC:1.3.1.33] [COG:COG1028] [GO:0016630]	pmt:PMT0480	short-chain dehydrogenase/reductase (SDR) superfamily [EC:1.3.1.33] [KO:K00218]	3e-27	Rv0068	COG1028	2e-33	RDH12_BOVIN	NADP;Oxidoreductase;Sensorytransduction;Vision,Retinol dehydrogenase 12 (EC 1.1.1.-) (Double substrate-specificity short chain dehydrogenase/reductase 2).	2e-47	GO_ID:50498	TAIR|gene:2170070 SPTR:Q8RWK2 symbol:AT5G50130.1 [GO:0016491 "oxidoreductase activity" evidence=ISS] InterPro:IPR002198 InterPro:IPR002347 Pfam:PF00106 GO:GO:0008152 PRINTS:PR00080 PRINTS:PR00081 GO:GO:0009507 EMBL:AY093037 SPTR:Q8RWK2	6e-111
chr1.CM0171.54	1.8.8.3	E1.3.1.28, entA 2,3-dihydro-2,3-dihydroxybenzoate dehydrogenase [EC:1.3.1.28] [COG:COG1028] [GO:0008667]	pmt:PMT0480	short-chain dehydrogenase/reductase (SDR) superfamily [EC:1.3.1.33] [KO:K00218]	3e-27	Rv0068	COG1028	2e-33	RDH12_BOVIN	NADP;Oxidoreductase;Sensorytransduction;Vision,Retinol dehydrogenase 12 (EC 1.1.1.-) (Double substrate-specificity short chain dehydrogenase/reductase 2).	2e-47	GO_ID:50498	TAIR|gene:2170070 SPTR:Q8RWK2 symbol:AT5G50130.1 [GO:0016491 "oxidoreductase activity" evidence=ISS] InterPro:IPR002198 InterPro:IPR002347 Pfam:PF00106 GO:GO:0008152 PRINTS:PR00080 PRINTS:PR00081 GO:GO:0009507 EMBL:AY093037 SPTR:Q8RWK2	6e-111
chr1.CM0171.54	1.1.14.17	E1.1.1.36, phbB acetoacetyl-CoA reductase [EC:1.1.1.36] [COG:COG1028] [GO:0018454]	pmt:PMT0480	short-chain dehydrogenase/reductase (SDR) superfamily [EC:1.3.1.33] [KO:K00218]	3e-27	Rv0068	COG1028	2e-33	RDH12_BOVIN	NADP;Oxidoreductase;Sensorytransduction;Vision,Retinol dehydrogenase 12 (EC 1.1.1.-) (Double substrate-specificity short chain dehydrogenase/reductase 2).	2e-47	GO_ID:50498	TAIR|gene:2170070 SPTR:Q8RWK2 symbol:AT5G50130.1 [GO:0016491 "oxidoreductase activity" evidence=ISS] InterPro:IPR002198 InterPro:IPR002347 Pfam:PF00106 GO:GO:0008152 PRINTS:PR00080 PRINTS:PR00081 GO:GO:0009507 EMBL:AY093037 SPTR:Q8RWK2	6e-111
chr1.CM0171.54	1.1.3.26	E1.1.1.47, gdh glucose 1-dehydrogenase [EC:1.1.1.47] [COG:COG1028]	pmt:PMT0480	short-chain dehydrogenase/reductase (SDR) superfamily [EC:1.3.1.33] [KO:K00218]	3e-27	Rv0068	COG1028	2e-33	RDH12_BOVIN	NADP;Oxidoreductase;Sensorytransduction;Vision,Retinol dehydrogenase 12 (EC 1.1.1.-) (Double substrate-specificity short chain dehydrogenase/reductase 2).	2e-47	GO_ID:50498	TAIR|gene:2170070 SPTR:Q8RWK2 symbol:AT5G50130.1 [GO:0016491 "oxidoreductase activity" evidence=ISS] InterPro:IPR002198 InterPro:IPR002347 Pfam:PF00106 GO:GO:0008152 PRINTS:PR00080 PRINTS:PR00081 GO:GO:0009507 EMBL:AY093037 SPTR:Q8RWK2	6e-111
chr1.CM0171.54	1.1.13.10	E1.3.1.- [EC:1.3.1.-] [COG:COG1028]	pmt:PMT0480	short-chain dehydrogenase/reductase (SDR) superfamily [EC:1.3.1.33] [KO:K00218]	3e-27	Rv0068	COG1028	2e-33	RDH12_BOVIN	NADP;Oxidoreductase;Sensorytransduction;Vision,Retinol dehydrogenase 12 (EC 1.1.1.-) (Double substrate-specificity short chain dehydrogenase/reductase 2).	2e-47	GO_ID:50498	TAIR|gene:2170070 SPTR:Q8RWK2 symbol:AT5G50130.1 [GO:0016491 "oxidoreductase activity" evidence=ISS] InterPro:IPR002198 InterPro:IPR002347 Pfam:PF00106 GO:GO:0008152 PRINTS:PR00080 PRINTS:PR00081 GO:GO:0009507 EMBL:AY093037 SPTR:Q8RWK2	6e-111
chr1.CM0171.54	1.11.6.2	E1.3.1.- [EC:1.3.1.-] [COG:COG1028]	pmt:PMT0480	short-chain dehydrogenase/reductase (SDR) superfamily [EC:1.3.1.33] [KO:K00218]	3e-27	Rv0068	COG1028	2e-33	RDH12_BOVIN	NADP;Oxidoreductase;Sensorytransduction;Vision,Retinol dehydrogenase 12 (EC 1.1.1.-) (Double substrate-specificity short chain dehydrogenase/reductase 2).	2e-47	GO_ID:50498	TAIR|gene:2170070 SPTR:Q8RWK2 symbol:AT5G50130.1 [GO:0016491 "oxidoreductase activity" evidence=ISS] InterPro:IPR002198 InterPro:IPR002347 Pfam:PF00106 GO:GO:0008152 PRINTS:PR00080 PRINTS:PR00081 GO:GO:0009507 EMBL:AY093037 SPTR:Q8RWK2	6e-111
chr1.CM0171.54	1.9.10.29	COBL2, cobL precorrin-8W decarboxylase [EC:1.-.-.-] [COG:COG2242] [GO:0016491]	pmt:PMT0480	short-chain dehydrogenase/reductase (SDR) superfamily [EC:1.3.1.33] [KO:K00218]	3e-27	Rv0068	COG1028	2e-33	RDH12_BOVIN	NADP;Oxidoreductase;Sensorytransduction;Vision,Retinol dehydrogenase 12 (EC 1.1.1.-) (Double substrate-specificity short chain dehydrogenase/reductase 2).	2e-47	GO_ID:50498	TAIR|gene:2170070 SPTR:Q8RWK2 symbol:AT5G50130.1 [GO:0016491 "oxidoreductase activity" evidence=ISS] InterPro:IPR002198 InterPro:IPR002347 Pfam:PF00106 GO:GO:0008152 PRINTS:PR00080 PRINTS:PR00081 GO:GO:0009507 EMBL:AY093037 SPTR:Q8RWK2	6e-111
chr1.CM0171.54	1.7.11.2	E1.1.1.102 3-dehydrosphinganine reductase [EC:1.1.1.102] [COG:COG1028] [GO:0047560]	pmt:PMT0480	short-chain dehydrogenase/reductase (SDR) superfamily [EC:1.3.1.33] [KO:K00218]	3e-27	Rv0068	COG1028	2e-33	RDH12_BOVIN	NADP;Oxidoreductase;Sensorytransduction;Vision,Retinol dehydrogenase 12 (EC 1.1.1.-) (Double substrate-specificity short chain dehydrogenase/reductase 2).	2e-47	GO_ID:50498	TAIR|gene:2170070 SPTR:Q8RWK2 symbol:AT5G50130.1 [GO:0016491 "oxidoreductase activity" evidence=ISS] InterPro:IPR002198 InterPro:IPR002347 Pfam:PF00106 GO:GO:0008152 PRINTS:PR00080 PRINTS:PR00081 GO:GO:0009507 EMBL:AY093037 SPTR:Q8RWK2	6e-111
chr1.CM0171.54	1.3.1.5	E1.1.1.100, fabG 3-oxoacyl-[acyl-carrier protein] reductase [EC:1.1.1.100] [COG:COG1028] [GO:0004316]	pmt:PMT0480	short-chain dehydrogenase/reductase (SDR) superfamily [EC:1.3.1.33] [KO:K00218]	3e-27	Rv0068	COG1028	2e-33	RDH12_BOVIN	NADP;Oxidoreductase;Sensorytransduction;Vision,Retinol dehydrogenase 12 (EC 1.1.1.-) (Double substrate-specificity short chain dehydrogenase/reductase 2).	2e-47	GO_ID:50498	TAIR|gene:2170070 SPTR:Q8RWK2 symbol:AT5G50130.1 [GO:0016491 "oxidoreductase activity" evidence=ISS] InterPro:IPR002198 InterPro:IPR002347 Pfam:PF00106 GO:GO:0008152 PRINTS:PR00080 PRINTS:PR00081 GO:GO:0009507 EMBL:AY093037 SPTR:Q8RWK2	6e-111
chr1.CM0171.54	1.3.4.7	E1.1.1.30, bdh 3-hydroxybutyrate dehydrogenase [EC:1.1.1.30] [COG:COG1028] [GO:0003858]	pmt:PMT0480	short-chain dehydrogenase/reductase (SDR) superfamily [EC:1.3.1.33] [KO:K00218]	3e-27	Rv0068	COG1028	2e-33	RDH12_BOVIN	NADP;Oxidoreductase;Sensorytransduction;Vision,Retinol dehydrogenase 12 (EC 1.1.1.-) (Double substrate-specificity short chain dehydrogenase/reductase 2).	2e-47	GO_ID:50498	TAIR|gene:2170070 SPTR:Q8RWK2 symbol:AT5G50130.1 [GO:0016491 "oxidoreductase activity" evidence=ISS] InterPro:IPR002198 InterPro:IPR002347 Pfam:PF00106 GO:GO:0008152 PRINTS:PR00080 PRINTS:PR00081 GO:GO:0009507 EMBL:AY093037 SPTR:Q8RWK2	6e-111
chr1.CM0171.54	1.1.5.27	E1.1.1.140, srlD sorbitol-6-phosphate 2-dehydrogenase [EC:1.1.1.140] [COG:COG1028] [GO:0009010]	pmt:PMT0480	short-chain dehydrogenase/reductase (SDR) superfamily [EC:1.3.1.33] [KO:K00218]	3e-27	Rv0068	COG1028	2e-33	RDH12_BOVIN	NADP;Oxidoreductase;Sensorytransduction;Vision,Retinol dehydrogenase 12 (EC 1.1.1.-) (Double substrate-specificity short chain dehydrogenase/reductase 2).	2e-47	GO_ID:50498	TAIR|gene:2170070 SPTR:Q8RWK2 symbol:AT5G50130.1 [GO:0016491 "oxidoreductase activity" evidence=ISS] InterPro:IPR002198 InterPro:IPR002347 Pfam:PF00106 GO:GO:0008152 PRINTS:PR00080 PRINTS:PR00081 GO:GO:0009507 EMBL:AY093037 SPTR:Q8RWK2	6e-111
chr1.CM0171.54	1.5.14.16	E1.3.1.- [EC:1.3.1.-] [COG:COG1028]	pmt:PMT0480	short-chain dehydrogenase/reductase (SDR) superfamily [EC:1.3.1.33] [KO:K00218]	3e-27	Rv0068	COG1028	2e-33	RDH12_BOVIN	NADP;Oxidoreductase;Sensorytransduction;Vision,Retinol dehydrogenase 12 (EC 1.1.1.-) (Double substrate-specificity short chain dehydrogenase/reductase 2).	2e-47	GO_ID:50498	TAIR|gene:2170070 SPTR:Q8RWK2 symbol:AT5G50130.1 [GO:0016491 "oxidoreductase activity" evidence=ISS] InterPro:IPR002198 InterPro:IPR002347 Pfam:PF00106 GO:GO:0008152 PRINTS:PR00080 PRINTS:PR00081 GO:GO:0009507 EMBL:AY093037 SPTR:Q8RWK2	6e-111
chr1.CM0171.54	1.11.16.6	E1.3.1.25, benD 1,6-dihydroxycyclohexa-2,4-diene-1-carboxylate dehydrogenase [EC:1.3.1.25] [COG:COG1028] [GO:0047116]	pmt:PMT0480	short-chain dehydrogenase/reductase (SDR) superfamily [EC:1.3.1.33] [KO:K00218]	3e-27	Rv0068	COG1028	2e-33	RDH12_BOVIN	NADP;Oxidoreductase;Sensorytransduction;Vision,Retinol dehydrogenase 12 (EC 1.1.1.-) (Double substrate-specificity short chain dehydrogenase/reductase 2).	2e-47	GO_ID:50498	TAIR|gene:2170070 SPTR:Q8RWK2 symbol:AT5G50130.1 [GO:0016491 "oxidoreductase activity" evidence=ISS] InterPro:IPR002198 InterPro:IPR002347 Pfam:PF00106 GO:GO:0008152 PRINTS:PR00080 PRINTS:PR00081 GO:GO:0009507 EMBL:AY093037 SPTR:Q8RWK2	6e-111
chr1.CM0171.54	1.3.10.8	E1.1.1.101, AYR1 1-acylglycerone phosphate reductase [EC:1.1.1.101] [COG:COG1028] [GO:0000140]	pmt:PMT0480	short-chain dehydrogenase/reductase (SDR) superfamily [EC:1.3.1.33] [KO:K00218]	3e-27	Rv0068	COG1028	2e-33	RDH12_BOVIN	NADP;Oxidoreductase;Sensorytransduction;Vision,Retinol dehydrogenase 12 (EC 1.1.1.-) (Double substrate-specificity short chain dehydrogenase/reductase 2).	2e-47	GO_ID:50498	TAIR|gene:2170070 SPTR:Q8RWK2 symbol:AT5G50130.1 [GO:0016491 "oxidoreductase activity" evidence=ISS] InterPro:IPR002198 InterPro:IPR002347 Pfam:PF00106 GO:GO:0008152 PRINTS:PR00080 PRINTS:PR00081 GO:GO:0009507 EMBL:AY093037 SPTR:Q8RWK2	6e-111
chr1.CM0171.54	1.5.13.29	HCAB 2,3-dihydroxy-2,3-dihydrophenylpropionate dehydrogenase [EC:1.3.1.-] [COG:COG1028] [GO:0018498]	pmt:PMT0480	short-chain dehydrogenase/reductase (SDR) superfamily [EC:1.3.1.33] [KO:K00218]	3e-27	Rv0068	COG1028	2e-33	RDH12_BOVIN	NADP;Oxidoreductase;Sensorytransduction;Vision,Retinol dehydrogenase 12 (EC 1.1.1.-) (Double substrate-specificity short chain dehydrogenase/reductase 2).	2e-47	GO_ID:50498	TAIR|gene:2170070 SPTR:Q8RWK2 symbol:AT5G50130.1 [GO:0016491 "oxidoreductase activity" evidence=ISS] InterPro:IPR002198 InterPro:IPR002347 Pfam:PF00106 GO:GO:0008152 PRINTS:PR00080 PRINTS:PR00081 GO:GO:0009507 EMBL:AY093037 SPTR:Q8RWK2	6e-111
chr1.CM0171.54	1.1.14.36	E1.1.1.30, bdh 3-hydroxybutyrate dehydrogenase [EC:1.1.1.30] [COG:COG1028] [GO:0003858]	pmt:PMT0480	short-chain dehydrogenase/reductase (SDR) superfamily [EC:1.3.1.33] [KO:K00218]	3e-27	Rv0068	COG1028	2e-33	RDH12_BOVIN	NADP;Oxidoreductase;Sensorytransduction;Vision,Retinol dehydrogenase 12 (EC 1.1.1.-) (Double substrate-specificity short chain dehydrogenase/reductase 2).	2e-47	GO_ID:50498	TAIR|gene:2170070 SPTR:Q8RWK2 symbol:AT5G50130.1 [GO:0016491 "oxidoreductase activity" evidence=ISS] InterPro:IPR002198 InterPro:IPR002347 Pfam:PF00106 GO:GO:0008152 PRINTS:PR00080 PRINTS:PR00081 GO:GO:0009507 EMBL:AY093037 SPTR:Q8RWK2	6e-111
Ljwgs_015926.2	99.1.4.2644	GO_ID:29552										GO_ID:29552	TAIR|gene:2146106 SPTR:Q9LFS8 symbol:AT5G15920.1 [GO:0005524 "ATP binding" evidence=ISS] [GO:0005634 "nucleus" evidence=ISS] [GO:0007059 "chromosome segregation" evidence=ISS] InterPro:IPR003395 Pfam:PF02463 GO:GO:0005694 EMBL:AL391145 PIR:T51375 SPTR:Q9LFS8	1e-86
Ljwgs_150618.1	1.9.4.15	E2.7.1.- [EC:2.7.1.-] [COG:COG0515 COG1493]	cme:CMQ195C	cyclin dependent kinase, C-type [EC:2.7.1.37] [KO:K00870]	1e-20	YKL139w	COG0515	8e-15	CDC22_PEA	ATP-binding;Kinase;Nucleotide-binding;Serine/threonine-proteinkinase;Transferase,Cell division control protein 2 homolog 2 (EC 2.7.1.37) (Fragment).	2e-33	GO_ID:46796	TAIR|gene:2145396 SPTR:Q9LFT8 symbol:CDKC;1 [GO:0008372 "cellular component unknown" evidence=ND] [GO:0016301 "kinase activity" evidence=ISS] InterPro:IPR000719 InterPro:IPR002290 InterPro:IPR008271 Pfam:PF00069 Prosite:PS00108 Prosite:PS00107 ProDom:PD000001 PROSITE:PS50011 SMART:SM00220 HSSP:P24941 EMBL:AL360334 EMBL:AF375437 EMBL:AY120690 PIR:T50815 SPTR:Q9LFT8	1e-35
Ljwgs_150618.1	1.7.8.19	WAAY, rfaY lipopolysaccharide core biosynthesis protein RFAY [EC:2.7.-.-] [COG:COG0515]	cme:CMQ195C	cyclin dependent kinase, C-type [EC:2.7.1.37] [KO:K00870]	1e-20	YKL139w	COG0515	8e-15	CDC22_PEA	ATP-binding;Kinase;Nucleotide-binding;Serine/threonine-proteinkinase;Transferase,Cell division control protein 2 homolog 2 (EC 2.7.1.37) (Fragment).	2e-33	GO_ID:46796	TAIR|gene:2145396 SPTR:Q9LFT8 symbol:CDKC;1 [GO:0008372 "cellular component unknown" evidence=ND] [GO:0016301 "kinase activity" evidence=ISS] InterPro:IPR000719 InterPro:IPR002290 InterPro:IPR008271 Pfam:PF00069 Prosite:PS00108 Prosite:PS00107 ProDom:PD000001 PROSITE:PS50011 SMART:SM00220 HSSP:P24941 EMBL:AL360334 EMBL:AF375437 EMBL:AY120690 PIR:T50815 SPTR:Q9LFT8	1e-35
Ljwgs_150618.1	1.1.17.19	E2.7.1.- [EC:2.7.1.-] [COG:COG0515 COG1493]	cme:CMQ195C	cyclin dependent kinase, C-type [EC:2.7.1.37] [KO:K00870]	1e-20	YKL139w	COG0515	8e-15	CDC22_PEA	ATP-binding;Kinase;Nucleotide-binding;Serine/threonine-proteinkinase;Transferase,Cell division control protein 2 homolog 2 (EC 2.7.1.37) (Fragment).	2e-33	GO_ID:46796	TAIR|gene:2145396 SPTR:Q9LFT8 symbol:CDKC;1 [GO:0008372 "cellular component unknown" evidence=ND] [GO:0016301 "kinase activity" evidence=ISS] InterPro:IPR000719 InterPro:IPR002290 InterPro:IPR008271 Pfam:PF00069 Prosite:PS00108 Prosite:PS00107 ProDom:PD000001 PROSITE:PS50011 SMART:SM00220 HSSP:P24941 EMBL:AL360334 EMBL:AF375437 EMBL:AY120690 PIR:T50815 SPTR:Q9LFT8	1e-35
Ljwgs_150618.1	3.3.10.117	BMPR1 bone morphogenetic protein receptor, type I [EC:2.7.1.37]	cme:CMQ195C	cyclin dependent kinase, C-type [EC:2.7.1.37] [KO:K00870]	1e-20	YKL139w	COG0515	8e-15	CDC22_PEA	ATP-binding;Kinase;Nucleotide-binding;Serine/threonine-proteinkinase;Transferase,Cell division control protein 2 homolog 2 (EC 2.7.1.37) (Fragment).	2e-33	GO_ID:46796	TAIR|gene:2145396 SPTR:Q9LFT8 symbol:CDKC;1 [GO:0008372 "cellular component unknown" evidence=ND] [GO:0016301 "kinase activity" evidence=ISS] InterPro:IPR000719 InterPro:IPR002290 InterPro:IPR008271 Pfam:PF00069 Prosite:PS00108 Prosite:PS00107 ProDom:PD000001 PROSITE:PS50011 SMART:SM00220 HSSP:P24941 EMBL:AL360334 EMBL:AF375437 EMBL:AY120690 PIR:T50815 SPTR:Q9LFT8	1e-35
Ljwgs_150618.1	1.11.16.8	E2.7.1.- [EC:2.7.1.-] [COG:COG0515 COG1493]	cme:CMQ195C	cyclin dependent kinase, C-type [EC:2.7.1.37] [KO:K00870]	1e-20	YKL139w	COG0515	8e-15	CDC22_PEA	ATP-binding;Kinase;Nucleotide-binding;Serine/threonine-proteinkinase;Transferase,Cell division control protein 2 homolog 2 (EC 2.7.1.37) (Fragment).	2e-33	GO_ID:46796	TAIR|gene:2145396 SPTR:Q9LFT8 symbol:CDKC;1 [GO:0008372 "cellular component unknown" evidence=ND] [GO:0016301 "kinase activity" evidence=ISS] InterPro:IPR000719 InterPro:IPR002290 InterPro:IPR008271 Pfam:PF00069 Prosite:PS00108 Prosite:PS00107 ProDom:PD000001 PROSITE:PS50011 SMART:SM00220 HSSP:P24941 EMBL:AL360334 EMBL:AF375437 EMBL:AY120690 PIR:T50815 SPTR:Q9LFT8	1e-35
Ljwgs_150618.1	4.2.4	Cell cycle [CLASS:04110] [PATH:hsa04110] [COG:COG0515]	cme:CMQ195C	cyclin dependent kinase, C-type [EC:2.7.1.37] [KO:K00870]	1e-20	YKL139w	COG0515	8e-15	CDC22_PEA	ATP-binding;Kinase;Nucleotide-binding;Serine/threonine-proteinkinase;Transferase,Cell division control protein 2 homolog 2 (EC 2.7.1.37) (Fragment).	2e-33	GO_ID:46796	TAIR|gene:2145396 SPTR:Q9LFT8 symbol:CDKC;1 [GO:0008372 "cellular component unknown" evidence=ND] [GO:0016301 "kinase activity" evidence=ISS] InterPro:IPR000719 InterPro:IPR002290 InterPro:IPR008271 Pfam:PF00069 Prosite:PS00108 Prosite:PS00107 ProDom:PD000001 PROSITE:PS50011 SMART:SM00220 HSSP:P24941 EMBL:AL360334 EMBL:AF375437 EMBL:AY120690 PIR:T50815 SPTR:Q9LFT8	1e-35
Ljwgs_150618.1	3.2.2.1	Protein kinase [EC:2.7.1.37]	cme:CMQ195C	cyclin dependent kinase, C-type [EC:2.7.1.37] [KO:K00870]	1e-20	YKL139w	COG0515	8e-15	CDC22_PEA	ATP-binding;Kinase;Nucleotide-binding;Serine/threonine-proteinkinase;Transferase,Cell division control protein 2 homolog 2 (EC 2.7.1.37) (Fragment).	2e-33	GO_ID:46796	TAIR|gene:2145396 SPTR:Q9LFT8 symbol:CDKC;1 [GO:0008372 "cellular component unknown" evidence=ND] [GO:0016301 "kinase activity" evidence=ISS] InterPro:IPR000719 InterPro:IPR002290 InterPro:IPR008271 Pfam:PF00069 Prosite:PS00108 Prosite:PS00107 ProDom:PD000001 PROSITE:PS50011 SMART:SM00220 HSSP:P24941 EMBL:AL360334 EMBL:AF375437 EMBL:AY120690 PIR:T50815 SPTR:Q9LFT8	1e-35
Ljwgs_013533.1	99.1.3.2.3881	TMEDA_FUGRU							TMEDA_FUGRU	ER-Golgitransport;Glycoprotein;Golgistack;Membrane;Proteintransport;Signal;Transmembrane;Transport,Transmembrane emp24 domain containing protein 10 precursor (Transmembrane protein Tmp21) (S31III125).	8e-11	GO_ID:23014	TAIR|gene:2206519 SPTR:Q9FVU0 symbol:AT1G57620.1 [GO:0006886 "intracellular protein transport" evidence=ISS] [GO:0008320 "protein carrier activity" evidence=ISS] [GO:0016020 "membrane" evidence=ISS] InterPro:IPR000348 GO:GO:0016020 InterPro:IPR009038 Pfam:PF01105 PROSITE:PS50866 EMBL:AC079733 EMBL:AY085744 EMBL:BT005172 EMBL:AK117498 PIR:D96610 SPTR:Q9FVU0	7e-38
Ljwgs_013533.1	99.1.4.4298	GO_ID:23014							TMEDA_FUGRU	ER-Golgitransport;Glycoprotein;Golgistack;Membrane;Proteintransport;Signal;Transmembrane;Transport,Transmembrane emp24 domain containing protein 10 precursor (Transmembrane protein Tmp21) (S31III125).	8e-11	GO_ID:23014	TAIR|gene:2206519 SPTR:Q9FVU0 symbol:AT1G57620.1 [GO:0006886 "intracellular protein transport" evidence=ISS] [GO:0008320 "protein carrier activity" evidence=ISS] [GO:0016020 "membrane" evidence=ISS] InterPro:IPR000348 GO:GO:0016020 InterPro:IPR009038 Pfam:PF01105 PROSITE:PS50866 EMBL:AC079733 EMBL:AY085744 EMBL:BT005172 EMBL:AK117498 PIR:D96610 SPTR:Q9FVU0	7e-38
Ljwgs_042483.1.1	99.1.3.2.4068	DNJ72_ARATH							DNJ72_ARATH	Chaperone;Membrane;Transmembrane,Chaperone protein dnaJ 72 (AtJ72) (AtDjC72).	1e-12
Ljwgs_070266.1	1.4.2.17	DNA-directed RNA polymerase complex [EC:2.7.7.6]							RPB2_LYCES	DNA-directedRNApolymerase;Metal-binding;Nuclearprotein;Nucleotidyltransferase;Transcription;Transferase;Zinc;Zinc-finger,DNA-directed RNA polymerase II 135 kDa polypeptide (EC 2.7.7.6) (RNA polymerase II subunit 2).	1e-11
Ljwgs_070266.1	2.1.1	DNA-directed RNA polymerase complex [EC:2.7.7.6] [GO:0003899 0003900 003901 0003902] [CLASS:03020] [PATH:ot03020 tab03020]							RPB2_LYCES	DNA-directedRNApolymerase;Metal-binding;Nuclearprotein;Nucleotidyltransferase;Transcription;Transferase;Zinc;Zinc-finger,DNA-directed RNA polymerase II 135 kDa polypeptide (EC 2.7.7.6) (RNA polymerase II subunit 2).	1e-11
Ljwgs_070266.1	1.4.1.19	DNA-directed RNA polymerase complex [EC:2.7.7.6]							RPB2_LYCES	DNA-directedRNApolymerase;Metal-binding;Nuclearprotein;Nucleotidyltransferase;Transcription;Transferase;Zinc;Zinc-finger,DNA-directed RNA polymerase II 135 kDa polypeptide (EC 2.7.7.6) (RNA polymerase II subunit 2).	1e-11
chr3.CM0406.11	1.2.8.19	E2.3.1.30, cysE serine O-acetyltransferase [EC:2.3.1.30] [COG:COG1045] [GO:0009001]	ath:At5g56760	MIK19.23; serine acetyltransferase (Sat-52) [EC:2.3.1.30] [KO:K00640]	2e-121	cysE	COG1045	4e-72	CYSE_SHIFL	Acyltransferase;Amino-acidbiosynthesis;Completeproteome;Cysteinebiosynthesis;Repeat;Transferase,Serine acetyltransferase (EC 2.3.1.30) (SAT).	1e-71	GO_ID:30122	TAIR|gene:2164995 SPTR:Q42538 symbol:AT5G56760.1 [GO:0009001 "serine O-acetyltransferase activity" evidence=IGI] InterPro:IPR001451 Pfam:PF00132 Pfam:PF06426 GO:GO:0005737 PROSITE:PS00101 EMBL:AB013392 InterPro:IPR005881 InterPro:IPR010493 TIGRFAMs:TIGR01172 EMBL:U30298 EMBL:AY039612 EMBL:AY133674 PIR:S71207 SPTR:Q42538	5e-122
chr3.CM0406.11	1.5.5.1	E2.3.1.30, cysE serine O-acetyltransferase [EC:2.3.1.30] [COG:COG1045] [GO:0009001]	ath:At5g56760	MIK19.23; serine acetyltransferase (Sat-52) [EC:2.3.1.30] [KO:K00640]	2e-121	cysE	COG1045	4e-72	CYSE_SHIFL	Acyltransferase;Amino-acidbiosynthesis;Completeproteome;Cysteinebiosynthesis;Repeat;Transferase,Serine acetyltransferase (EC 2.3.1.30) (SAT).	1e-71	GO_ID:30122	TAIR|gene:2164995 SPTR:Q42538 symbol:AT5G56760.1 [GO:0009001 "serine O-acetyltransferase activity" evidence=IGI] InterPro:IPR001451 Pfam:PF00132 Pfam:PF06426 GO:GO:0005737 PROSITE:PS00101 EMBL:AB013392 InterPro:IPR005881 InterPro:IPR010493 TIGRFAMs:TIGR01172 EMBL:U30298 EMBL:AY039612 EMBL:AY133674 PIR:S71207 SPTR:Q42538	5e-122
Ljwgs_027359.1	4.2.1.29	GIDA glucose inhibited division protein A [COG:COG0445]	ath:At2g13440	T26C18.3; glucose-inhibited division family A protein [KO:K03495]	3e-105	sll0202	COG0445	3e-85	GIDA_SYNY3	Completeproteome;FAD;Flavoprotein;tRNAprocessing,tRNA uridine 5-carboxymethylaminomethyl modification enzyme gidA (Glucose-inhibited division protein A).	9e-85	GO_ID:6215	TIGR_CMR|SO4758 SPTR:Q8E8A9 symbol:SO4758 "glucose-inhibited division protein A" [GO:0000004 "biological process unknown" evidence=ND] [GO:0005554 "molecular function unknown" evidence=ND] InterPro:IPR000205 InterPro:IPR004416 InterPro:IPR002218 Pfam:PF01134 ProDom:PD003738 TIGRFAMs:TIGR00136 PROSITE:PS01280 PROSITE:PS01281 EMBL:AE015908 TIGR:SO4758 SPTR:Q8E8A9	4e-45
chr4.TM0844.21.1	99.1.4.837	GO_ID:33322										GO_ID:33322	TAIR|gene:3443394 SPTR:Q9FY89 symbol:AT5G09260.1 [GO:0008372 "cellular component unknown" evidence=ND] [GO:0005554 "molecular function unknown" evidence=ISS] Pfam:PF03357 InterPro:IPR005024 EMBL:AL391712 EMBL:BT010522 EMBL:AK175654 SPTR:Q9FY89	5e-11
chr4.CM0399.33.1	99.2	Unclassified without homolog
Ljwgs_047459.1	1.3.9.19	E3.1.1.3 triacylglycerol lipase [EC:3.1.1.3] [COG:COG1075] [GO:0004806]										GO_ID:22344	TAIR|gene:2079615 SPTR:Q9SRS6 symbol:AT3G07400.1 [GO:0004806 "triacylglycerol lipase activity" evidence=ISS] [GO:0006629 "lipid metabolism" evidence=ISS] InterPro:IPR002921 Pfam:PF01764 EMBL:AC009853 SPTR:Q9SRS6	3e-36
Ljwgs_032202.2	99.1.3.2.3650	ADT1_SOLTU							ADT1_SOLTU	Innermembrane;Membrane;Mitochondrion;Multigenefamily;Repeat;Transitpeptide;Transmembrane;Transport,ADP,ATP carrier protein, mitochondrial precursor (ADP/ATP translocase) (Adenine nucleotide translocator) (ANT).	2e-23	GO_ID:26216	TAIR|gene:2077777 SPTR:P31167 symbol:AT3G08580.1 [GO:0005471 "ATP:ADP antiporter activity" evidence=ISS] [GO:0005739 "mitochondrion" evidence=IDA] [GO:0005488 "binding" evidence=ISS] [GO:0005743 "mitochondrial inner membrane" evidence=ISS] [GO:0006810 "transport" evidence=ISS] InterPro:IPR001993 Pfam:PF00153 InterPro:IPR002067 InterPro:IPR002113 PRINTS:PR00926 PROSITE:PS50920 PRINTS:PR00927 EMBL:…	2e-20
Ljwgs_032202.2	99.1.4.7793	GO_ID:26216							ADT1_SOLTU	Innermembrane;Membrane;Mitochondrion;Multigenefamily;Repeat;Transitpeptide;Transmembrane;Transport,ADP,ATP carrier protein, mitochondrial precursor (ADP/ATP translocase) (Adenine nucleotide translocator) (ANT).	2e-23	GO_ID:26216	TAIR|gene:2077777 SPTR:P31167 symbol:AT3G08580.1 [GO:0005471 "ATP:ADP antiporter activity" evidence=ISS] [GO:0005739 "mitochondrion" evidence=IDA] [GO:0005488 "binding" evidence=ISS] [GO:0005743 "mitochondrial inner membrane" evidence=ISS] [GO:0006810 "transport" evidence=ISS] InterPro:IPR001993 Pfam:PF00153 InterPro:IPR002067 InterPro:IPR002113 PRINTS:PR00926 PROSITE:PS50920 PRINTS:PR00927 EMBL:…	2e-20
Ljwgs_007240.1	4.3.3.13	PKC protein kinase C [GO:0004697]	dme:CG6622-PB	CG6622; CG6622 gene product from transcript CG6622-RB [EC:2.7.1.37] [KO:K02677]	7e-09				YC31_SCHPO	Completeproteome;Hypotheticalprotein;Membrane;Repeat;Transmembrane,Hypothetical protein C962.01 in chromosome III.	6e-10	GO_ID:30476	TAIR|gene:2088504 SPTR:Q9LVH4 symbol:AT3G17980.1 [GO:0005554 "molecular function unknown" evidence=ND] [GO:0000004 "biological process unknown" evidence=ND] [GO:0008372 "cellular component unknown" evidence=ND] InterPro:IPR000008 Pfam:PF00168 SMART:SM00239 PROSITE:PS50004 PRINTS:PR00360 HSSP:P21707 EMBL:AB019230 EMBL:BT021979 SPTR:Q9LVH4	1e-52
Ljwgs_007240.1	3.2.3.92	PKC protein kinase C [GO:0004697]	dme:CG6622-PB	CG6622; CG6622 gene product from transcript CG6622-RB [EC:2.7.1.37] [KO:K02677]	7e-09				YC31_SCHPO	Completeproteome;Hypotheticalprotein;Membrane;Repeat;Transmembrane,Hypothetical protein C962.01 in chromosome III.	6e-10	GO_ID:30476	TAIR|gene:2088504 SPTR:Q9LVH4 symbol:AT3G17980.1 [GO:0005554 "molecular function unknown" evidence=ND] [GO:0000004 "biological process unknown" evidence=ND] [GO:0008372 "cellular component unknown" evidence=ND] InterPro:IPR000008 Pfam:PF00168 SMART:SM00239 PROSITE:PS50004 PRINTS:PR00360 HSSP:P21707 EMBL:AB019230 EMBL:BT021979 SPTR:Q9LVH4	1e-52
Ljwgs_007240.1	4.3.1.46	PKC protein kinase C [GO:0004697]	dme:CG6622-PB	CG6622; CG6622 gene product from transcript CG6622-RB [EC:2.7.1.37] [KO:K02677]	7e-09				YC31_SCHPO	Completeproteome;Hypotheticalprotein;Membrane;Repeat;Transmembrane,Hypothetical protein C962.01 in chromosome III.	6e-10	GO_ID:30476	TAIR|gene:2088504 SPTR:Q9LVH4 symbol:AT3G17980.1 [GO:0005554 "molecular function unknown" evidence=ND] [GO:0000004 "biological process unknown" evidence=ND] [GO:0008372 "cellular component unknown" evidence=ND] InterPro:IPR000008 Pfam:PF00168 SMART:SM00239 PROSITE:PS50004 PRINTS:PR00360 HSSP:P21707 EMBL:AB019230 EMBL:BT021979 SPTR:Q9LVH4	1e-52
Ljwgs_007240.1	3.2.14.7	PKC protein kinase C [GO:0004697]	dme:CG6622-PB	CG6622; CG6622 gene product from transcript CG6622-RB [EC:2.7.1.37] [KO:K02677]	7e-09				YC31_SCHPO	Completeproteome;Hypotheticalprotein;Membrane;Repeat;Transmembrane,Hypothetical protein C962.01 in chromosome III.	6e-10	GO_ID:30476	TAIR|gene:2088504 SPTR:Q9LVH4 symbol:AT3G17980.1 [GO:0005554 "molecular function unknown" evidence=ND] [GO:0000004 "biological process unknown" evidence=ND] [GO:0008372 "cellular component unknown" evidence=ND] InterPro:IPR000008 Pfam:PF00168 SMART:SM00239 PROSITE:PS50004 PRINTS:PR00360 HSSP:P21707 EMBL:AB019230 EMBL:BT021979 SPTR:Q9LVH4	1e-52
Ljwgs_007240.1	4.3.4.31	PKC protein kinase C [GO:0004697]	dme:CG6622-PB	CG6622; CG6622 gene product from transcript CG6622-RB [EC:2.7.1.37] [KO:K02677]	7e-09				YC31_SCHPO	Completeproteome;Hypotheticalprotein;Membrane;Repeat;Transmembrane,Hypothetical protein C962.01 in chromosome III.	6e-10	GO_ID:30476	TAIR|gene:2088504 SPTR:Q9LVH4 symbol:AT3G17980.1 [GO:0005554 "molecular function unknown" evidence=ND] [GO:0000004 "biological process unknown" evidence=ND] [GO:0008372 "cellular component unknown" evidence=ND] InterPro:IPR000008 Pfam:PF00168 SMART:SM00239 PROSITE:PS50004 PRINTS:PR00360 HSSP:P21707 EMBL:AB019230 EMBL:BT021979 SPTR:Q9LVH4	1e-52
Ljwgs_007240.1	3.2.9.106	PKC protein kinase C [GO:0004697]	dme:CG6622-PB	CG6622; CG6622 gene product from transcript CG6622-RB [EC:2.7.1.37] [KO:K02677]	7e-09				YC31_SCHPO	Completeproteome;Hypotheticalprotein;Membrane;Repeat;Transmembrane,Hypothetical protein C962.01 in chromosome III.	6e-10	GO_ID:30476	TAIR|gene:2088504 SPTR:Q9LVH4 symbol:AT3G17980.1 [GO:0005554 "molecular function unknown" evidence=ND] [GO:0000004 "biological process unknown" evidence=ND] [GO:0008372 "cellular component unknown" evidence=ND] InterPro:IPR000008 Pfam:PF00168 SMART:SM00239 PROSITE:PS50004 PRINTS:PR00360 HSSP:P21707 EMBL:AB019230 EMBL:BT021979 SPTR:Q9LVH4	1e-52
Ljwgs_007240.1	3.2.10.28	PKC protein kinase C [GO:0004697]	dme:CG6622-PB	CG6622; CG6622 gene product from transcript CG6622-RB [EC:2.7.1.37] [KO:K02677]	7e-09				YC31_SCHPO	Completeproteome;Hypotheticalprotein;Membrane;Repeat;Transmembrane,Hypothetical protein C962.01 in chromosome III.	6e-10	GO_ID:30476	TAIR|gene:2088504 SPTR:Q9LVH4 symbol:AT3G17980.1 [GO:0005554 "molecular function unknown" evidence=ND] [GO:0000004 "biological process unknown" evidence=ND] [GO:0008372 "cellular component unknown" evidence=ND] InterPro:IPR000008 Pfam:PF00168 SMART:SM00239 PROSITE:PS50004 PRINTS:PR00360 HSSP:P21707 EMBL:AB019230 EMBL:BT021979 SPTR:Q9LVH4	1e-52
chr5.CM0456.23.3	99.2	Unclassified without homolog
chr4.CM0100.15	99.1.3.2.1015	EXEC1_ARATH							EXEC1_ARATH	Chloroplast;Plastid;Transitpeptide,EXECUTER1 protein, chloroplast precursor.	0
CM0584.18	99.1.4.7116	GO_ID:22427										GO_ID:22427	TAIR|gene:3709143 SPTR:Q94CL1 symbol:AT5G12310.1 [GO:0005515 "protein binding" evidence=ISS] [GO:0008270 "zinc ion binding" evidence=ISS] InterPro:IPR001841 Pfam:PF00097 Prosite:PS00518 PROSITE:PS50089 SMART:SM00184 HSSP:P28990 EMBL:AL592312 EMBL:AK117718 EMBL:AY116954 SPTR:Q94CL1	3e-55
Ljwgs_067411.1	1.10.7.3	E1.14.11.9 naringenin 3-dioxygenase [EC:1.14.11.9] [GO:0045486]	ath:At4g25420	T30C3.90; gibberellin 20-oxidase [EC:1.14.11.12] [KO:K05282]	2e-27	PA0147	COG3491	9e-22	FL3H_VITVI	Dioxygenase;Flavonoidbiosynthesis;Iron;Metal-binding;Oxidoreductase;VitaminC,Naringenin,2-oxoglutarate 3-dioxygenase (EC 1.14.11.9) (Flavonone-3- hydroxylase) (F3H) (FHT).	2e-28	GO_ID:3798	TAIR|gene:2085863 SPTR:Q9LJ66 symbol:AT3G19000.1 [GO:0008372 "cellular component unknown" evidence=ND] [GO:0016706 "oxidoreductase activity, acting on paired donors, with incorporation or reduction of molecular oxygen, 2-oxoglutarate as one donor, and incorporation of one atom each of oxygen into both donors" evidence=ISS] [GO:0000004 "biological process unknown" evidence=ND] Pfam:PF03171 InterPr…	6e-74
Ljwgs_067411.1	1.10.4.5	E1.14.11.12 gibberellin 20-oxidase [EC:1.14.11.12] [GO:0045544]	ath:At4g25420	T30C3.90; gibberellin 20-oxidase [EC:1.14.11.12] [KO:K05282]	2e-27	PA0147	COG3491	9e-22	FL3H_VITVI	Dioxygenase;Flavonoidbiosynthesis;Iron;Metal-binding;Oxidoreductase;VitaminC,Naringenin,2-oxoglutarate 3-dioxygenase (EC 1.14.11.9) (Flavonone-3- hydroxylase) (F3H) (FHT).	2e-28	GO_ID:3798	TAIR|gene:2085863 SPTR:Q9LJ66 symbol:AT3G19000.1 [GO:0008372 "cellular component unknown" evidence=ND] [GO:0016706 "oxidoreductase activity, acting on paired donors, with incorporation or reduction of molecular oxygen, 2-oxoglutarate as one donor, and incorporation of one atom each of oxygen into both donors" evidence=ISS] [GO:0000004 "biological process unknown" evidence=ND] Pfam:PF03171 InterPr…	6e-74
chr6.TM0336.18	99.1.4.3857	GO_ID:16726										GO_ID:16726	TAIR|gene:2164026 SPTR:Q9FI01 symbol:AT5G53750.1 [GO:0005554 "molecular function unknown" evidence=ND] [GO:0000004 "biological process unknown" evidence=ND] [GO:0008372 "cellular component unknown" evidence=ND] EMBL:AB017066 SPTR:Q9FI01	7e-70
Ljwgs_059025.1	99.1.4.5417	GO_ID:49323										GO_ID:49323	TAIR|gene:3441731 SPTR:Q9FH37 symbol:AT5G54680.1 [GO:0003700 "transcription factor activity" evidence=ISS] [GO:0045449 "regulation of transcription" evidence=TAS] [GO:0003677 "DNA binding" evidence=ISS] Pfam:PF00010 InterPro:IPR001092 SMART:SM00353 PROSITE:PS50888 HSSP:P36956 EMBL:AB022214 EMBL:AY054585 EMBL:AF488629 EMBL:BT002189 SPTR:Q9FH37	8e-53
Ljwgs_039121.1	99.1.4.7477	GO_ID:46443										GO_ID:46443	TAIR|gene:2049566 SPTR:Q9ZVF8 symbol:AT2G01460.1 [GO:0008372 "cellular component unknown" evidence=ND] [GO:0005524 "ATP binding" evidence=ISS] [GO:0009058 "biosynthesis" evidence=ISS] [GO:0016301 "kinase activity" evidence=ISS] InterPro:IPR000764 InterPro:IPR006083 Pfam:PF00485 PRINTS:PR00988 GO:GO:0009058 EMBL:AC005560 PIR:A84425 SPTR:Q9ZVF8	7e-10
Ljwgs_037876.1	2.3.1.72	TRXA thioredoxin 1 [COG:COG0526] [GO:0030508]										GO_ID:5983	TAIR|gene:2038770 SPTR:Q9ZU40 symbol:ATQSOX2 [GO:0030508 "thiol-disulfide exchange intermediate activity" evidence=ISS] InterPro:IPR006663 Pfam:PF00085 InterPro:IPR006662 Prosite:PS00194 GO:GO:0006810 PRINTS:PR00421 InterPro:IPR006863 Pfam:PF04777 EMBL:AC006200 EMBL:AY090364 EMBL:AY125539 EMBL:BT000880 PIR:F84422 SPTR:Q9ZU40	2e-09
Ljwgs_037876.1	2.3.1.37.1	TRXC thioredoxin 2 [COG:COG0526] [GO:0030508]										GO_ID:5983	TAIR|gene:2038770 SPTR:Q9ZU40 symbol:ATQSOX2 [GO:0030508 "thiol-disulfide exchange intermediate activity" evidence=ISS] InterPro:IPR006663 Pfam:PF00085 InterPro:IPR006662 Prosite:PS00194 GO:GO:0006810 PRINTS:PR00421 InterPro:IPR006863 Pfam:PF04777 EMBL:AC006200 EMBL:AY090364 EMBL:AY125539 EMBL:BT000880 PIR:F84422 SPTR:Q9ZU40	2e-09
chr5.TM0698.9	99.1.4.5541	GO_ID:22948										GO_ID:22948	TAIR|gene:2123878 SPTR:Q9SZQ2 symbol:AT4G29790.1 [GO:0005554 "molecular function unknown" evidence=ND] EMBL:AL161575 EMBL:AL050352 EMBL:AY056100 EMBL:BT002725 PIR:T08540 SPTR:Q9SZQ2	2e-18
Ljwgs_036493.1	99.2	Unclassified without homolog
Ljwgs_057601.1	99.1.4.3127	GO_ID:20071										GO_ID:20071	TAIR|gene:2034417 SPTR:Q9LMV1 symbol:AT1G20390.1 [GO:0003677 "DNA binding" evidence=ISS] [GO:0006310 "DNA recombination" evidence=ISS] InterPro:IPR002156 InterPro:IPR001584 InterPro:IPR000477 InterPro:IPR005162 Pfam:PF00665 Pfam:PF00075 Pfam:PF00078 PROSITE:PS50879 Pfam:PF03732 EMBL:AC027665 PIR:H86337 SPTR:Q9LMV1	1e-13
chr2.CM0124.34	99.1.4.6398	GO_ID:53383							YE8D_SCHPO	Completeproteome;Hypotheticalprotein,Hypothetical protein C9G1.13c in chromosome I.	5e-09	GO_ID:53383	TAIR|gene:2065149 SPTR:Q8VZL6 symbol:AT2G47210.1 [GO:0003677 "DNA binding" evidence=ISS] [GO:0003700 "transcription factor activity" evidence=ISS] [GO:0006355 "regulation of transcription, DNA-dependent" evidence=ISS] InterPro:IPR001005 Pfam:PF00249 GO:GO:0005634 SMART:SM00717 PROSITE:PS00334 EMBL:AY064024 EMBL:AY096610 SPTR:Q8VZL6	1e-29
chr2.CM0124.34	99.1.3.2.1707	YE8D_SCHPO							YE8D_SCHPO	Completeproteome;Hypotheticalprotein,Hypothetical protein C9G1.13c in chromosome I.	5e-09	GO_ID:53383	TAIR|gene:2065149 SPTR:Q8VZL6 symbol:AT2G47210.1 [GO:0003677 "DNA binding" evidence=ISS] [GO:0003700 "transcription factor activity" evidence=ISS] [GO:0006355 "regulation of transcription, DNA-dependent" evidence=ISS] InterPro:IPR001005 Pfam:PF00249 GO:GO:0005634 SMART:SM00717 PROSITE:PS00334 EMBL:AY064024 EMBL:AY096610 SPTR:Q8VZL6	1e-29
Ljwgs_067366.1	99.2	Unclassified without homolog
Ljwgs_113552.1	1.9.10.63	E1.16.3.1, CP ferroxidase [EC:1.16.3.1] [GO:0004322 0004323]	cel:D1037.3	ftn-2; Ferritin protein 2 [EC:1.16.3.1] [KO:K00522]	4e-16				FRI3_VIGUN	Chloroplast;Iron;Ironstorage;Metal-binding;Oxidoreductase;Plastid;Transitpeptide,Ferritin-3, chloroplast precursor (EC 1.16.3.1).	2e-32	GO_ID:8289	TAIR|gene:2149754 SPTR:Q39101 symbol:AT5G01600 [GO:0006826 "iron ion transport" evidence=ISS] [GO:0006879 "iron ion homeostasis" evidence=ISS] [GO:0008199 "ferric iron binding" evidence=ISS] InterPro:IPR001519 InterPro:IPR008331 Pfam:PF00210 InterPro:IPR009040 ProDom:PD000971 PROSITE:PS00540 PROSITE:PS00204 PROSITE:PS50905 InterPro:IPR009078 HSSP:P07798 EMBL:AL161946 EMBL:X94248 EMBL:AF229850 EMB…	8e-32
Ljwgs_034603.1	99.2	Unclassified without homolog
TC10102	99.2	Unclassified without homolog
Ljwgs_047598.1.1	99.1.4.3565	GO_ID:29738										GO_ID:29738	TAIR|gene:2014474 SPTR:Q9ZVS4 symbol:AT1G03220.1 [GO:0005554 "molecular function unknown" evidence=ND] [GO:0000004 "biological process unknown" evidence=ND] EMBL:AC005278 EMBL:AY035026 EMBL:AY059098 EMBL:AF325092 PIR:F86163 SPTR:Q9ZVS4	2e-14
chr3.CM0116.42	1.9.10.63	E1.16.3.1, CP ferroxidase [EC:1.16.3.1] [GO:0004322 0004323]	cel:D1037.3	ftn-2; Ferritin protein 2 [EC:1.16.3.1] [KO:K00522]	5e-37	TM1128	COG1528	2e-09	FRI3_VIGUN	Chloroplast;Iron;Ironstorage;Metal-binding;Oxidoreductase;Plastid;Transitpeptide,Ferritin-3, chloroplast precursor (EC 1.16.3.1).	2e-88	GO_ID:8289	TAIR|gene:2149754 SPTR:Q39101 symbol:AT5G01600 [GO:0006826 "iron ion transport" evidence=ISS] [GO:0006879 "iron ion homeostasis" evidence=ISS] [GO:0008199 "ferric iron binding" evidence=ISS] InterPro:IPR001519 InterPro:IPR008331 Pfam:PF00210 InterPro:IPR009040 ProDom:PD000971 PROSITE:PS00540 PROSITE:PS00204 PROSITE:PS50905 InterPro:IPR009078 HSSP:P07798 EMBL:AL161946 EMBL:X94248 EMBL:AF229850 EMB…	2e-82
Ljwgs_090120.1	99.1.3.2.924	KING1_ARATH							KING1_ARATH	ATP-binding;Carbohydratemetabolism;CBSdomain;Fattyacidbiosynthesis;Lipidsynthesis;Nitrateassimilation;Nucleotide-binding;Repeat,SNF1-related protein kinase regulatory gamma subunit 1 (AKIN gamma1) (AKING1).	6e-49	GO_ID:51791	TAIR|gene:2114474 SPTR:Q8LBB2 symbol:AT3G48530.1 [GO:0000004 "biological process unknown" evidence=ND] [GO:0005554 "molecular function unknown" evidence=ND] [GO:0008372 "cellular component unknown" evidence=ND] Pfam:PF00571 SMART:SM00116 EMBL:AL133315 EMBL:AJ132317 EMBL:AY042839 EMBL:AY081464 EMBL:AY087317 PIR:T46197 SPTR:Q8LBB2	2e-49
Ljwgs_090120.1	99.1.4.1087	GO_ID:51791							KING1_ARATH	ATP-binding;Carbohydratemetabolism;CBSdomain;Fattyacidbiosynthesis;Lipidsynthesis;Nitrateassimilation;Nucleotide-binding;Repeat,SNF1-related protein kinase regulatory gamma subunit 1 (AKIN gamma1) (AKING1).	6e-49	GO_ID:51791	TAIR|gene:2114474 SPTR:Q8LBB2 symbol:AT3G48530.1 [GO:0000004 "biological process unknown" evidence=ND] [GO:0005554 "molecular function unknown" evidence=ND] [GO:0008372 "cellular component unknown" evidence=ND] Pfam:PF00571 SMART:SM00116 EMBL:AL133315 EMBL:AJ132317 EMBL:AY042839 EMBL:AY081464 EMBL:AY087317 PIR:T46197 SPTR:Q8LBB2	2e-49
chr2.CM0304.46.1	99.1.4.6133	GO_ID:50443										GO_ID:50443	TAIR|gene:2195041 SPTR:Q9LN77 symbol:ATPP2-A12 [GO:0005554 "molecular function unknown" evidence=ND] [GO:0000004 "biological process unknown" evidence=ND] [GO:0008372 "cellular component unknown" evidence=ND] Pfam:PF00646 InterPro:IPR001810 SMART:SM00256 EMBL:AC025417 EMBL:AK117662 EMBL:BT005109 SPTR:Q9LN77	1e-98
Ljwgs_042815.1	99.2	Unclassified without homolog
chr4.TM0844.21.1	99.1.4.837	GO_ID:33322										GO_ID:33322	TAIR|gene:3443394 SPTR:Q9FY89 symbol:AT5G09260.1 [GO:0008372 "cellular component unknown" evidence=ND] [GO:0005554 "molecular function unknown" evidence=ISS] Pfam:PF03357 InterPro:IPR005024 EMBL:AL391712 EMBL:BT010522 EMBL:AK175654 SPTR:Q9FY89	5e-11
Ljwgs_018738.1	1.9.4.15	E2.7.1.- [EC:2.7.1.-] [COG:COG0515 COG1493]	ath:At4g01370	F2N1.1; mitogen-activated protein kinase, putative / MAPK, putative (MPK4) [EC:2.7.1.37] [KO:K04371]	6e-153	YBL016w	COG0515	7e-89	MMK2_MEDSA	ATP-binding;Kinase;Nucleotide-binding;Phosphorylation;Serine/threonine-proteinkinase;Transferase,Mitogen-activated protein kinase homolog MMK2 (EC 2.7.1.37).	2e-153	GO_ID:8343	TAIR|gene:2124942 SPTR:Q39024 symbol:AT4G01370.1 [GO:0004707 "MAP kinase activity" evidence=ISS] [GO:0006950 "response to stress" evidence=TAS] [GO:0007165 "signal transduction" evidence=IC] [GO:0009862 "systemic acquired resistance, salicylic acid mediated signaling pathway" evidence=TAS] [GO:0009607 "response to biotic stimulus" evidence=TAS] [GO:0016301 "kinase activity" evidence=ISS] [GO:0005…	1e-153
Ljwgs_018738.1	1.1.17.19	E2.7.1.- [EC:2.7.1.-] [COG:COG0515 COG1493]	ath:At4g01370	F2N1.1; mitogen-activated protein kinase, putative / MAPK, putative (MPK4) [EC:2.7.1.37] [KO:K04371]	6e-153	YBL016w	COG0515	7e-89	MMK2_MEDSA	ATP-binding;Kinase;Nucleotide-binding;Phosphorylation;Serine/threonine-proteinkinase;Transferase,Mitogen-activated protein kinase homolog MMK2 (EC 2.7.1.37).	2e-153	GO_ID:8343	TAIR|gene:2124942 SPTR:Q39024 symbol:AT4G01370.1 [GO:0004707 "MAP kinase activity" evidence=ISS] [GO:0006950 "response to stress" evidence=TAS] [GO:0007165 "signal transduction" evidence=IC] [GO:0009862 "systemic acquired resistance, salicylic acid mediated signaling pathway" evidence=TAS] [GO:0009607 "response to biotic stimulus" evidence=TAS] [GO:0016301 "kinase activity" evidence=ISS] [GO:0005…	1e-153
Ljwgs_018738.1	4.5.2.23	ERK1_2 extracellular signal-regulated kinase 1/2	ath:At4g01370	F2N1.1; mitogen-activated protein kinase, putative / MAPK, putative (MPK4) [EC:2.7.1.37] [KO:K04371]	6e-153	YBL016w	COG0515	7e-89	MMK2_MEDSA	ATP-binding;Kinase;Nucleotide-binding;Phosphorylation;Serine/threonine-proteinkinase;Transferase,Mitogen-activated protein kinase homolog MMK2 (EC 2.7.1.37).	2e-153	GO_ID:8343	TAIR|gene:2124942 SPTR:Q39024 symbol:AT4G01370.1 [GO:0004707 "MAP kinase activity" evidence=ISS] [GO:0006950 "response to stress" evidence=TAS] [GO:0007165 "signal transduction" evidence=IC] [GO:0009862 "systemic acquired resistance, salicylic acid mediated signaling pathway" evidence=TAS] [GO:0009607 "response to biotic stimulus" evidence=TAS] [GO:0016301 "kinase activity" evidence=ISS] [GO:0005…	1e-153
Ljwgs_018738.1	3.2.11.61	ERK1_2 extracellular signal-regulated kinase 1/2	ath:At4g01370	F2N1.1; mitogen-activated protein kinase, putative / MAPK, putative (MPK4) [EC:2.7.1.37] [KO:K04371]	6e-153	YBL016w	COG0515	7e-89	MMK2_MEDSA	ATP-binding;Kinase;Nucleotide-binding;Phosphorylation;Serine/threonine-proteinkinase;Transferase,Mitogen-activated protein kinase homolog MMK2 (EC 2.7.1.37).	2e-153	GO_ID:8343	TAIR|gene:2124942 SPTR:Q39024 symbol:AT4G01370.1 [GO:0004707 "MAP kinase activity" evidence=ISS] [GO:0006950 "response to stress" evidence=TAS] [GO:0007165 "signal transduction" evidence=IC] [GO:0009862 "systemic acquired resistance, salicylic acid mediated signaling pathway" evidence=TAS] [GO:0009607 "response to biotic stimulus" evidence=TAS] [GO:0016301 "kinase activity" evidence=ISS] [GO:0005…	1e-153
Ljwgs_018738.1	3.2.2.24	ERK1_2 extracellular signal-regulated kinase 1/2	ath:At4g01370	F2N1.1; mitogen-activated protein kinase, putative / MAPK, putative (MPK4) [EC:2.7.1.37] [KO:K04371]	6e-153	YBL016w	COG0515	7e-89	MMK2_MEDSA	ATP-binding;Kinase;Nucleotide-binding;Phosphorylation;Serine/threonine-proteinkinase;Transferase,Mitogen-activated protein kinase homolog MMK2 (EC 2.7.1.37).	2e-153	GO_ID:8343	TAIR|gene:2124942 SPTR:Q39024 symbol:AT4G01370.1 [GO:0004707 "MAP kinase activity" evidence=ISS] [GO:0006950 "response to stress" evidence=TAS] [GO:0007165 "signal transduction" evidence=IC] [GO:0009862 "systemic acquired resistance, salicylic acid mediated signaling pathway" evidence=TAS] [GO:0009607 "response to biotic stimulus" evidence=TAS] [GO:0016301 "kinase activity" evidence=ISS] [GO:0005…	1e-153
Ljwgs_018738.1	1.7.8.19	WAAY, rfaY lipopolysaccharide core biosynthesis protein RFAY [EC:2.7.-.-] [COG:COG0515]	ath:At4g01370	F2N1.1; mitogen-activated protein kinase, putative / MAPK, putative (MPK4) [EC:2.7.1.37] [KO:K04371]	6e-153	YBL016w	COG0515	7e-89	MMK2_MEDSA	ATP-binding;Kinase;Nucleotide-binding;Phosphorylation;Serine/threonine-proteinkinase;Transferase,Mitogen-activated protein kinase homolog MMK2 (EC 2.7.1.37).	2e-153	GO_ID:8343	TAIR|gene:2124942 SPTR:Q39024 symbol:AT4G01370.1 [GO:0004707 "MAP kinase activity" evidence=ISS] [GO:0006950 "response to stress" evidence=TAS] [GO:0007165 "signal transduction" evidence=IC] [GO:0009862 "systemic acquired resistance, salicylic acid mediated signaling pathway" evidence=TAS] [GO:0009607 "response to biotic stimulus" evidence=TAS] [GO:0016301 "kinase activity" evidence=ISS] [GO:0005…	1e-153
Ljwgs_018738.1	4.5.1.7	ERK1_2 extracellular signal-regulated kinase 1/2	ath:At4g01370	F2N1.1; mitogen-activated protein kinase, putative / MAPK, putative (MPK4) [EC:2.7.1.37] [KO:K04371]	6e-153	YBL016w	COG0515	7e-89	MMK2_MEDSA	ATP-binding;Kinase;Nucleotide-binding;Phosphorylation;Serine/threonine-proteinkinase;Transferase,Mitogen-activated protein kinase homolog MMK2 (EC 2.7.1.37).	2e-153	GO_ID:8343	TAIR|gene:2124942 SPTR:Q39024 symbol:AT4G01370.1 [GO:0004707 "MAP kinase activity" evidence=ISS] [GO:0006950 "response to stress" evidence=TAS] [GO:0007165 "signal transduction" evidence=IC] [GO:0009862 "systemic acquired resistance, salicylic acid mediated signaling pathway" evidence=TAS] [GO:0009607 "response to biotic stimulus" evidence=TAS] [GO:0016301 "kinase activity" evidence=ISS] [GO:0005…	1e-153
Ljwgs_018738.1	3.3.10.117	BMPR1 bone morphogenetic protein receptor, type I [EC:2.7.1.37]	ath:At4g01370	F2N1.1; mitogen-activated protein kinase, putative / MAPK, putative (MPK4) [EC:2.7.1.37] [KO:K04371]	6e-153	YBL016w	COG0515	7e-89	MMK2_MEDSA	ATP-binding;Kinase;Nucleotide-binding;Phosphorylation;Serine/threonine-proteinkinase;Transferase,Mitogen-activated protein kinase homolog MMK2 (EC 2.7.1.37).	2e-153	GO_ID:8343	TAIR|gene:2124942 SPTR:Q39024 symbol:AT4G01370.1 [GO:0004707 "MAP kinase activity" evidence=ISS] [GO:0006950 "response to stress" evidence=TAS] [GO:0007165 "signal transduction" evidence=IC] [GO:0009862 "systemic acquired resistance, salicylic acid mediated signaling pathway" evidence=TAS] [GO:0009607 "response to biotic stimulus" evidence=TAS] [GO:0016301 "kinase activity" evidence=ISS] [GO:0005…	1e-153
Ljwgs_018738.1	3.2.6.38	ERK1_2 extracellular signal-regulated kinase 1/2	ath:At4g01370	F2N1.1; mitogen-activated protein kinase, putative / MAPK, putative (MPK4) [EC:2.7.1.37] [KO:K04371]	6e-153	YBL016w	COG0515	7e-89	MMK2_MEDSA	ATP-binding;Kinase;Nucleotide-binding;Phosphorylation;Serine/threonine-proteinkinase;Transferase,Mitogen-activated protein kinase homolog MMK2 (EC 2.7.1.37).	2e-153	GO_ID:8343	TAIR|gene:2124942 SPTR:Q39024 symbol:AT4G01370.1 [GO:0004707 "MAP kinase activity" evidence=ISS] [GO:0006950 "response to stress" evidence=TAS] [GO:0007165 "signal transduction" evidence=IC] [GO:0009862 "systemic acquired resistance, salicylic acid mediated signaling pathway" evidence=TAS] [GO:0009607 "response to biotic stimulus" evidence=TAS] [GO:0016301 "kinase activity" evidence=ISS] [GO:0005…	1e-153
Ljwgs_018738.1	1.11.16.8	E2.7.1.- [EC:2.7.1.-] [COG:COG0515 COG1493]	ath:At4g01370	F2N1.1; mitogen-activated protein kinase, putative / MAPK, putative (MPK4) [EC:2.7.1.37] [KO:K04371]	6e-153	YBL016w	COG0515	7e-89	MMK2_MEDSA	ATP-binding;Kinase;Nucleotide-binding;Phosphorylation;Serine/threonine-proteinkinase;Transferase,Mitogen-activated protein kinase homolog MMK2 (EC 2.7.1.37).	2e-153	GO_ID:8343	TAIR|gene:2124942 SPTR:Q39024 symbol:AT4G01370.1 [GO:0004707 "MAP kinase activity" evidence=ISS] [GO:0006950 "response to stress" evidence=TAS] [GO:0007165 "signal transduction" evidence=IC] [GO:0009862 "systemic acquired resistance, salicylic acid mediated signaling pathway" evidence=TAS] [GO:0009607 "response to biotic stimulus" evidence=TAS] [GO:0016301 "kinase activity" evidence=ISS] [GO:0005…	1e-153
Ljwgs_018738.1	4.3.2.33	ERK1_2 extracellular signal-regulated kinase 1/2	ath:At4g01370	F2N1.1; mitogen-activated protein kinase, putative / MAPK, putative (MPK4) [EC:2.7.1.37] [KO:K04371]	6e-153	YBL016w	COG0515	7e-89	MMK2_MEDSA	ATP-binding;Kinase;Nucleotide-binding;Phosphorylation;Serine/threonine-proteinkinase;Transferase,Mitogen-activated protein kinase homolog MMK2 (EC 2.7.1.37).	2e-153	GO_ID:8343	TAIR|gene:2124942 SPTR:Q39024 symbol:AT4G01370.1 [GO:0004707 "MAP kinase activity" evidence=ISS] [GO:0006950 "response to stress" evidence=TAS] [GO:0007165 "signal transduction" evidence=IC] [GO:0009862 "systemic acquired resistance, salicylic acid mediated signaling pathway" evidence=TAS] [GO:0009607 "response to biotic stimulus" evidence=TAS] [GO:0016301 "kinase activity" evidence=ISS] [GO:0005…	1e-153
Ljwgs_018738.1	4.2.4	Cell cycle [CLASS:04110] [PATH:hsa04110] [COG:COG0515]	ath:At4g01370	F2N1.1; mitogen-activated protein kinase, putative / MAPK, putative (MPK4) [EC:2.7.1.37] [KO:K04371]	6e-153	YBL016w	COG0515	7e-89	MMK2_MEDSA	ATP-binding;Kinase;Nucleotide-binding;Phosphorylation;Serine/threonine-proteinkinase;Transferase,Mitogen-activated protein kinase homolog MMK2 (EC 2.7.1.37).	2e-153	GO_ID:8343	TAIR|gene:2124942 SPTR:Q39024 symbol:AT4G01370.1 [GO:0004707 "MAP kinase activity" evidence=ISS] [GO:0006950 "response to stress" evidence=TAS] [GO:0007165 "signal transduction" evidence=IC] [GO:0009862 "systemic acquired resistance, salicylic acid mediated signaling pathway" evidence=TAS] [GO:0009607 "response to biotic stimulus" evidence=TAS] [GO:0016301 "kinase activity" evidence=ISS] [GO:0005…	1e-153
Ljwgs_018738.1	4.3.4.14	ERK1_2 extracellular signal-regulated kinase 1/2	ath:At4g01370	F2N1.1; mitogen-activated protein kinase, putative / MAPK, putative (MPK4) [EC:2.7.1.37] [KO:K04371]	6e-153	YBL016w	COG0515	7e-89	MMK2_MEDSA	ATP-binding;Kinase;Nucleotide-binding;Phosphorylation;Serine/threonine-proteinkinase;Transferase,Mitogen-activated protein kinase homolog MMK2 (EC 2.7.1.37).	2e-153	GO_ID:8343	TAIR|gene:2124942 SPTR:Q39024 symbol:AT4G01370.1 [GO:0004707 "MAP kinase activity" evidence=ISS] [GO:0006950 "response to stress" evidence=TAS] [GO:0007165 "signal transduction" evidence=IC] [GO:0009862 "systemic acquired resistance, salicylic acid mediated signaling pathway" evidence=TAS] [GO:0009607 "response to biotic stimulus" evidence=TAS] [GO:0016301 "kinase activity" evidence=ISS] [GO:0005…	1e-153
Ljwgs_018738.1	4.3.1.70	ERK1_2 extracellular signal-regulated kinase 1/2	ath:At4g01370	F2N1.1; mitogen-activated protein kinase, putative / MAPK, putative (MPK4) [EC:2.7.1.37] [KO:K04371]	6e-153	YBL016w	COG0515	7e-89	MMK2_MEDSA	ATP-binding;Kinase;Nucleotide-binding;Phosphorylation;Serine/threonine-proteinkinase;Transferase,Mitogen-activated protein kinase homolog MMK2 (EC 2.7.1.37).	2e-153	GO_ID:8343	TAIR|gene:2124942 SPTR:Q39024 symbol:AT4G01370.1 [GO:0004707 "MAP kinase activity" evidence=ISS] [GO:0006950 "response to stress" evidence=TAS] [GO:0007165 "signal transduction" evidence=IC] [GO:0009862 "systemic acquired resistance, salicylic acid mediated signaling pathway" evidence=TAS] [GO:0009607 "response to biotic stimulus" evidence=TAS] [GO:0016301 "kinase activity" evidence=ISS] [GO:0005…	1e-153
Ljwgs_018738.1	3.2.2.1	Protein kinase [EC:2.7.1.37]	ath:At4g01370	F2N1.1; mitogen-activated protein kinase, putative / MAPK, putative (MPK4) [EC:2.7.1.37] [KO:K04371]	6e-153	YBL016w	COG0515	7e-89	MMK2_MEDSA	ATP-binding;Kinase;Nucleotide-binding;Phosphorylation;Serine/threonine-proteinkinase;Transferase,Mitogen-activated protein kinase homolog MMK2 (EC 2.7.1.37).	2e-153	GO_ID:8343	TAIR|gene:2124942 SPTR:Q39024 symbol:AT4G01370.1 [GO:0004707 "MAP kinase activity" evidence=ISS] [GO:0006950 "response to stress" evidence=TAS] [GO:0007165 "signal transduction" evidence=IC] [GO:0009862 "systemic acquired resistance, salicylic acid mediated signaling pathway" evidence=TAS] [GO:0009607 "response to biotic stimulus" evidence=TAS] [GO:0016301 "kinase activity" evidence=ISS] [GO:0005…	1e-153
Ljwgs_018738.1	4.1.3.36	ERK1_2 extracellular signal-regulated kinase 1/2	ath:At4g01370	F2N1.1; mitogen-activated protein kinase, putative / MAPK, putative (MPK4) [EC:2.7.1.37] [KO:K04371]	6e-153	YBL016w	COG0515	7e-89	MMK2_MEDSA	ATP-binding;Kinase;Nucleotide-binding;Phosphorylation;Serine/threonine-proteinkinase;Transferase,Mitogen-activated protein kinase homolog MMK2 (EC 2.7.1.37).	2e-153	GO_ID:8343	TAIR|gene:2124942 SPTR:Q39024 symbol:AT4G01370.1 [GO:0004707 "MAP kinase activity" evidence=ISS] [GO:0006950 "response to stress" evidence=TAS] [GO:0007165 "signal transduction" evidence=IC] [GO:0009862 "systemic acquired resistance, salicylic acid mediated signaling pathway" evidence=TAS] [GO:0009607 "response to biotic stimulus" evidence=TAS] [GO:0016301 "kinase activity" evidence=ISS] [GO:0005…	1e-153
chr2.CM0018.37	99.1.4.6489	GO_ID:3888										GO_ID:3888	TAIR|gene:3433991 SPTR:Q9C9I5 symbol:AT1G71480.1 [GO:0005622 "intracellular" evidence=ISS] [GO:0005634 "nucleus" evidence=ISS] [GO:0006606 "protein import into nucleus" evidence=ISS] [GO:0008565 "protein transporter activity" evidence=ISS] InterPro:IPR002075 GO:GO:0005634 GO:GO:0006810 Pfam:PF02136 EMBL:AC016163 EMBL:BT010641 EMBL:AK175810 EMBL:AK175869 EMBL:AK176822 EMBL:AK176871 EMBL:AK176645 S…	3e-64
Ljwgs_074825.1	1.4.1.36	E2.7.1.40, pyk pyruvate kinase [EC:2.7.1.40] [COG:COG0469] [GO:0004743]	ath:At5g08570	MAH20.13; pyruvate kinase, putative [EC:2.7.1.40] [KO:K00873]	7e-39	CT332	COG0469	5e-16	KPYC_SOYBN	Glycolysis;Kinase;Magnesium;Metal-binding;Pyruvate;Transferase,Pyruvate kinase, cytosolic isozyme (EC 2.7.1.40) (PK).	8e-41	GO_ID:38466	TAIR|gene:2159576 SPTR:Q9FNN1 symbol:AT5G08570.1 [GO:0008372 "cellular component unknown" evidence=ND] [GO:0004743 "pyruvate kinase activity" evidence=ISS] [GO:0006096 "glycolysis" evidence=ISS] InterPro:IPR001697 InterPro:IPR011037 Pfam:PF00224 Pfam:PF02887 GO:GO:0006096 HSSP:P14178 PRINTS:PR01050 ProDom:PD001009 TIGRFAMs:TIGR01064 PROSITE:PS00110 EMBL:AB006697 EMBL:BT006165 EMBL:BT008536 SPTR:Q…	2e-39
Ljwgs_074825.1	1.1.1.13	E2.7.1.40, pyk pyruvate kinase [EC:2.7.1.40] [COG:COG0469] [GO:0004743]	ath:At5g08570	MAH20.13; pyruvate kinase, putative [EC:2.7.1.40] [KO:K00873]	7e-39	CT332	COG0469	5e-16	KPYC_SOYBN	Glycolysis;Kinase;Magnesium;Metal-binding;Pyruvate;Transferase,Pyruvate kinase, cytosolic isozyme (EC 2.7.1.40) (PK).	8e-41	GO_ID:38466	TAIR|gene:2159576 SPTR:Q9FNN1 symbol:AT5G08570.1 [GO:0008372 "cellular component unknown" evidence=ND] [GO:0004743 "pyruvate kinase activity" evidence=ISS] [GO:0006096 "glycolysis" evidence=ISS] InterPro:IPR001697 InterPro:IPR011037 Pfam:PF00224 Pfam:PF02887 GO:GO:0006096 HSSP:P14178 PRINTS:PR01050 ProDom:PD001009 TIGRFAMs:TIGR01064 PROSITE:PS00110 EMBL:AB006697 EMBL:BT006165 EMBL:BT008536 SPTR:Q…	2e-39
Ljwgs_074825.1	1.2.4.16	E2.7.1.40, pyk pyruvate kinase [EC:2.7.1.40] [COG:COG0469] [GO:0004743]	ath:At5g08570	MAH20.13; pyruvate kinase, putative [EC:2.7.1.40] [KO:K00873]	7e-39	CT332	COG0469	5e-16	KPYC_SOYBN	Glycolysis;Kinase;Magnesium;Metal-binding;Pyruvate;Transferase,Pyruvate kinase, cytosolic isozyme (EC 2.7.1.40) (PK).	8e-41	GO_ID:38466	TAIR|gene:2159576 SPTR:Q9FNN1 symbol:AT5G08570.1 [GO:0008372 "cellular component unknown" evidence=ND] [GO:0004743 "pyruvate kinase activity" evidence=ISS] [GO:0006096 "glycolysis" evidence=ISS] InterPro:IPR001697 InterPro:IPR011037 Pfam:PF00224 Pfam:PF02887 GO:GO:0006096 HSSP:P14178 PRINTS:PR01050 ProDom:PD001009 TIGRFAMs:TIGR01064 PROSITE:PS00110 EMBL:AB006697 EMBL:BT006165 EMBL:BT008536 SPTR:Q…	2e-39
Ljwgs_074825.1	3.2.11.34	E2.7.1.40, pyk pyruvate kinase [EC:2.7.1.40] [COG:COG0469] [GO:0004743]	ath:At5g08570	MAH20.13; pyruvate kinase, putative [EC:2.7.1.40] [KO:K00873]	7e-39	CT332	COG0469	5e-16	KPYC_SOYBN	Glycolysis;Kinase;Magnesium;Metal-binding;Pyruvate;Transferase,Pyruvate kinase, cytosolic isozyme (EC 2.7.1.40) (PK).	8e-41	GO_ID:38466	TAIR|gene:2159576 SPTR:Q9FNN1 symbol:AT5G08570.1 [GO:0008372 "cellular component unknown" evidence=ND] [GO:0004743 "pyruvate kinase activity" evidence=ISS] [GO:0006096 "glycolysis" evidence=ISS] InterPro:IPR001697 InterPro:IPR011037 Pfam:PF00224 Pfam:PF02887 GO:GO:0006096 HSSP:P14178 PRINTS:PR01050 ProDom:PD001009 TIGRFAMs:TIGR01064 PROSITE:PS00110 EMBL:AB006697 EMBL:BT006165 EMBL:BT008536 SPTR:Q…	2e-39
Ljwgs_074825.1	1.1.11.11	E2.7.1.40, pyk pyruvate kinase [EC:2.7.1.40] [COG:COG0469] [GO:0004743]	ath:At5g08570	MAH20.13; pyruvate kinase, putative [EC:2.7.1.40] [KO:K00873]	7e-39	CT332	COG0469	5e-16	KPYC_SOYBN	Glycolysis;Kinase;Magnesium;Metal-binding;Pyruvate;Transferase,Pyruvate kinase, cytosolic isozyme (EC 2.7.1.40) (PK).	8e-41	GO_ID:38466	TAIR|gene:2159576 SPTR:Q9FNN1 symbol:AT5G08570.1 [GO:0008372 "cellular component unknown" evidence=ND] [GO:0004743 "pyruvate kinase activity" evidence=ISS] [GO:0006096 "glycolysis" evidence=ISS] InterPro:IPR001697 InterPro:IPR011037 Pfam:PF00224 Pfam:PF02887 GO:GO:0006096 HSSP:P14178 PRINTS:PR01050 ProDom:PD001009 TIGRFAMs:TIGR01064 PROSITE:PS00110 EMBL:AB006697 EMBL:BT006165 EMBL:BT008536 SPTR:Q…	2e-39
Ljwgs_069147.1	99.1.3.1.25	EC 6.3.2.-							CIP8_ARATH	Ligase;Metal-binding;Ublconjugationpathway;Zinc;Zinc-finger,Ubiquitin ligase protein CIP8 (EC 6.3.2.-) (COP1-interacting protein 8).	2e-18
Ljwgs_061265.1	99.1.3.2.924	KING1_ARATH							KING1_ARATH	ATP-binding;Carbohydratemetabolism;CBSdomain;Fattyacidbiosynthesis;Lipidsynthesis;Nitrateassimilation;Nucleotide-binding;Repeat,SNF1-related protein kinase regulatory gamma subunit 1 (AKIN gamma1) (AKING1).	4e-34	GO_ID:51791	TAIR|gene:2114474 SPTR:Q8LBB2 symbol:AT3G48530.1 [GO:0000004 "biological process unknown" evidence=ND] [GO:0005554 "molecular function unknown" evidence=ND] [GO:0008372 "cellular component unknown" evidence=ND] Pfam:PF00571 SMART:SM00116 EMBL:AL133315 EMBL:AJ132317 EMBL:AY042839 EMBL:AY081464 EMBL:AY087317 PIR:T46197 SPTR:Q8LBB2	1e-34
Ljwgs_061265.1	99.1.4.1087	GO_ID:51791							KING1_ARATH	ATP-binding;Carbohydratemetabolism;CBSdomain;Fattyacidbiosynthesis;Lipidsynthesis;Nitrateassimilation;Nucleotide-binding;Repeat,SNF1-related protein kinase regulatory gamma subunit 1 (AKIN gamma1) (AKING1).	4e-34	GO_ID:51791	TAIR|gene:2114474 SPTR:Q8LBB2 symbol:AT3G48530.1 [GO:0000004 "biological process unknown" evidence=ND] [GO:0005554 "molecular function unknown" evidence=ND] [GO:0008372 "cellular component unknown" evidence=ND] Pfam:PF00571 SMART:SM00116 EMBL:AL133315 EMBL:AJ132317 EMBL:AY042839 EMBL:AY081464 EMBL:AY087317 PIR:T46197 SPTR:Q8LBB2	1e-34
Ljwgs_081391.1	99.1.4.1228	GO_ID:31151										GO_ID:31151	TAIR|gene:3434596 SPTR:Q9LMG4 symbol:AT1G13940.1 [GO:0005554 "molecular function unknown" evidence=ND] [GO:0000004 "biological process unknown" evidence=ND] [GO:0008372 "cellular component unknown" evidence=ND] InterPro:IPR008581 Pfam:PF05904 EMBL:AC068197 SPTR:Q9LMG4	8e-15
chr2.CM1150.23.1	2.3.1.4	DNAJ molecular chaperone DnaJ [COG:COG0484]	vfi:VF1108	dnaJ; chaperone protein DnaJ [KO:K03686]	6e-13	DR0126	COG2214	1e-12	DNJ16_ARATH	Chaperone;Coiledcoil;Membrane,Chaperone protein dnaJ 16 (Protein ARG1-LIKE1) (AtARL1) (AtJ16) (AtDjB16).	4e-25	GO_ID:40455	TAIR|gene:2032436 SPTR:Q8VXV4 symbol:AT1G24120.1 [GO:0008372 "cellular component unknown" evidence=ND] [GO:0006457 "protein folding" evidence=ISS] Pfam:PF00226 InterPro:IPR003095 InterPro:IPR001623 HSSP:P25685 PRINTS:PR00625 PROSITE:PS00636 PROSITE:PS50076 EMBL:AC002396 EMBL:AY226825 EMBL:AY074564 PIR:T00641 SPTR:Q8VXV4	1e-25
chr2.CM1150.23.1	2.3.1.5	CBPA curved DNA-binding protein [COG:COG2214]	vfi:VF1108	dnaJ; chaperone protein DnaJ [KO:K03686]	6e-13	DR0126	COG2214	1e-12	DNJ16_ARATH	Chaperone;Coiledcoil;Membrane,Chaperone protein dnaJ 16 (Protein ARG1-LIKE1) (AtARL1) (AtJ16) (AtDjB16).	4e-25	GO_ID:40455	TAIR|gene:2032436 SPTR:Q8VXV4 symbol:AT1G24120.1 [GO:0008372 "cellular component unknown" evidence=ND] [GO:0006457 "protein folding" evidence=ISS] Pfam:PF00226 InterPro:IPR003095 InterPro:IPR001623 HSSP:P25685 PRINTS:PR00625 PROSITE:PS00636 PROSITE:PS50076 EMBL:AC002396 EMBL:AY226825 EMBL:AY074564 PIR:T00641 SPTR:Q8VXV4	1e-25
Ljwgs_040941.1	99.1.3.2.2210	WRK70_ARATH							WRK70_ARATH	DNA-binding;Nuclearprotein;Transcription;Transcriptionregulation,Probable WRKY transcription factor 70 (WRKY DNA-binding protein 70).	5e-12
Ljwgs_017127.1	99.1.3.1.178	EC 2.7.7.50	ago:AFL107W	AFL107Wp; syntenic homolog of Saccharomyces cerevisiae YGL130W (CEG1) [EC:2.7.7.50] [KO:K00987]	2e-11				MCE1_KLULA	Completeproteome;mRNAcapping;mRNAprocessing;Nuclearprotein;Nucleotidyltransferase;Transferase,mRNA capping enzyme alpha subunit (mRNA guanylyltransferase) (EC 2.7.7.50) (GTP--RNA guanylyltransferase) (GTase).	1e-12	GO_ID:1456	TAIR|gene:2095283 SPTR:Q8L7W6 symbol:AT3G09100.1 [GO:0008372 "cellular component unknown" evidence=ND] [GO:0004484 "mRNA guanylyltransferase activity" evidence=ISS] [GO:0006370 "mRNA capping" evidence=ISS] [GO:0006397 "mRNA processing" evidence=ISS] InterPro:IPR000340 InterPro:IPR000387 INTERPRO:IPR001339 Pfam:PF00782 PROSITE:PS00383 PROSITE:PS50056 Pfam:PF01331 HSSP:O55236 EMBL:AY125498 SPTR:Q8L…	3e-42
Ljwgs_017127.1	99.1.4.5694	GO_ID:1456	ago:AFL107W	AFL107Wp; syntenic homolog of Saccharomyces cerevisiae YGL130W (CEG1) [EC:2.7.7.50] [KO:K00987]	2e-11				MCE1_KLULA	Completeproteome;mRNAcapping;mRNAprocessing;Nuclearprotein;Nucleotidyltransferase;Transferase,mRNA capping enzyme alpha subunit (mRNA guanylyltransferase) (EC 2.7.7.50) (GTP--RNA guanylyltransferase) (GTase).	1e-12	GO_ID:1456	TAIR|gene:2095283 SPTR:Q8L7W6 symbol:AT3G09100.1 [GO:0008372 "cellular component unknown" evidence=ND] [GO:0004484 "mRNA guanylyltransferase activity" evidence=ISS] [GO:0006370 "mRNA capping" evidence=ISS] [GO:0006397 "mRNA processing" evidence=ISS] InterPro:IPR000340 InterPro:IPR000387 INTERPRO:IPR001339 Pfam:PF00782 PROSITE:PS00383 PROSITE:PS50056 Pfam:PF01331 HSSP:O55236 EMBL:AY125498 SPTR:Q8L…	3e-42
Ljwgs_017127.1	99.1.1.132	KO:K00987	ago:AFL107W	AFL107Wp; syntenic homolog of Saccharomyces cerevisiae YGL130W (CEG1) [EC:2.7.7.50] [KO:K00987]	2e-11				MCE1_KLULA	Completeproteome;mRNAcapping;mRNAprocessing;Nuclearprotein;Nucleotidyltransferase;Transferase,mRNA capping enzyme alpha subunit (mRNA guanylyltransferase) (EC 2.7.7.50) (GTP--RNA guanylyltransferase) (GTase).	1e-12	GO_ID:1456	TAIR|gene:2095283 SPTR:Q8L7W6 symbol:AT3G09100.1 [GO:0008372 "cellular component unknown" evidence=ND] [GO:0004484 "mRNA guanylyltransferase activity" evidence=ISS] [GO:0006370 "mRNA capping" evidence=ISS] [GO:0006397 "mRNA processing" evidence=ISS] InterPro:IPR000340 InterPro:IPR000387 INTERPRO:IPR001339 Pfam:PF00782 PROSITE:PS00383 PROSITE:PS50056 Pfam:PF01331 HSSP:O55236 EMBL:AY125498 SPTR:Q8L…	3e-42
chr5.CM0200.125	99.1.2.66	COG0321	ttj:TTHA0240	lipoate-protein ligase B [EC:2.3.1.-] [KO:K03801]	1e-36	ML0859	COG0321	2e-29	LIPB_ARATH	Ligase,Probable lipoate-protein ligase (EC 6.-.-.-) (Lipoate biosynthesis protein) (Lipoyl ligase).	1e-93	GO_ID:6461	TAIR|gene:2126608 SPTR:Q948J9 symbol:AT4G31050.1 [GO:0008372 "cellular component unknown" evidence=ND] [GO:0006464 "protein modification" evidence=ISS] [GO:0017118 "lipoyltransferase activity" evidence=ISS] InterPro:IPR004143 Pfam:PF03099 Interpro:IPR000544 ProDom:PD006086 TIGRFAMs:TIGR00214 PROSITE:PS01313 EMBL:AB072390 EMBL:AK221489 SPTR:Q948J9	2e-31
chr5.CM0200.125	99.1.4.4624	GO_ID:6461	ttj:TTHA0240	lipoate-protein ligase B [EC:2.3.1.-] [KO:K03801]	1e-36	ML0859	COG0321	2e-29	LIPB_ARATH	Ligase,Probable lipoate-protein ligase (EC 6.-.-.-) (Lipoate biosynthesis protein) (Lipoyl ligase).	1e-93	GO_ID:6461	TAIR|gene:2126608 SPTR:Q948J9 symbol:AT4G31050.1 [GO:0008372 "cellular component unknown" evidence=ND] [GO:0006464 "protein modification" evidence=ISS] [GO:0017118 "lipoyltransferase activity" evidence=ISS] InterPro:IPR004143 Pfam:PF03099 Interpro:IPR000544 ProDom:PD006086 TIGRFAMs:TIGR00214 PROSITE:PS01313 EMBL:AB072390 EMBL:AK221489 SPTR:Q948J9	2e-31
chr5.CM0200.125	99.1.1.133	KO:K03801	ttj:TTHA0240	lipoate-protein ligase B [EC:2.3.1.-] [KO:K03801]	1e-36	ML0859	COG0321	2e-29	LIPB_ARATH	Ligase,Probable lipoate-protein ligase (EC 6.-.-.-) (Lipoate biosynthesis protein) (Lipoyl ligase).	1e-93	GO_ID:6461	TAIR|gene:2126608 SPTR:Q948J9 symbol:AT4G31050.1 [GO:0008372 "cellular component unknown" evidence=ND] [GO:0006464 "protein modification" evidence=ISS] [GO:0017118 "lipoyltransferase activity" evidence=ISS] InterPro:IPR004143 Pfam:PF03099 Interpro:IPR000544 ProDom:PD006086 TIGRFAMs:TIGR00214 PROSITE:PS01313 EMBL:AB072390 EMBL:AK221489 SPTR:Q948J9	2e-31
chr5.CM0200.125	99.1.3.1.39	EC 6.-.-.-	ttj:TTHA0240	lipoate-protein ligase B [EC:2.3.1.-] [KO:K03801]	1e-36	ML0859	COG0321	2e-29	LIPB_ARATH	Ligase,Probable lipoate-protein ligase (EC 6.-.-.-) (Lipoate biosynthesis protein) (Lipoyl ligase).	1e-93	GO_ID:6461	TAIR|gene:2126608 SPTR:Q948J9 symbol:AT4G31050.1 [GO:0008372 "cellular component unknown" evidence=ND] [GO:0006464 "protein modification" evidence=ISS] [GO:0017118 "lipoyltransferase activity" evidence=ISS] InterPro:IPR004143 Pfam:PF03099 Interpro:IPR000544 ProDom:PD006086 TIGRFAMs:TIGR00214 PROSITE:PS01313 EMBL:AB072390 EMBL:AK221489 SPTR:Q948J9	2e-31
chr5.CM0034.38	99.1.4.5644	GO_ID:20586										GO_ID:20586	TAIR|gene:504954297 SPTR:Q9C593 symbol:AT5G21940.1 [GO:0005554 "molecular function unknown" evidence=ND] [GO:0000004 "biological process unknown" evidence=ND] EMBL:AC140977 EMBL:AL589883 EMBL:AY136480 EMBL:BT006300 SPTR:Q9C593	7e-19
TM1471.1	99.1.3.1.142	EC 2.4.1.218							HQGT_RAUSE	Directproteinsequencing;Glycosyltransferase;Transferase,Hydroquinone glucosyltransferase (EC 2.4.1.218) (Arbutin synthase).	3e-58	GO_ID:6429	TAIR|gene:2125022 SPTR:Q9M156 symbol:AT4G01070.1 [GO:0016757 "transferase activity, transferring glycosyl groups" evidence=ISS] [GO:0008194 "UDP-glycosyltransferase activity" evidence=ISS;IDA] [GO:0042178 "xenobiotic catabolism" evidence=IDA] [GO:0009636 "response to toxin" evidence=IDA] [GO:0035251 "UDP-glucosyltransferase activity" evidence=IMP] [GO:0006805 "xenobiotic metabolism" evidence=IMP]…	5e-52
TM1471.1	99.1.4.5100	GO_ID:6429							HQGT_RAUSE	Directproteinsequencing;Glycosyltransferase;Transferase,Hydroquinone glucosyltransferase (EC 2.4.1.218) (Arbutin synthase).	3e-58	GO_ID:6429	TAIR|gene:2125022 SPTR:Q9M156 symbol:AT4G01070.1 [GO:0016757 "transferase activity, transferring glycosyl groups" evidence=ISS] [GO:0008194 "UDP-glycosyltransferase activity" evidence=ISS;IDA] [GO:0042178 "xenobiotic catabolism" evidence=IDA] [GO:0009636 "response to toxin" evidence=IDA] [GO:0035251 "UDP-glucosyltransferase activity" evidence=IMP] [GO:0006805 "xenobiotic metabolism" evidence=IMP]…	5e-52
chr5.CM0089.102.3	99.2	Unclassified without homolog
Ljwgs_034858.1	99.1.4.6920	GO_ID:15671							TT1_ARATH	Coiledcoil;Metal-binding;Polymorphism;Transcription;Transcriptionregulation;Zinc;Zinc-finger,TRANSPARENT TESTA 1 protein (Zinc finger protein TT1) (TTL1).	4e-60	GO_ID:15671	TAIR|gene:2076640 SPTR:Q9SVY1 symbol:AT3G57670.1 [GO:0003700 "transcription factor activity" evidence=ISS] [GO:0045449 "regulation of transcription" evidence=TAS] [GO:0003676 "nucleic acid binding" evidence=ISS] [GO:0008270 "zinc ion binding" evidence=ISS] InterPro:IPR007087 Prosite:PS00028 Pfam:PF00096 SMART:SM00355 PROSITE:PS50157 EMBL:AL049660 EMBL:AF254447 EMBL:BT021089 PIR:T06753 SPTR:Q9SVY1	2e-73
Ljwgs_034858.1	99.1.3.2.2264	TT1_ARATH							TT1_ARATH	Coiledcoil;Metal-binding;Polymorphism;Transcription;Transcriptionregulation;Zinc;Zinc-finger,TRANSPARENT TESTA 1 protein (Zinc finger protein TT1) (TTL1).	4e-60	GO_ID:15671	TAIR|gene:2076640 SPTR:Q9SVY1 symbol:AT3G57670.1 [GO:0003700 "transcription factor activity" evidence=ISS] [GO:0045449 "regulation of transcription" evidence=TAS] [GO:0003676 "nucleic acid binding" evidence=ISS] [GO:0008270 "zinc ion binding" evidence=ISS] InterPro:IPR007087 Prosite:PS00028 Pfam:PF00096 SMART:SM00355 PROSITE:PS50157 EMBL:AL049660 EMBL:AF254447 EMBL:BT021089 PIR:T06753 SPTR:Q9SVY1	2e-73
gi45409226	99.2	Unclassified without homolog
chr2.CM0201.43	99.1.4.6039	GO_ID:43022										GO_ID:43022	TAIR|gene:2086858 SPTR:Q8W106 symbol:AT3G27930.1 [GO:0005554 "molecular function unknown" evidence=ND] [GO:0008372 "cellular component unknown" evidence=ND] EMBL:AF462820 EMBL:AY113028 SPTR:Q8W106	1e-115
Ljwgs_038276.1	99.1.4.6039	GO_ID:43022										GO_ID:43022	TAIR|gene:2086858 SPTR:Q8W106 symbol:AT3G27930.1 [GO:0005554 "molecular function unknown" evidence=ND] [GO:0008372 "cellular component unknown" evidence=ND] EMBL:AF462820 EMBL:AY113028 SPTR:Q8W106	2e-27
Ljwgs_004136.3	99.1.4.5909	GO_ID:52027										GO_ID:52027	TAIR|gene:2205686 SPTR:Q9C719 symbol:AT1G55140.1 [GO:0005554 "molecular function unknown" evidence=ND] [GO:0000004 "biological process unknown" evidence=ND] InterPro:IPR000999 GO:GO:0005634 EMBL:AC073944 PIR:A96593 SPTR:Q9C719	5e-17
Ljwgs_013410.1	99.1.4.6508	GO_ID:15612										GO_ID:15612	TAIR|gene:2076007 SPTR:Q9LXN5 symbol:AT3G44520.1 [GO:0008372 "cellular component unknown" evidence=ND] [GO:0003824 "catalytic activity" evidence=ISS] InterPro:IPR000379 EMBL:AL353818 EMBL:BT011717 PIR:T48932 SPTR:Q9LXN5	1e-46
TC10650	99.2	Unclassified without homolog
chr3.CM0590.62	99.2	Unclassified without homolog
Ljwgs_075070.1	99.1.3.2.924	KING1_ARATH							KING1_ARATH	ATP-binding;Carbohydratemetabolism;CBSdomain;Fattyacidbiosynthesis;Lipidsynthesis;Nitrateassimilation;Nucleotide-binding;Repeat,SNF1-related protein kinase regulatory gamma subunit 1 (AKIN gamma1) (AKING1).	1e-43	GO_ID:51791	TAIR|gene:2114474 SPTR:Q8LBB2 symbol:AT3G48530.1 [GO:0000004 "biological process unknown" evidence=ND] [GO:0005554 "molecular function unknown" evidence=ND] [GO:0008372 "cellular component unknown" evidence=ND] Pfam:PF00571 SMART:SM00116 EMBL:AL133315 EMBL:AJ132317 EMBL:AY042839 EMBL:AY081464 EMBL:AY087317 PIR:T46197 SPTR:Q8LBB2	3e-44
Ljwgs_075070.1	99.1.4.1087	GO_ID:51791							KING1_ARATH	ATP-binding;Carbohydratemetabolism;CBSdomain;Fattyacidbiosynthesis;Lipidsynthesis;Nitrateassimilation;Nucleotide-binding;Repeat,SNF1-related protein kinase regulatory gamma subunit 1 (AKIN gamma1) (AKING1).	1e-43	GO_ID:51791	TAIR|gene:2114474 SPTR:Q8LBB2 symbol:AT3G48530.1 [GO:0000004 "biological process unknown" evidence=ND] [GO:0005554 "molecular function unknown" evidence=ND] [GO:0008372 "cellular component unknown" evidence=ND] Pfam:PF00571 SMART:SM00116 EMBL:AL133315 EMBL:AJ132317 EMBL:AY042839 EMBL:AY081464 EMBL:AY087317 PIR:T46197 SPTR:Q8LBB2	3e-44
chr3.TM0388.20.1	2.4.3.9	E2.7.7.49 RNA-directed DNA polymerase [EC:2.7.7.49] [COG:COG3344] [GO:0003721 0003964]							POLX_TOBAC	Aspartylprotease;Endonuclease;Hydrolase;Metal-binding;Nuclease;Nucleotidyltransferase;Polyprotein;Protease;RNA-directedDNApolymerase;Transferase;Transposableelement;Zinc;Zinc-finger,Retrovirus-related Pol polyprotein from transposon TNT 1-94 [Contains: Protease (EC 3.4.23.-); Reverse transcriptase (EC 2.7.7.49); Endonuclease].	1e-17	GO_ID:39268	TAIR|gene:2141475 SPTR:O81506 symbol:AT4G03810.1 [GO:0003677 "DNA binding" evidence=ISS] [GO:0006310 "DNA recombination" evidence=ISS] InterPro:IPR001584 Pfam:PF00665 EMBL:AL161498 EMBL:AF077408 PIR:T01860 SPTR:O81506	1e-23
gi45617077	99.2	Unclassified without homolog
Ljwgs_098999.1.1	99.1.4.7939	GO_ID:42316										GO_ID:42316	TAIR|gene:2090443 SPTR:Q9LIE7 symbol:AT3G22150.1 [GO:0005554 "molecular function unknown" evidence=ND] InterPro:IPR002885 InterPro:IPR011990 Pfam:PF01535 TIGRFAMs:TIGR00756 GO:GO:0005488 EMBL:AP001306 SPTR:Q9LIE7	1e-10
Ljwgs_015452.1	99.1.4.3079	GO_ID:15802										GO_ID:15802	TAIR|gene:2144552 SPTR:Q9LZS0 symbol:AT5G03680.1 [GO:0003700 "transcription factor activity" evidence=ISS] [GO:0045449 "regulation of transcription" evidence=TAS] InterPro:IPR001005 PROSITE:PS50090 SMART:SM00717 EMBL:AL162506 PIR:T48395 SPTR:Q9LZS0	8e-12
Ljwgs_095844.1	99.1.3.2.1030	WRK72_ARATH							WRK72_ARATH	DNA-binding;Nuclearprotein;Transcription;Transcriptionregulation,Probable WRKY transcription factor 72 (WRKY DNA-binding protein 72).	3e-27
Ljwgs_017225.1	1.1.17.15	E3.1.3.56 inositol-1,4,5-trisphosphate 5-phosphatase [EC:3.1.3.56] [GO:0004445]	mmu:16330	Inpp5b; inositol polyphosphate-5-phosphatase B [KO:K01106]	3e-37				IP5P2_ARATH	Abscisicacidsignalingpathway;Alternativesplicing;Hydrolase,Type I inositol-1,4,5-trisphosphate 5-phosphatase 2 (EC 3.1.3.56) (At5PTase2).	1e-90	GO_ID:1943	TAIR|gene:2045501 SPTR:Q9SKZ8 symbol:AT2G32010.1 [GO:0000004 "biological process unknown" evidence=ND] [GO:0008372 "cellular component unknown" evidence=ND] [GO:0016787 "hydrolase activity" evidence=ISS] InterPro:IPR005135 InterPro:IPR000300 Pfam:PF03372 HSSP:O43001 SMART:SM00128 EMBL:AC006223 PIR:H84727 SPTR:Q9SKZ8	1e-54
Ljwgs_017225.1	3.2.10.17	E3.1.3.56 inositol-1,4,5-trisphosphate 5-phosphatase [EC:3.1.3.56] [GO:0004445]	mmu:16330	Inpp5b; inositol polyphosphate-5-phosphatase B [KO:K01106]	3e-37				IP5P2_ARATH	Abscisicacidsignalingpathway;Alternativesplicing;Hydrolase,Type I inositol-1,4,5-trisphosphate 5-phosphatase 2 (EC 3.1.3.56) (At5PTase2).	1e-90	GO_ID:1943	TAIR|gene:2045501 SPTR:Q9SKZ8 symbol:AT2G32010.1 [GO:0000004 "biological process unknown" evidence=ND] [GO:0008372 "cellular component unknown" evidence=ND] [GO:0016787 "hydrolase activity" evidence=ISS] InterPro:IPR005135 InterPro:IPR000300 Pfam:PF03372 HSSP:O43001 SMART:SM00128 EMBL:AC006223 PIR:H84727 SPTR:Q9SKZ8	1e-54
chr1.CM0121.32	1.5.10.37	E4.1.1.17, speF ornithine decarboxylase [EC:4.1.1.17] [COG:COG1982] [GO:0004586]	ago:AER087C	AER087Cp; ornithine decarboxylase (SPE1) [EC:4.1.1.17] [KO:K01581]	1e-81	YKL184w	COG0019	2e-80	DCOR_DATST	Decarboxylase;Lyase;Phosphorylation;Polyaminebiosynthesis;Pyridoxalphosphate,Ornithine decarboxylase (EC 4.1.1.17) (ODC).	3e-132	GO_ID:38150	UNIPROT|P11926 SPTR:P11926 symbol:DCOR_HUMAN "Ornithine decarboxylase" [GO:0004586 "ornithine decarboxylase activity" evidence=TAS] [GO:0006596 "polyamine biosynthesis" evidence=NAS] [GO:0008372 "cellular component unknown" evidence=ND] InterPro:IPR000183 InterPro:IPR002433 Pfam:PF02784 Pfam:PF00278 Prosite:PS00878 PRINTS:PR01179 PRINTS:PR01182 PROSITE:PS00879 EMBL:M31061 EMBL:M16650 EMBL:X16277 …	3e-81
chr1.CM0121.32	1.5.8.10	E4.1.1.20, lysA diaminopimelate decarboxylase [EC:4.1.1.20] [COG:COG0019] [GO:0008836]	ago:AER087C	AER087Cp; ornithine decarboxylase (SPE1) [EC:4.1.1.17] [KO:K01581]	1e-81	YKL184w	COG0019	2e-80	DCOR_DATST	Decarboxylase;Lyase;Phosphorylation;Polyaminebiosynthesis;Pyridoxalphosphate,Ornithine decarboxylase (EC 4.1.1.17) (ODC).	3e-132	GO_ID:38150	UNIPROT|P11926 SPTR:P11926 symbol:DCOR_HUMAN "Ornithine decarboxylase" [GO:0004586 "ornithine decarboxylase activity" evidence=TAS] [GO:0006596 "polyamine biosynthesis" evidence=NAS] [GO:0008372 "cellular component unknown" evidence=ND] InterPro:IPR000183 InterPro:IPR002433 Pfam:PF02784 Pfam:PF00278 Prosite:PS00878 PRINTS:PR01179 PRINTS:PR01182 PROSITE:PS00879 EMBL:M31061 EMBL:M16650 EMBL:X16277 …	3e-81
chr1.CM0121.32	1.5.16.18	E4.1.1.17, speF ornithine decarboxylase [EC:4.1.1.17] [COG:COG1982] [GO:0004586]	ago:AER087C	AER087Cp; ornithine decarboxylase (SPE1) [EC:4.1.1.17] [KO:K01581]	1e-81	YKL184w	COG0019	2e-80	DCOR_DATST	Decarboxylase;Lyase;Phosphorylation;Polyaminebiosynthesis;Pyridoxalphosphate,Ornithine decarboxylase (EC 4.1.1.17) (ODC).	3e-132	GO_ID:38150	UNIPROT|P11926 SPTR:P11926 symbol:DCOR_HUMAN "Ornithine decarboxylase" [GO:0004586 "ornithine decarboxylase activity" evidence=TAS] [GO:0006596 "polyamine biosynthesis" evidence=NAS] [GO:0008372 "cellular component unknown" evidence=ND] InterPro:IPR000183 InterPro:IPR002433 Pfam:PF02784 Pfam:PF00278 Prosite:PS00878 PRINTS:PR01179 PRINTS:PR01182 PROSITE:PS00879 EMBL:M31061 EMBL:M16650 EMBL:X16277 …	3e-81
Ljwgs_132526.1	99.1.3.2.1639	WRBA_SALTI	sty:STY1155	wrbA; trp repressor binding protein [KO:K03809]	6e-10	wrbA	COG0655	2e-10	WRBA_SALTI	Completeproteome;Flavoprotein;FMN,Flavoprotein wrbA (Trp repressor binding protein).	3e-10	GO_ID:6258	TAIR|gene:2178867 SPTR:Q9LUX9 symbol:AT5G58800.1 [GO:0008372 "cellular component unknown" evidence=ND] InterPro:IPR008254 Pfam:PF00258 PROSITE:PS50902 EMBL:AB020755 EMBL:AY064055 EMBL:AY096367 SPTR:Q9LUX9	1e-21
Ljwgs_132526.1	99.1.4.4005	GO_ID:6258	sty:STY1155	wrbA; trp repressor binding protein [KO:K03809]	6e-10	wrbA	COG0655	2e-10	WRBA_SALTI	Completeproteome;Flavoprotein;FMN,Flavoprotein wrbA (Trp repressor binding protein).	3e-10	GO_ID:6258	TAIR|gene:2178867 SPTR:Q9LUX9 symbol:AT5G58800.1 [GO:0008372 "cellular component unknown" evidence=ND] InterPro:IPR008254 Pfam:PF00258 PROSITE:PS50902 EMBL:AB020755 EMBL:AY064055 EMBL:AY096367 SPTR:Q9LUX9	1e-21
Ljwgs_132526.1	99.1.2.120	COG0655	sty:STY1155	wrbA; trp repressor binding protein [KO:K03809]	6e-10	wrbA	COG0655	2e-10	WRBA_SALTI	Completeproteome;Flavoprotein;FMN,Flavoprotein wrbA (Trp repressor binding protein).	3e-10	GO_ID:6258	TAIR|gene:2178867 SPTR:Q9LUX9 symbol:AT5G58800.1 [GO:0008372 "cellular component unknown" evidence=ND] InterPro:IPR008254 Pfam:PF00258 PROSITE:PS50902 EMBL:AB020755 EMBL:AY064055 EMBL:AY096367 SPTR:Q9LUX9	1e-21
Ljwgs_132526.1	99.1.1.140	KO:K03809	sty:STY1155	wrbA; trp repressor binding protein [KO:K03809]	6e-10	wrbA	COG0655	2e-10	WRBA_SALTI	Completeproteome;Flavoprotein;FMN,Flavoprotein wrbA (Trp repressor binding protein).	3e-10	GO_ID:6258	TAIR|gene:2178867 SPTR:Q9LUX9 symbol:AT5G58800.1 [GO:0008372 "cellular component unknown" evidence=ND] InterPro:IPR008254 Pfam:PF00258 PROSITE:PS50902 EMBL:AB020755 EMBL:AY064055 EMBL:AY096367 SPTR:Q9LUX9	1e-21
Ljwgs_130116.1	99.2	Unclassified without homolog
Ljwgs_016871.1	99.1.4.3240	GO_ID:31065				BH3231	COG2273	2e-09	XTH9_ARATH	Apoplast;Cellwall;Glycoprotein;Glycosidase;Hydrolase;Multigenefamily;Signal;Transferase,Xyloglucan endotransglucosylase/hydrolase protein 9 precursor (EC 2.4.1.207) (At-XTH9) (XTH-9).	1e-120	GO_ID:31065	TAIR|gene:2125436 SPTR:Q8LDW9 symbol:AT4G03210.1 [GO:0016798 "hydrolase activity, acting on glycosyl bonds" evidence=ISS] InterPro:IPR000757 InterPro:IPR008263 InterPro:IPR008264 InterPro:IPR010713 Pfam:PF00722 HSSP:P23904 PRINTS:PR00737 PROSITE:PS01034 Pfam:PF06955 EMBL:AL161496 EMBL:AC005275 EMBL:AY044333 EMBL:AY072353 EMBL:BT002199 EMBL:AY085753 PIR:G85040 SPTR:Q8LDW9	4e-121
Ljwgs_016871.1	99.1.2.185	COG2273				BH3231	COG2273	2e-09	XTH9_ARATH	Apoplast;Cellwall;Glycoprotein;Glycosidase;Hydrolase;Multigenefamily;Signal;Transferase,Xyloglucan endotransglucosylase/hydrolase protein 9 precursor (EC 2.4.1.207) (At-XTH9) (XTH-9).	1e-120	GO_ID:31065	TAIR|gene:2125436 SPTR:Q8LDW9 symbol:AT4G03210.1 [GO:0016798 "hydrolase activity, acting on glycosyl bonds" evidence=ISS] InterPro:IPR000757 InterPro:IPR008263 InterPro:IPR008264 InterPro:IPR010713 Pfam:PF00722 HSSP:P23904 PRINTS:PR00737 PROSITE:PS01034 Pfam:PF06955 EMBL:AL161496 EMBL:AC005275 EMBL:AY044333 EMBL:AY072353 EMBL:BT002199 EMBL:AY085753 PIR:G85040 SPTR:Q8LDW9	4e-121
Ljwgs_016871.1	99.1.3.1.33	EC 2.4.1.207				BH3231	COG2273	2e-09	XTH9_ARATH	Apoplast;Cellwall;Glycoprotein;Glycosidase;Hydrolase;Multigenefamily;Signal;Transferase,Xyloglucan endotransglucosylase/hydrolase protein 9 precursor (EC 2.4.1.207) (At-XTH9) (XTH-9).	1e-120	GO_ID:31065	TAIR|gene:2125436 SPTR:Q8LDW9 symbol:AT4G03210.1 [GO:0016798 "hydrolase activity, acting on glycosyl bonds" evidence=ISS] InterPro:IPR000757 InterPro:IPR008263 InterPro:IPR008264 InterPro:IPR010713 Pfam:PF00722 HSSP:P23904 PRINTS:PR00737 PROSITE:PS01034 Pfam:PF06955 EMBL:AL161496 EMBL:AC005275 EMBL:AY044333 EMBL:AY072353 EMBL:BT002199 EMBL:AY085753 PIR:G85040 SPTR:Q8LDW9	4e-121
TM1520.29.1	99.1.4.2187	GO_ID:4262										GO_ID:4262	TAIR|gene:2177723 SPTR:Q9LV76 symbol:AT5G65030.1 [GO:0005554 "molecular function unknown" evidence=ND] [GO:0000004 "biological process unknown" evidence=ND] EMBL:AB019236 SPTR:Q9LV76	4e-20
Ljwgs_057889.1	99.1.4.2072	GO_ID:54494							PAT0_SOLTU	Glycoprotein;Hydrolase;Multigenefamily;Signal;Storageprotein,Patatin precursor (Potato tuber protein).	5e-13	GO_ID:54494	TAIR|gene:2066285 SPTR:O48723 symbol:AT2G26560.1 [GO:0008372 "cellular component unknown" evidence=ND] [GO:0045735 "nutrient reservoir activity" evidence=ISS] InterPro:IPR002641 Pfam:PF01734 EMBL:AC002505 EMBL:AY062644 EMBL:AY093305 PIR:T00989 HSSP:Q8LPW4 SPTR:O48723	6e-26
Ljwgs_057889.1	99.1.3.2.480	PAT0_SOLTU							PAT0_SOLTU	Glycoprotein;Hydrolase;Multigenefamily;Signal;Storageprotein,Patatin precursor (Potato tuber protein).	5e-13	GO_ID:54494	TAIR|gene:2066285 SPTR:O48723 symbol:AT2G26560.1 [GO:0008372 "cellular component unknown" evidence=ND] [GO:0045735 "nutrient reservoir activity" evidence=ISS] InterPro:IPR002641 Pfam:PF01734 EMBL:AC002505 EMBL:AY062644 EMBL:AY093305 PIR:T00989 HSSP:Q8LPW4 SPTR:O48723	6e-26
Ljwgs_062884.1	99.2	Unclassified without homolog
Ljwgs_096919.1	99.1.4.3654	GO_ID:13035										GO_ID:13035	TAIR|gene:2031849 SPTR:Q9SAE6 symbol:AT1G13130.1 [GO:0004553 "hydrolase activity, hydrolyzing O-glycosyl compounds" evidence=ISS] InterPro:IPR001547 Pfam:PF00150 InterPro:IPR000772 SMART:SM00458 EMBL:AC007357 PIR:E86265 SPTR:Q9SAE6	4e-37
Ljwgs_004932.1	1.7.8.12	E2.7.-.- [EC:2.7.-.-] [GO:0016772]	ath:At2g14750	F26C24.11; adenylylsulfate kinase 1 (AKN1) [EC:2.7.1.25] [KO:K00860]	7e-41	BH1489	COG0529	7e-32	KAPS_CATRO	Amino-acidbiosynthesis;ATP-binding;Chloroplast;Cysteinebiosynthesis;Kinase;Nucleotide-binding;Phosphorylation;Plastid;Transferase;Transitpeptide,Adenylyl-sulfate kinase, chloroplast precursor (EC 2.7.1.25) (APS kinase) (Adenosine-5phosphosulfate kinase) (ATP adenosine-5- phosphosulfate 3-phosphotransferase).	2e-41	GO_ID:42895	TAIR|gene:2079378 SPTR:Q9SRW7 symbol:AT3G03900.1 [GO:0000103 "sulfate assimilation" evidence=ISS] [GO:0005524 "ATP binding" evidence=ISS] [GO:0016301 "kinase activity" evidence=ISS] [GO:0016772 "transferase activity, transferring phosphorus-containing groups" evidence=ISS] [GO:0008372 "cellular component unknown" evidence=ND] InterPro:IPR002891 HSSP:Q12657 Pfam:PF01583 ProDom:PD002350 TIGRFAMs:TI…	4e-47
Ljwgs_004932.1	1.7.8.14	RFAE ADP-heptose synthase [EC:2.7.-.-] [COG:COG2870] [GO:0016772 0016779]	ath:At2g14750	F26C24.11; adenylylsulfate kinase 1 (AKN1) [EC:2.7.1.25] [KO:K00860]	7e-41	BH1489	COG0529	7e-32	KAPS_CATRO	Amino-acidbiosynthesis;ATP-binding;Chloroplast;Cysteinebiosynthesis;Kinase;Nucleotide-binding;Phosphorylation;Plastid;Transferase;Transitpeptide,Adenylyl-sulfate kinase, chloroplast precursor (EC 2.7.1.25) (APS kinase) (Adenosine-5phosphosulfate kinase) (ATP adenosine-5- phosphosulfate 3-phosphotransferase).	2e-41	GO_ID:42895	TAIR|gene:2079378 SPTR:Q9SRW7 symbol:AT3G03900.1 [GO:0000103 "sulfate assimilation" evidence=ISS] [GO:0005524 "ATP binding" evidence=ISS] [GO:0016301 "kinase activity" evidence=ISS] [GO:0016772 "transferase activity, transferring phosphorus-containing groups" evidence=ISS] [GO:0008372 "cellular component unknown" evidence=ND] InterPro:IPR002891 HSSP:Q12657 Pfam:PF01583 ProDom:PD002350 TIGRFAMs:TI…	4e-47
Ljwgs_004932.1	1.6.4.18	E2.7.1.25, cysC adenylylsulfate kinase [EC:2.7.1.25] [COG:COG0529] [GO:0004020]	ath:At2g14750	F26C24.11; adenylylsulfate kinase 1 (AKN1) [EC:2.7.1.25] [KO:K00860]	7e-41	BH1489	COG0529	7e-32	KAPS_CATRO	Amino-acidbiosynthesis;ATP-binding;Chloroplast;Cysteinebiosynthesis;Kinase;Nucleotide-binding;Phosphorylation;Plastid;Transferase;Transitpeptide,Adenylyl-sulfate kinase, chloroplast precursor (EC 2.7.1.25) (APS kinase) (Adenosine-5phosphosulfate kinase) (ATP adenosine-5- phosphosulfate 3-phosphotransferase).	2e-41	GO_ID:42895	TAIR|gene:2079378 SPTR:Q9SRW7 symbol:AT3G03900.1 [GO:0000103 "sulfate assimilation" evidence=ISS] [GO:0005524 "ATP binding" evidence=ISS] [GO:0016301 "kinase activity" evidence=ISS] [GO:0016772 "transferase activity, transferring phosphorus-containing groups" evidence=ISS] [GO:0008372 "cellular component unknown" evidence=ND] InterPro:IPR002891 HSSP:Q12657 Pfam:PF01583 ProDom:PD002350 TIGRFAMs:TI…	4e-47
Ljwgs_004932.1	1.2.8.1	E2.7.1.25, cysC adenylylsulfate kinase [EC:2.7.1.25] [COG:COG0529] [GO:0004020]	ath:At2g14750	F26C24.11; adenylylsulfate kinase 1 (AKN1) [EC:2.7.1.25] [KO:K00860]	7e-41	BH1489	COG0529	7e-32	KAPS_CATRO	Amino-acidbiosynthesis;ATP-binding;Chloroplast;Cysteinebiosynthesis;Kinase;Nucleotide-binding;Phosphorylation;Plastid;Transferase;Transitpeptide,Adenylyl-sulfate kinase, chloroplast precursor (EC 2.7.1.25) (APS kinase) (Adenosine-5phosphosulfate kinase) (ATP adenosine-5- phosphosulfate 3-phosphotransferase).	2e-41	GO_ID:42895	TAIR|gene:2079378 SPTR:Q9SRW7 symbol:AT3G03900.1 [GO:0000103 "sulfate assimilation" evidence=ISS] [GO:0005524 "ATP binding" evidence=ISS] [GO:0016301 "kinase activity" evidence=ISS] [GO:0016772 "transferase activity, transferring phosphorus-containing groups" evidence=ISS] [GO:0008372 "cellular component unknown" evidence=ND] InterPro:IPR002891 HSSP:Q12657 Pfam:PF01583 ProDom:PD002350 TIGRFAMs:TI…	4e-47
Ljwgs_004932.1	1.4.1.73	E2.7.1.25, cysC adenylylsulfate kinase [EC:2.7.1.25] [COG:COG0529] [GO:0004020]	ath:At2g14750	F26C24.11; adenylylsulfate kinase 1 (AKN1) [EC:2.7.1.25] [KO:K00860]	7e-41	BH1489	COG0529	7e-32	KAPS_CATRO	Amino-acidbiosynthesis;ATP-binding;Chloroplast;Cysteinebiosynthesis;Kinase;Nucleotide-binding;Phosphorylation;Plastid;Transferase;Transitpeptide,Adenylyl-sulfate kinase, chloroplast precursor (EC 2.7.1.25) (APS kinase) (Adenosine-5phosphosulfate kinase) (ATP adenosine-5- phosphosulfate 3-phosphotransferase).	2e-41	GO_ID:42895	TAIR|gene:2079378 SPTR:Q9SRW7 symbol:AT3G03900.1 [GO:0000103 "sulfate assimilation" evidence=ISS] [GO:0005524 "ATP binding" evidence=ISS] [GO:0016301 "kinase activity" evidence=ISS] [GO:0016772 "transferase activity, transferring phosphorus-containing groups" evidence=ISS] [GO:0008372 "cellular component unknown" evidence=ND] InterPro:IPR002891 HSSP:Q12657 Pfam:PF01583 ProDom:PD002350 TIGRFAMs:TI…	4e-47
chr3.CM0059.19	1.10.4.7	E1.14.11.13 gibberellin 2-oxidase [EC:1.14.11.13] [GO:0045543]	ath:At1g30040	T1P2.6; gibberellin 2-oxidase / GA2-oxidase (GA2OX2) [EC:1.14.11.13] [KO:K04125]	8e-107	PA0147	COG3491	9e-24	G2OX1_PEA	Dioxygenase;Iron;Metal-binding;Oxidoreductase,Gibberellin 2-beta-dioxygenase 1 (EC 1.14.11.13) (Gibberellin 2-beta- hydroxylase 1) (Gibberellin 2-oxidase 1) (GA 2-oxidase 1) (SLENDER protein).	1e-140	GO_ID:24263	TAIR|gene:2198257 SPTR:Q9XFR9 symbol:ATGA2OX2 [GO:0045487 "gibberellic acid catabolism" evidence=IDA] [GO:0045543 "gibberellin 2-beta-dioxygenase activity" evidence=IDA] Pfam:PF03171 InterPro:IPR002283 InterPro:IPR005123 PRINTS:PR00682 EMBL:AC022455 EMBL:AJ132436 EMBL:BT002987 EMBL:BT004464 PIR:T52578 GeneFarm:3769 SPTR:Q9XFR9	2e-107
TM0674.5	1.10.9.7	E3.1.1.-, aes esterase / lipase [EC:3.1.1.-] [COG:COG0657] [GO:0016298]	tbr:Tb927.8.7440	lipase, putative [EC:3.1.1.-] [KO:K01066]	2e-11	sll0482	COG3675	1e-09				GO_ID:36795	TAIR|gene:2124528 SPTR:O49523 symbol:AT4G18550.1 [GO:0008372 "cellular component unknown" evidence=ND] [GO:0004806 "triacylglycerol lipase activity" evidence=ISS] [GO:0006629 "lipid metabolism" evidence=ISS] InterPro:IPR002921 Pfam:PF01764 EMBL:AL161548 EMBL:AL021710 PIR:T04551 SPTR:O49523	1e-143
TM0674.5	1.1.14.16	E3.1.1.-, aes esterase / lipase [EC:3.1.1.-] [COG:COG0657] [GO:0016298]	tbr:Tb927.8.7440	lipase, putative [EC:3.1.1.-] [KO:K01066]	2e-11	sll0482	COG3675	1e-09				GO_ID:36795	TAIR|gene:2124528 SPTR:O49523 symbol:AT4G18550.1 [GO:0008372 "cellular component unknown" evidence=ND] [GO:0004806 "triacylglycerol lipase activity" evidence=ISS] [GO:0006629 "lipid metabolism" evidence=ISS] InterPro:IPR002921 Pfam:PF01764 EMBL:AL161548 EMBL:AL021710 PIR:T04551 SPTR:O49523	1e-143
TM0674.5	1.3.9.19	E3.1.1.3 triacylglycerol lipase [EC:3.1.1.3] [COG:COG1075] [GO:0004806]	tbr:Tb927.8.7440	lipase, putative [EC:3.1.1.-] [KO:K01066]	2e-11	sll0482	COG3675	1e-09				GO_ID:36795	TAIR|gene:2124528 SPTR:O49523 symbol:AT4G18550.1 [GO:0008372 "cellular component unknown" evidence=ND] [GO:0004806 "triacylglycerol lipase activity" evidence=ISS] [GO:0006629 "lipid metabolism" evidence=ISS] InterPro:IPR002921 Pfam:PF01764 EMBL:AL161548 EMBL:AL021710 PIR:T04551 SPTR:O49523	1e-143
TM0674.5	1.11.7.12	E3.1.1.-, aes esterase / lipase [EC:3.1.1.-] [COG:COG0657] [GO:0016298]	tbr:Tb927.8.7440	lipase, putative [EC:3.1.1.-] [KO:K01066]	2e-11	sll0482	COG3675	1e-09				GO_ID:36795	TAIR|gene:2124528 SPTR:O49523 symbol:AT4G18550.1 [GO:0008372 "cellular component unknown" evidence=ND] [GO:0004806 "triacylglycerol lipase activity" evidence=ISS] [GO:0006629 "lipid metabolism" evidence=ISS] InterPro:IPR002921 Pfam:PF01764 EMBL:AL161548 EMBL:AL021710 PIR:T04551 SPTR:O49523	1e-143
Ljwgs_042772.1	99.2	Unclassified without homolog
Ljwgs_037837.1	99.2	Unclassified without homolog
chr4.CM0173.26	99.1.4.1371	GO_ID:30222										GO_ID:30222	TAIR|gene:2061155 SPTR:P92961 symbol:AT2G39890.1 [GO:0015359 "amino acid permease activity" evidence=ISS] [GO:0006865 "amino acid transport" evidence=ISS] [GO:0016020 "membrane" evidence=ISS] InterPro:IPR002422 GO:GO:0006810 GO:GO:0016020 Pfam:PF01490 EMBL:AF002109 EMBL:X95737 PIR:T50692 SPTR:P92961	7e-98
chr2.CM0201.55	1.11.20.6	E1.1.1.1, adh alcohol dehydrogenase [EC:1.1.1.1] [COG:COG1012 COG1062 COG1064 COG1454] [GO:0004022 0004023 0004024 0004025]	bca:BCE3521	alcohol dehydrogenase, zinc-containing [EC:1.1.1.1] [KO:K00001]	1e-30	mll2116	COG0604	2e-28	QORL_ARATH	Chloroplast;NAD;Oxidoreductase;Plastid;Transitpeptide,Quinone oxidoreductase-like protein At1g23740, chloroplast precursor (EC 1.-.-.-).	1e-92	GO_ID:53956	TAIR|gene:2034801 SPTR:Q9ZUC1 symbol:AT1G23740.1 [GO:0008270 "zinc ion binding" evidence=ISS] InterPro:IPR002085 Pfam:PF00107 InterPro:IPR002364 Prosite:PS01162 EMBL:AC005990 EMBL:AF411799 EMBL:AY094032 PIR:E86371 SWISS-2DPAGE:Q9ZUC1 GeneFarm:2233 SPTR:Q9ZUC1	5e-93
chr2.CM0201.55	1.5.12.24	E1.1.1.1, adh alcohol dehydrogenase [EC:1.1.1.1] [COG:COG1012 COG1062 COG1064 COG1454] [GO:0004022 0004023 0004024 0004025]	bca:BCE3521	alcohol dehydrogenase, zinc-containing [EC:1.1.1.1] [KO:K00001]	1e-30	mll2116	COG0604	2e-28	QORL_ARATH	Chloroplast;NAD;Oxidoreductase;Plastid;Transitpeptide,Quinone oxidoreductase-like protein At1g23740, chloroplast precursor (EC 1.-.-.-).	1e-92	GO_ID:53956	TAIR|gene:2034801 SPTR:Q9ZUC1 symbol:AT1G23740.1 [GO:0008270 "zinc ion binding" evidence=ISS] InterPro:IPR002085 Pfam:PF00107 InterPro:IPR002364 Prosite:PS01162 EMBL:AC005990 EMBL:AF411799 EMBL:AY094032 PIR:E86371 SWISS-2DPAGE:Q9ZUC1 GeneFarm:2233 SPTR:Q9ZUC1	5e-93
chr2.CM0201.55	1.3.6.11	E1.1.1.1, adh alcohol dehydrogenase [EC:1.1.1.1] [COG:COG1012 COG1062 COG1064 COG1454] [GO:0004022 0004023 0004024 0004025]	bca:BCE3521	alcohol dehydrogenase, zinc-containing [EC:1.1.1.1] [KO:K00001]	1e-30	mll2116	COG0604	2e-28	QORL_ARATH	Chloroplast;NAD;Oxidoreductase;Plastid;Transitpeptide,Quinone oxidoreductase-like protein At1g23740, chloroplast precursor (EC 1.-.-.-).	1e-92	GO_ID:53956	TAIR|gene:2034801 SPTR:Q9ZUC1 symbol:AT1G23740.1 [GO:0008270 "zinc ion binding" evidence=ISS] InterPro:IPR002085 Pfam:PF00107 InterPro:IPR002364 Prosite:PS01162 EMBL:AC005990 EMBL:AF411799 EMBL:AY094032 PIR:E86371 SWISS-2DPAGE:Q9ZUC1 GeneFarm:2233 SPTR:Q9ZUC1	5e-93
chr2.CM0201.55	1.3.9.4	E1.1.1.1, adh alcohol dehydrogenase [EC:1.1.1.1] [COG:COG1012 COG1062 COG1064 COG1454] [GO:0004022 0004023 0004024 0004025]	bca:BCE3521	alcohol dehydrogenase, zinc-containing [EC:1.1.1.1] [KO:K00001]	1e-30	mll2116	COG0604	2e-28	QORL_ARATH	Chloroplast;NAD;Oxidoreductase;Plastid;Transitpeptide,Quinone oxidoreductase-like protein At1g23740, chloroplast precursor (EC 1.-.-.-).	1e-92	GO_ID:53956	TAIR|gene:2034801 SPTR:Q9ZUC1 symbol:AT1G23740.1 [GO:0008270 "zinc ion binding" evidence=ISS] InterPro:IPR002085 Pfam:PF00107 InterPro:IPR002364 Prosite:PS01162 EMBL:AC005990 EMBL:AF411799 EMBL:AY094032 PIR:E86371 SWISS-2DPAGE:Q9ZUC1 GeneFarm:2233 SPTR:Q9ZUC1	5e-93
chr2.CM0201.55	1.3.3.21	E1.1.1.1, adh alcohol dehydrogenase [EC:1.1.1.1] [COG:COG1012 COG1062 COG1064 COG1454] [GO:0004022 0004023 0004024 0004025]	bca:BCE3521	alcohol dehydrogenase, zinc-containing [EC:1.1.1.1] [KO:K00001]	1e-30	mll2116	COG0604	2e-28	QORL_ARATH	Chloroplast;NAD;Oxidoreductase;Plastid;Transitpeptide,Quinone oxidoreductase-like protein At1g23740, chloroplast precursor (EC 1.-.-.-).	1e-92	GO_ID:53956	TAIR|gene:2034801 SPTR:Q9ZUC1 symbol:AT1G23740.1 [GO:0008270 "zinc ion binding" evidence=ISS] InterPro:IPR002085 Pfam:PF00107 InterPro:IPR002364 Prosite:PS01162 EMBL:AC005990 EMBL:AF411799 EMBL:AY094032 PIR:E86371 SWISS-2DPAGE:Q9ZUC1 GeneFarm:2233 SPTR:Q9ZUC1	5e-93
chr2.CM0201.55	1.1.1.18	E1.1.1.1, adh alcohol dehydrogenase [EC:1.1.1.1] [COG:COG1012 COG1062 COG1064 COG1454] [GO:0004022 0004023 0004024 0004025]	bca:BCE3521	alcohol dehydrogenase, zinc-containing [EC:1.1.1.1] [KO:K00001]	1e-30	mll2116	COG0604	2e-28	QORL_ARATH	Chloroplast;NAD;Oxidoreductase;Plastid;Transitpeptide,Quinone oxidoreductase-like protein At1g23740, chloroplast precursor (EC 1.-.-.-).	1e-92	GO_ID:53956	TAIR|gene:2034801 SPTR:Q9ZUC1 symbol:AT1G23740.1 [GO:0008270 "zinc ion binding" evidence=ISS] InterPro:IPR002085 Pfam:PF00107 InterPro:IPR002364 Prosite:PS01162 EMBL:AC005990 EMBL:AF411799 EMBL:AY094032 PIR:E86371 SWISS-2DPAGE:Q9ZUC1 GeneFarm:2233 SPTR:Q9ZUC1	5e-93
Ljwgs_070802.1	99.2	Unclassified without homolog
chr4.CM0337.33.4	99.1.4.2826	GO_ID:22066										GO_ID:22066	TAIR|gene:2032959 SPTR:Q9FRH6 symbol:AT1G25270.1 [GO:0016020 "membrane" evidence=ISS] InterPro:IPR000620 Pfam:PF00892 GO:GO:0016020 EMBL:AC079374 SPTR:Q9FRH6	1e-62
chr1.CM0315.43	99.1.3.2.1030	WRK72_ARATH							WRK72_ARATH	DNA-binding;Nuclearprotein;Transcription;Transcriptionregulation,Probable WRKY transcription factor 72 (WRKY DNA-binding protein 72).	1e-79
Ljwgs_080548.1	99.1.2.9	COG2939	ath:At5g22980	MRN17.21; serine carboxypeptidase III, putative [EC:3.4.16.-] [KO:K01289]	3e-20	YBR139w	COG2939	1e-09	CBPX_PEA	Carboxypeptidase;Glycoprotein;Hydrolase;Protease,Serine carboxypeptidase-like (EC 3.4.16.-) (Fragment).	5e-19	GO_ID:42726	TAIR|gene:2075928 SPTR:Q9LXH4 symbol:SCPL48 [GO:0004185 "serine carboxypeptidase activity" evidence=ISS] [GO:0006508 "proteolysis" evidence=ISS] InterPro:IPR001563 InterPro:IPR000379 Pfam:PF00450 PRINTS:PR00724 ProDom:PD001189 PROSITE:PS00560 PROSITE:PS00131 HSSP:Q8W4X3 MEROPS:S10.009 EMBL:AL353992 EMBL:AY050427 EMBL:AY093993 PIR:T48977 SPTR:Q9LXH4	5e-21
Ljwgs_080548.1	99.1.4.3456	GO_ID:42726	ath:At5g22980	MRN17.21; serine carboxypeptidase III, putative [EC:3.4.16.-] [KO:K01289]	3e-20	YBR139w	COG2939	1e-09	CBPX_PEA	Carboxypeptidase;Glycoprotein;Hydrolase;Protease,Serine carboxypeptidase-like (EC 3.4.16.-) (Fragment).	5e-19	GO_ID:42726	TAIR|gene:2075928 SPTR:Q9LXH4 symbol:SCPL48 [GO:0004185 "serine carboxypeptidase activity" evidence=ISS] [GO:0006508 "proteolysis" evidence=ISS] InterPro:IPR001563 InterPro:IPR000379 Pfam:PF00450 PRINTS:PR00724 ProDom:PD001189 PROSITE:PS00560 PROSITE:PS00131 HSSP:Q8W4X3 MEROPS:S10.009 EMBL:AL353992 EMBL:AY050427 EMBL:AY093993 PIR:T48977 SPTR:Q9LXH4	5e-21
Ljwgs_080548.1	99.1.3.1.18	EC 3.4.16.-	ath:At5g22980	MRN17.21; serine carboxypeptidase III, putative [EC:3.4.16.-] [KO:K01289]	3e-20	YBR139w	COG2939	1e-09	CBPX_PEA	Carboxypeptidase;Glycoprotein;Hydrolase;Protease,Serine carboxypeptidase-like (EC 3.4.16.-) (Fragment).	5e-19	GO_ID:42726	TAIR|gene:2075928 SPTR:Q9LXH4 symbol:SCPL48 [GO:0004185 "serine carboxypeptidase activity" evidence=ISS] [GO:0006508 "proteolysis" evidence=ISS] InterPro:IPR001563 InterPro:IPR000379 Pfam:PF00450 PRINTS:PR00724 ProDom:PD001189 PROSITE:PS00560 PROSITE:PS00131 HSSP:Q8W4X3 MEROPS:S10.009 EMBL:AL353992 EMBL:AY050427 EMBL:AY093993 PIR:T48977 SPTR:Q9LXH4	5e-21
Ljwgs_080548.1	99.1.1.25	KO:K01289	ath:At5g22980	MRN17.21; serine carboxypeptidase III, putative [EC:3.4.16.-] [KO:K01289]	3e-20	YBR139w	COG2939	1e-09	CBPX_PEA	Carboxypeptidase;Glycoprotein;Hydrolase;Protease,Serine carboxypeptidase-like (EC 3.4.16.-) (Fragment).	5e-19	GO_ID:42726	TAIR|gene:2075928 SPTR:Q9LXH4 symbol:SCPL48 [GO:0004185 "serine carboxypeptidase activity" evidence=ISS] [GO:0006508 "proteolysis" evidence=ISS] InterPro:IPR001563 InterPro:IPR000379 Pfam:PF00450 PRINTS:PR00724 ProDom:PD001189 PROSITE:PS00560 PROSITE:PS00131 HSSP:Q8W4X3 MEROPS:S10.009 EMBL:AL353992 EMBL:AY050427 EMBL:AY093993 PIR:T48977 SPTR:Q9LXH4	5e-21
Ljwgs_013141.2	99.1.4.3016	GO_ID:38255										GO_ID:38255	TAIR|gene:1005027833 SPTR:Q94CB8 symbol:AT2G25625.2 [GO:0000004 "biological process unknown" evidence=ND] [GO:0005554 "molecular function unknown" evidence=ND] EMBL:AY034981 EMBL:AY063071 SPTR:Q94CB8	3e-12
Ljwgs_013141.2	99.1.4.3016	GO_ID:38255										GO_ID:38255	TAIR|gene:1005027833 SPTR:Q94CB8 symbol:AT2G25625.2 [GO:0000004 "biological process unknown" evidence=ND] [GO:0005554 "molecular function unknown" evidence=ND] EMBL:AY034981 EMBL:AY063071 SPTR:Q94CB8	3e-12
Ljwgs_117722.1	99.1.4.327	GO_ID:11549										GO_ID:11549	TAIR|gene:2058227 SPTR:O22863 symbol:AT2G43490.1 [GO:0000004 "biological process unknown" evidence=ND] [GO:0005554 "molecular function unknown" evidence=ND] [GO:0008372 "cellular component unknown" evidence=ND] Pfam:PF00566 InterPro:IPR000195 SMART:SM00164 PROSITE:PS50086 EMBL:AC002335 PIR:G84866 SPTR:O22863	1e-12
chr5.CM0357.43.2	3.3.10.117	BMPR1 bone morphogenetic protein receptor, type I [EC:2.7.1.37]	ath:At4g28490	F20O9.180; leucine-rich repeat transmembrane protein kinase, putative [EC:2.7.1.37] [KO:K00870]	3e-20				RPK1_IPONI	Alternativeinitiation;Alternativesplicing;ATP-binding;Glycoprotein;Kinase;Leucine-richrepeat;Membrane;Nucleotide-binding;Repeat;Serine/threonine-proteinkinase;Signal;Transferase;Transmembrane,Receptor-like protein kinase precursor (EC 2.7.1.37).	7e-24	GO_ID:25445	TAIR|gene:2094388 SPTR:Q9LUI1 symbol:AT3G22800.1 [GO:0005515 "protein binding" evidence=ISS] Pfam:PF00560 InterPro:IPR001611 InterPro:IPR007090 InterPro:IPR003882 PRINTS:PR00019 PRINTS:PR01218 EMBL:AB022223 SPTR:Q9LUI1	3e-123
chr5.CM0357.43.2	3.2.2.1	Protein kinase [EC:2.7.1.37]	ath:At4g28490	F20O9.180; leucine-rich repeat transmembrane protein kinase, putative [EC:2.7.1.37] [KO:K00870]	3e-20				RPK1_IPONI	Alternativeinitiation;Alternativesplicing;ATP-binding;Glycoprotein;Kinase;Leucine-richrepeat;Membrane;Nucleotide-binding;Repeat;Serine/threonine-proteinkinase;Signal;Transferase;Transmembrane,Receptor-like protein kinase precursor (EC 2.7.1.37).	7e-24	GO_ID:25445	TAIR|gene:2094388 SPTR:Q9LUI1 symbol:AT3G22800.1 [GO:0005515 "protein binding" evidence=ISS] Pfam:PF00560 InterPro:IPR001611 InterPro:IPR007090 InterPro:IPR003882 PRINTS:PR00019 PRINTS:PR01218 EMBL:AB022223 SPTR:Q9LUI1	3e-123
Ljwgs_080540.1	1.10.7.9	E1.14.13.21 flavonoid 3-monooxygenase [EC:1.14.13.21] [GO:0016711]	ath:At5g07990	F13G24.190; cytochrome P450 75A5 / flavonoid 3-monooxygenase / flavonoid 3-hydroxylase (F3H) (F35H) (TT7) [EC:1.14.13.21] [KO:K05280]	2e-35	BS_yrhJ_1	COG2124	4e-14	C81E1_GLYEC	Heme;Iron;Membrane;Metal-binding;Monooxygenase;NADP;Oxidoreductase,Cytochrome P450 81E1 (EC 1.14.13.89) (Isoflavone 2-hydroxylase) (P450 91A4) (CYP GE-3).	1e-51	GO_ID:9198	TAIR|gene:3438965 SPTR:O23154 symbol:AT4G37340.1 [GO:0019825 "oxygen binding" evidence=ISS] InterPro:IPR001128 Pfam:PF00067 InterPro:IPR002403 InterPro:IPR002401 PRINTS:PR00463 PRINTS:PR00385 PROSITE:PS00086 PRINTS:PR00465 EMBL:Z99707 EMBL:AL161591 PIR:C85441 SPTR:O23154	3e-53
Ljwgs_080540.1	1.11.14.4	E1.14.-.- [EC:1.14.-.-] [COG:COG2124]	ath:At5g07990	F13G24.190; cytochrome P450 75A5 / flavonoid 3-monooxygenase / flavonoid 3-hydroxylase (F3H) (F35H) (TT7) [EC:1.14.13.21] [KO:K05280]	2e-35	BS_yrhJ_1	COG2124	4e-14	C81E1_GLYEC	Heme;Iron;Membrane;Metal-binding;Monooxygenase;NADP;Oxidoreductase,Cytochrome P450 81E1 (EC 1.14.13.89) (Isoflavone 2-hydroxylase) (P450 91A4) (CYP GE-3).	1e-51	GO_ID:9198	TAIR|gene:3438965 SPTR:O23154 symbol:AT4G37340.1 [GO:0019825 "oxygen binding" evidence=ISS] InterPro:IPR001128 Pfam:PF00067 InterPro:IPR002403 InterPro:IPR002401 PRINTS:PR00463 PRINTS:PR00385 PROSITE:PS00086 PRINTS:PR00465 EMBL:Z99707 EMBL:AL161591 PIR:C85441 SPTR:O23154	3e-53
Ljwgs_080540.1	1.10.3.12	E1.14.-.- [EC:1.14.-.-] [COG:COG2124]	ath:At5g07990	F13G24.190; cytochrome P450 75A5 / flavonoid 3-monooxygenase / flavonoid 3-hydroxylase (F3H) (F35H) (TT7) [EC:1.14.13.21] [KO:K05280]	2e-35	BS_yrhJ_1	COG2124	4e-14	C81E1_GLYEC	Heme;Iron;Membrane;Metal-binding;Monooxygenase;NADP;Oxidoreductase,Cytochrome P450 81E1 (EC 1.14.13.89) (Isoflavone 2-hydroxylase) (P450 91A4) (CYP GE-3).	1e-51	GO_ID:9198	TAIR|gene:3438965 SPTR:O23154 symbol:AT4G37340.1 [GO:0019825 "oxygen binding" evidence=ISS] InterPro:IPR001128 Pfam:PF00067 InterPro:IPR002403 InterPro:IPR002401 PRINTS:PR00463 PRINTS:PR00385 PROSITE:PS00086 PRINTS:PR00465 EMBL:Z99707 EMBL:AL161591 PIR:C85441 SPTR:O23154	3e-53
Ljwgs_080540.1	1.10.6.12	E1.14.-.- [EC:1.14.-.-] [COG:COG2124]	ath:At5g07990	F13G24.190; cytochrome P450 75A5 / flavonoid 3-monooxygenase / flavonoid 3-hydroxylase (F3H) (F35H) (TT7) [EC:1.14.13.21] [KO:K05280]	2e-35	BS_yrhJ_1	COG2124	4e-14	C81E1_GLYEC	Heme;Iron;Membrane;Metal-binding;Monooxygenase;NADP;Oxidoreductase,Cytochrome P450 81E1 (EC 1.14.13.89) (Isoflavone 2-hydroxylase) (P450 91A4) (CYP GE-3).	1e-51	GO_ID:9198	TAIR|gene:3438965 SPTR:O23154 symbol:AT4G37340.1 [GO:0019825 "oxygen binding" evidence=ISS] InterPro:IPR001128 Pfam:PF00067 InterPro:IPR002403 InterPro:IPR002401 PRINTS:PR00463 PRINTS:PR00385 PROSITE:PS00086 PRINTS:PR00465 EMBL:Z99707 EMBL:AL161591 PIR:C85441 SPTR:O23154	3e-53
Ljwgs_080540.1	1.3.3.23	E1.14.14.1 unspecific monooxygenase [EC:1.14.14.1] [COG:COG2124] [GO:0050381]	ath:At5g07990	F13G24.190; cytochrome P450 75A5 / flavonoid 3-monooxygenase / flavonoid 3-hydroxylase (F3H) (F35H) (TT7) [EC:1.14.13.21] [KO:K05280]	2e-35	BS_yrhJ_1	COG2124	4e-14	C81E1_GLYEC	Heme;Iron;Membrane;Metal-binding;Monooxygenase;NADP;Oxidoreductase,Cytochrome P450 81E1 (EC 1.14.13.89) (Isoflavone 2-hydroxylase) (P450 91A4) (CYP GE-3).	1e-51	GO_ID:9198	TAIR|gene:3438965 SPTR:O23154 symbol:AT4G37340.1 [GO:0019825 "oxygen binding" evidence=ISS] InterPro:IPR001128 Pfam:PF00067 InterPro:IPR002403 InterPro:IPR002401 PRINTS:PR00463 PRINTS:PR00385 PROSITE:PS00086 PRINTS:PR00465 EMBL:Z99707 EMBL:AL161591 PIR:C85441 SPTR:O23154	3e-53
Ljwgs_080540.1	1.5.14.29	E1.14.14.1 unspecific monooxygenase [EC:1.14.14.1] [COG:COG2124] [GO:0050381]	ath:At5g07990	F13G24.190; cytochrome P450 75A5 / flavonoid 3-monooxygenase / flavonoid 3-hydroxylase (F3H) (F35H) (TT7) [EC:1.14.13.21] [KO:K05280]	2e-35	BS_yrhJ_1	COG2124	4e-14	C81E1_GLYEC	Heme;Iron;Membrane;Metal-binding;Monooxygenase;NADP;Oxidoreductase,Cytochrome P450 81E1 (EC 1.14.13.89) (Isoflavone 2-hydroxylase) (P450 91A4) (CYP GE-3).	1e-51	GO_ID:9198	TAIR|gene:3438965 SPTR:O23154 symbol:AT4G37340.1 [GO:0019825 "oxygen binding" evidence=ISS] InterPro:IPR001128 Pfam:PF00067 InterPro:IPR002403 InterPro:IPR002401 PRINTS:PR00463 PRINTS:PR00385 PROSITE:PS00086 PRINTS:PR00465 EMBL:Z99707 EMBL:AL161591 PIR:C85441 SPTR:O23154	3e-53
Ljwgs_080540.1	1.1.7.13	E1.14.-.- [EC:1.14.-.-] [COG:COG2124]	ath:At5g07990	F13G24.190; cytochrome P450 75A5 / flavonoid 3-monooxygenase / flavonoid 3-hydroxylase (F3H) (F35H) (TT7) [EC:1.14.13.21] [KO:K05280]	2e-35	BS_yrhJ_1	COG2124	4e-14	C81E1_GLYEC	Heme;Iron;Membrane;Metal-binding;Monooxygenase;NADP;Oxidoreductase,Cytochrome P450 81E1 (EC 1.14.13.89) (Isoflavone 2-hydroxylase) (P450 91A4) (CYP GE-3).	1e-51	GO_ID:9198	TAIR|gene:3438965 SPTR:O23154 symbol:AT4G37340.1 [GO:0019825 "oxygen binding" evidence=ISS] InterPro:IPR001128 Pfam:PF00067 InterPro:IPR002403 InterPro:IPR002401 PRINTS:PR00463 PRINTS:PR00385 PROSITE:PS00086 PRINTS:PR00465 EMBL:Z99707 EMBL:AL161591 PIR:C85441 SPTR:O23154	3e-53
Ljwgs_080540.1	1.11.4.6	E1.14.-.- [EC:1.14.-.-] [COG:COG2124]	ath:At5g07990	F13G24.190; cytochrome P450 75A5 / flavonoid 3-monooxygenase / flavonoid 3-hydroxylase (F3H) (F35H) (TT7) [EC:1.14.13.21] [KO:K05280]	2e-35	BS_yrhJ_1	COG2124	4e-14	C81E1_GLYEC	Heme;Iron;Membrane;Metal-binding;Monooxygenase;NADP;Oxidoreductase,Cytochrome P450 81E1 (EC 1.14.13.89) (Isoflavone 2-hydroxylase) (P450 91A4) (CYP GE-3).	1e-51	GO_ID:9198	TAIR|gene:3438965 SPTR:O23154 symbol:AT4G37340.1 [GO:0019825 "oxygen binding" evidence=ISS] InterPro:IPR001128 Pfam:PF00067 InterPro:IPR002403 InterPro:IPR002401 PRINTS:PR00463 PRINTS:PR00385 PROSITE:PS00086 PRINTS:PR00465 EMBL:Z99707 EMBL:AL161591 PIR:C85441 SPTR:O23154	3e-53
Ljwgs_080540.1	1.11.4.2	E1.14.14.1 unspecific monooxygenase [EC:1.14.14.1] [COG:COG2124] [GO:0050381]	ath:At5g07990	F13G24.190; cytochrome P450 75A5 / flavonoid 3-monooxygenase / flavonoid 3-hydroxylase (F3H) (F35H) (TT7) [EC:1.14.13.21] [KO:K05280]	2e-35	BS_yrhJ_1	COG2124	4e-14	C81E1_GLYEC	Heme;Iron;Membrane;Metal-binding;Monooxygenase;NADP;Oxidoreductase,Cytochrome P450 81E1 (EC 1.14.13.89) (Isoflavone 2-hydroxylase) (P450 91A4) (CYP GE-3).	1e-51	GO_ID:9198	TAIR|gene:3438965 SPTR:O23154 symbol:AT4G37340.1 [GO:0019825 "oxygen binding" evidence=ISS] InterPro:IPR001128 Pfam:PF00067 InterPro:IPR002403 InterPro:IPR002401 PRINTS:PR00463 PRINTS:PR00385 PROSITE:PS00086 PRINTS:PR00465 EMBL:Z99707 EMBL:AL161591 PIR:C85441 SPTR:O23154	3e-53
Ljwgs_104415.1.1	99.1.4.4762	GO_ID:15436										GO_ID:15436	TAIR|gene:2145968 SPTR:Q8LB81 symbol:AT5G33370.1 [GO:0016789 "carboxylic ester hydrolase activity" evidence=ISS] INTERPRO:IPR001087 Pfam:PF00657 EMBL:AY087366 EMBL:BT004124 EMBL:BT004981 SPTR:Q8LB81	4e-27
Ljwgs_094732.1	99.1.4.8287	GO_ID:46889							GI1L3_ARATH	Gibberellinsignalingpathway;Hydrolase;Nuclearprotein;Receptor,Probable gibberellin receptor GID1L3 (EC 3.-.-.-) (GID1-like protein 3).	2e-13	GO_ID:46889	TAIR|gene:2146096 SPTR:Q9LFR7 symbol:AT5G16080.1 [GO:0000004 "biological process unknown" evidence=ND] [GO:0008372 "cellular component unknown" evidence=ND] InterPro:IPR000379 EMBL:AL391145 EMBL:AF370327 EMBL:AY113907 PIR:T51391 SPTR:Q9LFR7	1e-38
Ljwgs_094732.1	99.1.3.1.95	EC 3.-.-.-							GI1L3_ARATH	Gibberellinsignalingpathway;Hydrolase;Nuclearprotein;Receptor,Probable gibberellin receptor GID1L3 (EC 3.-.-.-) (GID1-like protein 3).	2e-13	GO_ID:46889	TAIR|gene:2146096 SPTR:Q9LFR7 symbol:AT5G16080.1 [GO:0000004 "biological process unknown" evidence=ND] [GO:0008372 "cellular component unknown" evidence=ND] InterPro:IPR000379 EMBL:AL391145 EMBL:AF370327 EMBL:AY113907 PIR:T51391 SPTR:Q9LFR7	1e-38
Ljwgs_065168.2	99.1.4.8723	GO_ID:9198							C81E1_GLYEC	Heme;Iron;Membrane;Metal-binding;Monooxygenase;NADP;Oxidoreductase,Cytochrome P450 81E1 (EC 1.14.13.89) (Isoflavone 2-hydroxylase) (P450 91A4) (CYP GE-3).	6e-23	GO_ID:9198	TAIR|gene:3438965 SPTR:O23154 symbol:AT4G37340.1 [GO:0019825 "oxygen binding" evidence=ISS] InterPro:IPR001128 Pfam:PF00067 InterPro:IPR002403 InterPro:IPR002401 PRINTS:PR00463 PRINTS:PR00385 PROSITE:PS00086 PRINTS:PR00465 EMBL:Z99707 EMBL:AL161591 PIR:C85441 SPTR:O23154	1e-14
Ljwgs_065168.2	99.1.3.1.168	EC 1.14.13.89							C81E1_GLYEC	Heme;Iron;Membrane;Metal-binding;Monooxygenase;NADP;Oxidoreductase,Cytochrome P450 81E1 (EC 1.14.13.89) (Isoflavone 2-hydroxylase) (P450 91A4) (CYP GE-3).	6e-23	GO_ID:9198	TAIR|gene:3438965 SPTR:O23154 symbol:AT4G37340.1 [GO:0019825 "oxygen binding" evidence=ISS] InterPro:IPR001128 Pfam:PF00067 InterPro:IPR002403 InterPro:IPR002401 PRINTS:PR00463 PRINTS:PR00385 PROSITE:PS00086 PRINTS:PR00465 EMBL:Z99707 EMBL:AL161591 PIR:C85441 SPTR:O23154	1e-14
Ljwgs_044810.1	99.1.3.2.4145	LECB_SOPJA							LECB_SOPJA	Calcium;Glycoprotein;Lectin;Manganese;Metal-binding;Signal,Bark lectin precursor (LECSJABG) (Fragment).	9e-14
Ljwgs_080540.1	1.10.7.9	E1.14.13.21 flavonoid 3-monooxygenase [EC:1.14.13.21] [GO:0016711]	ath:At5g07990	F13G24.190; cytochrome P450 75A5 / flavonoid 3-monooxygenase / flavonoid 3-hydroxylase (F3H) (F35H) (TT7) [EC:1.14.13.21] [KO:K05280]	2e-35	BS_yrhJ_1	COG2124	4e-14	C81E1_GLYEC	Heme;Iron;Membrane;Metal-binding;Monooxygenase;NADP;Oxidoreductase,Cytochrome P450 81E1 (EC 1.14.13.89) (Isoflavone 2-hydroxylase) (P450 91A4) (CYP GE-3).	1e-51	GO_ID:9198	TAIR|gene:3438965 SPTR:O23154 symbol:AT4G37340.1 [GO:0019825 "oxygen binding" evidence=ISS] InterPro:IPR001128 Pfam:PF00067 InterPro:IPR002403 InterPro:IPR002401 PRINTS:PR00463 PRINTS:PR00385 PROSITE:PS00086 PRINTS:PR00465 EMBL:Z99707 EMBL:AL161591 PIR:C85441 SPTR:O23154	3e-53
Ljwgs_080540.1	1.11.14.4	E1.14.-.- [EC:1.14.-.-] [COG:COG2124]	ath:At5g07990	F13G24.190; cytochrome P450 75A5 / flavonoid 3-monooxygenase / flavonoid 3-hydroxylase (F3H) (F35H) (TT7) [EC:1.14.13.21] [KO:K05280]	2e-35	BS_yrhJ_1	COG2124	4e-14	C81E1_GLYEC	Heme;Iron;Membrane;Metal-binding;Monooxygenase;NADP;Oxidoreductase,Cytochrome P450 81E1 (EC 1.14.13.89) (Isoflavone 2-hydroxylase) (P450 91A4) (CYP GE-3).	1e-51	GO_ID:9198	TAIR|gene:3438965 SPTR:O23154 symbol:AT4G37340.1 [GO:0019825 "oxygen binding" evidence=ISS] InterPro:IPR001128 Pfam:PF00067 InterPro:IPR002403 InterPro:IPR002401 PRINTS:PR00463 PRINTS:PR00385 PROSITE:PS00086 PRINTS:PR00465 EMBL:Z99707 EMBL:AL161591 PIR:C85441 SPTR:O23154	3e-53
Ljwgs_080540.1	1.10.3.12	E1.14.-.- [EC:1.14.-.-] [COG:COG2124]	ath:At5g07990	F13G24.190; cytochrome P450 75A5 / flavonoid 3-monooxygenase / flavonoid 3-hydroxylase (F3H) (F35H) (TT7) [EC:1.14.13.21] [KO:K05280]	2e-35	BS_yrhJ_1	COG2124	4e-14	C81E1_GLYEC	Heme;Iron;Membrane;Metal-binding;Monooxygenase;NADP;Oxidoreductase,Cytochrome P450 81E1 (EC 1.14.13.89) (Isoflavone 2-hydroxylase) (P450 91A4) (CYP GE-3).	1e-51	GO_ID:9198	TAIR|gene:3438965 SPTR:O23154 symbol:AT4G37340.1 [GO:0019825 "oxygen binding" evidence=ISS] InterPro:IPR001128 Pfam:PF00067 InterPro:IPR002403 InterPro:IPR002401 PRINTS:PR00463 PRINTS:PR00385 PROSITE:PS00086 PRINTS:PR00465 EMBL:Z99707 EMBL:AL161591 PIR:C85441 SPTR:O23154	3e-53
Ljwgs_080540.1	1.10.6.12	E1.14.-.- [EC:1.14.-.-] [COG:COG2124]	ath:At5g07990	F13G24.190; cytochrome P450 75A5 / flavonoid 3-monooxygenase / flavonoid 3-hydroxylase (F3H) (F35H) (TT7) [EC:1.14.13.21] [KO:K05280]	2e-35	BS_yrhJ_1	COG2124	4e-14	C81E1_GLYEC	Heme;Iron;Membrane;Metal-binding;Monooxygenase;NADP;Oxidoreductase,Cytochrome P450 81E1 (EC 1.14.13.89) (Isoflavone 2-hydroxylase) (P450 91A4) (CYP GE-3).	1e-51	GO_ID:9198	TAIR|gene:3438965 SPTR:O23154 symbol:AT4G37340.1 [GO:0019825 "oxygen binding" evidence=ISS] InterPro:IPR001128 Pfam:PF00067 InterPro:IPR002403 InterPro:IPR002401 PRINTS:PR00463 PRINTS:PR00385 PROSITE:PS00086 PRINTS:PR00465 EMBL:Z99707 EMBL:AL161591 PIR:C85441 SPTR:O23154	3e-53
Ljwgs_080540.1	1.3.3.23	E1.14.14.1 unspecific monooxygenase [EC:1.14.14.1] [COG:COG2124] [GO:0050381]	ath:At5g07990	F13G24.190; cytochrome P450 75A5 / flavonoid 3-monooxygenase / flavonoid 3-hydroxylase (F3H) (F35H) (TT7) [EC:1.14.13.21] [KO:K05280]	2e-35	BS_yrhJ_1	COG2124	4e-14	C81E1_GLYEC	Heme;Iron;Membrane;Metal-binding;Monooxygenase;NADP;Oxidoreductase,Cytochrome P450 81E1 (EC 1.14.13.89) (Isoflavone 2-hydroxylase) (P450 91A4) (CYP GE-3).	1e-51	GO_ID:9198	TAIR|gene:3438965 SPTR:O23154 symbol:AT4G37340.1 [GO:0019825 "oxygen binding" evidence=ISS] InterPro:IPR001128 Pfam:PF00067 InterPro:IPR002403 InterPro:IPR002401 PRINTS:PR00463 PRINTS:PR00385 PROSITE:PS00086 PRINTS:PR00465 EMBL:Z99707 EMBL:AL161591 PIR:C85441 SPTR:O23154	3e-53
Ljwgs_080540.1	1.5.14.29	E1.14.14.1 unspecific monooxygenase [EC:1.14.14.1] [COG:COG2124] [GO:0050381]	ath:At5g07990	F13G24.190; cytochrome P450 75A5 / flavonoid 3-monooxygenase / flavonoid 3-hydroxylase (F3H) (F35H) (TT7) [EC:1.14.13.21] [KO:K05280]	2e-35	BS_yrhJ_1	COG2124	4e-14	C81E1_GLYEC	Heme;Iron;Membrane;Metal-binding;Monooxygenase;NADP;Oxidoreductase,Cytochrome P450 81E1 (EC 1.14.13.89) (Isoflavone 2-hydroxylase) (P450 91A4) (CYP GE-3).	1e-51	GO_ID:9198	TAIR|gene:3438965 SPTR:O23154 symbol:AT4G37340.1 [GO:0019825 "oxygen binding" evidence=ISS] InterPro:IPR001128 Pfam:PF00067 InterPro:IPR002403 InterPro:IPR002401 PRINTS:PR00463 PRINTS:PR00385 PROSITE:PS00086 PRINTS:PR00465 EMBL:Z99707 EMBL:AL161591 PIR:C85441 SPTR:O23154	3e-53
Ljwgs_080540.1	1.1.7.13	E1.14.-.- [EC:1.14.-.-] [COG:COG2124]	ath:At5g07990	F13G24.190; cytochrome P450 75A5 / flavonoid 3-monooxygenase / flavonoid 3-hydroxylase (F3H) (F35H) (TT7) [EC:1.14.13.21] [KO:K05280]	2e-35	BS_yrhJ_1	COG2124	4e-14	C81E1_GLYEC	Heme;Iron;Membrane;Metal-binding;Monooxygenase;NADP;Oxidoreductase,Cytochrome P450 81E1 (EC 1.14.13.89) (Isoflavone 2-hydroxylase) (P450 91A4) (CYP GE-3).	1e-51	GO_ID:9198	TAIR|gene:3438965 SPTR:O23154 symbol:AT4G37340.1 [GO:0019825 "oxygen binding" evidence=ISS] InterPro:IPR001128 Pfam:PF00067 InterPro:IPR002403 InterPro:IPR002401 PRINTS:PR00463 PRINTS:PR00385 PROSITE:PS00086 PRINTS:PR00465 EMBL:Z99707 EMBL:AL161591 PIR:C85441 SPTR:O23154	3e-53
Ljwgs_080540.1	1.11.4.6	E1.14.-.- [EC:1.14.-.-] [COG:COG2124]	ath:At5g07990	F13G24.190; cytochrome P450 75A5 / flavonoid 3-monooxygenase / flavonoid 3-hydroxylase (F3H) (F35H) (TT7) [EC:1.14.13.21] [KO:K05280]	2e-35	BS_yrhJ_1	COG2124	4e-14	C81E1_GLYEC	Heme;Iron;Membrane;Metal-binding;Monooxygenase;NADP;Oxidoreductase,Cytochrome P450 81E1 (EC 1.14.13.89) (Isoflavone 2-hydroxylase) (P450 91A4) (CYP GE-3).	1e-51	GO_ID:9198	TAIR|gene:3438965 SPTR:O23154 symbol:AT4G37340.1 [GO:0019825 "oxygen binding" evidence=ISS] InterPro:IPR001128 Pfam:PF00067 InterPro:IPR002403 InterPro:IPR002401 PRINTS:PR00463 PRINTS:PR00385 PROSITE:PS00086 PRINTS:PR00465 EMBL:Z99707 EMBL:AL161591 PIR:C85441 SPTR:O23154	3e-53
Ljwgs_080540.1	1.11.4.2	E1.14.14.1 unspecific monooxygenase [EC:1.14.14.1] [COG:COG2124] [GO:0050381]	ath:At5g07990	F13G24.190; cytochrome P450 75A5 / flavonoid 3-monooxygenase / flavonoid 3-hydroxylase (F3H) (F35H) (TT7) [EC:1.14.13.21] [KO:K05280]	2e-35	BS_yrhJ_1	COG2124	4e-14	C81E1_GLYEC	Heme;Iron;Membrane;Metal-binding;Monooxygenase;NADP;Oxidoreductase,Cytochrome P450 81E1 (EC 1.14.13.89) (Isoflavone 2-hydroxylase) (P450 91A4) (CYP GE-3).	1e-51	GO_ID:9198	TAIR|gene:3438965 SPTR:O23154 symbol:AT4G37340.1 [GO:0019825 "oxygen binding" evidence=ISS] InterPro:IPR001128 Pfam:PF00067 InterPro:IPR002403 InterPro:IPR002401 PRINTS:PR00463 PRINTS:PR00385 PROSITE:PS00086 PRINTS:PR00465 EMBL:Z99707 EMBL:AL161591 PIR:C85441 SPTR:O23154	3e-53
Ljwgs_018524.1	1.2.6.9	E1.11.1.7 peroxidase [EC:1.11.1.7] [GO:0004601]	ath:At5g58390	MCK7.26; peroxidase, putative [EC:1.11.1.7] [KO:K00430]	3e-29				PER67_ARATH	Calcium;Glycoprotein;Heme;Hydrogenperoxide;Iron;Metal-binding;Multigenefamily;Oxidoreductase;Peroxidase;Pyrrolidonecarboxylicacid;Signal,Peroxidase 67 precursor (EC 1.11.1.7) (Atperox P67) (ATP44).	2e-29	GO_ID:16441	TAIR|gene:3435718 SPTR:Q9M9Q9 symbol:AT1G14550.1 [GO:0004601 "peroxidase activity" evidence=ISS] InterPro:IPR002016 InterPro:IPR000823 Pfam:PF00141 InterPro:IPR010255 PROSITE:PS00435 PROSITE:PS00436 PRINTS:PR00458 PROSITE:PS50873 PRINTS:PR00461 EMBL:AC012188 EMBL:AC010657 HSSP:P22195 GeneFarm:1516 SPTR:Q9M9Q9	2e-22
Ljwgs_018524.1	1.3.11.18	E1.11.1.7 peroxidase [EC:1.11.1.7] [GO:0004601]	ath:At5g58390	MCK7.26; peroxidase, putative [EC:1.11.1.7] [KO:K00430]	3e-29				PER67_ARATH	Calcium;Glycoprotein;Heme;Hydrogenperoxide;Iron;Metal-binding;Multigenefamily;Oxidoreductase;Peroxidase;Pyrrolidonecarboxylicacid;Signal,Peroxidase 67 precursor (EC 1.11.1.7) (Atperox P67) (ATP44).	2e-29	GO_ID:16441	TAIR|gene:3435718 SPTR:Q9M9Q9 symbol:AT1G14550.1 [GO:0004601 "peroxidase activity" evidence=ISS] InterPro:IPR002016 InterPro:IPR000823 Pfam:PF00141 InterPro:IPR010255 PROSITE:PS00435 PROSITE:PS00436 PRINTS:PR00458 PROSITE:PS50873 PRINTS:PR00461 EMBL:AC012188 EMBL:AC010657 HSSP:P22195 GeneFarm:1516 SPTR:Q9M9Q9	2e-22
Ljwgs_018524.1	1.5.13.21	E1.11.1.7 peroxidase [EC:1.11.1.7] [GO:0004601]	ath:At5g58390	MCK7.26; peroxidase, putative [EC:1.11.1.7] [KO:K00430]	3e-29				PER67_ARATH	Calcium;Glycoprotein;Heme;Hydrogenperoxide;Iron;Metal-binding;Multigenefamily;Oxidoreductase;Peroxidase;Pyrrolidonecarboxylicacid;Signal,Peroxidase 67 precursor (EC 1.11.1.7) (Atperox P67) (ATP44).	2e-29	GO_ID:16441	TAIR|gene:3435718 SPTR:Q9M9Q9 symbol:AT1G14550.1 [GO:0004601 "peroxidase activity" evidence=ISS] InterPro:IPR002016 InterPro:IPR000823 Pfam:PF00141 InterPro:IPR010255 PROSITE:PS00435 PROSITE:PS00436 PRINTS:PR00458 PROSITE:PS50873 PRINTS:PR00461 EMBL:AC012188 EMBL:AC010657 HSSP:P22195 GeneFarm:1516 SPTR:Q9M9Q9	2e-22
Ljwgs_018524.1	1.10.6.4	E1.11.1.7 peroxidase [EC:1.11.1.7] [GO:0004601]	ath:At5g58390	MCK7.26; peroxidase, putative [EC:1.11.1.7] [KO:K00430]	3e-29				PER67_ARATH	Calcium;Glycoprotein;Heme;Hydrogenperoxide;Iron;Metal-binding;Multigenefamily;Oxidoreductase;Peroxidase;Pyrrolidonecarboxylicacid;Signal,Peroxidase 67 precursor (EC 1.11.1.7) (Atperox P67) (ATP44).	2e-29	GO_ID:16441	TAIR|gene:3435718 SPTR:Q9M9Q9 symbol:AT1G14550.1 [GO:0004601 "peroxidase activity" evidence=ISS] InterPro:IPR002016 InterPro:IPR000823 Pfam:PF00141 InterPro:IPR010255 PROSITE:PS00435 PROSITE:PS00436 PRINTS:PR00458 PROSITE:PS50873 PRINTS:PR00461 EMBL:AC012188 EMBL:AC010657 HSSP:P22195 GeneFarm:1516 SPTR:Q9M9Q9	2e-22
chr1.CM0104.32	99.1.4.4332	GO_ID:17750							NAC18_ARATH	DNA-binding;Nuclearprotein;Transcription;Transcriptionregulation,NAC-domain containing protein 18 (ANAC018) (NO APICAL MERISTEM protein) (AtNAM).	4e-70	GO_ID:17750	TAIR|gene:2011515 SPTR:Q9ZNU2 symbol:ANAC018 [GO:0003700 "transcription factor activity" evidence=ISS] [GO:0008372 "cellular component unknown" evidence=ND] [GO:0007275 "development" evidence=ISS] InterPro:IPR003441 Pfam:PF02365 PROSITE:PS51005 EMBL:AC019018 EMBL:AF123310 EMBL:AF123311 EMBL:AY099786 EMBL:BT000292 EMBL:AY086093 PIR:A96570 GeneFarm:4062 SPTR:Q9ZNU2	1e-70
chr1.CM0104.32	99.1.3.2.1810	NAC18_ARATH							NAC18_ARATH	DNA-binding;Nuclearprotein;Transcription;Transcriptionregulation,NAC-domain containing protein 18 (ANAC018) (NO APICAL MERISTEM protein) (AtNAM).	4e-70	GO_ID:17750	TAIR|gene:2011515 SPTR:Q9ZNU2 symbol:ANAC018 [GO:0003700 "transcription factor activity" evidence=ISS] [GO:0008372 "cellular component unknown" evidence=ND] [GO:0007275 "development" evidence=ISS] InterPro:IPR003441 Pfam:PF02365 PROSITE:PS51005 EMBL:AC019018 EMBL:AF123310 EMBL:AF123311 EMBL:AY099786 EMBL:BT000292 EMBL:AY086093 PIR:A96570 GeneFarm:4062 SPTR:Q9ZNU2	1e-70
chr2.CM0002.15	99.1.4.4936	GO_ID:24464							ATL3D_ARATH	Membrane;Metal-binding;Transmembrane;Ublconjugationpathway;Zinc;Zinc-finger,Probable RING-H2 finger protein ATL3D.	2e-24	GO_ID:24464	TAIR|gene:3700077 SPTR:Q9SRM0 symbol:AT3G11110.1 [GO:0005515 "protein binding" evidence=ISS] [GO:0008270 "zinc ion binding" evidence=ISS] InterPro:IPR001841 Pfam:PF00097 PROSITE:PS50089 SMART:SM00184 HSSP:Q9LRB7 EMBL:AC009991 EMBL:AC073395 SPTR:Q9SRM0	8e-25
chr2.CM0002.15	99.1.3.2.2268	ATL3D_ARATH							ATL3D_ARATH	Membrane;Metal-binding;Transmembrane;Ublconjugationpathway;Zinc;Zinc-finger,Probable RING-H2 finger protein ATL3D.	2e-24	GO_ID:24464	TAIR|gene:3700077 SPTR:Q9SRM0 symbol:AT3G11110.1 [GO:0005515 "protein binding" evidence=ISS] [GO:0008270 "zinc ion binding" evidence=ISS] InterPro:IPR001841 Pfam:PF00097 PROSITE:PS50089 SMART:SM00184 HSSP:Q9LRB7 EMBL:AC009991 EMBL:AC073395 SPTR:Q9SRM0	8e-25
Ljwgs_010097.2	99.2	Unclassified without homolog
Ljwgs_097647.1	99.1.3.1.104	EC 3.1.27.1	ath:At2g02990	T17M13.16; ribonuclease 1 (RNS1) [EC:3.1.27.1] [KO:K01166]	2e-57				RNS1_ARATH	Directproteinsequencing;Endonuclease;Hydrolase;Multigenefamily;Nuclease;Signal,Ribonuclease 1 precursor (EC 3.1.27.1).	1e-57	GO_ID:22577	TAIR|gene:2056754 SPTR:P42813 symbol:AT2G02990.1 [GO:0007568 "aging" evidence=IEP] [GO:0016036 "cellular response to phosphate starvation" evidence=IEP] [GO:0004521 "endoribonuclease activity" evidence=ISS] EMBL:AC004138 InterPro:IPR001568 Pfam:PF00445 HSSP:P80022 PROSITE:PS00530 PROSITE:PS00531 EMBL:U05206 EMBL:AY072413 EMBL:AY114710 PIR:A84443 SPTR:P42813	5e-58
Ljwgs_097647.1	99.1.4.5116	GO_ID:22577	ath:At2g02990	T17M13.16; ribonuclease 1 (RNS1) [EC:3.1.27.1] [KO:K01166]	2e-57				RNS1_ARATH	Directproteinsequencing;Endonuclease;Hydrolase;Multigenefamily;Nuclease;Signal,Ribonuclease 1 precursor (EC 3.1.27.1).	1e-57	GO_ID:22577	TAIR|gene:2056754 SPTR:P42813 symbol:AT2G02990.1 [GO:0007568 "aging" evidence=IEP] [GO:0016036 "cellular response to phosphate starvation" evidence=IEP] [GO:0004521 "endoribonuclease activity" evidence=ISS] EMBL:AC004138 InterPro:IPR001568 Pfam:PF00445 HSSP:P80022 PROSITE:PS00530 PROSITE:PS00531 EMBL:U05206 EMBL:AY072413 EMBL:AY114710 PIR:A84443 SPTR:P42813	5e-58
Ljwgs_097647.1	99.1.1.143	KO:K01166	ath:At2g02990	T17M13.16; ribonuclease 1 (RNS1) [EC:3.1.27.1] [KO:K01166]	2e-57				RNS1_ARATH	Directproteinsequencing;Endonuclease;Hydrolase;Multigenefamily;Nuclease;Signal,Ribonuclease 1 precursor (EC 3.1.27.1).	1e-57	GO_ID:22577	TAIR|gene:2056754 SPTR:P42813 symbol:AT2G02990.1 [GO:0007568 "aging" evidence=IEP] [GO:0016036 "cellular response to phosphate starvation" evidence=IEP] [GO:0004521 "endoribonuclease activity" evidence=ISS] EMBL:AC004138 InterPro:IPR001568 Pfam:PF00445 HSSP:P80022 PROSITE:PS00530 PROSITE:PS00531 EMBL:U05206 EMBL:AY072413 EMBL:AY114710 PIR:A84443 SPTR:P42813	5e-58
chr3.CM0080.52.1	99.1.3.2.682	ALB2_PEA							ALB2_PEA	Repeat;Seedstorageprotein;Storageprotein;Vacuole,Albumin-2 (PA2).	7e-40
chr3.TM0730.17	1.1.9.28	E3.2.1.14 chitinase [EC:3.2.1.14] [COG:COG3325] [GO:0004568 0008843] [CAZy:GH19]							CHIT1_TULBA	Carbohydratemetabolism;Chitindegradation;Chitin-binding;Directproteinsequencing;Glycosidase;Hydrolase;Polysaccharidedegradation;Signal,Chitinase 1 precursor (EC 3.2.1.14) (Tulip bulb chitinase-1) (TBC-1).	2e-81
