# Supplementary material for: Dissection of Symbiosis and Organ Development by Integrated Transcriptome Analysis of Lotus japonicus Mutant and Wild-Type Plants
Source: PLoS One. 2009 Aug 7;4(8):e6556. doi: 10.1371/journal.pone.0006556 (PMC2717213; doi:10.1371/journal.pone.0006556)
Supplement: Folder S5 — Fix-minus mutants (9.19 MB ZIP) [file pone.0006556.s013.zip › S5.FIX-MINUS MUTANTS copy/5.1.Fix_minus_Nodule_vs_Uninoclated_Root/5.1.2. Specific transcript analysis/5.1.2.14/-5.1.2.14.ID list.txt]

	M			FDR		
	T30 - T27	T33 - T21	T31 - T21	T30 - T27	T33 - T21	T31 - T21
TM1224.4.2_at	-5.997680464	-6.668439969	-6.92665391	2.57E-05	1.96E-06	1.19E-06
TM0864.27_s_at	-5.427927741	-2.837150726	-3.064853742	0.000306578	0.017054352	0.010190259
TM0864.12_at	-5.133128684	-3.73196365	-3.845681288	0.000477523	0.0024353	0.001849732
Ljwgs_019069.1_at	-4.807677379	-3.019323233	-2.49453024	6.03E-06	0.000197358	0.001066844
Ljwgs_102841.1_at	-4.731337415	-2.927384363	-3.662423025	6.39E-05	0.001638129	0.000216679
Ljwgs_108564.1_at	-4.703028343	-2.592002867	-2.640434072	0.000370739	0.013960908	0.012034355
TM0674.9.1_at	-4.634215439	-5.057300876	-5.2021398	0.001461177	0.000221701	0.000161698
chr5.CM0239.5_at	-4.627085777	-3.110464227	-4.546169036	0.004848474	0.027215135	0.002079939
Ljwgs_016353.2.1_at	-4.50275362	-3.814126324	-4.737442405	0.00369249	0.005018853	0.000869645
Ljwgs_085487.1_at	-4.312712909	-6.451799054	-7.129626779	1.87E-05	4.38E-08	1.17E-08
Ljwgs_080679.1_at	-4.231639986	-2.547255374	-2.467387112	0.000373035	0.007921967	0.009473257
CM0601.26_at	-4.18134471	-3.639670072	-5.450831106	0.031905227	0.034293799	0.002420765
TM0864.27_at	-4.027807584	-2.073223951	-2.220867338	0.001302661	0.044793194	0.03068457
Ljwgs_007374.1_x_at	-3.878530109	-4.036570265	-4.703185851	0.028046573	0.010538317	0.003486884
Ljwgs_007374.1_at	-3.806337398	-4.233954753	-5.313314777	0.019117444	0.004145317	0.000630544
TM0623.9_at	-3.735116736	-1.749088904	-2.375079206	2.24E-06	0.001227611	6.90E-05
chr4.CM0046.19_at	-3.670107727	-2.700764776	-3.552379676	0.015562487	0.041983901	0.008330309
Ljwgs_035039.1_at	-3.665317817	-2.745960445	-2.694595416	0.000112952	0.000519081	0.000592505
TM1051.22.2_at	-3.660011057	-2.230237748	-3.02718562	9.53E-05	0.002553625	0.000168573
Ljwgs_110351.1_at	-3.622183226	-4.530639372	-3.76256275	5.36E-06	9.46E-08	7.57E-07
Ljwgs_007374.1_s_at	-3.561511726	-4.083345012	-4.713402879	0.035062049	0.007359482	0.002489648
gi45635475_at	-3.464471742	-3.433637621	-3.758712463	0.004227208	0.001730628	0.000780291
Ljwgs_019438.1_at	-3.371796712	-5.046444484	-5.067910108	0.000123706	3.90E-07	3.43E-07
TM0651.8_x_at	-3.308207261	-2.612807601	-3.241225323	0.000607977	0.001552042	0.000220815
chr5.CM0569.37.1_at	-3.258180659	-3.124881015	-3.571149759	0.006054582	0.003319696	0.001095544
chr6.BM1714.12_at	-3.251316604	-3.92094637	-3.248211104	0.01753018	0.001985238	0.007691112
chr4.CM0025.12.1_at	-3.226803889	-2.842631829	-3.125175874	0.008119876	0.00822342	0.004072877
Ljwgs_075517.0.1_at	-3.153591175	4.073426963	2.986323797	0.001899067	5.84E-05	0.001026746
TM0879.2_at	-3.131982221	-1.568513142	-2.404712779	0.000663064	0.034695629	0.002045099
TM0461.2_at	-3.109387751	-2.854401691	-2.569880647	0.001417661	0.001013985	0.002324535
TM0990.20_at	-3.108738702	-1.111432511	-1.163091771	3.27E-05	0.03911385	0.029900401
Ljwgs_080657.1_at	-3.081702425	-1.689118117	-1.713500206	0.000242479	0.010880361	0.009578461
chr1.CM0215.32_at	-2.977942882	-2.22265619	-2.24375961	0.001648481	0.00591026	0.0053316
chr6.CM0055.8_at	-2.943522093	-3.288679062	-3.817559692	0.001780792	0.00022365	4.85E-05
chr2.CM0031.19_at	-2.888564568	-2.361466454	-3.179131447	0.000225734	0.000453791	2.29E-05
Ljwgs_011443.1_at	-2.829479215	-2.429860585	-2.974410261	3.11E-05	4.01E-05	4.28E-06
chr4.CM0337.34.1_at	-2.824019164	-1.692292761	-1.262855873	2.88E-06	0.000163307	0.002088325
chr5.CM0571.17_at	-2.80258476	-2.140027927	-2.590560021	0.011236961	0.026507288	0.008007251
Ljwgs_005308.2_at	-2.767953475	-2.631377217	-3.617530421	0.013203162	0.008139311	0.000656622
chr3.CM0129.31_x_at	-2.751865532	-3.233915825	-3.922881259	0.021490534	0.003194655	0.000625907
TM1226.13.2_at	-2.72086594	-2.308677248	-2.20146147	0.032313331	0.039503503	0.048050996
gi45640401_at	-2.714944063	-1.926027357	-1.989770266	0.003764097	0.016484617	0.013032189
Ljwgs_043736.1_at	-2.700914438	-2.855001022	-3.220149366	0.000651781	0.000120142	3.33E-05
Ljwgs_047466.1_at	-2.700495867	-1.912427414	-2.358333957	0.000383114	0.002478684	0.000401139
TM1670.18_at	-2.696018109	-2.643464052	-3.517251039	0.015291945	0.007749746	0.000821831
Ljwgs_119620.1_at	-2.689131329	-2.639677425	-3.560366743	0.00255836	0.001072192	6.29E-05
chr2.CM0405.19_at	-2.664248839	-3.438461214	-3.477201534	8.18E-06	1.03E-07	8.28E-08
Ljwgs_050296.1_at	-2.663042778	-2.04474226	-2.832371585	0.001705089	0.0049733	0.000322923
chr3.CM0279.19_at	-2.661646347	-2.360778267	-2.394562925	0.003786361	0.003676317	0.003176308
Ljwgs_105845.1_at	-2.551536178	5.676358431	3.802191736	0.002170721	1.67E-07	1.45E-05
Ljwgs_016883.3_s_at	-2.544053041	-4.094040523	-3.855930029	0.000566245	1.09E-06	2.03E-06
Ljwgs_150782.2_at	-2.537506437	-2.977372107	-3.432264027	0.001169236	8.43E-05	1.81E-05
Ljwgs_067394.2_s_at	-2.515035931	-3.745461873	-3.471089023	0.000973112	5.33E-06	1.15E-05
Ljwgs_017544.2_at	-2.5129961	-1.621774403	-2.266783491	0.006677797	0.042293926	0.005535265
chr1.CM0105.95_at	-2.483079518	-2.546601481	-2.326510972	3.15E-05	6.06E-06	1.52E-05
chr2.CM0008.12_at	-2.473721185	-2.066952931	-2.711499421	0.013731305	0.019075133	0.002946746
Ljwgs_031704.1_at	-2.461792207	-2.938413693	-3.365861148	0.009294665	0.000930132	0.000265117
gi7748111_at	-2.444001748	-3.193903146	-3.023159134	0.006830344	0.000275606	0.000439384
chr6.CM0055.58_at	-2.387316056	-1.869019566	-2.142326102	1.25E-05	4.25E-05	9.36E-06
chr4.CM0501.49_at	-2.38417203	-1.949834803	-1.986489536	0.001901426	0.003464069	0.002894844
chr2.TM0871.6.1_at	-2.371488973	-2.130813357	-2.682976687	0.041733302	0.038400657	0.009838835
Ljwgs_078037.2_at	-2.368775057	-1.615964078	-1.604741077	0.000606369	0.004813373	0.004877093
chr1.TM1573.10.1_at	-2.347863096	-2.20587658	-1.386492056	0.002042633	0.001224382	0.028663031
chr4.CM0042.26_at	-2.323335388	-2.572233058	-2.433991705	0.000119127	1.12E-05	1.90E-05
Ljwgs_026195.1_at	-2.306199823	-1.885789276	-2.613036674	0.004638832	0.007944938	0.000593619
Ljwgs_071170.1_s_at	-2.304491422	-1.723482287	-2.173043083	0.017971797	0.043562865	0.011558128
chr1.TM1410.18_at	-2.26838371	-3.795747479	-4.082169533	0.030453572	0.000269624	0.000127851
chr1.CM0001.71_at	-2.249202707	-2.915357188	-2.41845263	0.001706284	4.90E-05	0.000292555
Ljwgs_098538.1_s_at	-2.237116715	-1.852845441	-2.190284387	0.005861605	0.009075222	0.002635585
chr6.CM0885.34_at	-2.234725291	-2.513171711	-3.907604954	0.005420241	0.00079221	9.55E-06
Ljwgs_071373.1_s_at	-2.232828586	-1.776508328	-2.432826744	9.07E-05	0.000243614	9.18E-06
chr1.CM0322.8_at	-2.229865066	-1.691067452	-1.986991576	0.020357823	0.045101295	0.018537956
Ljwgs_142529.0.1_at	-2.216396588	-3.392707281	-2.416673458	0.000458283	1.48E-06	5.60E-05
Ljwgs_019357.1_at	-2.207933352	-1.635879923	-1.721945845	0.000927528	0.003773641	0.002463237
chr2.TM1491.20.2_at	-2.177171636	-2.246920654	-2.378699473	0.000848767	0.000203399	0.000111641
Ljwgs_094555.1.1_s_at	-2.157702333	-1.683528285	-1.553005792	0.004874592	0.011317673	0.01792826
chr4.CM0007.6_at	-2.153626707	-2.737663216	-3.250212718	0.008055289	0.000442906	8.21E-05
Ljwgs_044115.1_at	-2.145449055	-3.270485897	-3.391594154	3.87E-06	6.08E-09	3.46E-09
chr3.TM0619.26_at	-2.128873982	-1.735251309	-2.260468808	0.026234299	0.03970466	0.008224527
Ljwgs_058132.1_at	-2.12521511	-2.894975488	-2.930782117	0.013922311	0.000508272	0.000438283
Ljwgs_048445.1_at	-2.120717893	-2.873009501	-3.497693764	0.03537447	0.002173655	0.00038812
chr4.CM0297.15_at	-2.112278105	-1.397544401	-1.858859413	0.002662711	0.018968841	0.002636618
TM0858.39.1_at	-2.101820427	-1.922990766	-1.983660765	0.008577601	0.006705528	0.005207496
TM0843.6_at	-2.101310772	-4.297053475	-4.385014915	0.013577176	8.23E-06	6.21E-06
TM0846.18_at	-2.08512485	-2.523916556	-3.435607425	0.000698612	3.29E-05	1.03E-06
Ljwgs_016571.1_at	-2.067542979	-2.598374438	-2.275186278	0.005214177	0.000277943	0.000882979
chr6.CM0137.35_at	-2.056092309	-1.940326136	-2.571908341	0.000283247	0.000148424	7.46E-06
chr3.CM0460.18.1_at	-2.051783444	-2.870699052	-2.522366577	0.00066198	6.47E-06	2.47E-05
Ljwgs_058586.1_at	-2.047493048	-1.710809413	-1.787044616	0.013435445	0.018685635	0.013889299
chr4.CM0073.100.1_at	-2.038114131	-1.019356061	-1.062763149	0.000152639	0.014253268	0.01058342
Ljwgs_029001.1_at	-2.034414928	-2.181930902	-2.501709926	0.002117934	0.000399832	0.000103772
Ljwgs_018908.1_at	-2.032613364	-3.040191419	-2.946471487	0.002773757	2.08E-05	2.73E-05
chr4.CM0042.125_at	-2.030312694	-1.775424449	-3.327762107	0.046937567	0.049079115	0.000690857
TM0697.7_at	-2.028538141	-1.151593122	-1.238740338	0.000224356	0.008161228	0.004734651
chr1.CM0033.3.1_at	-2.014475454	-2.680378664	-2.652120826	0.036893449	0.002675473	0.002800442
Ljwgs_047029.1_s_at	-2.005694819	-1.274018493	-1.300314377	0.000739818	0.009246818	0.007797032
Ljwgs_106309.1_at	-2.000750118	1.450125234	2.112552656	0.017024485	0.048346816	0.005043008
chr2.CM0020.13.1_at	-1.998846299	-1.092889709	-1.129426551	0.001284534	0.032923955	0.026709513
Ljwgs_063886.1_at	-1.9936926	-1.337568759	-1.969067198	7.36E-05	0.000930247	2.11E-05
Ljwgs_147046.1.1_s_at	-1.991651845	-1.519453182	-1.325117035	4.20E-05	0.000174776	0.000595959
chr2.TM0655.3_at	-1.98759731	-1.728660766	-1.745096378	0.004711102	0.005257001	0.004736536
Ljwgs_068652.1_at	-1.983837175	-1.937804314	-1.545330315	0.013932101	0.007174039	0.027650042
chr2.CM0803.34_at	-1.959485211	-5.086898088	-3.446883469	0.043242869	6.06E-06	0.000312356
Ljwgs_014958.1_at	-1.951621873	-1.442800324	-1.730259461	0.000450782	0.002027333	0.000410591
Ljwgs_091711.1_s_at	-1.951107229	-1.673517371	-1.049198316	0.001303716	0.001649953	0.034989218
Ljwgs_013225.1_s_at	-1.9436302	-1.326728186	-1.702778511	0.000554705	0.004454452	0.000563064
chr5.CM0328.59.1_at	-1.933013755	-2.14197208	-1.839805611	0.001745752	0.000236033	0.000896875
Ljwgs_086301.1_at	-1.90599515	-1.429206415	-2.28966443	0.021515148	0.049833377	0.002604559
Ljwgs_042880.2_at	-1.89990021	-1.763192777	-2.210518091	0.002356144	0.001576953	0.000203197
Ljwgs_083438.1_at	-1.884433109	-1.686060504	-2.255490041	0.012020755	0.010995909	0.001229916
Ljwgs_021735.2_at	-1.879733486	-1.287788793	-1.614333961	0.007918279	0.035623886	0.009179424
Ljwgs_014910.1_s_at	-1.872383353	-1.902652711	-2.117583673	0.005785544	0.002007652	0.000792222
Ljwgs_035840.1_at	-1.870969506	-1.943441815	-2.005147954	0.005413732	0.001551909	0.001156721
Ljwgs_084577.2_at	-1.86628532	-1.476639768	-1.841292584	0.003931244	0.008540135	0.001603166
chr1.CM0206.155_at	-1.865689601	-1.234047596	-1.249172176	0.003053031	0.021088832	0.018982362
Ljwgs_081003.1_at	-1.862500295	-1.382307648	-1.337502843	0.005012239	0.0158609	0.018581094
Ljwgs_016287.3_at	-1.862377055	-1.809362796	-1.743080153	0.015358048	0.008291476	0.010246262
Ljwgs_015237.2_s_at	-1.859769214	-1.602068871	-1.654330946	0.003647433	0.004391711	0.003329316
chr3.CM0792.43_at	-1.856581837	-2.276806978	-2.312918566	0.000155894	4.95E-06	3.90E-06
Ljwgs_032962.1_at	-1.84725267	-1.400800229	-1.825939361	0.00341434	0.009980252	0.001346608
Ljwgs_087148.2_s_at	-1.842080606	-3.482075949	-2.922666437	0.001220255	4.82E-07	3.34E-06
Ljwgs_134341.1_at	-1.841188948	-2.912666863	-3.585027707	0.008063856	5.38E-05	5.50E-06
Ljwgs_096478.1_at	-1.831346513	-1.30590775	-1.544250965	3.23E-06	3.13E-05	4.82E-06
Ljwgs_029019.1_at	-1.827005638	-2.796082525	-2.762058068	2.27E-05	4.17E-08	4.37E-08
chr2.TM0655.6_at	-1.820588232	-1.565637421	-1.726533178	0.004356611	0.005280011	0.002452292
TM0843.6.1_at	-1.816145007	-2.102926882	-2.540770232	0.017214504	0.002669071	0.000525824
Ljwgs_070109.1_at	-1.811174859	-1.049936376	-1.247616909	0.001366143	0.025038583	0.008454827
gi45630392_at	-1.798891735	-2.186530877	-2.722683632	0.002287222	0.000134813	1.32E-05
chr5.CM0953.31.1_at	-1.792277051	-1.193098955	-1.228598913	0.002933922	0.019744061	0.016035546
Ljwgs_105488.2_s_at	-1.776586151	-1.466497047	-1.726586485	0.003985781	0.006476389	0.001837511
chr1.CM0800.12_at	-1.776279201	-1.299745104	-1.343283801	3.84E-06	2.83E-05	1.88E-05
chr3.CM0460.18_at	-1.775236036	-2.790738695	-2.516460895	0.0010143	3.06E-06	9.06E-06
chr4.CM0042.74.2_at	-1.77519956	-1.767841838	-1.558909279	0.042123005	0.022374285	0.041918133
chr5.CM0019.44_at	-1.765368887	-1.452048957	-1.342938213	0.015054161	0.022741262	0.033463304
Ljwgs_022894.1_at	-1.764090726	-1.852655262	-2.364989396	0.007870648	0.002191289	0.000252233
Ljwgs_016575.3_at	-1.760251655	-1.188893229	-1.704749591	0.005633839	0.029709672	0.002745219
Ljwgs_016157.1_at	-1.755714688	-1.622299471	-1.667348587	0.000285193	0.000182786	0.000133732
chr3.TM1768.15_at	-1.75063534	-1.630050445	-2.212785892	0.002821404	0.001860961	0.000113813
Ljwgs_091562.2_at	-1.74957252	-1.386529038	-1.794037576	0.012887116	0.024307773	0.004505174
Ljwgs_012679.1_at	-1.738803275	-2.131931092	-2.094598438	0.008682782	0.000674688	0.000762393
TM1725.20.1_at	-1.730057127	-1.055728247	-1.093207651	0.000358523	0.007010632	0.005304139
Ljwgs_019684.1_at	-1.726638449	-1.571023591	-1.735929189	0.006832435	0.005522653	0.002539525
chr3.CM0216.2_at	-1.72304267	-3.677154874	-3.37161962	0.042397882	4.72E-05	0.000107565
Ljwgs_036266.1_at	-1.721497529	-2.906835122	-3.358616998	0.027987497	0.00021329	4.84E-05
chr1.TM0688.3.2_at	-1.720341045	-1.966880678	-2.042546609	0.006912634	0.00092494	0.000644072
chr3.CM0396.18_at	-1.709885594	-3.693569214	-2.659207273	0.014275245	4.93E-06	0.000146519
Ljwgs_148360.1.1_at	-1.703732473	-2.330578387	-2.489102695	0.015213844	0.000556459	0.00029413
Ljwgs_135178.1_s_at	-1.702983808	-1.761860989	-1.803231471	0.000617201	0.000139302	0.000105367
chr3.CM0216.34_at	-1.701501372	-1.65701507	-1.81004889	0.003679006	0.001714578	0.00078684
Ljwgs_023557.1_at	-1.695707784	-1.861339545	-1.5383826	0.001908072	0.00028681	0.001477163
Ljwgs_051387.1_at	-1.692208331	-1.306492347	-1.252080401	4.70E-05	0.000173807	0.000249799
chr5.CM0071.53_at	-1.689784835	-2.731659991	-2.701536573	0.007848465	4.11E-05	4.37E-05
Ljwgs_067958.1_at	-1.686823773	-2.059728342	-2.528551058	0.013607464	0.001267888	0.000193814
Ljwgs_127679.1_s_at	-1.674558042	-1.748276934	-1.838689715	0.000576532	0.000118444	6.80E-05
chr5.CM0953.3_at	-1.669108331	-1.863272184	-2.318734459	0.002822581	0.000388177	4.36E-05
Ljwgs_086692.1_at	-1.667304657	-4.056713533	-5.293767687	0.047980068	1.56E-05	7.41E-07
Ljwgs_139414.1_at	-1.666701164	-1.63714678	-2.139219328	0.000156165	5.33E-05	2.78E-06
Ljwgs_069913.2_at	-1.663037387	-1.351999302	-1.896503287	0.011075922	0.018333155	0.001653287
Ljwgs_051647.1_at	-1.651796531	-1.920166515	-1.817597706	0.007897285	0.000945871	0.001455386
Ljwgs_087357.1_at	-1.65046371	-1.235950343	-2.028112474	0.018166281	0.043675297	0.001727988
Ljwgs_017549.1_at	-1.650235056	-1.200385171	-1.848191326	0.001727757	0.007359482	0.000201854
chr2.CM0405.19_x_at	-1.6491146	-2.584282369	-2.579953553	0.004096418	2.19E-05	2.10E-05
chr2.TM1646.16_s_at	-1.647813026	-1.543227398	-1.705473985	0.002567032	0.001600969	0.000660007
Ljwgs_068949.1_at	-1.640677884	-2.631870343	-2.650738327	0.044614344	0.000786604	0.000715875
Ljwgs_018662.1_at	-1.639278206	-1.334266774	-1.474627324	0.008570404	0.014402013	0.007266377
Ljwgs_090710.1_s_at	-1.638222657	-1.915428936	-1.614349864	5.72E-05	2.68E-06	1.66E-05
TC13224_at	-1.630154356	-3.753550395	-3.087135447	0.005522952	4.70E-07	4.10E-06
chr2.CM0124.63_at	-1.626645154	-1.508197245	-1.811250762	0.007921575	0.00563322	0.001323986
Ljwgs_056207.1_at	-1.623157677	-1.90331878	-1.684319259	0.004395546	0.000423479	0.001191975
Ljwgs_043041.1_at	-1.618486109	-1.360222608	-1.8493227	0.020841161	0.027345451	0.003649962
chr5.CM0071.103_at	-1.617509113	-2.067111843	-2.491651659	0.03707974	0.003666883	0.000777856
Ljwgs_023000.1_at	-1.613490797	-1.008767609	-1.107541128	0.000236489	0.004309365	0.002033742
Ljwgs_041478.1_at	-1.607003953	-1.029044252	-1.17878428	0.004081745	0.031149224	0.013864791
TC13105_at	-1.600262478	-1.534016454	-1.457891799	0.010906784	0.006245058	0.008538855
chr5.CM0571.35_at	-1.598513407	-1.635667234	-1.860227517	0.033535653	0.014542203	0.00602293
chr5.CM0062.22_at	-1.59307567	-1.419816759	-1.808241628	0.001064539	0.000969945	9.94E-05
Ljwgs_077601.1_at	-1.590564447	-3.382303835	-3.349515468	0.018564045	9.44E-06	9.84E-06
TC18655_at	-1.576880238	-2.420238295	-1.932865861	0.002849385	1.64E-05	0.000155984
TC13469_at	-1.576375185	-1.65498801	-1.607815907	0.001079834	0.000225951	0.000285009
Ljwgs_145147.1_at	-1.575043767	-1.474687635	-2.147112246	0.001812862	0.001107839	2.96E-05
Ljwgs_041157.1_at	-1.573988221	-1.168827157	-1.945956223	0.018195282	0.045484459	0.001649087
Ljwgs_020381.1_at	-1.57327745	-1.219214357	-1.483464121	0.007254629	0.016730134	0.004389151
Ljwgs_102927.1_at	-1.571251365	-1.849124714	-1.567597537	0.002178761	0.000173234	0.000760168
TM0843.35_at	-1.567223188	-2.844750416	-3.370688446	0.007100965	1.03E-05	1.44E-06
Ljwgs_030661.1_s_at	-1.557009616	-2.411613695	-1.551468336	0.015447817	0.000180314	0.006775705
Ljwgs_012778.1_at	-1.551120331	-1.607351937	-1.653230259	0.018665587	0.006669958	0.005280334
gi45641025_at	-1.550953977	-1.772399728	-1.300766751	0.007258852	0.000985823	0.009873554
gi45574791_at	-1.539040502	-1.742940188	-1.683555279	0.002738304	0.000327698	0.000433383
Ljwgs_062815.1_at	-1.537392829	-1.977264714	-2.970851109	0.014353448	0.000878952	1.58E-05
chr2.TM1646.12_s_at	-1.533561945	-1.06364501	-1.119696033	0.006745957	0.0295013	0.021464178
Ljwgs_054246.1_s_at	-1.527876646	-1.622874548	-1.675042357	0.00545669	0.00129859	0.000962387
Ljwgs_037380.1_s_at	-1.526222345	-2.193457812	-1.571188207	0.013226654	0.000288974	0.004511688
chr4.CM0173.31_at	-1.525513734	-1.158303162	-1.161996794	0.004589925	0.012765284	0.012099553
Ljwgs_036303.1_at	-1.521359425	-2.101845515	-2.386586123	0.000707096	8.11E-06	1.83E-06
chr2.CM0028.18_s_at	-1.514638418	-1.432154086	-1.572177399	0.025809477	0.017386011	0.009378929
chr4.CM0079.17_at	-1.513382565	-1.198420935	-1.181663413	0.012674382	0.024049293	0.025089285
chr6.CM0114.16_at	-1.510057817	-1.554357709	-1.663049191	0.019930747	0.007543706	0.004532079
gi45631177_at	-1.508077909	1.062083071	1.274635001	0.013777446	0.04702328	0.017247174
Ljwgs_046847.1_at	-1.502649129	-1.319720832	-1.48076336	0.001620292	0.001687933	0.00061072
Ljwgs_038408.1_at	-1.482004303	-1.387734654	-1.276510808	9.24E-05	5.00E-05	0.000110156
TM0674.25_at	-1.479594129	-3.033410516	-3.473974308	0.0004787	5.20E-08	9.08E-09
Ljwgs_020175.2_s_at	-1.479427817	-1.612560148	-1.318137063	0.012764947	0.002918852	0.011609188
Ljwgs_080294.1_at	-1.476375266	-1.099736147	-1.705227177	0.005076574	0.01569365	0.000558974
chr5.CM0335.35_at	-1.471258068	-1.624162088	-1.542856938	0.000132258	1.30E-05	2.12E-05
chr2.CM0002.22_at	-1.469586539	-2.024489224	-2.016805477	0.036784201	0.00202452	0.002013106
chr1.CM0147.84_at	-1.466223205	-1.568597604	-1.515487745	0.026633126	0.008245765	0.010004055
chr4.TM1713.11_at	-1.456997581	-1.541239948	-1.626107315	0.00437196	0.001038383	0.000632416
TM0415.18_at	-1.456680219	-1.547035454	-2.134944675	0.001418413	0.000276774	9.79E-06
chr2.TM1659.20_at	-1.455379803	-1.329512967	-1.888706223	0.00194624	0.001472881	5.41E-05
gi45633809_x_at	-1.454612086	-1.310510692	-1.359140227	0.041934207	0.038065135	0.03042451
Ljwgs_069292.1_at	-1.449892967	-1.359897501	-1.413615838	0.047853271	0.03570902	0.028103055
chr3.CM0241.29_at	-1.445056614	-1.204088712	-1.195888557	0.005298175	0.007919359	0.008021582
chr4.CM0044.28.1_at	-1.442212709	-1.37064703	-1.504756254	0.007194991	0.004256924	0.002008617
Ljwgs_067302.1_at	-1.44220342	-1.241677943	-1.263856426	0.000234509	0.000293563	0.000238477
chr1.TM0835.4_at	-1.440592264	-1.598379229	-2.210282541	0.002230787	0.000310781	1.10E-05
chr1.TM0862.11_at	-1.429074316	-1.993348785	-1.386682909	0.027859718	0.001169974	0.015646209
TC9053_at	-1.428103126	-1.614869666	-1.99375293	7.14E-05	4.99E-06	4.20E-07
chr1.CM0591.12_at	-1.425805272	-2.02244784	-1.523613298	0.001423961	1.50E-05	0.000251604
Ljwgs_029321.1_s_at	-1.424232832	-1.511248563	-1.603319356	0.023766789	0.007572381	0.004830069
chr4.CM0026.20_at	-1.417458277	-2.907981181	-2.486900731	0.006788805	2.45E-06	1.30E-05
chr2.CM0304.76_at	-1.416884919	-2.243227096	-2.132310472	0.008656118	5.96E-05	9.39E-05
chr6.CM0114.20_at	-1.414304939	-1.996099634	-2.275267011	0.009293829	0.00020463	5.31E-05
Ljwgs_034109.2_s_at	-1.409073164	-1.21056363	-1.525053404	0.00224466	0.00278062	0.000377226
chr2.TM1766.12_at	-1.408276136	-2.378713189	-2.313965014	0.032887382	0.000283844	0.000351101
Ljwgs_053314.2_at	-1.401976295	-2.304006882	-2.525737123	0.000427981	6.01E-07	1.92E-07
Ljwgs_068882.1_x_at	-1.398223546	-1.196873911	-1.176009154	0.023907631	0.028216853	0.029940011
chr5.CM0357.16_at	-1.394002171	-1.974133051	-1.859549861	0.017640427	0.000508272	0.00083197
Ljwgs_016644.1_at	-1.393424354	-1.15111918	-1.174473861	0.02230789	0.031924458	0.027717663
TC13458_at	-1.390360456	-1.982623002	-1.765938842	0.000117459	6.36E-07	2.24E-06
Ljwgs_048005.1_at	-1.384294216	-1.815219631	-2.228808602	0.012547164	0.00061426	8.45E-05
Ljwgs_007379.1.1_at	-1.384015117	-1.041416118	-1.12890859	0.000481686	0.001868019	0.000918197
Ljwgs_095905.1_at	-1.378616377	-1.426773145	-1.530010788	0.00013617	2.67E-05	1.19E-05
chr2.TM1659.17_at	-1.37459211	-1.666487122	-1.385173439	0.005822095	0.000446047	0.002086135
chr6.CM0066.15.1_at	-1.366971482	-1.616907828	-1.31508062	0.001338443	9.16E-05	0.000614979
Ljwgs_108262.1_at	-1.366579867	-1.142740802	-1.214981803	0.001969284	0.0030196	0.00180043
Ljwgs_063763.2_at	-1.363094057	-1.629704628	-2.199281692	0.020567742	0.002635436	0.000185196
Ljwgs_031759.2_at	-1.35521311	-1.466399244	-1.712939959	0.001508165	0.000249667	5.11E-05
Ljwgs_111271.1_at	-1.352840897	-1.567704571	-1.315281472	0.015221552	0.002262259	0.007898052
chr1.CM0001.60_at	-1.352766555	-2.963370231	-3.268877451	0.001070532	7.17E-08	1.98E-08
chr2.CM0191.74_at	-1.34278656	-1.632652619	-1.187810226	0.002508639	0.000150389	0.002387156
chr2.CM0201.5_at	-1.340151962	-1.572535741	-1.490720841	0.019500981	0.002840124	0.004095529
Ljwgs_009546.1_at	-1.337972476	-1.347596891	-1.676247656	0.000904796	0.000275189	2.97E-05
TC12166_at	-1.334598764	-1.314398261	-1.359225172	0.037575409	0.020848966	0.016544753
Ljwgs_025993.1_at	-1.333781704	-2.520151366	-2.820664788	0.000416342	1.15E-07	2.71E-08
Ljwgs_015261.1_at	-1.328434409	-1.455112207	-2.268445293	0.038760229	0.01135868	0.000332852
chr1.CM0133.64.1_at	-1.324610248	-1.984106501	-1.418567441	0.015898052	0.000259073	0.004197192
chr4.CM0073.98_at	-1.324161911	-1.437410954	-1.553903059	0.037014964	0.011340617	0.006515091
Ljwgs_087854.1_at	-1.322880625	-1.619646251	-1.861468899	0.049569811	0.007640605	0.002686044
Ljwgs_017583.1_at	-1.315045133	-1.148264525	-1.326678501	0.04314876	0.045486233	0.020633277
Ljwgs_010914.2_at	-1.314873175	-1.622906885	-1.551943634	0.003526556	0.000199637	0.00029246
gi62857019_at	-1.313895823	-1.546779366	-1.555569496	0.01016139	0.001171982	0.001083452
chr2.CM0020.35_at	-1.313677951	-1.964051493	-2.64810245	0.001857662	1.21E-05	3.87E-07
chr3.CM0112.2_at	-1.310853864	-1.563993224	-1.461798553	0.002350565	0.000166848	0.000302951
Ljwgs_069261.1_at	-1.310099169	-2.53634419	-3.149811311	8.18E-05	1.11E-08	6.80E-10
Ljwgs_027818.1_at	-1.309859107	-1.849972461	-1.995553415	0.010903488	0.000255797	0.000117669
gi45628549_at	-1.308645485	-1.652220347	-1.919397093	0.021877307	0.001869166	0.000499847
chr2.TM1646.8.1_at	-1.30594498	-1.20167764	-1.282667981	0.004932928	0.003644534	0.002125358
chr5.CM0239.49_at	-1.303851077	-1.492553937	-2.047454937	0.000207508	1.46E-05	3.86E-07
Ljwgs_045515.1_at	-1.303281932	-1.70558447	-1.901782376	0.035789111	0.002903297	0.001164613
chr1.CM0320.1_at	-1.301461823	1.951518164	1.182565427	0.031455613	0.00076754	0.025990677
Ljwgs_042308.1_s_at	-1.29624138	-2.754044873	-2.483700597	0.024324594	1.59E-05	4.46E-05
Ljwgs_023079.1_at	-1.29389109	-1.208769418	-1.069766027	0.001907087	0.001192929	0.00307384
Ljwgs_014749.1.1_at	-1.293314534	-2.070486111	-2.297596208	0.022496787	0.000242684	8.39E-05
Ljwgs_037081.1_at	-1.293296087	-1.60026899	-1.741144975	0.018066402	0.00167611	0.000795074
Ljwgs_054476.1_s_at	-1.291687892	-1.419294665	-1.9663789	0.004310185	0.000738606	3.02E-05
Ljwgs_039454.1_at	-1.290070622	-1.989168436	-1.745771923	0.026759751	0.000458018	0.001371594
chr5.CM0260.59_s_at	-1.28749167	-1.180960887	-1.415657789	0.045827222	0.038169887	0.013343029
TC19695_at	-1.287086496	-1.60182851	-1.227185186	6.46E-05	1.51E-06	2.68E-05
Ljwgs_063005.1_at	-1.275221654	-1.722619539	-1.205539931	0.021716718	0.001045928	0.013939382
TM0856.26.2_at	-1.274485446	-1.60887469	-1.5838239	0.024370957	0.002175395	0.002378704
TC18760_at	-1.271014257	-1.455513924	-1.660470579	0.024727376	0.004664452	0.00162992
Ljwgs_094477.1_at	-1.262969073	-1.541884017	-1.663226793	0.000111339	3.50E-06	1.38E-06
TC8038-5_s_at	-1.259788856	-1.446682499	-1.237051094	0.019540248	0.003359536	0.009765407
chr4.CM0006.63_at	-1.25791374	-2.489402208	-2.466116238	0.039477311	8.75E-05	9.10E-05
Ljwgs_037102.2_at	-1.25264167	-1.000585269	-1.034822505	0.009720019	0.018080889	0.014267542
Ljwgs_027141.1_s_at	-1.251508645	-2.217615126	-2.369664279	0.020231277	7.56E-05	3.60E-05
Ljwgs_085947.1_s_at	-1.249389879	-1.438821267	-2.003167707	0.002597095	0.000263493	8.41E-06
Ljwgs_014786.1_at	-1.24899081	-1.538331025	-1.535291256	0.026684992	0.00300296	0.002937001
chr2.TM1646.8.1_x_at	-1.24727046	-1.271163002	-1.389570138	0.009615121	0.003488796	0.001676029
chr1.CM0284.17_at	-1.244904824	-1.620861625	-1.522786769	0.000158232	2.56E-06	4.87E-06
Ljwgs_094080.1_at	-1.244299988	-1.571154704	-1.923636593	1.20E-06	1.69E-08	1.25E-09
Ljwgs_079462.0.1_at	-1.236972557	-1.765418899	-1.967069481	0.002208181	2.51E-05	7.35E-06
gi45352129_at	-1.23050356	-1.978969046	-2.731784454	0.015625975	0.000127953	4.02E-06
Ljwgs_019916.2_at	-1.229966626	-1.655928353	-1.418894297	0.034121261	0.002156392	0.006557013
chr4.CM0075.20_at	-1.22351222	-1.205486019	-1.673511775	0.009361932	0.004353027	0.000266616
Ljwgs_066686.1_at	-1.222420096	-1.01489189	-1.336934063	0.002837997	0.004512351	0.000453175
Ljwgs_011070.2_at	-1.221609811	-1.099092869	-1.206827532	0.045876615	0.041967962	0.024943186
Ljwgs_004063.1_at	-1.221274575	-1.696246063	-2.095435789	0.006197992	0.000135253	1.45E-05
Ljwgs_017232.1_at	-1.21954795	-2.063773319	-2.158109558	0.0081905	2.73E-05	1.59E-05
gi7719717_at	-1.217081587	-1.122492072	-1.17345136	0.009228375	0.006848634	0.004831741
TM0807.5_at	-1.217077213	-1.983036347	-2.318482857	0.001678002	4.08E-06	6.43E-07
TM1149.6_at	-1.215602438	-1.664570047	-2.077501142	0.003805177	8.04E-05	7.28E-06
chr6.CM0037.42_at	-1.215327944	-1.777915114	-1.394428591	0.0052012	6.32E-05	0.000610972
Ljwgs_049776.1_at	-1.206259772	-1.791602331	-1.771716319	0.014108065	0.00023423	0.000249436
Ljwgs_031667.1_at	-1.206214345	-1.596598618	-1.796401797	0.000126461	1.63E-06	3.91E-07
TM1571.6.1_at	-1.195712848	-1.116728393	-1.560674913	0.011434599	0.007858579	0.000541466
Ljwgs_035384.1_at	-1.18416611	-1.216202702	-1.664948267	0.021762774	0.008493189	0.000722421
chr1.CM0094.15.1_s_at	-1.179349179	-1.383124906	-1.453679446	0.005905178	0.000612385	0.000375345
chr1.CM0375.57_at	-1.174908915	-1.232514722	-1.648120871	0.005249605	0.001379208	9.25E-05
Ljwgs_063979.1_s_at	-1.167491592	-1.813960947	-1.831265498	0.000562121	1.61E-06	1.35E-06
chr1.CM0094.15_at	-1.166684305	-1.41759683	-1.567585971	8.51E-06	2.17E-07	6.06E-08
Ljwgs_101335.1_s_at	-1.165372225	-1.43657759	-1.358646978	0.043686583	0.00607678	0.00859309
Ljwgs_029034.1_at	-1.16027681	-1.030948476	-1.49769071	0.000787875	0.000736429	1.82E-05
Ljwgs_079580.1.1_at	-1.157805663	-1.351981841	-1.302592286	0.021498679	0.003354123	0.004266772
chr3.CM0792.78_at	-1.156817759	-1.704412839	-1.774206606	0.038542594	0.001253929	0.000863172
Ljwgs_047874.1_at	-1.151546198	-1.738957866	-1.549891694	0.011901228	0.000154085	0.000435239
Ljwgs_079149.1.1_at	-1.1494571	-1.204814875	-1.087368757	0.019033519	0.006305552	0.012054727
Ljwgs_037604.3_s_at	-1.145382467	-1.246789996	-1.610609734	0.002128821	0.000351161	2.64E-05
Ljwgs_101286.1_s_at	-1.143757576	-1.116697672	-1.095449355	0.026677529	0.014862939	0.016125053
chr1.CM0433.1.1_at	-1.139491036	-1.216933091	-1.217687053	0.024474639	0.007511526	0.007220092
TM1624.28_at	-1.13534773	-2.997464858	-3.217641686	0.0414425	4.55E-06	1.92E-06
chr2.CM0308.30_at	-1.128348196	-1.183435989	-1.074876655	7.81E-05	1.26E-05	3.30E-05
Ljwgs_060205.1_at	-1.122908134	-1.157863447	-1.162546186	0.014799646	0.005269704	0.004935395
Ljwgs_059410.1_at	-1.120778916	-1.03458112	-1.089229589	4.38E-05	2.66E-05	1.45E-05
Ljwgs_107097.1_at	-1.11825329	-1.103434131	-1.649807253	0.004403586	0.001878563	4.32E-05
Ljwgs_057475.1_at	-1.115563012	-1.446471788	-1.597916074	0.018414601	0.001163516	0.000472126
chr1.CM0178.47_at	-1.10596928	-1.39765702	-1.532420112	0.019127131	0.001526738	0.000673513
Ljwgs_024181.2_at	-1.10247716	-1.834221599	-1.770532608	0.003525366	9.25E-06	1.28E-05
TM0540.14.1_at	-1.095167911	-1.446066795	-2.085114041	0.011477095	0.000509765	1.26E-05
chr2.CM0028.24.2_x_at	-1.091139291	-1.343537205	-1.254023798	0.033731668	0.004205852	0.006624666
chr6.TM0880.18_at	-1.090235565	-2.152998421	-2.389457132	0.007345425	4.29E-06	1.23E-06
Ljwgs_069657.1_at	-1.08638055	-1.136124789	-1.205336788	0.007849404	0.002259861	0.001347834
chr1.CM0233.37.1_at	-1.084511423	-1.077021037	-1.255368938	0.043590529	0.023643567	0.008972808
Ljwgs_062409.1_at	-1.080601406	-1.357748224	-1.470696659	0.033796925	0.003628907	0.001879679
TC11994_at	-1.074341028	-2.034773246	-2.065769584	0.038317805	0.000127175	0.000103956
Ljwgs_051370.1_s_at	-1.067784808	-1.010749627	-1.06358842	0.000401099	0.000206314	0.000120208
BM1271.2_at	-1.065911057	-1.810858048	-1.882611808	0.000926605	1.12E-06	6.74E-07
Ljwgs_112118.1_s_at	-1.06207499	-2.426820377	-1.608170729	0.030163616	1.12E-05	0.000634132
chr1.TM1168.1_at	-1.060433846	-1.073767838	-1.044524389	0.002595497	0.000837531	0.001026746
Ljwgs_004644.1_at	-1.060323185	-1.533029146	-1.719877536	0.016526637	0.000381285	0.000122219
Ljwgs_123951.1_at	-1.053947477	-1.318273088	-1.144081769	0.024824282	0.002406772	0.006600316
Ljwgs_041678.1_at	-1.050208257	-1.283767209	-1.203280375	0.03169491	0.004057793	0.006219742
Ljwgs_041162.1_at	-1.049966271	-1.133013572	-1.745282491	0.00865745	0.001979712	3.38E-05
chr2.CM0056.23_at	-1.04523576	-1.199909655	-1.344460379	0.021471727	0.003799911	0.001503414
Ljwgs_027183.1_at	-1.037223432	-2.378183104	-2.351123851	0.049487528	3.12E-05	3.32E-05
TM0825.6_at	-1.036866873	-1.123326099	-1.548433147	0.012722056	0.003046827	0.000181091
Ljwgs_107831.1_s_at	-1.025487431	-1.459410752	-1.470782108	0.04575919	0.00223284	0.002025163
Ljwgs_010017.1_at	-1.02224737	-1.023636375	-2.024009279	0.027107067	0.012948344	3.90E-05
Ljwgs_135723.1_s_at	-1.021290899	-1.41957504	-1.879261228	0.008583359	0.000210968	1.13E-05
Ljwgs_022700.1_at	-1.019074742	-1.261740952	-1.535858502	0.022936907	0.002335452	0.000421856
Ljwgs_023649.1_at	-1.010705347	-2.25600289	-2.190354286	0.038305318	2.37E-05	3.05E-05
Ljwgs_012667.1_at	1.025846658	1.272883526	1.209862539	0.005914069	0.000368734	0.000561735
Ljwgs_024786.1_at	1.029143709	1.460148253	1.220995009	0.014600863	0.000377525	0.001716071
Ljwgs_016307.1_at	1.033514207	1.511701979	1.008359764	0.020486512	0.00047908	0.010721588
Ljwgs_124036.1_s_at	1.036795117	1.897179375	1.701492091	0.032615438	0.00013033	0.000349486
gi45626803_at	1.048328919	1.587030446	1.75958584	0.005203603	4.43E-05	1.40E-05
chr1.CM0122.44_at	1.049195645	1.262820689	2.463967375	0.001472178	8.65E-05	4.51E-08
chr1.CM0579.43_at	1.051060373	1.314275119	1.151808005	0.003834899	0.000196614	0.000637014
chr1.CM0001.48_s_at	1.055986459	1.669000185	1.494495565	0.000355695	7.47E-07	2.47E-06
Ljwgs_141432.1_s_at	1.074903478	1.239154868	1.280931353	0.001848542	0.00017357	0.000119937
chr1.CM0206.77_at	1.086354845	1.030846076	1.055596491	0.009101916	0.005528951	0.004505394
Ljwgs_037934.2_s_at	1.101952577	1.508998172	1.564749363	0.029843941	0.0015213	0.00108592
Ljwgs_016659.0.1_at	1.13593006	1.549526711	1.771573088	8.52E-05	7.28E-07	1.43E-07
Ljwgs_029835.1_at	1.135931216	1.468059123	1.747337357	0.00012057	2.02E-06	2.54E-07
TC13531_at	1.14476461	1.249848816	1.064254616	0.003586299	0.000629019	0.002334891
Ljwgs_025245.1_at	1.146718931	1.365204793	1.172233647	0.011401225	0.001239378	0.00399417
TC7832_at	1.148640906	2.179351727	2.459372654	0.00295302	1.64E-06	3.82E-07
Ljwgs_025330.1_at	1.168797986	2.6395733	3.018681678	0.011802746	2.12E-06	4.22E-07
Ljwgs_044220.1_at	1.16983721	1.575329086	1.634469491	0.016955619	0.000747171	0.00051969
Ljwgs_083219.1_x_at	1.171237332	1.397997298	2.02397088	0.007061434	0.000654076	1.63E-05
Ljwgs_096761.1.1_s_at	1.174857181	-1.477275207	-1.996751297	0.012295008	0.000861946	4.70E-05
TC18548_at	1.205891624	3.399925387	3.174031902	0.002485712	1.20E-08	2.50E-08
Ljwgs_063972.1_at	1.207099499	1.440454857	1.366102671	0.026918228	0.003865314	0.005474611
Ljwgs_082460.1_s_at	1.211334053	1.102371379	1.656684645	0.018956088	0.01580052	0.000746335
chr2.TM0652.9_at	1.226056301	2.090703406	2.446262293	0.018822546	9.76E-05	1.81E-05
chr5.CM0072.9_at	1.233421419	2.905698038	2.341300199	0.011758454	1.30E-06	1.36E-05
gi45632293_x_at	1.246517692	3.341806068	3.0504359	0.026677529	1.45E-06	3.83E-06
chr1.CM0147.69_at	1.248989996	1.629717882	1.259199217	0.038303426	0.003295867	0.017965181
chr3.CM0246.16_at	1.251591463	1.802394559	1.45182446	0.042147857	0.001773291	0.008455262
gi7787442_at	1.251696419	2.42345999	2.439933225	0.007961539	6.10E-06	5.32E-06
Ljwgs_030276.1_at	1.27400715	1.713697445	1.970301168	0.037826153	0.002553328	0.000777992
Ljwgs_065488.2_at	1.280751536	2.116462767	2.512259359	0.003416626	9.52E-06	1.30E-06
Ljwgs_060957.1_at	1.296818635	1.625211005	1.783348556	0.029117657	0.00297285	0.001364437
chr1.CM0233.38_at	1.304958686	1.068815068	1.117265934	0.031537444	0.045713861	0.035654531
Ljwgs_034739.1_at	1.305736974	1.190561171	1.383053602	4.32E-05	2.98E-05	5.58E-06
Ljwgs_036028.1_at	1.315235276	1.184423525	1.082530441	2.71E-05	2.12E-05	5.13E-05
chr4.CM0046.36_at	1.316679717	1.001422826	1.355517261	0.004180501	0.011669027	0.001204938
Ljwgs_030967.1_at	1.328656896	2.43351086	2.28720008	0.001185508	6.64E-07	1.26E-06
gi45580030_at	1.340121627	1.888579035	2.41253618	0.000316961	2.40E-06	1.32E-07
chr4.CM1170.22_at	1.344177402	1.325396954	1.774856878	0.015308182	0.007474496	0.000742637
chr1.CM0192.26_at	1.348441746	1.620194574	1.379899737	0.043476056	0.007196813	0.019195312
Ljwgs_138311.1_at	1.349261497	4.992194215	3.794011983	0.019262731	1.69E-08	4.00E-07
TC13361_at	1.351040416	1.307024275	1.286746053	0.002813876	0.001348644	0.001486592
chr2.CM0021.55_at	1.356658962	1.558953305	1.45178366	0.001602917	0.000150772	0.000284939
TC17175_at	1.383456859	1.080646454	1.060085391	0.01071742	0.02239453	0.024063148
gi7745816_at	1.397231467	2.168381682	2.465906928	0.003793553	2.18E-05	5.09E-06
Ljwgs_065729.1_s_at	1.405014173	1.098686484	1.404144794	0.023025935	0.043305875	0.010499557
Ljwgs_063271.1_s_at	1.419194596	1.4931051	2.773984253	0.036520492	0.013581669	8.02E-05
Ljwgs_013134.0.1_at	1.449397344	1.987165402	2.59832942	0.000191189	1.79E-06	7.41E-08
Ljwgs_084813.1_s_at	1.455062109	1.232868096	1.140413277	0.000243903	0.000353849	0.000687883
Ljwgs_005500.1_at	1.462108727	1.186775392	1.038657142	0.006491123	0.01136832	0.024281712
chr3.CM0049.30_s_at	1.492936649	1.69674504	2.615780522	0.00029239	2.32E-05	1.65E-07
Ljwgs_042891.1_at	1.508441781	3.885058374	4.118132677	0.010118662	3.59E-07	1.68E-07
Ljwgs_006682.1_s_at	1.518308013	1.302064143	1.032432033	0.002430702	0.003046827	0.01449626
chr4.CM0173.23_at	1.549616446	2.872527644	3.362278074	0.018370166	3.99E-05	6.98E-06
Ljwgs_069007.1_at	1.556500774	1.651641977	1.800721957	0.018209159	0.005480715	0.002790362
Ljwgs_148072.1_at	1.588212635	2.241882343	1.789684192	0.004403527	7.22E-05	0.000585119
gi45401939_at	1.657965307	1.171540532	1.280784139	2.24E-05	0.000204889	8.15E-05
Ljwgs_058820.1_s_at	1.660336124	1.585931824	1.679675528	0.023855369	0.015011479	0.010096894
Ljwgs_131678.1_s_at	1.671057186	1.24478141	1.15102721	0.01101657	0.029771726	0.042849856
Ljwgs_069876.1_at	1.679861631	5.62690411	4.776549379	0.00144339	6.17E-10	4.20E-09
Ljwgs_037395.1.1_at	1.682775976	1.322856713	1.525183059	0.004933367	0.010901614	0.003932688
Ljwgs_071827.1_at	1.695430121	2.769912564	3.08716418	0.005484437	2.15E-05	6.27E-06
chr2.TM1731.12_at	1.734552923	4.365318081	4.836380626	0.006655235	2.28E-07	6.25E-08
Ljwgs_039112.1_at	1.747685576	2.046556534	1.79813287	0.009252008	0.001085757	0.002987938
chr5.CM0359.28_at	1.764059676	2.634648872	2.376838872	5.60E-05	1.57E-07	4.80E-07
Ljwgs_037992.1_at	1.768805441	2.611602961	2.761218829	0.029175789	0.00077506	0.000455669
Ljwgs_006681.2_at	1.788086926	1.33278712	1.268695653	0.001095135	0.004173939	0.005733487
Ljwgs_148272.1_x_at	1.795851394	1.67990913	2.088596679	0.001720375	0.001055896	0.000139261
chr4.CM0558.8.1_at	1.801604541	1.583063967	1.51175694	0.009296253	0.009572729	0.012437584
Ljwgs_034979.1_at	1.810001674	2.182317367	1.777874701	9.24E-06	2.58E-07	2.53E-06
gi45622583_at	1.819298287	1.781453278	1.887096423	0.007334825	0.003483648	0.002150475
Ljwgs_088245.1_at	1.821897896	1.395251786	1.680040847	0.016972228	0.037040811	0.012494439
Ljwgs_039552.2_at	1.825126985	2.558770337	2.948442891	2.17E-05	1.13E-07	1.85E-08
chr5.CM0180.28_at	1.834958539	1.568247586	1.800040062	2.38E-06	3.24E-06	6.31E-07
chr3.TM0707.24_at	1.858922916	3.853326271	4.238180998	0.000334379	2.89E-08	8.06E-09
Ljwgs_101237.1_at	1.864793688	1.985910433	2.124132936	0.000464459	7.67E-05	3.61E-05
Ljwgs_012372.0.1_at	1.871151132	3.020802189	2.80883719	0.006999572	3.51E-05	7.06E-05
Ljwgs_032475.1.1_at	1.877279455	1.786817841	2.004867396	0.001912836	0.001022082	0.00035512
Ljwgs_025136.0.1_x_at	1.88862699	1.778828825	1.961563504	0.044215443	0.032016644	0.017956693
Ljwgs_091570.1_s_at	1.912041314	2.352245737	2.907913947	0.020844454	0.002145222	0.000331586
Ljwgs_026377.1_at	1.9172488	2.302113824	2.155736624	0.021802685	0.002763797	0.004368004
gi45396840_at	1.921483091	2.57171538	1.927071883	0.01691374	0.00078455	0.007182522
chr1.TM0637.14_at	1.932995025	1.748475051	1.932562222	0.000189989	0.00014894	5.18E-05
Ljwgs_070481.1_at	1.940359025	6.104664718	5.776857047	0.000227885	9.78E-11	1.79E-10
chr1.TM1730.17_at	1.955128591	1.222436825	1.079474531	0.0014539	0.016932787	0.032672724
Ljwgs_022343.1.1_s_at	1.955398087	1.431224229	1.359808267	0.006564132	0.021449037	0.027530404
chr2.TM0826.5_x_at	1.967378196	1.250546733	1.416262221	0.001345432	0.014479277	0.006172098
Ljwgs_030413.2_at	1.99073907	1.894706095	1.613040305	0.029661529	0.019474517	0.0441652
Ljwgs_111954.1_at	1.993181659	2.787831359	2.797483004	0.004448119	8.01E-05	7.32E-05
TM1746.11_s_at	1.999162095	1.826055592	1.485877073	0.000111934	7.87E-05	0.000532535
Ljwgs_017038.1_at	2.0720721	1.513257643	1.662928733	0.017256665	0.047132205	0.02841208
Ljwgs_091881.1_at	2.093357717	1.873053372	1.901147116	0.021149121	0.019518972	0.017245834
Ljwgs_011298.1_at	2.117643265	1.805375404	1.883509583	0.01369924	0.016900413	0.012588782
TM0379.20.1_at	2.134023313	1.871263778	2.177353412	0.003275122	0.003466401	0.000986178
TM0685.3.3_x_at	2.134325354	2.046906337	2.211059616	0.000176683	7.79E-05	3.31E-05
Ljwgs_050617.1_s_at	2.302243308	2.081622568	2.13029993	0.016363584	0.014070829	0.011780589
Ljwgs_029024.1_s_at	2.36945633	2.661961996	3.255871422	0.00554826	0.000825721	0.000122773
TM0379.7_at	2.371529818	1.642759178	2.287267497	0.001462987	0.008910035	0.000661467
Ljwgs_053934.1_at	2.410486944	1.925700424	3.057886909	0.000787878	0.001812033	2.19E-05
Ljwgs_009027.2_at	2.421064877	1.936337508	3.362763019	0.000363851	0.000864227	3.13E-06
Ljwgs_018876.1_at	2.502404479	2.031990206	1.829519713	0.001659955	0.003212448	0.006623478
TM0379.18_at	2.54051094	2.593361566	3.080048741	0.019155073	0.007623409	0.002070386
chr4.CM0170.20_s_at	2.593419595	3.355511366	3.148154347	0.034902317	0.003048832	0.004725783
TM1519.14_x_at	2.710301783	1.257583733	1.329057903	0.000619597	0.048376814	0.035822851
Ljwgs_025424.1_at	2.722738757	1.358471642	1.439530396	0.000161174	0.014984158	0.010040359
chr1.CM0133.88_at	2.731720338	2.934906968	3.194965548	0.023196017	0.006761191	0.003533395
Ljwgs_024080.1_at	2.756098633	2.005320755	2.214676768	0.009791437	0.030665989	0.016963313
Ljwgs_046906.1_at	2.771114985	2.675254386	2.776478266	0.045194021	0.028771431	0.022632508
TM0933.8.2_at	2.816408346	1.347499519	1.265477266	0.000230405	0.023803944	0.032246374
Ljwgs_138024.1_x_at	2.872463504	2.714541791	2.609745123	0.001559404	0.00087547	0.001183943
Ljwgs_046800.1_x_at	2.915543637	2.899605438	2.163935653	0.018601059	0.008779941	0.045085021
chr4.CM0337.33.7_at	3.009171766	2.40936845	1.931281055	3.40E-06	9.53E-06	9.17E-05
Ljwgs_115304.1_x_at	3.010489689	2.633531874	3.437453775	0.001574876	0.001694471	0.000149875
chr2.CM0608.59_at	3.261019342	3.544130941	2.967810208	0.000728859	0.000103919	0.000530764
chr4.CM0617.13_at	3.311096194	3.373182377	2.619996097	5.05E-06	9.53E-07	1.50E-05
gi45355791_at	3.400857074	3.357760566	2.803097124	0.0084921	0.003841795	0.012736624
chr6.CM0055.16.1_s_at	3.780195955	2.403110313	1.92378618	0.000142048	0.002538022	0.011813086
gi45621242_at	3.915393826	2.724853385	2.56532355	1.30E-07	1.93E-06	3.59E-06
Ljwgs_076459.1_s_at	8.919408276	9.078247237	8.964143106	1.94E-11	2.91E-12	3.37E-12
Ljwgs_113526.1_s_at	11.07392314	11.11925541	11.01690858	3.48E-08	6.93E-09	6.93E-09
chr4.CM0337.33.9_at	11.09308895	11.09640645	11.18257023	1.57E-07	3.42E-08	2.79E-08
chr4.CM0337.33.8_at	11.38542768	12.48368966	12.42893322	5.02E-06	4.08E-07	3.99E-07
