# Supplementary material for: Dissection of Symbiosis and Organ Development by Integrated Transcriptome Analysis of Lotus japonicus Mutant and Wild-Type Plants
Source: PLoS One. 2009 Aug 7;4(8):e6556. doi: 10.1371/journal.pone.0006556 (PMC2717213; doi:10.1371/journal.pone.0006556)
Supplement: Folder S5 — Fix-minus mutants (9.19 MB ZIP) [file pone.0006556.s013.zip › S5.FIX-MINUS MUTANTS copy/5.1.Fix_minus_Nodule_vs_Uninoclated_Root/5.1.2. Specific transcript analysis/5.1.2.14/5.1.2.14.ethylene.txt]

TM0623.9	1.5.13.4.1	E2.6.1.1A, aspB aspartate aminotransferase [COG:COG0436]	ath:At4g37770	T28I19.50; 1-aminocyclopropane-1-carboxylate synthase, putative / ACC synthase, putative [EC:4.4.1.14] [KO:K01762]	5e-147	TM1255	COG0436	3e-23	1A17_ARATH	Ethylenebiosynthesis;Fruitripening;Lyase;Pyridoxalphosphate,1-aminocyclopropane-1-carboxylate synthase 7 (EC 4.4.1.14) (ACC synthase 7) (S-adenosyl-L-methionine methylthioadenosine-lyase 7).	0	GO_ID:33574	TAIR|gene:2136778 SPTR:Q9STR4 symbol:AT4G26200.1 [GO:0009693 "ethylene biosynthesis" evidence=ISS] [GO:0016847 "1-aminocyclopropane-1-carboxylate synthase activity" evidence=ISS] InterPro:IPR001176 InterPro:IPR004839 Pfam:PF00155 InterPro:IPR004838 PRINTS:PR00753 PROSITE:PS00105 HSSP:P18485 EMBL:AL161564 EMBL:AL049171 EMBL:AF332390 PIR:T06004 SPTR:Q9STR4	0
TM0623.9	1.2.4.17	E2.6.1.2, GPT alanine transaminase [EC:2.6.1.2] [COG:COG0436] [GO:0004021]	ath:At4g37770	T28I19.50; 1-aminocyclopropane-1-carboxylate synthase, putative / ACC synthase, putative [EC:4.4.1.14] [KO:K01762]	5e-147	TM1255	COG0436	3e-23	1A17_ARATH	Ethylenebiosynthesis;Fruitripening;Lyase;Pyridoxalphosphate,1-aminocyclopropane-1-carboxylate synthase 7 (EC 4.4.1.14) (ACC synthase 7) (S-adenosyl-L-methionine methylthioadenosine-lyase 7).	0	GO_ID:33574	TAIR|gene:2136778 SPTR:Q9STR4 symbol:AT4G26200.1 [GO:0009693 "ethylene biosynthesis" evidence=ISS] [GO:0016847 "1-aminocyclopropane-1-carboxylate synthase activity" evidence=ISS] InterPro:IPR001176 InterPro:IPR004839 Pfam:PF00155 InterPro:IPR004838 PRINTS:PR00753 PROSITE:PS00105 HSSP:P18485 EMBL:AL161564 EMBL:AL049171 EMBL:AF332390 PIR:T06004 SPTR:Q9STR4	0
TM0623.9	1.5.1.11	E2.6.1.2, GPT alanine transaminase [EC:2.6.1.2] [COG:COG0436] [GO:0004021]	ath:At4g37770	T28I19.50; 1-aminocyclopropane-1-carboxylate synthase, putative / ACC synthase, putative [EC:4.4.1.14] [KO:K01762]	5e-147	TM1255	COG0436	3e-23	1A17_ARATH	Ethylenebiosynthesis;Fruitripening;Lyase;Pyridoxalphosphate,1-aminocyclopropane-1-carboxylate synthase 7 (EC 4.4.1.14) (ACC synthase 7) (S-adenosyl-L-methionine methylthioadenosine-lyase 7).	0	GO_ID:33574	TAIR|gene:2136778 SPTR:Q9STR4 symbol:AT4G26200.1 [GO:0009693 "ethylene biosynthesis" evidence=ISS] [GO:0016847 "1-aminocyclopropane-1-carboxylate synthase activity" evidence=ISS] InterPro:IPR001176 InterPro:IPR004839 Pfam:PF00155 InterPro:IPR004838 PRINTS:PR00753 PROSITE:PS00105 HSSP:P18485 EMBL:AL161564 EMBL:AL049171 EMBL:AF332390 PIR:T06004 SPTR:Q9STR4	0
TM0623.9	1.11.1.8.1	E2.6.1.-D, patA aminotransferase [EC:2.6.1.-] [COG:COG0436]	ath:At4g37770	T28I19.50; 1-aminocyclopropane-1-carboxylate synthase, putative / ACC synthase, putative [EC:4.4.1.14] [KO:K01762]	5e-147	TM1255	COG0436	3e-23	1A17_ARATH	Ethylenebiosynthesis;Fruitripening;Lyase;Pyridoxalphosphate,1-aminocyclopropane-1-carboxylate synthase 7 (EC 4.4.1.14) (ACC synthase 7) (S-adenosyl-L-methionine methylthioadenosine-lyase 7).	0	GO_ID:33574	TAIR|gene:2136778 SPTR:Q9STR4 symbol:AT4G26200.1 [GO:0009693 "ethylene biosynthesis" evidence=ISS] [GO:0016847 "1-aminocyclopropane-1-carboxylate synthase activity" evidence=ISS] InterPro:IPR001176 InterPro:IPR004839 Pfam:PF00155 InterPro:IPR004838 PRINTS:PR00753 PROSITE:PS00105 HSSP:P18485 EMBL:AL161564 EMBL:AL049171 EMBL:AF332390 PIR:T06004 SPTR:Q9STR4	0
TM0623.9	1.5.8.12	E2.6.1.-D, patA aminotransferase [EC:2.6.1.-] [COG:COG0436] [GO:0008483]	ath:At4g37770	T28I19.50; 1-aminocyclopropane-1-carboxylate synthase, putative / ACC synthase, putative [EC:4.4.1.14] [KO:K01762]	5e-147	TM1255	COG0436	3e-23	1A17_ARATH	Ethylenebiosynthesis;Fruitripening;Lyase;Pyridoxalphosphate,1-aminocyclopropane-1-carboxylate synthase 7 (EC 4.4.1.14) (ACC synthase 7) (S-adenosyl-L-methionine methylthioadenosine-lyase 7).	0	GO_ID:33574	TAIR|gene:2136778 SPTR:Q9STR4 symbol:AT4G26200.1 [GO:0009693 "ethylene biosynthesis" evidence=ISS] [GO:0016847 "1-aminocyclopropane-1-carboxylate synthase activity" evidence=ISS] InterPro:IPR001176 InterPro:IPR004839 Pfam:PF00155 InterPro:IPR004838 PRINTS:PR00753 PROSITE:PS00105 HSSP:P18485 EMBL:AL161564 EMBL:AL049171 EMBL:AF332390 PIR:T06004 SPTR:Q9STR4	0
TM0623.9	1.5.2.1.1	E2.6.1.1A, aspB aspartate aminotransferase [COG:COG0436]	ath:At4g37770	T28I19.50; 1-aminocyclopropane-1-carboxylate synthase, putative / ACC synthase, putative [EC:4.4.1.14] [KO:K01762]	5e-147	TM1255	COG0436	3e-23	1A17_ARATH	Ethylenebiosynthesis;Fruitripening;Lyase;Pyridoxalphosphate,1-aminocyclopropane-1-carboxylate synthase 7 (EC 4.4.1.14) (ACC synthase 7) (S-adenosyl-L-methionine methylthioadenosine-lyase 7).	0	GO_ID:33574	TAIR|gene:2136778 SPTR:Q9STR4 symbol:AT4G26200.1 [GO:0009693 "ethylene biosynthesis" evidence=ISS] [GO:0016847 "1-aminocyclopropane-1-carboxylate synthase activity" evidence=ISS] InterPro:IPR001176 InterPro:IPR004839 Pfam:PF00155 InterPro:IPR004838 PRINTS:PR00753 PROSITE:PS00105 HSSP:P18485 EMBL:AL161564 EMBL:AL049171 EMBL:AF332390 PIR:T06004 SPTR:Q9STR4	0
TM0623.9	1.5.7.7	E2.6.1.66, avtA valine--pyruvate aminotransferase [EC:2.6.1.66] [COG:COG0436] [GO:0009042]	ath:At4g37770	T28I19.50; 1-aminocyclopropane-1-carboxylate synthase, putative / ACC synthase, putative [EC:4.4.1.14] [KO:K01762]	5e-147	TM1255	COG0436	3e-23	1A17_ARATH	Ethylenebiosynthesis;Fruitripening;Lyase;Pyridoxalphosphate,1-aminocyclopropane-1-carboxylate synthase 7 (EC 4.4.1.14) (ACC synthase 7) (S-adenosyl-L-methionine methylthioadenosine-lyase 7).	0	GO_ID:33574	TAIR|gene:2136778 SPTR:Q9STR4 symbol:AT4G26200.1 [GO:0009693 "ethylene biosynthesis" evidence=ISS] [GO:0016847 "1-aminocyclopropane-1-carboxylate synthase activity" evidence=ISS] InterPro:IPR001176 InterPro:IPR004839 Pfam:PF00155 InterPro:IPR004838 PRINTS:PR00753 PROSITE:PS00105 HSSP:P18485 EMBL:AL161564 EMBL:AL049171 EMBL:AF332390 PIR:T06004 SPTR:Q9STR4	0
TM0623.9	1.5.15.22.1	E2.6.1.1A, aspB aspartate aminotransferase [COG:COG0436]	ath:At4g37770	T28I19.50; 1-aminocyclopropane-1-carboxylate synthase, putative / ACC synthase, putative [EC:4.4.1.14] [KO:K01762]	5e-147	TM1255	COG0436	3e-23	1A17_ARATH	Ethylenebiosynthesis;Fruitripening;Lyase;Pyridoxalphosphate,1-aminocyclopropane-1-carboxylate synthase 7 (EC 4.4.1.14) (ACC synthase 7) (S-adenosyl-L-methionine methylthioadenosine-lyase 7).	0	GO_ID:33574	TAIR|gene:2136778 SPTR:Q9STR4 symbol:AT4G26200.1 [GO:0009693 "ethylene biosynthesis" evidence=ISS] [GO:0016847 "1-aminocyclopropane-1-carboxylate synthase activity" evidence=ISS] InterPro:IPR001176 InterPro:IPR004839 Pfam:PF00155 InterPro:IPR004838 PRINTS:PR00753 PROSITE:PS00105 HSSP:P18485 EMBL:AL161564 EMBL:AL049171 EMBL:AF332390 PIR:T06004 SPTR:Q9STR4	0
TM0623.9	1.5.2.7	E2.6.1.2, GPT alanine transaminase [EC:2.6.1.2] [COG:COG0436] [GO:0004021]	ath:At4g37770	T28I19.50; 1-aminocyclopropane-1-carboxylate synthase, putative / ACC synthase, putative [EC:4.4.1.14] [KO:K01762]	5e-147	TM1255	COG0436	3e-23	1A17_ARATH	Ethylenebiosynthesis;Fruitripening;Lyase;Pyridoxalphosphate,1-aminocyclopropane-1-carboxylate synthase 7 (EC 4.4.1.14) (ACC synthase 7) (S-adenosyl-L-methionine methylthioadenosine-lyase 7).	0	GO_ID:33574	TAIR|gene:2136778 SPTR:Q9STR4 symbol:AT4G26200.1 [GO:0009693 "ethylene biosynthesis" evidence=ISS] [GO:0016847 "1-aminocyclopropane-1-carboxylate synthase activity" evidence=ISS] InterPro:IPR001176 InterPro:IPR004839 Pfam:PF00155 InterPro:IPR004838 PRINTS:PR00753 PROSITE:PS00105 HSSP:P18485 EMBL:AL161564 EMBL:AL049171 EMBL:AF332390 PIR:T06004 SPTR:Q9STR4	0
TM0623.9	1.5.5.10.1	E2.6.1.1A, aspB aspartate aminotransferase [COG:COG0436]	ath:At4g37770	T28I19.50; 1-aminocyclopropane-1-carboxylate synthase, putative / ACC synthase, putative [EC:4.4.1.14] [KO:K01762]	5e-147	TM1255	COG0436	3e-23	1A17_ARATH	Ethylenebiosynthesis;Fruitripening;Lyase;Pyridoxalphosphate,1-aminocyclopropane-1-carboxylate synthase 7 (EC 4.4.1.14) (ACC synthase 7) (S-adenosyl-L-methionine methylthioadenosine-lyase 7).	0	GO_ID:33574	TAIR|gene:2136778 SPTR:Q9STR4 symbol:AT4G26200.1 [GO:0009693 "ethylene biosynthesis" evidence=ISS] [GO:0016847 "1-aminocyclopropane-1-carboxylate synthase activity" evidence=ISS] InterPro:IPR001176 InterPro:IPR004839 Pfam:PF00155 InterPro:IPR004838 PRINTS:PR00753 PROSITE:PS00105 HSSP:P18485 EMBL:AL161564 EMBL:AL049171 EMBL:AF332390 PIR:T06004 SPTR:Q9STR4	0
TM0623.9	1.10.16.3.1	E2.6.1.1A, aspB aspartate aminotransferase [COG:COG0436]	ath:At4g37770	T28I19.50; 1-aminocyclopropane-1-carboxylate synthase, putative / ACC synthase, putative [EC:4.4.1.14] [KO:K01762]	5e-147	TM1255	COG0436	3e-23	1A17_ARATH	Ethylenebiosynthesis;Fruitripening;Lyase;Pyridoxalphosphate,1-aminocyclopropane-1-carboxylate synthase 7 (EC 4.4.1.14) (ACC synthase 7) (S-adenosyl-L-methionine methylthioadenosine-lyase 7).	0	GO_ID:33574	TAIR|gene:2136778 SPTR:Q9STR4 symbol:AT4G26200.1 [GO:0009693 "ethylene biosynthesis" evidence=ISS] [GO:0016847 "1-aminocyclopropane-1-carboxylate synthase activity" evidence=ISS] InterPro:IPR001176 InterPro:IPR004839 Pfam:PF00155 InterPro:IPR004838 PRINTS:PR00753 PROSITE:PS00105 HSSP:P18485 EMBL:AL161564 EMBL:AL049171 EMBL:AF332390 PIR:T06004 SPTR:Q9STR4	0
TM0623.9	1.6.3.9.2	E2.6.1.-D, patA aminotransferase [EC:2.6.1.-] [COG:COG0436]	ath:At4g37770	T28I19.50; 1-aminocyclopropane-1-carboxylate synthase, putative / ACC synthase, putative [EC:4.4.1.14] [KO:K01762]	5e-147	TM1255	COG0436	3e-23	1A17_ARATH	Ethylenebiosynthesis;Fruitripening;Lyase;Pyridoxalphosphate,1-aminocyclopropane-1-carboxylate synthase 7 (EC 4.4.1.14) (ACC synthase 7) (S-adenosyl-L-methionine methylthioadenosine-lyase 7).	0	GO_ID:33574	TAIR|gene:2136778 SPTR:Q9STR4 symbol:AT4G26200.1 [GO:0009693 "ethylene biosynthesis" evidence=ISS] [GO:0016847 "1-aminocyclopropane-1-carboxylate synthase activity" evidence=ISS] InterPro:IPR001176 InterPro:IPR004839 Pfam:PF00155 InterPro:IPR004838 PRINTS:PR00753 PROSITE:PS00105 HSSP:P18485 EMBL:AL161564 EMBL:AL049171 EMBL:AF332390 PIR:T06004 SPTR:Q9STR4	0
TM0623.9	1.5.10.13.1	E2.6.1.1A, aspB aspartate aminotransferase [COG:COG0436]	ath:At4g37770	T28I19.50; 1-aminocyclopropane-1-carboxylate synthase, putative / ACC synthase, putative [EC:4.4.1.14] [KO:K01762]	5e-147	TM1255	COG0436	3e-23	1A17_ARATH	Ethylenebiosynthesis;Fruitripening;Lyase;Pyridoxalphosphate,1-aminocyclopropane-1-carboxylate synthase 7 (EC 4.4.1.14) (ACC synthase 7) (S-adenosyl-L-methionine methylthioadenosine-lyase 7).	0	GO_ID:33574	TAIR|gene:2136778 SPTR:Q9STR4 symbol:AT4G26200.1 [GO:0009693 "ethylene biosynthesis" evidence=ISS] [GO:0016847 "1-aminocyclopropane-1-carboxylate synthase activity" evidence=ISS] InterPro:IPR001176 InterPro:IPR004839 Pfam:PF00155 InterPro:IPR004838 PRINTS:PR00753 PROSITE:PS00105 HSSP:P18485 EMBL:AL161564 EMBL:AL049171 EMBL:AF332390 PIR:T06004 SPTR:Q9STR4	0
TM0623.9	1.1.13.35	E4.4.1.14 1-aminocyclopropane-1-carboxylate synthase [EC:4.4.1.14] [GO:0016847]	ath:At4g37770	T28I19.50; 1-aminocyclopropane-1-carboxylate synthase, putative / ACC synthase, putative [EC:4.4.1.14] [KO:K01762]	5e-147	TM1255	COG0436	3e-23	1A17_ARATH	Ethylenebiosynthesis;Fruitripening;Lyase;Pyridoxalphosphate,1-aminocyclopropane-1-carboxylate synthase 7 (EC 4.4.1.14) (ACC synthase 7) (S-adenosyl-L-methionine methylthioadenosine-lyase 7).	0	GO_ID:33574	TAIR|gene:2136778 SPTR:Q9STR4 symbol:AT4G26200.1 [GO:0009693 "ethylene biosynthesis" evidence=ISS] [GO:0016847 "1-aminocyclopropane-1-carboxylate synthase activity" evidence=ISS] InterPro:IPR001176 InterPro:IPR004839 Pfam:PF00155 InterPro:IPR004838 PRINTS:PR00753 PROSITE:PS00105 HSSP:P18485 EMBL:AL161564 EMBL:AL049171 EMBL:AF332390 PIR:T06004 SPTR:Q9STR4	0
TM0623.9	1.5.12.1.1	E2.6.1.1A, aspB aspartate aminotransferase [COG:COG0436]	ath:At4g37770	T28I19.50; 1-aminocyclopropane-1-carboxylate synthase, putative / ACC synthase, putative [EC:4.4.1.14] [KO:K01762]	5e-147	TM1255	COG0436	3e-23	1A17_ARATH	Ethylenebiosynthesis;Fruitripening;Lyase;Pyridoxalphosphate,1-aminocyclopropane-1-carboxylate synthase 7 (EC 4.4.1.14) (ACC synthase 7) (S-adenosyl-L-methionine methylthioadenosine-lyase 7).	0	GO_ID:33574	TAIR|gene:2136778 SPTR:Q9STR4 symbol:AT4G26200.1 [GO:0009693 "ethylene biosynthesis" evidence=ISS] [GO:0016847 "1-aminocyclopropane-1-carboxylate synthase activity" evidence=ISS] InterPro:IPR001176 InterPro:IPR004839 Pfam:PF00155 InterPro:IPR004838 PRINTS:PR00753 PROSITE:PS00105 HSSP:P18485 EMBL:AL161564 EMBL:AL049171 EMBL:AF332390 PIR:T06004 SPTR:Q9STR4	0
TM0623.9	1.10.8.1.1	E2.6.1.1A, aspB aspartate aminotransferase [COG:COG0436]	ath:At4g37770	T28I19.50; 1-aminocyclopropane-1-carboxylate synthase, putative / ACC synthase, putative [EC:4.4.1.14] [KO:K01762]	5e-147	TM1255	COG0436	3e-23	1A17_ARATH	Ethylenebiosynthesis;Fruitripening;Lyase;Pyridoxalphosphate,1-aminocyclopropane-1-carboxylate synthase 7 (EC 4.4.1.14) (ACC synthase 7) (S-adenosyl-L-methionine methylthioadenosine-lyase 7).	0	GO_ID:33574	TAIR|gene:2136778 SPTR:Q9STR4 symbol:AT4G26200.1 [GO:0009693 "ethylene biosynthesis" evidence=ISS] [GO:0016847 "1-aminocyclopropane-1-carboxylate synthase activity" evidence=ISS] InterPro:IPR001176 InterPro:IPR004839 Pfam:PF00155 InterPro:IPR004838 PRINTS:PR00753 PROSITE:PS00105 HSSP:P18485 EMBL:AL161564 EMBL:AL049171 EMBL:AF332390 PIR:T06004 SPTR:Q9STR4	0
TM0623.9	1.5.8.7	E2.6.1.17 N-succinyldiaminopimelate aminotransferase [EC:2.6.1.17] [COG:COG0436] [GO:0009016]	ath:At4g37770	T28I19.50; 1-aminocyclopropane-1-carboxylate synthase, putative / ACC synthase, putative [EC:4.4.1.14] [KO:K01762]	5e-147	TM1255	COG0436	3e-23	1A17_ARATH	Ethylenebiosynthesis;Fruitripening;Lyase;Pyridoxalphosphate,1-aminocyclopropane-1-carboxylate synthase 7 (EC 4.4.1.14) (ACC synthase 7) (S-adenosyl-L-methionine methylthioadenosine-lyase 7).	0	GO_ID:33574	TAIR|gene:2136778 SPTR:Q9STR4 symbol:AT4G26200.1 [GO:0009693 "ethylene biosynthesis" evidence=ISS] [GO:0016847 "1-aminocyclopropane-1-carboxylate synthase activity" evidence=ISS] InterPro:IPR001176 InterPro:IPR004839 Pfam:PF00155 InterPro:IPR004838 PRINTS:PR00753 PROSITE:PS00105 HSSP:P18485 EMBL:AL161564 EMBL:AL049171 EMBL:AF332390 PIR:T06004 SPTR:Q9STR4	0
TM0623.9	1.5.1.10.1	E2.6.1.1A, aspB aspartate aminotransferase [COG:COG0436]	ath:At4g37770	T28I19.50; 1-aminocyclopropane-1-carboxylate synthase, putative / ACC synthase, putative [EC:4.4.1.14] [KO:K01762]	5e-147	TM1255	COG0436	3e-23	1A17_ARATH	Ethylenebiosynthesis;Fruitripening;Lyase;Pyridoxalphosphate,1-aminocyclopropane-1-carboxylate synthase 7 (EC 4.4.1.14) (ACC synthase 7) (S-adenosyl-L-methionine methylthioadenosine-lyase 7).	0	GO_ID:33574	TAIR|gene:2136778 SPTR:Q9STR4 symbol:AT4G26200.1 [GO:0009693 "ethylene biosynthesis" evidence=ISS] [GO:0016847 "1-aminocyclopropane-1-carboxylate synthase activity" evidence=ISS] InterPro:IPR001176 InterPro:IPR004839 Pfam:PF00155 InterPro:IPR004838 PRINTS:PR00753 PROSITE:PS00105 HSSP:P18485 EMBL:AL161564 EMBL:AL049171 EMBL:AF332390 PIR:T06004 SPTR:Q9STR4	0
TM0623.9	1.2.4.14.1	E2.6.1.1A, aspB aspartate aminotransferase [COG:COG0436]	ath:At4g37770	T28I19.50; 1-aminocyclopropane-1-carboxylate synthase, putative / ACC synthase, putative [EC:4.4.1.14] [KO:K01762]	5e-147	TM1255	COG0436	3e-23	1A17_ARATH	Ethylenebiosynthesis;Fruitripening;Lyase;Pyridoxalphosphate,1-aminocyclopropane-1-carboxylate synthase 7 (EC 4.4.1.14) (ACC synthase 7) (S-adenosyl-L-methionine methylthioadenosine-lyase 7).	0	GO_ID:33574	TAIR|gene:2136778 SPTR:Q9STR4 symbol:AT4G26200.1 [GO:0009693 "ethylene biosynthesis" evidence=ISS] [GO:0016847 "1-aminocyclopropane-1-carboxylate synthase activity" evidence=ISS] InterPro:IPR001176 InterPro:IPR004839 Pfam:PF00155 InterPro:IPR004838 PRINTS:PR00753 PROSITE:PS00105 HSSP:P18485 EMBL:AL161564 EMBL:AL049171 EMBL:AF332390 PIR:T06004 SPTR:Q9STR4	0
chr4.CM0501.49	1.1.13.35	E4.4.1.14 1-aminocyclopropane-1-carboxylate synthase [EC:4.4.1.14] [GO:0016847]	ath:At4g11280	F8L21.70; 1-aminocyclopropane-1-carboxylate synthase 6 / ACC synthase 6 (ACS6) [EC:4.4.1.14] [KO:K01762]	6e-65				1A1C_SOYBN	Ethylenebiosynthesis;Fruitripening;Lyase;Multigenefamily;Pyridoxalphosphate,1-aminocyclopropane-1-carboxylate synthase (EC 4.4.1.14) (ACC synthase) (S-adenosyl-L-methionine methylthioadenosine-lyase).	3e-78	GO_ID:22903	TAIR|gene:2128297 SPTR:Q9SAR0 symbol:AT4G11280.1 [GO:0009605 "response to external stimulus" evidence=IEP] [GO:0009693 "ethylene biosynthesis" evidence=TAS] [GO:0009723 "response to ethylene stimulus" evidence=IEP] [GO:0009733 "response to auxin stimulus" evidence=IEP] InterPro:IPR001176 InterPro:IPR004839 Pfam:PF00155 InterPro:IPR004838 PRINTS:PR00753 PROSITE:PS00105 HSSP:P18485 EMBL:AL161531 EM…	1e-65
chr6.CM0114.16	99.1.4.1782	GO_ID:4220							ERF4_ARATH	DNA-binding;Ethylenesignalingpathway;Nuclearprotein;Plantdefense;Repressor;Transcription;Transcriptionregulation,Ethylene-responsive transcription factor 4 (Ethylene-responsive element-binding factor 4) (Related to APETALA-2 protein 5) (EREBP-4) (AtERF4).	5e-23	GO_ID:4220	TAIR|gene:2087064 SPTR:O80340 symbol:ATERF-4 "ETHYLENE RESPONSIVE ELEMENT BINDING FACTOR 4" [GO:0003677 "DNA binding" evidence=TAS] [GO:0003700 "transcription factor activity" evidence=ISS;TAS] [GO:0005634 "nucleus" evidence=IC;TAS] [GO:0006355 "regulation of transcription, DNA-dependent" evidence=IDA;TAS] [GO:0016564 "transcriptional repressor activity" evidence=IGI;IDA;TAS] [GO:0010105 "negativ…	2e-23
chr6.CM0114.16	99.1.3.2.586	ERF4_ARATH							ERF4_ARATH	DNA-binding;Ethylenesignalingpathway;Nuclearprotein;Plantdefense;Repressor;Transcription;Transcriptionregulation,Ethylene-responsive transcription factor 4 (Ethylene-responsive element-binding factor 4) (Related to APETALA-2 protein 5) (EREBP-4) (AtERF4).	5e-23	GO_ID:4220	TAIR|gene:2087064 SPTR:O80340 symbol:ATERF-4 "ETHYLENE RESPONSIVE ELEMENT BINDING FACTOR 4" [GO:0003677 "DNA binding" evidence=TAS] [GO:0003700 "transcription factor activity" evidence=ISS;TAS] [GO:0005634 "nucleus" evidence=IC;TAS] [GO:0006355 "regulation of transcription, DNA-dependent" evidence=IDA;TAS] [GO:0016564 "transcriptional repressor activity" evidence=IGI;IDA;TAS] [GO:0010105 "negativ…	2e-23
chr6.CM0114.20	99.1.3.2.195	ERF12_ARATH							ERF12_ARATH	DNA-binding;Ethylenesignalingpathway;Nuclearprotein;Plantdefense;Repressor;Transcription;Transcriptionregulation,Ethylene-responsive transcription factor 12 (Ethylene-responsive element-binding factor 12) (EREBP-12) (AtERF12).	4e-38	GO_ID:42420	TAIR|gene:2032509 SPTR:Q94ID6 symbol:ERF12 [GO:0003677 "DNA binding" evidence=TAS] [GO:0003700 "transcription factor activity" evidence=ISS;TAS] [GO:0006355 "regulation of transcription, DNA-dependent" evidence=TAS] [GO:0016564 "transcriptional repressor activity" evidence=TAS] [GO:0009873 "ethylene mediated signaling pathway" evidence=TAS] InterPro:IPR001471 HSSP:O80337 PRINTS:PR00367 ProDom:PD0…	2e-38
chr6.CM0114.20	99.1.4.1569	GO_ID:42420							ERF12_ARATH	DNA-binding;Ethylenesignalingpathway;Nuclearprotein;Plantdefense;Repressor;Transcription;Transcriptionregulation,Ethylene-responsive transcription factor 12 (Ethylene-responsive element-binding factor 12) (EREBP-12) (AtERF12).	4e-38	GO_ID:42420	TAIR|gene:2032509 SPTR:Q94ID6 symbol:ERF12 [GO:0003677 "DNA binding" evidence=TAS] [GO:0003700 "transcription factor activity" evidence=ISS;TAS] [GO:0006355 "regulation of transcription, DNA-dependent" evidence=TAS] [GO:0016564 "transcriptional repressor activity" evidence=TAS] [GO:0009873 "ethylene mediated signaling pathway" evidence=TAS] InterPro:IPR001471 HSSP:O80337 PRINTS:PR00367 ProDom:PD0…	2e-38
Ljwgs_017232.1	99.1.3.2.1294	ERF15_ARATH							ERF15_ARATH	Activator;DNA-binding;Ethylenesignalingpathway;Nuclearprotein;Plantdefense;Transcription;Transcriptionregulation,Ethylene-responsive transcription factor 15 (Ethylene-responsive element-binding factor 15) (EREBP-15) (AtERF15).	7e-33	GO_ID:30352	TAIR|gene:2042495 SPTR:Q8VYM0 symbol:ATERF15 [GO:0003677 "DNA binding" evidence=TAS] [GO:0003700 "transcription factor activity" evidence=ISS;TAS] [GO:0006355 "regulation of transcription, DNA-dependent" evidence=TAS] [GO:0016563 "transcriptional activator activity" evidence=TAS] [GO:0009873 "ethylene mediated signaling pathway" evidence=TAS] InterPro:IPR001471 HSSP:O80337 PRINTS:PR00367 ProDom:P…	3e-33
Ljwgs_017232.1	99.1.4.5287	GO_ID:30352							ERF15_ARATH	Activator;DNA-binding;Ethylenesignalingpathway;Nuclearprotein;Plantdefense;Transcription;Transcriptionregulation,Ethylene-responsive transcription factor 15 (Ethylene-responsive element-binding factor 15) (EREBP-15) (AtERF15).	7e-33	GO_ID:30352	TAIR|gene:2042495 SPTR:Q8VYM0 symbol:ATERF15 [GO:0003677 "DNA binding" evidence=TAS] [GO:0003700 "transcription factor activity" evidence=ISS;TAS] [GO:0006355 "regulation of transcription, DNA-dependent" evidence=TAS] [GO:0016563 "transcriptional activator activity" evidence=TAS] [GO:0009873 "ethylene mediated signaling pathway" evidence=TAS] InterPro:IPR001471 HSSP:O80337 PRINTS:PR00367 ProDom:P…	3e-33
