# Supplementary material for: Dissection of Symbiosis and Organ Development by Integrated Transcriptome Analysis of Lotus japonicus Mutant and Wild-Type Plants
Source: PLoS One. 2009 Aug 7;4(8):e6556. doi: 10.1371/journal.pone.0006556 (PMC2717213; doi:10.1371/journal.pone.0006556)
Supplement: Folder S5 — Fix-minus mutants (9.19 MB ZIP) [file pone.0006556.s013.zip › S5.FIX-MINUS MUTANTS copy/5.1.Fix_minus_Nodule_vs_Uninoclated_Root/5.1.2. Specific transcript analysis/5.1.2.14/5.1.2.14.gibberellin.txt]

Ljwgs_070481.1	1.10.9.7	E3.1.1.-, aes esterase / lipase [EC:3.1.1.-] [COG:COG0657] [GO:0016298]	bur:Bcep18194_A5198	esterase/lipase/thioesterase [EC:3.1.1.1] [KO:K01044]	1e-10	BH2248	COG0657	2e-09	GI1L2_ARATH	Gibberellinsignalingpathway;Hydrolase;Nuclearprotein;Receptor,Probable gibberellin receptor GID1L2 (EC 3.-.-.-) (GID1-like protein 2).	1e-15	GO_ID:46889	TAIR|gene:2146096 SPTR:Q9LFR7 symbol:AT5G16080.1 [GO:0000004 "biological process unknown" evidence=ND] [GO:0008372 "cellular component unknown" evidence=ND] InterPro:IPR000379 EMBL:AL391145 EMBL:AF370327 EMBL:AY113907 PIR:T51391 SPTR:Q9LFR7	9e-48
Ljwgs_070481.1	1.1.14.16	E3.1.1.-, aes esterase / lipase [EC:3.1.1.-] [COG:COG0657] [GO:0016298]	bur:Bcep18194_A5198	esterase/lipase/thioesterase [EC:3.1.1.1] [KO:K01044]	1e-10	BH2248	COG0657	2e-09	GI1L2_ARATH	Gibberellinsignalingpathway;Hydrolase;Nuclearprotein;Receptor,Probable gibberellin receptor GID1L2 (EC 3.-.-.-) (GID1-like protein 2).	1e-15	GO_ID:46889	TAIR|gene:2146096 SPTR:Q9LFR7 symbol:AT5G16080.1 [GO:0000004 "biological process unknown" evidence=ND] [GO:0008372 "cellular component unknown" evidence=ND] InterPro:IPR000379 EMBL:AL391145 EMBL:AF370327 EMBL:AY113907 PIR:T51391 SPTR:Q9LFR7	9e-48
Ljwgs_070481.1	1.11.7.12	E3.1.1.-, aes esterase / lipase [EC:3.1.1.-] [COG:COG0657] [GO:0016298]	bur:Bcep18194_A5198	esterase/lipase/thioesterase [EC:3.1.1.1] [KO:K01044]	1e-10	BH2248	COG0657	2e-09	GI1L2_ARATH	Gibberellinsignalingpathway;Hydrolase;Nuclearprotein;Receptor,Probable gibberellin receptor GID1L2 (EC 3.-.-.-) (GID1-like protein 2).	1e-15	GO_ID:46889	TAIR|gene:2146096 SPTR:Q9LFR7 symbol:AT5G16080.1 [GO:0000004 "biological process unknown" evidence=ND] [GO:0008372 "cellular component unknown" evidence=ND] InterPro:IPR000379 EMBL:AL391145 EMBL:AF370327 EMBL:AY113907 PIR:T51391 SPTR:Q9LFR7	9e-48
Ljwgs_070481.1	1.10.9.6	E3.1.1.1 carboxylesterase [EC:3.1.1.1] [COG:COG0596] [GO:0004091]	bur:Bcep18194_A5198	esterase/lipase/thioesterase [EC:3.1.1.1] [KO:K01044]	1e-10	BH2248	COG0657	2e-09	GI1L2_ARATH	Gibberellinsignalingpathway;Hydrolase;Nuclearprotein;Receptor,Probable gibberellin receptor GID1L2 (EC 3.-.-.-) (GID1-like protein 2).	1e-15	GO_ID:46889	TAIR|gene:2146096 SPTR:Q9LFR7 symbol:AT5G16080.1 [GO:0000004 "biological process unknown" evidence=ND] [GO:0008372 "cellular component unknown" evidence=ND] InterPro:IPR000379 EMBL:AL391145 EMBL:AF370327 EMBL:AY113907 PIR:T51391 SPTR:Q9LFR7	9e-48
