# Supplementary material for: Dissection of Symbiosis and Organ Development by Integrated Transcriptome Analysis of Lotus japonicus Mutant and Wild-Type Plants
Source: PLoS One. 2009 Aug 7;4(8):e6556. doi: 10.1371/journal.pone.0006556 (PMC2717213; doi:10.1371/journal.pone.0006556)
Supplement: Folder S5 — Fix-minus mutants (9.19 MB ZIP) [file pone.0006556.s013.zip › S5.FIX-MINUS MUTANTS copy/5.1.Fix_minus_Nodule_vs_Uninoclated_Root/5.1.2. Specific transcript analysis/5.1.2.14/5.1.2.14.jasmonic acid.txt]

Ljwgs_036303.1	99.1.4.782	GO_ID:3592							NAC19_ARATH	3D-structure;DNA-binding;Nuclearprotein;Transcription;Transcriptionregulation,NAC-domain containing protein 19 (ANAC019) (ANAC) (Abscicic-acid- responsive NAC).	3e-89	GO_ID:3592	TAIR|gene:2090175 SPTR:Q9LDY8 symbol:ANAC055 [GO:0003700 "transcription factor activity" evidence=ISS] [GO:0009867 "jasmonic acid mediated signaling pathway" evidence=TAS] [GO:0007275 "development" evidence=ISS] InterPro:IPR003441 Pfam:PF02365 HSSP:Q9C932 PROSITE:PS51005 EMBL:AB022218 EMBL:AC024081 EMBL:AB049070 SMR:Q9LDY8 SPTR:Q9LDY8	6e-90
Ljwgs_036303.1	99.1.3.2.66	NAC19_ARATH							NAC19_ARATH	3D-structure;DNA-binding;Nuclearprotein;Transcription;Transcriptionregulation,NAC-domain containing protein 19 (ANAC019) (ANAC) (Abscicic-acid- responsive NAC).	3e-89	GO_ID:3592	TAIR|gene:2090175 SPTR:Q9LDY8 symbol:ANAC055 [GO:0003700 "transcription factor activity" evidence=ISS] [GO:0009867 "jasmonic acid mediated signaling pathway" evidence=TAS] [GO:0007275 "development" evidence=ISS] InterPro:IPR003441 Pfam:PF02365 HSSP:Q9C932 PROSITE:PS51005 EMBL:AB022218 EMBL:AC024081 EMBL:AB049070 SMR:Q9LDY8 SPTR:Q9LDY8	6e-90
chr6.CM0114.16	99.1.4.1782	GO_ID:4220							ERF4_ARATH	DNA-binding;Ethylenesignalingpathway;Nuclearprotein;Plantdefense;Repressor;Transcription;Transcriptionregulation,Ethylene-responsive transcription factor 4 (Ethylene-responsive element-binding factor 4) (Related to APETALA-2 protein 5) (EREBP-4) (AtERF4).	5e-23	GO_ID:4220	TAIR|gene:2087064 SPTR:O80340 symbol:ATERF-4 "ETHYLENE RESPONSIVE ELEMENT BINDING FACTOR 4" [GO:0003677 "DNA binding" evidence=TAS] [GO:0003700 "transcription factor activity" evidence=ISS;TAS] [GO:0005634 "nucleus" evidence=IC;TAS] [GO:0006355 "regulation of transcription, DNA-dependent" evidence=IDA;TAS] [GO:0016564 "transcriptional repressor activity" evidence=IGI;IDA;TAS] [GO:0010105 "negativ…	2e-23
chr6.CM0114.16	99.1.3.2.586	ERF4_ARATH							ERF4_ARATH	DNA-binding;Ethylenesignalingpathway;Nuclearprotein;Plantdefense;Repressor;Transcription;Transcriptionregulation,Ethylene-responsive transcription factor 4 (Ethylene-responsive element-binding factor 4) (Related to APETALA-2 protein 5) (EREBP-4) (AtERF4).	5e-23	GO_ID:4220	TAIR|gene:2087064 SPTR:O80340 symbol:ATERF-4 "ETHYLENE RESPONSIVE ELEMENT BINDING FACTOR 4" [GO:0003677 "DNA binding" evidence=TAS] [GO:0003700 "transcription factor activity" evidence=ISS;TAS] [GO:0005634 "nucleus" evidence=IC;TAS] [GO:0006355 "regulation of transcription, DNA-dependent" evidence=IDA;TAS] [GO:0016564 "transcriptional repressor activity" evidence=IGI;IDA;TAS] [GO:0010105 "negativ…	2e-23
chr1.CM0591.12	1.2.6.15	E1.5.8.2 trimethylamine dehydrogenase [EC:1.5.8.2] [COG:COG1902]	ava:Ava_4760	flavin oxidoreductase/NADH oxidase [EC:1.6.99.1] [KO:K00354]	8e-82	mll2211	COG1902	3e-69	OPR1_ARATH	3D-structure;Fattyacidbiosynthesis;Flavoprotein;FMN;Lipidsynthesis;NADP;Oxidoreductase;Oxylipinbiosynthesis,12-oxophytodienoate reductase 1 (EC 1.3.1.42) (12-oxophytodienoate- 10,11-reductase 1) (OPDA-reductase 1) (AtOPR1) (FS-AT-I).	3e-157	GO_ID:28143	TAIR|gene:2030085 SPTR:Q8LAH7 symbol:AT1G76680.1 [GO:0009695 "jasmonic acid biosynthesis" evidence=IMP;TAS] [GO:0016629 "12-oxophytodienoate reductase activity" evidence=IMP] Pfam:PF00724 EMBL:AC010718 EMBL:Y10617 EMBL:U92460 EMBL:AY074874 EMBL:BT020365 EMBL:AY087801 PIR:B96795 PDB:1VJI SPTR:Q8LAH7	1e-157
chr5.CM0260.59	99.1.4.3671	GO_ID:21861	ath:At1g55020	F14C21.54; lipoxygenase (LOX1) [EC:1.13.11.12] [KO:K00454]	7e-38				LOX3_SOYBN	3D-structure;Dioxygenase;Fattyacidbiosynthesis;Iron;Lipidsynthesis;Metal-binding;Multigenefamily;Oxidoreductase;Oxylipinbiosynthesis,Seed lipoxygenase-3 (EC 1.13.11.12) (L-3).	3e-50	GO_ID:21861	TAIR|gene:2011029 SPTR:Q06327 symbol:AT1G55020 [GO:0006952 "defense response" evidence=TAS] [GO:0009611 "response to wounding" evidence=TAS] [GO:0009695 "jasmonic acid biosynthesis" evidence=TAS] [GO:0009737 "response to abscisic acid stimulus" evidence=IEP] [GO:0009753 "response to jasmonic acid stimulus" evidence=IEP] [GO:0009816 "defense response to pathogenic bacteria, incompatible interactio…	2e-38
chr5.CM0260.59	99.1.3.1.129	EC 1.13.11.12	ath:At1g55020	F14C21.54; lipoxygenase (LOX1) [EC:1.13.11.12] [KO:K00454]	7e-38				LOX3_SOYBN	3D-structure;Dioxygenase;Fattyacidbiosynthesis;Iron;Lipidsynthesis;Metal-binding;Multigenefamily;Oxidoreductase;Oxylipinbiosynthesis,Seed lipoxygenase-3 (EC 1.13.11.12) (L-3).	3e-50	GO_ID:21861	TAIR|gene:2011029 SPTR:Q06327 symbol:AT1G55020 [GO:0006952 "defense response" evidence=TAS] [GO:0009611 "response to wounding" evidence=TAS] [GO:0009695 "jasmonic acid biosynthesis" evidence=TAS] [GO:0009737 "response to abscisic acid stimulus" evidence=IEP] [GO:0009753 "response to jasmonic acid stimulus" evidence=IEP] [GO:0009816 "defense response to pathogenic bacteria, incompatible interactio…	2e-38
chr5.CM0260.59	99.1.1.35	KO:K00454	ath:At1g55020	F14C21.54; lipoxygenase (LOX1) [EC:1.13.11.12] [KO:K00454]	7e-38				LOX3_SOYBN	3D-structure;Dioxygenase;Fattyacidbiosynthesis;Iron;Lipidsynthesis;Metal-binding;Multigenefamily;Oxidoreductase;Oxylipinbiosynthesis,Seed lipoxygenase-3 (EC 1.13.11.12) (L-3).	3e-50	GO_ID:21861	TAIR|gene:2011029 SPTR:Q06327 symbol:AT1G55020 [GO:0006952 "defense response" evidence=TAS] [GO:0009611 "response to wounding" evidence=TAS] [GO:0009695 "jasmonic acid biosynthesis" evidence=TAS] [GO:0009737 "response to abscisic acid stimulus" evidence=IEP] [GO:0009753 "response to jasmonic acid stimulus" evidence=IEP] [GO:0009816 "defense response to pathogenic bacteria, incompatible interactio…	2e-38
Ljwgs_101335.1	99.1.4.3671	GO_ID:21861	ath:At1g55020	F14C21.54; lipoxygenase (LOX1) [EC:1.13.11.12] [KO:K00454]	3e-22				LOX3_PEA	Dioxygenase;Fattyacidbiosynthesis;Iron;Lipidsynthesis;Metal-binding;Multigenefamily;Oxidoreductase;Oxylipinbiosynthesis,Seed lipoxygenase-3 (EC 1.13.11.12).	4e-25	GO_ID:21861	TAIR|gene:2011029 SPTR:Q06327 symbol:AT1G55020 [GO:0006952 "defense response" evidence=TAS] [GO:0009611 "response to wounding" evidence=TAS] [GO:0009695 "jasmonic acid biosynthesis" evidence=TAS] [GO:0009737 "response to abscisic acid stimulus" evidence=IEP] [GO:0009753 "response to jasmonic acid stimulus" evidence=IEP] [GO:0009816 "defense response to pathogenic bacteria, incompatible interactio…	6e-23
Ljwgs_101335.1	99.1.3.1.129	EC 1.13.11.12	ath:At1g55020	F14C21.54; lipoxygenase (LOX1) [EC:1.13.11.12] [KO:K00454]	3e-22				LOX3_PEA	Dioxygenase;Fattyacidbiosynthesis;Iron;Lipidsynthesis;Metal-binding;Multigenefamily;Oxidoreductase;Oxylipinbiosynthesis,Seed lipoxygenase-3 (EC 1.13.11.12).	4e-25	GO_ID:21861	TAIR|gene:2011029 SPTR:Q06327 symbol:AT1G55020 [GO:0006952 "defense response" evidence=TAS] [GO:0009611 "response to wounding" evidence=TAS] [GO:0009695 "jasmonic acid biosynthesis" evidence=TAS] [GO:0009737 "response to abscisic acid stimulus" evidence=IEP] [GO:0009753 "response to jasmonic acid stimulus" evidence=IEP] [GO:0009816 "defense response to pathogenic bacteria, incompatible interactio…	6e-23
Ljwgs_101335.1	99.1.1.35	KO:K00454	ath:At1g55020	F14C21.54; lipoxygenase (LOX1) [EC:1.13.11.12] [KO:K00454]	3e-22				LOX3_PEA	Dioxygenase;Fattyacidbiosynthesis;Iron;Lipidsynthesis;Metal-binding;Multigenefamily;Oxidoreductase;Oxylipinbiosynthesis,Seed lipoxygenase-3 (EC 1.13.11.12).	4e-25	GO_ID:21861	TAIR|gene:2011029 SPTR:Q06327 symbol:AT1G55020 [GO:0006952 "defense response" evidence=TAS] [GO:0009611 "response to wounding" evidence=TAS] [GO:0009695 "jasmonic acid biosynthesis" evidence=TAS] [GO:0009737 "response to abscisic acid stimulus" evidence=IEP] [GO:0009753 "response to jasmonic acid stimulus" evidence=IEP] [GO:0009816 "defense response to pathogenic bacteria, incompatible interactio…	6e-23
