# Supplementary material for: Dissection of Symbiosis and Organ Development by Integrated Transcriptome Analysis of Lotus japonicus Mutant and Wild-Type Plants
Source: PLoS One. 2009 Aug 7;4(8):e6556. doi: 10.1371/journal.pone.0006556 (PMC2717213; doi:10.1371/journal.pone.0006556)
Supplement: Folder S5 — Fix-minus mutants (9.19 MB ZIP) [file pone.0006556.s013.zip › S5.FIX-MINUS MUTANTS copy/5.1.Fix_minus_Nodule_vs_Uninoclated_Root/5.1.2. Specific transcript analysis/5.1.2.14/-5.1.2.14.ID-ANU.txt]

Identifier	BIN code	BIN name	BlastX KEGG Identifier	BlastX KEGG Description	BlastX KEGG E-value	BlastX COG Identifier	BlastX COG Description	BlastX COG E-value	BlastX Swiss-Prot Identifier	BlastX Swiss-Prot Description	BlastX Swiss-Prot E-value	BlastX Gene Ontology Identifier	BlastX Gene Ontology Description	BlastX Gene Ontology E-value
TM1224.4.2	99.1.4.117	GO_ID:35543										GO_ID:35543	TAIR|gene:3698346 SPTR:Q9SFB0 symbol:AT3G08040.1 [GO:0015297 "antiporter activity" evidence=ISS] [GO:0016020 "membrane" evidence=ISS] InterPro:IPR002528 Pfam:PF01554 GO:GO:0016020 TIGRFAMs:TIGR00797 EMBL:AC074395 EMBL:AC013483 EMBL:AY056439 EMBL:AY057517 EMBL:AF448231 EMBL:BT006370 EMBL:AY133652 SPTR:Q9SFB0	5e-35
TM0864.27	99.1.4.3254	GO_ID:5565										GO_ID:5565	TAIR|gene:2138752 SPTR:Q9ZPE7 symbol:AT4G08950.1 [GO:0005554 "molecular function unknown" evidence=ND] [GO:0000004 "biological process unknown" evidence=ND] InterPro:IPR006766 Pfam:PF04674 EMBL:AL161513 EMBL:AF128396 EMBL:AY054486 EMBL:AY093295 EMBL:AF496655 PIR:C85090 SPTR:Q9ZPE7	9e-50
TM0864.12	99.1.4.3254	GO_ID:5565										GO_ID:5565	TAIR|gene:2138752 SPTR:Q9ZPE7 symbol:AT4G08950.1 [GO:0005554 "molecular function unknown" evidence=ND] [GO:0000004 "biological process unknown" evidence=ND] InterPro:IPR006766 Pfam:PF04674 EMBL:AL161513 EMBL:AF128396 EMBL:AY054486 EMBL:AY093295 EMBL:AF496655 PIR:C85090 SPTR:Q9ZPE7	5e-117
Ljwgs_019069.1	99.1.4.5973	GO_ID:3677										GO_ID:3677	TAIR|gene:2173427 SPTR:Q9FE06 symbol:AT5G64260.1 [GO:0005554 "molecular function unknown" evidence=ND] [GO:0000004 "biological process unknown" evidence=ND] InterPro:IPR006766 Pfam:PF04674 EMBL:AB008268 EMBL:AF326891 EMBL:AY057739 EMBL:AF339708 EMBL:AF380638 EMBL:AY087652 SPTR:Q9FE06	4e-107
Ljwgs_102841.1	99.1.4.3254	GO_ID:5565										GO_ID:5565	TAIR|gene:2138752 SPTR:Q9ZPE7 symbol:AT4G08950.1 [GO:0005554 "molecular function unknown" evidence=ND] [GO:0000004 "biological process unknown" evidence=ND] InterPro:IPR006766 Pfam:PF04674 EMBL:AL161513 EMBL:AF128396 EMBL:AY054486 EMBL:AY093295 EMBL:AF496655 PIR:C85090 SPTR:Q9ZPE7	1e-73
Ljwgs_108564.1	1.1.8.29	E3.1.1.11 pectinesterase [EC:3.1.1.11] [GO:0030599]	ath:At1g53840	T18A20.7; pectinesterase family protein [EC:3.1.1.11] [KO:K01051]	2e-26				PME3_PHAVU	Aspartylesterase;Cellwall;Glycoprotein;Hydrolase;Multigenefamily;Signal,Pectinesterase-3 precursor (EC 3.1.1.11) (Pectin methylesterase 3) (PE 3).	5e-28	GO_ID:55127	TAIR|gene:2103226 SPTR:Q9SG77 symbol:AT3G10710.1 [GO:0009505 "cell wall (sensu Magnoliophyta)" evidence=ISS] [GO:0030599 "pectinesterase activity" evidence=ISS] InterPro:IPR000070 InterPro:IPR006501 Pfam:PF04043 InterPro:IPR007186 TIGRFAMs:TIGR01614 HSSP:P83218 Pfam:PF01095 PROSITE:PS00503 EMBL:AC011708 SPTR:Q9SG77	1e-44
Ljwgs_108564.1	1.1.4.1	E3.1.1.11 pectinesterase [EC:3.1.1.11] [GO:0030599]	ath:At1g53840	T18A20.7; pectinesterase family protein [EC:3.1.1.11] [KO:K01051]	2e-26				PME3_PHAVU	Aspartylesterase;Cellwall;Glycoprotein;Hydrolase;Multigenefamily;Signal,Pectinesterase-3 precursor (EC 3.1.1.11) (Pectin methylesterase 3) (PE 3).	5e-28	GO_ID:55127	TAIR|gene:2103226 SPTR:Q9SG77 symbol:AT3G10710.1 [GO:0009505 "cell wall (sensu Magnoliophyta)" evidence=ISS] [GO:0030599 "pectinesterase activity" evidence=ISS] InterPro:IPR000070 InterPro:IPR006501 Pfam:PF04043 InterPro:IPR007186 TIGRFAMs:TIGR01614 HSSP:P83218 Pfam:PF01095 PROSITE:PS00503 EMBL:AC011708 SPTR:Q9SG77	1e-44
TM0674.9.1	99.1.3.1.107	EC 3.4.22.-	hsa:1514	CTSL; cathepsin L [EC:3.4.22.15] [KO:K01365]	3e-48	AF1946_1	COG1572	2e-17	P34_SOYBN	Directproteinsequencing;Glycoprotein;Hydrolase;Lysosome;Protease;Signal;Thiolprotease;Vacuole;Zymogen,P34 probable thiol protease precursor (EC 3.4.22.-).	3e-82	GO_ID:24496	TAIR|gene:2030426 SPTR:Q9SYQ2 symbol:AT1G20850.1 [GO:0008233 "peptidase activity" evidence=ISS] [GO:0006508 "proteolysis" evidence=ISS] [GO:0008234 "cysteine-type peptidase activity" evidence=ISS] InterPro:IPR000668 InterPro:IPR000169 Pfam:PF00112 PROSITE:PS00640 PROSITE:PS00139 PROSITE:PS00639 PRINTS:PR00705 ProDom:PD000158 SMART:SM00645 HSSP:O65039 EMBL:AC007369 EMBL:AF191028 EMBL:BT004822 PIR:…	4e-71
TM0674.9.1	99.1.2.7	COG1572	hsa:1514	CTSL; cathepsin L [EC:3.4.22.15] [KO:K01365]	3e-48	AF1946_1	COG1572	2e-17	P34_SOYBN	Directproteinsequencing;Glycoprotein;Hydrolase;Lysosome;Protease;Signal;Thiolprotease;Vacuole;Zymogen,P34 probable thiol protease precursor (EC 3.4.22.-).	3e-82	GO_ID:24496	TAIR|gene:2030426 SPTR:Q9SYQ2 symbol:AT1G20850.1 [GO:0008233 "peptidase activity" evidence=ISS] [GO:0006508 "proteolysis" evidence=ISS] [GO:0008234 "cysteine-type peptidase activity" evidence=ISS] InterPro:IPR000668 InterPro:IPR000169 Pfam:PF00112 PROSITE:PS00640 PROSITE:PS00139 PROSITE:PS00639 PRINTS:PR00705 ProDom:PD000158 SMART:SM00645 HSSP:O65039 EMBL:AC007369 EMBL:AF191028 EMBL:BT004822 PIR:…	4e-71
TM0674.9.1	99.1.1.73	KO:K01365	hsa:1514	CTSL; cathepsin L [EC:3.4.22.15] [KO:K01365]	3e-48	AF1946_1	COG1572	2e-17	P34_SOYBN	Directproteinsequencing;Glycoprotein;Hydrolase;Lysosome;Protease;Signal;Thiolprotease;Vacuole;Zymogen,P34 probable thiol protease precursor (EC 3.4.22.-).	3e-82	GO_ID:24496	TAIR|gene:2030426 SPTR:Q9SYQ2 symbol:AT1G20850.1 [GO:0008233 "peptidase activity" evidence=ISS] [GO:0006508 "proteolysis" evidence=ISS] [GO:0008234 "cysteine-type peptidase activity" evidence=ISS] InterPro:IPR000668 InterPro:IPR000169 Pfam:PF00112 PROSITE:PS00640 PROSITE:PS00139 PROSITE:PS00639 PRINTS:PR00705 ProDom:PD000158 SMART:SM00645 HSSP:O65039 EMBL:AC007369 EMBL:AF191028 EMBL:BT004822 PIR:…	4e-71
TM0674.9.1	99.1.4.6338	GO_ID:24496	hsa:1514	CTSL; cathepsin L [EC:3.4.22.15] [KO:K01365]	3e-48	AF1946_1	COG1572	2e-17	P34_SOYBN	Directproteinsequencing;Glycoprotein;Hydrolase;Lysosome;Protease;Signal;Thiolprotease;Vacuole;Zymogen,P34 probable thiol protease precursor (EC 3.4.22.-).	3e-82	GO_ID:24496	TAIR|gene:2030426 SPTR:Q9SYQ2 symbol:AT1G20850.1 [GO:0008233 "peptidase activity" evidence=ISS] [GO:0006508 "proteolysis" evidence=ISS] [GO:0008234 "cysteine-type peptidase activity" evidence=ISS] InterPro:IPR000668 InterPro:IPR000169 Pfam:PF00112 PROSITE:PS00640 PROSITE:PS00139 PROSITE:PS00639 PRINTS:PR00705 ProDom:PD000158 SMART:SM00645 HSSP:O65039 EMBL:AC007369 EMBL:AF191028 EMBL:BT004822 PIR:…	4e-71
chr5.CM0239.5	99.1.4.4924	GO_ID:28835										GO_ID:28835	TAIR|gene:2132152 SPTR:O04256 symbol:AT4G02170.1 [GO:0005554 "molecular function unknown" evidence=ND] [GO:0000004 "biological process unknown" evidence=ND] EMBL:AL161493 EMBL:AF001308 PIR:T01518 SPTR:O04256	6e-19
Ljwgs_016353.2.1	99.1.4.6546	GO_ID:13979										GO_ID:13979	TAIR|gene:3708756 SPTR:Q8RXY3 symbol:AT5G10695.1 [GO:0000004 "biological process unknown" evidence=ND] [GO:0008372 "cellular component unknown" evidence=ND] EMBL:AY080612 EMBL:BT000913 SPTR:Q8RXY3	1e-21
Ljwgs_085487.1	99.1.4.3106	GO_ID:44571	ddi:DDB0214998	cprB; cysteine protease [EC:3.4.22.15] [KO:K01365]	7e-27				CYSEP_PHAVU	Endoplasmicreticulum;Glycoprotein;Hydrolase;Protease;Signal;Thiolprotease;Zymogen,Vignain precursor (EC 3.4.22.-) (Bean endopeptidase) (Cysteine proteinase EP-C1).	9e-59	GO_ID:44571	TAIR|gene:2157711 SPTR:Q9FGR9 symbol:AT5G50260.1 [GO:0006508 "proteolysis" evidence=ISS] [GO:0008234 "cysteine-type peptidase activity" evidence=ISS] InterPro:IPR000886 InterPro:IPR000668 InterPro:IPR000169 Pfam:PF00112 PROSITE:PS00640 PROSITE:PS00139 PROSITE:PS00639 PRINTS:PR00705 ProDom:PD000158 SMART:SM00645 PROSITE:PS00014 HSSP:O65039 MEROPS:C01.010 EMBL:AB024031 EMBL:AY091087 SMR:Q9FGR9 SPTR…	6e-53
Ljwgs_085487.1	99.1.3.1.107	EC 3.4.22.-	ddi:DDB0214998	cprB; cysteine protease [EC:3.4.22.15] [KO:K01365]	7e-27				CYSEP_PHAVU	Endoplasmicreticulum;Glycoprotein;Hydrolase;Protease;Signal;Thiolprotease;Zymogen,Vignain precursor (EC 3.4.22.-) (Bean endopeptidase) (Cysteine proteinase EP-C1).	9e-59	GO_ID:44571	TAIR|gene:2157711 SPTR:Q9FGR9 symbol:AT5G50260.1 [GO:0006508 "proteolysis" evidence=ISS] [GO:0008234 "cysteine-type peptidase activity" evidence=ISS] InterPro:IPR000886 InterPro:IPR000668 InterPro:IPR000169 Pfam:PF00112 PROSITE:PS00640 PROSITE:PS00139 PROSITE:PS00639 PRINTS:PR00705 ProDom:PD000158 SMART:SM00645 PROSITE:PS00014 HSSP:O65039 MEROPS:C01.010 EMBL:AB024031 EMBL:AY091087 SMR:Q9FGR9 SPTR…	6e-53
Ljwgs_085487.1	99.1.1.73	KO:K01365	ddi:DDB0214998	cprB; cysteine protease [EC:3.4.22.15] [KO:K01365]	7e-27				CYSEP_PHAVU	Endoplasmicreticulum;Glycoprotein;Hydrolase;Protease;Signal;Thiolprotease;Zymogen,Vignain precursor (EC 3.4.22.-) (Bean endopeptidase) (Cysteine proteinase EP-C1).	9e-59	GO_ID:44571	TAIR|gene:2157711 SPTR:Q9FGR9 symbol:AT5G50260.1 [GO:0006508 "proteolysis" evidence=ISS] [GO:0008234 "cysteine-type peptidase activity" evidence=ISS] InterPro:IPR000886 InterPro:IPR000668 InterPro:IPR000169 Pfam:PF00112 PROSITE:PS00640 PROSITE:PS00139 PROSITE:PS00639 PRINTS:PR00705 ProDom:PD000158 SMART:SM00645 PROSITE:PS00014 HSSP:O65039 MEROPS:C01.010 EMBL:AB024031 EMBL:AY091087 SMR:Q9FGR9 SPTR…	6e-53
Ljwgs_080679.1	1.1.8.29	E3.1.1.11 pectinesterase [EC:3.1.1.11] [GO:0030599]										GO_ID:15880	TAIR|gene:2175318 SPTR:Q9FF78 symbol:AT5G04960.1 [GO:0009505 "cell wall (sensu Magnoliophyta)" evidence=ISS] [GO:0030599 "pectinesterase activity" evidence=ISS] InterPro:IPR000070 InterPro:IPR006501 Pfam:PF04043 InterPro:IPR007186 TIGRFAMs:TIGR01614 HSSP:P83218 Pfam:PF01095 PROSITE:PS00503 EMBL:AB005245 EMBL:BT020587 SPTR:Q9FF78	4e-16
Ljwgs_080679.1	1.1.4.1	E3.1.1.11 pectinesterase [EC:3.1.1.11] [GO:0030599]										GO_ID:15880	TAIR|gene:2175318 SPTR:Q9FF78 symbol:AT5G04960.1 [GO:0009505 "cell wall (sensu Magnoliophyta)" evidence=ISS] [GO:0030599 "pectinesterase activity" evidence=ISS] InterPro:IPR000070 InterPro:IPR006501 Pfam:PF04043 InterPro:IPR007186 TIGRFAMs:TIGR01614 HSSP:P83218 Pfam:PF01095 PROSITE:PS00503 EMBL:AB005245 EMBL:BT020587 SPTR:Q9FF78	4e-16
CM0601.26	99.1.4.4150	GO_ID:14721										GO_ID:14721	TAIR|gene:2143103 SPTR:Q9LYH2 symbol:AT5G12010.1 [GO:0008372 "cellular component unknown" evidence=ND] InterPro:IPR001211 PROSITE:PS00118 EMBL:AL163812 EMBL:AY058074 EMBL:BT002297 PIR:T48560 SPTR:Q9LYH2	8e-159
TM0864.27	99.1.4.3254	GO_ID:5565										GO_ID:5565	TAIR|gene:2138752 SPTR:Q9ZPE7 symbol:AT4G08950.1 [GO:0005554 "molecular function unknown" evidence=ND] [GO:0000004 "biological process unknown" evidence=ND] InterPro:IPR006766 Pfam:PF04674 EMBL:AL161513 EMBL:AF128396 EMBL:AY054486 EMBL:AY093295 EMBL:AF496655 PIR:C85090 SPTR:Q9ZPE7	9e-50
Ljwgs_007374.1	99.1.3.1.43	EC 2.3.1.162							T5AT_TAXCH	Acyltransferase;Taxolbiosynthesis;Transferase,Taxadien-5-alpha-ol O-acetyltransferase (EC 2.3.1.162) (Taxa- 4(20),11(12)-dien-5alpha-ol-O-acetyltransferase) (Taxadienol acetyltransferase).	5e-52	GO_ID:43927	TAIR|gene:2099703 SPTR:Q9SRQ2 symbol:AT3G03480.1 [GO:0008372 "cellular component unknown" evidence=ND] Pfam:PF02458 InterPro:IPR003480 EMBL:AC009895 EMBL:AF500201 SPTR:Q9SRQ2	2e-120
Ljwgs_007374.1	99.1.4.3458	GO_ID:43927							T5AT_TAXCH	Acyltransferase;Taxolbiosynthesis;Transferase,Taxadien-5-alpha-ol O-acetyltransferase (EC 2.3.1.162) (Taxa- 4(20),11(12)-dien-5alpha-ol-O-acetyltransferase) (Taxadienol acetyltransferase).	5e-52	GO_ID:43927	TAIR|gene:2099703 SPTR:Q9SRQ2 symbol:AT3G03480.1 [GO:0008372 "cellular component unknown" evidence=ND] Pfam:PF02458 InterPro:IPR003480 EMBL:AC009895 EMBL:AF500201 SPTR:Q9SRQ2	2e-120
Ljwgs_007374.1	99.1.3.1.43	EC 2.3.1.162							T5AT_TAXCH	Acyltransferase;Taxolbiosynthesis;Transferase,Taxadien-5-alpha-ol O-acetyltransferase (EC 2.3.1.162) (Taxa- 4(20),11(12)-dien-5alpha-ol-O-acetyltransferase) (Taxadienol acetyltransferase).	5e-52	GO_ID:43927	TAIR|gene:2099703 SPTR:Q9SRQ2 symbol:AT3G03480.1 [GO:0008372 "cellular component unknown" evidence=ND] Pfam:PF02458 InterPro:IPR003480 EMBL:AC009895 EMBL:AF500201 SPTR:Q9SRQ2	2e-120
Ljwgs_007374.1	99.1.4.3458	GO_ID:43927							T5AT_TAXCH	Acyltransferase;Taxolbiosynthesis;Transferase,Taxadien-5-alpha-ol O-acetyltransferase (EC 2.3.1.162) (Taxa- 4(20),11(12)-dien-5alpha-ol-O-acetyltransferase) (Taxadienol acetyltransferase).	5e-52	GO_ID:43927	TAIR|gene:2099703 SPTR:Q9SRQ2 symbol:AT3G03480.1 [GO:0008372 "cellular component unknown" evidence=ND] Pfam:PF02458 InterPro:IPR003480 EMBL:AC009895 EMBL:AF500201 SPTR:Q9SRQ2	2e-120
TM0623.9	1.5.13.4.1	E2.6.1.1A, aspB aspartate aminotransferase [COG:COG0436]	ath:At4g37770	T28I19.50; 1-aminocyclopropane-1-carboxylate synthase, putative / ACC synthase, putative [EC:4.4.1.14] [KO:K01762]	5e-147	TM1255	COG0436	3e-23	1A17_ARATH	Ethylenebiosynthesis;Fruitripening;Lyase;Pyridoxalphosphate,1-aminocyclopropane-1-carboxylate synthase 7 (EC 4.4.1.14) (ACC synthase 7) (S-adenosyl-L-methionine methylthioadenosine-lyase 7).	0	GO_ID:33574	TAIR|gene:2136778 SPTR:Q9STR4 symbol:AT4G26200.1 [GO:0009693 "ethylene biosynthesis" evidence=ISS] [GO:0016847 "1-aminocyclopropane-1-carboxylate synthase activity" evidence=ISS] InterPro:IPR001176 InterPro:IPR004839 Pfam:PF00155 InterPro:IPR004838 PRINTS:PR00753 PROSITE:PS00105 HSSP:P18485 EMBL:AL161564 EMBL:AL049171 EMBL:AF332390 PIR:T06004 SPTR:Q9STR4	0
TM0623.9	1.2.4.17	E2.6.1.2, GPT alanine transaminase [EC:2.6.1.2] [COG:COG0436] [GO:0004021]	ath:At4g37770	T28I19.50; 1-aminocyclopropane-1-carboxylate synthase, putative / ACC synthase, putative [EC:4.4.1.14] [KO:K01762]	5e-147	TM1255	COG0436	3e-23	1A17_ARATH	Ethylenebiosynthesis;Fruitripening;Lyase;Pyridoxalphosphate,1-aminocyclopropane-1-carboxylate synthase 7 (EC 4.4.1.14) (ACC synthase 7) (S-adenosyl-L-methionine methylthioadenosine-lyase 7).	0	GO_ID:33574	TAIR|gene:2136778 SPTR:Q9STR4 symbol:AT4G26200.1 [GO:0009693 "ethylene biosynthesis" evidence=ISS] [GO:0016847 "1-aminocyclopropane-1-carboxylate synthase activity" evidence=ISS] InterPro:IPR001176 InterPro:IPR004839 Pfam:PF00155 InterPro:IPR004838 PRINTS:PR00753 PROSITE:PS00105 HSSP:P18485 EMBL:AL161564 EMBL:AL049171 EMBL:AF332390 PIR:T06004 SPTR:Q9STR4	0
TM0623.9	1.5.1.11	E2.6.1.2, GPT alanine transaminase [EC:2.6.1.2] [COG:COG0436] [GO:0004021]	ath:At4g37770	T28I19.50; 1-aminocyclopropane-1-carboxylate synthase, putative / ACC synthase, putative [EC:4.4.1.14] [KO:K01762]	5e-147	TM1255	COG0436	3e-23	1A17_ARATH	Ethylenebiosynthesis;Fruitripening;Lyase;Pyridoxalphosphate,1-aminocyclopropane-1-carboxylate synthase 7 (EC 4.4.1.14) (ACC synthase 7) (S-adenosyl-L-methionine methylthioadenosine-lyase 7).	0	GO_ID:33574	TAIR|gene:2136778 SPTR:Q9STR4 symbol:AT4G26200.1 [GO:0009693 "ethylene biosynthesis" evidence=ISS] [GO:0016847 "1-aminocyclopropane-1-carboxylate synthase activity" evidence=ISS] InterPro:IPR001176 InterPro:IPR004839 Pfam:PF00155 InterPro:IPR004838 PRINTS:PR00753 PROSITE:PS00105 HSSP:P18485 EMBL:AL161564 EMBL:AL049171 EMBL:AF332390 PIR:T06004 SPTR:Q9STR4	0
TM0623.9	1.11.1.8.1	E2.6.1.-D, patA aminotransferase [EC:2.6.1.-] [COG:COG0436]	ath:At4g37770	T28I19.50; 1-aminocyclopropane-1-carboxylate synthase, putative / ACC synthase, putative [EC:4.4.1.14] [KO:K01762]	5e-147	TM1255	COG0436	3e-23	1A17_ARATH	Ethylenebiosynthesis;Fruitripening;Lyase;Pyridoxalphosphate,1-aminocyclopropane-1-carboxylate synthase 7 (EC 4.4.1.14) (ACC synthase 7) (S-adenosyl-L-methionine methylthioadenosine-lyase 7).	0	GO_ID:33574	TAIR|gene:2136778 SPTR:Q9STR4 symbol:AT4G26200.1 [GO:0009693 "ethylene biosynthesis" evidence=ISS] [GO:0016847 "1-aminocyclopropane-1-carboxylate synthase activity" evidence=ISS] InterPro:IPR001176 InterPro:IPR004839 Pfam:PF00155 InterPro:IPR004838 PRINTS:PR00753 PROSITE:PS00105 HSSP:P18485 EMBL:AL161564 EMBL:AL049171 EMBL:AF332390 PIR:T06004 SPTR:Q9STR4	0
TM0623.9	1.5.8.12	E2.6.1.-D, patA aminotransferase [EC:2.6.1.-] [COG:COG0436] [GO:0008483]	ath:At4g37770	T28I19.50; 1-aminocyclopropane-1-carboxylate synthase, putative / ACC synthase, putative [EC:4.4.1.14] [KO:K01762]	5e-147	TM1255	COG0436	3e-23	1A17_ARATH	Ethylenebiosynthesis;Fruitripening;Lyase;Pyridoxalphosphate,1-aminocyclopropane-1-carboxylate synthase 7 (EC 4.4.1.14) (ACC synthase 7) (S-adenosyl-L-methionine methylthioadenosine-lyase 7).	0	GO_ID:33574	TAIR|gene:2136778 SPTR:Q9STR4 symbol:AT4G26200.1 [GO:0009693 "ethylene biosynthesis" evidence=ISS] [GO:0016847 "1-aminocyclopropane-1-carboxylate synthase activity" evidence=ISS] InterPro:IPR001176 InterPro:IPR004839 Pfam:PF00155 InterPro:IPR004838 PRINTS:PR00753 PROSITE:PS00105 HSSP:P18485 EMBL:AL161564 EMBL:AL049171 EMBL:AF332390 PIR:T06004 SPTR:Q9STR4	0
TM0623.9	1.5.2.1.1	E2.6.1.1A, aspB aspartate aminotransferase [COG:COG0436]	ath:At4g37770	T28I19.50; 1-aminocyclopropane-1-carboxylate synthase, putative / ACC synthase, putative [EC:4.4.1.14] [KO:K01762]	5e-147	TM1255	COG0436	3e-23	1A17_ARATH	Ethylenebiosynthesis;Fruitripening;Lyase;Pyridoxalphosphate,1-aminocyclopropane-1-carboxylate synthase 7 (EC 4.4.1.14) (ACC synthase 7) (S-adenosyl-L-methionine methylthioadenosine-lyase 7).	0	GO_ID:33574	TAIR|gene:2136778 SPTR:Q9STR4 symbol:AT4G26200.1 [GO:0009693 "ethylene biosynthesis" evidence=ISS] [GO:0016847 "1-aminocyclopropane-1-carboxylate synthase activity" evidence=ISS] InterPro:IPR001176 InterPro:IPR004839 Pfam:PF00155 InterPro:IPR004838 PRINTS:PR00753 PROSITE:PS00105 HSSP:P18485 EMBL:AL161564 EMBL:AL049171 EMBL:AF332390 PIR:T06004 SPTR:Q9STR4	0
TM0623.9	1.5.7.7	E2.6.1.66, avtA valine--pyruvate aminotransferase [EC:2.6.1.66] [COG:COG0436] [GO:0009042]	ath:At4g37770	T28I19.50; 1-aminocyclopropane-1-carboxylate synthase, putative / ACC synthase, putative [EC:4.4.1.14] [KO:K01762]	5e-147	TM1255	COG0436	3e-23	1A17_ARATH	Ethylenebiosynthesis;Fruitripening;Lyase;Pyridoxalphosphate,1-aminocyclopropane-1-carboxylate synthase 7 (EC 4.4.1.14) (ACC synthase 7) (S-adenosyl-L-methionine methylthioadenosine-lyase 7).	0	GO_ID:33574	TAIR|gene:2136778 SPTR:Q9STR4 symbol:AT4G26200.1 [GO:0009693 "ethylene biosynthesis" evidence=ISS] [GO:0016847 "1-aminocyclopropane-1-carboxylate synthase activity" evidence=ISS] InterPro:IPR001176 InterPro:IPR004839 Pfam:PF00155 InterPro:IPR004838 PRINTS:PR00753 PROSITE:PS00105 HSSP:P18485 EMBL:AL161564 EMBL:AL049171 EMBL:AF332390 PIR:T06004 SPTR:Q9STR4	0
TM0623.9	1.5.15.22.1	E2.6.1.1A, aspB aspartate aminotransferase [COG:COG0436]	ath:At4g37770	T28I19.50; 1-aminocyclopropane-1-carboxylate synthase, putative / ACC synthase, putative [EC:4.4.1.14] [KO:K01762]	5e-147	TM1255	COG0436	3e-23	1A17_ARATH	Ethylenebiosynthesis;Fruitripening;Lyase;Pyridoxalphosphate,1-aminocyclopropane-1-carboxylate synthase 7 (EC 4.4.1.14) (ACC synthase 7) (S-adenosyl-L-methionine methylthioadenosine-lyase 7).	0	GO_ID:33574	TAIR|gene:2136778 SPTR:Q9STR4 symbol:AT4G26200.1 [GO:0009693 "ethylene biosynthesis" evidence=ISS] [GO:0016847 "1-aminocyclopropane-1-carboxylate synthase activity" evidence=ISS] InterPro:IPR001176 InterPro:IPR004839 Pfam:PF00155 InterPro:IPR004838 PRINTS:PR00753 PROSITE:PS00105 HSSP:P18485 EMBL:AL161564 EMBL:AL049171 EMBL:AF332390 PIR:T06004 SPTR:Q9STR4	0
TM0623.9	1.5.2.7	E2.6.1.2, GPT alanine transaminase [EC:2.6.1.2] [COG:COG0436] [GO:0004021]	ath:At4g37770	T28I19.50; 1-aminocyclopropane-1-carboxylate synthase, putative / ACC synthase, putative [EC:4.4.1.14] [KO:K01762]	5e-147	TM1255	COG0436	3e-23	1A17_ARATH	Ethylenebiosynthesis;Fruitripening;Lyase;Pyridoxalphosphate,1-aminocyclopropane-1-carboxylate synthase 7 (EC 4.4.1.14) (ACC synthase 7) (S-adenosyl-L-methionine methylthioadenosine-lyase 7).	0	GO_ID:33574	TAIR|gene:2136778 SPTR:Q9STR4 symbol:AT4G26200.1 [GO:0009693 "ethylene biosynthesis" evidence=ISS] [GO:0016847 "1-aminocyclopropane-1-carboxylate synthase activity" evidence=ISS] InterPro:IPR001176 InterPro:IPR004839 Pfam:PF00155 InterPro:IPR004838 PRINTS:PR00753 PROSITE:PS00105 HSSP:P18485 EMBL:AL161564 EMBL:AL049171 EMBL:AF332390 PIR:T06004 SPTR:Q9STR4	0
TM0623.9	1.5.5.10.1	E2.6.1.1A, aspB aspartate aminotransferase [COG:COG0436]	ath:At4g37770	T28I19.50; 1-aminocyclopropane-1-carboxylate synthase, putative / ACC synthase, putative [EC:4.4.1.14] [KO:K01762]	5e-147	TM1255	COG0436	3e-23	1A17_ARATH	Ethylenebiosynthesis;Fruitripening;Lyase;Pyridoxalphosphate,1-aminocyclopropane-1-carboxylate synthase 7 (EC 4.4.1.14) (ACC synthase 7) (S-adenosyl-L-methionine methylthioadenosine-lyase 7).	0	GO_ID:33574	TAIR|gene:2136778 SPTR:Q9STR4 symbol:AT4G26200.1 [GO:0009693 "ethylene biosynthesis" evidence=ISS] [GO:0016847 "1-aminocyclopropane-1-carboxylate synthase activity" evidence=ISS] InterPro:IPR001176 InterPro:IPR004839 Pfam:PF00155 InterPro:IPR004838 PRINTS:PR00753 PROSITE:PS00105 HSSP:P18485 EMBL:AL161564 EMBL:AL049171 EMBL:AF332390 PIR:T06004 SPTR:Q9STR4	0
TM0623.9	1.10.16.3.1	E2.6.1.1A, aspB aspartate aminotransferase [COG:COG0436]	ath:At4g37770	T28I19.50; 1-aminocyclopropane-1-carboxylate synthase, putative / ACC synthase, putative [EC:4.4.1.14] [KO:K01762]	5e-147	TM1255	COG0436	3e-23	1A17_ARATH	Ethylenebiosynthesis;Fruitripening;Lyase;Pyridoxalphosphate,1-aminocyclopropane-1-carboxylate synthase 7 (EC 4.4.1.14) (ACC synthase 7) (S-adenosyl-L-methionine methylthioadenosine-lyase 7).	0	GO_ID:33574	TAIR|gene:2136778 SPTR:Q9STR4 symbol:AT4G26200.1 [GO:0009693 "ethylene biosynthesis" evidence=ISS] [GO:0016847 "1-aminocyclopropane-1-carboxylate synthase activity" evidence=ISS] InterPro:IPR001176 InterPro:IPR004839 Pfam:PF00155 InterPro:IPR004838 PRINTS:PR00753 PROSITE:PS00105 HSSP:P18485 EMBL:AL161564 EMBL:AL049171 EMBL:AF332390 PIR:T06004 SPTR:Q9STR4	0
TM0623.9	1.6.3.9.2	E2.6.1.-D, patA aminotransferase [EC:2.6.1.-] [COG:COG0436]	ath:At4g37770	T28I19.50; 1-aminocyclopropane-1-carboxylate synthase, putative / ACC synthase, putative [EC:4.4.1.14] [KO:K01762]	5e-147	TM1255	COG0436	3e-23	1A17_ARATH	Ethylenebiosynthesis;Fruitripening;Lyase;Pyridoxalphosphate,1-aminocyclopropane-1-carboxylate synthase 7 (EC 4.4.1.14) (ACC synthase 7) (S-adenosyl-L-methionine methylthioadenosine-lyase 7).	0	GO_ID:33574	TAIR|gene:2136778 SPTR:Q9STR4 symbol:AT4G26200.1 [GO:0009693 "ethylene biosynthesis" evidence=ISS] [GO:0016847 "1-aminocyclopropane-1-carboxylate synthase activity" evidence=ISS] InterPro:IPR001176 InterPro:IPR004839 Pfam:PF00155 InterPro:IPR004838 PRINTS:PR00753 PROSITE:PS00105 HSSP:P18485 EMBL:AL161564 EMBL:AL049171 EMBL:AF332390 PIR:T06004 SPTR:Q9STR4	0
TM0623.9	1.5.10.13.1	E2.6.1.1A, aspB aspartate aminotransferase [COG:COG0436]	ath:At4g37770	T28I19.50; 1-aminocyclopropane-1-carboxylate synthase, putative / ACC synthase, putative [EC:4.4.1.14] [KO:K01762]	5e-147	TM1255	COG0436	3e-23	1A17_ARATH	Ethylenebiosynthesis;Fruitripening;Lyase;Pyridoxalphosphate,1-aminocyclopropane-1-carboxylate synthase 7 (EC 4.4.1.14) (ACC synthase 7) (S-adenosyl-L-methionine methylthioadenosine-lyase 7).	0	GO_ID:33574	TAIR|gene:2136778 SPTR:Q9STR4 symbol:AT4G26200.1 [GO:0009693 "ethylene biosynthesis" evidence=ISS] [GO:0016847 "1-aminocyclopropane-1-carboxylate synthase activity" evidence=ISS] InterPro:IPR001176 InterPro:IPR004839 Pfam:PF00155 InterPro:IPR004838 PRINTS:PR00753 PROSITE:PS00105 HSSP:P18485 EMBL:AL161564 EMBL:AL049171 EMBL:AF332390 PIR:T06004 SPTR:Q9STR4	0
TM0623.9	1.1.13.35	E4.4.1.14 1-aminocyclopropane-1-carboxylate synthase [EC:4.4.1.14] [GO:0016847]	ath:At4g37770	T28I19.50; 1-aminocyclopropane-1-carboxylate synthase, putative / ACC synthase, putative [EC:4.4.1.14] [KO:K01762]	5e-147	TM1255	COG0436	3e-23	1A17_ARATH	Ethylenebiosynthesis;Fruitripening;Lyase;Pyridoxalphosphate,1-aminocyclopropane-1-carboxylate synthase 7 (EC 4.4.1.14) (ACC synthase 7) (S-adenosyl-L-methionine methylthioadenosine-lyase 7).	0	GO_ID:33574	TAIR|gene:2136778 SPTR:Q9STR4 symbol:AT4G26200.1 [GO:0009693 "ethylene biosynthesis" evidence=ISS] [GO:0016847 "1-aminocyclopropane-1-carboxylate synthase activity" evidence=ISS] InterPro:IPR001176 InterPro:IPR004839 Pfam:PF00155 InterPro:IPR004838 PRINTS:PR00753 PROSITE:PS00105 HSSP:P18485 EMBL:AL161564 EMBL:AL049171 EMBL:AF332390 PIR:T06004 SPTR:Q9STR4	0
TM0623.9	1.5.12.1.1	E2.6.1.1A, aspB aspartate aminotransferase [COG:COG0436]	ath:At4g37770	T28I19.50; 1-aminocyclopropane-1-carboxylate synthase, putative / ACC synthase, putative [EC:4.4.1.14] [KO:K01762]	5e-147	TM1255	COG0436	3e-23	1A17_ARATH	Ethylenebiosynthesis;Fruitripening;Lyase;Pyridoxalphosphate,1-aminocyclopropane-1-carboxylate synthase 7 (EC 4.4.1.14) (ACC synthase 7) (S-adenosyl-L-methionine methylthioadenosine-lyase 7).	0	GO_ID:33574	TAIR|gene:2136778 SPTR:Q9STR4 symbol:AT4G26200.1 [GO:0009693 "ethylene biosynthesis" evidence=ISS] [GO:0016847 "1-aminocyclopropane-1-carboxylate synthase activity" evidence=ISS] InterPro:IPR001176 InterPro:IPR004839 Pfam:PF00155 InterPro:IPR004838 PRINTS:PR00753 PROSITE:PS00105 HSSP:P18485 EMBL:AL161564 EMBL:AL049171 EMBL:AF332390 PIR:T06004 SPTR:Q9STR4	0
TM0623.9	1.10.8.1.1	E2.6.1.1A, aspB aspartate aminotransferase [COG:COG0436]	ath:At4g37770	T28I19.50; 1-aminocyclopropane-1-carboxylate synthase, putative / ACC synthase, putative [EC:4.4.1.14] [KO:K01762]	5e-147	TM1255	COG0436	3e-23	1A17_ARATH	Ethylenebiosynthesis;Fruitripening;Lyase;Pyridoxalphosphate,1-aminocyclopropane-1-carboxylate synthase 7 (EC 4.4.1.14) (ACC synthase 7) (S-adenosyl-L-methionine methylthioadenosine-lyase 7).	0	GO_ID:33574	TAIR|gene:2136778 SPTR:Q9STR4 symbol:AT4G26200.1 [GO:0009693 "ethylene biosynthesis" evidence=ISS] [GO:0016847 "1-aminocyclopropane-1-carboxylate synthase activity" evidence=ISS] InterPro:IPR001176 InterPro:IPR004839 Pfam:PF00155 InterPro:IPR004838 PRINTS:PR00753 PROSITE:PS00105 HSSP:P18485 EMBL:AL161564 EMBL:AL049171 EMBL:AF332390 PIR:T06004 SPTR:Q9STR4	0
TM0623.9	1.5.8.7	E2.6.1.17 N-succinyldiaminopimelate aminotransferase [EC:2.6.1.17] [COG:COG0436] [GO:0009016]	ath:At4g37770	T28I19.50; 1-aminocyclopropane-1-carboxylate synthase, putative / ACC synthase, putative [EC:4.4.1.14] [KO:K01762]	5e-147	TM1255	COG0436	3e-23	1A17_ARATH	Ethylenebiosynthesis;Fruitripening;Lyase;Pyridoxalphosphate,1-aminocyclopropane-1-carboxylate synthase 7 (EC 4.4.1.14) (ACC synthase 7) (S-adenosyl-L-methionine methylthioadenosine-lyase 7).	0	GO_ID:33574	TAIR|gene:2136778 SPTR:Q9STR4 symbol:AT4G26200.1 [GO:0009693 "ethylene biosynthesis" evidence=ISS] [GO:0016847 "1-aminocyclopropane-1-carboxylate synthase activity" evidence=ISS] InterPro:IPR001176 InterPro:IPR004839 Pfam:PF00155 InterPro:IPR004838 PRINTS:PR00753 PROSITE:PS00105 HSSP:P18485 EMBL:AL161564 EMBL:AL049171 EMBL:AF332390 PIR:T06004 SPTR:Q9STR4	0
TM0623.9	1.5.1.10.1	E2.6.1.1A, aspB aspartate aminotransferase [COG:COG0436]	ath:At4g37770	T28I19.50; 1-aminocyclopropane-1-carboxylate synthase, putative / ACC synthase, putative [EC:4.4.1.14] [KO:K01762]	5e-147	TM1255	COG0436	3e-23	1A17_ARATH	Ethylenebiosynthesis;Fruitripening;Lyase;Pyridoxalphosphate,1-aminocyclopropane-1-carboxylate synthase 7 (EC 4.4.1.14) (ACC synthase 7) (S-adenosyl-L-methionine methylthioadenosine-lyase 7).	0	GO_ID:33574	TAIR|gene:2136778 SPTR:Q9STR4 symbol:AT4G26200.1 [GO:0009693 "ethylene biosynthesis" evidence=ISS] [GO:0016847 "1-aminocyclopropane-1-carboxylate synthase activity" evidence=ISS] InterPro:IPR001176 InterPro:IPR004839 Pfam:PF00155 InterPro:IPR004838 PRINTS:PR00753 PROSITE:PS00105 HSSP:P18485 EMBL:AL161564 EMBL:AL049171 EMBL:AF332390 PIR:T06004 SPTR:Q9STR4	0
TM0623.9	1.2.4.14.1	E2.6.1.1A, aspB aspartate aminotransferase [COG:COG0436]	ath:At4g37770	T28I19.50; 1-aminocyclopropane-1-carboxylate synthase, putative / ACC synthase, putative [EC:4.4.1.14] [KO:K01762]	5e-147	TM1255	COG0436	3e-23	1A17_ARATH	Ethylenebiosynthesis;Fruitripening;Lyase;Pyridoxalphosphate,1-aminocyclopropane-1-carboxylate synthase 7 (EC 4.4.1.14) (ACC synthase 7) (S-adenosyl-L-methionine methylthioadenosine-lyase 7).	0	GO_ID:33574	TAIR|gene:2136778 SPTR:Q9STR4 symbol:AT4G26200.1 [GO:0009693 "ethylene biosynthesis" evidence=ISS] [GO:0016847 "1-aminocyclopropane-1-carboxylate synthase activity" evidence=ISS] InterPro:IPR001176 InterPro:IPR004839 Pfam:PF00155 InterPro:IPR004838 PRINTS:PR00753 PROSITE:PS00105 HSSP:P18485 EMBL:AL161564 EMBL:AL049171 EMBL:AF332390 PIR:T06004 SPTR:Q9STR4	0
chr4.CM0046.19	99.2	Unclassified without homolog
Ljwgs_035039.1	4.2.2.23.10	SPOVK stage V sporulation protein K [COG:COG0464]				YPR173c	COG0464	5e-13	VPS4_YEAST	ATP-binding;Completeproteome;Nucleotide-binding;Proteintransport;Transport;Vacuole,Vacuolar protein sorting-associated protein VPS4 (END13 protein) (DOA4-independent degradation protein 6).	1e-12	GO_ID:39985	TAIR|gene:3694258 SPTR:Q9ZNT0 symbol:AT2G27600.1 [GO:0005524 "ATP binding" evidence=ISS] InterPro:IPR003593 InterPro:IPR003959 InterPro:IPR003960 Pfam:PF00004 Prosite:PS00674 SMART:SM00382 GO:GO:0000910 InterPro:IPR007330 Pfam:PF04212 SMART:SM00745 HSSP:Q01853 EMBL:AC006232 EMBL:AC005824 EMBL:AY091684 EMBL:AF367297 PIR:F84674 SPTR:Q9ZNT0	4e-38
TM1051.22.2	99.2	Unclassified without homolog
Ljwgs_110351.1	99.1.4.1862	GO_ID:49390										GO_ID:49390	TAIR|gene:2086818 SPTR:Q9LHN9 symbol:AT3G13600.1 [GO:0000004 "biological process unknown" evidence=ND] [GO:0008372 "cellular component unknown" evidence=ND] [GO:0005516 "calmodulin binding" evidence=ISS] Pfam:PF00612 InterPro:IPR000048 SMART:SM00015 EMBL:AP002038 SPTR:Q9LHN9	3e-26
Ljwgs_007374.1	99.1.3.1.43	EC 2.3.1.162							T5AT_TAXCH	Acyltransferase;Taxolbiosynthesis;Transferase,Taxadien-5-alpha-ol O-acetyltransferase (EC 2.3.1.162) (Taxa- 4(20),11(12)-dien-5alpha-ol-O-acetyltransferase) (Taxadienol acetyltransferase).	5e-52	GO_ID:43927	TAIR|gene:2099703 SPTR:Q9SRQ2 symbol:AT3G03480.1 [GO:0008372 "cellular component unknown" evidence=ND] Pfam:PF02458 InterPro:IPR003480 EMBL:AC009895 EMBL:AF500201 SPTR:Q9SRQ2	2e-120
Ljwgs_007374.1	99.1.4.3458	GO_ID:43927							T5AT_TAXCH	Acyltransferase;Taxolbiosynthesis;Transferase,Taxadien-5-alpha-ol O-acetyltransferase (EC 2.3.1.162) (Taxa- 4(20),11(12)-dien-5alpha-ol-O-acetyltransferase) (Taxadienol acetyltransferase).	5e-52	GO_ID:43927	TAIR|gene:2099703 SPTR:Q9SRQ2 symbol:AT3G03480.1 [GO:0008372 "cellular component unknown" evidence=ND] Pfam:PF02458 InterPro:IPR003480 EMBL:AC009895 EMBL:AF500201 SPTR:Q9SRQ2	2e-120
gi45635475	99.2	Unclassified without homolog
Ljwgs_019438.1	99.1.4.3106	GO_ID:44571	ddi:DDB0214998	cprB; cysteine protease [EC:3.4.22.15] [KO:K01365]	5e-41	AF1946_1	COG1572	1e-11	CYSEP_PHAVU	Endoplasmicreticulum;Glycoprotein;Hydrolase;Protease;Signal;Thiolprotease;Zymogen,Vignain precursor (EC 3.4.22.-) (Bean endopeptidase) (Cysteine proteinase EP-C1).	2e-108	GO_ID:44571	TAIR|gene:2157711 SPTR:Q9FGR9 symbol:AT5G50260.1 [GO:0006508 "proteolysis" evidence=ISS] [GO:0008234 "cysteine-type peptidase activity" evidence=ISS] InterPro:IPR000886 InterPro:IPR000668 InterPro:IPR000169 Pfam:PF00112 PROSITE:PS00640 PROSITE:PS00139 PROSITE:PS00639 PRINTS:PR00705 ProDom:PD000158 SMART:SM00645 PROSITE:PS00014 HSSP:O65039 MEROPS:C01.010 EMBL:AB024031 EMBL:AY091087 SMR:Q9FGR9 SPTR…	8e-88
Ljwgs_019438.1	99.1.3.1.107	EC 3.4.22.-	ddi:DDB0214998	cprB; cysteine protease [EC:3.4.22.15] [KO:K01365]	5e-41	AF1946_1	COG1572	1e-11	CYSEP_PHAVU	Endoplasmicreticulum;Glycoprotein;Hydrolase;Protease;Signal;Thiolprotease;Zymogen,Vignain precursor (EC 3.4.22.-) (Bean endopeptidase) (Cysteine proteinase EP-C1).	2e-108	GO_ID:44571	TAIR|gene:2157711 SPTR:Q9FGR9 symbol:AT5G50260.1 [GO:0006508 "proteolysis" evidence=ISS] [GO:0008234 "cysteine-type peptidase activity" evidence=ISS] InterPro:IPR000886 InterPro:IPR000668 InterPro:IPR000169 Pfam:PF00112 PROSITE:PS00640 PROSITE:PS00139 PROSITE:PS00639 PRINTS:PR00705 ProDom:PD000158 SMART:SM00645 PROSITE:PS00014 HSSP:O65039 MEROPS:C01.010 EMBL:AB024031 EMBL:AY091087 SMR:Q9FGR9 SPTR…	8e-88
Ljwgs_019438.1	99.1.2.7	COG1572	ddi:DDB0214998	cprB; cysteine protease [EC:3.4.22.15] [KO:K01365]	5e-41	AF1946_1	COG1572	1e-11	CYSEP_PHAVU	Endoplasmicreticulum;Glycoprotein;Hydrolase;Protease;Signal;Thiolprotease;Zymogen,Vignain precursor (EC 3.4.22.-) (Bean endopeptidase) (Cysteine proteinase EP-C1).	2e-108	GO_ID:44571	TAIR|gene:2157711 SPTR:Q9FGR9 symbol:AT5G50260.1 [GO:0006508 "proteolysis" evidence=ISS] [GO:0008234 "cysteine-type peptidase activity" evidence=ISS] InterPro:IPR000886 InterPro:IPR000668 InterPro:IPR000169 Pfam:PF00112 PROSITE:PS00640 PROSITE:PS00139 PROSITE:PS00639 PRINTS:PR00705 ProDom:PD000158 SMART:SM00645 PROSITE:PS00014 HSSP:O65039 MEROPS:C01.010 EMBL:AB024031 EMBL:AY091087 SMR:Q9FGR9 SPTR…	8e-88
Ljwgs_019438.1	99.1.1.73	KO:K01365	ddi:DDB0214998	cprB; cysteine protease [EC:3.4.22.15] [KO:K01365]	5e-41	AF1946_1	COG1572	1e-11	CYSEP_PHAVU	Endoplasmicreticulum;Glycoprotein;Hydrolase;Protease;Signal;Thiolprotease;Zymogen,Vignain precursor (EC 3.4.22.-) (Bean endopeptidase) (Cysteine proteinase EP-C1).	2e-108	GO_ID:44571	TAIR|gene:2157711 SPTR:Q9FGR9 symbol:AT5G50260.1 [GO:0006508 "proteolysis" evidence=ISS] [GO:0008234 "cysteine-type peptidase activity" evidence=ISS] InterPro:IPR000886 InterPro:IPR000668 InterPro:IPR000169 Pfam:PF00112 PROSITE:PS00640 PROSITE:PS00139 PROSITE:PS00639 PRINTS:PR00705 ProDom:PD000158 SMART:SM00645 PROSITE:PS00014 HSSP:O65039 MEROPS:C01.010 EMBL:AB024031 EMBL:AY091087 SMR:Q9FGR9 SPTR…	8e-88
TM0651.8	99.1.4.643	GO_ID:45845										GO_ID:45845	TAIR|gene:2129974 SPTR:Q8RXC3 symbol:AT4G16050.1 [GO:0005554 "molecular function unknown" evidence=ND] [GO:0000004 "biological process unknown" evidence=ND] [GO:0008372 "cellular component unknown" evidence=ND] EMBL:AY081354 EMBL:AY128846 SPTR:Q8RXC3	2e-13
chr5.CM0569.37.1	99.2	Unclassified without homolog
chr6.BM1714.12	99.1.4.217	GO_ID:37833							MYB4_ORYSA	DNA-binding;Nuclearprotein;Transcription;Transcriptionregulation,Myb-related protein Myb4 (OsMyb4) (Transcription factor RLTR1).	1e-61	GO_ID:37833	TAIR|gene:3694326 SPTR:Q9SJX8 symbol:AT2G31180.1 [GO:0006355 "regulation of transcription, DNA-dependent" evidence=ISS] [GO:0003700 "transcription factor activity" evidence=ISS] [GO:0003677 "DNA binding" evidence=ISS] InterPro:IPR001005 Pfam:PF00249 InterPro:IPR012287 GO:GO:0005634 PROSITE:PS50090 SMART:SM00717 HSSP:P06876 PROSITE:PS00037 PROSITE:PS00334 EMBL:AC005311 EMBL:AC006593 EMBL:AY519575 …	6e-65
chr6.BM1714.12	99.1.3.2.610	MYB4_ORYSA							MYB4_ORYSA	DNA-binding;Nuclearprotein;Transcription;Transcriptionregulation,Myb-related protein Myb4 (OsMyb4) (Transcription factor RLTR1).	1e-61	GO_ID:37833	TAIR|gene:3694326 SPTR:Q9SJX8 symbol:AT2G31180.1 [GO:0006355 "regulation of transcription, DNA-dependent" evidence=ISS] [GO:0003700 "transcription factor activity" evidence=ISS] [GO:0003677 "DNA binding" evidence=ISS] InterPro:IPR001005 Pfam:PF00249 InterPro:IPR012287 GO:GO:0005634 PROSITE:PS50090 SMART:SM00717 HSSP:P06876 PROSITE:PS00037 PROSITE:PS00334 EMBL:AC005311 EMBL:AC006593 EMBL:AY519575 …	6e-65
chr4.CM0025.12.1	99.1.4.1724	GO_ID:50154										GO_ID:50154	TAIR|gene:2153004 SPTR:Q9FJ33 symbol:AT5G41810.1 [GO:0005554 "molecular function unknown" evidence=ND] [GO:0000004 "biological process unknown" evidence=ND] [GO:0008372 "cellular component unknown" evidence=ND] EMBL:AB016871 EMBL:AY081740 SPTR:Q9FJ33	4e-11
Ljwgs_075517.0.1	99.2	Unclassified without homolog
TM0879.2	1.2.6.9	E1.11.1.7 peroxidase [EC:1.11.1.7] [GO:0004601]	ath:At5g05340	K18I23.14; peroxidase, putative [EC:1.11.1.7] [KO:K00430]	5e-63				PER1_ARAHY	3D-structure;Calcium;Glycoprotein;Heme;Hydrogenperoxide;Iron;Metal-binding;Multigenefamily;Oxidoreductase;Peroxidase;Pyrrolidonecarboxylicacid;Signal,Cationic peroxidase 1 precursor (EC 1.11.1.7) (PNPC1).	5e-66	GO_ID:16441	TAIR|gene:3435718 SPTR:Q9M9Q9 symbol:AT1G14550.1 [GO:0004601 "peroxidase activity" evidence=ISS] InterPro:IPR002016 InterPro:IPR000823 Pfam:PF00141 InterPro:IPR010255 PROSITE:PS00435 PROSITE:PS00436 PRINTS:PR00458 PROSITE:PS50873 PRINTS:PR00461 EMBL:AC012188 EMBL:AC010657 HSSP:P22195 GeneFarm:1516 SPTR:Q9M9Q9	1e-51
TM0879.2	1.3.11.18	E1.11.1.7 peroxidase [EC:1.11.1.7] [GO:0004601]	ath:At5g05340	K18I23.14; peroxidase, putative [EC:1.11.1.7] [KO:K00430]	5e-63				PER1_ARAHY	3D-structure;Calcium;Glycoprotein;Heme;Hydrogenperoxide;Iron;Metal-binding;Multigenefamily;Oxidoreductase;Peroxidase;Pyrrolidonecarboxylicacid;Signal,Cationic peroxidase 1 precursor (EC 1.11.1.7) (PNPC1).	5e-66	GO_ID:16441	TAIR|gene:3435718 SPTR:Q9M9Q9 symbol:AT1G14550.1 [GO:0004601 "peroxidase activity" evidence=ISS] InterPro:IPR002016 InterPro:IPR000823 Pfam:PF00141 InterPro:IPR010255 PROSITE:PS00435 PROSITE:PS00436 PRINTS:PR00458 PROSITE:PS50873 PRINTS:PR00461 EMBL:AC012188 EMBL:AC010657 HSSP:P22195 GeneFarm:1516 SPTR:Q9M9Q9	1e-51
TM0879.2	1.5.13.21	E1.11.1.7 peroxidase [EC:1.11.1.7] [GO:0004601]	ath:At5g05340	K18I23.14; peroxidase, putative [EC:1.11.1.7] [KO:K00430]	5e-63				PER1_ARAHY	3D-structure;Calcium;Glycoprotein;Heme;Hydrogenperoxide;Iron;Metal-binding;Multigenefamily;Oxidoreductase;Peroxidase;Pyrrolidonecarboxylicacid;Signal,Cationic peroxidase 1 precursor (EC 1.11.1.7) (PNPC1).	5e-66	GO_ID:16441	TAIR|gene:3435718 SPTR:Q9M9Q9 symbol:AT1G14550.1 [GO:0004601 "peroxidase activity" evidence=ISS] InterPro:IPR002016 InterPro:IPR000823 Pfam:PF00141 InterPro:IPR010255 PROSITE:PS00435 PROSITE:PS00436 PRINTS:PR00458 PROSITE:PS50873 PRINTS:PR00461 EMBL:AC012188 EMBL:AC010657 HSSP:P22195 GeneFarm:1516 SPTR:Q9M9Q9	1e-51
TM0879.2	1.10.6.4	E1.11.1.7 peroxidase [EC:1.11.1.7] [GO:0004601]	ath:At5g05340	K18I23.14; peroxidase, putative [EC:1.11.1.7] [KO:K00430]	5e-63				PER1_ARAHY	3D-structure;Calcium;Glycoprotein;Heme;Hydrogenperoxide;Iron;Metal-binding;Multigenefamily;Oxidoreductase;Peroxidase;Pyrrolidonecarboxylicacid;Signal,Cationic peroxidase 1 precursor (EC 1.11.1.7) (PNPC1).	5e-66	GO_ID:16441	TAIR|gene:3435718 SPTR:Q9M9Q9 symbol:AT1G14550.1 [GO:0004601 "peroxidase activity" evidence=ISS] InterPro:IPR002016 InterPro:IPR000823 Pfam:PF00141 InterPro:IPR010255 PROSITE:PS00435 PROSITE:PS00436 PRINTS:PR00458 PROSITE:PS50873 PRINTS:PR00461 EMBL:AC012188 EMBL:AC010657 HSSP:P22195 GeneFarm:1516 SPTR:Q9M9Q9	1e-51
TM0461.2	99.1.3.2.114	ICI2_CANLI							ICI2_CANLI	Directproteinsequencing;Proteaseinhibitor;Serineproteaseinhibitor,Subtilisin inhibitor CLSI-II [Contains: Subtilisin inhibitor CLSI- III].	1e-51	GO_ID:29766	TAIR|gene:2197248 SPTR:Q8RXD5 symbol:AT1G73260.1 [GO:0000004 "biological process unknown" evidence=ND] [GO:0005739 "mitochondrion" evidence=IDA] [GO:0004866 "endopeptidase inhibitor activity" evidence=ISS] InterPro:IPR002160 GO:GO:0005739 Pfam:PF00197 PRINTS:PR00291 ProDom:PD000891 SMART:SM00452 PROSITE:PS00283 EMBL:AY081323 EMBL:BT002548 HSSP:P01070 SPTR:Q8RXD5	5e-13
TM0461.2	99.1.4.205	GO_ID:29766							ICI2_CANLI	Directproteinsequencing;Proteaseinhibitor;Serineproteaseinhibitor,Subtilisin inhibitor CLSI-II [Contains: Subtilisin inhibitor CLSI- III].	1e-51	GO_ID:29766	TAIR|gene:2197248 SPTR:Q8RXD5 symbol:AT1G73260.1 [GO:0000004 "biological process unknown" evidence=ND] [GO:0005739 "mitochondrion" evidence=IDA] [GO:0004866 "endopeptidase inhibitor activity" evidence=ISS] InterPro:IPR002160 GO:GO:0005739 Pfam:PF00197 PRINTS:PR00291 ProDom:PD000891 SMART:SM00452 PROSITE:PS00283 EMBL:AY081323 EMBL:BT002548 HSSP:P01070 SPTR:Q8RXD5	5e-13
TM0990.20	99.1.4.1734	GO_ID:29426										GO_ID:29426	TAIR|gene:2065154 SPTR:O22910 symbol:AT2G47360.1 [GO:0000004 "biological process unknown" evidence=ND] [GO:0005554 "molecular function unknown" evidence=ND] EMBL:AC002337 PIR:C84914 SPTR:O22910	9e-19
Ljwgs_080657.1	99.1.4.3312	GO_ID:18469										GO_ID:18469	TAIR|gene:2025350 SPTR:P92949 symbol:AT1G01580.1 [GO:0000293 "ferric-chelate reductase activity" evidence=ISS] [GO:0006118 "electron transport" evidence=ISS] [GO:0016020 "membrane" evidence=ISS] InterPro:IPR002916 InterPro:IPR000778 GO:GO:0016020 Pfam:PF01794 PRINTS:PR00466 EMBL:Y09581 EMBL:AY302057 SPTR:P92949	5e-60
chr1.CM0215.32	99.1.4.5582	GO_ID:28819										GO_ID:28819	TAIR|gene:2030877 SPTR:Q9LMT7 symbol:AT1G17930.1 [GO:0005554 "molecular function unknown" evidence=ND] [GO:0000004 "biological process unknown" evidence=ND] [GO:0008372 "cellular component unknown" evidence=ND] EMBL:AC034106 EMBL:AK221477 PIR:E86314 SPTR:Q9LMT7	2e-30
chr6.CM0055.8	99.1.4.5766	GO_ID:40539							OPT4_ARATH	Membrane;Peptidetransport;Proteintransport;Transmembrane;Transport,Oligopeptide transporter 4 (AtOPT4).	9e-55	GO_ID:40539	TAIR|gene:2173407 SPTR:Q9FME8 symbol:AT5G64410.1 [GO:0015198 "oligopeptide transporter activity" evidence=ISS] Pfam:PF03169 InterPro:IPR004813 TIGRFAMs:TIGR00728 InterPro:IPR004648 TIGRFAMs:TIGR00727 EMBL:AB008268 EMBL:AY099843 EMBL:BT000339 EMBL:AY087053 SPTR:Q9FME8	4e-55
chr6.CM0055.8	99.1.3.2.1443	OPT4_ARATH							OPT4_ARATH	Membrane;Peptidetransport;Proteintransport;Transmembrane;Transport,Oligopeptide transporter 4 (AtOPT4).	9e-55	GO_ID:40539	TAIR|gene:2173407 SPTR:Q9FME8 symbol:AT5G64410.1 [GO:0015198 "oligopeptide transporter activity" evidence=ISS] Pfam:PF03169 InterPro:IPR004813 TIGRFAMs:TIGR00728 InterPro:IPR004648 TIGRFAMs:TIGR00727 EMBL:AB008268 EMBL:AY099843 EMBL:BT000339 EMBL:AY087053 SPTR:Q9FME8	4e-55
chr2.CM0031.19	99.1.4.2744	GO_ID:53878										GO_ID:53878	TAIR|gene:2059273 SPTR:Q9ZVD2 symbol:AT2G27080.1 [GO:0005554 "molecular function unknown" evidence=ND] [GO:0000004 "biological process unknown" evidence=ND] [GO:0008372 "cellular component unknown" evidence=ND] InterPro:IPR010847 Pfam:PF07320 EMBL:AC005623 EMBL:AY052291 EMBL:AY061921 EMBL:AF370591 PIR:E84668 SPTR:Q9ZVD2	2e-52
Ljwgs_011443.1	1.5.2.2	E6.1.1.22, asnS asparaginyl-tRNA synthetase [EC:6.1.1.22] [COG:COG0017] [GO:0004816]	ath:At3g07420	F21O3.13; asparaginyl-tRNA synthetase 2, cytoplasmic / asparagine-tRNA ligase 2 (SYNC2) [EC:6.1.1.22] [KO:K01893]	1e-48	sll0495	COG0017	1e-39	SYNC2_ARATH	Aminoacyl-tRNAsynthetase;ATP-binding;Ligase;Nucleotide-binding;Proteinbiosynthesis,Asparaginyl-tRNA synthetase, cytoplasmic 2 (EC 6.1.1.22) (Asparagine-- tRNA ligase 2) (AsnRS 2).	7e-49	GO_ID:20915	TIGR_CMR|SO2218 SPTR:Q8EEZ1 symbol:SO2218 "asparaginyl-tRNA synthetase" [GO:0004816 "asparagine-tRNA ligase activity" evidence=ISS] [GO:0006421 "asparaginyl-tRNA aminoacylation" evidence=ISS] HAMAP:MF_00534 InterPro:IPR002312 Pfam:PF01336 Pfam:PF00152 InterPro:IPR006195 InterPro:IPR004364 InterPro:IPR004365 InterPro:IPR004522 PROSITE:PS50862 PRINTS:PR01042 TIGRFAMs:TIGR00457 HSSP:P13030 EMBL:AE01…	4e-37
Ljwgs_011443.1	2.2.3.15	E6.1.1.22, asnS asparaginyl-tRNA synthetase [EC:6.1.1.22] [COG:COG0017] [GO:0004816]	ath:At3g07420	F21O3.13; asparaginyl-tRNA synthetase 2, cytoplasmic / asparagine-tRNA ligase 2 (SYNC2) [EC:6.1.1.22] [KO:K01893]	1e-48	sll0495	COG0017	1e-39	SYNC2_ARATH	Aminoacyl-tRNAsynthetase;ATP-binding;Ligase;Nucleotide-binding;Proteinbiosynthesis,Asparaginyl-tRNA synthetase, cytoplasmic 2 (EC 6.1.1.22) (Asparagine-- tRNA ligase 2) (AsnRS 2).	7e-49	GO_ID:20915	TIGR_CMR|SO2218 SPTR:Q8EEZ1 symbol:SO2218 "asparaginyl-tRNA synthetase" [GO:0004816 "asparagine-tRNA ligase activity" evidence=ISS] [GO:0006421 "asparaginyl-tRNA aminoacylation" evidence=ISS] HAMAP:MF_00534 InterPro:IPR002312 Pfam:PF01336 Pfam:PF00152 InterPro:IPR006195 InterPro:IPR004364 InterPro:IPR004365 InterPro:IPR004522 PROSITE:PS50862 PRINTS:PR01042 TIGRFAMs:TIGR00457 HSSP:P13030 EMBL:AE01…	4e-37
chr4.CM0337.34.1	99.1.4.2244	GO_ID:29874				mlr6622	COG1814	2e-09	NO21_SOYBN	Nitrogenfixation;Nodulation,Nodulin 21 (N-21).	1e-32	GO_ID:29874	TAIR|gene:2080212 SPTR:Q9M2C0 symbol:AT3G43660.1 [GO:0000004 "biological process unknown" evidence=ND] Pfam:PF01988 InterPro:IPR008217 EMBL:AL138638 EMBL:BT010510 EMBL:AK176079 PIR:T47402 SPTR:Q9M2C0	3e-48
chr4.CM0337.34.1	99.1.2.88	COG1814				mlr6622	COG1814	2e-09	NO21_SOYBN	Nitrogenfixation;Nodulation,Nodulin 21 (N-21).	1e-32	GO_ID:29874	TAIR|gene:2080212 SPTR:Q9M2C0 symbol:AT3G43660.1 [GO:0000004 "biological process unknown" evidence=ND] Pfam:PF01988 InterPro:IPR008217 EMBL:AL138638 EMBL:BT010510 EMBL:AK176079 PIR:T47402 SPTR:Q9M2C0	3e-48
chr4.CM0337.34.1	99.1.3.2.1598	NO21_SOYBN				mlr6622	COG1814	2e-09	NO21_SOYBN	Nitrogenfixation;Nodulation,Nodulin 21 (N-21).	1e-32	GO_ID:29874	TAIR|gene:2080212 SPTR:Q9M2C0 symbol:AT3G43660.1 [GO:0000004 "biological process unknown" evidence=ND] Pfam:PF01988 InterPro:IPR008217 EMBL:AL138638 EMBL:BT010510 EMBL:AK176079 PIR:T47402 SPTR:Q9M2C0	3e-48
chr5.CM0571.17	99.1.3.2.1517	SPL11_ORYSA							SPL11_ORYSA	Repeat;Ublconjugationpathway,Spotted leaf protein 11 (Spotted leaf11) (Cell death-related protein SPL11).	4e-27	GO_ID:33444	TAIR|gene:2154655 SPTR:Q9FGD7 symbol:AT5G65500.1 [GO:0016301 "kinase activity" evidence=ISS] InterPro:IPR000719 InterPro:IPR003613 ProDom:PD000001 PROSITE:PS50011 Pfam:PF04564 SMART:SM00504 EMBL:AB026638 EMBL:AB026639 SPTR:Q9FGD7	9e-10
chr5.CM0571.17	99.1.4.4217	GO_ID:33444							SPL11_ORYSA	Repeat;Ublconjugationpathway,Spotted leaf protein 11 (Spotted leaf11) (Cell death-related protein SPL11).	4e-27	GO_ID:33444	TAIR|gene:2154655 SPTR:Q9FGD7 symbol:AT5G65500.1 [GO:0016301 "kinase activity" evidence=ISS] InterPro:IPR000719 InterPro:IPR003613 ProDom:PD000001 PROSITE:PS50011 Pfam:PF04564 SMART:SM00504 EMBL:AB026638 EMBL:AB026639 SPTR:Q9FGD7	9e-10
Ljwgs_005308.2	99.1.3.2.3450	BZRP_HUMAN	sme:SMa1079	tspO; TspO tryptophan rich sensory protein homologue [KO:K07185]	2e-11				BZRP_HUMAN	Membrane;Mitochondrion;Polymorphism;Receptor;Transmembrane,Peripheral-type benzodiazepine receptor (PBR) (PKBS) (Mitochondrial benzodiazepine receptor).	4e-09	GO_ID:11845	TAIR|gene:2043357 SPTR:O82245 symbol:AT2G47770.1 [GO:0005554 "molecular function unknown" evidence=ND] [GO:0000004 "biological process unknown" evidence=ND] Interpro:IPR004307 Pfam:PF03073 ProDom:PD006774 EMBL:AC005309 EMBL:AY045981 EMBL:AY079391 EMBL:AF428356 PIR:C84919 SPTR:O82245	4e-41
Ljwgs_005308.2	99.1.1.177	KO:K07185	sme:SMa1079	tspO; TspO tryptophan rich sensory protein homologue [KO:K07185]	2e-11				BZRP_HUMAN	Membrane;Mitochondrion;Polymorphism;Receptor;Transmembrane,Peripheral-type benzodiazepine receptor (PBR) (PKBS) (Mitochondrial benzodiazepine receptor).	4e-09	GO_ID:11845	TAIR|gene:2043357 SPTR:O82245 symbol:AT2G47770.1 [GO:0005554 "molecular function unknown" evidence=ND] [GO:0000004 "biological process unknown" evidence=ND] Interpro:IPR004307 Pfam:PF03073 ProDom:PD006774 EMBL:AC005309 EMBL:AY045981 EMBL:AY079391 EMBL:AF428356 PIR:C84919 SPTR:O82245	4e-41
Ljwgs_005308.2	99.1.4.5147	GO_ID:11845	sme:SMa1079	tspO; TspO tryptophan rich sensory protein homologue [KO:K07185]	2e-11				BZRP_HUMAN	Membrane;Mitochondrion;Polymorphism;Receptor;Transmembrane,Peripheral-type benzodiazepine receptor (PBR) (PKBS) (Mitochondrial benzodiazepine receptor).	4e-09	GO_ID:11845	TAIR|gene:2043357 SPTR:O82245 symbol:AT2G47770.1 [GO:0005554 "molecular function unknown" evidence=ND] [GO:0000004 "biological process unknown" evidence=ND] Interpro:IPR004307 Pfam:PF03073 ProDom:PD006774 EMBL:AC005309 EMBL:AY045981 EMBL:AY079391 EMBL:AF428356 PIR:C84919 SPTR:O82245	4e-41
chr3.CM0129.31	99.1.3.1.43	EC 2.3.1.162							T5AT_TAXCH	Acyltransferase;Taxolbiosynthesis;Transferase,Taxadien-5-alpha-ol O-acetyltransferase (EC 2.3.1.162) (Taxa- 4(20),11(12)-dien-5alpha-ol-O-acetyltransferase) (Taxadienol acetyltransferase).	4e-56	GO_ID:43927	TAIR|gene:2099703 SPTR:Q9SRQ2 symbol:AT3G03480.1 [GO:0008372 "cellular component unknown" evidence=ND] Pfam:PF02458 InterPro:IPR003480 EMBL:AC009895 EMBL:AF500201 SPTR:Q9SRQ2	2e-120
chr3.CM0129.31	99.1.4.3458	GO_ID:43927							T5AT_TAXCH	Acyltransferase;Taxolbiosynthesis;Transferase,Taxadien-5-alpha-ol O-acetyltransferase (EC 2.3.1.162) (Taxa- 4(20),11(12)-dien-5alpha-ol-O-acetyltransferase) (Taxadienol acetyltransferase).	4e-56	GO_ID:43927	TAIR|gene:2099703 SPTR:Q9SRQ2 symbol:AT3G03480.1 [GO:0008372 "cellular component unknown" evidence=ND] Pfam:PF02458 InterPro:IPR003480 EMBL:AC009895 EMBL:AF500201 SPTR:Q9SRQ2	2e-120
TM1226.13.2	99.2	Unclassified without homolog
gi45640401	99.2	Unclassified without homolog
Ljwgs_043736.1	99.1.4.5540	GO_ID:51013							GAT10_ARATH	Activator;DNA-binding;Metal-binding;Nuclearprotein;Transcription;Transcriptionregulation;Zinc;Zinc-finger,GATA transcription factor 10 (AtGATA-10).	1e-10	GO_ID:51013	TAIR|gene:3702804 SPTR:Q9SV30 symbol:AT3G54810.1 [GO:0003700 "transcription factor activity" evidence=ISS] InterPro:IPR000679 Pfam:PF00320 HSSP:P17679 SMART:SM00401 PROSITE:PS00344 PROSITE:PS50114 EMBL:AL138650 EMBL:AL049655 EMBL:AF412107 EMBL:AY078029 PIR:T06739 GeneFarm:3888 SPTR:Q9SV30	5e-11
Ljwgs_043736.1	99.1.3.2.1568	GAT10_ARATH							GAT10_ARATH	Activator;DNA-binding;Metal-binding;Nuclearprotein;Transcription;Transcriptionregulation;Zinc;Zinc-finger,GATA transcription factor 10 (AtGATA-10).	1e-10	GO_ID:51013	TAIR|gene:3702804 SPTR:Q9SV30 symbol:AT3G54810.1 [GO:0003700 "transcription factor activity" evidence=ISS] InterPro:IPR000679 Pfam:PF00320 HSSP:P17679 SMART:SM00401 PROSITE:PS00344 PROSITE:PS50114 EMBL:AL138650 EMBL:AL049655 EMBL:AF412107 EMBL:AY078029 PIR:T06739 GeneFarm:3888 SPTR:Q9SV30	5e-11
Ljwgs_047466.1	99.1.3.2.2511	TGA21_TOBAC							TGA21_TOBAC	Activator;Coiledcoil;DNA-binding;Nuclearprotein;Transcription;Transcriptionregulation,TGACG-sequence-specific DNA-binding protein TGA-2.1 (TGA2.1).	2e-36	GO_ID:19122	TAIR|gene:3435149 SPTR:Q93XM6 symbol:AT1G08320.1 [GO:0003700 "transcription factor activity" evidence=ISS] [GO:0003677 "DNA binding" evidence=ISS] InterPro:IPR004827 Pfam:PF00170 GO:GO:0005634 SMART:SM00338 PROSITE:PS50217 PROSITE:PS00036 InterPro:IPR011616 EMBL:AJ314757 SPTR:Q93XM6	9e-36
Ljwgs_047466.1	99.1.4.3501	GO_ID:19122							TGA21_TOBAC	Activator;Coiledcoil;DNA-binding;Nuclearprotein;Transcription;Transcriptionregulation,TGACG-sequence-specific DNA-binding protein TGA-2.1 (TGA2.1).	2e-36	GO_ID:19122	TAIR|gene:3435149 SPTR:Q93XM6 symbol:AT1G08320.1 [GO:0003700 "transcription factor activity" evidence=ISS] [GO:0003677 "DNA binding" evidence=ISS] InterPro:IPR004827 Pfam:PF00170 GO:GO:0005634 SMART:SM00338 PROSITE:PS50217 PROSITE:PS00036 InterPro:IPR011616 EMBL:AJ314757 SPTR:Q93XM6	9e-36
TM1670.18	1.9.4.15	E2.7.1.- [EC:2.7.1.-] [COG:COG0515 COG1493]	ath:At5g02290	T1E22.50; protein kinase, putative [EC:2.7.1.37] [KO:K00870]	1e-36	L138452_1	COG0515	3e-15	SIRK_ARATH	ATP-binding;Kinase;Leucine-richrepeat;Membrane;Nucleotide-binding;Plantdefense;Receptor;Repeat;Serine/threonine-proteinkinase;Signal;Transferase;Transmembrane,Senescence-induced receptor-like serine/threonine-protein kinase precursor (FLG22-induced receptor-like kinase 1).	2e-43	GO_ID:53934	TAIR|gene:2050986 SPTR:O22808 symbol:AT2G33580.1 [GO:0016301 "kinase activity" evidence=ISS] InterPro:IPR000719 Pfam:PF00069 InterPro:IPR002482 Pfam:PF01476 ProDom:PD000001 PROSITE:PS50011 EMBL:AC002332 EMBL:AF370600 PIR:C84747 SPTR:O22808	1e-165
TM1670.18	1.7.8.19	WAAY, rfaY lipopolysaccharide core biosynthesis protein RFAY [EC:2.7.-.-] [COG:COG0515]	ath:At5g02290	T1E22.50; protein kinase, putative [EC:2.7.1.37] [KO:K00870]	1e-36	L138452_1	COG0515	3e-15	SIRK_ARATH	ATP-binding;Kinase;Leucine-richrepeat;Membrane;Nucleotide-binding;Plantdefense;Receptor;Repeat;Serine/threonine-proteinkinase;Signal;Transferase;Transmembrane,Senescence-induced receptor-like serine/threonine-protein kinase precursor (FLG22-induced receptor-like kinase 1).	2e-43	GO_ID:53934	TAIR|gene:2050986 SPTR:O22808 symbol:AT2G33580.1 [GO:0016301 "kinase activity" evidence=ISS] InterPro:IPR000719 Pfam:PF00069 InterPro:IPR002482 Pfam:PF01476 ProDom:PD000001 PROSITE:PS50011 EMBL:AC002332 EMBL:AF370600 PIR:C84747 SPTR:O22808	1e-165
TM1670.18	1.1.17.19	E2.7.1.- [EC:2.7.1.-] [COG:COG0515 COG1493]	ath:At5g02290	T1E22.50; protein kinase, putative [EC:2.7.1.37] [KO:K00870]	1e-36	L138452_1	COG0515	3e-15	SIRK_ARATH	ATP-binding;Kinase;Leucine-richrepeat;Membrane;Nucleotide-binding;Plantdefense;Receptor;Repeat;Serine/threonine-proteinkinase;Signal;Transferase;Transmembrane,Senescence-induced receptor-like serine/threonine-protein kinase precursor (FLG22-induced receptor-like kinase 1).	2e-43	GO_ID:53934	TAIR|gene:2050986 SPTR:O22808 symbol:AT2G33580.1 [GO:0016301 "kinase activity" evidence=ISS] InterPro:IPR000719 Pfam:PF00069 InterPro:IPR002482 Pfam:PF01476 ProDom:PD000001 PROSITE:PS50011 EMBL:AC002332 EMBL:AF370600 PIR:C84747 SPTR:O22808	1e-165
TM1670.18	1.11.16.8	E2.7.1.- [EC:2.7.1.-] [COG:COG0515 COG1493]	ath:At5g02290	T1E22.50; protein kinase, putative [EC:2.7.1.37] [KO:K00870]	1e-36	L138452_1	COG0515	3e-15	SIRK_ARATH	ATP-binding;Kinase;Leucine-richrepeat;Membrane;Nucleotide-binding;Plantdefense;Receptor;Repeat;Serine/threonine-proteinkinase;Signal;Transferase;Transmembrane,Senescence-induced receptor-like serine/threonine-protein kinase precursor (FLG22-induced receptor-like kinase 1).	2e-43	GO_ID:53934	TAIR|gene:2050986 SPTR:O22808 symbol:AT2G33580.1 [GO:0016301 "kinase activity" evidence=ISS] InterPro:IPR000719 Pfam:PF00069 InterPro:IPR002482 Pfam:PF01476 ProDom:PD000001 PROSITE:PS50011 EMBL:AC002332 EMBL:AF370600 PIR:C84747 SPTR:O22808	1e-165
TM1670.18	4.2.4	Cell cycle [CLASS:04110] [PATH:hsa04110] [COG:COG0515]	ath:At5g02290	T1E22.50; protein kinase, putative [EC:2.7.1.37] [KO:K00870]	1e-36	L138452_1	COG0515	3e-15	SIRK_ARATH	ATP-binding;Kinase;Leucine-richrepeat;Membrane;Nucleotide-binding;Plantdefense;Receptor;Repeat;Serine/threonine-proteinkinase;Signal;Transferase;Transmembrane,Senescence-induced receptor-like serine/threonine-protein kinase precursor (FLG22-induced receptor-like kinase 1).	2e-43	GO_ID:53934	TAIR|gene:2050986 SPTR:O22808 symbol:AT2G33580.1 [GO:0016301 "kinase activity" evidence=ISS] InterPro:IPR000719 Pfam:PF00069 InterPro:IPR002482 Pfam:PF01476 ProDom:PD000001 PROSITE:PS50011 EMBL:AC002332 EMBL:AF370600 PIR:C84747 SPTR:O22808	1e-165
Ljwgs_119620.1	99.1.4.1563	GO_ID:35963										GO_ID:35963	TAIR|gene:2177728 SPTR:Q9LV90 symbol:AT5G64870.1 [GO:0005554 "molecular function unknown" evidence=ND] [GO:0000004 "biological process unknown" evidence=ND] [GO:0008372 "cellular component unknown" evidence=ND] EMBL:AB019236 SPTR:Q9LV90	1e-44
chr2.CM0405.19	99.1.2.60	COG2036				YBR010w	COG2036	8e-57	H3_PINPS	Acetylation;Chromosomalprotein;DNA-binding;Methylation;Nuclearprotein;Nucleosomecore,Histone H3.	8e-63	GO_ID:21625	TAIR|gene:3435850 SPTR:Q9FX60 symbol:AT1G13370.1 [GO:0003677 "DNA binding" evidence=ISS] InterPro:IPR000164 Interpro:IPR007125 Pfam:PF00125 InterPro:IPR007124 GO:GO:0005634 GO:GO:0000786 PRINTS:PR00622 SMART:SM00428 PROSITE:PS00959 HSSP:P16105 EMBL:AC011810 SMR:Q9FX60 SPTR:Q9FX60	7e-63
chr2.CM0405.19	99.1.4.5863	GO_ID:21625				YBR010w	COG2036	8e-57	H3_PINPS	Acetylation;Chromosomalprotein;DNA-binding;Methylation;Nuclearprotein;Nucleosomecore,Histone H3.	8e-63	GO_ID:21625	TAIR|gene:3435850 SPTR:Q9FX60 symbol:AT1G13370.1 [GO:0003677 "DNA binding" evidence=ISS] InterPro:IPR000164 Interpro:IPR007125 Pfam:PF00125 InterPro:IPR007124 GO:GO:0005634 GO:GO:0000786 PRINTS:PR00622 SMART:SM00428 PROSITE:PS00959 HSSP:P16105 EMBL:AC011810 SMR:Q9FX60 SPTR:Q9FX60	7e-63
chr2.CM0405.19	99.1.3.2.190	H3_PINPS				YBR010w	COG2036	8e-57	H3_PINPS	Acetylation;Chromosomalprotein;DNA-binding;Methylation;Nuclearprotein;Nucleosomecore,Histone H3.	8e-63	GO_ID:21625	TAIR|gene:3435850 SPTR:Q9FX60 symbol:AT1G13370.1 [GO:0003677 "DNA binding" evidence=ISS] InterPro:IPR000164 Interpro:IPR007125 Pfam:PF00125 InterPro:IPR007124 GO:GO:0005634 GO:GO:0000786 PRINTS:PR00622 SMART:SM00428 PROSITE:PS00959 HSSP:P16105 EMBL:AC011810 SMR:Q9FX60 SPTR:Q9FX60	7e-63
Ljwgs_050296.1	99.1.3.2.2682	ODO1_PETHY							ODO1_PETHY	Activator;DNA-binding;Nuclearprotein;Repeat;Transcription;Transcriptionregulation,ODORANT1 protein (MYB-like protein ODO1).	5e-44	GO_ID:21942	TAIR|gene:2205282 SPTR:Q9C7U7 symbol:AT1G66230.1 [GO:0003677 "DNA binding" evidence=ISS] [GO:0003700 "transcription factor activity" evidence=ISS] [GO:0006355 "regulation of transcription, DNA-dependent" evidence=ISS] InterPro:IPR001005 Pfam:PF00249 InterPro:IPR012287 GO:GO:0005634 PROSITE:PS50090 SMART:SM00717 PROSITE:PS00037 PROSITE:PS00334 HSSP:Q03237 EMBL:AC066691 EMBL:AY519565 PIR:C96687 PIR…	2e-48
Ljwgs_050296.1	99.1.4.6397	GO_ID:21942							ODO1_PETHY	Activator;DNA-binding;Nuclearprotein;Repeat;Transcription;Transcriptionregulation,ODORANT1 protein (MYB-like protein ODO1).	5e-44	GO_ID:21942	TAIR|gene:2205282 SPTR:Q9C7U7 symbol:AT1G66230.1 [GO:0003677 "DNA binding" evidence=ISS] [GO:0003700 "transcription factor activity" evidence=ISS] [GO:0006355 "regulation of transcription, DNA-dependent" evidence=ISS] InterPro:IPR001005 Pfam:PF00249 InterPro:IPR012287 GO:GO:0005634 PROSITE:PS50090 SMART:SM00717 PROSITE:PS00037 PROSITE:PS00334 HSSP:Q03237 EMBL:AC066691 EMBL:AY519565 PIR:C96687 PIR…	2e-48
chr3.CM0279.19	99.1.1.162	KO:K07761	ath:At1g59970	F23H11.28; matrixin family protein [EC:3.4.24.24] [KO:K07761]	5e-96				MEP1_SOYBN	Directproteinsequencing;Hydrolase;Metal-binding;Metalloprotease;Protease;Signal;Zinc;Zymogen,Metalloendoproteinase 1 precursor (EC 3.4.24.-) (SMEP1).	3e-81	GO_ID:55294	TAIR|gene:3435270 SPTR:Q9ZUJ5 symbol:AT1G59970.1 [GO:0031225 "anchored to membrane" evidence=TAS] [GO:0004222 "metalloendopeptidase activity" evidence=ISS] [GO:0005578 "extracellular matrix (sensu Metazoa)" evidence=ISS] [GO:0006508 "proteolysis" evidence=ISS] InterPro:IPR006025 InterPro:IPR001818 InterPro:IPR006026 Prosite:PS00142 Pfam:PF00413 Pfam:PF03933 PRINTS:PR00138 SMART:SM00235 PROSITE:PS…	1e-96
chr3.CM0279.19	99.1.4.48	GO_ID:55294	ath:At1g59970	F23H11.28; matrixin family protein [EC:3.4.24.24] [KO:K07761]	5e-96				MEP1_SOYBN	Directproteinsequencing;Hydrolase;Metal-binding;Metalloprotease;Protease;Signal;Zinc;Zymogen,Metalloendoproteinase 1 precursor (EC 3.4.24.-) (SMEP1).	3e-81	GO_ID:55294	TAIR|gene:3435270 SPTR:Q9ZUJ5 symbol:AT1G59970.1 [GO:0031225 "anchored to membrane" evidence=TAS] [GO:0004222 "metalloendopeptidase activity" evidence=ISS] [GO:0005578 "extracellular matrix (sensu Metazoa)" evidence=ISS] [GO:0006508 "proteolysis" evidence=ISS] InterPro:IPR006025 InterPro:IPR001818 InterPro:IPR006026 Prosite:PS00142 Pfam:PF00413 Pfam:PF03933 PRINTS:PR00138 SMART:SM00235 PROSITE:PS…	1e-96
chr3.CM0279.19	99.1.3.1.70	EC 3.4.24.-	ath:At1g59970	F23H11.28; matrixin family protein [EC:3.4.24.24] [KO:K07761]	5e-96				MEP1_SOYBN	Directproteinsequencing;Hydrolase;Metal-binding;Metalloprotease;Protease;Signal;Zinc;Zymogen,Metalloendoproteinase 1 precursor (EC 3.4.24.-) (SMEP1).	3e-81	GO_ID:55294	TAIR|gene:3435270 SPTR:Q9ZUJ5 symbol:AT1G59970.1 [GO:0031225 "anchored to membrane" evidence=TAS] [GO:0004222 "metalloendopeptidase activity" evidence=ISS] [GO:0005578 "extracellular matrix (sensu Metazoa)" evidence=ISS] [GO:0006508 "proteolysis" evidence=ISS] InterPro:IPR006025 InterPro:IPR001818 InterPro:IPR006026 Prosite:PS00142 Pfam:PF00413 Pfam:PF03933 PRINTS:PR00138 SMART:SM00235 PROSITE:PS…	1e-96
Ljwgs_105845.1	99.1.4.8492	GO_ID:54355										GO_ID:54355	TAIR|gene:2040286 SPTR:Q9ZVB5 symbol:AT2G41240.1 [GO:0003700 "transcription factor activity" evidence=ISS] [GO:0045449 "regulation of transcription" evidence=TAS] [GO:0003677 "DNA binding" evidence=ISS] Pfam:PF00010 InterPro:IPR001092 SMART:SM00353 PROSITE:PS50888 HSSP:P61244 EMBL:AC005662 EMBL:AY074635 PIR:E84839 SPTR:Q9ZVB5	3e-18
Ljwgs_016883.3	99.1.4.4390	GO_ID:21173										GO_ID:21173	TAIR|gene:2050841 SPTR:O22136 symbol:AT2G45360.1 [GO:0005554 "molecular function unknown" evidence=ND] [GO:0000004 "biological process unknown" evidence=ND] [GO:0008372 "cellular component unknown" evidence=ND] InterPro:IPR009902 Pfam:PF07279 EMBL:AC002387 EMBL:AK118397 EMBL:BT005233 PIR:F84889 SPTR:O22136	6e-24
Ljwgs_150782.2	99.1.3.2.1115	SY111_ARATH							SY111_ARATH	Cellcycle;Celldivision;Coiledcoil;Membrane;Multigenefamily;Proteintransport;Transmembrane;Transport,Syntaxin-related protein KNOLLE (Syntaxin 111) (AtSYP111).	1e-09
Ljwgs_067394.2	1.7.8.10	KDTA 3-deoxy-D-manno-octulosonic-acid transferase [EC:2.-.-.-] [COG:COG1519] [GO:0016740] [CAZy:GT30]							CESA3_ARATH	Cellwall;Cellulosebiosynthesis;Coiledcoil;Glycoprotein;Glycosyltransferase;Membrane;Metal-binding;Transferase;Transmembrane;Zinc;Zinc-finger,Cellulose synthase A catalytic subunit 3 [UDP-forming] (EC 2.4.1.12) (AtCesA-3) (Constitutive expression of VSP1 protein 1) (Isoxaben resistant protein 1) (Ath-B).	1e-17	GO_ID:45296	TAIR|gene:2138105 SPTR:Q9T0B2 symbol:AT4G23990.1 [GO:0016757 "transferase activity, transferring glycosyl groups" evidence=ISS] [GO:0000271 "polysaccharide biosynthesis" evidence=ISS] [GO:0016740 "transferase activity" evidence=ISS] InterPro:IPR001589 InterPro:IPR005150 Pfam:PF03552 PROSITE:PS00019 GO:GO:0016020 EMBL:AL161560 EMBL:AL078468 PIR:T08918 SPTR:Q9T0B2	4e-19
Ljwgs_067394.2	1.1.8.56	E2.4.1.12 cellulose synthase (UDP-forming) [EC:2.4.1.12] [COG:COG1215] [GO:0016760] [CAZy:GT2]							CESA3_ARATH	Cellwall;Cellulosebiosynthesis;Coiledcoil;Glycoprotein;Glycosyltransferase;Membrane;Metal-binding;Transferase;Transmembrane;Zinc;Zinc-finger,Cellulose synthase A catalytic subunit 3 [UDP-forming] (EC 2.4.1.12) (AtCesA-3) (Constitutive expression of VSP1 protein 1) (Isoxaben resistant protein 1) (Ath-B).	1e-17	GO_ID:45296	TAIR|gene:2138105 SPTR:Q9T0B2 symbol:AT4G23990.1 [GO:0016757 "transferase activity, transferring glycosyl groups" evidence=ISS] [GO:0000271 "polysaccharide biosynthesis" evidence=ISS] [GO:0016740 "transferase activity" evidence=ISS] InterPro:IPR001589 InterPro:IPR005150 Pfam:PF03552 PROSITE:PS00019 GO:GO:0016020 EMBL:AL161560 EMBL:AL078468 PIR:T08918 SPTR:Q9T0B2	4e-19
Ljwgs_017544.2	99.1.4.6079	GO_ID:14886										GO_ID:14886	TAIR|gene:2062916 SPTR:O82354 symbol:AT2G46150.1 [GO:0005554 "molecular function unknown" evidence=ND] [GO:0000004 "biological process unknown" evidence=ND] InterPro:IPR010847 Pfam:PF07320 EMBL:AC005397 EMBL:AY102565 EMBL:AY649242 PIR:C84899 SPTR:O82354	5e-42
chr1.CM0105.95	99.1.3.2.15	RNPC1_MOUSE							RNPC1_MOUSE	RNA-binding,RNA-binding region containing protein 1 (ssDNA binding protein SEB4).	9e-17	GO_ID:55119	TAIR|gene:2102434 SPTR:Q9M1S3 symbol:AT3G54770.1 [GO:0008372 "cellular component unknown" evidence=ND] [GO:0003723 "RNA binding" evidence=ISS] InterPro:IPR000504 Pfam:PF00076 SMART:SM00360 PROSITE:PS50102 HSSP:P11940 EMBL:AL138650 PIR:T47636 SPTR:Q9M1S3	3e-31
chr1.CM0105.95	99.1.4.7361	GO_ID:55119							RNPC1_MOUSE	RNA-binding,RNA-binding region containing protein 1 (ssDNA binding protein SEB4).	9e-17	GO_ID:55119	TAIR|gene:2102434 SPTR:Q9M1S3 symbol:AT3G54770.1 [GO:0008372 "cellular component unknown" evidence=ND] [GO:0003723 "RNA binding" evidence=ISS] InterPro:IPR000504 Pfam:PF00076 SMART:SM00360 PROSITE:PS50102 HSSP:P11940 EMBL:AL138650 PIR:T47636 SPTR:Q9M1S3	3e-31
chr2.CM0008.12	99.1.4.2844	GO_ID:25099										GO_ID:25099	TAIR|gene:2016123 SPTR:O64594 symbol:AT1G70420.1 [GO:0005554 "molecular function unknown" evidence=ND] [GO:0000004 "biological process unknown" evidence=ND] [GO:0008372 "cellular component unknown" evidence=ND] EMBL:AC003671 EMBL:AY045589 EMBL:AY124815 PIR:T01480 SPTR:O64594	1e-27
Ljwgs_031704.1	99.1.3.2.17	TMVRN_NICGU							TMVRN_NICGU	Alternativesplicing;ATP-binding;Hypersensitiveresponse;Leucine-richrepeat;Nucleotide-binding;Plantdefense;Repeat,TMV resistance protein N.	2e-36	GO_ID:2461	TAIR|gene:2032712 SPTR:Q9SSN6 symbol:AT1G72900.1 [GO:0006952 "defense response" evidence=ISS] InterPro:IPR000157 InterPro:IPR000767 Pfam:PF01582 GO:GO:0016020 SMART:SM00255 PROSITE:PS50104 PRINTS:PR00364 EMBL:AC008017 EMBL:AY136432 EMBL:BT000215 PIR:B96754 SPTR:Q9SSN6	5e-32
Ljwgs_031704.1	99.1.4.1918	GO_ID:2461							TMVRN_NICGU	Alternativesplicing;ATP-binding;Hypersensitiveresponse;Leucine-richrepeat;Nucleotide-binding;Plantdefense;Repeat,TMV resistance protein N.	2e-36	GO_ID:2461	TAIR|gene:2032712 SPTR:Q9SSN6 symbol:AT1G72900.1 [GO:0006952 "defense response" evidence=ISS] InterPro:IPR000157 InterPro:IPR000767 Pfam:PF01582 GO:GO:0016020 SMART:SM00255 PROSITE:PS50104 PRINTS:PR00364 EMBL:AC008017 EMBL:AY136432 EMBL:BT000215 PIR:B96754 SPTR:Q9SSN6	5e-32
gi7748111	99.2	Unclassified without homolog
chr6.CM0055.58	99.1.4.5973	GO_ID:3677										GO_ID:3677	TAIR|gene:2173427 SPTR:Q9FE06 symbol:AT5G64260.1 [GO:0005554 "molecular function unknown" evidence=ND] [GO:0000004 "biological process unknown" evidence=ND] InterPro:IPR006766 Pfam:PF04674 EMBL:AB008268 EMBL:AF326891 EMBL:AY057739 EMBL:AF339708 EMBL:AF380638 EMBL:AY087652 SPTR:Q9FE06	2e-119
chr4.CM0501.49	1.1.13.35	E4.4.1.14 1-aminocyclopropane-1-carboxylate synthase [EC:4.4.1.14] [GO:0016847]	ath:At4g11280	F8L21.70; 1-aminocyclopropane-1-carboxylate synthase 6 / ACC synthase 6 (ACS6) [EC:4.4.1.14] [KO:K01762]	6e-65				1A1C_SOYBN	Ethylenebiosynthesis;Fruitripening;Lyase;Multigenefamily;Pyridoxalphosphate,1-aminocyclopropane-1-carboxylate synthase (EC 4.4.1.14) (ACC synthase) (S-adenosyl-L-methionine methylthioadenosine-lyase).	3e-78	GO_ID:22903	TAIR|gene:2128297 SPTR:Q9SAR0 symbol:AT4G11280.1 [GO:0009605 "response to external stimulus" evidence=IEP] [GO:0009693 "ethylene biosynthesis" evidence=TAS] [GO:0009723 "response to ethylene stimulus" evidence=IEP] [GO:0009733 "response to auxin stimulus" evidence=IEP] InterPro:IPR001176 InterPro:IPR004839 Pfam:PF00155 InterPro:IPR004838 PRINTS:PR00753 PROSITE:PS00105 HSSP:P18485 EMBL:AL161531 EM…	1e-65
chr2.TM0871.6.1	99.1.4.4391	GO_ID:11367										GO_ID:11367	TAIR|gene:2061220 SPTR:O04203 symbol:AT2G40000.1 [GO:0005554 "molecular function unknown" evidence=ND] [GO:0000004 "biological process unknown" evidence=ND] [GO:0008372 "cellular component unknown" evidence=ND] EMBL:AF002109 EMBL:AY080778 EMBL:AY117156 PIR:A84824 InterPro:IPR009743 InterPro:IPR009869 Pfam:PF07014 Pfam:PF07231 SPTR:O04203	1e-125
Ljwgs_078037.2	99.1.4.559	GO_ID:28735										GO_ID:28735	TAIR|gene:3439548 SPTR:O65630 symbol:AT4G35930.1 [GO:0005554 "molecular function unknown" evidence=ND] [GO:0000004 "biological process unknown" evidence=ND] [GO:0008372 "cellular component unknown" evidence=ND] EMBL:AL161588 EMBL:AL031986 EMBL:AL022373 PIR:T04703 SPTR:O65630	6e-35
chr1.TM1573.10.1	1.1.8.29	E3.1.1.11 pectinesterase [EC:3.1.1.11] [GO:0030599]	ath:At3g43270	F7K15.120; pectinesterase family protein [EC:3.1.1.11] [KO:K01051]	9e-71				PME2_CITSI	Aspartylesterase;Cellwall;Glycoprotein;Hydrolase;Multigenefamily;Signal,Pectinesterase-2 precursor (EC 3.1.1.11) (Pectin methylesterase) (PE).	3e-83	GO_ID:50107	TAIR|gene:2062012 SPTR:O22256 symbol:AT2G47550.1 [GO:0009505 "cell wall (sensu Magnoliophyta)" evidence=ISS] [GO:0030599 "pectinesterase activity" evidence=ISS] InterPro:IPR000070 Pfam:PF04043 InterPro:IPR007186 HSSP:P83218 Pfam:PF01095 PROSITE:PS00503 EMBL:AC002535 PIR:T00429 SPTR:O22256	2e-101
chr1.TM1573.10.1	1.1.4.1	E3.1.1.11 pectinesterase [EC:3.1.1.11] [GO:0030599]	ath:At3g43270	F7K15.120; pectinesterase family protein [EC:3.1.1.11] [KO:K01051]	9e-71				PME2_CITSI	Aspartylesterase;Cellwall;Glycoprotein;Hydrolase;Multigenefamily;Signal,Pectinesterase-2 precursor (EC 3.1.1.11) (Pectin methylesterase) (PE).	3e-83	GO_ID:50107	TAIR|gene:2062012 SPTR:O22256 symbol:AT2G47550.1 [GO:0009505 "cell wall (sensu Magnoliophyta)" evidence=ISS] [GO:0030599 "pectinesterase activity" evidence=ISS] InterPro:IPR000070 Pfam:PF04043 InterPro:IPR007186 HSSP:P83218 Pfam:PF01095 PROSITE:PS00503 EMBL:AC002535 PIR:T00429 SPTR:O22256	2e-101
chr4.CM0042.26	99.2	Unclassified without homolog
Ljwgs_026195.1	3.2.10.30	CALM calmodulin	tcr:507483.39	calmodulin [KO:K02183]	3e-24				TCH2_ARATH	3D-structure;Calcium;Repeat,Calmodulin-related protein 2, touch-induced.	5e-40	GO_ID:25926	TAIR|gene:3443210 SPTR:P25070 symbol:AT5G37770.1 [GO:0005509 "calcium ion binding" evidence=ISS] InterPro:IPR002048 Pfam:PF00036 InterPro:IPR003299 InterPro:IPR011992 Prosite:PS00018 ProDom:PD000012 SMART:SM00054 PROSITE:PS50222 PRINTS:PR01362 EMBL:AF026473 EMBL:AB016873 EMBL:AY086500 PIR:C34669 PDB:1AVJ SPTR:P25070	2e-40
Ljwgs_026195.1	3.2.11.18	CALM calmodulin	tcr:507483.39	calmodulin [KO:K02183]	3e-24				TCH2_ARATH	3D-structure;Calcium;Repeat,Calmodulin-related protein 2, touch-induced.	5e-40	GO_ID:25926	TAIR|gene:3443210 SPTR:P25070 symbol:AT5G37770.1 [GO:0005509 "calcium ion binding" evidence=ISS] InterPro:IPR002048 Pfam:PF00036 InterPro:IPR003299 InterPro:IPR011992 Prosite:PS00018 ProDom:PD000012 SMART:SM00054 PROSITE:PS50222 PRINTS:PR01362 EMBL:AF026473 EMBL:AB016873 EMBL:AY086500 PIR:C34669 PDB:1AVJ SPTR:P25070	2e-40
Ljwgs_026195.1	3.2.9.90	CALM calmodulin	tcr:507483.39	calmodulin [KO:K02183]	3e-24				TCH2_ARATH	3D-structure;Calcium;Repeat,Calmodulin-related protein 2, touch-induced.	5e-40	GO_ID:25926	TAIR|gene:3443210 SPTR:P25070 symbol:AT5G37770.1 [GO:0005509 "calcium ion binding" evidence=ISS] InterPro:IPR002048 Pfam:PF00036 InterPro:IPR003299 InterPro:IPR011992 Prosite:PS00018 ProDom:PD000012 SMART:SM00054 PROSITE:PS50222 PRINTS:PR01362 EMBL:AF026473 EMBL:AB016873 EMBL:AY086500 PIR:C34669 PDB:1AVJ SPTR:P25070	2e-40
Ljwgs_071170.1	3.1.3.50	TC.AMT ammonium transporter, Amt family [COG:COG0004] [TC:2.A.49]	ath:At4g13510	T6G15.60; ammonium transporter 1, member 1 (AMT1.1) [KO:K03320]	1e-49	TM0402	COG0004	2e-09	AMT11_ARATH	Ammoniatransport;Membrane;Multigenefamily;Transmembrane;Transport,Ammonium transporter 1, member 1 (AtAMT1;1).	6e-50	GO_ID:5143	TAIR|gene:2087167 SPTR:Q9LK16 symbol:AT3G24290.1 [GO:0008519 "ammonium transporter activity" evidence=ISS] [GO:0006810 "transport" evidence=ISS] [GO:0016020 "membrane" evidence=ISS] InterPro:IPR001905 Pfam:PF00909 GO:GO:0006810 GO:GO:0016020 InterPro:IPR010256 TIGRFAMs:TIGR00836 PROSITE:PS01219 EMBL:AP000382 SPTR:Q9LK16	1e-46
chr1.TM1410.18	99.1.4.8629	GO_ID:35037										GO_ID:35037	TAIR|gene:2032158 SPTR:Q9FZ95 symbol:AT1G28220.1 [GO:0005345 "purine transporter activity" evidence=ISS] InterPro:IPR004853 Pfam:PF03151 EMBL:AC021044 PIR:C86408 SPTR:Q9FZ95	5e-63
chr1.CM0001.71	1.11.11.12	MHPE 4-hydroxy 2-oxovalerate aldolase [EC:4.1.3.-] [COG:COG0119] [GO:0008701]	ath:At1g74040	F2P9.9; 2-isopropylmalate synthase 1 (IMS1) [EC:2.3.3.13] [KO:K01649]	2e-96	slr0186	COG0119	1e-60	LEU1_SOYBN	Amino-acidbiosynthesis;Branched-chainaminoacidbiosynthesis;Leucinebiosynthesis;Nitrogenfixation;Nodulation;Transferase,Probable 2-isopropylmalate synthase (EC 2.3.3.13) (Alpha- isopropylmalate synthase) (Alpha-IPM synthetase) (Late nodulin 56) (N- 56).	4e-105	GO_ID:33233	TIGR_CMR|BA1420 SPTR:Q81T68 symbol:BA1420 "2-isopropylmalate synthase" [GO:0003852 "2-isopropylmalate synthase activity" evidence=ISS] [GO:0009098 "leucine biosynthesis" evidence=ISS] HAMAP:MF_01025 InterPro:IPR002034 Interpro:IPR000891 Pfam:PF00682 PROSITE:PS50991 PROSITE:PS00815 PROSITE:PS00816 InterPro:IPR005671 TIGRFAMs:TIGR00973 EMBL:AE017334 EMBL:AE017225 EMBL:AE017028 TIGR:BA1420 TIGR:GBAA…	1e-45
chr1.CM0001.71	1.5.8.15	E2.3.3.14 homocitrate synthase [EC:2.3.3.14] [COG:COG0119] [GO:0004410]	ath:At1g74040	F2P9.9; 2-isopropylmalate synthase 1 (IMS1) [EC:2.3.3.13] [KO:K01649]	2e-96	slr0186	COG0119	1e-60	LEU1_SOYBN	Amino-acidbiosynthesis;Branched-chainaminoacidbiosynthesis;Leucinebiosynthesis;Nitrogenfixation;Nodulation;Transferase,Probable 2-isopropylmalate synthase (EC 2.3.3.13) (Alpha- isopropylmalate synthase) (Alpha-IPM synthetase) (Late nodulin 56) (N- 56).	4e-105	GO_ID:33233	TIGR_CMR|BA1420 SPTR:Q81T68 symbol:BA1420 "2-isopropylmalate synthase" [GO:0003852 "2-isopropylmalate synthase activity" evidence=ISS] [GO:0009098 "leucine biosynthesis" evidence=ISS] HAMAP:MF_01025 InterPro:IPR002034 Interpro:IPR000891 Pfam:PF00682 PROSITE:PS50991 PROSITE:PS00815 PROSITE:PS00816 InterPro:IPR005671 TIGRFAMs:TIGR00973 EMBL:AE017334 EMBL:AE017225 EMBL:AE017028 TIGR:BA1420 TIGR:GBAA…	1e-45
chr1.CM0001.71	1.5.6.24	E4.1.3.4, hmgL hydroxymethylglutaryl-CoA lyase [EC:4.1.3.4] [COG:COG0119] [GO:0004419]	ath:At1g74040	F2P9.9; 2-isopropylmalate synthase 1 (IMS1) [EC:2.3.3.13] [KO:K01649]	2e-96	slr0186	COG0119	1e-60	LEU1_SOYBN	Amino-acidbiosynthesis;Branched-chainaminoacidbiosynthesis;Leucinebiosynthesis;Nitrogenfixation;Nodulation;Transferase,Probable 2-isopropylmalate synthase (EC 2.3.3.13) (Alpha- isopropylmalate synthase) (Alpha-IPM synthetase) (Late nodulin 56) (N- 56).	4e-105	GO_ID:33233	TIGR_CMR|BA1420 SPTR:Q81T68 symbol:BA1420 "2-isopropylmalate synthase" [GO:0003852 "2-isopropylmalate synthase activity" evidence=ISS] [GO:0009098 "leucine biosynthesis" evidence=ISS] HAMAP:MF_01025 InterPro:IPR002034 Interpro:IPR000891 Pfam:PF00682 PROSITE:PS50991 PROSITE:PS00815 PROSITE:PS00816 InterPro:IPR005671 TIGRFAMs:TIGR00973 EMBL:AE017334 EMBL:AE017225 EMBL:AE017028 TIGR:BA1420 TIGR:GBAA…	1e-45
chr1.CM0001.71	1.5.13.34	MHPE 4-hydroxy 2-oxovalerate aldolase [EC:4.1.3.-] [COG:COG0119] [GO:0008701]	ath:At1g74040	F2P9.9; 2-isopropylmalate synthase 1 (IMS1) [EC:2.3.3.13] [KO:K01649]	2e-96	slr0186	COG0119	1e-60	LEU1_SOYBN	Amino-acidbiosynthesis;Branched-chainaminoacidbiosynthesis;Leucinebiosynthesis;Nitrogenfixation;Nodulation;Transferase,Probable 2-isopropylmalate synthase (EC 2.3.3.13) (Alpha- isopropylmalate synthase) (Alpha-IPM synthetase) (Late nodulin 56) (N- 56).	4e-105	GO_ID:33233	TIGR_CMR|BA1420 SPTR:Q81T68 symbol:BA1420 "2-isopropylmalate synthase" [GO:0003852 "2-isopropylmalate synthase activity" evidence=ISS] [GO:0009098 "leucine biosynthesis" evidence=ISS] HAMAP:MF_01025 InterPro:IPR002034 Interpro:IPR000891 Pfam:PF00682 PROSITE:PS50991 PROSITE:PS00815 PROSITE:PS00816 InterPro:IPR005671 TIGRFAMs:TIGR00973 EMBL:AE017334 EMBL:AE017225 EMBL:AE017028 TIGR:BA1420 TIGR:GBAA…	1e-45
chr1.CM0001.71	1.5.7.8	E2.3.3.13, leuA 2-isopropylmalate synthase [EC:2.3.3.13] [COG:COG0119] [GO:0003852]	ath:At1g74040	F2P9.9; 2-isopropylmalate synthase 1 (IMS1) [EC:2.3.3.13] [KO:K01649]	2e-96	slr0186	COG0119	1e-60	LEU1_SOYBN	Amino-acidbiosynthesis;Branched-chainaminoacidbiosynthesis;Leucinebiosynthesis;Nitrogenfixation;Nodulation;Transferase,Probable 2-isopropylmalate synthase (EC 2.3.3.13) (Alpha- isopropylmalate synthase) (Alpha-IPM synthetase) (Late nodulin 56) (N- 56).	4e-105	GO_ID:33233	TIGR_CMR|BA1420 SPTR:Q81T68 symbol:BA1420 "2-isopropylmalate synthase" [GO:0003852 "2-isopropylmalate synthase activity" evidence=ISS] [GO:0009098 "leucine biosynthesis" evidence=ISS] HAMAP:MF_01025 InterPro:IPR002034 Interpro:IPR000891 Pfam:PF00682 PROSITE:PS50991 PROSITE:PS00815 PROSITE:PS00816 InterPro:IPR005671 TIGRFAMs:TIGR00973 EMBL:AE017334 EMBL:AE017225 EMBL:AE017028 TIGR:BA1420 TIGR:GBAA…	1e-45
chr1.CM0001.71	1.11.2.3	MHPE 4-hydroxy 2-oxovalerate aldolase [EC:4.1.3.-] [COG:COG0119] [GO:0008701]	ath:At1g74040	F2P9.9; 2-isopropylmalate synthase 1 (IMS1) [EC:2.3.3.13] [KO:K01649]	2e-96	slr0186	COG0119	1e-60	LEU1_SOYBN	Amino-acidbiosynthesis;Branched-chainaminoacidbiosynthesis;Leucinebiosynthesis;Nitrogenfixation;Nodulation;Transferase,Probable 2-isopropylmalate synthase (EC 2.3.3.13) (Alpha- isopropylmalate synthase) (Alpha-IPM synthetase) (Late nodulin 56) (N- 56).	4e-105	GO_ID:33233	TIGR_CMR|BA1420 SPTR:Q81T68 symbol:BA1420 "2-isopropylmalate synthase" [GO:0003852 "2-isopropylmalate synthase activity" evidence=ISS] [GO:0009098 "leucine biosynthesis" evidence=ISS] HAMAP:MF_01025 InterPro:IPR002034 Interpro:IPR000891 Pfam:PF00682 PROSITE:PS50991 PROSITE:PS00815 PROSITE:PS00816 InterPro:IPR005671 TIGRFAMs:TIGR00973 EMBL:AE017334 EMBL:AE017225 EMBL:AE017028 TIGR:BA1420 TIGR:GBAA…	1e-45
chr1.CM0001.71	1.1.11.49	E2.3.3.14 homocitrate synthase [EC:2.3.3.14] [COG:COG0119] [GO:0004410]	ath:At1g74040	F2P9.9; 2-isopropylmalate synthase 1 (IMS1) [EC:2.3.3.13] [KO:K01649]	2e-96	slr0186	COG0119	1e-60	LEU1_SOYBN	Amino-acidbiosynthesis;Branched-chainaminoacidbiosynthesis;Leucinebiosynthesis;Nitrogenfixation;Nodulation;Transferase,Probable 2-isopropylmalate synthase (EC 2.3.3.13) (Alpha- isopropylmalate synthase) (Alpha-IPM synthetase) (Late nodulin 56) (N- 56).	4e-105	GO_ID:33233	TIGR_CMR|BA1420 SPTR:Q81T68 symbol:BA1420 "2-isopropylmalate synthase" [GO:0003852 "2-isopropylmalate synthase activity" evidence=ISS] [GO:0009098 "leucine biosynthesis" evidence=ISS] HAMAP:MF_01025 InterPro:IPR002034 Interpro:IPR000891 Pfam:PF00682 PROSITE:PS50991 PROSITE:PS00815 PROSITE:PS00816 InterPro:IPR005671 TIGRFAMs:TIGR00973 EMBL:AE017334 EMBL:AE017225 EMBL:AE017028 TIGR:BA1420 TIGR:GBAA…	1e-45
chr1.CM0001.71	1.3.4.2	E4.1.3.4, hmgL hydroxymethylglutaryl-CoA lyase [EC:4.1.3.4] [COG:COG0119] [GO:0004419]	ath:At1g74040	F2P9.9; 2-isopropylmalate synthase 1 (IMS1) [EC:2.3.3.13] [KO:K01649]	2e-96	slr0186	COG0119	1e-60	LEU1_SOYBN	Amino-acidbiosynthesis;Branched-chainaminoacidbiosynthesis;Leucinebiosynthesis;Nitrogenfixation;Nodulation;Transferase,Probable 2-isopropylmalate synthase (EC 2.3.3.13) (Alpha- isopropylmalate synthase) (Alpha-IPM synthetase) (Late nodulin 56) (N- 56).	4e-105	GO_ID:33233	TIGR_CMR|BA1420 SPTR:Q81T68 symbol:BA1420 "2-isopropylmalate synthase" [GO:0003852 "2-isopropylmalate synthase activity" evidence=ISS] [GO:0009098 "leucine biosynthesis" evidence=ISS] HAMAP:MF_01025 InterPro:IPR002034 Interpro:IPR000891 Pfam:PF00682 PROSITE:PS50991 PROSITE:PS00815 PROSITE:PS00816 InterPro:IPR005671 TIGRFAMs:TIGR00973 EMBL:AE017334 EMBL:AE017225 EMBL:AE017028 TIGR:BA1420 TIGR:GBAA…	1e-45
chr1.CM0001.71	1.1.14.10.2	E1.2.1.10M, mhpF acetaldehyde dehydrogenase [COG:COG0119]	ath:At1g74040	F2P9.9; 2-isopropylmalate synthase 1 (IMS1) [EC:2.3.3.13] [KO:K01649]	2e-96	slr0186	COG0119	1e-60	LEU1_SOYBN	Amino-acidbiosynthesis;Branched-chainaminoacidbiosynthesis;Leucinebiosynthesis;Nitrogenfixation;Nodulation;Transferase,Probable 2-isopropylmalate synthase (EC 2.3.3.13) (Alpha- isopropylmalate synthase) (Alpha-IPM synthetase) (Late nodulin 56) (N- 56).	4e-105	GO_ID:33233	TIGR_CMR|BA1420 SPTR:Q81T68 symbol:BA1420 "2-isopropylmalate synthase" [GO:0003852 "2-isopropylmalate synthase activity" evidence=ISS] [GO:0009098 "leucine biosynthesis" evidence=ISS] HAMAP:MF_01025 InterPro:IPR002034 Interpro:IPR000891 Pfam:PF00682 PROSITE:PS50991 PROSITE:PS00815 PROSITE:PS00816 InterPro:IPR005671 TIGRFAMs:TIGR00973 EMBL:AE017334 EMBL:AE017225 EMBL:AE017028 TIGR:BA1420 TIGR:GBAA…	1e-45
chr1.CM0001.71	1.1.11.7.2	E1.2.1.10M, mhpF acetaldehyde dehydrogenase [COG:COG0119]	ath:At1g74040	F2P9.9; 2-isopropylmalate synthase 1 (IMS1) [EC:2.3.3.13] [KO:K01649]	2e-96	slr0186	COG0119	1e-60	LEU1_SOYBN	Amino-acidbiosynthesis;Branched-chainaminoacidbiosynthesis;Leucinebiosynthesis;Nitrogenfixation;Nodulation;Transferase,Probable 2-isopropylmalate synthase (EC 2.3.3.13) (Alpha- isopropylmalate synthase) (Alpha-IPM synthetase) (Late nodulin 56) (N- 56).	4e-105	GO_ID:33233	TIGR_CMR|BA1420 SPTR:Q81T68 symbol:BA1420 "2-isopropylmalate synthase" [GO:0003852 "2-isopropylmalate synthase activity" evidence=ISS] [GO:0009098 "leucine biosynthesis" evidence=ISS] HAMAP:MF_01025 InterPro:IPR002034 Interpro:IPR000891 Pfam:PF00682 PROSITE:PS50991 PROSITE:PS00815 PROSITE:PS00816 InterPro:IPR005671 TIGRFAMs:TIGR00973 EMBL:AE017334 EMBL:AE017225 EMBL:AE017028 TIGR:BA1420 TIGR:GBAA…	1e-45
chr1.CM0001.71	1.1.11.48	E2.3.3.13, leuA 2-isopropylmalate synthase [EC:2.3.3.13] [COG:COG0119] [GO:0003852]	ath:At1g74040	F2P9.9; 2-isopropylmalate synthase 1 (IMS1) [EC:2.3.3.13] [KO:K01649]	2e-96	slr0186	COG0119	1e-60	LEU1_SOYBN	Amino-acidbiosynthesis;Branched-chainaminoacidbiosynthesis;Leucinebiosynthesis;Nitrogenfixation;Nodulation;Transferase,Probable 2-isopropylmalate synthase (EC 2.3.3.13) (Alpha- isopropylmalate synthase) (Alpha-IPM synthetase) (Late nodulin 56) (N- 56).	4e-105	GO_ID:33233	TIGR_CMR|BA1420 SPTR:Q81T68 symbol:BA1420 "2-isopropylmalate synthase" [GO:0003852 "2-isopropylmalate synthase activity" evidence=ISS] [GO:0009098 "leucine biosynthesis" evidence=ISS] HAMAP:MF_01025 InterPro:IPR002034 Interpro:IPR000891 Pfam:PF00682 PROSITE:PS50991 PROSITE:PS00815 PROSITE:PS00816 InterPro:IPR005671 TIGRFAMs:TIGR00973 EMBL:AE017334 EMBL:AE017225 EMBL:AE017028 TIGR:BA1420 TIGR:GBAA…	1e-45
chr1.CM0001.71	1.1.14.33	E4.1.3.4, hmgL hydroxymethylglutaryl-CoA lyase [EC:4.1.3.4] [COG:COG0119] [GO:0004419]	ath:At1g74040	F2P9.9; 2-isopropylmalate synthase 1 (IMS1) [EC:2.3.3.13] [KO:K01649]	2e-96	slr0186	COG0119	1e-60	LEU1_SOYBN	Amino-acidbiosynthesis;Branched-chainaminoacidbiosynthesis;Leucinebiosynthesis;Nitrogenfixation;Nodulation;Transferase,Probable 2-isopropylmalate synthase (EC 2.3.3.13) (Alpha- isopropylmalate synthase) (Alpha-IPM synthetase) (Late nodulin 56) (N- 56).	4e-105	GO_ID:33233	TIGR_CMR|BA1420 SPTR:Q81T68 symbol:BA1420 "2-isopropylmalate synthase" [GO:0003852 "2-isopropylmalate synthase activity" evidence=ISS] [GO:0009098 "leucine biosynthesis" evidence=ISS] HAMAP:MF_01025 InterPro:IPR002034 Interpro:IPR000891 Pfam:PF00682 PROSITE:PS50991 PROSITE:PS00815 PROSITE:PS00816 InterPro:IPR005671 TIGRFAMs:TIGR00973 EMBL:AE017334 EMBL:AE017225 EMBL:AE017028 TIGR:BA1420 TIGR:GBAA…	1e-45
chr1.CM0001.71	1.11.3.6	MHPE 4-hydroxy 2-oxovalerate aldolase [EC:4.1.3.-] [COG:COG0119] [GO:0008701]	ath:At1g74040	F2P9.9; 2-isopropylmalate synthase 1 (IMS1) [EC:2.3.3.13] [KO:K01649]	2e-96	slr0186	COG0119	1e-60	LEU1_SOYBN	Amino-acidbiosynthesis;Branched-chainaminoacidbiosynthesis;Leucinebiosynthesis;Nitrogenfixation;Nodulation;Transferase,Probable 2-isopropylmalate synthase (EC 2.3.3.13) (Alpha- isopropylmalate synthase) (Alpha-IPM synthetase) (Late nodulin 56) (N- 56).	4e-105	GO_ID:33233	TIGR_CMR|BA1420 SPTR:Q81T68 symbol:BA1420 "2-isopropylmalate synthase" [GO:0003852 "2-isopropylmalate synthase activity" evidence=ISS] [GO:0009098 "leucine biosynthesis" evidence=ISS] HAMAP:MF_01025 InterPro:IPR002034 Interpro:IPR000891 Pfam:PF00682 PROSITE:PS50991 PROSITE:PS00815 PROSITE:PS00816 InterPro:IPR005671 TIGRFAMs:TIGR00973 EMBL:AE017334 EMBL:AE017225 EMBL:AE017028 TIGR:BA1420 TIGR:GBAA…	1e-45
Ljwgs_098538.1	99.1.4.5784	GO_ID:31042										GO_ID:31042	TAIR|gene:2091362 SPTR:Q94JU2 symbol:AT3G28050.1 [GO:0000004 "biological process unknown" evidence=ND] [GO:0016020 "membrane" evidence=ISS] EMBL:AF372936 EMBL:AY133520 SPTR:Q94JU2	3e-20
chr6.CM0885.34	99.1.4.8295	GO_ID:52949										GO_ID:52949	TAIR|gene:2135951 SPTR:Q9STW3 symbol:AT4G24310.1 [GO:0000004 "biological process unknown" evidence=ND] [GO:0005554 "molecular function unknown" evidence=ND] InterPro:IPR007770 Pfam:PF05078 EMBL:AL078637 EMBL:AL161561 EMBL:BT004778 PIR:T09894 SPTR:Q9STW3	3e-43
Ljwgs_071373.1	99.1.3.1.116	EC 2.7.1.-	ath:At5g02290	T1E22.50; protein kinase, putative [EC:2.7.1.37] [KO:K00870]	2e-32				APK1B_ARATH	ATP-binding;Chloroplast;Kinase;Multigenefamily;Nucleotide-binding;Plastid;Serine/threonine-proteinkinase;Transferase;Transitpeptide;Tyrosine-proteinkinase,Protein kinase APK1B, chloroplast precursor (EC 2.7.1.-).	2e-34	GO_ID:5087	TAIR|gene:2064711 SPTR:Q9ZUF4 symbol:AT2G05940.1 [GO:0008372 "cellular component unknown" evidence=ND] [GO:0016301 "kinase activity" evidence=ISS] InterPro:IPR000719 InterPro:IPR008271 Prosite:PS00108 ProDom:PD000001 PROSITE:PS50011 EMBL:AC005970 EMBL:AY056245 EMBL:AY113963 PIR:C84473 SPTR:Q9ZUF4	2e-60
Ljwgs_071373.1	99.1.4.3998	GO_ID:5087	ath:At5g02290	T1E22.50; protein kinase, putative [EC:2.7.1.37] [KO:K00870]	2e-32				APK1B_ARATH	ATP-binding;Chloroplast;Kinase;Multigenefamily;Nucleotide-binding;Plastid;Serine/threonine-proteinkinase;Transferase;Transitpeptide;Tyrosine-proteinkinase,Protein kinase APK1B, chloroplast precursor (EC 2.7.1.-).	2e-34	GO_ID:5087	TAIR|gene:2064711 SPTR:Q9ZUF4 symbol:AT2G05940.1 [GO:0008372 "cellular component unknown" evidence=ND] [GO:0016301 "kinase activity" evidence=ISS] InterPro:IPR000719 InterPro:IPR008271 Prosite:PS00108 ProDom:PD000001 PROSITE:PS50011 EMBL:AC005970 EMBL:AY056245 EMBL:AY113963 PIR:C84473 SPTR:Q9ZUF4	2e-60
Ljwgs_071373.1	99.1.1.97	KO:K00870	ath:At5g02290	T1E22.50; protein kinase, putative [EC:2.7.1.37] [KO:K00870]	2e-32				APK1B_ARATH	ATP-binding;Chloroplast;Kinase;Multigenefamily;Nucleotide-binding;Plastid;Serine/threonine-proteinkinase;Transferase;Transitpeptide;Tyrosine-proteinkinase,Protein kinase APK1B, chloroplast precursor (EC 2.7.1.-).	2e-34	GO_ID:5087	TAIR|gene:2064711 SPTR:Q9ZUF4 symbol:AT2G05940.1 [GO:0008372 "cellular component unknown" evidence=ND] [GO:0016301 "kinase activity" evidence=ISS] InterPro:IPR000719 InterPro:IPR008271 Prosite:PS00108 ProDom:PD000001 PROSITE:PS50011 EMBL:AC005970 EMBL:AY056245 EMBL:AY113963 PIR:C84473 SPTR:Q9ZUF4	2e-60
chr1.CM0322.8	3.2.1.2.14	HD.OT.R two-component system, unclassified family, response regulator	spo:SPAC8C9.14	putative heat shock transcription factor [KO:K02485]	6e-18				HSF8_LYCPE	Activator;DNA-binding;Heatshock;Multigenefamily;Nuclearprotein;Phosphorylation;Transcription;Transcriptionregulation,Heat shock factor protein HSF8 (Heat shock transcription factor 8) (HSTF 8) (Heat stress transcription factor).	2e-63	GO_ID:43509	TAIR|gene:2094338 SPTR:Q9LUH8 symbol:AT3G22830.1 [GO:0003700 "transcription factor activity" evidence=ISS] [GO:0003677 "DNA binding" evidence=ISS] InterPro:IPR000232 InterPro:IPR002341 InterPro:IPR002197 Pfam:PF00447 GO:GO:0005634 InterPro:IPR011991 PRINTS:PR00056 ProDom:PD001788 SMART:SM00415 PROSITE:PS00434 HSSP:P22121 PRINTS:PR01590 EMBL:AB022223 EMBL:AY045974 EMBL:AY079374 SPTR:Q9LUH8	1e-76
Ljwgs_142529.0.1	99.2	Unclassified without homolog
Ljwgs_019357.1	1.5.3.34	E3.1.4.3, plcC phospholipase C [EC:3.1.4.3] [COG:COG3511] [GO:0004629]	bur:Bcep18194_B1454	phosphoesterase [EC:3.1.4.3] [KO:K01114]	1e-09							GO_ID:26688	TAIR|gene:3701708 SPTR:Q9SRQ6 symbol:AT3G03520.1 [GO:0000004 "biological process unknown" evidence=ND] [GO:0008372 "cellular component unknown" evidence=ND] [GO:0016788 "hydrolase activity, acting on ester bonds" evidence=ISS] InterPro:IPR007312 Pfam:PF04185 EMBL:AC009895 EMBL:AB084295 EMBL:AY150477 SPTR:Q9SRQ6	4e-61
Ljwgs_019357.1	1.1.17.10	E3.1.4.3, plcC phospholipase C [EC:3.1.4.3] [COG:COG3511] [GO:0004629]	bur:Bcep18194_B1454	phosphoesterase [EC:3.1.4.3] [KO:K01114]	1e-09							GO_ID:26688	TAIR|gene:3701708 SPTR:Q9SRQ6 symbol:AT3G03520.1 [GO:0000004 "biological process unknown" evidence=ND] [GO:0008372 "cellular component unknown" evidence=ND] [GO:0016788 "hydrolase activity, acting on ester bonds" evidence=ISS] InterPro:IPR007312 Pfam:PF04185 EMBL:AC009895 EMBL:AB084295 EMBL:AY150477 SPTR:Q9SRQ6	4e-61
Ljwgs_019357.1	1.7.8.15	GMHB D-glycero-D-manno-heptose 1,7-bisphosphate phosphatase [EC:3.1.1.-] [COG:COG0241] [GO:0016788]	bur:Bcep18194_B1454	phosphoesterase [EC:3.1.4.3] [KO:K01114]	1e-09							GO_ID:26688	TAIR|gene:3701708 SPTR:Q9SRQ6 symbol:AT3G03520.1 [GO:0000004 "biological process unknown" evidence=ND] [GO:0008372 "cellular component unknown" evidence=ND] [GO:0016788 "hydrolase activity, acting on ester bonds" evidence=ISS] InterPro:IPR007312 Pfam:PF04185 EMBL:AC009895 EMBL:AB084295 EMBL:AY150477 SPTR:Q9SRQ6	4e-61
Ljwgs_019357.1	1.3.10.15	E3.1.4.3, plcC phospholipase C [EC:3.1.4.3] [COG:COG3511] [GO:0004629]	bur:Bcep18194_B1454	phosphoesterase [EC:3.1.4.3] [KO:K01114]	1e-09							GO_ID:26688	TAIR|gene:3701708 SPTR:Q9SRQ6 symbol:AT3G03520.1 [GO:0000004 "biological process unknown" evidence=ND] [GO:0008372 "cellular component unknown" evidence=ND] [GO:0016788 "hydrolase activity, acting on ester bonds" evidence=ISS] InterPro:IPR007312 Pfam:PF04185 EMBL:AC009895 EMBL:AB084295 EMBL:AY150477 SPTR:Q9SRQ6	4e-61
chr2.TM1491.20.2	99.1.4.8563	GO_ID:25968										GO_ID:25968	TAIR|gene:3442580 SPTR:Q9LF49 symbol:AT5G17350.1 [GO:0005554 "molecular function unknown" evidence=ND] [GO:0008372 "cellular component unknown" evidence=ND] EMBL:AL391142 EMBL:AY084862 PIR:T51572 SPTR:Q9LF49	2e-33
Ljwgs_094555.1.1	1.1.10.7	E5.1.3.2, galE UDP-glucose 4-epimerase [EC:5.1.3.2] [COG:COG1087] [GO:0003978]	ath:At1g64440	F15H21.11; UDP-glucose 4-epimerase, putative / UDP-galactose 4-epimerase, putative / Galactowaldenase, putative [EC:5.1.3.2] [KO:K01784]	3e-16	BS_galE	COG1087	2e-11	GALE2_CYATE	Carbohydratemetabolism;Galactosemetabolism;Isomerase;Multigenefamily;NAD,UDP-glucose 4-epimerase GEPI48 (EC 5.1.3.2) (Galactowaldenase) (UDP- galactose 4-epimerase).	3e-18	GO_ID:31762	TIGR_CMR|BA5700 SPTR:Q81JK4 symbol:BA5700 "UDP-glucose 4-epimerase" [GO:0003978 "UDP-glucose 4-epimerase activity" evidence=ISS] [GO:0006012 "galactose metabolism" evidence=ISS] InterPro:IPR001509 InterPro:IPR005886 InterPro:IPR008089 Pfam:PF01370 HSSP:Q14376 PRINTS:PR01713 TIGRFAMs:TIGR01179 EMBL:AE017334 EMBL:AE017225 EMBL:AE017041 TIGR:BA5700 TIGR:GBAA5700 SPTR:Q81JK4	9e-11
Ljwgs_094555.1.1	1.1.6.3	E5.1.3.2, galE UDP-glucose 4-epimerase [EC:5.1.3.2] [COG:COG1087] [GO:0003978]	ath:At1g64440	F15H21.11; UDP-glucose 4-epimerase, putative / UDP-galactose 4-epimerase, putative / Galactowaldenase, putative [EC:5.1.3.2] [KO:K01784]	3e-16	BS_galE	COG1087	2e-11	GALE2_CYATE	Carbohydratemetabolism;Galactosemetabolism;Isomerase;Multigenefamily;NAD,UDP-glucose 4-epimerase GEPI48 (EC 5.1.3.2) (Galactowaldenase) (UDP- galactose 4-epimerase).	3e-18	GO_ID:31762	TIGR_CMR|BA5700 SPTR:Q81JK4 symbol:BA5700 "UDP-glucose 4-epimerase" [GO:0003978 "UDP-glucose 4-epimerase activity" evidence=ISS] [GO:0006012 "galactose metabolism" evidence=ISS] InterPro:IPR001509 InterPro:IPR005886 InterPro:IPR008089 Pfam:PF01370 HSSP:Q14376 PRINTS:PR01713 TIGRFAMs:TIGR01179 EMBL:AE017334 EMBL:AE017225 EMBL:AE017041 TIGR:BA5700 TIGR:GBAA5700 SPTR:Q81JK4	9e-11
chr4.CM0007.6	99.1.4.1706	GO_ID:38891										GO_ID:38891	TAIR|gene:2133068 SPTR:Q9SUC4 symbol:AT4G20880.1 [GO:0005634 "nucleus" evidence=TAS] GO:GO:0005634 EMBL:AL161553 EMBL:AL080282 EMBL:AK118534 PIR:T10630 SPTR:Q9SUC4	6e-09
Ljwgs_044115.1	99.1.4.717	GO_ID:41957										GO_ID:41957	TAIR|gene:2041573 SPTR:Q9SIN2 symbol:AT2G42570.1 [GO:0000004 "biological process unknown" evidence=ND] InterPro:IPR004253 Pfam:PF03005 EMBL:AC007087 EMBL:AY034968 EMBL:AY062974 PIR:E84855 SPTR:Q9SIN2	1e-80
chr3.TM0619.26	99.1.4.5019	GO_ID:20452							CIP8_ARATH	Ligase;Metal-binding;Ublconjugationpathway;Zinc;Zinc-finger,Ubiquitin ligase protein CIP8 (EC 6.3.2.-) (COP1-interacting protein 8).	5e-21	GO_ID:20452	TAIR|gene:2075174 SPTR:Q9SNB6 symbol:AT3G46620.1 [GO:0005515 "protein binding" evidence=ISS] [GO:0008270 "zinc ion binding" evidence=ISS] InterPro:IPR001841 Pfam:PF00097 PROSITE:PS50089 SMART:SM00184 HSSP:Q9LRB7 InterPro:IPR010543 Pfam:PF06547 EMBL:AL133314 EMBL:BT008859 EMBL:AY093203 PIR:T45599 SPTR:Q9SNB6	5e-61
chr3.TM0619.26	99.1.3.1.25	EC 6.3.2.-							CIP8_ARATH	Ligase;Metal-binding;Ublconjugationpathway;Zinc;Zinc-finger,Ubiquitin ligase protein CIP8 (EC 6.3.2.-) (COP1-interacting protein 8).	5e-21	GO_ID:20452	TAIR|gene:2075174 SPTR:Q9SNB6 symbol:AT3G46620.1 [GO:0005515 "protein binding" evidence=ISS] [GO:0008270 "zinc ion binding" evidence=ISS] InterPro:IPR001841 Pfam:PF00097 PROSITE:PS50089 SMART:SM00184 HSSP:Q9LRB7 InterPro:IPR010543 Pfam:PF06547 EMBL:AL133314 EMBL:BT008859 EMBL:AY093203 PIR:T45599 SPTR:Q9SNB6	5e-61
Ljwgs_058132.1	1.5.6.17	E1.2.1.27, mmsA, iolA methylmalonate-semialdehyde dehydrogenase [EC:1.2.1.27] [COG:COG1012] [GO:0004491]	ath:At2g24270	F27D4.18; NADP-dependent glyceraldehyde-3-phosphate dehydrogenase, putative [EC:1.2.1.9] [KO:K00131]	1e-79	BH2237	COG1012	1e-45	GAPN_PEA	Directproteinsequencing;NADP;Oxidoreductase,NADP-dependent glyceraldehyde-3-phosphate dehydrogenase (EC 1.2.1.9) (Non-phosphorylating glyceraldehyde 3-phosphate dehydrogenase) (Glyceraldehyde-3-phosphate dehydrogenase [NADP+]) (Triosephosphate dehydrogenase).	1e-80	GO_ID:4332	TIGR_CMR|BA0849 SPTR:Q81UL6 symbol:BA0849 "glyceraldehyde-3-phosphate dehydrogenase, NADP-dependent" [GO:0008152 "metabolism" evidence=ISS] [GO:0008886 "glyceraldehyde-3-phosphate dehydrogenase (NADP+) activity" evidence=ISS] InterPro:IPR002086 Pfam:PF00171 GO:GO:0008152 InterPro:IPR012303 PIRSF:PIRSF000147 PROSITE:PS00070 PROSITE:PS00687 HSSP:Q59931 EMBL:AE017334 EMBL:AE017225 EMBL:AE017026 TIGR…	4e-47
Ljwgs_058132.1	1.1.7.3	E1.2.1.3 aldehyde dehydrogenase (NAD+) [EC:1.2.1.3] [COG:COG1012] [GO:0004029]	ath:At2g24270	F27D4.18; NADP-dependent glyceraldehyde-3-phosphate dehydrogenase, putative [EC:1.2.1.9] [KO:K00131]	1e-79	BH2237	COG1012	1e-45	GAPN_PEA	Directproteinsequencing;NADP;Oxidoreductase,NADP-dependent glyceraldehyde-3-phosphate dehydrogenase (EC 1.2.1.9) (Non-phosphorylating glyceraldehyde 3-phosphate dehydrogenase) (Glyceraldehyde-3-phosphate dehydrogenase [NADP+]) (Triosephosphate dehydrogenase).	1e-80	GO_ID:4332	TIGR_CMR|BA0849 SPTR:Q81UL6 symbol:BA0849 "glyceraldehyde-3-phosphate dehydrogenase, NADP-dependent" [GO:0008152 "metabolism" evidence=ISS] [GO:0008886 "glyceraldehyde-3-phosphate dehydrogenase (NADP+) activity" evidence=ISS] InterPro:IPR002086 Pfam:PF00171 GO:GO:0008152 InterPro:IPR012303 PIRSF:PIRSF000147 PROSITE:PS00070 PROSITE:PS00687 HSSP:Q59931 EMBL:AE017334 EMBL:AE017225 EMBL:AE017026 TIGR…	4e-47
Ljwgs_058132.1	1.11.12.5	E1.2.1.- [EC:1.2.1.-] [COG:COG1012]	ath:At2g24270	F27D4.18; NADP-dependent glyceraldehyde-3-phosphate dehydrogenase, putative [EC:1.2.1.9] [KO:K00131]	1e-79	BH2237	COG1012	1e-45	GAPN_PEA	Directproteinsequencing;NADP;Oxidoreductase,NADP-dependent glyceraldehyde-3-phosphate dehydrogenase (EC 1.2.1.9) (Non-phosphorylating glyceraldehyde 3-phosphate dehydrogenase) (Glyceraldehyde-3-phosphate dehydrogenase [NADP+]) (Triosephosphate dehydrogenase).	1e-80	GO_ID:4332	TIGR_CMR|BA0849 SPTR:Q81UL6 symbol:BA0849 "glyceraldehyde-3-phosphate dehydrogenase, NADP-dependent" [GO:0008152 "metabolism" evidence=ISS] [GO:0008886 "glyceraldehyde-3-phosphate dehydrogenase (NADP+) activity" evidence=ISS] InterPro:IPR002086 Pfam:PF00171 GO:GO:0008152 InterPro:IPR012303 PIRSF:PIRSF000147 PROSITE:PS00070 PROSITE:PS00687 HSSP:Q59931 EMBL:AE017334 EMBL:AE017225 EMBL:AE017026 TIGR…	4e-47
Ljwgs_058132.1	1.3.3.22	E1.2.1.3 aldehyde dehydrogenase (NAD+) [EC:1.2.1.3] [COG:COG1012] [GO:0004029]	ath:At2g24270	F27D4.18; NADP-dependent glyceraldehyde-3-phosphate dehydrogenase, putative [EC:1.2.1.9] [KO:K00131]	1e-79	BH2237	COG1012	1e-45	GAPN_PEA	Directproteinsequencing;NADP;Oxidoreductase,NADP-dependent glyceraldehyde-3-phosphate dehydrogenase (EC 1.2.1.9) (Non-phosphorylating glyceraldehyde 3-phosphate dehydrogenase) (Glyceraldehyde-3-phosphate dehydrogenase [NADP+]) (Triosephosphate dehydrogenase).	1e-80	GO_ID:4332	TIGR_CMR|BA0849 SPTR:Q81UL6 symbol:BA0849 "glyceraldehyde-3-phosphate dehydrogenase, NADP-dependent" [GO:0008152 "metabolism" evidence=ISS] [GO:0008886 "glyceraldehyde-3-phosphate dehydrogenase (NADP+) activity" evidence=ISS] InterPro:IPR002086 Pfam:PF00171 GO:GO:0008152 InterPro:IPR012303 PIRSF:PIRSF000147 PROSITE:PS00070 PROSITE:PS00687 HSSP:Q59931 EMBL:AE017334 EMBL:AE017225 EMBL:AE017026 TIGR…	4e-47
Ljwgs_058132.1	1.11.3.3	E1.2.1.28, xylC benzaldehyde dehydrogenase (NAD) [EC:1.2.1.28] [COG:COG1012] [GO:0018479]	ath:At2g24270	F27D4.18; NADP-dependent glyceraldehyde-3-phosphate dehydrogenase, putative [EC:1.2.1.9] [KO:K00131]	1e-79	BH2237	COG1012	1e-45	GAPN_PEA	Directproteinsequencing;NADP;Oxidoreductase,NADP-dependent glyceraldehyde-3-phosphate dehydrogenase (EC 1.2.1.9) (Non-phosphorylating glyceraldehyde 3-phosphate dehydrogenase) (Glyceraldehyde-3-phosphate dehydrogenase [NADP+]) (Triosephosphate dehydrogenase).	1e-80	GO_ID:4332	TIGR_CMR|BA0849 SPTR:Q81UL6 symbol:BA0849 "glyceraldehyde-3-phosphate dehydrogenase, NADP-dependent" [GO:0008152 "metabolism" evidence=ISS] [GO:0008886 "glyceraldehyde-3-phosphate dehydrogenase (NADP+) activity" evidence=ISS] InterPro:IPR002086 Pfam:PF00171 GO:GO:0008152 InterPro:IPR012303 PIRSF:PIRSF000147 PROSITE:PS00070 PROSITE:PS00687 HSSP:Q59931 EMBL:AE017334 EMBL:AE017225 EMBL:AE017026 TIGR…	4e-47
Ljwgs_058132.1	1.5.11.22	E1.2.1.3 aldehyde dehydrogenase (NAD+) [EC:1.2.1.3] [COG:COG1012] [GO:0004029]	ath:At2g24270	F27D4.18; NADP-dependent glyceraldehyde-3-phosphate dehydrogenase, putative [EC:1.2.1.9] [KO:K00131]	1e-79	BH2237	COG1012	1e-45	GAPN_PEA	Directproteinsequencing;NADP;Oxidoreductase,NADP-dependent glyceraldehyde-3-phosphate dehydrogenase (EC 1.2.1.9) (Non-phosphorylating glyceraldehyde 3-phosphate dehydrogenase) (Glyceraldehyde-3-phosphate dehydrogenase [NADP+]) (Triosephosphate dehydrogenase).	1e-80	GO_ID:4332	TIGR_CMR|BA0849 SPTR:Q81UL6 symbol:BA0849 "glyceraldehyde-3-phosphate dehydrogenase, NADP-dependent" [GO:0008152 "metabolism" evidence=ISS] [GO:0008886 "glyceraldehyde-3-phosphate dehydrogenase (NADP+) activity" evidence=ISS] InterPro:IPR002086 Pfam:PF00171 GO:GO:0008152 InterPro:IPR012303 PIRSF:PIRSF000147 PROSITE:PS00070 PROSITE:PS00687 HSSP:Q59931 EMBL:AE017334 EMBL:AE017225 EMBL:AE017026 TIGR…	4e-47
Ljwgs_058132.1	1.5.13.16	E1.2.1.5 aldehyde dehydrogenase (NAD(P)+) [EC:1.2.1.5] [COG:COG1012] [GO:0004030]	ath:At2g24270	F27D4.18; NADP-dependent glyceraldehyde-3-phosphate dehydrogenase, putative [EC:1.2.1.9] [KO:K00131]	1e-79	BH2237	COG1012	1e-45	GAPN_PEA	Directproteinsequencing;NADP;Oxidoreductase,NADP-dependent glyceraldehyde-3-phosphate dehydrogenase (EC 1.2.1.9) (Non-phosphorylating glyceraldehyde 3-phosphate dehydrogenase) (Glyceraldehyde-3-phosphate dehydrogenase [NADP+]) (Triosephosphate dehydrogenase).	1e-80	GO_ID:4332	TIGR_CMR|BA0849 SPTR:Q81UL6 symbol:BA0849 "glyceraldehyde-3-phosphate dehydrogenase, NADP-dependent" [GO:0008152 "metabolism" evidence=ISS] [GO:0008886 "glyceraldehyde-3-phosphate dehydrogenase (NADP+) activity" evidence=ISS] InterPro:IPR002086 Pfam:PF00171 GO:GO:0008152 InterPro:IPR012303 PIRSF:PIRSF000147 PROSITE:PS00070 PROSITE:PS00687 HSSP:Q59931 EMBL:AE017334 EMBL:AE017225 EMBL:AE017026 TIGR…	4e-47
Ljwgs_058132.1	1.1.12.17	E1.2.1.21, aldA, aldB glycolaldehyde dehydrogenase [EC:1.2.1.21] [COG:COG1012] [GO:0050569]	ath:At2g24270	F27D4.18; NADP-dependent glyceraldehyde-3-phosphate dehydrogenase, putative [EC:1.2.1.9] [KO:K00131]	1e-79	BH2237	COG1012	1e-45	GAPN_PEA	Directproteinsequencing;NADP;Oxidoreductase,NADP-dependent glyceraldehyde-3-phosphate dehydrogenase (EC 1.2.1.9) (Non-phosphorylating glyceraldehyde 3-phosphate dehydrogenase) (Glyceraldehyde-3-phosphate dehydrogenase [NADP+]) (Triosephosphate dehydrogenase).	1e-80	GO_ID:4332	TIGR_CMR|BA0849 SPTR:Q81UL6 symbol:BA0849 "glyceraldehyde-3-phosphate dehydrogenase, NADP-dependent" [GO:0008152 "metabolism" evidence=ISS] [GO:0008886 "glyceraldehyde-3-phosphate dehydrogenase (NADP+) activity" evidence=ISS] InterPro:IPR002086 Pfam:PF00171 GO:GO:0008152 InterPro:IPR012303 PIRSF:PIRSF000147 PROSITE:PS00070 PROSITE:PS00687 HSSP:Q59931 EMBL:AE017334 EMBL:AE017225 EMBL:AE017026 TIGR…	4e-47
Ljwgs_058132.1	1.11.10.1	E1.2.1.39, feaB phenylacetaldehyde dehydrogenase [EC:1.2.1.39] [COG:COG1012] [GO:0008957]	ath:At2g24270	F27D4.18; NADP-dependent glyceraldehyde-3-phosphate dehydrogenase, putative [EC:1.2.1.9] [KO:K00131]	1e-79	BH2237	COG1012	1e-45	GAPN_PEA	Directproteinsequencing;NADP;Oxidoreductase,NADP-dependent glyceraldehyde-3-phosphate dehydrogenase (EC 1.2.1.9) (Non-phosphorylating glyceraldehyde 3-phosphate dehydrogenase) (Glyceraldehyde-3-phosphate dehydrogenase [NADP+]) (Triosephosphate dehydrogenase).	1e-80	GO_ID:4332	TIGR_CMR|BA0849 SPTR:Q81UL6 symbol:BA0849 "glyceraldehyde-3-phosphate dehydrogenase, NADP-dependent" [GO:0008152 "metabolism" evidence=ISS] [GO:0008886 "glyceraldehyde-3-phosphate dehydrogenase (NADP+) activity" evidence=ISS] InterPro:IPR002086 Pfam:PF00171 GO:GO:0008152 InterPro:IPR012303 PIRSF:PIRSF000147 PROSITE:PS00070 PROSITE:PS00687 HSSP:Q59931 EMBL:AE017334 EMBL:AE017225 EMBL:AE017026 TIGR…	4e-47
Ljwgs_058132.1	1.10.3.14	E1.2.1.- [EC:1.2.1.-] [COG:COG1012]	ath:At2g24270	F27D4.18; NADP-dependent glyceraldehyde-3-phosphate dehydrogenase, putative [EC:1.2.1.9] [KO:K00131]	1e-79	BH2237	COG1012	1e-45	GAPN_PEA	Directproteinsequencing;NADP;Oxidoreductase,NADP-dependent glyceraldehyde-3-phosphate dehydrogenase (EC 1.2.1.9) (Non-phosphorylating glyceraldehyde 3-phosphate dehydrogenase) (Glyceraldehyde-3-phosphate dehydrogenase [NADP+]) (Triosephosphate dehydrogenase).	1e-80	GO_ID:4332	TIGR_CMR|BA0849 SPTR:Q81UL6 symbol:BA0849 "glyceraldehyde-3-phosphate dehydrogenase, NADP-dependent" [GO:0008152 "metabolism" evidence=ISS] [GO:0008886 "glyceraldehyde-3-phosphate dehydrogenase (NADP+) activity" evidence=ISS] InterPro:IPR002086 Pfam:PF00171 GO:GO:0008152 InterPro:IPR012303 PIRSF:PIRSF000147 PROSITE:PS00070 PROSITE:PS00687 HSSP:Q59931 EMBL:AE017334 EMBL:AE017225 EMBL:AE017026 TIGR…	4e-47
Ljwgs_058132.1	1.5.14.17	E1.2.1.- [EC:1.2.1.-] [COG:COG1012]	ath:At2g24270	F27D4.18; NADP-dependent glyceraldehyde-3-phosphate dehydrogenase, putative [EC:1.2.1.9] [KO:K00131]	1e-79	BH2237	COG1012	1e-45	GAPN_PEA	Directproteinsequencing;NADP;Oxidoreductase,NADP-dependent glyceraldehyde-3-phosphate dehydrogenase (EC 1.2.1.9) (Non-phosphorylating glyceraldehyde 3-phosphate dehydrogenase) (Glyceraldehyde-3-phosphate dehydrogenase [NADP+]) (Triosephosphate dehydrogenase).	1e-80	GO_ID:4332	TIGR_CMR|BA0849 SPTR:Q81UL6 symbol:BA0849 "glyceraldehyde-3-phosphate dehydrogenase, NADP-dependent" [GO:0008152 "metabolism" evidence=ISS] [GO:0008886 "glyceraldehyde-3-phosphate dehydrogenase (NADP+) activity" evidence=ISS] InterPro:IPR002086 Pfam:PF00171 GO:GO:0008152 InterPro:IPR012303 PIRSF:PIRSF000147 PROSITE:PS00070 PROSITE:PS00687 HSSP:Q59931 EMBL:AE017334 EMBL:AE017225 EMBL:AE017026 TIGR…	4e-47
Ljwgs_058132.1	1.1.13.26	E1.2.1.27, mmsA, iolA methylmalonate-semialdehyde dehydrogenase [EC:1.2.1.27] [COG:COG1012] [GO:0004491]	ath:At2g24270	F27D4.18; NADP-dependent glyceraldehyde-3-phosphate dehydrogenase, putative [EC:1.2.1.9] [KO:K00131]	1e-79	BH2237	COG1012	1e-45	GAPN_PEA	Directproteinsequencing;NADP;Oxidoreductase,NADP-dependent glyceraldehyde-3-phosphate dehydrogenase (EC 1.2.1.9) (Non-phosphorylating glyceraldehyde 3-phosphate dehydrogenase) (Glyceraldehyde-3-phosphate dehydrogenase [NADP+]) (Triosephosphate dehydrogenase).	1e-80	GO_ID:4332	TIGR_CMR|BA0849 SPTR:Q81UL6 symbol:BA0849 "glyceraldehyde-3-phosphate dehydrogenase, NADP-dependent" [GO:0008152 "metabolism" evidence=ISS] [GO:0008886 "glyceraldehyde-3-phosphate dehydrogenase (NADP+) activity" evidence=ISS] InterPro:IPR002086 Pfam:PF00171 GO:GO:0008152 InterPro:IPR012303 PIRSF:PIRSF000147 PROSITE:PS00070 PROSITE:PS00687 HSSP:Q59931 EMBL:AE017334 EMBL:AE017225 EMBL:AE017026 TIGR…	4e-47
Ljwgs_058132.1	1.5.10.40	E1.2.1.3 aldehyde dehydrogenase (NAD+) [EC:1.2.1.3] [COG:COG1012] [GO:0004029]	ath:At2g24270	F27D4.18; NADP-dependent glyceraldehyde-3-phosphate dehydrogenase, putative [EC:1.2.1.9] [KO:K00131]	1e-79	BH2237	COG1012	1e-45	GAPN_PEA	Directproteinsequencing;NADP;Oxidoreductase,NADP-dependent glyceraldehyde-3-phosphate dehydrogenase (EC 1.2.1.9) (Non-phosphorylating glyceraldehyde 3-phosphate dehydrogenase) (Glyceraldehyde-3-phosphate dehydrogenase [NADP+]) (Triosephosphate dehydrogenase).	1e-80	GO_ID:4332	TIGR_CMR|BA0849 SPTR:Q81UL6 symbol:BA0849 "glyceraldehyde-3-phosphate dehydrogenase, NADP-dependent" [GO:0008152 "metabolism" evidence=ISS] [GO:0008886 "glyceraldehyde-3-phosphate dehydrogenase (NADP+) activity" evidence=ISS] InterPro:IPR002086 Pfam:PF00171 GO:GO:0008152 InterPro:IPR012303 PIRSF:PIRSF000147 PROSITE:PS00070 PROSITE:PS00687 HSSP:Q59931 EMBL:AE017334 EMBL:AE017225 EMBL:AE017026 TIGR…	4e-47
Ljwgs_058132.1	1.1.11.7.3	EUTE aldehyde dehydrogenase [COG:COG1012]	ath:At2g24270	F27D4.18; NADP-dependent glyceraldehyde-3-phosphate dehydrogenase, putative [EC:1.2.1.9] [KO:K00131]	1e-79	BH2237	COG1012	1e-45	GAPN_PEA	Directproteinsequencing;NADP;Oxidoreductase,NADP-dependent glyceraldehyde-3-phosphate dehydrogenase (EC 1.2.1.9) (Non-phosphorylating glyceraldehyde 3-phosphate dehydrogenase) (Glyceraldehyde-3-phosphate dehydrogenase [NADP+]) (Triosephosphate dehydrogenase).	1e-80	GO_ID:4332	TIGR_CMR|BA0849 SPTR:Q81UL6 symbol:BA0849 "glyceraldehyde-3-phosphate dehydrogenase, NADP-dependent" [GO:0008152 "metabolism" evidence=ISS] [GO:0008886 "glyceraldehyde-3-phosphate dehydrogenase (NADP+) activity" evidence=ISS] InterPro:IPR002086 Pfam:PF00171 GO:GO:0008152 InterPro:IPR012303 PIRSF:PIRSF000147 PROSITE:PS00070 PROSITE:PS00687 HSSP:Q59931 EMBL:AE017334 EMBL:AE017225 EMBL:AE017026 TIGR…	4e-47
Ljwgs_058132.1	1.5.12.24	E1.1.1.1, adh alcohol dehydrogenase [EC:1.1.1.1] [COG:COG1012 COG1062 COG1064 COG1454] [GO:0004022 0004023 0004024 0004025]	ath:At2g24270	F27D4.18; NADP-dependent glyceraldehyde-3-phosphate dehydrogenase, putative [EC:1.2.1.9] [KO:K00131]	1e-79	BH2237	COG1012	1e-45	GAPN_PEA	Directproteinsequencing;NADP;Oxidoreductase,NADP-dependent glyceraldehyde-3-phosphate dehydrogenase (EC 1.2.1.9) (Non-phosphorylating glyceraldehyde 3-phosphate dehydrogenase) (Glyceraldehyde-3-phosphate dehydrogenase [NADP+]) (Triosephosphate dehydrogenase).	1e-80	GO_ID:4332	TIGR_CMR|BA0849 SPTR:Q81UL6 symbol:BA0849 "glyceraldehyde-3-phosphate dehydrogenase, NADP-dependent" [GO:0008152 "metabolism" evidence=ISS] [GO:0008886 "glyceraldehyde-3-phosphate dehydrogenase (NADP+) activity" evidence=ISS] InterPro:IPR002086 Pfam:PF00171 GO:GO:0008152 InterPro:IPR012303 PIRSF:PIRSF000147 PROSITE:PS00070 PROSITE:PS00687 HSSP:Q59931 EMBL:AE017334 EMBL:AE017225 EMBL:AE017026 TIGR…	4e-47
Ljwgs_058132.1	1.3.6.11	E1.1.1.1, adh alcohol dehydrogenase [EC:1.1.1.1] [COG:COG1012 COG1062 COG1064 COG1454] [GO:0004022 0004023 0004024 0004025]	ath:At2g24270	F27D4.18; NADP-dependent glyceraldehyde-3-phosphate dehydrogenase, putative [EC:1.2.1.9] [KO:K00131]	1e-79	BH2237	COG1012	1e-45	GAPN_PEA	Directproteinsequencing;NADP;Oxidoreductase,NADP-dependent glyceraldehyde-3-phosphate dehydrogenase (EC 1.2.1.9) (Non-phosphorylating glyceraldehyde 3-phosphate dehydrogenase) (Glyceraldehyde-3-phosphate dehydrogenase [NADP+]) (Triosephosphate dehydrogenase).	1e-80	GO_ID:4332	TIGR_CMR|BA0849 SPTR:Q81UL6 symbol:BA0849 "glyceraldehyde-3-phosphate dehydrogenase, NADP-dependent" [GO:0008152 "metabolism" evidence=ISS] [GO:0008886 "glyceraldehyde-3-phosphate dehydrogenase (NADP+) activity" evidence=ISS] InterPro:IPR002086 Pfam:PF00171 GO:GO:0008152 InterPro:IPR012303 PIRSF:PIRSF000147 PROSITE:PS00070 PROSITE:PS00687 HSSP:Q59931 EMBL:AE017334 EMBL:AE017225 EMBL:AE017026 TIGR…	4e-47
Ljwgs_058132.1	1.1.14.25	E1.2.1.16, gabD succinate-semialdehyde dehydrogenase (NADP+) [EC:1.2.1.16] [COG:COG1012] [GO:0009013]	ath:At2g24270	F27D4.18; NADP-dependent glyceraldehyde-3-phosphate dehydrogenase, putative [EC:1.2.1.9] [KO:K00131]	1e-79	BH2237	COG1012	1e-45	GAPN_PEA	Directproteinsequencing;NADP;Oxidoreductase,NADP-dependent glyceraldehyde-3-phosphate dehydrogenase (EC 1.2.1.9) (Non-phosphorylating glyceraldehyde 3-phosphate dehydrogenase) (Glyceraldehyde-3-phosphate dehydrogenase [NADP+]) (Triosephosphate dehydrogenase).	1e-80	GO_ID:4332	TIGR_CMR|BA0849 SPTR:Q81UL6 symbol:BA0849 "glyceraldehyde-3-phosphate dehydrogenase, NADP-dependent" [GO:0008152 "metabolism" evidence=ISS] [GO:0008886 "glyceraldehyde-3-phosphate dehydrogenase (NADP+) activity" evidence=ISS] InterPro:IPR002086 Pfam:PF00171 GO:GO:0008152 InterPro:IPR012303 PIRSF:PIRSF000147 PROSITE:PS00070 PROSITE:PS00687 HSSP:Q59931 EMBL:AE017334 EMBL:AE017225 EMBL:AE017026 TIGR…	4e-47
Ljwgs_058132.1	1.11.17.26	E1.2.1.28, xylC benzaldehyde dehydrogenase (NAD) [EC:1.2.1.28] [COG:COG1012] [GO:0018479]	ath:At2g24270	F27D4.18; NADP-dependent glyceraldehyde-3-phosphate dehydrogenase, putative [EC:1.2.1.9] [KO:K00131]	1e-79	BH2237	COG1012	1e-45	GAPN_PEA	Directproteinsequencing;NADP;Oxidoreductase,NADP-dependent glyceraldehyde-3-phosphate dehydrogenase (EC 1.2.1.9) (Non-phosphorylating glyceraldehyde 3-phosphate dehydrogenase) (Glyceraldehyde-3-phosphate dehydrogenase [NADP+]) (Triosephosphate dehydrogenase).	1e-80	GO_ID:4332	TIGR_CMR|BA0849 SPTR:Q81UL6 symbol:BA0849 "glyceraldehyde-3-phosphate dehydrogenase, NADP-dependent" [GO:0008152 "metabolism" evidence=ISS] [GO:0008886 "glyceraldehyde-3-phosphate dehydrogenase (NADP+) activity" evidence=ISS] InterPro:IPR002086 Pfam:PF00171 GO:GO:0008152 InterPro:IPR012303 PIRSF:PIRSF000147 PROSITE:PS00070 PROSITE:PS00687 HSSP:Q59931 EMBL:AE017334 EMBL:AE017225 EMBL:AE017026 TIGR…	4e-47
Ljwgs_058132.1	1.1.1.18	E1.1.1.1, adh alcohol dehydrogenase [EC:1.1.1.1] [COG:COG1012 COG1062 COG1064 COG1454] [GO:0004022 0004023 0004024 0004025]	ath:At2g24270	F27D4.18; NADP-dependent glyceraldehyde-3-phosphate dehydrogenase, putative [EC:1.2.1.9] [KO:K00131]	1e-79	BH2237	COG1012	1e-45	GAPN_PEA	Directproteinsequencing;NADP;Oxidoreductase,NADP-dependent glyceraldehyde-3-phosphate dehydrogenase (EC 1.2.1.9) (Non-phosphorylating glyceraldehyde 3-phosphate dehydrogenase) (Glyceraldehyde-3-phosphate dehydrogenase [NADP+]) (Triosephosphate dehydrogenase).	1e-80	GO_ID:4332	TIGR_CMR|BA0849 SPTR:Q81UL6 symbol:BA0849 "glyceraldehyde-3-phosphate dehydrogenase, NADP-dependent" [GO:0008152 "metabolism" evidence=ISS] [GO:0008886 "glyceraldehyde-3-phosphate dehydrogenase (NADP+) activity" evidence=ISS] InterPro:IPR002086 Pfam:PF00171 GO:GO:0008152 InterPro:IPR012303 PIRSF:PIRSF000147 PROSITE:PS00070 PROSITE:PS00687 HSSP:Q59931 EMBL:AE017334 EMBL:AE017225 EMBL:AE017026 TIGR…	4e-47
Ljwgs_058132.1	1.10.3.5	E1.2.1.3 aldehyde dehydrogenase (NAD+) [EC:1.2.1.3] [COG:COG1012] [GO:0004029]	ath:At2g24270	F27D4.18; NADP-dependent glyceraldehyde-3-phosphate dehydrogenase, putative [EC:1.2.1.9] [KO:K00131]	1e-79	BH2237	COG1012	1e-45	GAPN_PEA	Directproteinsequencing;NADP;Oxidoreductase,NADP-dependent glyceraldehyde-3-phosphate dehydrogenase (EC 1.2.1.9) (Non-phosphorylating glyceraldehyde 3-phosphate dehydrogenase) (Glyceraldehyde-3-phosphate dehydrogenase [NADP+]) (Triosephosphate dehydrogenase).	1e-80	GO_ID:4332	TIGR_CMR|BA0849 SPTR:Q81UL6 symbol:BA0849 "glyceraldehyde-3-phosphate dehydrogenase, NADP-dependent" [GO:0008152 "metabolism" evidence=ISS] [GO:0008886 "glyceraldehyde-3-phosphate dehydrogenase (NADP+) activity" evidence=ISS] InterPro:IPR002086 Pfam:PF00171 GO:GO:0008152 InterPro:IPR012303 PIRSF:PIRSF000147 PROSITE:PS00070 PROSITE:PS00687 HSSP:Q59931 EMBL:AE017334 EMBL:AE017225 EMBL:AE017026 TIGR…	4e-47
Ljwgs_058132.1	1.5.6.18	E1.2.1.3 aldehyde dehydrogenase (NAD+) [EC:1.2.1.3] [COG:COG1012] [GO:0004029]	ath:At2g24270	F27D4.18; NADP-dependent glyceraldehyde-3-phosphate dehydrogenase, putative [EC:1.2.1.9] [KO:K00131]	1e-79	BH2237	COG1012	1e-45	GAPN_PEA	Directproteinsequencing;NADP;Oxidoreductase,NADP-dependent glyceraldehyde-3-phosphate dehydrogenase (EC 1.2.1.9) (Non-phosphorylating glyceraldehyde 3-phosphate dehydrogenase) (Glyceraldehyde-3-phosphate dehydrogenase [NADP+]) (Triosephosphate dehydrogenase).	1e-80	GO_ID:4332	TIGR_CMR|BA0849 SPTR:Q81UL6 symbol:BA0849 "glyceraldehyde-3-phosphate dehydrogenase, NADP-dependent" [GO:0008152 "metabolism" evidence=ISS] [GO:0008886 "glyceraldehyde-3-phosphate dehydrogenase (NADP+) activity" evidence=ISS] InterPro:IPR002086 Pfam:PF00171 GO:GO:0008152 InterPro:IPR012303 PIRSF:PIRSF000147 PROSITE:PS00070 PROSITE:PS00687 HSSP:Q59931 EMBL:AE017334 EMBL:AE017225 EMBL:AE017026 TIGR…	4e-47
Ljwgs_058132.1	1.5.12.34	E1.2.1.16, gabD succinate-semialdehyde dehydrogenase (NADP+) [EC:1.2.1.16] [COG:COG1012] [GO:0009013]	ath:At2g24270	F27D4.18; NADP-dependent glyceraldehyde-3-phosphate dehydrogenase, putative [EC:1.2.1.9] [KO:K00131]	1e-79	BH2237	COG1012	1e-45	GAPN_PEA	Directproteinsequencing;NADP;Oxidoreductase,NADP-dependent glyceraldehyde-3-phosphate dehydrogenase (EC 1.2.1.9) (Non-phosphorylating glyceraldehyde 3-phosphate dehydrogenase) (Glyceraldehyde-3-phosphate dehydrogenase [NADP+]) (Triosephosphate dehydrogenase).	1e-80	GO_ID:4332	TIGR_CMR|BA0849 SPTR:Q81UL6 symbol:BA0849 "glyceraldehyde-3-phosphate dehydrogenase, NADP-dependent" [GO:0008152 "metabolism" evidence=ISS] [GO:0008886 "glyceraldehyde-3-phosphate dehydrogenase (NADP+) activity" evidence=ISS] InterPro:IPR002086 Pfam:PF00171 GO:GO:0008152 InterPro:IPR012303 PIRSF:PIRSF000147 PROSITE:PS00070 PROSITE:PS00687 HSSP:Q59931 EMBL:AE017334 EMBL:AE017225 EMBL:AE017026 TIGR…	4e-47
Ljwgs_058132.1	1.11.20.6	E1.1.1.1, adh alcohol dehydrogenase [EC:1.1.1.1] [COG:COG1012 COG1062 COG1064 COG1454] [GO:0004022 0004023 0004024 0004025]	ath:At2g24270	F27D4.18; NADP-dependent glyceraldehyde-3-phosphate dehydrogenase, putative [EC:1.2.1.9] [KO:K00131]	1e-79	BH2237	COG1012	1e-45	GAPN_PEA	Directproteinsequencing;NADP;Oxidoreductase,NADP-dependent glyceraldehyde-3-phosphate dehydrogenase (EC 1.2.1.9) (Non-phosphorylating glyceraldehyde 3-phosphate dehydrogenase) (Glyceraldehyde-3-phosphate dehydrogenase [NADP+]) (Triosephosphate dehydrogenase).	1e-80	GO_ID:4332	TIGR_CMR|BA0849 SPTR:Q81UL6 symbol:BA0849 "glyceraldehyde-3-phosphate dehydrogenase, NADP-dependent" [GO:0008152 "metabolism" evidence=ISS] [GO:0008886 "glyceraldehyde-3-phosphate dehydrogenase (NADP+) activity" evidence=ISS] InterPro:IPR002086 Pfam:PF00171 GO:GO:0008152 InterPro:IPR012303 PIRSF:PIRSF000147 PROSITE:PS00070 PROSITE:PS00687 HSSP:Q59931 EMBL:AE017334 EMBL:AE017225 EMBL:AE017026 TIGR…	4e-47
Ljwgs_058132.1	1.5.9.28	E1.2.1.3 aldehyde dehydrogenase (NAD+) [EC:1.2.1.3] [COG:COG1012] [GO:0004029]	ath:At2g24270	F27D4.18; NADP-dependent glyceraldehyde-3-phosphate dehydrogenase, putative [EC:1.2.1.9] [KO:K00131]	1e-79	BH2237	COG1012	1e-45	GAPN_PEA	Directproteinsequencing;NADP;Oxidoreductase,NADP-dependent glyceraldehyde-3-phosphate dehydrogenase (EC 1.2.1.9) (Non-phosphorylating glyceraldehyde 3-phosphate dehydrogenase) (Glyceraldehyde-3-phosphate dehydrogenase [NADP+]) (Triosephosphate dehydrogenase).	1e-80	GO_ID:4332	TIGR_CMR|BA0849 SPTR:Q81UL6 symbol:BA0849 "glyceraldehyde-3-phosphate dehydrogenase, NADP-dependent" [GO:0008152 "metabolism" evidence=ISS] [GO:0008886 "glyceraldehyde-3-phosphate dehydrogenase (NADP+) activity" evidence=ISS] InterPro:IPR002086 Pfam:PF00171 GO:GO:0008152 InterPro:IPR012303 PIRSF:PIRSF000147 PROSITE:PS00070 PROSITE:PS00687 HSSP:Q59931 EMBL:AE017334 EMBL:AE017225 EMBL:AE017026 TIGR…	4e-47
Ljwgs_058132.1	1.11.20.3	E1.2.1.- [EC:1.2.1.-] [COG:COG1012]	ath:At2g24270	F27D4.18; NADP-dependent glyceraldehyde-3-phosphate dehydrogenase, putative [EC:1.2.1.9] [KO:K00131]	1e-79	BH2237	COG1012	1e-45	GAPN_PEA	Directproteinsequencing;NADP;Oxidoreductase,NADP-dependent glyceraldehyde-3-phosphate dehydrogenase (EC 1.2.1.9) (Non-phosphorylating glyceraldehyde 3-phosphate dehydrogenase) (Glyceraldehyde-3-phosphate dehydrogenase [NADP+]) (Triosephosphate dehydrogenase).	1e-80	GO_ID:4332	TIGR_CMR|BA0849 SPTR:Q81UL6 symbol:BA0849 "glyceraldehyde-3-phosphate dehydrogenase, NADP-dependent" [GO:0008152 "metabolism" evidence=ISS] [GO:0008886 "glyceraldehyde-3-phosphate dehydrogenase (NADP+) activity" evidence=ISS] InterPro:IPR002086 Pfam:PF00171 GO:GO:0008152 InterPro:IPR012303 PIRSF:PIRSF000147 PROSITE:PS00070 PROSITE:PS00687 HSSP:Q59931 EMBL:AE017334 EMBL:AE017225 EMBL:AE017026 TIGR…	4e-47
Ljwgs_058132.1	1.1.1.23	E1.2.1.5 aldehyde dehydrogenase (NAD(P)+) [EC:1.2.1.5] [COG:COG1012] [GO:0004030]	ath:At2g24270	F27D4.18; NADP-dependent glyceraldehyde-3-phosphate dehydrogenase, putative [EC:1.2.1.9] [KO:K00131]	1e-79	BH2237	COG1012	1e-45	GAPN_PEA	Directproteinsequencing;NADP;Oxidoreductase,NADP-dependent glyceraldehyde-3-phosphate dehydrogenase (EC 1.2.1.9) (Non-phosphorylating glyceraldehyde 3-phosphate dehydrogenase) (Glyceraldehyde-3-phosphate dehydrogenase [NADP+]) (Triosephosphate dehydrogenase).	1e-80	GO_ID:4332	TIGR_CMR|BA0849 SPTR:Q81UL6 symbol:BA0849 "glyceraldehyde-3-phosphate dehydrogenase, NADP-dependent" [GO:0008152 "metabolism" evidence=ISS] [GO:0008886 "glyceraldehyde-3-phosphate dehydrogenase (NADP+) activity" evidence=ISS] InterPro:IPR002086 Pfam:PF00171 GO:GO:0008152 InterPro:IPR012303 PIRSF:PIRSF000147 PROSITE:PS00070 PROSITE:PS00687 HSSP:Q59931 EMBL:AE017334 EMBL:AE017225 EMBL:AE017026 TIGR…	4e-47
Ljwgs_058132.1	1.5.10.12	E1.5.1.12, putA 1-pyrroline-5-carboxylate dehydrogenase [EC:1.5.1.12] [COG:COG1012] [GO:0003842]	ath:At2g24270	F27D4.18; NADP-dependent glyceraldehyde-3-phosphate dehydrogenase, putative [EC:1.2.1.9] [KO:K00131]	1e-79	BH2237	COG1012	1e-45	GAPN_PEA	Directproteinsequencing;NADP;Oxidoreductase,NADP-dependent glyceraldehyde-3-phosphate dehydrogenase (EC 1.2.1.9) (Non-phosphorylating glyceraldehyde 3-phosphate dehydrogenase) (Glyceraldehyde-3-phosphate dehydrogenase [NADP+]) (Triosephosphate dehydrogenase).	1e-80	GO_ID:4332	TIGR_CMR|BA0849 SPTR:Q81UL6 symbol:BA0849 "glyceraldehyde-3-phosphate dehydrogenase, NADP-dependent" [GO:0008152 "metabolism" evidence=ISS] [GO:0008886 "glyceraldehyde-3-phosphate dehydrogenase (NADP+) activity" evidence=ISS] InterPro:IPR002086 Pfam:PF00171 GO:GO:0008152 InterPro:IPR012303 PIRSF:PIRSF000147 PROSITE:PS00070 PROSITE:PS00687 HSSP:Q59931 EMBL:AE017334 EMBL:AE017225 EMBL:AE017026 TIGR…	4e-47
Ljwgs_058132.1	1.5.1.9	E1.5.1.12, putA 1-pyrroline-5-carboxylate dehydrogenase [EC:1.5.1.12] [COG:COG1012] [GO:0003842]	ath:At2g24270	F27D4.18; NADP-dependent glyceraldehyde-3-phosphate dehydrogenase, putative [EC:1.2.1.9] [KO:K00131]	1e-79	BH2237	COG1012	1e-45	GAPN_PEA	Directproteinsequencing;NADP;Oxidoreductase,NADP-dependent glyceraldehyde-3-phosphate dehydrogenase (EC 1.2.1.9) (Non-phosphorylating glyceraldehyde 3-phosphate dehydrogenase) (Glyceraldehyde-3-phosphate dehydrogenase [NADP+]) (Triosephosphate dehydrogenase).	1e-80	GO_ID:4332	TIGR_CMR|BA0849 SPTR:Q81UL6 symbol:BA0849 "glyceraldehyde-3-phosphate dehydrogenase, NADP-dependent" [GO:0008152 "metabolism" evidence=ISS] [GO:0008886 "glyceraldehyde-3-phosphate dehydrogenase (NADP+) activity" evidence=ISS] InterPro:IPR002086 Pfam:PF00171 GO:GO:0008152 InterPro:IPR012303 PIRSF:PIRSF000147 PROSITE:PS00070 PROSITE:PS00687 HSSP:Q59931 EMBL:AE017334 EMBL:AE017225 EMBL:AE017026 TIGR…	4e-47
Ljwgs_058132.1	1.3.6.12	E1.2.1.3 aldehyde dehydrogenase (NAD+) [EC:1.2.1.3] [COG:COG1012] [GO:0004029]	ath:At2g24270	F27D4.18; NADP-dependent glyceraldehyde-3-phosphate dehydrogenase, putative [EC:1.2.1.9] [KO:K00131]	1e-79	BH2237	COG1012	1e-45	GAPN_PEA	Directproteinsequencing;NADP;Oxidoreductase,NADP-dependent glyceraldehyde-3-phosphate dehydrogenase (EC 1.2.1.9) (Non-phosphorylating glyceraldehyde 3-phosphate dehydrogenase) (Glyceraldehyde-3-phosphate dehydrogenase [NADP+]) (Triosephosphate dehydrogenase).	1e-80	GO_ID:4332	TIGR_CMR|BA0849 SPTR:Q81UL6 symbol:BA0849 "glyceraldehyde-3-phosphate dehydrogenase, NADP-dependent" [GO:0008152 "metabolism" evidence=ISS] [GO:0008886 "glyceraldehyde-3-phosphate dehydrogenase (NADP+) activity" evidence=ISS] InterPro:IPR002086 Pfam:PF00171 GO:GO:0008152 InterPro:IPR012303 PIRSF:PIRSF000147 PROSITE:PS00070 PROSITE:PS00687 HSSP:Q59931 EMBL:AE017334 EMBL:AE017225 EMBL:AE017026 TIGR…	4e-47
Ljwgs_058132.1	1.5.11.27	E1.2.1.5 aldehyde dehydrogenase (NAD(P)+) [EC:1.2.1.5] [COG:COG1012] [GO:0004030]	ath:At2g24270	F27D4.18; NADP-dependent glyceraldehyde-3-phosphate dehydrogenase, putative [EC:1.2.1.9] [KO:K00131]	1e-79	BH2237	COG1012	1e-45	GAPN_PEA	Directproteinsequencing;NADP;Oxidoreductase,NADP-dependent glyceraldehyde-3-phosphate dehydrogenase (EC 1.2.1.9) (Non-phosphorylating glyceraldehyde 3-phosphate dehydrogenase) (Glyceraldehyde-3-phosphate dehydrogenase [NADP+]) (Triosephosphate dehydrogenase).	1e-80	GO_ID:4332	TIGR_CMR|BA0849 SPTR:Q81UL6 symbol:BA0849 "glyceraldehyde-3-phosphate dehydrogenase, NADP-dependent" [GO:0008152 "metabolism" evidence=ISS] [GO:0008886 "glyceraldehyde-3-phosphate dehydrogenase (NADP+) activity" evidence=ISS] InterPro:IPR002086 Pfam:PF00171 GO:GO:0008152 InterPro:IPR012303 PIRSF:PIRSF000147 PROSITE:PS00070 PROSITE:PS00687 HSSP:Q59931 EMBL:AE017334 EMBL:AE017225 EMBL:AE017026 TIGR…	4e-47
Ljwgs_058132.1	1.3.9.2	E1.2.1.3 aldehyde dehydrogenase (NAD+) [EC:1.2.1.3] [COG:COG1012] [GO:0004029]	ath:At2g24270	F27D4.18; NADP-dependent glyceraldehyde-3-phosphate dehydrogenase, putative [EC:1.2.1.9] [KO:K00131]	1e-79	BH2237	COG1012	1e-45	GAPN_PEA	Directproteinsequencing;NADP;Oxidoreductase,NADP-dependent glyceraldehyde-3-phosphate dehydrogenase (EC 1.2.1.9) (Non-phosphorylating glyceraldehyde 3-phosphate dehydrogenase) (Glyceraldehyde-3-phosphate dehydrogenase [NADP+]) (Triosephosphate dehydrogenase).	1e-80	GO_ID:4332	TIGR_CMR|BA0849 SPTR:Q81UL6 symbol:BA0849 "glyceraldehyde-3-phosphate dehydrogenase, NADP-dependent" [GO:0008152 "metabolism" evidence=ISS] [GO:0008886 "glyceraldehyde-3-phosphate dehydrogenase (NADP+) activity" evidence=ISS] InterPro:IPR002086 Pfam:PF00171 GO:GO:0008152 InterPro:IPR012303 PIRSF:PIRSF000147 PROSITE:PS00070 PROSITE:PS00687 HSSP:Q59931 EMBL:AE017334 EMBL:AE017225 EMBL:AE017026 TIGR…	4e-47
Ljwgs_058132.1	1.1.16.3	E1.2.1.27, mmsA, iolA methylmalonate-semialdehyde dehydrogenase [EC:1.2.1.27] [COG:COG1012] [GO:0004491]	ath:At2g24270	F27D4.18; NADP-dependent glyceraldehyde-3-phosphate dehydrogenase, putative [EC:1.2.1.9] [KO:K00131]	1e-79	BH2237	COG1012	1e-45	GAPN_PEA	Directproteinsequencing;NADP;Oxidoreductase,NADP-dependent glyceraldehyde-3-phosphate dehydrogenase (EC 1.2.1.9) (Non-phosphorylating glyceraldehyde 3-phosphate dehydrogenase) (Glyceraldehyde-3-phosphate dehydrogenase [NADP+]) (Triosephosphate dehydrogenase).	1e-80	GO_ID:4332	TIGR_CMR|BA0849 SPTR:Q81UL6 symbol:BA0849 "glyceraldehyde-3-phosphate dehydrogenase, NADP-dependent" [GO:0008152 "metabolism" evidence=ISS] [GO:0008886 "glyceraldehyde-3-phosphate dehydrogenase (NADP+) activity" evidence=ISS] InterPro:IPR002086 Pfam:PF00171 GO:GO:0008152 InterPro:IPR012303 PIRSF:PIRSF000147 PROSITE:PS00070 PROSITE:PS00687 HSSP:Q59931 EMBL:AE017334 EMBL:AE017225 EMBL:AE017026 TIGR…	4e-47
Ljwgs_058132.1	1.6.1.5	E1.2.1.3 aldehyde dehydrogenase (NAD+) [EC:1.2.1.3] [COG:COG1012] [GO:0004029]	ath:At2g24270	F27D4.18; NADP-dependent glyceraldehyde-3-phosphate dehydrogenase, putative [EC:1.2.1.9] [KO:K00131]	1e-79	BH2237	COG1012	1e-45	GAPN_PEA	Directproteinsequencing;NADP;Oxidoreductase,NADP-dependent glyceraldehyde-3-phosphate dehydrogenase (EC 1.2.1.9) (Non-phosphorylating glyceraldehyde 3-phosphate dehydrogenase) (Glyceraldehyde-3-phosphate dehydrogenase [NADP+]) (Triosephosphate dehydrogenase).	1e-80	GO_ID:4332	TIGR_CMR|BA0849 SPTR:Q81UL6 symbol:BA0849 "glyceraldehyde-3-phosphate dehydrogenase, NADP-dependent" [GO:0008152 "metabolism" evidence=ISS] [GO:0008886 "glyceraldehyde-3-phosphate dehydrogenase (NADP+) activity" evidence=ISS] InterPro:IPR002086 Pfam:PF00171 GO:GO:0008152 InterPro:IPR012303 PIRSF:PIRSF000147 PROSITE:PS00070 PROSITE:PS00687 HSSP:Q59931 EMBL:AE017334 EMBL:AE017225 EMBL:AE017026 TIGR…	4e-47
Ljwgs_058132.1	1.5.12.23	E1.2.1.5 aldehyde dehydrogenase (NAD(P)+) [EC:1.2.1.5] [COG:COG1012] [GO:0004030]	ath:At2g24270	F27D4.18; NADP-dependent glyceraldehyde-3-phosphate dehydrogenase, putative [EC:1.2.1.9] [KO:K00131]	1e-79	BH2237	COG1012	1e-45	GAPN_PEA	Directproteinsequencing;NADP;Oxidoreductase,NADP-dependent glyceraldehyde-3-phosphate dehydrogenase (EC 1.2.1.9) (Non-phosphorylating glyceraldehyde 3-phosphate dehydrogenase) (Glyceraldehyde-3-phosphate dehydrogenase [NADP+]) (Triosephosphate dehydrogenase).	1e-80	GO_ID:4332	TIGR_CMR|BA0849 SPTR:Q81UL6 symbol:BA0849 "glyceraldehyde-3-phosphate dehydrogenase, NADP-dependent" [GO:0008152 "metabolism" evidence=ISS] [GO:0008886 "glyceraldehyde-3-phosphate dehydrogenase (NADP+) activity" evidence=ISS] InterPro:IPR002086 Pfam:PF00171 GO:GO:0008152 InterPro:IPR012303 PIRSF:PIRSF000147 PROSITE:PS00070 PROSITE:PS00687 HSSP:Q59931 EMBL:AE017334 EMBL:AE017225 EMBL:AE017026 TIGR…	4e-47
Ljwgs_058132.1	1.1.13.31	E1.2.1.3 aldehyde dehydrogenase (NAD+) [EC:1.2.1.3] [COG:COG1012] [GO:0004029]	ath:At2g24270	F27D4.18; NADP-dependent glyceraldehyde-3-phosphate dehydrogenase, putative [EC:1.2.1.9] [KO:K00131]	1e-79	BH2237	COG1012	1e-45	GAPN_PEA	Directproteinsequencing;NADP;Oxidoreductase,NADP-dependent glyceraldehyde-3-phosphate dehydrogenase (EC 1.2.1.9) (Non-phosphorylating glyceraldehyde 3-phosphate dehydrogenase) (Glyceraldehyde-3-phosphate dehydrogenase [NADP+]) (Triosephosphate dehydrogenase).	1e-80	GO_ID:4332	TIGR_CMR|BA0849 SPTR:Q81UL6 symbol:BA0849 "glyceraldehyde-3-phosphate dehydrogenase, NADP-dependent" [GO:0008152 "metabolism" evidence=ISS] [GO:0008886 "glyceraldehyde-3-phosphate dehydrogenase (NADP+) activity" evidence=ISS] InterPro:IPR002086 Pfam:PF00171 GO:GO:0008152 InterPro:IPR012303 PIRSF:PIRSF000147 PROSITE:PS00070 PROSITE:PS00687 HSSP:Q59931 EMBL:AE017334 EMBL:AE017225 EMBL:AE017026 TIGR…	4e-47
Ljwgs_058132.1	1.5.13.2	E1.2.1.39, feaB phenylacetaldehyde dehydrogenase [EC:1.2.1.39] [COG:COG1012] [GO:0008957]	ath:At2g24270	F27D4.18; NADP-dependent glyceraldehyde-3-phosphate dehydrogenase, putative [EC:1.2.1.9] [KO:K00131]	1e-79	BH2237	COG1012	1e-45	GAPN_PEA	Directproteinsequencing;NADP;Oxidoreductase,NADP-dependent glyceraldehyde-3-phosphate dehydrogenase (EC 1.2.1.9) (Non-phosphorylating glyceraldehyde 3-phosphate dehydrogenase) (Glyceraldehyde-3-phosphate dehydrogenase [NADP+]) (Triosephosphate dehydrogenase).	1e-80	GO_ID:4332	TIGR_CMR|BA0849 SPTR:Q81UL6 symbol:BA0849 "glyceraldehyde-3-phosphate dehydrogenase, NADP-dependent" [GO:0008152 "metabolism" evidence=ISS] [GO:0008886 "glyceraldehyde-3-phosphate dehydrogenase (NADP+) activity" evidence=ISS] InterPro:IPR002086 Pfam:PF00171 GO:GO:0008152 InterPro:IPR012303 PIRSF:PIRSF000147 PROSITE:PS00070 PROSITE:PS00687 HSSP:Q59931 EMBL:AE017334 EMBL:AE017225 EMBL:AE017026 TIGR…	4e-47
Ljwgs_058132.1	1.1.11.14	E1.2.1.3 aldehyde dehydrogenase (NAD+) [EC:1.2.1.3] [COG:COG1012] [GO:0004029]	ath:At2g24270	F27D4.18; NADP-dependent glyceraldehyde-3-phosphate dehydrogenase, putative [EC:1.2.1.9] [KO:K00131]	1e-79	BH2237	COG1012	1e-45	GAPN_PEA	Directproteinsequencing;NADP;Oxidoreductase,NADP-dependent glyceraldehyde-3-phosphate dehydrogenase (EC 1.2.1.9) (Non-phosphorylating glyceraldehyde 3-phosphate dehydrogenase) (Glyceraldehyde-3-phosphate dehydrogenase [NADP+]) (Triosephosphate dehydrogenase).	1e-80	GO_ID:4332	TIGR_CMR|BA0849 SPTR:Q81UL6 symbol:BA0849 "glyceraldehyde-3-phosphate dehydrogenase, NADP-dependent" [GO:0008152 "metabolism" evidence=ISS] [GO:0008886 "glyceraldehyde-3-phosphate dehydrogenase (NADP+) activity" evidence=ISS] InterPro:IPR002086 Pfam:PF00171 GO:GO:0008152 InterPro:IPR012303 PIRSF:PIRSF000147 PROSITE:PS00070 PROSITE:PS00687 HSSP:Q59931 EMBL:AE017334 EMBL:AE017225 EMBL:AE017026 TIGR…	4e-47
Ljwgs_058132.1	1.1.14.38	E1.2.1.3 aldehyde dehydrogenase (NAD+) [EC:1.2.1.3] [COG:COG1012] [GO:0004029]	ath:At2g24270	F27D4.18; NADP-dependent glyceraldehyde-3-phosphate dehydrogenase, putative [EC:1.2.1.9] [KO:K00131]	1e-79	BH2237	COG1012	1e-45	GAPN_PEA	Directproteinsequencing;NADP;Oxidoreductase,NADP-dependent glyceraldehyde-3-phosphate dehydrogenase (EC 1.2.1.9) (Non-phosphorylating glyceraldehyde 3-phosphate dehydrogenase) (Glyceraldehyde-3-phosphate dehydrogenase [NADP+]) (Triosephosphate dehydrogenase).	1e-80	GO_ID:4332	TIGR_CMR|BA0849 SPTR:Q81UL6 symbol:BA0849 "glyceraldehyde-3-phosphate dehydrogenase, NADP-dependent" [GO:0008152 "metabolism" evidence=ISS] [GO:0008886 "glyceraldehyde-3-phosphate dehydrogenase (NADP+) activity" evidence=ISS] InterPro:IPR002086 Pfam:PF00171 GO:GO:0008152 InterPro:IPR012303 PIRSF:PIRSF000147 PROSITE:PS00070 PROSITE:PS00687 HSSP:Q59931 EMBL:AE017334 EMBL:AE017225 EMBL:AE017026 TIGR…	4e-47
Ljwgs_058132.1	1.1.14.10.1	E1.2.1.10A, adhE acetaldehyde dehydrogenase [COG:COG1012]	ath:At2g24270	F27D4.18; NADP-dependent glyceraldehyde-3-phosphate dehydrogenase, putative [EC:1.2.1.9] [KO:K00131]	1e-79	BH2237	COG1012	1e-45	GAPN_PEA	Directproteinsequencing;NADP;Oxidoreductase,NADP-dependent glyceraldehyde-3-phosphate dehydrogenase (EC 1.2.1.9) (Non-phosphorylating glyceraldehyde 3-phosphate dehydrogenase) (Glyceraldehyde-3-phosphate dehydrogenase [NADP+]) (Triosephosphate dehydrogenase).	1e-80	GO_ID:4332	TIGR_CMR|BA0849 SPTR:Q81UL6 symbol:BA0849 "glyceraldehyde-3-phosphate dehydrogenase, NADP-dependent" [GO:0008152 "metabolism" evidence=ISS] [GO:0008886 "glyceraldehyde-3-phosphate dehydrogenase (NADP+) activity" evidence=ISS] InterPro:IPR002086 Pfam:PF00171 GO:GO:0008152 InterPro:IPR012303 PIRSF:PIRSF000147 PROSITE:PS00070 PROSITE:PS00687 HSSP:Q59931 EMBL:AE017334 EMBL:AE017225 EMBL:AE017026 TIGR…	4e-47
Ljwgs_058132.1	1.5.12.27	E1.2.1.60, hpaE 5-carboxymethyl-2-hydroxymuconic-semialdehyde dehydrogenase [EC:1.2.1.60] [COG:COG1012] [GO:0018480]	ath:At2g24270	F27D4.18; NADP-dependent glyceraldehyde-3-phosphate dehydrogenase, putative [EC:1.2.1.9] [KO:K00131]	1e-79	BH2237	COG1012	1e-45	GAPN_PEA	Directproteinsequencing;NADP;Oxidoreductase,NADP-dependent glyceraldehyde-3-phosphate dehydrogenase (EC 1.2.1.9) (Non-phosphorylating glyceraldehyde 3-phosphate dehydrogenase) (Glyceraldehyde-3-phosphate dehydrogenase [NADP+]) (Triosephosphate dehydrogenase).	1e-80	GO_ID:4332	TIGR_CMR|BA0849 SPTR:Q81UL6 symbol:BA0849 "glyceraldehyde-3-phosphate dehydrogenase, NADP-dependent" [GO:0008152 "metabolism" evidence=ISS] [GO:0008886 "glyceraldehyde-3-phosphate dehydrogenase (NADP+) activity" evidence=ISS] InterPro:IPR002086 Pfam:PF00171 GO:GO:0008152 InterPro:IPR012303 PIRSF:PIRSF000147 PROSITE:PS00070 PROSITE:PS00687 HSSP:Q59931 EMBL:AE017334 EMBL:AE017225 EMBL:AE017026 TIGR…	4e-47
Ljwgs_058132.1	1.5.3.37	E1.2.1.8, betB betaine-aldehyde dehydrogenase [EC:1.2.1.8] [COG:COG1012] [GO:0008802]	ath:At2g24270	F27D4.18; NADP-dependent glyceraldehyde-3-phosphate dehydrogenase, putative [EC:1.2.1.9] [KO:K00131]	1e-79	BH2237	COG1012	1e-45	GAPN_PEA	Directproteinsequencing;NADP;Oxidoreductase,NADP-dependent glyceraldehyde-3-phosphate dehydrogenase (EC 1.2.1.9) (Non-phosphorylating glyceraldehyde 3-phosphate dehydrogenase) (Glyceraldehyde-3-phosphate dehydrogenase [NADP+]) (Triosephosphate dehydrogenase).	1e-80	GO_ID:4332	TIGR_CMR|BA0849 SPTR:Q81UL6 symbol:BA0849 "glyceraldehyde-3-phosphate dehydrogenase, NADP-dependent" [GO:0008152 "metabolism" evidence=ISS] [GO:0008886 "glyceraldehyde-3-phosphate dehydrogenase (NADP+) activity" evidence=ISS] InterPro:IPR002086 Pfam:PF00171 GO:GO:0008152 InterPro:IPR012303 PIRSF:PIRSF000147 PROSITE:PS00070 PROSITE:PS00687 HSSP:Q59931 EMBL:AE017334 EMBL:AE017225 EMBL:AE017026 TIGR…	4e-47
Ljwgs_058132.1	1.1.11.7.1	E1.2.1.10A, adhE acetaldehyde dehydrogenase [COG:COG1012]	ath:At2g24270	F27D4.18; NADP-dependent glyceraldehyde-3-phosphate dehydrogenase, putative [EC:1.2.1.9] [KO:K00131]	1e-79	BH2237	COG1012	1e-45	GAPN_PEA	Directproteinsequencing;NADP;Oxidoreductase,NADP-dependent glyceraldehyde-3-phosphate dehydrogenase (EC 1.2.1.9) (Non-phosphorylating glyceraldehyde 3-phosphate dehydrogenase) (Glyceraldehyde-3-phosphate dehydrogenase [NADP+]) (Triosephosphate dehydrogenase).	1e-80	GO_ID:4332	TIGR_CMR|BA0849 SPTR:Q81UL6 symbol:BA0849 "glyceraldehyde-3-phosphate dehydrogenase, NADP-dependent" [GO:0008152 "metabolism" evidence=ISS] [GO:0008886 "glyceraldehyde-3-phosphate dehydrogenase (NADP+) activity" evidence=ISS] InterPro:IPR002086 Pfam:PF00171 GO:GO:0008152 InterPro:IPR012303 PIRSF:PIRSF000147 PROSITE:PS00070 PROSITE:PS00687 HSSP:Q59931 EMBL:AE017334 EMBL:AE017225 EMBL:AE017026 TIGR…	4e-47
Ljwgs_058132.1	1.1.1.22	E1.2.1.3 aldehyde dehydrogenase (NAD+) [EC:1.2.1.3] [COG:COG1012] [GO:0004029]	ath:At2g24270	F27D4.18; NADP-dependent glyceraldehyde-3-phosphate dehydrogenase, putative [EC:1.2.1.9] [KO:K00131]	1e-79	BH2237	COG1012	1e-45	GAPN_PEA	Directproteinsequencing;NADP;Oxidoreductase,NADP-dependent glyceraldehyde-3-phosphate dehydrogenase (EC 1.2.1.9) (Non-phosphorylating glyceraldehyde 3-phosphate dehydrogenase) (Glyceraldehyde-3-phosphate dehydrogenase [NADP+]) (Triosephosphate dehydrogenase).	1e-80	GO_ID:4332	TIGR_CMR|BA0849 SPTR:Q81UL6 symbol:BA0849 "glyceraldehyde-3-phosphate dehydrogenase, NADP-dependent" [GO:0008152 "metabolism" evidence=ISS] [GO:0008886 "glyceraldehyde-3-phosphate dehydrogenase (NADP+) activity" evidence=ISS] InterPro:IPR002086 Pfam:PF00171 GO:GO:0008152 InterPro:IPR012303 PIRSF:PIRSF000147 PROSITE:PS00070 PROSITE:PS00687 HSSP:Q59931 EMBL:AE017334 EMBL:AE017225 EMBL:AE017026 TIGR…	4e-47
Ljwgs_058132.1	1.5.1.2	E1.2.1.16, gabD succinate-semialdehyde dehydrogenase (NADP+) [EC:1.2.1.16] [COG:COG1012] [GO:0009013]	ath:At2g24270	F27D4.18; NADP-dependent glyceraldehyde-3-phosphate dehydrogenase, putative [EC:1.2.1.9] [KO:K00131]	1e-79	BH2237	COG1012	1e-45	GAPN_PEA	Directproteinsequencing;NADP;Oxidoreductase,NADP-dependent glyceraldehyde-3-phosphate dehydrogenase (EC 1.2.1.9) (Non-phosphorylating glyceraldehyde 3-phosphate dehydrogenase) (Glyceraldehyde-3-phosphate dehydrogenase [NADP+]) (Triosephosphate dehydrogenase).	1e-80	GO_ID:4332	TIGR_CMR|BA0849 SPTR:Q81UL6 symbol:BA0849 "glyceraldehyde-3-phosphate dehydrogenase, NADP-dependent" [GO:0008152 "metabolism" evidence=ISS] [GO:0008886 "glyceraldehyde-3-phosphate dehydrogenase (NADP+) activity" evidence=ISS] InterPro:IPR002086 Pfam:PF00171 GO:GO:0008152 InterPro:IPR012303 PIRSF:PIRSF000147 PROSITE:PS00070 PROSITE:PS00687 HSSP:Q59931 EMBL:AE017334 EMBL:AE017225 EMBL:AE017026 TIGR…	4e-47
Ljwgs_058132.1	1.1.11.25	E1.2.1.22, aldA, aldB lactaldehyde dehydrogenase [EC:1.2.1.22] [COG:COG1012] [GO:0008911]	ath:At2g24270	F27D4.18; NADP-dependent glyceraldehyde-3-phosphate dehydrogenase, putative [EC:1.2.1.9] [KO:K00131]	1e-79	BH2237	COG1012	1e-45	GAPN_PEA	Directproteinsequencing;NADP;Oxidoreductase,NADP-dependent glyceraldehyde-3-phosphate dehydrogenase (EC 1.2.1.9) (Non-phosphorylating glyceraldehyde 3-phosphate dehydrogenase) (Glyceraldehyde-3-phosphate dehydrogenase [NADP+]) (Triosephosphate dehydrogenase).	1e-80	GO_ID:4332	TIGR_CMR|BA0849 SPTR:Q81UL6 symbol:BA0849 "glyceraldehyde-3-phosphate dehydrogenase, NADP-dependent" [GO:0008152 "metabolism" evidence=ISS] [GO:0008886 "glyceraldehyde-3-phosphate dehydrogenase (NADP+) activity" evidence=ISS] InterPro:IPR002086 Pfam:PF00171 GO:GO:0008152 InterPro:IPR012303 PIRSF:PIRSF000147 PROSITE:PS00070 PROSITE:PS00687 HSSP:Q59931 EMBL:AE017334 EMBL:AE017225 EMBL:AE017026 TIGR…	4e-47
Ljwgs_058132.1	1.3.3.21	E1.1.1.1, adh alcohol dehydrogenase [EC:1.1.1.1] [COG:COG1012 COG1062 COG1064 COG1454] [GO:0004022 0004023 0004024 0004025]	ath:At2g24270	F27D4.18; NADP-dependent glyceraldehyde-3-phosphate dehydrogenase, putative [EC:1.2.1.9] [KO:K00131]	1e-79	BH2237	COG1012	1e-45	GAPN_PEA	Directproteinsequencing;NADP;Oxidoreductase,NADP-dependent glyceraldehyde-3-phosphate dehydrogenase (EC 1.2.1.9) (Non-phosphorylating glyceraldehyde 3-phosphate dehydrogenase) (Glyceraldehyde-3-phosphate dehydrogenase [NADP+]) (Triosephosphate dehydrogenase).	1e-80	GO_ID:4332	TIGR_CMR|BA0849 SPTR:Q81UL6 symbol:BA0849 "glyceraldehyde-3-phosphate dehydrogenase, NADP-dependent" [GO:0008152 "metabolism" evidence=ISS] [GO:0008886 "glyceraldehyde-3-phosphate dehydrogenase (NADP+) activity" evidence=ISS] InterPro:IPR002086 Pfam:PF00171 GO:GO:0008152 InterPro:IPR012303 PIRSF:PIRSF000147 PROSITE:PS00070 PROSITE:PS00687 HSSP:Q59931 EMBL:AE017334 EMBL:AE017225 EMBL:AE017026 TIGR…	4e-47
Ljwgs_058132.1	1.5.10.26	E2.7.3.2 creatine kinase [EC:2.7.3.2] [GO:0004111]	ath:At2g24270	F27D4.18; NADP-dependent glyceraldehyde-3-phosphate dehydrogenase, putative [EC:1.2.1.9] [KO:K00131]	1e-79	BH2237	COG1012	1e-45	GAPN_PEA	Directproteinsequencing;NADP;Oxidoreductase,NADP-dependent glyceraldehyde-3-phosphate dehydrogenase (EC 1.2.1.9) (Non-phosphorylating glyceraldehyde 3-phosphate dehydrogenase) (Glyceraldehyde-3-phosphate dehydrogenase [NADP+]) (Triosephosphate dehydrogenase).	1e-80	GO_ID:4332	TIGR_CMR|BA0849 SPTR:Q81UL6 symbol:BA0849 "glyceraldehyde-3-phosphate dehydrogenase, NADP-dependent" [GO:0008152 "metabolism" evidence=ISS] [GO:0008886 "glyceraldehyde-3-phosphate dehydrogenase (NADP+) activity" evidence=ISS] InterPro:IPR002086 Pfam:PF00171 GO:GO:0008152 InterPro:IPR012303 PIRSF:PIRSF000147 PROSITE:PS00070 PROSITE:PS00687 HSSP:Q59931 EMBL:AE017334 EMBL:AE017225 EMBL:AE017026 TIGR…	4e-47
Ljwgs_058132.1	1.5.14.24	E1.2.1.3 aldehyde dehydrogenase (NAD+) [EC:1.2.1.3] [COG:COG1012] [GO:0004029]	ath:At2g24270	F27D4.18; NADP-dependent glyceraldehyde-3-phosphate dehydrogenase, putative [EC:1.2.1.9] [KO:K00131]	1e-79	BH2237	COG1012	1e-45	GAPN_PEA	Directproteinsequencing;NADP;Oxidoreductase,NADP-dependent glyceraldehyde-3-phosphate dehydrogenase (EC 1.2.1.9) (Non-phosphorylating glyceraldehyde 3-phosphate dehydrogenase) (Glyceraldehyde-3-phosphate dehydrogenase [NADP+]) (Triosephosphate dehydrogenase).	1e-80	GO_ID:4332	TIGR_CMR|BA0849 SPTR:Q81UL6 symbol:BA0849 "glyceraldehyde-3-phosphate dehydrogenase, NADP-dependent" [GO:0008152 "metabolism" evidence=ISS] [GO:0008886 "glyceraldehyde-3-phosphate dehydrogenase (NADP+) activity" evidence=ISS] InterPro:IPR002086 Pfam:PF00171 GO:GO:0008152 InterPro:IPR012303 PIRSF:PIRSF000147 PROSITE:PS00070 PROSITE:PS00687 HSSP:Q59931 EMBL:AE017334 EMBL:AE017225 EMBL:AE017026 TIGR…	4e-47
Ljwgs_058132.1	1.11.8.3	E1.2.1.3 aldehyde dehydrogenase (NAD+) [EC:1.2.1.3] [COG:COG1012] [GO:0004029]	ath:At2g24270	F27D4.18; NADP-dependent glyceraldehyde-3-phosphate dehydrogenase, putative [EC:1.2.1.9] [KO:K00131]	1e-79	BH2237	COG1012	1e-45	GAPN_PEA	Directproteinsequencing;NADP;Oxidoreductase,NADP-dependent glyceraldehyde-3-phosphate dehydrogenase (EC 1.2.1.9) (Non-phosphorylating glyceraldehyde 3-phosphate dehydrogenase) (Glyceraldehyde-3-phosphate dehydrogenase [NADP+]) (Triosephosphate dehydrogenase).	1e-80	GO_ID:4332	TIGR_CMR|BA0849 SPTR:Q81UL6 symbol:BA0849 "glyceraldehyde-3-phosphate dehydrogenase, NADP-dependent" [GO:0008152 "metabolism" evidence=ISS] [GO:0008886 "glyceraldehyde-3-phosphate dehydrogenase (NADP+) activity" evidence=ISS] InterPro:IPR002086 Pfam:PF00171 GO:GO:0008152 InterPro:IPR012303 PIRSF:PIRSF000147 PROSITE:PS00070 PROSITE:PS00687 HSSP:Q59931 EMBL:AE017334 EMBL:AE017225 EMBL:AE017026 TIGR…	4e-47
Ljwgs_058132.1	1.3.9.4	E1.1.1.1, adh alcohol dehydrogenase [EC:1.1.1.1] [COG:COG1012 COG1062 COG1064 COG1454] [GO:0004022 0004023 0004024 0004025]	ath:At2g24270	F27D4.18; NADP-dependent glyceraldehyde-3-phosphate dehydrogenase, putative [EC:1.2.1.9] [KO:K00131]	1e-79	BH2237	COG1012	1e-45	GAPN_PEA	Directproteinsequencing;NADP;Oxidoreductase,NADP-dependent glyceraldehyde-3-phosphate dehydrogenase (EC 1.2.1.9) (Non-phosphorylating glyceraldehyde 3-phosphate dehydrogenase) (Glyceraldehyde-3-phosphate dehydrogenase [NADP+]) (Triosephosphate dehydrogenase).	1e-80	GO_ID:4332	TIGR_CMR|BA0849 SPTR:Q81UL6 symbol:BA0849 "glyceraldehyde-3-phosphate dehydrogenase, NADP-dependent" [GO:0008152 "metabolism" evidence=ISS] [GO:0008886 "glyceraldehyde-3-phosphate dehydrogenase (NADP+) activity" evidence=ISS] InterPro:IPR002086 Pfam:PF00171 GO:GO:0008152 InterPro:IPR012303 PIRSF:PIRSF000147 PROSITE:PS00070 PROSITE:PS00687 HSSP:Q59931 EMBL:AE017334 EMBL:AE017225 EMBL:AE017026 TIGR…	4e-47
Ljwgs_048445.1	1.5.14.22	E4.1.1.28, DDC aromatic-L-amino-acid decarboxylase [EC:4.1.1.28] [COG:COG0076] [GO:0004058]	gvi:gll2219	histidine decarboxylase [EC:4.1.1.22] [KO:K01590]	2e-46	mlr6209	COG0076	7e-41	DCHS_LYCES	Decarboxylase;Lyase;Pyridoxalphosphate,Histidine decarboxylase (EC 4.1.1.22) (HDC) (TOM92).	8e-88	GO_ID:785	TAIR|gene:2031132 SPTR:Q9MA74 symbol:EMB1075 "EMBRYO DEFECTIVE 1075" [GO:0008372 "cellular component unknown" evidence=ND] [GO:0006520 "amino acid metabolism" evidence=ISS] [GO:0016831 "carboxy-lyase activity" evidence=ISS] InterPro:IPR002129 Pfam:PF00282 PROSITE:PS00392 EMBL:AC009526 EMBL:AB030379 EMBL:AB036933 EMBL:AF360233 EMBL:AF389349 EMBL:AY040033 PIR:E96500 SPTR:Q9MA74	3e-106
Ljwgs_048445.1	1.6.2.2	E4.1.1.15, gadB glutamate decarboxylase [EC:4.1.1.15] [COG:COG0076] [GO:0004351]	gvi:gll2219	histidine decarboxylase [EC:4.1.1.22] [KO:K01590]	2e-46	mlr6209	COG0076	7e-41	DCHS_LYCES	Decarboxylase;Lyase;Pyridoxalphosphate,Histidine decarboxylase (EC 4.1.1.22) (HDC) (TOM92).	8e-88	GO_ID:785	TAIR|gene:2031132 SPTR:Q9MA74 symbol:EMB1075 "EMBRYO DEFECTIVE 1075" [GO:0008372 "cellular component unknown" evidence=ND] [GO:0006520 "amino acid metabolism" evidence=ISS] [GO:0016831 "carboxy-lyase activity" evidence=ISS] InterPro:IPR002129 Pfam:PF00282 PROSITE:PS00392 EMBL:AC009526 EMBL:AB030379 EMBL:AB036933 EMBL:AF360233 EMBL:AF389349 EMBL:AY040033 PIR:E96500 SPTR:Q9MA74	3e-106
Ljwgs_048445.1	1.5.14.47	E4.1.1.- [EC:4.1.1.-] [COG:COG0076 COG3635]	gvi:gll2219	histidine decarboxylase [EC:4.1.1.22] [KO:K01590]	2e-46	mlr6209	COG0076	7e-41	DCHS_LYCES	Decarboxylase;Lyase;Pyridoxalphosphate,Histidine decarboxylase (EC 4.1.1.22) (HDC) (TOM92).	8e-88	GO_ID:785	TAIR|gene:2031132 SPTR:Q9MA74 symbol:EMB1075 "EMBRYO DEFECTIVE 1075" [GO:0008372 "cellular component unknown" evidence=ND] [GO:0006520 "amino acid metabolism" evidence=ISS] [GO:0016831 "carboxy-lyase activity" evidence=ISS] InterPro:IPR002129 Pfam:PF00282 PROSITE:PS00392 EMBL:AC009526 EMBL:AB030379 EMBL:AB036933 EMBL:AF360233 EMBL:AF389349 EMBL:AY040033 PIR:E96500 SPTR:Q9MA74	3e-106
Ljwgs_048445.1	1.5.12.17	E4.1.1.28, DDC aromatic-L-amino-acid decarboxylase [EC:4.1.1.28] [COG:COG0076] [GO:0004058]	gvi:gll2219	histidine decarboxylase [EC:4.1.1.22] [KO:K01590]	2e-46	mlr6209	COG0076	7e-41	DCHS_LYCES	Decarboxylase;Lyase;Pyridoxalphosphate,Histidine decarboxylase (EC 4.1.1.22) (HDC) (TOM92).	8e-88	GO_ID:785	TAIR|gene:2031132 SPTR:Q9MA74 symbol:EMB1075 "EMBRYO DEFECTIVE 1075" [GO:0008372 "cellular component unknown" evidence=ND] [GO:0006520 "amino acid metabolism" evidence=ISS] [GO:0016831 "carboxy-lyase activity" evidence=ISS] InterPro:IPR002129 Pfam:PF00282 PROSITE:PS00392 EMBL:AC009526 EMBL:AB030379 EMBL:AB036933 EMBL:AF360233 EMBL:AF389349 EMBL:AY040033 PIR:E96500 SPTR:Q9MA74	3e-106
Ljwgs_048445.1	1.5.1.22	E4.1.1.15, gadB glutamate decarboxylase [EC:4.1.1.15] [COG:COG0076] [GO:0004351]	gvi:gll2219	histidine decarboxylase [EC:4.1.1.22] [KO:K01590]	2e-46	mlr6209	COG0076	7e-41	DCHS_LYCES	Decarboxylase;Lyase;Pyridoxalphosphate,Histidine decarboxylase (EC 4.1.1.22) (HDC) (TOM92).	8e-88	GO_ID:785	TAIR|gene:2031132 SPTR:Q9MA74 symbol:EMB1075 "EMBRYO DEFECTIVE 1075" [GO:0008372 "cellular component unknown" evidence=ND] [GO:0006520 "amino acid metabolism" evidence=ISS] [GO:0016831 "carboxy-lyase activity" evidence=ISS] InterPro:IPR002129 Pfam:PF00282 PROSITE:PS00392 EMBL:AC009526 EMBL:AB030379 EMBL:AB036933 EMBL:AF360233 EMBL:AF389349 EMBL:AY040033 PIR:E96500 SPTR:Q9MA74	3e-106
Ljwgs_048445.1	1.1.7.12	E4.1.1.- [EC:4.1.1.-] [COG:COG0076 COG3635]	gvi:gll2219	histidine decarboxylase [EC:4.1.1.22] [KO:K01590]	2e-46	mlr6209	COG0076	7e-41	DCHS_LYCES	Decarboxylase;Lyase;Pyridoxalphosphate,Histidine decarboxylase (EC 4.1.1.22) (HDC) (TOM92).	8e-88	GO_ID:785	TAIR|gene:2031132 SPTR:Q9MA74 symbol:EMB1075 "EMBRYO DEFECTIVE 1075" [GO:0008372 "cellular component unknown" evidence=ND] [GO:0006520 "amino acid metabolism" evidence=ISS] [GO:0016831 "carboxy-lyase activity" evidence=ISS] InterPro:IPR002129 Pfam:PF00282 PROSITE:PS00392 EMBL:AC009526 EMBL:AB030379 EMBL:AB036933 EMBL:AF360233 EMBL:AF389349 EMBL:AY040033 PIR:E96500 SPTR:Q9MA74	3e-106
Ljwgs_048445.1	1.4.1.72	E4.1.1.- [EC:4.1.1.-] [COG:COG0076 COG3635]	gvi:gll2219	histidine decarboxylase [EC:4.1.1.22] [KO:K01590]	2e-46	mlr6209	COG0076	7e-41	DCHS_LYCES	Decarboxylase;Lyase;Pyridoxalphosphate,Histidine decarboxylase (EC 4.1.1.22) (HDC) (TOM92).	8e-88	GO_ID:785	TAIR|gene:2031132 SPTR:Q9MA74 symbol:EMB1075 "EMBRYO DEFECTIVE 1075" [GO:0008372 "cellular component unknown" evidence=ND] [GO:0006520 "amino acid metabolism" evidence=ISS] [GO:0016831 "carboxy-lyase activity" evidence=ISS] InterPro:IPR002129 Pfam:PF00282 PROSITE:PS00392 EMBL:AC009526 EMBL:AB030379 EMBL:AB036933 EMBL:AF360233 EMBL:AF389349 EMBL:AY040033 PIR:E96500 SPTR:Q9MA74	3e-106
Ljwgs_048445.1	1.11.6.9	E4.1.1.- [EC:4.1.1.-] [COG:COG0076 COG3635]	gvi:gll2219	histidine decarboxylase [EC:4.1.1.22] [KO:K01590]	2e-46	mlr6209	COG0076	7e-41	DCHS_LYCES	Decarboxylase;Lyase;Pyridoxalphosphate,Histidine decarboxylase (EC 4.1.1.22) (HDC) (TOM92).	8e-88	GO_ID:785	TAIR|gene:2031132 SPTR:Q9MA74 symbol:EMB1075 "EMBRYO DEFECTIVE 1075" [GO:0008372 "cellular component unknown" evidence=ND] [GO:0006520 "amino acid metabolism" evidence=ISS] [GO:0016831 "carboxy-lyase activity" evidence=ISS] InterPro:IPR002129 Pfam:PF00282 PROSITE:PS00392 EMBL:AC009526 EMBL:AB030379 EMBL:AB036933 EMBL:AF360233 EMBL:AF389349 EMBL:AY040033 PIR:E96500 SPTR:Q9MA74	3e-106
Ljwgs_048445.1	1.10.8.6	E4.1.1.- [EC:4.1.1.-] [COG:COG0076 COG3635]	gvi:gll2219	histidine decarboxylase [EC:4.1.1.22] [KO:K01590]	2e-46	mlr6209	COG0076	7e-41	DCHS_LYCES	Decarboxylase;Lyase;Pyridoxalphosphate,Histidine decarboxylase (EC 4.1.1.22) (HDC) (TOM92).	8e-88	GO_ID:785	TAIR|gene:2031132 SPTR:Q9MA74 symbol:EMB1075 "EMBRYO DEFECTIVE 1075" [GO:0008372 "cellular component unknown" evidence=ND] [GO:0006520 "amino acid metabolism" evidence=ISS] [GO:0016831 "carboxy-lyase activity" evidence=ISS] InterPro:IPR002129 Pfam:PF00282 PROSITE:PS00392 EMBL:AC009526 EMBL:AB030379 EMBL:AB036933 EMBL:AF360233 EMBL:AF389349 EMBL:AY040033 PIR:E96500 SPTR:Q9MA74	3e-106
Ljwgs_048445.1	1.7.11.16	E4.1.2.27 sphinganine-1-phosphate aldolase [EC:4.1.2.27] [COG:COG0076] [GO:0008117]	gvi:gll2219	histidine decarboxylase [EC:4.1.1.22] [KO:K01590]	2e-46	mlr6209	COG0076	7e-41	DCHS_LYCES	Decarboxylase;Lyase;Pyridoxalphosphate,Histidine decarboxylase (EC 4.1.1.22) (HDC) (TOM92).	8e-88	GO_ID:785	TAIR|gene:2031132 SPTR:Q9MA74 symbol:EMB1075 "EMBRYO DEFECTIVE 1075" [GO:0008372 "cellular component unknown" evidence=ND] [GO:0006520 "amino acid metabolism" evidence=ISS] [GO:0016831 "carboxy-lyase activity" evidence=ISS] InterPro:IPR002129 Pfam:PF00282 PROSITE:PS00392 EMBL:AC009526 EMBL:AB030379 EMBL:AB036933 EMBL:AF360233 EMBL:AF389349 EMBL:AY040033 PIR:E96500 SPTR:Q9MA74	3e-106
Ljwgs_048445.1	1.5.2.12	E4.1.1.15, gadB glutamate decarboxylase [EC:4.1.1.15] [COG:COG0076] [GO:0004351]	gvi:gll2219	histidine decarboxylase [EC:4.1.1.22] [KO:K01590]	2e-46	mlr6209	COG0076	7e-41	DCHS_LYCES	Decarboxylase;Lyase;Pyridoxalphosphate,Histidine decarboxylase (EC 4.1.1.22) (HDC) (TOM92).	8e-88	GO_ID:785	TAIR|gene:2031132 SPTR:Q9MA74 symbol:EMB1075 "EMBRYO DEFECTIVE 1075" [GO:0008372 "cellular component unknown" evidence=ND] [GO:0006520 "amino acid metabolism" evidence=ISS] [GO:0016831 "carboxy-lyase activity" evidence=ISS] InterPro:IPR002129 Pfam:PF00282 PROSITE:PS00392 EMBL:AC009526 EMBL:AB030379 EMBL:AB036933 EMBL:AF360233 EMBL:AF389349 EMBL:AY040033 PIR:E96500 SPTR:Q9MA74	3e-106
Ljwgs_048445.1	1.11.17.12	E4.1.1.- [EC:4.1.1.-] [COG:COG0076 COG3635]	gvi:gll2219	histidine decarboxylase [EC:4.1.1.22] [KO:K01590]	2e-46	mlr6209	COG0076	7e-41	DCHS_LYCES	Decarboxylase;Lyase;Pyridoxalphosphate,Histidine decarboxylase (EC 4.1.1.22) (HDC) (TOM92).	8e-88	GO_ID:785	TAIR|gene:2031132 SPTR:Q9MA74 symbol:EMB1075 "EMBRYO DEFECTIVE 1075" [GO:0008372 "cellular component unknown" evidence=ND] [GO:0006520 "amino acid metabolism" evidence=ISS] [GO:0016831 "carboxy-lyase activity" evidence=ISS] InterPro:IPR002129 Pfam:PF00282 PROSITE:PS00392 EMBL:AC009526 EMBL:AB030379 EMBL:AB036933 EMBL:AF360233 EMBL:AF389349 EMBL:AY040033 PIR:E96500 SPTR:Q9MA74	3e-106
Ljwgs_048445.1	1.6.1.2	E4.1.1.15, gadB glutamate decarboxylase [EC:4.1.1.15] [COG:COG0076] [GO:0004351]	gvi:gll2219	histidine decarboxylase [EC:4.1.1.22] [KO:K01590]	2e-46	mlr6209	COG0076	7e-41	DCHS_LYCES	Decarboxylase;Lyase;Pyridoxalphosphate,Histidine decarboxylase (EC 4.1.1.22) (HDC) (TOM92).	8e-88	GO_ID:785	TAIR|gene:2031132 SPTR:Q9MA74 symbol:EMB1075 "EMBRYO DEFECTIVE 1075" [GO:0008372 "cellular component unknown" evidence=ND] [GO:0006520 "amino acid metabolism" evidence=ISS] [GO:0016831 "carboxy-lyase activity" evidence=ISS] InterPro:IPR002129 Pfam:PF00282 PROSITE:PS00392 EMBL:AC009526 EMBL:AB030379 EMBL:AB036933 EMBL:AF360233 EMBL:AF389349 EMBL:AY040033 PIR:E96500 SPTR:Q9MA74	3e-106
Ljwgs_048445.1	1.5.11.19	E4.1.1.22, HDC histidine decarboxylase [EC:4.1.1.22] [GO:0004398]	gvi:gll2219	histidine decarboxylase [EC:4.1.1.22] [KO:K01590]	2e-46	mlr6209	COG0076	7e-41	DCHS_LYCES	Decarboxylase;Lyase;Pyridoxalphosphate,Histidine decarboxylase (EC 4.1.1.22) (HDC) (TOM92).	8e-88	GO_ID:785	TAIR|gene:2031132 SPTR:Q9MA74 symbol:EMB1075 "EMBRYO DEFECTIVE 1075" [GO:0008372 "cellular component unknown" evidence=ND] [GO:0006520 "amino acid metabolism" evidence=ISS] [GO:0016831 "carboxy-lyase activity" evidence=ISS] InterPro:IPR002129 Pfam:PF00282 PROSITE:PS00392 EMBL:AC009526 EMBL:AB030379 EMBL:AB036933 EMBL:AF360233 EMBL:AF389349 EMBL:AY040033 PIR:E96500 SPTR:Q9MA74	3e-106
Ljwgs_048445.1	1.11.14.6	E4.1.1.- [EC:4.1.1.-] [COG:COG0076 COG3635]	gvi:gll2219	histidine decarboxylase [EC:4.1.1.22] [KO:K01590]	2e-46	mlr6209	COG0076	7e-41	DCHS_LYCES	Decarboxylase;Lyase;Pyridoxalphosphate,Histidine decarboxylase (EC 4.1.1.22) (HDC) (TOM92).	8e-88	GO_ID:785	TAIR|gene:2031132 SPTR:Q9MA74 symbol:EMB1075 "EMBRYO DEFECTIVE 1075" [GO:0008372 "cellular component unknown" evidence=ND] [GO:0006520 "amino acid metabolism" evidence=ISS] [GO:0016831 "carboxy-lyase activity" evidence=ISS] InterPro:IPR002129 Pfam:PF00282 PROSITE:PS00392 EMBL:AC009526 EMBL:AB030379 EMBL:AB036933 EMBL:AF360233 EMBL:AF389349 EMBL:AY040033 PIR:E96500 SPTR:Q9MA74	3e-106
Ljwgs_048445.1	1.5.13.14	E4.1.1.28, DDC aromatic-L-amino-acid decarboxylase [EC:4.1.1.28] [COG:COG0076] [GO:0004058]	gvi:gll2219	histidine decarboxylase [EC:4.1.1.22] [KO:K01590]	2e-46	mlr6209	COG0076	7e-41	DCHS_LYCES	Decarboxylase;Lyase;Pyridoxalphosphate,Histidine decarboxylase (EC 4.1.1.22) (HDC) (TOM92).	8e-88	GO_ID:785	TAIR|gene:2031132 SPTR:Q9MA74 symbol:EMB1075 "EMBRYO DEFECTIVE 1075" [GO:0008372 "cellular component unknown" evidence=ND] [GO:0006520 "amino acid metabolism" evidence=ISS] [GO:0016831 "carboxy-lyase activity" evidence=ISS] InterPro:IPR002129 Pfam:PF00282 PROSITE:PS00392 EMBL:AC009526 EMBL:AB030379 EMBL:AB036933 EMBL:AF360233 EMBL:AF389349 EMBL:AY040033 PIR:E96500 SPTR:Q9MA74	3e-106
Ljwgs_048445.1	1.11.20.9	E4.1.1.- [EC:4.1.1.-] [COG:COG0076 COG3635]	gvi:gll2219	histidine decarboxylase [EC:4.1.1.22] [KO:K01590]	2e-46	mlr6209	COG0076	7e-41	DCHS_LYCES	Decarboxylase;Lyase;Pyridoxalphosphate,Histidine decarboxylase (EC 4.1.1.22) (HDC) (TOM92).	8e-88	GO_ID:785	TAIR|gene:2031132 SPTR:Q9MA74 symbol:EMB1075 "EMBRYO DEFECTIVE 1075" [GO:0008372 "cellular component unknown" evidence=ND] [GO:0006520 "amino acid metabolism" evidence=ISS] [GO:0016831 "carboxy-lyase activity" evidence=ISS] InterPro:IPR002129 Pfam:PF00282 PROSITE:PS00392 EMBL:AC009526 EMBL:AB030379 EMBL:AB036933 EMBL:AF360233 EMBL:AF389349 EMBL:AY040033 PIR:E96500 SPTR:Q9MA74	3e-106
Ljwgs_048445.1	1.1.14.28	E4.1.1.15, gadB glutamate decarboxylase [EC:4.1.1.15] [COG:COG0076] [GO:0004351]	gvi:gll2219	histidine decarboxylase [EC:4.1.1.22] [KO:K01590]	2e-46	mlr6209	COG0076	7e-41	DCHS_LYCES	Decarboxylase;Lyase;Pyridoxalphosphate,Histidine decarboxylase (EC 4.1.1.22) (HDC) (TOM92).	8e-88	GO_ID:785	TAIR|gene:2031132 SPTR:Q9MA74 symbol:EMB1075 "EMBRYO DEFECTIVE 1075" [GO:0008372 "cellular component unknown" evidence=ND] [GO:0006520 "amino acid metabolism" evidence=ISS] [GO:0016831 "carboxy-lyase activity" evidence=ISS] InterPro:IPR002129 Pfam:PF00282 PROSITE:PS00392 EMBL:AC009526 EMBL:AB030379 EMBL:AB036933 EMBL:AF360233 EMBL:AF389349 EMBL:AY040033 PIR:E96500 SPTR:Q9MA74	3e-106
Ljwgs_048445.1	1.11.5.3	E4.1.1.- [EC:4.1.1.-] [COG:COG0076 COG3635]	gvi:gll2219	histidine decarboxylase [EC:4.1.1.22] [KO:K01590]	2e-46	mlr6209	COG0076	7e-41	DCHS_LYCES	Decarboxylase;Lyase;Pyridoxalphosphate,Histidine decarboxylase (EC 4.1.1.22) (HDC) (TOM92).	8e-88	GO_ID:785	TAIR|gene:2031132 SPTR:Q9MA74 symbol:EMB1075 "EMBRYO DEFECTIVE 1075" [GO:0008372 "cellular component unknown" evidence=ND] [GO:0006520 "amino acid metabolism" evidence=ISS] [GO:0016831 "carboxy-lyase activity" evidence=ISS] InterPro:IPR002129 Pfam:PF00282 PROSITE:PS00392 EMBL:AC009526 EMBL:AB030379 EMBL:AB036933 EMBL:AF360233 EMBL:AF389349 EMBL:AY040033 PIR:E96500 SPTR:Q9MA74	3e-106
Ljwgs_048445.1	1.5.12.13	E4.1.1.- [EC:4.1.1.-] [COG:COG0076 COG3635]	gvi:gll2219	histidine decarboxylase [EC:4.1.1.22] [KO:K01590]	2e-46	mlr6209	COG0076	7e-41	DCHS_LYCES	Decarboxylase;Lyase;Pyridoxalphosphate,Histidine decarboxylase (EC 4.1.1.22) (HDC) (TOM92).	8e-88	GO_ID:785	TAIR|gene:2031132 SPTR:Q9MA74 symbol:EMB1075 "EMBRYO DEFECTIVE 1075" [GO:0008372 "cellular component unknown" evidence=ND] [GO:0006520 "amino acid metabolism" evidence=ISS] [GO:0016831 "carboxy-lyase activity" evidence=ISS] InterPro:IPR002129 Pfam:PF00282 PROSITE:PS00392 EMBL:AC009526 EMBL:AB030379 EMBL:AB036933 EMBL:AF360233 EMBL:AF389349 EMBL:AY040033 PIR:E96500 SPTR:Q9MA74	3e-106
Ljwgs_048445.1	1.5.11.20	E4.1.1.28, DDC aromatic-L-amino-acid decarboxylase [EC:4.1.1.28] [COG:COG0076] [GO:0004058]	gvi:gll2219	histidine decarboxylase [EC:4.1.1.22] [KO:K01590]	2e-46	mlr6209	COG0076	7e-41	DCHS_LYCES	Decarboxylase;Lyase;Pyridoxalphosphate,Histidine decarboxylase (EC 4.1.1.22) (HDC) (TOM92).	8e-88	GO_ID:785	TAIR|gene:2031132 SPTR:Q9MA74 symbol:EMB1075 "EMBRYO DEFECTIVE 1075" [GO:0008372 "cellular component unknown" evidence=ND] [GO:0006520 "amino acid metabolism" evidence=ISS] [GO:0016831 "carboxy-lyase activity" evidence=ISS] InterPro:IPR002129 Pfam:PF00282 PROSITE:PS00392 EMBL:AC009526 EMBL:AB030379 EMBL:AB036933 EMBL:AF360233 EMBL:AF389349 EMBL:AY040033 PIR:E96500 SPTR:Q9MA74	3e-106
Ljwgs_048445.1	1.10.6.8	E4.1.1.- [EC:4.1.1.-] [COG:COG0076 COG3635]	gvi:gll2219	histidine decarboxylase [EC:4.1.1.22] [KO:K01590]	2e-46	mlr6209	COG0076	7e-41	DCHS_LYCES	Decarboxylase;Lyase;Pyridoxalphosphate,Histidine decarboxylase (EC 4.1.1.22) (HDC) (TOM92).	8e-88	GO_ID:785	TAIR|gene:2031132 SPTR:Q9MA74 symbol:EMB1075 "EMBRYO DEFECTIVE 1075" [GO:0008372 "cellular component unknown" evidence=ND] [GO:0006520 "amino acid metabolism" evidence=ISS] [GO:0016831 "carboxy-lyase activity" evidence=ISS] InterPro:IPR002129 Pfam:PF00282 PROSITE:PS00392 EMBL:AC009526 EMBL:AB030379 EMBL:AB036933 EMBL:AF360233 EMBL:AF389349 EMBL:AY040033 PIR:E96500 SPTR:Q9MA74	3e-106
Ljwgs_048445.1	1.1.11.32	E4.1.1.- [EC:4.1.1.-] [COG:COG0076 COG3635]	gvi:gll2219	histidine decarboxylase [EC:4.1.1.22] [KO:K01590]	2e-46	mlr6209	COG0076	7e-41	DCHS_LYCES	Decarboxylase;Lyase;Pyridoxalphosphate,Histidine decarboxylase (EC 4.1.1.22) (HDC) (TOM92).	8e-88	GO_ID:785	TAIR|gene:2031132 SPTR:Q9MA74 symbol:EMB1075 "EMBRYO DEFECTIVE 1075" [GO:0008372 "cellular component unknown" evidence=ND] [GO:0006520 "amino acid metabolism" evidence=ISS] [GO:0016831 "carboxy-lyase activity" evidence=ISS] InterPro:IPR002129 Pfam:PF00282 PROSITE:PS00392 EMBL:AC009526 EMBL:AB030379 EMBL:AB036933 EMBL:AF360233 EMBL:AF389349 EMBL:AY040033 PIR:E96500 SPTR:Q9MA74	3e-106
Ljwgs_048445.1	1.5.10.36	E4.1.1.- [EC:4.1.1.-] [COG:COG0076 COG3635]	gvi:gll2219	histidine decarboxylase [EC:4.1.1.22] [KO:K01590]	2e-46	mlr6209	COG0076	7e-41	DCHS_LYCES	Decarboxylase;Lyase;Pyridoxalphosphate,Histidine decarboxylase (EC 4.1.1.22) (HDC) (TOM92).	8e-88	GO_ID:785	TAIR|gene:2031132 SPTR:Q9MA74 symbol:EMB1075 "EMBRYO DEFECTIVE 1075" [GO:0008372 "cellular component unknown" evidence=ND] [GO:0006520 "amino acid metabolism" evidence=ISS] [GO:0016831 "carboxy-lyase activity" evidence=ISS] InterPro:IPR002129 Pfam:PF00282 PROSITE:PS00392 EMBL:AC009526 EMBL:AB030379 EMBL:AB036933 EMBL:AF360233 EMBL:AF389349 EMBL:AY040033 PIR:E96500 SPTR:Q9MA74	3e-106
Ljwgs_048445.1	1.10.8.8	E4.1.1.28, DDC aromatic-L-amino-acid decarboxylase [EC:4.1.1.28] [COG:COG0076] [GO:0004058]	gvi:gll2219	histidine decarboxylase [EC:4.1.1.22] [KO:K01590]	2e-46	mlr6209	COG0076	7e-41	DCHS_LYCES	Decarboxylase;Lyase;Pyridoxalphosphate,Histidine decarboxylase (EC 4.1.1.22) (HDC) (TOM92).	8e-88	GO_ID:785	TAIR|gene:2031132 SPTR:Q9MA74 symbol:EMB1075 "EMBRYO DEFECTIVE 1075" [GO:0008372 "cellular component unknown" evidence=ND] [GO:0006520 "amino acid metabolism" evidence=ISS] [GO:0016831 "carboxy-lyase activity" evidence=ISS] InterPro:IPR002129 Pfam:PF00282 PROSITE:PS00392 EMBL:AC009526 EMBL:AB030379 EMBL:AB036933 EMBL:AF360233 EMBL:AF389349 EMBL:AY040033 PIR:E96500 SPTR:Q9MA74	3e-106
Ljwgs_048445.1	1.10.5.2	E4.1.1.28, DDC aromatic-L-amino-acid decarboxylase [EC:4.1.1.28] [COG:COG0076] [GO:0004058]	gvi:gll2219	histidine decarboxylase [EC:4.1.1.22] [KO:K01590]	2e-46	mlr6209	COG0076	7e-41	DCHS_LYCES	Decarboxylase;Lyase;Pyridoxalphosphate,Histidine decarboxylase (EC 4.1.1.22) (HDC) (TOM92).	8e-88	GO_ID:785	TAIR|gene:2031132 SPTR:Q9MA74 symbol:EMB1075 "EMBRYO DEFECTIVE 1075" [GO:0008372 "cellular component unknown" evidence=ND] [GO:0006520 "amino acid metabolism" evidence=ISS] [GO:0016831 "carboxy-lyase activity" evidence=ISS] InterPro:IPR002129 Pfam:PF00282 PROSITE:PS00392 EMBL:AC009526 EMBL:AB030379 EMBL:AB036933 EMBL:AF360233 EMBL:AF389349 EMBL:AY040033 PIR:E96500 SPTR:Q9MA74	3e-106
Ljwgs_048445.1	1.6.3.6	E4.1.1.- [EC:4.1.1.-] [COG:COG0076 COG3635]	gvi:gll2219	histidine decarboxylase [EC:4.1.1.22] [KO:K01590]	2e-46	mlr6209	COG0076	7e-41	DCHS_LYCES	Decarboxylase;Lyase;Pyridoxalphosphate,Histidine decarboxylase (EC 4.1.1.22) (HDC) (TOM92).	8e-88	GO_ID:785	TAIR|gene:2031132 SPTR:Q9MA74 symbol:EMB1075 "EMBRYO DEFECTIVE 1075" [GO:0008372 "cellular component unknown" evidence=ND] [GO:0006520 "amino acid metabolism" evidence=ISS] [GO:0016831 "carboxy-lyase activity" evidence=ISS] InterPro:IPR002129 Pfam:PF00282 PROSITE:PS00392 EMBL:AC009526 EMBL:AB030379 EMBL:AB036933 EMBL:AF360233 EMBL:AF389349 EMBL:AY040033 PIR:E96500 SPTR:Q9MA74	3e-106
chr4.CM0297.15	99.1.4.1189	GO_ID:20175										GO_ID:20175	TAIR|gene:2057764 SPTR:O64851 symbol:AT2G26190.1 [GO:0005516 "calmodulin binding" evidence=ISS] Pfam:PF00612 InterPro:IPR000048 SMART:SM00015 EMBL:AC004484 EMBL:AY097341 EMBL:AF419588 EMBL:AY128282 PIR:E84657 SPTR:O64851	2e-27
TM0858.39.1	99.1.4.5140	GO_ID:8611										GO_ID:8611	TAIR|gene:2079811 SPTR:Q9MA52 symbol:AT3G05390.1 [GO:0005554 "molecular function unknown" evidence=ND] [GO:0000004 "biological process unknown" evidence=ND] EMBL:AC009606 EMBL:AY649290 SPTR:Q9MA52	8e-10
TM0843.6	1.1.8.29	E3.1.1.11 pectinesterase [EC:3.1.1.11] [GO:0030599]	ath:At3g43270	F7K15.120; pectinesterase family protein [EC:3.1.1.11] [KO:K01051]	3e-10				PME_PRUPE	Aspartylesterase;Cellwall;Glycoprotein;Hydrolase;Multigenefamily;Signal,Pectinesterase PPE8B precursor (EC 3.1.1.11) (Pectin methylesterase) (PE).	4e-11	GO_ID:50107	TAIR|gene:2062012 SPTR:O22256 symbol:AT2G47550.1 [GO:0009505 "cell wall (sensu Magnoliophyta)" evidence=ISS] [GO:0030599 "pectinesterase activity" evidence=ISS] InterPro:IPR000070 Pfam:PF04043 InterPro:IPR007186 HSSP:P83218 Pfam:PF01095 PROSITE:PS00503 EMBL:AC002535 PIR:T00429 SPTR:O22256	6e-36
TM0843.6	1.1.4.1	E3.1.1.11 pectinesterase [EC:3.1.1.11] [GO:0030599]	ath:At3g43270	F7K15.120; pectinesterase family protein [EC:3.1.1.11] [KO:K01051]	3e-10				PME_PRUPE	Aspartylesterase;Cellwall;Glycoprotein;Hydrolase;Multigenefamily;Signal,Pectinesterase PPE8B precursor (EC 3.1.1.11) (Pectin methylesterase) (PE).	4e-11	GO_ID:50107	TAIR|gene:2062012 SPTR:O22256 symbol:AT2G47550.1 [GO:0009505 "cell wall (sensu Magnoliophyta)" evidence=ISS] [GO:0030599 "pectinesterase activity" evidence=ISS] InterPro:IPR000070 Pfam:PF04043 InterPro:IPR007186 HSSP:P83218 Pfam:PF01095 PROSITE:PS00503 EMBL:AC002535 PIR:T00429 SPTR:O22256	6e-36
TM0846.18	99.1.4.2877	GO_ID:24876										GO_ID:24876	TAIR|gene:2055011 SPTR:O22159 symbol:AT2G44930.1 [GO:0000004 "biological process unknown" evidence=ND] [GO:0008372 "cellular component unknown" evidence=ND] InterPro:IPR004158 Pfam:PF03140 EMBL:AC002388 EMBL:AY056199 EMBL:AY096628 PIR:T00400 SPTR:O22159	1e-49
Ljwgs_016571.1	1.10.7.6	E2.4.1.91 flavonol 3-O-glucosyltransferase [EC:2.4.1.91] [GO:0047893] [CAZy:GT1]	ath:At4g15280	FCAALL.255; UDP-glucoronosyl/UDP-glucosyl transferase family protein [EC:2.4.1.91] [KO:K00724]	1e-43				HQGT_RAUSE	Directproteinsequencing;Glycosyltransferase;Transferase,Hydroquinone glucosyltransferase (EC 2.4.1.218) (Arbutin synthase).	2e-116	GO_ID:6429	TAIR|gene:2125022 SPTR:Q9M156 symbol:AT4G01070.1 [GO:0016757 "transferase activity, transferring glycosyl groups" evidence=ISS] [GO:0008194 "UDP-glycosyltransferase activity" evidence=ISS;IDA] [GO:0042178 "xenobiotic catabolism" evidence=IDA] [GO:0009636 "response to toxin" evidence=IDA] [GO:0035251 "UDP-glucosyltransferase activity" evidence=IMP] [GO:0006805 "xenobiotic metabolism" evidence=IMP]…	4e-112
chr6.CM0137.35	1.9.4.15	E2.7.1.- [EC:2.7.1.-] [COG:COG0515 COG1493]	ath:At5g02290	T1E22.50; protein kinase, putative [EC:2.7.1.37] [KO:K00870]	8e-106	YDR523c	COG0515	3e-18	APK1B_ARATH	ATP-binding;Chloroplast;Kinase;Multigenefamily;Nucleotide-binding;Plastid;Serine/threonine-proteinkinase;Transferase;Transitpeptide;Tyrosine-proteinkinase,Protein kinase APK1B, chloroplast precursor (EC 2.7.1.-).	1e-106	GO_ID:5087	TAIR|gene:2064711 SPTR:Q9ZUF4 symbol:AT2G05940.1 [GO:0008372 "cellular component unknown" evidence=ND] [GO:0016301 "kinase activity" evidence=ISS] InterPro:IPR000719 InterPro:IPR008271 Prosite:PS00108 ProDom:PD000001 PROSITE:PS50011 EMBL:AC005970 EMBL:AY056245 EMBL:AY113963 PIR:C84473 SPTR:Q9ZUF4	3e-166
chr6.CM0137.35	1.7.8.19	WAAY, rfaY lipopolysaccharide core biosynthesis protein RFAY [EC:2.7.-.-] [COG:COG0515]	ath:At5g02290	T1E22.50; protein kinase, putative [EC:2.7.1.37] [KO:K00870]	8e-106	YDR523c	COG0515	3e-18	APK1B_ARATH	ATP-binding;Chloroplast;Kinase;Multigenefamily;Nucleotide-binding;Plastid;Serine/threonine-proteinkinase;Transferase;Transitpeptide;Tyrosine-proteinkinase,Protein kinase APK1B, chloroplast precursor (EC 2.7.1.-).	1e-106	GO_ID:5087	TAIR|gene:2064711 SPTR:Q9ZUF4 symbol:AT2G05940.1 [GO:0008372 "cellular component unknown" evidence=ND] [GO:0016301 "kinase activity" evidence=ISS] InterPro:IPR000719 InterPro:IPR008271 Prosite:PS00108 ProDom:PD000001 PROSITE:PS50011 EMBL:AC005970 EMBL:AY056245 EMBL:AY113963 PIR:C84473 SPTR:Q9ZUF4	3e-166
chr6.CM0137.35	1.1.17.19	E2.7.1.- [EC:2.7.1.-] [COG:COG0515 COG1493]	ath:At5g02290	T1E22.50; protein kinase, putative [EC:2.7.1.37] [KO:K00870]	8e-106	YDR523c	COG0515	3e-18	APK1B_ARATH	ATP-binding;Chloroplast;Kinase;Multigenefamily;Nucleotide-binding;Plastid;Serine/threonine-proteinkinase;Transferase;Transitpeptide;Tyrosine-proteinkinase,Protein kinase APK1B, chloroplast precursor (EC 2.7.1.-).	1e-106	GO_ID:5087	TAIR|gene:2064711 SPTR:Q9ZUF4 symbol:AT2G05940.1 [GO:0008372 "cellular component unknown" evidence=ND] [GO:0016301 "kinase activity" evidence=ISS] InterPro:IPR000719 InterPro:IPR008271 Prosite:PS00108 ProDom:PD000001 PROSITE:PS50011 EMBL:AC005970 EMBL:AY056245 EMBL:AY113963 PIR:C84473 SPTR:Q9ZUF4	3e-166
chr6.CM0137.35	1.11.16.8	E2.7.1.- [EC:2.7.1.-] [COG:COG0515 COG1493]	ath:At5g02290	T1E22.50; protein kinase, putative [EC:2.7.1.37] [KO:K00870]	8e-106	YDR523c	COG0515	3e-18	APK1B_ARATH	ATP-binding;Chloroplast;Kinase;Multigenefamily;Nucleotide-binding;Plastid;Serine/threonine-proteinkinase;Transferase;Transitpeptide;Tyrosine-proteinkinase,Protein kinase APK1B, chloroplast precursor (EC 2.7.1.-).	1e-106	GO_ID:5087	TAIR|gene:2064711 SPTR:Q9ZUF4 symbol:AT2G05940.1 [GO:0008372 "cellular component unknown" evidence=ND] [GO:0016301 "kinase activity" evidence=ISS] InterPro:IPR000719 InterPro:IPR008271 Prosite:PS00108 ProDom:PD000001 PROSITE:PS50011 EMBL:AC005970 EMBL:AY056245 EMBL:AY113963 PIR:C84473 SPTR:Q9ZUF4	3e-166
chr6.CM0137.35	4.2.4	Cell cycle [CLASS:04110] [PATH:hsa04110] [COG:COG0515]	ath:At5g02290	T1E22.50; protein kinase, putative [EC:2.7.1.37] [KO:K00870]	8e-106	YDR523c	COG0515	3e-18	APK1B_ARATH	ATP-binding;Chloroplast;Kinase;Multigenefamily;Nucleotide-binding;Plastid;Serine/threonine-proteinkinase;Transferase;Transitpeptide;Tyrosine-proteinkinase,Protein kinase APK1B, chloroplast precursor (EC 2.7.1.-).	1e-106	GO_ID:5087	TAIR|gene:2064711 SPTR:Q9ZUF4 symbol:AT2G05940.1 [GO:0008372 "cellular component unknown" evidence=ND] [GO:0016301 "kinase activity" evidence=ISS] InterPro:IPR000719 InterPro:IPR008271 Prosite:PS00108 ProDom:PD000001 PROSITE:PS50011 EMBL:AC005970 EMBL:AY056245 EMBL:AY113963 PIR:C84473 SPTR:Q9ZUF4	3e-166
chr3.CM0460.18.1	1.1.7.10	E1.10.3.3 L-ascorbate oxidase [EC:1.10.3.3] [GO:0008447]	ath:At1g55570	T5A14.1; multi-copper oxidase type I family protein [EC:1.10.3.3] [KO:K00423]	3e-141	YMR058w	COG2132	6e-17	NTP3_TOBAC	Germination;Glycoprotein;Metal-binding;Repeat;Signal,Pollen-specific protein NTP303 precursor.	6e-142	GO_ID:20568	TAIR|gene:2115153 SPTR:O23170 symbol:SKS15 [GO:0005507 "copper ion binding" evidence=ISS] InterPro:IPR001117 Pfam:PF00394 InterPro:IPR011706 InterPro:IPR011707 HSSP:Q9Y780 Pfam:PF07731 Pfam:PF07732 EMBL:AL161590 EMBL:Z99707 PIR:A85439 SPTR:O23170	4e-143
chr3.CM0460.18.1	4.2.2.4.1	COTA spore coat protein A [COG:COG2132]	ath:At1g55570	T5A14.1; multi-copper oxidase type I family protein [EC:1.10.3.3] [KO:K00423]	3e-141	YMR058w	COG2132	6e-17	NTP3_TOBAC	Germination;Glycoprotein;Metal-binding;Repeat;Signal,Pollen-specific protein NTP303 precursor.	6e-142	GO_ID:20568	TAIR|gene:2115153 SPTR:O23170 symbol:SKS15 [GO:0005507 "copper ion binding" evidence=ISS] InterPro:IPR001117 Pfam:PF00394 InterPro:IPR011706 InterPro:IPR011707 HSSP:Q9Y780 Pfam:PF07731 Pfam:PF07732 EMBL:AL161590 EMBL:Z99707 PIR:A85439 SPTR:O23170	4e-143
Ljwgs_058586.1	99.1.3.1.62	EC 3.4.23.-							NEP2_NEPGR	Aspartylprotease;Glycoprotein;Hydrolase;Protease;Signal;Zymogen,Aspartic proteinase nepenthesin-2 precursor (EC 3.4.23.-) (Nepenthesin-II).	1e-39	GO_ID:51148	TAIR|gene:2077699 SPTR:Q9LYS8 symbol:AT3G59080.1 [GO:0003677 "DNA binding" evidence=ISS] InterPro:IPR001461 InterPro:IPR001969 Pfam:PF00026 PRINTS:PR00792 PROSITE:PS00141 HSSP:P07267 EMBL:AL163527 EMBL:AF424562 EMBL:AY099818 EMBL:BT000326 PIR:T47790 SPTR:Q9LYS8	1e-126
Ljwgs_058586.1	99.1.4.3936	GO_ID:51148							NEP2_NEPGR	Aspartylprotease;Glycoprotein;Hydrolase;Protease;Signal;Zymogen,Aspartic proteinase nepenthesin-2 precursor (EC 3.4.23.-) (Nepenthesin-II).	1e-39	GO_ID:51148	TAIR|gene:2077699 SPTR:Q9LYS8 symbol:AT3G59080.1 [GO:0003677 "DNA binding" evidence=ISS] InterPro:IPR001461 InterPro:IPR001969 Pfam:PF00026 PRINTS:PR00792 PROSITE:PS00141 HSSP:P07267 EMBL:AL163527 EMBL:AF424562 EMBL:AY099818 EMBL:BT000326 PIR:T47790 SPTR:Q9LYS8	1e-126
chr4.CM0073.100.1	1.1.8.29	E3.1.1.11 pectinesterase [EC:3.1.1.11] [GO:0030599]	ath:At1g53830	T18A20.6; pectinesterase family protein [EC:3.1.1.11] [KO:K01051]	6e-61				PME2_CITSI	Aspartylesterase;Cellwall;Glycoprotein;Hydrolase;Multigenefamily;Signal,Pectinesterase-2 precursor (EC 3.1.1.11) (Pectin methylesterase) (PE).	1e-79	GO_ID:28566	TAIR|gene:3689878 SPTR:O49298 symbol:AT1G23200.1 [GO:0009505 "cell wall (sensu Magnoliophyta)" evidence=ISS] [GO:0030599 "pectinesterase activity" evidence=ISS] InterPro:IPR000070 InterPro:IPR006501 Pfam:PF04043 InterPro:IPR007186 TIGRFAMs:TIGR01614 HSSP:P83218 Pfam:PF01095 PROSITE:PS00503 EMBL:AC002311 EMBL:AC005292 EMBL:AY065263 EMBL:AY091325 PIR:C86366 SPTR:O49298	2e-91
chr4.CM0073.100.1	1.1.4.1	E3.1.1.11 pectinesterase [EC:3.1.1.11] [GO:0030599]	ath:At1g53830	T18A20.6; pectinesterase family protein [EC:3.1.1.11] [KO:K01051]	6e-61				PME2_CITSI	Aspartylesterase;Cellwall;Glycoprotein;Hydrolase;Multigenefamily;Signal,Pectinesterase-2 precursor (EC 3.1.1.11) (Pectin methylesterase) (PE).	1e-79	GO_ID:28566	TAIR|gene:3689878 SPTR:O49298 symbol:AT1G23200.1 [GO:0009505 "cell wall (sensu Magnoliophyta)" evidence=ISS] [GO:0030599 "pectinesterase activity" evidence=ISS] InterPro:IPR000070 InterPro:IPR006501 Pfam:PF04043 InterPro:IPR007186 TIGRFAMs:TIGR01614 HSSP:P83218 Pfam:PF01095 PROSITE:PS00503 EMBL:AC002311 EMBL:AC005292 EMBL:AY065263 EMBL:AY091325 PIR:C86366 SPTR:O49298	2e-91
Ljwgs_029001.1	1.10.6.9	E1.14.13.11 trans-cinnamate-4-hydroxylase [EC:1.14.13.11] [GO:0016710]	ath:At2g30490	T6B20.16; trans-cinnamate 4-monooxygenase / cinnamic acid 4-hydroxylase (C4H) (CA4H) / cytochrome P450 73 (CYP73) (CYP73A5) [EC:1.14.13.11] [KO:K00487]	3e-99				TCMO_POPKI	Heme;Iron;Metal-binding;Monooxygenase;NADP;Oxidoreductase,Trans-cinnamate 4-monooxygenase (EC 1.14.13.11) (Cinnamic acid 4- hydroxylase) (CA4H) (C4H) (P450C4H) (Cytochrome P450 73).	8e-109	GO_ID:28333	TAIR|gene:2064401 SPTR:P92994 symbol:AT2G30490.1 [GO:0005783 "endoplasmic reticulum" evidence=TAS] [GO:0009416 "response to light stimulus" evidence=IEP] [GO:0009611 "response to wounding" evidence=IMP] [GO:0009699 "phenylpropanoid biosynthesis" evidence=TAS] InterPro:IPR001128 Pfam:PF00067 InterPro:IPR002401 PRINTS:PR00463 PRINTS:PR00385 PROSITE:PS00086 EMBL:U93215 EMBL:U71081 EMBL:U71080 EMBL:D…	6e-100
Ljwgs_029001.1	1.5.13.13	E1.14.13.11 trans-cinnamate-4-hydroxylase [EC:1.14.13.11] [GO:0016710]	ath:At2g30490	T6B20.16; trans-cinnamate 4-monooxygenase / cinnamic acid 4-hydroxylase (C4H) (CA4H) / cytochrome P450 73 (CYP73) (CYP73A5) [EC:1.14.13.11] [KO:K00487]	3e-99				TCMO_POPKI	Heme;Iron;Metal-binding;Monooxygenase;NADP;Oxidoreductase,Trans-cinnamate 4-monooxygenase (EC 1.14.13.11) (Cinnamic acid 4- hydroxylase) (CA4H) (C4H) (P450C4H) (Cytochrome P450 73).	8e-109	GO_ID:28333	TAIR|gene:2064401 SPTR:P92994 symbol:AT2G30490.1 [GO:0005783 "endoplasmic reticulum" evidence=TAS] [GO:0009416 "response to light stimulus" evidence=IEP] [GO:0009611 "response to wounding" evidence=IMP] [GO:0009699 "phenylpropanoid biosynthesis" evidence=TAS] InterPro:IPR001128 Pfam:PF00067 InterPro:IPR002401 PRINTS:PR00463 PRINTS:PR00385 PROSITE:PS00086 EMBL:U93215 EMBL:U71081 EMBL:U71080 EMBL:D…	6e-100
Ljwgs_018908.1	3.3.3.19.24	TRPA1, ANKTM1 transient receptor potential cation channel, subfamily A, member 1	hsa:8989	TRPA1; transient receptor potential cation channel, subfamily A, member 1 [KO:K04984]	6e-09				CSKI1_HUMAN	ANKrepeat;Repeat;SH3domain,Caskin-1 (CASK-interacting protein 1).	2e-11	GO_ID:52451	TAIR|gene:2128735 SPTR:Q9ZT78 symbol:AT4G03500.1 [GO:0005515 "protein binding" evidence=ISS] InterPro:IPR002110 Pfam:PF00023 PRINTS:PR01415 SMART:SM00248 PROSITE:PS50297 PROSITE:PS50088 HSSP:O75832 EMBL:AF071527 EMBL:AL161497 PIR:D85044 SPTR:Q9ZT78	2e-65
chr4.CM0042.125	3.2.10.30	CALM calmodulin	ath:At4g14640	FCAALL.157; calmodulin-8 (CAM8) [KO:K02183]	1e-25				ALL8_OLEEU	Allergen;Calcium;Repeat,Calcium-binding allergen Ole e 8 (PCA18/PCA23).	7e-46	GO_ID:23961	TAIR|gene:2027868 SPTR:Q9C9U8 symbol:AT1G73630.1 [GO:0005509 "calcium ion binding" evidence=ISS] [GO:0000004 "biological process unknown" evidence=ND] [GO:0008372 "cellular component unknown" evidence=ND] InterPro:IPR002048 Pfam:PF00036 InterPro:IPR011992 Prosite:PS00018 ProDom:PD000012 SMART:SM00054 EMBL:AC012679 PIR:C96763 HSSP:P62149 SPTR:Q9C9U8	8e-44
chr4.CM0042.125	3.2.11.18	CALM calmodulin	ath:At4g14640	FCAALL.157; calmodulin-8 (CAM8) [KO:K02183]	1e-25				ALL8_OLEEU	Allergen;Calcium;Repeat,Calcium-binding allergen Ole e 8 (PCA18/PCA23).	7e-46	GO_ID:23961	TAIR|gene:2027868 SPTR:Q9C9U8 symbol:AT1G73630.1 [GO:0005509 "calcium ion binding" evidence=ISS] [GO:0000004 "biological process unknown" evidence=ND] [GO:0008372 "cellular component unknown" evidence=ND] InterPro:IPR002048 Pfam:PF00036 InterPro:IPR011992 Prosite:PS00018 ProDom:PD000012 SMART:SM00054 EMBL:AC012679 PIR:C96763 HSSP:P62149 SPTR:Q9C9U8	8e-44
chr4.CM0042.125	3.2.9.90	CALM calmodulin	ath:At4g14640	FCAALL.157; calmodulin-8 (CAM8) [KO:K02183]	1e-25				ALL8_OLEEU	Allergen;Calcium;Repeat,Calcium-binding allergen Ole e 8 (PCA18/PCA23).	7e-46	GO_ID:23961	TAIR|gene:2027868 SPTR:Q9C9U8 symbol:AT1G73630.1 [GO:0005509 "calcium ion binding" evidence=ISS] [GO:0000004 "biological process unknown" evidence=ND] [GO:0008372 "cellular component unknown" evidence=ND] InterPro:IPR002048 Pfam:PF00036 InterPro:IPR011992 Prosite:PS00018 ProDom:PD000012 SMART:SM00054 EMBL:AC012679 PIR:C96763 HSSP:P62149 SPTR:Q9C9U8	8e-44
TM0697.7	1.9.4.15	E2.7.1.- [EC:2.7.1.-] [COG:COG0515 COG1493]	ath:At5g03730	F17C15.150; SERINE/THREONINE-PROTEIN KINASE CTR1 [EC:2.7.1.37] [KO:K00870]	1e-43	YJL095w	COG0515	7e-31	YR831_MIMIV	ATP-binding;Glycoprotein;Hypotheticalprotein;Kinase;Membrane;Nucleotide-binding;Receptor;Repeat;Serine/threonine-proteinkinase;Signal;Transferase;Transmembrane,Putative serine/threonine-protein kinase/receptor R831 precursor (EC 2.7.1.37).	1e-48	GO_ID:17086	TAIR|gene:2154572 SPTR:Q9FIL6 symbol:AT5G58950.1 [GO:0016301 "kinase activity" evidence=ISS] InterPro:IPR000719 InterPro:IPR008271 INTERPRO:IPR001245 Prosite:PS00108 PRINTS:PR00109 ProDom:PD000001 PROSITE:PS50011 HSSP:P11362 EMBL:AB016885 EMBL:AY092959 EMBL:BT010172 SPTR:Q9FIL6	2e-86
TM0697.7	1.7.8.19	WAAY, rfaY lipopolysaccharide core biosynthesis protein RFAY [EC:2.7.-.-] [COG:COG0515]	ath:At5g03730	F17C15.150; SERINE/THREONINE-PROTEIN KINASE CTR1 [EC:2.7.1.37] [KO:K00870]	1e-43	YJL095w	COG0515	7e-31	YR831_MIMIV	ATP-binding;Glycoprotein;Hypotheticalprotein;Kinase;Membrane;Nucleotide-binding;Receptor;Repeat;Serine/threonine-proteinkinase;Signal;Transferase;Transmembrane,Putative serine/threonine-protein kinase/receptor R831 precursor (EC 2.7.1.37).	1e-48	GO_ID:17086	TAIR|gene:2154572 SPTR:Q9FIL6 symbol:AT5G58950.1 [GO:0016301 "kinase activity" evidence=ISS] InterPro:IPR000719 InterPro:IPR008271 INTERPRO:IPR001245 Prosite:PS00108 PRINTS:PR00109 ProDom:PD000001 PROSITE:PS50011 HSSP:P11362 EMBL:AB016885 EMBL:AY092959 EMBL:BT010172 SPTR:Q9FIL6	2e-86
TM0697.7	1.1.17.19	E2.7.1.- [EC:2.7.1.-] [COG:COG0515 COG1493]	ath:At5g03730	F17C15.150; SERINE/THREONINE-PROTEIN KINASE CTR1 [EC:2.7.1.37] [KO:K00870]	1e-43	YJL095w	COG0515	7e-31	YR831_MIMIV	ATP-binding;Glycoprotein;Hypotheticalprotein;Kinase;Membrane;Nucleotide-binding;Receptor;Repeat;Serine/threonine-proteinkinase;Signal;Transferase;Transmembrane,Putative serine/threonine-protein kinase/receptor R831 precursor (EC 2.7.1.37).	1e-48	GO_ID:17086	TAIR|gene:2154572 SPTR:Q9FIL6 symbol:AT5G58950.1 [GO:0016301 "kinase activity" evidence=ISS] InterPro:IPR000719 InterPro:IPR008271 INTERPRO:IPR001245 Prosite:PS00108 PRINTS:PR00109 ProDom:PD000001 PROSITE:PS50011 HSSP:P11362 EMBL:AB016885 EMBL:AY092959 EMBL:BT010172 SPTR:Q9FIL6	2e-86
TM0697.7	3.3.10.117	BMPR1 bone morphogenetic protein receptor, type I [EC:2.7.1.37]	ath:At5g03730	F17C15.150; SERINE/THREONINE-PROTEIN KINASE CTR1 [EC:2.7.1.37] [KO:K00870]	1e-43	YJL095w	COG0515	7e-31	YR831_MIMIV	ATP-binding;Glycoprotein;Hypotheticalprotein;Kinase;Membrane;Nucleotide-binding;Receptor;Repeat;Serine/threonine-proteinkinase;Signal;Transferase;Transmembrane,Putative serine/threonine-protein kinase/receptor R831 precursor (EC 2.7.1.37).	1e-48	GO_ID:17086	TAIR|gene:2154572 SPTR:Q9FIL6 symbol:AT5G58950.1 [GO:0016301 "kinase activity" evidence=ISS] InterPro:IPR000719 InterPro:IPR008271 INTERPRO:IPR001245 Prosite:PS00108 PRINTS:PR00109 ProDom:PD000001 PROSITE:PS50011 HSSP:P11362 EMBL:AB016885 EMBL:AY092959 EMBL:BT010172 SPTR:Q9FIL6	2e-86
TM0697.7	1.11.16.8	E2.7.1.- [EC:2.7.1.-] [COG:COG0515 COG1493]	ath:At5g03730	F17C15.150; SERINE/THREONINE-PROTEIN KINASE CTR1 [EC:2.7.1.37] [KO:K00870]	1e-43	YJL095w	COG0515	7e-31	YR831_MIMIV	ATP-binding;Glycoprotein;Hypotheticalprotein;Kinase;Membrane;Nucleotide-binding;Receptor;Repeat;Serine/threonine-proteinkinase;Signal;Transferase;Transmembrane,Putative serine/threonine-protein kinase/receptor R831 precursor (EC 2.7.1.37).	1e-48	GO_ID:17086	TAIR|gene:2154572 SPTR:Q9FIL6 symbol:AT5G58950.1 [GO:0016301 "kinase activity" evidence=ISS] InterPro:IPR000719 InterPro:IPR008271 INTERPRO:IPR001245 Prosite:PS00108 PRINTS:PR00109 ProDom:PD000001 PROSITE:PS50011 HSSP:P11362 EMBL:AB016885 EMBL:AY092959 EMBL:BT010172 SPTR:Q9FIL6	2e-86
TM0697.7	4.2.4	Cell cycle [CLASS:04110] [PATH:hsa04110] [COG:COG0515]	ath:At5g03730	F17C15.150; SERINE/THREONINE-PROTEIN KINASE CTR1 [EC:2.7.1.37] [KO:K00870]	1e-43	YJL095w	COG0515	7e-31	YR831_MIMIV	ATP-binding;Glycoprotein;Hypotheticalprotein;Kinase;Membrane;Nucleotide-binding;Receptor;Repeat;Serine/threonine-proteinkinase;Signal;Transferase;Transmembrane,Putative serine/threonine-protein kinase/receptor R831 precursor (EC 2.7.1.37).	1e-48	GO_ID:17086	TAIR|gene:2154572 SPTR:Q9FIL6 symbol:AT5G58950.1 [GO:0016301 "kinase activity" evidence=ISS] InterPro:IPR000719 InterPro:IPR008271 INTERPRO:IPR001245 Prosite:PS00108 PRINTS:PR00109 ProDom:PD000001 PROSITE:PS50011 HSSP:P11362 EMBL:AB016885 EMBL:AY092959 EMBL:BT010172 SPTR:Q9FIL6	2e-86
TM0697.7	3.2.2.1	Protein kinase [EC:2.7.1.37]	ath:At5g03730	F17C15.150; SERINE/THREONINE-PROTEIN KINASE CTR1 [EC:2.7.1.37] [KO:K00870]	1e-43	YJL095w	COG0515	7e-31	YR831_MIMIV	ATP-binding;Glycoprotein;Hypotheticalprotein;Kinase;Membrane;Nucleotide-binding;Receptor;Repeat;Serine/threonine-proteinkinase;Signal;Transferase;Transmembrane,Putative serine/threonine-protein kinase/receptor R831 precursor (EC 2.7.1.37).	1e-48	GO_ID:17086	TAIR|gene:2154572 SPTR:Q9FIL6 symbol:AT5G58950.1 [GO:0016301 "kinase activity" evidence=ISS] InterPro:IPR000719 InterPro:IPR008271 INTERPRO:IPR001245 Prosite:PS00108 PRINTS:PR00109 ProDom:PD000001 PROSITE:PS50011 HSSP:P11362 EMBL:AB016885 EMBL:AY092959 EMBL:BT010172 SPTR:Q9FIL6	2e-86
chr1.CM0033.3.1	1.10.9.5	E4.3.1.5 phenylalanine ammonia-lyase [EC:4.3.1.5] [GO:0045548]	ath:At3g53260	T4D2.190; phenylalanine ammonia-lyase 2 (PAL2) [EC:4.3.1.5] [KO:K01747]	3e-64	SPy2089	COG2986	8e-11	PAL1_SOYBN	Lyase;Multigenefamily;Phenylpropanoidmetabolism,Phenylalanine ammonia-lyase 1 (EC 4.3.1.5).	7e-71	GO_ID:16175	TAIR|gene:2101957 SPTR:P45724 symbol:AT3G53260.1 [GO:0006952 "defense response" evidence=TAS] [GO:0009611 "response to wounding" evidence=TAS] [GO:0045548 "phenylalanine ammonia-lyase activity" evidence=ISS] [GO:0006979 "response to oxidative stress" evidence=IEP] InterPro:IPR001106 InterPro:IPR005922 Pfam:PF00221 InterPro:IPR008948 HSSP:P21310 PROSITE:PS00488 TIGRFAMs:TIGR01226 EMBL:AL132958 EMB…	8e-65
chr1.CM0033.3.1	1.5.13.12	E4.3.1.5 phenylalanine ammonia-lyase [EC:4.3.1.5] [GO:0045548]	ath:At3g53260	T4D2.190; phenylalanine ammonia-lyase 2 (PAL2) [EC:4.3.1.5] [KO:K01747]	3e-64	SPy2089	COG2986	8e-11	PAL1_SOYBN	Lyase;Multigenefamily;Phenylpropanoidmetabolism,Phenylalanine ammonia-lyase 1 (EC 4.3.1.5).	7e-71	GO_ID:16175	TAIR|gene:2101957 SPTR:P45724 symbol:AT3G53260.1 [GO:0006952 "defense response" evidence=TAS] [GO:0009611 "response to wounding" evidence=TAS] [GO:0045548 "phenylalanine ammonia-lyase activity" evidence=ISS] [GO:0006979 "response to oxidative stress" evidence=IEP] InterPro:IPR001106 InterPro:IPR005922 Pfam:PF00221 InterPro:IPR008948 HSSP:P21310 PROSITE:PS00488 TIGRFAMs:TIGR01226 EMBL:AL132958 EMB…	8e-65
chr1.CM0033.3.1	1.5.11.11	E4.3.1.3, hutH histidine ammonia-lyase [EC:4.3.1.3] [COG:COG2986] [GO:0004397]	ath:At3g53260	T4D2.190; phenylalanine ammonia-lyase 2 (PAL2) [EC:4.3.1.5] [KO:K01747]	3e-64	SPy2089	COG2986	8e-11	PAL1_SOYBN	Lyase;Multigenefamily;Phenylpropanoidmetabolism,Phenylalanine ammonia-lyase 1 (EC 4.3.1.5).	7e-71	GO_ID:16175	TAIR|gene:2101957 SPTR:P45724 symbol:AT3G53260.1 [GO:0006952 "defense response" evidence=TAS] [GO:0009611 "response to wounding" evidence=TAS] [GO:0045548 "phenylalanine ammonia-lyase activity" evidence=ISS] [GO:0006979 "response to oxidative stress" evidence=IEP] InterPro:IPR001106 InterPro:IPR005922 Pfam:PF00221 InterPro:IPR008948 HSSP:P21310 PROSITE:PS00488 TIGRFAMs:TIGR01226 EMBL:AL132958 EMB…	8e-65
chr1.CM0033.3.1	1.2.7.15	E4.3.1.5 phenylalanine ammonia-lyase [EC:4.3.1.5] [GO:0045548]	ath:At3g53260	T4D2.190; phenylalanine ammonia-lyase 2 (PAL2) [EC:4.3.1.5] [KO:K01747]	3e-64	SPy2089	COG2986	8e-11	PAL1_SOYBN	Lyase;Multigenefamily;Phenylpropanoidmetabolism,Phenylalanine ammonia-lyase 1 (EC 4.3.1.5).	7e-71	GO_ID:16175	TAIR|gene:2101957 SPTR:P45724 symbol:AT3G53260.1 [GO:0006952 "defense response" evidence=TAS] [GO:0009611 "response to wounding" evidence=TAS] [GO:0045548 "phenylalanine ammonia-lyase activity" evidence=ISS] [GO:0006979 "response to oxidative stress" evidence=IEP] InterPro:IPR001106 InterPro:IPR005922 Pfam:PF00221 InterPro:IPR008948 HSSP:P21310 PROSITE:PS00488 TIGRFAMs:TIGR01226 EMBL:AL132958 EMB…	8e-65
chr1.CM0033.3.1	1.2.7.14	E4.3.1.3, hutH histidine ammonia-lyase [EC:4.3.1.3] [COG:COG2986] [GO:0004397]	ath:At3g53260	T4D2.190; phenylalanine ammonia-lyase 2 (PAL2) [EC:4.3.1.5] [KO:K01747]	3e-64	SPy2089	COG2986	8e-11	PAL1_SOYBN	Lyase;Multigenefamily;Phenylpropanoidmetabolism,Phenylalanine ammonia-lyase 1 (EC 4.3.1.5).	7e-71	GO_ID:16175	TAIR|gene:2101957 SPTR:P45724 symbol:AT3G53260.1 [GO:0006952 "defense response" evidence=TAS] [GO:0009611 "response to wounding" evidence=TAS] [GO:0045548 "phenylalanine ammonia-lyase activity" evidence=ISS] [GO:0006979 "response to oxidative stress" evidence=IEP] InterPro:IPR001106 InterPro:IPR005922 Pfam:PF00221 InterPro:IPR008948 HSSP:P21310 PROSITE:PS00488 TIGRFAMs:TIGR01226 EMBL:AL132958 EMB…	8e-65
chr1.CM0033.3.1	1.5.12.36	E4.3.1.5 phenylalanine ammonia-lyase [EC:4.3.1.5] [GO:0045548]	ath:At3g53260	T4D2.190; phenylalanine ammonia-lyase 2 (PAL2) [EC:4.3.1.5] [KO:K01747]	3e-64	SPy2089	COG2986	8e-11	PAL1_SOYBN	Lyase;Multigenefamily;Phenylpropanoidmetabolism,Phenylalanine ammonia-lyase 1 (EC 4.3.1.5).	7e-71	GO_ID:16175	TAIR|gene:2101957 SPTR:P45724 symbol:AT3G53260.1 [GO:0006952 "defense response" evidence=TAS] [GO:0009611 "response to wounding" evidence=TAS] [GO:0045548 "phenylalanine ammonia-lyase activity" evidence=ISS] [GO:0006979 "response to oxidative stress" evidence=IEP] InterPro:IPR001106 InterPro:IPR005922 Pfam:PF00221 InterPro:IPR008948 HSSP:P21310 PROSITE:PS00488 TIGRFAMs:TIGR01226 EMBL:AL132958 EMB…	8e-65
Ljwgs_047029.1	3.1.3.46	The Hydroxy/Aromatic Amino Acid Permease (HAAAP) Family [COG:COG0814] [TC:2.A.42]				YJR001w	COG0814	3e-09	AVT1_YEAST	Amino-acidtransport;Completeproteome;Membrane;Transmembrane;Transport;Vacuole,Vacuolar amino acid transporter 1.	9e-09	GO_ID:51036	TAIR|gene:2081470 SPTR:Q9SF09 symbol:AT3G11900.1 [GO:0015359 "amino acid permease activity" evidence=ISS] [GO:0015171 "amino acid transporter activity" evidence=ISS] [GO:0006865 "amino acid transport" evidence=ISS] InterPro:IPR002422 GO:GO:0006810 GO:GO:0016020 Pfam:PF01490 EMBL:AC016795 EMBL:BT008302 SPTR:Q9SF09	3e-48
Ljwgs_106309.1	99.1.4.4980	GO_ID:50763							TSJT1_TOBAC	,Stem-specific protein TSJT1.	4e-21	GO_ID:50763	TAIR|gene:2090115 SPTR:Q9LE80 symbol:AT3G15450.1 [GO:0005554 "molecular function unknown" evidence=ND] EMBL:AB022218 EMBL:AC024081 EMBL:AY037223 EMBL:BT000501 SPTR:Q9LE80	4e-31
Ljwgs_106309.1	99.1.3.2.1306	TSJT1_TOBAC							TSJT1_TOBAC	,Stem-specific protein TSJT1.	4e-21	GO_ID:50763	TAIR|gene:2090115 SPTR:Q9LE80 symbol:AT3G15450.1 [GO:0005554 "molecular function unknown" evidence=ND] EMBL:AB022218 EMBL:AC024081 EMBL:AY037223 EMBL:BT000501 SPTR:Q9LE80	4e-31
chr2.CM0020.13.1	99.1.4.4559	GO_ID:31565							RPM1_ARATH	ATP-binding;Hypersensitiveresponse;Leucine-richrepeat;Membrane;Nucleotide-binding;Plantdefense;Repeat,Disease resistance protein RPM1 (Resistance to Pseudomonas syringae protein 3).	4e-111	GO_ID:31565	TAIR|gene:2077571 SPTR:Q39214 symbol:AT3G07040.1 [GO:0006952 "defense response" evidence=ISS;TAS] Pfam:PF00560 InterPro:IPR001611 InterPro:IPR002182 InterPro:IPR000767 PRINTS:PR00364 Pfam:PF00931 EMBL:AC016827 EMBL:X87851 PIR:A57072 SPTR:Q39214	2e-111
chr2.CM0020.13.1	99.1.3.2.399	RPM1_ARATH							RPM1_ARATH	ATP-binding;Hypersensitiveresponse;Leucine-richrepeat;Membrane;Nucleotide-binding;Plantdefense;Repeat,Disease resistance protein RPM1 (Resistance to Pseudomonas syringae protein 3).	4e-111	GO_ID:31565	TAIR|gene:2077571 SPTR:Q39214 symbol:AT3G07040.1 [GO:0006952 "defense response" evidence=ISS;TAS] Pfam:PF00560 InterPro:IPR001611 InterPro:IPR002182 InterPro:IPR000767 PRINTS:PR00364 Pfam:PF00931 EMBL:AC016827 EMBL:X87851 PIR:A57072 SPTR:Q39214	2e-111
Ljwgs_063886.1	99.1.4.4131	GO_ID:12495										GO_ID:12495	TAIR|gene:2050563 SPTR:O64884 symbol:AT2G44500.1 [GO:0000004 "biological process unknown" evidence=ND] [GO:0005554 "molecular function unknown" evidence=ND] InterPro:IPR004348 Pfam:PF03138 EMBL:AC004521 EMBL:AF370605 PIR:T02405 SPTR:O64884	4e-71
Ljwgs_147046.1.1	99.1.4.2346	GO_ID:10736										GO_ID:10736	TAIR|gene:3433501 SPTR:Q9LNP3 symbol:AT1G17620 [GO:0000004 "biological process unknown" evidence=ND] [GO:0008372 "cellular component unknown" evidence=ND] [GO:0005554 "molecular function unknown" evidence=ND] InterPro:IPR010847 Pfam:PF07320 EMBL:AC022492 EMBL:AY052685 EMBL:AF446896 SPTR:Q9LNP3	3e-15
chr2.TM0655.3	99.1.4.1477	GO_ID:50551										GO_ID:50551	TAIR|gene:2200912 SPTR:Q9SY90 symbol:AT1G61600.1 [GO:0005554 "molecular function unknown" evidence=ND] [GO:0000004 "biological process unknown" evidence=ND] InterPro:IPR010683 Pfam:PF06880 EMBL:AC005850 PIR:D96641 SPTR:Q9SY90	1e-68
Ljwgs_068652.1	1.1.7.10	E1.10.3.3 L-ascorbate oxidase [EC:1.10.3.3] [GO:0008447]	ath:At1g55570	T5A14.1; multi-copper oxidase type I family protein [EC:1.10.3.3] [KO:K00423]	8e-47				SKU5_ARATH	Copper;Directproteinsequencing;Glycoprotein;GPI-anchor;Lipoprotein;Membrane;Metal-binding;Signal,Putative monocopper oxidase precursor (Skewed roots).	6e-48	GO_ID:39309	TAIR|gene:2135534 SPTR:Q9SU40 symbol:AT4G12420.1 [GO:0031225 "anchored to membrane" evidence=TAS] [GO:0005507 "copper ion binding" evidence=ISS] InterPro:IPR001117 Pfam:PF00394 InterPro:IPR011706 InterPro:IPR011707 HSSP:P37064 EMBL:AL161534 EMBL:AF439406 EMBL:AL049730 EMBL:AF083740 PIR:T07634 SPTR:Q9SU40	2e-48
chr2.CM0803.34	99.1.3.1.136	EC 1.-.-.-							AOX1_SOYBN	Electrontransport;Innermembrane;Iron;Membrane;Metal-binding;Mitochondrion;Multigenefamily;Oxidoreductase;Respiratorychain;Transitpeptide;Transmembrane;Transport,Alternative oxidase 1, mitochondrial precursor (EC 1.-.-.-).	5e-141	GO_ID:7971	TAIR|gene:3434144 SPTR:Q9LQM4 symbol:AT1G32350.1 [GO:0009916 "alternative oxidase activity" evidence=ISS] [GO:0006118 "electron transport" evidence=TAS] InterPro:IPR002680 EMBL:AC007767 PIR:C86448 Pfam:PF01786 SPTR:Q9LQM4	4e-117
chr2.CM0803.34	99.1.4.4726	GO_ID:7971							AOX1_SOYBN	Electrontransport;Innermembrane;Iron;Membrane;Metal-binding;Mitochondrion;Multigenefamily;Oxidoreductase;Respiratorychain;Transitpeptide;Transmembrane;Transport,Alternative oxidase 1, mitochondrial precursor (EC 1.-.-.-).	5e-141	GO_ID:7971	TAIR|gene:3434144 SPTR:Q9LQM4 symbol:AT1G32350.1 [GO:0009916 "alternative oxidase activity" evidence=ISS] [GO:0006118 "electron transport" evidence=TAS] InterPro:IPR002680 EMBL:AC007767 PIR:C86448 Pfam:PF01786 SPTR:Q9LQM4	4e-117
Ljwgs_014958.1	99.1.3.2.2682	ODO1_PETHY							ODO1_PETHY	Activator;DNA-binding;Nuclearprotein;Repeat;Transcription;Transcriptionregulation,ODORANT1 protein (MYB-like protein ODO1).	2e-16	GO_ID:21942	TAIR|gene:2205282 SPTR:Q9C7U7 symbol:AT1G66230.1 [GO:0003677 "DNA binding" evidence=ISS] [GO:0003700 "transcription factor activity" evidence=ISS] [GO:0006355 "regulation of transcription, DNA-dependent" evidence=ISS] InterPro:IPR001005 Pfam:PF00249 InterPro:IPR012287 GO:GO:0005634 PROSITE:PS50090 SMART:SM00717 PROSITE:PS00037 PROSITE:PS00334 HSSP:Q03237 EMBL:AC066691 EMBL:AY519565 PIR:C96687 PIR…	2e-23
Ljwgs_014958.1	99.1.4.6397	GO_ID:21942							ODO1_PETHY	Activator;DNA-binding;Nuclearprotein;Repeat;Transcription;Transcriptionregulation,ODORANT1 protein (MYB-like protein ODO1).	2e-16	GO_ID:21942	TAIR|gene:2205282 SPTR:Q9C7U7 symbol:AT1G66230.1 [GO:0003677 "DNA binding" evidence=ISS] [GO:0003700 "transcription factor activity" evidence=ISS] [GO:0006355 "regulation of transcription, DNA-dependent" evidence=ISS] InterPro:IPR001005 Pfam:PF00249 InterPro:IPR012287 GO:GO:0005634 PROSITE:PS50090 SMART:SM00717 PROSITE:PS00037 PROSITE:PS00334 HSSP:Q03237 EMBL:AC066691 EMBL:AY519565 PIR:C96687 PIR…	2e-23
Ljwgs_091711.1	99.1.3.1.135	EC 1.6.5.5	ath:At5g61510	K11J9.5; NADP-dependent oxidoreductase, putative [EC:1.6.5.5] [KO:K00344]	9e-45	PA0023	COG0604	9e-23	QOR_PSEAE	Completeproteome;NADP;Oxidoreductase,Quinone oxidoreductase (EC 1.6.5.5) (NADPH:quinone reductase).	2e-22	GO_ID:699	TAIR|gene:2151580 SPTR:Q9FKG8 symbol:AT5G61510.1 [GO:0030154 "cell differentiation" evidence=IEP] InterPro:IPR002085 Pfam:PF00107 HSSP:P28304 EMBL:AB012239 EMBL:AY087625 EMBL:BT004198 SPTR:Q9FKG8	2e-45
Ljwgs_091711.1	99.1.2.31	COG0604	ath:At5g61510	K11J9.5; NADP-dependent oxidoreductase, putative [EC:1.6.5.5] [KO:K00344]	9e-45	PA0023	COG0604	9e-23	QOR_PSEAE	Completeproteome;NADP;Oxidoreductase,Quinone oxidoreductase (EC 1.6.5.5) (NADPH:quinone reductase).	2e-22	GO_ID:699	TAIR|gene:2151580 SPTR:Q9FKG8 symbol:AT5G61510.1 [GO:0030154 "cell differentiation" evidence=IEP] InterPro:IPR002085 Pfam:PF00107 HSSP:P28304 EMBL:AB012239 EMBL:AY087625 EMBL:BT004198 SPTR:Q9FKG8	2e-45
Ljwgs_091711.1	99.1.1.42	KO:K00344	ath:At5g61510	K11J9.5; NADP-dependent oxidoreductase, putative [EC:1.6.5.5] [KO:K00344]	9e-45	PA0023	COG0604	9e-23	QOR_PSEAE	Completeproteome;NADP;Oxidoreductase,Quinone oxidoreductase (EC 1.6.5.5) (NADPH:quinone reductase).	2e-22	GO_ID:699	TAIR|gene:2151580 SPTR:Q9FKG8 symbol:AT5G61510.1 [GO:0030154 "cell differentiation" evidence=IEP] InterPro:IPR002085 Pfam:PF00107 HSSP:P28304 EMBL:AB012239 EMBL:AY087625 EMBL:BT004198 SPTR:Q9FKG8	2e-45
Ljwgs_091711.1	99.1.4.5434	GO_ID:699	ath:At5g61510	K11J9.5; NADP-dependent oxidoreductase, putative [EC:1.6.5.5] [KO:K00344]	9e-45	PA0023	COG0604	9e-23	QOR_PSEAE	Completeproteome;NADP;Oxidoreductase,Quinone oxidoreductase (EC 1.6.5.5) (NADPH:quinone reductase).	2e-22	GO_ID:699	TAIR|gene:2151580 SPTR:Q9FKG8 symbol:AT5G61510.1 [GO:0030154 "cell differentiation" evidence=IEP] InterPro:IPR002085 Pfam:PF00107 HSSP:P28304 EMBL:AB012239 EMBL:AY087625 EMBL:BT004198 SPTR:Q9FKG8	2e-45
Ljwgs_013225.1	1.11.14.4	E1.14.-.- [EC:1.14.-.-] [COG:COG2124]	cal:orf19.5178	ERG5; cytochrome P450 [EC:1.14.14.1] [KO:K00493]	3e-33	YMR015c	COG2124	1e-33	ERG5_YEAST	Completeproteome;Directproteinsequencing;Heme;Iron;Lipidsynthesis;Metal-binding;Monooxygenase;Oxidoreductase;Steroidbiosynthesis;Sterolbiosynthesis,Cytochrome P450 61 (EC 1.14.14.-) (C-22 sterol desaturase).	3e-33	GO_ID:18207	TAIR|gene:3694023 SPTR:O64697 symbol:AT2G34500.1 [GO:0019825 "oxygen binding" evidence=ISS] InterPro:IPR001128 Pfam:PF00067 InterPro:IPR002403 InterPro:IPR002401 PRINTS:PR00463 PRINTS:PR00385 PROSITE:PS00086 PRINTS:PR00465 EMBL:AC004481 EMBL:AC004077 EMBL:BT002069 EMBL:BT010554 PIR:T02337 SPTR:O64697	1e-105
Ljwgs_013225.1	1.10.3.12	E1.14.-.- [EC:1.14.-.-] [COG:COG2124]	cal:orf19.5178	ERG5; cytochrome P450 [EC:1.14.14.1] [KO:K00493]	3e-33	YMR015c	COG2124	1e-33	ERG5_YEAST	Completeproteome;Directproteinsequencing;Heme;Iron;Lipidsynthesis;Metal-binding;Monooxygenase;Oxidoreductase;Steroidbiosynthesis;Sterolbiosynthesis,Cytochrome P450 61 (EC 1.14.14.-) (C-22 sterol desaturase).	3e-33	GO_ID:18207	TAIR|gene:3694023 SPTR:O64697 symbol:AT2G34500.1 [GO:0019825 "oxygen binding" evidence=ISS] InterPro:IPR001128 Pfam:PF00067 InterPro:IPR002403 InterPro:IPR002401 PRINTS:PR00463 PRINTS:PR00385 PROSITE:PS00086 PRINTS:PR00465 EMBL:AC004481 EMBL:AC004077 EMBL:BT002069 EMBL:BT010554 PIR:T02337 SPTR:O64697	1e-105
Ljwgs_013225.1	1.10.6.12	E1.14.-.- [EC:1.14.-.-] [COG:COG2124]	cal:orf19.5178	ERG5; cytochrome P450 [EC:1.14.14.1] [KO:K00493]	3e-33	YMR015c	COG2124	1e-33	ERG5_YEAST	Completeproteome;Directproteinsequencing;Heme;Iron;Lipidsynthesis;Metal-binding;Monooxygenase;Oxidoreductase;Steroidbiosynthesis;Sterolbiosynthesis,Cytochrome P450 61 (EC 1.14.14.-) (C-22 sterol desaturase).	3e-33	GO_ID:18207	TAIR|gene:3694023 SPTR:O64697 symbol:AT2G34500.1 [GO:0019825 "oxygen binding" evidence=ISS] InterPro:IPR001128 Pfam:PF00067 InterPro:IPR002403 InterPro:IPR002401 PRINTS:PR00463 PRINTS:PR00385 PROSITE:PS00086 PRINTS:PR00465 EMBL:AC004481 EMBL:AC004077 EMBL:BT002069 EMBL:BT010554 PIR:T02337 SPTR:O64697	1e-105
Ljwgs_013225.1	1.3.3.23	E1.14.14.1 unspecific monooxygenase [EC:1.14.14.1] [COG:COG2124] [GO:0050381]	cal:orf19.5178	ERG5; cytochrome P450 [EC:1.14.14.1] [KO:K00493]	3e-33	YMR015c	COG2124	1e-33	ERG5_YEAST	Completeproteome;Directproteinsequencing;Heme;Iron;Lipidsynthesis;Metal-binding;Monooxygenase;Oxidoreductase;Steroidbiosynthesis;Sterolbiosynthesis,Cytochrome P450 61 (EC 1.14.14.-) (C-22 sterol desaturase).	3e-33	GO_ID:18207	TAIR|gene:3694023 SPTR:O64697 symbol:AT2G34500.1 [GO:0019825 "oxygen binding" evidence=ISS] InterPro:IPR001128 Pfam:PF00067 InterPro:IPR002403 InterPro:IPR002401 PRINTS:PR00463 PRINTS:PR00385 PROSITE:PS00086 PRINTS:PR00465 EMBL:AC004481 EMBL:AC004077 EMBL:BT002069 EMBL:BT010554 PIR:T02337 SPTR:O64697	1e-105
Ljwgs_013225.1	1.1.7.13	E1.14.-.- [EC:1.14.-.-] [COG:COG2124]	cal:orf19.5178	ERG5; cytochrome P450 [EC:1.14.14.1] [KO:K00493]	3e-33	YMR015c	COG2124	1e-33	ERG5_YEAST	Completeproteome;Directproteinsequencing;Heme;Iron;Lipidsynthesis;Metal-binding;Monooxygenase;Oxidoreductase;Steroidbiosynthesis;Sterolbiosynthesis,Cytochrome P450 61 (EC 1.14.14.-) (C-22 sterol desaturase).	3e-33	GO_ID:18207	TAIR|gene:3694023 SPTR:O64697 symbol:AT2G34500.1 [GO:0019825 "oxygen binding" evidence=ISS] InterPro:IPR001128 Pfam:PF00067 InterPro:IPR002403 InterPro:IPR002401 PRINTS:PR00463 PRINTS:PR00385 PROSITE:PS00086 PRINTS:PR00465 EMBL:AC004481 EMBL:AC004077 EMBL:BT002069 EMBL:BT010554 PIR:T02337 SPTR:O64697	1e-105
Ljwgs_013225.1	1.5.14.29	E1.14.14.1 unspecific monooxygenase [EC:1.14.14.1] [COG:COG2124] [GO:0050381]	cal:orf19.5178	ERG5; cytochrome P450 [EC:1.14.14.1] [KO:K00493]	3e-33	YMR015c	COG2124	1e-33	ERG5_YEAST	Completeproteome;Directproteinsequencing;Heme;Iron;Lipidsynthesis;Metal-binding;Monooxygenase;Oxidoreductase;Steroidbiosynthesis;Sterolbiosynthesis,Cytochrome P450 61 (EC 1.14.14.-) (C-22 sterol desaturase).	3e-33	GO_ID:18207	TAIR|gene:3694023 SPTR:O64697 symbol:AT2G34500.1 [GO:0019825 "oxygen binding" evidence=ISS] InterPro:IPR001128 Pfam:PF00067 InterPro:IPR002403 InterPro:IPR002401 PRINTS:PR00463 PRINTS:PR00385 PROSITE:PS00086 PRINTS:PR00465 EMBL:AC004481 EMBL:AC004077 EMBL:BT002069 EMBL:BT010554 PIR:T02337 SPTR:O64697	1e-105
Ljwgs_013225.1	1.11.4.6	E1.14.-.- [EC:1.14.-.-] [COG:COG2124]	cal:orf19.5178	ERG5; cytochrome P450 [EC:1.14.14.1] [KO:K00493]	3e-33	YMR015c	COG2124	1e-33	ERG5_YEAST	Completeproteome;Directproteinsequencing;Heme;Iron;Lipidsynthesis;Metal-binding;Monooxygenase;Oxidoreductase;Steroidbiosynthesis;Sterolbiosynthesis,Cytochrome P450 61 (EC 1.14.14.-) (C-22 sterol desaturase).	3e-33	GO_ID:18207	TAIR|gene:3694023 SPTR:O64697 symbol:AT2G34500.1 [GO:0019825 "oxygen binding" evidence=ISS] InterPro:IPR001128 Pfam:PF00067 InterPro:IPR002403 InterPro:IPR002401 PRINTS:PR00463 PRINTS:PR00385 PROSITE:PS00086 PRINTS:PR00465 EMBL:AC004481 EMBL:AC004077 EMBL:BT002069 EMBL:BT010554 PIR:T02337 SPTR:O64697	1e-105
Ljwgs_013225.1	1.11.4.2	E1.14.14.1 unspecific monooxygenase [EC:1.14.14.1] [COG:COG2124] [GO:0050381]	cal:orf19.5178	ERG5; cytochrome P450 [EC:1.14.14.1] [KO:K00493]	3e-33	YMR015c	COG2124	1e-33	ERG5_YEAST	Completeproteome;Directproteinsequencing;Heme;Iron;Lipidsynthesis;Metal-binding;Monooxygenase;Oxidoreductase;Steroidbiosynthesis;Sterolbiosynthesis,Cytochrome P450 61 (EC 1.14.14.-) (C-22 sterol desaturase).	3e-33	GO_ID:18207	TAIR|gene:3694023 SPTR:O64697 symbol:AT2G34500.1 [GO:0019825 "oxygen binding" evidence=ISS] InterPro:IPR001128 Pfam:PF00067 InterPro:IPR002403 InterPro:IPR002401 PRINTS:PR00463 PRINTS:PR00385 PROSITE:PS00086 PRINTS:PR00465 EMBL:AC004481 EMBL:AC004077 EMBL:BT002069 EMBL:BT010554 PIR:T02337 SPTR:O64697	1e-105
chr5.CM0328.59.1	3.1.3.3.5	ADIC arginine:agmatine antiporter [COG:COG0531]				YDL210w	COG0531	2e-21	YFZ1_SCHPO	Amino-acidtransport;Completeproteome;Hypotheticalprotein;Membrane;Transmembrane;Transport,Putative amino-acid permease C1039.01.	2e-24	GO_ID:8614	TAIR|gene:2038810 SPTR:Q9ZU50 symbol:AT2G01170 [GO:0015359 "amino acid permease activity" evidence=ISS] InterPro:IPR002293 InterPro:IPR004841 Pfam:PF00324 GO:GO:0006810 GO:GO:0016020 InterPro:IPR004756 TIGRFAMs:TIGR00907 EMBL:AC006200 EMBL:AF019637 PIR:D84421 SPTR:Q9ZU50	4e-46
chr5.CM0328.59.1	3.1.3.3.3	CADB cadaverine:lysine antiporter [COG:COG0531]				YDL210w	COG0531	2e-21	YFZ1_SCHPO	Amino-acidtransport;Completeproteome;Hypotheticalprotein;Membrane;Transmembrane;Transport,Putative amino-acid permease C1039.01.	2e-24	GO_ID:8614	TAIR|gene:2038810 SPTR:Q9ZU50 symbol:AT2G01170 [GO:0015359 "amino acid permease activity" evidence=ISS] InterPro:IPR002293 InterPro:IPR004841 Pfam:PF00324 GO:GO:0006810 GO:GO:0016020 InterPro:IPR004756 TIGRFAMs:TIGR00907 EMBL:AC006200 EMBL:AF019637 PIR:D84421 SPTR:Q9ZU50	4e-46
chr5.CM0328.59.1	3.1.3.3.2	POTE putrescine:ornithine antiporter [COG:COG0531]				YDL210w	COG0531	2e-21	YFZ1_SCHPO	Amino-acidtransport;Completeproteome;Hypotheticalprotein;Membrane;Transmembrane;Transport,Putative amino-acid permease C1039.01.	2e-24	GO_ID:8614	TAIR|gene:2038810 SPTR:Q9ZU50 symbol:AT2G01170 [GO:0015359 "amino acid permease activity" evidence=ISS] InterPro:IPR002293 InterPro:IPR004841 Pfam:PF00324 GO:GO:0006810 GO:GO:0016020 InterPro:IPR004756 TIGRFAMs:TIGR00907 EMBL:AC006200 EMBL:AF019637 PIR:D84421 SPTR:Q9ZU50	4e-46
chr5.CM0328.59.1	3.1.3.3.4	ARCD arginine:ornithine antiporter [COG:COG0531]				YDL210w	COG0531	2e-21	YFZ1_SCHPO	Amino-acidtransport;Completeproteome;Hypotheticalprotein;Membrane;Transmembrane;Transport,Putative amino-acid permease C1039.01.	2e-24	GO_ID:8614	TAIR|gene:2038810 SPTR:Q9ZU50 symbol:AT2G01170 [GO:0015359 "amino acid permease activity" evidence=ISS] InterPro:IPR002293 InterPro:IPR004841 Pfam:PF00324 GO:GO:0006810 GO:GO:0016020 InterPro:IPR004756 TIGRFAMs:TIGR00907 EMBL:AC006200 EMBL:AF019637 PIR:D84421 SPTR:Q9ZU50	4e-46
chr5.CM0328.59.1	3.1.3.4	TC.LAT L-amino acid transporter, LAT family [COG:COG0531] [TC:2.A.3.8]				YDL210w	COG0531	2e-21	YFZ1_SCHPO	Amino-acidtransport;Completeproteome;Hypotheticalprotein;Membrane;Transmembrane;Transport,Putative amino-acid permease C1039.01.	2e-24	GO_ID:8614	TAIR|gene:2038810 SPTR:Q9ZU50 symbol:AT2G01170 [GO:0015359 "amino acid permease activity" evidence=ISS] InterPro:IPR002293 InterPro:IPR004841 Pfam:PF00324 GO:GO:0006810 GO:GO:0016020 InterPro:IPR004756 TIGRFAMs:TIGR00907 EMBL:AC006200 EMBL:AF019637 PIR:D84421 SPTR:Q9ZU50	4e-46
chr5.CM0328.59.1	3.1.3.3.1	TC.APA basic amino acid/polyamine antiporter, APA family [COG:COG0531]				YDL210w	COG0531	2e-21	YFZ1_SCHPO	Amino-acidtransport;Completeproteome;Hypotheticalprotein;Membrane;Transmembrane;Transport,Putative amino-acid permease C1039.01.	2e-24	GO_ID:8614	TAIR|gene:2038810 SPTR:Q9ZU50 symbol:AT2G01170 [GO:0015359 "amino acid permease activity" evidence=ISS] InterPro:IPR002293 InterPro:IPR004841 Pfam:PF00324 GO:GO:0006810 GO:GO:0016020 InterPro:IPR004756 TIGRFAMs:TIGR00907 EMBL:AC006200 EMBL:AF019637 PIR:D84421 SPTR:Q9ZU50	4e-46
Ljwgs_086301.1	99.1.3.2.1030	WRK72_ARATH							WRK72_ARATH	DNA-binding;Nuclearprotein;Transcription;Transcriptionregulation,Probable WRKY transcription factor 72 (WRKY DNA-binding protein 72).	2e-19
Ljwgs_042880.2	3.1.2	Major facilitator superfamily (MFS) [CLASS:02050] [TC:2.A.1] [GO:0005355] [COG:COG0477]				DRA0271	COG0477	4e-12	S22A3_HUMAN	Glycoprotein;Iontransport;Membrane;Polymorphism;Transmembrane;Transport,Organic cation transporter 3 (Extraneuronal monoamine transporter) (EMT) (Solute carrier family 22 member 3).	4e-21	GO_ID:39751	TAIR|gene:2032824 SPTR:Q9SA38 symbol:AT1G16390.1 [GO:0015144 "carbohydrate transporter activity" evidence=ISS] [GO:0005351 "sugar porter activity" evidence=ISS] [GO:0016020 "membrane" evidence=ISS] Pfam:PF07690 InterPro:IPR007114 GO:GO:0006810 PROSITE:PS50850 InterPro:IPR011701 EMBL:AC006341 EMBL:AY078972 EMBL:BT000863 PIR:B86299 SPTR:Q9SA38	1e-73
Ljwgs_083438.1	99.1.4.273	GO_ID:2086										GO_ID:2086	TAIR|gene:2034958 SPTR:Q9M9U5 symbol:AT1G18740.1 [GO:0005554 "molecular function unknown" evidence=ND] [GO:0000004 "biological process unknown" evidence=ND] EMBL:AC011809 EMBL:AY039571 EMBL:AY129481 PIR:C86321 InterPro:IPR008511 Pfam:PF05633 SPTR:Q9M9U5	8e-66
Ljwgs_021735.2	99.1.4.5305	GO_ID:9033							CNOT8_MOUSE	Nuclearprotein;Repressor;Transcription;Transcriptionregulation,CCR4-NOT transcription complex subunit 8 (CCR4-associated factor 8).	5e-60	GO_ID:9033	TAIR|gene:3443474 SPTR:Q9FMS6 symbol:AT5G22250.1 [GO:0004540 "ribonuclease activity" evidence=ISS] [GO:0009451 "RNA modification" evidence=ISS] InterPro:IPR006941 Pfam:PF04857 GO:GO:0005634 HSSP:P39008 EMBL:AB007651 EMBL:AY063985 EMBL:BT001962 SPTR:Q9FMS6	9e-108
Ljwgs_021735.2	99.1.3.2.380	CNOT8_MOUSE							CNOT8_MOUSE	Nuclearprotein;Repressor;Transcription;Transcriptionregulation,CCR4-NOT transcription complex subunit 8 (CCR4-associated factor 8).	5e-60	GO_ID:9033	TAIR|gene:3443474 SPTR:Q9FMS6 symbol:AT5G22250.1 [GO:0004540 "ribonuclease activity" evidence=ISS] [GO:0009451 "RNA modification" evidence=ISS] InterPro:IPR006941 Pfam:PF04857 GO:GO:0005634 HSSP:P39008 EMBL:AB007651 EMBL:AY063985 EMBL:BT001962 SPTR:Q9FMS6	9e-108
Ljwgs_014910.1	99.2	Unclassified without homolog
Ljwgs_035840.1	99.1.4.7524	GO_ID:1233										GO_ID:1233	TAIR|gene:2084424 SPTR:Q9M342 symbol:AT3G53840.1 [GO:0016301 "kinase activity" evidence=ISS] InterPro:IPR000719 InterPro:IPR008271 Pfam:PF00069 Prosite:PS00108 InterPro:IPR006209 Prosite:PS00107 PROSITE:PS01186 ProDom:PD000001 PROSITE:PS50011 EMBL:AL132960 PIR:T45924 SPTR:Q9M342	2e-33
Ljwgs_084577.2	3.3.10.117	BMPR1 bone morphogenetic protein receptor, type I [EC:2.7.1.37]	ath:At5g02290	T1E22.50; protein kinase, putative [EC:2.7.1.37] [KO:K00870]	2e-20				CX32_ARATH	ATP-binding;Chloroplast;Kinase;Nucleotide-binding;Plastid;Serine/threonine-proteinkinase;Transferase;Transitpeptide,Probable serine/threonine-protein kinase Cx32, chloroplast precursor (EC 2.7.1.37).	1e-23	GO_ID:45362	TAIR|gene:2127917 SPTR:P27450 symbol:AT4G35600.1 [GO:0016301 "kinase activity" evidence=ISS] InterPro:IPR000719 InterPro:IPR002290 InterPro:IPR008271 Pfam:PF00069 INTERPRO:IPR001245 Prosite:PS00108 Prosite:PS00107 ProDom:PD000001 SMART:SM00219 PROSITE:PS50011 SMART:SM00220 EMBL:AL161587 EMBL:AL031135 EMBL:M63234 EMBL:AY065403 EMBL:AY096501 PIR:A39357 PIR:C85420 PIR:T04665 GeneFarm:1725 SPTR:P27450	5e-24
Ljwgs_084577.2	3.2.2.1	Protein kinase [EC:2.7.1.37]	ath:At5g02290	T1E22.50; protein kinase, putative [EC:2.7.1.37] [KO:K00870]	2e-20				CX32_ARATH	ATP-binding;Chloroplast;Kinase;Nucleotide-binding;Plastid;Serine/threonine-proteinkinase;Transferase;Transitpeptide,Probable serine/threonine-protein kinase Cx32, chloroplast precursor (EC 2.7.1.37).	1e-23	GO_ID:45362	TAIR|gene:2127917 SPTR:P27450 symbol:AT4G35600.1 [GO:0016301 "kinase activity" evidence=ISS] InterPro:IPR000719 InterPro:IPR002290 InterPro:IPR008271 Pfam:PF00069 INTERPRO:IPR001245 Prosite:PS00108 Prosite:PS00107 ProDom:PD000001 SMART:SM00219 PROSITE:PS50011 SMART:SM00220 EMBL:AL161587 EMBL:AL031135 EMBL:M63234 EMBL:AY065403 EMBL:AY096501 PIR:A39357 PIR:C85420 PIR:T04665 GeneFarm:1725 SPTR:P27450	5e-24
chr1.CM0206.155	99.1.4.892	GO_ID:42434							MYB86_ARATH	Activator;DNA-binding;Nuclearprotein;Repeat;Transcription;Transcriptionregulation,Transcription factor MYB86 (Myb-related protein 86) (AtMYB86) (Myb homolog 4) (AtMyb4).	3e-59	GO_ID:42434	TAIR|gene:2133381 SPTR:Q9M118 symbol:AT4G01680.1 [GO:0003700 "transcription factor activity" evidence=ISS] [GO:0045449 "regulation of transcription" evidence=TAS] [GO:0003677 "DNA binding" evidence=ISS] InterPro:IPR001005 Pfam:PF00249 InterPro:IPR012287 PROSITE:PS50090 SMART:SM00717 PROSITE:PS00037 PROSITE:PS00334 HSSP:Q03237 EMBL:AL161492 EMBL:AY054575 EMBL:AF176000 EMBL:BT000352 PIR:F85021 SPTR…	1e-59
chr1.CM0206.155	99.1.3.2.1534	MYB86_ARATH							MYB86_ARATH	Activator;DNA-binding;Nuclearprotein;Repeat;Transcription;Transcriptionregulation,Transcription factor MYB86 (Myb-related protein 86) (AtMYB86) (Myb homolog 4) (AtMyb4).	3e-59	GO_ID:42434	TAIR|gene:2133381 SPTR:Q9M118 symbol:AT4G01680.1 [GO:0003700 "transcription factor activity" evidence=ISS] [GO:0045449 "regulation of transcription" evidence=TAS] [GO:0003677 "DNA binding" evidence=ISS] InterPro:IPR001005 Pfam:PF00249 InterPro:IPR012287 PROSITE:PS50090 SMART:SM00717 PROSITE:PS00037 PROSITE:PS00334 HSSP:Q03237 EMBL:AL161492 EMBL:AY054575 EMBL:AF176000 EMBL:BT000352 PIR:F85021 SPTR…	1e-59
Ljwgs_081003.1	1.1.8.29	E3.1.1.11 pectinesterase [EC:3.1.1.11] [GO:0030599]	ath:At3g43270	F7K15.120; pectinesterase family protein [EC:3.1.1.11] [KO:K01051]	5e-72				PME2_CITSI	Aspartylesterase;Cellwall;Glycoprotein;Hydrolase;Multigenefamily;Signal,Pectinesterase-2 precursor (EC 3.1.1.11) (Pectin methylesterase) (PE).	8e-86	GO_ID:51183	TAIR|gene:2153126 SPTR:Q9FHN4 symbol:AT5G51500.1 [GO:0009505 "cell wall (sensu Magnoliophyta)" evidence=ISS] [GO:0030599 "pectinesterase activity" evidence=ISS] InterPro:IPR000070 InterPro:IPR006501 Pfam:PF04043 InterPro:IPR007186 TIGRFAMs:TIGR01614 HSSP:P83218 Pfam:PF01095 PROSITE:PS00503 PROSITE:PS00800 EMBL:AB018109 SPTR:Q9FHN4	2e-88
Ljwgs_081003.1	1.1.4.1	E3.1.1.11 pectinesterase [EC:3.1.1.11] [GO:0030599]	ath:At3g43270	F7K15.120; pectinesterase family protein [EC:3.1.1.11] [KO:K01051]	5e-72				PME2_CITSI	Aspartylesterase;Cellwall;Glycoprotein;Hydrolase;Multigenefamily;Signal,Pectinesterase-2 precursor (EC 3.1.1.11) (Pectin methylesterase) (PE).	8e-86	GO_ID:51183	TAIR|gene:2153126 SPTR:Q9FHN4 symbol:AT5G51500.1 [GO:0009505 "cell wall (sensu Magnoliophyta)" evidence=ISS] [GO:0030599 "pectinesterase activity" evidence=ISS] InterPro:IPR000070 InterPro:IPR006501 Pfam:PF04043 InterPro:IPR007186 TIGRFAMs:TIGR01614 HSSP:P83218 Pfam:PF01095 PROSITE:PS00503 PROSITE:PS00800 EMBL:AB018109 SPTR:Q9FHN4	2e-88
Ljwgs_016287.3	99.1.4.8705	GO_ID:27803										GO_ID:27803	TAIR|gene:2157741 SPTR:Q9FGR6 symbol:AT5G50290.1 [GO:0005554 "molecular function unknown" evidence=ND] [GO:0000004 "biological process unknown" evidence=ND] EMBL:AB024031 SPTR:Q9FGR6	2e-105
Ljwgs_015237.2	1.10.7.1	E2.3.1.74, bcsA chalcone synthase [EC:2.3.1.74] [COG:COG3424] [GO:0016210]	ehi:242.t00002	fatty acid elongase, putative [EC:2.3.1.74] [KO:K00660]	8e-73	BS_bcsA	COG3424	7e-10	BCSA_BACSU	Acyltransferase;Completeproteome;Transferase,Putative chalcone synthase (EC 2.3.1.74) (Naringenin-chalcone synthase).	2e-09	GO_ID:35587	TAIR|gene:2042683 SPTR:Q9SIX1 symbol:AT2G16280.1 [GO:0000038 "very-long-chain fatty acid metabolism" evidence=IDA] [GO:0042335 "cuticle biosynthesis" evidence=IDA] GO:GO:0009058 EMBL:AC007047 PIR:F84538 SPTR:Q9SIX1	3e-127
chr3.CM0792.43	1.1.7.10	E1.10.3.3 L-ascorbate oxidase [EC:1.10.3.3] [GO:0008447]	ath:At5g21100	T10F18.130; L-ascorbate oxidase, putative [EC:1.10.3.3] [KO:K00423]	3e-57	YMR058w	COG2132	8e-29	ASO_CUCPM	3D-structure;Copper;Glycoprotein;Metal-binding;Oxidoreductase;Repeat,L-ascorbate oxidase (EC 1.10.3.3) (Ascorbase) (ASO).	9e-56	GO_ID:55231	TAIR|gene:3697543 SPTR:O80434 symbol:IRX12 [GO:0009834 "secondary cell wall biosynthesis (sensu Magnoliophyta)" evidence=IMP] InterPro:IPR002355 InterPro:IPR001117 Pfam:PF00394 InterPro:IPR011706 InterPro:IPR011707 PROSITE:PS00079 PROSITE:PS00080 HSSP:Q9Y780 Pfam:PF07731 Pfam:PF07732 EMBL:AC003028 EMBL:AY052669 EMBL:AY063730 EMBL:AY065187 EMBL:AY114636 PIR:T01240 SPTR:O80434	2e-164
chr3.CM0792.43	4.2.2.4.1	COTA spore coat protein A [COG:COG2132]	ath:At5g21100	T10F18.130; L-ascorbate oxidase, putative [EC:1.10.3.3] [KO:K00423]	3e-57	YMR058w	COG2132	8e-29	ASO_CUCPM	3D-structure;Copper;Glycoprotein;Metal-binding;Oxidoreductase;Repeat,L-ascorbate oxidase (EC 1.10.3.3) (Ascorbase) (ASO).	9e-56	GO_ID:55231	TAIR|gene:3697543 SPTR:O80434 symbol:IRX12 [GO:0009834 "secondary cell wall biosynthesis (sensu Magnoliophyta)" evidence=IMP] InterPro:IPR002355 InterPro:IPR001117 Pfam:PF00394 InterPro:IPR011706 InterPro:IPR011707 PROSITE:PS00079 PROSITE:PS00080 HSSP:Q9Y780 Pfam:PF07731 Pfam:PF07732 EMBL:AC003028 EMBL:AY052669 EMBL:AY063730 EMBL:AY065187 EMBL:AY114636 PIR:T01240 SPTR:O80434	2e-164
Ljwgs_032962.1	4.1.3.59	NCKAP1, NAP125 NCK-associated protein 1	ath:At2g35110	T4C15.22; HEM protein-related [KO:K05750]	1e-106				NCKP1_RAT	Membrane;Transmembrane,Nck-associated protein 1 (NAP 1) (p125Nap1) (Membrane-associated protein HEM-2).	3e-15	GO_ID:45081	TAIR|gene:2063478 SPTR:O82180 symbol:GRL [GO:0010090 "trichome morphogenesis (sensu Magnoliophyta)" evidence=IMP] [GO:0045010 "actin nucleation" evidence=TAS] [GO:0031209 "SCAR complex" evidence=TAS] [GO:0016563 "transcriptional activator activity" evidence=IDA] EMBL:AC004667 PIR:G84764 SPTR:O82180	2e-107
Ljwgs_087148.2	99.1.3.1.136	EC 1.-.-.-							AOX1A_ARATH	Electrontransport;Innermembrane;Iron;Membrane;Metal-binding;Mitochondrion;Multigenefamily;Oxidoreductase;Respiratorychain;Transitpeptide;Transmembrane;Transport,Alternative oxidase 1a, mitochondrial precursor (EC 1.-.-.-).	3e-89	GO_ID:7971	TAIR|gene:3434144 SPTR:Q9LQM4 symbol:AT1G32350.1 [GO:0009916 "alternative oxidase activity" evidence=ISS] [GO:0006118 "electron transport" evidence=TAS] InterPro:IPR002680 EMBL:AC007767 PIR:C86448 Pfam:PF01786 SPTR:Q9LQM4	6e-84
Ljwgs_087148.2	99.1.4.4726	GO_ID:7971							AOX1A_ARATH	Electrontransport;Innermembrane;Iron;Membrane;Metal-binding;Mitochondrion;Multigenefamily;Oxidoreductase;Respiratorychain;Transitpeptide;Transmembrane;Transport,Alternative oxidase 1a, mitochondrial precursor (EC 1.-.-.-).	3e-89	GO_ID:7971	TAIR|gene:3434144 SPTR:Q9LQM4 symbol:AT1G32350.1 [GO:0009916 "alternative oxidase activity" evidence=ISS] [GO:0006118 "electron transport" evidence=TAS] InterPro:IPR002680 EMBL:AC007767 PIR:C86448 Pfam:PF01786 SPTR:Q9LQM4	6e-84
Ljwgs_134341.1	99.1.4.1151	GO_ID:12349							14KD_DAUCA	Membrane;Signal;Transmembrane,14 kDa proline-rich protein DC2.15 precursor.	2e-26	GO_ID:12349	TAIR|gene:2203885 SPTR:Q9SXE6 symbol:AT1G62510.1 [GO:0006869 "lipid transport" evidence=ISS] [GO:0008289 "lipid binding" evidence=ISS] InterPro:IPR003612 Pfam:PF00234 HSSP:P24337 EMBL:AC005698 EMBL:AK221810 EMBL:AK221906 EMBL:BT010488 EMBL:AK220631 PIR:B96651 SPTR:Q9SXE6	5e-27
Ljwgs_134341.1	99.1.3.2.1489	14KD_DAUCA							14KD_DAUCA	Membrane;Signal;Transmembrane,14 kDa proline-rich protein DC2.15 precursor.	2e-26	GO_ID:12349	TAIR|gene:2203885 SPTR:Q9SXE6 symbol:AT1G62510.1 [GO:0006869 "lipid transport" evidence=ISS] [GO:0008289 "lipid binding" evidence=ISS] InterPro:IPR003612 Pfam:PF00234 HSSP:P24337 EMBL:AC005698 EMBL:AK221810 EMBL:AK221906 EMBL:BT010488 EMBL:AK220631 PIR:B96651 SPTR:Q9SXE6	5e-27
Ljwgs_096478.1	3.2.2.4.2	PPM1A, PP2CA (PPM1B, PP2CB) protein phosphatase 1A/B (formerly 2C) [GO:0015071]										GO_ID:46425	TAIR|gene:2087094 SPTR:Q9LDA7 symbol:AT3G15260.1 [GO:0015071 "protein phosphatase type 2C activity" evidence=ISS] Pfam:PF00481 InterPro:IPR001932 HSSP:P35813 SMART:SM00331 SMART:SM00332 EMBL:AP000413 EMBL:AK117480 EMBL:BT008532 SPTR:Q9LDA7	1e-12
Ljwgs_029019.1	99.1.4.580	GO_ID:34371										GO_ID:34371	TAIR|gene:2029958 SPTR:Q8VY22 symbol:AT1G29050.1 [GO:0000004 "biological process unknown" evidence=ND] InterPro:IPR004253 Pfam:PF03005 EMBL:AY074272 EMBL:AY096662 SPTR:Q8VY22	6e-15
chr2.TM0655.6	99.1.4.1477	GO_ID:50551										GO_ID:50551	TAIR|gene:2200912 SPTR:Q9SY90 symbol:AT1G61600.1 [GO:0005554 "molecular function unknown" evidence=ND] [GO:0000004 "biological process unknown" evidence=ND] InterPro:IPR010683 Pfam:PF06880 EMBL:AC005850 PIR:D96641 SPTR:Q9SY90	3e-34
TM0843.6.1	1.1.8.29	E3.1.1.11 pectinesterase [EC:3.1.1.11] [GO:0030599]										GO_ID:50107	TAIR|gene:2062012 SPTR:O22256 symbol:AT2G47550.1 [GO:0009505 "cell wall (sensu Magnoliophyta)" evidence=ISS] [GO:0030599 "pectinesterase activity" evidence=ISS] InterPro:IPR000070 Pfam:PF04043 InterPro:IPR007186 HSSP:P83218 Pfam:PF01095 PROSITE:PS00503 EMBL:AC002535 PIR:T00429 SPTR:O22256	3e-20
TM0843.6.1	1.1.4.1	E3.1.1.11 pectinesterase [EC:3.1.1.11] [GO:0030599]										GO_ID:50107	TAIR|gene:2062012 SPTR:O22256 symbol:AT2G47550.1 [GO:0009505 "cell wall (sensu Magnoliophyta)" evidence=ISS] [GO:0030599 "pectinesterase activity" evidence=ISS] InterPro:IPR000070 Pfam:PF04043 InterPro:IPR007186 HSSP:P83218 Pfam:PF01095 PROSITE:PS00503 EMBL:AC002535 PIR:T00429 SPTR:O22256	3e-20
Ljwgs_070109.1	99.1.4.4173	GO_ID:51544										GO_ID:51544	TAIR|gene:3439688 SPTR:Q9SZ82 symbol:AT4G09660.1 [GO:0000004 "biological process unknown" evidence=ND] [GO:0008372 "cellular component unknown" evidence=ND] InterPro:IPR008906 InterPro:IPR006580 Pfam:PF05699 EMBL:AL049482 EMBL:AL161515 SMART:SM00597 PIR:T04013 SPTR:Q9SZ82	3e-34
gi45630392	99.2	Unclassified without homolog
chr5.CM0953.31.1	1.1.3.17	E2.7.1.15, rbsK ribokinase [EC:2.7.1.15] [COG:COG0524] [GO:0004747]	ath:At5g51830	MIO24.3; fructokinase, putative [EC:2.7.1.4] [KO:K00847]	1e-131	BH1857	COG0524	3e-52	SCRK_SOLTU	Carbohydratemetabolism;Kinase;Transferase,Fructokinase (EC 2.7.1.4).	9e-95	GO_ID:17755	TAIR|gene:2165360 SPTR:Q9FLH8 symbol:AT5G51830.1 [GO:0008372 "cellular component unknown" evidence=ND] [GO:0016301 "kinase activity" evidence=ISS] InterPro:IPR002139 InterPro:IPR002173 Pfam:PF00294 PROSITE:PS00583 PROSITE:PS00584 PRINTS:PR00990 InterPro:IPR011611 HSSP:P05054 EMBL:AB010074 EMBL:AY063037 EMBL:AF370289 SPTR:Q9FLH8	2e-132
chr5.CM0953.31.1	1.1.16.2.4	IOLC myo-inositol catabolism protein IolC [COG:COG0524]	ath:At5g51830	MIO24.3; fructokinase, putative [EC:2.7.1.4] [KO:K00847]	1e-131	BH1857	COG0524	3e-52	SCRK_SOLTU	Carbohydratemetabolism;Kinase;Transferase,Fructokinase (EC 2.7.1.4).	9e-95	GO_ID:17755	TAIR|gene:2165360 SPTR:Q9FLH8 symbol:AT5G51830.1 [GO:0008372 "cellular component unknown" evidence=ND] [GO:0016301 "kinase activity" evidence=ISS] InterPro:IPR002139 InterPro:IPR002173 Pfam:PF00294 PROSITE:PS00583 PROSITE:PS00584 PRINTS:PR00990 InterPro:IPR011611 HSSP:P05054 EMBL:AB010074 EMBL:AY063037 EMBL:AF370289 SPTR:Q9FLH8	2e-132
chr5.CM0953.31.1	1.1.4.6	E2.7.1.45, kdgK 2-dehydro-3-deoxygluconokinase [EC:2.7.1.45] [COG:COG0524] [GO:0008673]	ath:At5g51830	MIO24.3; fructokinase, putative [EC:2.7.1.4] [KO:K00847]	1e-131	BH1857	COG0524	3e-52	SCRK_SOLTU	Carbohydratemetabolism;Kinase;Transferase,Fructokinase (EC 2.7.1.4).	9e-95	GO_ID:17755	TAIR|gene:2165360 SPTR:Q9FLH8 symbol:AT5G51830.1 [GO:0008372 "cellular component unknown" evidence=ND] [GO:0016301 "kinase activity" evidence=ISS] InterPro:IPR002139 InterPro:IPR002173 Pfam:PF00294 PROSITE:PS00583 PROSITE:PS00584 PRINTS:PR00990 InterPro:IPR011611 HSSP:P05054 EMBL:AB010074 EMBL:AY063037 EMBL:AF370289 SPTR:Q9FLH8	2e-132
chr5.CM0953.31.1	1.1.5.2	E2.7.1.4, scrK fructokinase [EC:2.7.1.4] [COG:COG0524] [GO:0008865]	ath:At5g51830	MIO24.3; fructokinase, putative [EC:2.7.1.4] [KO:K00847]	1e-131	BH1857	COG0524	3e-52	SCRK_SOLTU	Carbohydratemetabolism;Kinase;Transferase,Fructokinase (EC 2.7.1.4).	9e-95	GO_ID:17755	TAIR|gene:2165360 SPTR:Q9FLH8 symbol:AT5G51830.1 [GO:0008372 "cellular component unknown" evidence=ND] [GO:0016301 "kinase activity" evidence=ISS] InterPro:IPR002139 InterPro:IPR002173 Pfam:PF00294 PROSITE:PS00583 PROSITE:PS00584 PRINTS:PR00990 InterPro:IPR011611 HSSP:P05054 EMBL:AB010074 EMBL:AY063037 EMBL:AF370289 SPTR:Q9FLH8	2e-132
chr5.CM0953.31.1	1.4.1.35	E2.7.1.20, ADK adenosine kinase [EC:2.7.1.20] [COG:COG0524] [GO:0004001]	ath:At5g51830	MIO24.3; fructokinase, putative [EC:2.7.1.4] [KO:K00847]	1e-131	BH1857	COG0524	3e-52	SCRK_SOLTU	Carbohydratemetabolism;Kinase;Transferase,Fructokinase (EC 2.7.1.4).	9e-95	GO_ID:17755	TAIR|gene:2165360 SPTR:Q9FLH8 symbol:AT5G51830.1 [GO:0008372 "cellular component unknown" evidence=ND] [GO:0016301 "kinase activity" evidence=ISS] InterPro:IPR002139 InterPro:IPR002173 Pfam:PF00294 PROSITE:PS00583 PROSITE:PS00584 PRINTS:PR00990 InterPro:IPR011611 HSSP:P05054 EMBL:AB010074 EMBL:AY063037 EMBL:AF370289 SPTR:Q9FLH8	2e-132
chr5.CM0953.31.1	1.1.3.22	E2.7.1.45, kdgK 2-dehydro-3-deoxygluconokinase [EC:2.7.1.45] [COG:COG0524] [GO:0008673]	ath:At5g51830	MIO24.3; fructokinase, putative [EC:2.7.1.4] [KO:K00847]	1e-131	BH1857	COG0524	3e-52	SCRK_SOLTU	Carbohydratemetabolism;Kinase;Transferase,Fructokinase (EC 2.7.1.4).	9e-95	GO_ID:17755	TAIR|gene:2165360 SPTR:Q9FLH8 symbol:AT5G51830.1 [GO:0008372 "cellular component unknown" evidence=ND] [GO:0016301 "kinase activity" evidence=ISS] InterPro:IPR002139 InterPro:IPR002173 Pfam:PF00294 PROSITE:PS00583 PROSITE:PS00584 PRINTS:PR00990 InterPro:IPR011611 HSSP:P05054 EMBL:AB010074 EMBL:AY063037 EMBL:AF370289 SPTR:Q9FLH8	2e-132
chr5.CM0953.31.1	1.1.8.39	E2.7.1.4, scrK fructokinase [EC:2.7.1.4] [COG:COG0524] [GO:0008865]	ath:At5g51830	MIO24.3; fructokinase, putative [EC:2.7.1.4] [KO:K00847]	1e-131	BH1857	COG0524	3e-52	SCRK_SOLTU	Carbohydratemetabolism;Kinase;Transferase,Fructokinase (EC 2.7.1.4).	9e-95	GO_ID:17755	TAIR|gene:2165360 SPTR:Q9FLH8 symbol:AT5G51830.1 [GO:0008372 "cellular component unknown" evidence=ND] [GO:0016301 "kinase activity" evidence=ISS] InterPro:IPR002139 InterPro:IPR002173 Pfam:PF00294 PROSITE:PS00583 PROSITE:PS00584 PRINTS:PR00990 InterPro:IPR011611 HSSP:P05054 EMBL:AB010074 EMBL:AY063037 EMBL:AF370289 SPTR:Q9FLH8	2e-132
chr5.CM0953.31.1	1.4.1.37	E2.7.1.73, gsk inosine kinase [EC:2.7.1.73] [COG:COG0524] [GO:0008906]	ath:At5g51830	MIO24.3; fructokinase, putative [EC:2.7.1.4] [KO:K00847]	1e-131	BH1857	COG0524	3e-52	SCRK_SOLTU	Carbohydratemetabolism;Kinase;Transferase,Fructokinase (EC 2.7.1.4).	9e-95	GO_ID:17755	TAIR|gene:2165360 SPTR:Q9FLH8 symbol:AT5G51830.1 [GO:0008372 "cellular component unknown" evidence=ND] [GO:0016301 "kinase activity" evidence=ISS] InterPro:IPR002139 InterPro:IPR002173 Pfam:PF00294 PROSITE:PS00583 PROSITE:PS00584 PRINTS:PR00990 InterPro:IPR011611 HSSP:P05054 EMBL:AB010074 EMBL:AY063037 EMBL:AF370289 SPTR:Q9FLH8	2e-132
Ljwgs_105488.2	1.1.8.1	E3.2.1.65, sacC levanase [EC:3.2.1.65] [COG:COG1621]	ath:At3g13790	MMM17.26; beta-fructosidase (BFRUCT1) / beta-fructofuranosidase / cell wall invertase [EC:3.2.1.26] [KO:K01193]	8e-109	TM1414	COG1621	6e-22	INV1_PEA	Glycoprotein;Glycosidase;Hydrolase;Signal,Beta-fructofuranosidase, cell wall isozyme precursor (EC 3.2.1.26) (Sucrose hydrolase) (Acid invertase).	2e-117	GO_ID:9761	TAIR|gene:2091605 SPTR:Q43866 symbol:AT3G13790.1 [GO:0004553 "hydrolase activity, hydrolyzing O-glycosyl compounds" evidence=ISS] InterPro:IPR001362 Pfam:PF00251 SMART:SM00640 PROSITE:PS00609 EMBL:X74515 EMBL:AY045776 EMBL:AY079422 EMBL:X74514 PIR:S37212 SPTR:Q43866	2e-109
Ljwgs_105488.2	1.1.6.27	E3.2.1.26, sacA beta-fructofuranosidase [EC:3.2.1.26] [COG:COG1621] [GO:0004564]	ath:At3g13790	MMM17.26; beta-fructosidase (BFRUCT1) / beta-fructofuranosidase / cell wall invertase [EC:3.2.1.26] [KO:K01193]	8e-109	TM1414	COG1621	6e-22	INV1_PEA	Glycoprotein;Glycosidase;Hydrolase;Signal,Beta-fructofuranosidase, cell wall isozyme precursor (EC 3.2.1.26) (Sucrose hydrolase) (Acid invertase).	2e-117	GO_ID:9761	TAIR|gene:2091605 SPTR:Q43866 symbol:AT3G13790.1 [GO:0004553 "hydrolase activity, hydrolyzing O-glycosyl compounds" evidence=ISS] InterPro:IPR001362 Pfam:PF00251 SMART:SM00640 PROSITE:PS00609 EMBL:X74515 EMBL:AY045776 EMBL:AY079422 EMBL:X74514 PIR:S37212 SPTR:Q43866	2e-109
Ljwgs_105488.2	1.1.8.4	E3.2.1.26, sacA beta-fructofuranosidase [EC:3.2.1.26] [COG:COG1621] [GO:0004564]	ath:At3g13790	MMM17.26; beta-fructosidase (BFRUCT1) / beta-fructofuranosidase / cell wall invertase [EC:3.2.1.26] [KO:K01193]	8e-109	TM1414	COG1621	6e-22	INV1_PEA	Glycoprotein;Glycosidase;Hydrolase;Signal,Beta-fructofuranosidase, cell wall isozyme precursor (EC 3.2.1.26) (Sucrose hydrolase) (Acid invertase).	2e-117	GO_ID:9761	TAIR|gene:2091605 SPTR:Q43866 symbol:AT3G13790.1 [GO:0004553 "hydrolase activity, hydrolyzing O-glycosyl compounds" evidence=ISS] InterPro:IPR001362 Pfam:PF00251 SMART:SM00640 PROSITE:PS00609 EMBL:X74515 EMBL:AY045776 EMBL:AY079422 EMBL:X74514 PIR:S37212 SPTR:Q43866	2e-109
chr1.CM0800.12	99.1.1.65	KO:K07976	ath:At2g43130	F14B2.7; Ras-related protein (ARA-4) / small GTP-binding protein, putative [KO:K07976]	7e-91	YER031c	COG1100	5e-57	ARA4_ARATH	GTP-binding;Lipoprotein;Membrane;Multigenefamily;Nucleotide-binding;Prenylation,Ras-related protein ARA-4.	4e-91	GO_ID:25798	TAIR|gene:2041035 SPTR:P28187 symbol:AT2G43130.1 [GO:0005525 "GTP binding" evidence=ISS] InterPro:IPR001806 InterPro:IPR003579 Pfam:PF00071 Interpro:IPR005225 TIGRFAMs:TIGR00231 PRINTS:PR00449 HSSP:P21181 SMART:SM00175 EMBL:AC004450 EMBL:D01026 PIR:JS0641 SPTR:P28187	2e-91
chr1.CM0800.12	99.1.2.149	COG1100	ath:At2g43130	F14B2.7; Ras-related protein (ARA-4) / small GTP-binding protein, putative [KO:K07976]	7e-91	YER031c	COG1100	5e-57	ARA4_ARATH	GTP-binding;Lipoprotein;Membrane;Multigenefamily;Nucleotide-binding;Prenylation,Ras-related protein ARA-4.	4e-91	GO_ID:25798	TAIR|gene:2041035 SPTR:P28187 symbol:AT2G43130.1 [GO:0005525 "GTP binding" evidence=ISS] InterPro:IPR001806 InterPro:IPR003579 Pfam:PF00071 Interpro:IPR005225 TIGRFAMs:TIGR00231 PRINTS:PR00449 HSSP:P21181 SMART:SM00175 EMBL:AC004450 EMBL:D01026 PIR:JS0641 SPTR:P28187	2e-91
chr1.CM0800.12	99.1.4.1807	GO_ID:25798	ath:At2g43130	F14B2.7; Ras-related protein (ARA-4) / small GTP-binding protein, putative [KO:K07976]	7e-91	YER031c	COG1100	5e-57	ARA4_ARATH	GTP-binding;Lipoprotein;Membrane;Multigenefamily;Nucleotide-binding;Prenylation,Ras-related protein ARA-4.	4e-91	GO_ID:25798	TAIR|gene:2041035 SPTR:P28187 symbol:AT2G43130.1 [GO:0005525 "GTP binding" evidence=ISS] InterPro:IPR001806 InterPro:IPR003579 Pfam:PF00071 Interpro:IPR005225 TIGRFAMs:TIGR00231 PRINTS:PR00449 HSSP:P21181 SMART:SM00175 EMBL:AC004450 EMBL:D01026 PIR:JS0641 SPTR:P28187	2e-91
chr1.CM0800.12	99.1.3.2.363	ARA4_ARATH	ath:At2g43130	F14B2.7; Ras-related protein (ARA-4) / small GTP-binding protein, putative [KO:K07976]	7e-91	YER031c	COG1100	5e-57	ARA4_ARATH	GTP-binding;Lipoprotein;Membrane;Multigenefamily;Nucleotide-binding;Prenylation,Ras-related protein ARA-4.	4e-91	GO_ID:25798	TAIR|gene:2041035 SPTR:P28187 symbol:AT2G43130.1 [GO:0005525 "GTP binding" evidence=ISS] InterPro:IPR001806 InterPro:IPR003579 Pfam:PF00071 Interpro:IPR005225 TIGRFAMs:TIGR00231 PRINTS:PR00449 HSSP:P21181 SMART:SM00175 EMBL:AC004450 EMBL:D01026 PIR:JS0641 SPTR:P28187	2e-91
chr3.CM0460.18	99.2	Unclassified without homolog
chr4.CM0042.74.2	1.1.8.56	E2.4.1.12 cellulose synthase (UDP-forming) [EC:2.4.1.12] [COG:COG1215] [GO:0016760] [CAZy:GT2]							CESA6_ARATH	Cellwall;Cellulosebiosynthesis;Coiledcoil;Glycoprotein;Glycosyltransferase;Membrane;Metal-binding;Transferase;Transmembrane;Zinc;Zinc-finger,Cellulose synthase A catalytic subunit 6 [UDP-forming] (EC 2.4.1.12) (AtCesA-6) (Isoxaben resistant protein 2) (Protein PROCUSTE1) (Protein Quill) (AraxCelA).	4e-73	GO_ID:778	TAIR|gene:2176089 SPTR:Q9FGF9 symbol:AT5G64740.1 [GO:0005886 "plasma membrane" evidence=TAS] [GO:0009832 "cell wall biosynthesis (sensu Magnoliophyta)" evidence=TAS] [GO:0016757 "transferase activity, transferring glycosyl groups" evidence=ISS] InterPro:IPR001841 InterPro:IPR005150 Pfam:PF03552 PROSITE:PS50089 SMART:SM00184 GO:GO:0016020 EMBL:AB025637 SMR:Q9FGF9 SPTR:Q9FGF9	2e-73
chr5.CM0019.44	1.1.6.27	E3.2.1.26, sacA beta-fructofuranosidase [EC:3.2.1.26] [COG:COG1621] [GO:0004564]	ath:At3g13790	MMM17.26; beta-fructosidase (BFRUCT1) / beta-fructofuranosidase / cell wall invertase [EC:3.2.1.26] [KO:K01193]	2e-62				INV1_PEA	Glycoprotein;Glycosidase;Hydrolase;Signal,Beta-fructofuranosidase, cell wall isozyme precursor (EC 3.2.1.26) (Sucrose hydrolase) (Acid invertase).	2e-53	GO_ID:9761	TAIR|gene:2091605 SPTR:Q43866 symbol:AT3G13790.1 [GO:0004553 "hydrolase activity, hydrolyzing O-glycosyl compounds" evidence=ISS] InterPro:IPR001362 Pfam:PF00251 SMART:SM00640 PROSITE:PS00609 EMBL:X74515 EMBL:AY045776 EMBL:AY079422 EMBL:X74514 PIR:S37212 SPTR:Q43866	5e-63
chr5.CM0019.44	1.1.8.4	E3.2.1.26, sacA beta-fructofuranosidase [EC:3.2.1.26] [COG:COG1621] [GO:0004564]	ath:At3g13790	MMM17.26; beta-fructosidase (BFRUCT1) / beta-fructofuranosidase / cell wall invertase [EC:3.2.1.26] [KO:K01193]	2e-62				INV1_PEA	Glycoprotein;Glycosidase;Hydrolase;Signal,Beta-fructofuranosidase, cell wall isozyme precursor (EC 3.2.1.26) (Sucrose hydrolase) (Acid invertase).	2e-53	GO_ID:9761	TAIR|gene:2091605 SPTR:Q43866 symbol:AT3G13790.1 [GO:0004553 "hydrolase activity, hydrolyzing O-glycosyl compounds" evidence=ISS] InterPro:IPR001362 Pfam:PF00251 SMART:SM00640 PROSITE:PS00609 EMBL:X74515 EMBL:AY045776 EMBL:AY079422 EMBL:X74514 PIR:S37212 SPTR:Q43866	5e-63
Ljwgs_022894.1	99.1.3.2.2479	REMO_SOLTU							REMO_SOLTU	Coiledcoil;Directproteinsequencing;Phosphorylation;Transport,Remorin (pp34).	2e-11	GO_ID:33956	TAIR|gene:2115084 SPTR:O23188 symbol:AT4G36970.1 [GO:0003677 "DNA binding" evidence=ISS] Pfam:PF03763 InterPro:IPR005516 EMBL:AL161590 EMBL:Z99707 EMBL:AY150393 PIR:F85436 SPTR:O23188	2e-26
Ljwgs_022894.1	99.1.4.644	GO_ID:33956							REMO_SOLTU	Coiledcoil;Directproteinsequencing;Phosphorylation;Transport,Remorin (pp34).	2e-11	GO_ID:33956	TAIR|gene:2115084 SPTR:O23188 symbol:AT4G36970.1 [GO:0003677 "DNA binding" evidence=ISS] Pfam:PF03763 InterPro:IPR005516 EMBL:AL161590 EMBL:Z99707 EMBL:AY150393 PIR:F85436 SPTR:O23188	2e-26
Ljwgs_016575.3	99.1.4.6136	GO_ID:55121										GO_ID:55121	TAIR|gene:2095046 SPTR:Q9LS54 symbol:AT3G18360.1 [GO:0005554 "molecular function unknown" evidence=ND] [GO:0000004 "biological process unknown" evidence=ND] [GO:0008372 "cellular component unknown" evidence=ND] Pfam:PF05678 InterPro:IPR008889 EMBL:AB026658 EMBL:BT012192 SPTR:Q9LS54	9e-13
Ljwgs_016157.1	99.2	Unclassified without homolog
chr3.TM1768.15	99.1.4.3680	GO_ID:46929										GO_ID:46929	TAIR|gene:2044605 SPTR:Q9XIM2 symbol:AT2G15910.1 [GO:0005554 "molecular function unknown" evidence=ND] [GO:0000004 "biological process unknown" evidence=ND] [GO:0008372 "cellular component unknown" evidence=ND] InterPro:IPR007872 Pfam:PF05207 EMBL:AC006438 PIR:F84534 SPTR:Q9XIM2	6e-72
Ljwgs_091562.2	1.5.15.15	E5.4.99.5 chorismate mutase [EC:5.4.99.5] [GO:0004106]	ath:At1g11790	F25C20.4; prephenate dehydratase family protein [EC:4.2.1.51] [KO:K04518]	1e-48	aq_951_2	COG0077	3e-17	PHEA_AQUAE	Amino-acidbiosynthesis;Aromaticaminoacidbiosynthesis;Completeproteome;Isomerase;Lyase;Multifunctionalenzyme;Phenylalaninebiosynthesis,P-protein [Includes: Chorismate mutase (EC 5.4.99.5) (CM); Prephenate dehydratase (EC 4.2.1.51) (PDT)].	9e-17	GO_ID:40168	TAIR|gene:2042020 SPTR:Q9ZUY3 symbol:AT2G27820.1 [GO:0004664 "prephenate dehydratase activity" evidence=ISS] [GO:0009094 "L-phenylalanine biosynthesis" evidence=ISS] InterPro:IPR001086 Pfam:PF00800 PROSITE:PS00857 PROSITE:PS00858 EMBL:AC005824 PIR:D84677 SPTR:Q9ZUY3	3e-68
Ljwgs_091562.2	1.5.15.19	E4.2.1.51 prephenate dehydratase [EC:4.2.1.51] [COG:COG0077] [GO:0004664]	ath:At1g11790	F25C20.4; prephenate dehydratase family protein [EC:4.2.1.51] [KO:K04518]	1e-48	aq_951_2	COG0077	3e-17	PHEA_AQUAE	Amino-acidbiosynthesis;Aromaticaminoacidbiosynthesis;Completeproteome;Isomerase;Lyase;Multifunctionalenzyme;Phenylalaninebiosynthesis,P-protein [Includes: Chorismate mutase (EC 5.4.99.5) (CM); Prephenate dehydratase (EC 4.2.1.51) (PDT)].	9e-17	GO_ID:40168	TAIR|gene:2042020 SPTR:Q9ZUY3 symbol:AT2G27820.1 [GO:0004664 "prephenate dehydratase activity" evidence=ISS] [GO:0009094 "L-phenylalanine biosynthesis" evidence=ISS] InterPro:IPR001086 Pfam:PF00800 PROSITE:PS00857 PROSITE:PS00858 EMBL:AC005824 PIR:D84677 SPTR:Q9ZUY3	3e-68
Ljwgs_091562.2	1.5.15.20	PHEA2, pheA prephenate dehydratase [COG:COG0077]	ath:At1g11790	F25C20.4; prephenate dehydratase family protein [EC:4.2.1.51] [KO:K04518]	1e-48	aq_951_2	COG0077	3e-17	PHEA_AQUAE	Amino-acidbiosynthesis;Aromaticaminoacidbiosynthesis;Completeproteome;Isomerase;Lyase;Multifunctionalenzyme;Phenylalaninebiosynthesis,P-protein [Includes: Chorismate mutase (EC 5.4.99.5) (CM); Prephenate dehydratase (EC 4.2.1.51) (PDT)].	9e-17	GO_ID:40168	TAIR|gene:2042020 SPTR:Q9ZUY3 symbol:AT2G27820.1 [GO:0004664 "prephenate dehydratase activity" evidence=ISS] [GO:0009094 "L-phenylalanine biosynthesis" evidence=ISS] InterPro:IPR001086 Pfam:PF00800 PROSITE:PS00857 PROSITE:PS00858 EMBL:AC005824 PIR:D84677 SPTR:Q9ZUY3	3e-68
Ljwgs_012679.1	3.1.3.34	ANT solute carrier family 25 (mitochondrial carrier	ath:At5g56450	MCD7.21; mitochondrial carrier protein family [KO:K05863]	1e-85				ADT2_BOVIN	Acetylation;Innermembrane;Membrane;Mitochondrion;Multigenefamily;Repeat;Transmembrane;Transport,ADP/ATP translocase 2 (Adenine nucleotide translocator 2) (ANT 2) (ADP,ATP carrier protein 2) (Solute carrier family 25 member 5).	1e-45	GO_ID:21896	TAIR|gene:2161082 SPTR:Q9FM86 symbol:AT5G56450.1 [GO:0005488 "binding" evidence=ISS] [GO:0005743 "mitochondrial inner membrane" evidence=ISS] [GO:0006810 "transport" evidence=ISS] [GO:0006839 "mitochondrial transport" evidence=ISS] InterPro:IPR001993 Pfam:PF00153 InterPro:IPR002067 InterPro:IPR002113 GO:GO:0005739 PRINTS:PR00926 PROSITE:PS50920 GO:GO:0006810 PRINTS:PR00927 GO:GO:0005488 HSSP:P027…	3e-86
Ljwgs_012679.1	3.2.9.87	ANT solute carrier family 25 (mitochondrial carrier	ath:At5g56450	MCD7.21; mitochondrial carrier protein family [KO:K05863]	1e-85				ADT2_BOVIN	Acetylation;Innermembrane;Membrane;Mitochondrion;Multigenefamily;Repeat;Transmembrane;Transport,ADP/ATP translocase 2 (Adenine nucleotide translocator 2) (ANT 2) (ADP,ATP carrier protein 2) (Solute carrier family 25 member 5).	1e-45	GO_ID:21896	TAIR|gene:2161082 SPTR:Q9FM86 symbol:AT5G56450.1 [GO:0005488 "binding" evidence=ISS] [GO:0005743 "mitochondrial inner membrane" evidence=ISS] [GO:0006810 "transport" evidence=ISS] [GO:0006839 "mitochondrial transport" evidence=ISS] InterPro:IPR001993 Pfam:PF00153 InterPro:IPR002067 InterPro:IPR002113 GO:GO:0005739 PRINTS:PR00926 PROSITE:PS50920 GO:GO:0006810 PRINTS:PR00927 GO:GO:0005488 HSSP:P027…	3e-86
TM1725.20.1	99.2	Unclassified without homolog
Ljwgs_019684.1	99.1.4.4796	GO_ID:12038										GO_ID:12038	TAIR|gene:2146061 SPTR:Q9LFT1 symbol:AT5G15890.1 [GO:0000004 "biological process unknown" evidence=ND] InterPro:IPR004253 Pfam:PF03005 EMBL:AL391145 PIR:T51372 SPTR:Q9LFT1	2e-31
chr3.CM0216.2	99.1.3.1.2	EC 1.3.1.-							IFRH_SOLTU	NADP;Oxidoreductase,Isoflavone reductase homolog (EC 1.3.1.-) (CP100).	3e-87	GO_ID:281	TAIR|gene:2025191 SPTR:P52577 symbol:AT1G75280.1 [GO:0006979 "response to oxidative stress" evidence=IEP] [GO:0008372 "cellular component unknown" evidence=ND] InterPro:IPR003866 Pfam:PF02716 EMBL:AC025814 EMBL:Z49777 EMBL:AY065395 EMBL:AY117175 EMBL:AY084851 PIR:S57613 SPTR:P52577	3e-82
chr3.CM0216.2	99.1.4.308	GO_ID:281							IFRH_SOLTU	NADP;Oxidoreductase,Isoflavone reductase homolog (EC 1.3.1.-) (CP100).	3e-87	GO_ID:281	TAIR|gene:2025191 SPTR:P52577 symbol:AT1G75280.1 [GO:0006979 "response to oxidative stress" evidence=IEP] [GO:0008372 "cellular component unknown" evidence=ND] InterPro:IPR003866 Pfam:PF02716 EMBL:AC025814 EMBL:Z49777 EMBL:AY065395 EMBL:AY117175 EMBL:AY084851 PIR:S57613 SPTR:P52577	3e-82
Ljwgs_036266.1	99.1.4.3654	GO_ID:13035										GO_ID:13035	TAIR|gene:2031849 SPTR:Q9SAE6 symbol:AT1G13130.1 [GO:0004553 "hydrolase activity, hydrolyzing O-glycosyl compounds" evidence=ISS] InterPro:IPR001547 Pfam:PF00150 InterPro:IPR000772 SMART:SM00458 EMBL:AC007357 PIR:E86265 SPTR:Q9SAE6	3e-93
chr1.TM0688.3.2	99.2	Unclassified without homolog
chr3.CM0396.18	99.1.2.9	COG2939	ath:At2g27920	T1E2.16; serine carboxypeptidase S10 family protein [EC:3.4.16.-] [KO:K01289]	4e-161	YGL203c	COG2939	6e-16	RISC_HUMAN	Alternativesplicing;Carboxypeptidase;Directproteinsequencing;Glycoprotein;Hydrolase;Protease;Signal,Retinoid-inducible serine carboxypeptidase precursor (EC 3.4.16.-) (Serine carboxypeptidase 1).	2e-90	GO_ID:15025	TAIR|gene:2057872 SPTR:Q9SJJ9 symbol:SCPL51 [GO:0004185 "serine carboxypeptidase activity" evidence=ISS] [GO:0006508 "proteolysis" evidence=ISS] InterPro:IPR001563 InterPro:IPR000379 InterPro:IPR001030 Prosite:PS00450 Pfam:PF00450 PRINTS:PR00724 ProDom:PD001189 PROSITE:PS00131 EMBL:AC006929 EMBL:AF412049 EMBL:BT003041 PIR:E84678 SPTR:Q9SJJ9	9e-162
chr3.CM0396.18	99.1.4.1254	GO_ID:15025	ath:At2g27920	T1E2.16; serine carboxypeptidase S10 family protein [EC:3.4.16.-] [KO:K01289]	4e-161	YGL203c	COG2939	6e-16	RISC_HUMAN	Alternativesplicing;Carboxypeptidase;Directproteinsequencing;Glycoprotein;Hydrolase;Protease;Signal,Retinoid-inducible serine carboxypeptidase precursor (EC 3.4.16.-) (Serine carboxypeptidase 1).	2e-90	GO_ID:15025	TAIR|gene:2057872 SPTR:Q9SJJ9 symbol:SCPL51 [GO:0004185 "serine carboxypeptidase activity" evidence=ISS] [GO:0006508 "proteolysis" evidence=ISS] InterPro:IPR001563 InterPro:IPR000379 InterPro:IPR001030 Prosite:PS00450 Pfam:PF00450 PRINTS:PR00724 ProDom:PD001189 PROSITE:PS00131 EMBL:AC006929 EMBL:AF412049 EMBL:BT003041 PIR:E84678 SPTR:Q9SJJ9	9e-162
chr3.CM0396.18	99.1.3.1.18	EC 3.4.16.-	ath:At2g27920	T1E2.16; serine carboxypeptidase S10 family protein [EC:3.4.16.-] [KO:K01289]	4e-161	YGL203c	COG2939	6e-16	RISC_HUMAN	Alternativesplicing;Carboxypeptidase;Directproteinsequencing;Glycoprotein;Hydrolase;Protease;Signal,Retinoid-inducible serine carboxypeptidase precursor (EC 3.4.16.-) (Serine carboxypeptidase 1).	2e-90	GO_ID:15025	TAIR|gene:2057872 SPTR:Q9SJJ9 symbol:SCPL51 [GO:0004185 "serine carboxypeptidase activity" evidence=ISS] [GO:0006508 "proteolysis" evidence=ISS] InterPro:IPR001563 InterPro:IPR000379 InterPro:IPR001030 Prosite:PS00450 Pfam:PF00450 PRINTS:PR00724 ProDom:PD001189 PROSITE:PS00131 EMBL:AC006929 EMBL:AF412049 EMBL:BT003041 PIR:E84678 SPTR:Q9SJJ9	9e-162
chr3.CM0396.18	99.1.1.25	KO:K01289	ath:At2g27920	T1E2.16; serine carboxypeptidase S10 family protein [EC:3.4.16.-] [KO:K01289]	4e-161	YGL203c	COG2939	6e-16	RISC_HUMAN	Alternativesplicing;Carboxypeptidase;Directproteinsequencing;Glycoprotein;Hydrolase;Protease;Signal,Retinoid-inducible serine carboxypeptidase precursor (EC 3.4.16.-) (Serine carboxypeptidase 1).	2e-90	GO_ID:15025	TAIR|gene:2057872 SPTR:Q9SJJ9 symbol:SCPL51 [GO:0004185 "serine carboxypeptidase activity" evidence=ISS] [GO:0006508 "proteolysis" evidence=ISS] InterPro:IPR001563 InterPro:IPR000379 InterPro:IPR001030 Prosite:PS00450 Pfam:PF00450 PRINTS:PR00724 ProDom:PD001189 PROSITE:PS00131 EMBL:AC006929 EMBL:AF412049 EMBL:BT003041 PIR:E84678 SPTR:Q9SJJ9	9e-162
Ljwgs_148360.1.1	99.1.4.4564	GO_ID:41276										GO_ID:41276	TAIR|gene:2183729 SPTR:Q8S9J6 symbol:AT5G10770.1 [GO:0003677 "DNA binding" evidence=ISS] InterPro:IPR001461 InterPro:IPR001969 Pfam:PF00026 PRINTS:PR00792 PROSITE:PS00141 HSSP:P00799 MEROPS:A01.050 EMBL:AY075656 EMBL:BT001004 SPTR:Q8S9J6	3e-21
Ljwgs_135178.1	3.2.10.30	CALM calmodulin	spo:SPAC3A12.14	cam1; calmodulin [KO:K02183]	2e-15				CDPK2_ORYSA	ATP-binding;Calcium;Kinase;Multigenefamily;Nucleotide-binding;Phosphorylation;Repeat;Serine/threonine-proteinkinase;Transferase,Calcium-dependent protein kinase, isoform 2 (EC 2.7.1.-) (CDPK 2).	2e-31	GO_ID:7277	TAIR|gene:2177022 SPTR:Q9FMP5 symbol:AT5G12180.1 [GO:0004685 "calcium- and calmodulin-dependent protein kinase activity" evidence=ISS] [GO:0006468 "protein amino acid phosphorylation" evidence=ISS] [GO:0016301 "kinase activity" evidence=ISS] InterPro:IPR000719 InterPro:IPR002290 InterPro:IPR002048 InterPro:IPR008271 Pfam:PF00069 Pfam:PF00036 Prosite:PS00108 InterPro:IPR011992 Prosite:PS00107 Pros…	1e-45
Ljwgs_135178.1	3.2.11.18	CALM calmodulin	spo:SPAC3A12.14	cam1; calmodulin [KO:K02183]	2e-15				CDPK2_ORYSA	ATP-binding;Calcium;Kinase;Multigenefamily;Nucleotide-binding;Phosphorylation;Repeat;Serine/threonine-proteinkinase;Transferase,Calcium-dependent protein kinase, isoform 2 (EC 2.7.1.-) (CDPK 2).	2e-31	GO_ID:7277	TAIR|gene:2177022 SPTR:Q9FMP5 symbol:AT5G12180.1 [GO:0004685 "calcium- and calmodulin-dependent protein kinase activity" evidence=ISS] [GO:0006468 "protein amino acid phosphorylation" evidence=ISS] [GO:0016301 "kinase activity" evidence=ISS] InterPro:IPR000719 InterPro:IPR002290 InterPro:IPR002048 InterPro:IPR008271 Pfam:PF00069 Pfam:PF00036 Prosite:PS00108 InterPro:IPR011992 Prosite:PS00107 Pros…	1e-45
Ljwgs_135178.1	3.2.9.99	CAMK4 calcium/calmodulin-dependent protein kinase IV [EC:2.7.1.123] [GO:0004685]	spo:SPAC3A12.14	cam1; calmodulin [KO:K02183]	2e-15				CDPK2_ORYSA	ATP-binding;Calcium;Kinase;Multigenefamily;Nucleotide-binding;Phosphorylation;Repeat;Serine/threonine-proteinkinase;Transferase,Calcium-dependent protein kinase, isoform 2 (EC 2.7.1.-) (CDPK 2).	2e-31	GO_ID:7277	TAIR|gene:2177022 SPTR:Q9FMP5 symbol:AT5G12180.1 [GO:0004685 "calcium- and calmodulin-dependent protein kinase activity" evidence=ISS] [GO:0006468 "protein amino acid phosphorylation" evidence=ISS] [GO:0016301 "kinase activity" evidence=ISS] InterPro:IPR000719 InterPro:IPR002290 InterPro:IPR002048 InterPro:IPR008271 Pfam:PF00069 Pfam:PF00036 Prosite:PS00108 InterPro:IPR011992 Prosite:PS00107 Pros…	1e-45
Ljwgs_135178.1	3.2.9.90	CALM calmodulin	spo:SPAC3A12.14	cam1; calmodulin [KO:K02183]	2e-15				CDPK2_ORYSA	ATP-binding;Calcium;Kinase;Multigenefamily;Nucleotide-binding;Phosphorylation;Repeat;Serine/threonine-proteinkinase;Transferase,Calcium-dependent protein kinase, isoform 2 (EC 2.7.1.-) (CDPK 2).	2e-31	GO_ID:7277	TAIR|gene:2177022 SPTR:Q9FMP5 symbol:AT5G12180.1 [GO:0004685 "calcium- and calmodulin-dependent protein kinase activity" evidence=ISS] [GO:0006468 "protein amino acid phosphorylation" evidence=ISS] [GO:0016301 "kinase activity" evidence=ISS] InterPro:IPR000719 InterPro:IPR002290 InterPro:IPR002048 InterPro:IPR008271 Pfam:PF00069 Pfam:PF00036 Prosite:PS00108 InterPro:IPR011992 Prosite:PS00107 Pros…	1e-45
chr3.CM0216.34	1.10.7.1	E2.3.1.74, bcsA chalcone synthase [EC:2.3.1.74] [COG:COG3424] [GO:0016210]	ehi:242.t00002	fatty acid elongase, putative [EC:2.3.1.74] [KO:K00660]	4e-102	BS_bcsA	COG3424	3e-16	BCSA_BACSU	Acyltransferase;Completeproteome;Transferase,Putative chalcone synthase (EC 2.3.1.74) (Naringenin-chalcone synthase).	9e-16	GO_ID:21331	TAIR|gene:2016396 SPTR:Q9LN49 symbol:AT1G19440.1 [GO:0000038 "very-long-chain fatty acid metabolism" evidence=IDA] [GO:0042335 "cuticle biosynthesis" evidence=IDA] InterPro:IPR001099 GO:GO:0009058 ProDom:PD000453 EMBL:AC025808 PIR:F86327 SPTR:Q9LN49	0
Ljwgs_023557.1	3.1.2.1.2	ARAE arabinose-proton symporter	sec:SC2955	araE; MFS family, L-arabinose: proton symport protein (low-affinity transporter) [KO:K02100]	6e-28	ZaraE	COG0477	5e-28	GTR1_LEIDO	Membrane;Sugartransport;Transmembrane;Transport,Membrane transporter D1.	3e-32	GO_ID:23819	TAIR|gene:2009831 SPTR:Q9C757 symbol:AT1G30220.1 [GO:0015144 "carbohydrate transporter activity" evidence=ISS] [GO:0005351 "sugar porter activity" evidence=ISS] [GO:0016020 "membrane" evidence=ISS] Interpro:IPR005829 InterPro:IPR007114 InterPro:IPR005828 InterPro:IPR002345 InterPro:IPR003663 Pfam:PF00083 GO:GO:0016020 PRINTS:PR00171 PROSITE:PS50850 PROSITE:PS00216 PROSITE:PS00217 PROSITE:PS00213 …	1e-31
Ljwgs_051387.1	1.1.11.29	E1.1.1.21, AKR1 aldehyde reductase [EC:1.1.1.21] [COG:COG0656] [GO:0004032]	syn:slr0942	aldehyde reductase [EC:1.1.1.2] [KO:K00002]	3e-47	slr0942	COG0656	6e-48	AK1A1_RAT	Acetylation;Directproteinsequencing;NADP;Oxidoreductase,Alcohol dehydrogenase [NADP+] (EC 1.1.1.2) (Aldehyde reductase) (Aldo- keto reductase family 1 member A1) (3-DG-reducing enzyme).	1e-41	GO_ID:540	UNIPROT|P14550 SPTR:P14550 symbol:AK1A1_HUMAN "Alcohol dehydrogenase" [GO:0004032 "aldehyde reductase activity" evidence=TAS] [GO:0005489 "electron transporter activity" evidence=TAS] [GO:0005515 "protein binding" evidence=IPI] [GO:0006006 "glucose metabolism" evidence=TAS] [GO:0006081 "aldehyde metabolism" evidence=TAS] PFAM:PF00248 InterPro:IPR001395 PRINTS:PR00069 ProDom:PD000288 PROSITE:PS007…	4e-41
Ljwgs_051387.1	1.1.1.19	E1.1.1.2, adh alcohol dehydrogenase (NADP+) [EC:1.1.1.2] [COG:COG0656] [GO:0008106]	syn:slr0942	aldehyde reductase [EC:1.1.1.2] [KO:K00002]	3e-47	slr0942	COG0656	6e-48	AK1A1_RAT	Acetylation;Directproteinsequencing;NADP;Oxidoreductase,Alcohol dehydrogenase [NADP+] (EC 1.1.1.2) (Aldehyde reductase) (Aldo- keto reductase family 1 member A1) (3-DG-reducing enzyme).	1e-41	GO_ID:540	UNIPROT|P14550 SPTR:P14550 symbol:AK1A1_HUMAN "Alcohol dehydrogenase" [GO:0004032 "aldehyde reductase activity" evidence=TAS] [GO:0005489 "electron transporter activity" evidence=TAS] [GO:0005515 "protein binding" evidence=IPI] [GO:0006006 "glucose metabolism" evidence=TAS] [GO:0006081 "aldehyde metabolism" evidence=TAS] PFAM:PF00248 InterPro:IPR001395 PRINTS:PR00069 ProDom:PD000288 PROSITE:PS007…	4e-41
Ljwgs_051387.1	1.11.1.4	E1.1.1.2, adh alcohol dehydrogenase (NADP+) [EC:1.1.1.2] [COG:COG0656] [GO:0008106]	syn:slr0942	aldehyde reductase [EC:1.1.1.2] [KO:K00002]	3e-47	slr0942	COG0656	6e-48	AK1A1_RAT	Acetylation;Directproteinsequencing;NADP;Oxidoreductase,Alcohol dehydrogenase [NADP+] (EC 1.1.1.2) (Aldehyde reductase) (Aldo- keto reductase family 1 member A1) (3-DG-reducing enzyme).	1e-41	GO_ID:540	UNIPROT|P14550 SPTR:P14550 symbol:AK1A1_HUMAN "Alcohol dehydrogenase" [GO:0004032 "aldehyde reductase activity" evidence=TAS] [GO:0005489 "electron transporter activity" evidence=TAS] [GO:0005515 "protein binding" evidence=IPI] [GO:0006006 "glucose metabolism" evidence=TAS] [GO:0006081 "aldehyde metabolism" evidence=TAS] PFAM:PF00248 InterPro:IPR001395 PRINTS:PR00069 ProDom:PD000288 PROSITE:PS007…	4e-41
Ljwgs_051387.1	1.1.6.15	E1.1.1.21, AKR1 aldehyde reductase [EC:1.1.1.21] [COG:COG0656] [GO:0004032]	syn:slr0942	aldehyde reductase [EC:1.1.1.2] [KO:K00002]	3e-47	slr0942	COG0656	6e-48	AK1A1_RAT	Acetylation;Directproteinsequencing;NADP;Oxidoreductase,Alcohol dehydrogenase [NADP+] (EC 1.1.1.2) (Aldehyde reductase) (Aldo- keto reductase family 1 member A1) (3-DG-reducing enzyme).	1e-41	GO_ID:540	UNIPROT|P14550 SPTR:P14550 symbol:AK1A1_HUMAN "Alcohol dehydrogenase" [GO:0004032 "aldehyde reductase activity" evidence=TAS] [GO:0005489 "electron transporter activity" evidence=TAS] [GO:0005515 "protein binding" evidence=IPI] [GO:0006006 "glucose metabolism" evidence=TAS] [GO:0006081 "aldehyde metabolism" evidence=TAS] PFAM:PF00248 InterPro:IPR001395 PRINTS:PR00069 ProDom:PD000288 PROSITE:PS007…	4e-41
Ljwgs_051387.1	1.1.4.27	E1.1.1.21, AKR1 aldehyde reductase [EC:1.1.1.21] [COG:COG0656] [GO:0004032]	syn:slr0942	aldehyde reductase [EC:1.1.1.2] [KO:K00002]	3e-47	slr0942	COG0656	6e-48	AK1A1_RAT	Acetylation;Directproteinsequencing;NADP;Oxidoreductase,Alcohol dehydrogenase [NADP+] (EC 1.1.1.2) (Aldehyde reductase) (Aldo- keto reductase family 1 member A1) (3-DG-reducing enzyme).	1e-41	GO_ID:540	UNIPROT|P14550 SPTR:P14550 symbol:AK1A1_HUMAN "Alcohol dehydrogenase" [GO:0004032 "aldehyde reductase activity" evidence=TAS] [GO:0005489 "electron transporter activity" evidence=TAS] [GO:0005515 "protein binding" evidence=IPI] [GO:0006006 "glucose metabolism" evidence=TAS] [GO:0006081 "aldehyde metabolism" evidence=TAS] PFAM:PF00248 InterPro:IPR001395 PRINTS:PR00069 ProDom:PD000288 PROSITE:PS007…	4e-41
Ljwgs_051387.1	1.1.5.32	E1.1.1.21, AKR1 aldehyde reductase [EC:1.1.1.21] [COG:COG0656] [GO:0004032]	syn:slr0942	aldehyde reductase [EC:1.1.1.2] [KO:K00002]	3e-47	slr0942	COG0656	6e-48	AK1A1_RAT	Acetylation;Directproteinsequencing;NADP;Oxidoreductase,Alcohol dehydrogenase [NADP+] (EC 1.1.1.2) (Aldehyde reductase) (Aldo- keto reductase family 1 member A1) (3-DG-reducing enzyme).	1e-41	GO_ID:540	UNIPROT|P14550 SPTR:P14550 symbol:AK1A1_HUMAN "Alcohol dehydrogenase" [GO:0004032 "aldehyde reductase activity" evidence=TAS] [GO:0005489 "electron transporter activity" evidence=TAS] [GO:0005515 "protein binding" evidence=IPI] [GO:0006006 "glucose metabolism" evidence=TAS] [GO:0006081 "aldehyde metabolism" evidence=TAS] PFAM:PF00248 InterPro:IPR001395 PRINTS:PR00069 ProDom:PD000288 PROSITE:PS007…	4e-41
Ljwgs_051387.1	1.3.9.3	E1.1.1.21, AKR1 aldehyde reductase [EC:1.1.1.21] [COG:COG0656] [GO:0004032]	syn:slr0942	aldehyde reductase [EC:1.1.1.2] [KO:K00002]	3e-47	slr0942	COG0656	6e-48	AK1A1_RAT	Acetylation;Directproteinsequencing;NADP;Oxidoreductase,Alcohol dehydrogenase [NADP+] (EC 1.1.1.2) (Aldehyde reductase) (Aldo- keto reductase family 1 member A1) (3-DG-reducing enzyme).	1e-41	GO_ID:540	UNIPROT|P14550 SPTR:P14550 symbol:AK1A1_HUMAN "Alcohol dehydrogenase" [GO:0004032 "aldehyde reductase activity" evidence=TAS] [GO:0005489 "electron transporter activity" evidence=TAS] [GO:0005515 "protein binding" evidence=IPI] [GO:0006006 "glucose metabolism" evidence=TAS] [GO:0006081 "aldehyde metabolism" evidence=TAS] PFAM:PF00248 InterPro:IPR001395 PRINTS:PR00069 ProDom:PD000288 PROSITE:PS007…	4e-41
Ljwgs_051387.1	1.3.9.5	E1.1.1.2, adh alcohol dehydrogenase (NADP+) [EC:1.1.1.2] [COG:COG0656] [GO:0008106]	syn:slr0942	aldehyde reductase [EC:1.1.1.2] [KO:K00002]	3e-47	slr0942	COG0656	6e-48	AK1A1_RAT	Acetylation;Directproteinsequencing;NADP;Oxidoreductase,Alcohol dehydrogenase [NADP+] (EC 1.1.1.2) (Aldehyde reductase) (Aldo- keto reductase family 1 member A1) (3-DG-reducing enzyme).	1e-41	GO_ID:540	UNIPROT|P14550 SPTR:P14550 symbol:AK1A1_HUMAN "Alcohol dehydrogenase" [GO:0004032 "aldehyde reductase activity" evidence=TAS] [GO:0005489 "electron transporter activity" evidence=TAS] [GO:0005515 "protein binding" evidence=IPI] [GO:0006006 "glucose metabolism" evidence=TAS] [GO:0006081 "aldehyde metabolism" evidence=TAS] PFAM:PF00248 InterPro:IPR001395 PRINTS:PR00069 ProDom:PD000288 PROSITE:PS007…	4e-41
chr5.CM0071.53	99.1.4.1310	GO_ID:22681							MYB4_ORYSA	DNA-binding;Nuclearprotein;Transcription;Transcriptionregulation,Myb-related protein Myb4 (OsMyb4) (Transcription factor RLTR1).	2e-41	GO_ID:22681	TAIR|gene:2086232 SPTR:Q9LTC4 symbol:AT3G23250.1 [GO:0006355 "regulation of transcription, DNA-dependent" evidence=ISS] [GO:0003700 "transcription factor activity" evidence=ISS] [GO:0003677 "DNA binding" evidence=ISS] InterPro:IPR001005 Pfam:PF00249 InterPro:IPR012287 GO:GO:0005634 PROSITE:PS50090 SMART:SM00717 HSSP:P06876 PROSITE:PS00037 PROSITE:PS00334 EMBL:AB025608 EMBL:AY550296 EMBL:AK176617 …	7e-40
chr5.CM0071.53	99.1.3.2.610	MYB4_ORYSA							MYB4_ORYSA	DNA-binding;Nuclearprotein;Transcription;Transcriptionregulation,Myb-related protein Myb4 (OsMyb4) (Transcription factor RLTR1).	2e-41	GO_ID:22681	TAIR|gene:2086232 SPTR:Q9LTC4 symbol:AT3G23250.1 [GO:0006355 "regulation of transcription, DNA-dependent" evidence=ISS] [GO:0003700 "transcription factor activity" evidence=ISS] [GO:0003677 "DNA binding" evidence=ISS] InterPro:IPR001005 Pfam:PF00249 InterPro:IPR012287 GO:GO:0005634 PROSITE:PS50090 SMART:SM00717 HSSP:P06876 PROSITE:PS00037 PROSITE:PS00334 EMBL:AB025608 EMBL:AY550296 EMBL:AK176617 …	7e-40
Ljwgs_067958.1	99.2	Unclassified without homolog
Ljwgs_127679.1	1.3.9.19	E3.1.1.3 triacylglycerol lipase [EC:3.1.1.3] [COG:COG1075] [GO:0004806]										GO_ID:30824	TAIR|gene:2033065 SPTR:Q9M9Y7 symbol:AT1G06800.1 [GO:0004806 "triacylglycerol lipase activity" evidence=ISS] [GO:0006629 "lipid metabolism" evidence=ISS] InterPro:IPR000379 InterPro:IPR002921 InterPro:IPR008262 Pfam:PF01764 PROSITE:PS00120 EMBL:AC011001 EMBL:AY099599 PIR:H86202 SPTR:Q9M9Y7	1e-43
chr5.CM0953.3	99.1.4.8039	GO_ID:951							KATAM_ARATH	Glycosyltransferase;Golgistack;Membrane;Signal-anchor;Transferase;Transmembrane,Xyloglucan galactosyltransferase KATAMARI 1 (EC 2.4.1.-) (MURUS3 protein).	3e-61	GO_ID:951	TAIR|gene:2046371 SPTR:O48842 symbol:AT2G32750.1 [GO:0003824 "catalytic activity" evidence=ISS] [GO:0016020 "membrane" evidence=ISS] [GO:0000004 "biological process unknown" evidence=ND] InterPro:IPR004263 Pfam:PF03016 GO:GO:0016020 EMBL:AC003974 PIR:T00793 SPTR:O48842	6e-64
chr5.CM0953.3	99.1.3.1.21	EC 2.4.1.-							KATAM_ARATH	Glycosyltransferase;Golgistack;Membrane;Signal-anchor;Transferase;Transmembrane,Xyloglucan galactosyltransferase KATAMARI 1 (EC 2.4.1.-) (MURUS3 protein).	3e-61	GO_ID:951	TAIR|gene:2046371 SPTR:O48842 symbol:AT2G32750.1 [GO:0003824 "catalytic activity" evidence=ISS] [GO:0016020 "membrane" evidence=ISS] [GO:0000004 "biological process unknown" evidence=ND] InterPro:IPR004263 Pfam:PF03016 GO:GO:0016020 EMBL:AC003974 PIR:T00793 SPTR:O48842	6e-64
Ljwgs_086692.1	99.1.4.517	GO_ID:14239										GO_ID:14239	TAIR|gene:2179866 SPTR:Q9FY94 symbol:AT5G13170.1 [GO:0016020 "membrane" evidence=ISS] InterPro:IPR002114 InterPro:IPR004316 GO:GO:0016020 PANTHER:PTHR10791 Pfam:PF03083 PROSITE:PS00589 EMBL:AL391711 EMBL:AY045949 EMBL:AY113934 SPTR:Q9FY94	8e-73
Ljwgs_139414.1	99.1.4.5716	GO_ID:26388										GO_ID:26388	TAIR|gene:2103370 SPTR:Q9M214 symbol:AT3G60450.1 [GO:0000004 "biological process unknown" evidence=ND] [GO:0008372 "cellular component unknown" evidence=ND] InterPro:IPR001345 Pfam:PF00300 EMBL:AL138646 PIR:T47856 SPTR:Q9M214	3e-31
Ljwgs_069913.2	1.9.4.15	E2.7.1.- [EC:2.7.1.-] [COG:COG0515 COG1493]	ath:At5g02290	T1E22.50; protein kinase, putative [EC:2.7.1.37] [KO:K00870]	3e-47	YLR362w	COG0515	2e-19	CRI4_MAIZE	ATP-binding;Kinase;Membrane;Nucleotide-binding;Receptor;Repeat;Serine/threonine-proteinkinase;Signal;Transferase;Transmembrane,Putative receptor protein kinase CRINKLY4 precursor (EC 2.7.1.-).	1e-66	GO_ID:11936	TAIR|gene:2082032 SPTR:Q9LY50 symbol:AT3G55950.1 [GO:0016301 "kinase activity" evidence=ISS] InterPro:IPR000719 InterPro:IPR008271 Pfam:PF00069 Prosite:PS00108 Prosite:PS00107 ProDom:PD000001 PROSITE:PS50011 EMBL:AL163832 PIR:T49207 SPTR:Q9LY50	4e-145
Ljwgs_069913.2	1.7.8.19	WAAY, rfaY lipopolysaccharide core biosynthesis protein RFAY [EC:2.7.-.-] [COG:COG0515]	ath:At5g02290	T1E22.50; protein kinase, putative [EC:2.7.1.37] [KO:K00870]	3e-47	YLR362w	COG0515	2e-19	CRI4_MAIZE	ATP-binding;Kinase;Membrane;Nucleotide-binding;Receptor;Repeat;Serine/threonine-proteinkinase;Signal;Transferase;Transmembrane,Putative receptor protein kinase CRINKLY4 precursor (EC 2.7.1.-).	1e-66	GO_ID:11936	TAIR|gene:2082032 SPTR:Q9LY50 symbol:AT3G55950.1 [GO:0016301 "kinase activity" evidence=ISS] InterPro:IPR000719 InterPro:IPR008271 Pfam:PF00069 Prosite:PS00108 Prosite:PS00107 ProDom:PD000001 PROSITE:PS50011 EMBL:AL163832 PIR:T49207 SPTR:Q9LY50	4e-145
Ljwgs_069913.2	1.1.17.19	E2.7.1.- [EC:2.7.1.-] [COG:COG0515 COG1493]	ath:At5g02290	T1E22.50; protein kinase, putative [EC:2.7.1.37] [KO:K00870]	3e-47	YLR362w	COG0515	2e-19	CRI4_MAIZE	ATP-binding;Kinase;Membrane;Nucleotide-binding;Receptor;Repeat;Serine/threonine-proteinkinase;Signal;Transferase;Transmembrane,Putative receptor protein kinase CRINKLY4 precursor (EC 2.7.1.-).	1e-66	GO_ID:11936	TAIR|gene:2082032 SPTR:Q9LY50 symbol:AT3G55950.1 [GO:0016301 "kinase activity" evidence=ISS] InterPro:IPR000719 InterPro:IPR008271 Pfam:PF00069 Prosite:PS00108 Prosite:PS00107 ProDom:PD000001 PROSITE:PS50011 EMBL:AL163832 PIR:T49207 SPTR:Q9LY50	4e-145
Ljwgs_069913.2	1.11.16.8	E2.7.1.- [EC:2.7.1.-] [COG:COG0515 COG1493]	ath:At5g02290	T1E22.50; protein kinase, putative [EC:2.7.1.37] [KO:K00870]	3e-47	YLR362w	COG0515	2e-19	CRI4_MAIZE	ATP-binding;Kinase;Membrane;Nucleotide-binding;Receptor;Repeat;Serine/threonine-proteinkinase;Signal;Transferase;Transmembrane,Putative receptor protein kinase CRINKLY4 precursor (EC 2.7.1.-).	1e-66	GO_ID:11936	TAIR|gene:2082032 SPTR:Q9LY50 symbol:AT3G55950.1 [GO:0016301 "kinase activity" evidence=ISS] InterPro:IPR000719 InterPro:IPR008271 Pfam:PF00069 Prosite:PS00108 Prosite:PS00107 ProDom:PD000001 PROSITE:PS50011 EMBL:AL163832 PIR:T49207 SPTR:Q9LY50	4e-145
Ljwgs_069913.2	4.2.4	Cell cycle [CLASS:04110] [PATH:hsa04110] [COG:COG0515]	ath:At5g02290	T1E22.50; protein kinase, putative [EC:2.7.1.37] [KO:K00870]	3e-47	YLR362w	COG0515	2e-19	CRI4_MAIZE	ATP-binding;Kinase;Membrane;Nucleotide-binding;Receptor;Repeat;Serine/threonine-proteinkinase;Signal;Transferase;Transmembrane,Putative receptor protein kinase CRINKLY4 precursor (EC 2.7.1.-).	1e-66	GO_ID:11936	TAIR|gene:2082032 SPTR:Q9LY50 symbol:AT3G55950.1 [GO:0016301 "kinase activity" evidence=ISS] InterPro:IPR000719 InterPro:IPR008271 Pfam:PF00069 Prosite:PS00108 Prosite:PS00107 ProDom:PD000001 PROSITE:PS50011 EMBL:AL163832 PIR:T49207 SPTR:Q9LY50	4e-145
Ljwgs_051647.1	99.1.4.5339	GO_ID:19124										GO_ID:19124	TAIR|gene:2103400 SPTR:Q9M212 symbol:AT3G60470.1 [GO:0000004 "biological process unknown" evidence=ND] [GO:0008372 "cellular component unknown" evidence=ND] EMBL:AL138646 PIR:T47858 InterPro:IPR004158 Pfam:PF03140 SPTR:Q9M212	1e-23
Ljwgs_087357.1	99.1.4.5053	GO_ID:48458										GO_ID:48458	TAIR|gene:2172108 SPTR:Q9FIU1 symbol:AT5G54630.1 [GO:0003700 "transcription factor activity" evidence=ISS] [GO:0045449 "regulation of transcription" evidence=TAS] InterPro:IPR007087 Prosite:PS00028 SMART:SM00355 EMBL:AB016879 EMBL:AY045630 EMBL:AY124867 SPTR:Q9FIU1	3e-55
Ljwgs_017549.1	3.1.3.44.2	PYRP uracil permease	tko:TK1212	xanthine/uracilpermease [KO:K02824]	3e-38	PAB1838	COG2233	2e-34	S23A2_RAT	Glycoprotein;Iontransport;Membrane;Phosphorylation;Sodium;Sodiumtransport;Symport;Transmembrane;Transport,Solute carrier family 23 member 2 (Sodium-dependent vitamin C transporter 2) (Na(+)/L-ascorbic acid transporter 2).	2e-63	GO_ID:28848	TAIR|gene:2040873 SPTR:O80768 symbol:AT2G34190.1 [GO:0015646 "permease activity" evidence=ISS] [GO:0016020 "membrane" evidence=ISS] Pfam:Pf00860 InterPro:IPR006043 GO:GO:0006810 GO:GO:0016020 EMBL:AC004481 EMBL:AY142641 PIR:T02307 SPTR:O80768	0
chr2.CM0405.19	99.1.2.60	COG2036				YBR010w	COG2036	8e-57	H3_PINPS	Acetylation;Chromosomalprotein;DNA-binding;Methylation;Nuclearprotein;Nucleosomecore,Histone H3.	8e-63	GO_ID:21625	TAIR|gene:3435850 SPTR:Q9FX60 symbol:AT1G13370.1 [GO:0003677 "DNA binding" evidence=ISS] InterPro:IPR000164 Interpro:IPR007125 Pfam:PF00125 InterPro:IPR007124 GO:GO:0005634 GO:GO:0000786 PRINTS:PR00622 SMART:SM00428 PROSITE:PS00959 HSSP:P16105 EMBL:AC011810 SMR:Q9FX60 SPTR:Q9FX60	7e-63
chr2.CM0405.19	99.1.4.5863	GO_ID:21625				YBR010w	COG2036	8e-57	H3_PINPS	Acetylation;Chromosomalprotein;DNA-binding;Methylation;Nuclearprotein;Nucleosomecore,Histone H3.	8e-63	GO_ID:21625	TAIR|gene:3435850 SPTR:Q9FX60 symbol:AT1G13370.1 [GO:0003677 "DNA binding" evidence=ISS] InterPro:IPR000164 Interpro:IPR007125 Pfam:PF00125 InterPro:IPR007124 GO:GO:0005634 GO:GO:0000786 PRINTS:PR00622 SMART:SM00428 PROSITE:PS00959 HSSP:P16105 EMBL:AC011810 SMR:Q9FX60 SPTR:Q9FX60	7e-63
chr2.CM0405.19	99.1.3.2.190	H3_PINPS				YBR010w	COG2036	8e-57	H3_PINPS	Acetylation;Chromosomalprotein;DNA-binding;Methylation;Nuclearprotein;Nucleosomecore,Histone H3.	8e-63	GO_ID:21625	TAIR|gene:3435850 SPTR:Q9FX60 symbol:AT1G13370.1 [GO:0003677 "DNA binding" evidence=ISS] InterPro:IPR000164 Interpro:IPR007125 Pfam:PF00125 InterPro:IPR007124 GO:GO:0005634 GO:GO:0000786 PRINTS:PR00622 SMART:SM00428 PROSITE:PS00959 HSSP:P16105 EMBL:AC011810 SMR:Q9FX60 SPTR:Q9FX60	7e-63
chr2.TM1646.16	99.2	Unclassified without homolog
Ljwgs_068949.1	99.1.3.1.65	EC 1.5.99.12	ath:At5g56970	MHM17.8; cytokinin oxidase family [EC:1.5.99.12] [KO:K00279]	5e-10				CKX3_ARATH	Endoplasmicreticulum;FAD;Flavoprotein;Glycoprotein;Oxidoreductase;Signal;Vacuole,Cytokinin dehydrogenase 3 precursor (EC 1.5.99.12) (Cytokinin oxidase 3) (CKO 3) (AtCKX3).	3e-10	GO_ID:50226	TAIR|gene:2164614 SPTR:Q9LTS3 symbol:AT5G56970.1 [GO:0009823 "cytokinin catabolism" evidence=ISS] [GO:0046420 "cytokinin oxidase activity" evidence=ISS] Pfam:PF01565 InterPro:IPR006094 InterPro:IPR006093 PROSITE:PS00862 EMBL:AB024035 EMBL:AF303979 SPTR:Q9LTS3	1e-10
Ljwgs_068949.1	99.1.4.8566	GO_ID:50226	ath:At5g56970	MHM17.8; cytokinin oxidase family [EC:1.5.99.12] [KO:K00279]	5e-10				CKX3_ARATH	Endoplasmicreticulum;FAD;Flavoprotein;Glycoprotein;Oxidoreductase;Signal;Vacuole,Cytokinin dehydrogenase 3 precursor (EC 1.5.99.12) (Cytokinin oxidase 3) (CKO 3) (AtCKX3).	3e-10	GO_ID:50226	TAIR|gene:2164614 SPTR:Q9LTS3 symbol:AT5G56970.1 [GO:0009823 "cytokinin catabolism" evidence=ISS] [GO:0046420 "cytokinin oxidase activity" evidence=ISS] Pfam:PF01565 InterPro:IPR006094 InterPro:IPR006093 PROSITE:PS00862 EMBL:AB024035 EMBL:AF303979 SPTR:Q9LTS3	1e-10
Ljwgs_068949.1	99.1.1.96	KO:K00279	ath:At5g56970	MHM17.8; cytokinin oxidase family [EC:1.5.99.12] [KO:K00279]	5e-10				CKX3_ARATH	Endoplasmicreticulum;FAD;Flavoprotein;Glycoprotein;Oxidoreductase;Signal;Vacuole,Cytokinin dehydrogenase 3 precursor (EC 1.5.99.12) (Cytokinin oxidase 3) (CKO 3) (AtCKX3).	3e-10	GO_ID:50226	TAIR|gene:2164614 SPTR:Q9LTS3 symbol:AT5G56970.1 [GO:0009823 "cytokinin catabolism" evidence=ISS] [GO:0046420 "cytokinin oxidase activity" evidence=ISS] Pfam:PF01565 InterPro:IPR006094 InterPro:IPR006093 PROSITE:PS00862 EMBL:AB024035 EMBL:AF303979 SPTR:Q9LTS3	1e-10
Ljwgs_018662.1	99.1.3.2.612	RPT2_ARATH							RPT2_ARATH	Transducer,Root phototropism protein 2.	2e-47	GO_ID:43171	TAIR|gene:2007563 SPTR:Q9SA69 symbol:AT1G03010.1 [GO:0004871 "signal transducer activity" evidence=ISS] [GO:0009416 "response to light stimulus" evidence=ISS] InterPro:IPR000210 InterPro:IPR004249 Pfam:PF03000 PROSITE:PS50097 EMBL:AC006550 PIR:G86160 SPTR:Q9SA69	2e-88
Ljwgs_018662.1	99.1.4.4427	GO_ID:43171							RPT2_ARATH	Transducer,Root phototropism protein 2.	2e-47	GO_ID:43171	TAIR|gene:2007563 SPTR:Q9SA69 symbol:AT1G03010.1 [GO:0004871 "signal transducer activity" evidence=ISS] [GO:0009416 "response to light stimulus" evidence=ISS] InterPro:IPR000210 InterPro:IPR004249 Pfam:PF03000 PROSITE:PS50097 EMBL:AC006550 PIR:G86160 SPTR:Q9SA69	2e-88
Ljwgs_090710.1	99.1.1.32	KO:K01287	ath:At1g11080	T19D16.4; serine carboxypeptidase S10 family protein [EC:3.4.16.5] [KO:K01287]	3e-16				CBP23_HORVU	Carboxypeptidase;Glycoprotein;Hydrolase;Multigenefamily;Protease;Signal;Zymogen,Serine carboxypeptidase II-3 precursor (EC 3.4.16.6) (CP-MII.3) [Contains: Serine carboxypeptidase II-3 chain A; Serine carboxypeptidase II-3 chain B].	1e-16	GO_ID:36189	TAIR|gene:2029126 SPTR:Q9MAR8 symbol:SCPL44 [GO:0004185 "serine carboxypeptidase activity" evidence=ISS] [GO:0006508 "proteolysis" evidence=ISS] InterPro:IPR001563 InterPro:IPR000379 Pfam:PF00450 PRINTS:PR00724 ProDom:PD001189 PROSITE:PS00131 MEROPS:S10.005 HSSP:P08819 EMBL:AC006423 PIR:G96501 SPTR:Q9MAR8	2e-30
Ljwgs_090710.1	99.1.4.179	GO_ID:36189	ath:At1g11080	T19D16.4; serine carboxypeptidase S10 family protein [EC:3.4.16.5] [KO:K01287]	3e-16				CBP23_HORVU	Carboxypeptidase;Glycoprotein;Hydrolase;Multigenefamily;Protease;Signal;Zymogen,Serine carboxypeptidase II-3 precursor (EC 3.4.16.6) (CP-MII.3) [Contains: Serine carboxypeptidase II-3 chain A; Serine carboxypeptidase II-3 chain B].	1e-16	GO_ID:36189	TAIR|gene:2029126 SPTR:Q9MAR8 symbol:SCPL44 [GO:0004185 "serine carboxypeptidase activity" evidence=ISS] [GO:0006508 "proteolysis" evidence=ISS] InterPro:IPR001563 InterPro:IPR000379 Pfam:PF00450 PRINTS:PR00724 ProDom:PD001189 PROSITE:PS00131 MEROPS:S10.005 HSSP:P08819 EMBL:AC006423 PIR:G96501 SPTR:Q9MAR8	2e-30
Ljwgs_090710.1	99.1.3.1.98	EC 3.4.16.6	ath:At1g11080	T19D16.4; serine carboxypeptidase S10 family protein [EC:3.4.16.5] [KO:K01287]	3e-16				CBP23_HORVU	Carboxypeptidase;Glycoprotein;Hydrolase;Multigenefamily;Protease;Signal;Zymogen,Serine carboxypeptidase II-3 precursor (EC 3.4.16.6) (CP-MII.3) [Contains: Serine carboxypeptidase II-3 chain A; Serine carboxypeptidase II-3 chain B].	1e-16	GO_ID:36189	TAIR|gene:2029126 SPTR:Q9MAR8 symbol:SCPL44 [GO:0004185 "serine carboxypeptidase activity" evidence=ISS] [GO:0006508 "proteolysis" evidence=ISS] InterPro:IPR001563 InterPro:IPR000379 Pfam:PF00450 PRINTS:PR00724 ProDom:PD001189 PROSITE:PS00131 MEROPS:S10.005 HSSP:P08819 EMBL:AC006423 PIR:G96501 SPTR:Q9MAR8	2e-30
TC13224	99.2	Unclassified without homolog
chr2.CM0124.63	99.1.3.2.499	ASCL_LYCES							ASCL_LYCES	Endoplasmicreticulum;Lipidsynthesis;Membrane;Transmembrane,ASC1-like protein (Alternaria stem canker resistance-like protein).	1e-09
Ljwgs_056207.1	4.2.4.16.3	CDC20 cell division cycle 20, cofactor of APC complex [COG:COG2319]				YJL069c	COG2319	5e-34	WDR50_ARATH	Repeat;WDrepeat,WD-repeat protein At5g14050.	3e-137	GO_ID:35264	UNIPROT|Q9Y5J1 SPTR:Q9Y5J1 symbol:WDR50_HUMAN "WD-repeat protein 50" [GO:0005634 "nucleus" evidence=IDA] InterPro:IPR001680 Pfam:PF00400 PROSITE:PS00678 PROSITE:PS50082 PROSITE:PS50294 HSSP:Q04724 EMBL:AF151806 EMBL:AY007138 SWISS-2DPAGE:Q9Y5J1 Genew:HGNC:24274 SPTR:Q9Y5J1	3e-47
Ljwgs_056207.1	4.2.4.46.2	CDC4 SCF complex F-box protein CDC4 [COG:COG2319]				YJL069c	COG2319	5e-34	WDR50_ARATH	Repeat;WDrepeat,WD-repeat protein At5g14050.	3e-137	GO_ID:35264	UNIPROT|Q9Y5J1 SPTR:Q9Y5J1 symbol:WDR50_HUMAN "WD-repeat protein 50" [GO:0005634 "nucleus" evidence=IDA] InterPro:IPR001680 Pfam:PF00400 PROSITE:PS00678 PROSITE:PS50082 PROSITE:PS50294 HSSP:Q04724 EMBL:AF151806 EMBL:AY007138 SWISS-2DPAGE:Q9Y5J1 Genew:HGNC:24274 SPTR:Q9Y5J1	3e-47
Ljwgs_056207.1	2.3.7.8	CDC20 cell division cycle 20, cofactor of APC complex [COG:COG2319]				YJL069c	COG2319	5e-34	WDR50_ARATH	Repeat;WDrepeat,WD-repeat protein At5g14050.	3e-137	GO_ID:35264	UNIPROT|Q9Y5J1 SPTR:Q9Y5J1 symbol:WDR50_HUMAN "WD-repeat protein 50" [GO:0005634 "nucleus" evidence=IDA] InterPro:IPR001680 Pfam:PF00400 PROSITE:PS00678 PROSITE:PS50082 PROSITE:PS50294 HSSP:Q04724 EMBL:AF151806 EMBL:AY007138 SWISS-2DPAGE:Q9Y5J1 Genew:HGNC:24274 SPTR:Q9Y5J1	3e-47
Ljwgs_056207.1	2.3.7.11	CDC4 SCF complex F-box protein CDC4 [COG:COG2319]				YJL069c	COG2319	5e-34	WDR50_ARATH	Repeat;WDrepeat,WD-repeat protein At5g14050.	3e-137	GO_ID:35264	UNIPROT|Q9Y5J1 SPTR:Q9Y5J1 symbol:WDR50_HUMAN "WD-repeat protein 50" [GO:0005634 "nucleus" evidence=IDA] InterPro:IPR001680 Pfam:PF00400 PROSITE:PS00678 PROSITE:PS50082 PROSITE:PS50294 HSSP:Q04724 EMBL:AF151806 EMBL:AY007138 SWISS-2DPAGE:Q9Y5J1 Genew:HGNC:24274 SPTR:Q9Y5J1	3e-47
Ljwgs_043041.1	2.3.1.72	TRXA thioredoxin 1 [COG:COG0526] [GO:0030508]							GLRX_RICCO	Electrontransport;Redox-activecenter;Transport,Glutaredoxin.	2e-11	GO_ID:34385	TAIR|gene:2032573 SPTR:Q9SGP6 symbol:AT1G28480 [GO:0008372 "cellular component unknown" evidence=ND] [GO:0005489 "electron transporter activity" evidence=ISS] [GO:0006118 "electron transport" evidence=ISS] [GO:0030508 "thiol-disulfide exchange intermediate activity" evidence=ISS] Pfam:PF00462 InterPro:IPR002109 InterPro:IPR011905 TIGRFAMs:TIGR02189 EMBL:AC010155 EMBL:AF325030 PIR:H86410 SPTR:Q9SG…	1e-34
Ljwgs_043041.1	2.3.1.37.1	TRXC thioredoxin 2 [COG:COG0526] [GO:0030508]							GLRX_RICCO	Electrontransport;Redox-activecenter;Transport,Glutaredoxin.	2e-11	GO_ID:34385	TAIR|gene:2032573 SPTR:Q9SGP6 symbol:AT1G28480 [GO:0008372 "cellular component unknown" evidence=ND] [GO:0005489 "electron transporter activity" evidence=ISS] [GO:0006118 "electron transport" evidence=ISS] [GO:0030508 "thiol-disulfide exchange intermediate activity" evidence=ISS] Pfam:PF00462 InterPro:IPR002109 InterPro:IPR011905 TIGRFAMs:TIGR02189 EMBL:AC010155 EMBL:AF325030 PIR:H86410 SPTR:Q9SG…	1e-34
chr5.CM0071.103	99.1.4.3916	GO_ID:4106										GO_ID:4106	TAIR|gene:2129679 SPTR:O23294 symbol:AT4G14380.1 [GO:0005554 "molecular function unknown" evidence=ND] [GO:0000004 "biological process unknown" evidence=ND] EMBL:AL161538 EMBL:Z97336 PIR:G71405 SPTR:O23294	3e-13
Ljwgs_023000.1	99.2	Unclassified without homolog
Ljwgs_041478.1	99.1.4.2878	GO_ID:22325										GO_ID:22325	TAIR|gene:2143537 SPTR:Q9LYW2 symbol:AT5G03230.1 [GO:0000004 "biological process unknown" evidence=ND] [GO:0005554 "molecular function unknown" evidence=ND] [GO:0008372 "cellular component unknown" evidence=ND] InterPro:IPR007608 Pfam:PF04520 EMBL:AL163002 EMBL:AB005240 EMBL:AF370275 EMBL:AY142539 PIR:T48344 SPTR:Q9LYW2	6e-28
TC13105	99.2	Unclassified without homolog
chr5.CM0571.35	99.1.1.104	KO:K04560	ddi:DDB0201760	syntaxin 1A [KO:K04560]	3e-16				SY121_ARATH	Coiledcoil;Membrane;Multigenefamily;Proteintransport;Transmembrane;Transport,Syntaxin 121 (AtSYP121) (Syntaxin-related protein At-Syr1).	2e-93	GO_ID:39884	FB|FBgn0013343 SPTR:Q24547 symbol:Syx1A "Syntaxin 1A" [GO:0006887 "exocytosis" evidence=NAS] [GO:0007268 "synaptic transmission" evidence=NAS] [GO:0005486 "t-SNARE activity" evidence=ISS;NAS] [GO:0005886 "plasma membrane" evidence=ISS;NAS] [GO:0007317 "regulation of pole plasm oskar mRNA localization" evidence=IMP] [GO:0007269 "neurotransmitter secretion" evidence=NAS] [GO:0016192 "vesicle-mediat…	9e-18
chr5.CM0571.35	99.1.4.3944	GO_ID:39884	ddi:DDB0201760	syntaxin 1A [KO:K04560]	3e-16				SY121_ARATH	Coiledcoil;Membrane;Multigenefamily;Proteintransport;Transmembrane;Transport,Syntaxin 121 (AtSYP121) (Syntaxin-related protein At-Syr1).	2e-93	GO_ID:39884	FB|FBgn0013343 SPTR:Q24547 symbol:Syx1A "Syntaxin 1A" [GO:0006887 "exocytosis" evidence=NAS] [GO:0007268 "synaptic transmission" evidence=NAS] [GO:0005486 "t-SNARE activity" evidence=ISS;NAS] [GO:0005886 "plasma membrane" evidence=ISS;NAS] [GO:0007317 "regulation of pole plasm oskar mRNA localization" evidence=IMP] [GO:0007269 "neurotransmitter secretion" evidence=NAS] [GO:0016192 "vesicle-mediat…	9e-18
chr5.CM0571.35	99.1.3.2.1150	SY121_ARATH	ddi:DDB0201760	syntaxin 1A [KO:K04560]	3e-16				SY121_ARATH	Coiledcoil;Membrane;Multigenefamily;Proteintransport;Transmembrane;Transport,Syntaxin 121 (AtSYP121) (Syntaxin-related protein At-Syr1).	2e-93	GO_ID:39884	FB|FBgn0013343 SPTR:Q24547 symbol:Syx1A "Syntaxin 1A" [GO:0006887 "exocytosis" evidence=NAS] [GO:0007268 "synaptic transmission" evidence=NAS] [GO:0005486 "t-SNARE activity" evidence=ISS;NAS] [GO:0005886 "plasma membrane" evidence=ISS;NAS] [GO:0007317 "regulation of pole plasm oskar mRNA localization" evidence=IMP] [GO:0007269 "neurotransmitter secretion" evidence=NAS] [GO:0016192 "vesicle-mediat…	9e-18
chr5.CM0062.22	99.1.3.2.2464	ACP1_CASGL							ACP1_CASGL	Chloroplast;Fattyacidbiosynthesis;Lipidsynthesis;Multigenefamily;Phosphopantetheine;Plastid;Transitpeptide,Acyl carrier protein 1, chloroplast precursor (ACP 1).	2e-25	GO_ID:37026	TAIR|gene:2181215 SPTR:O04652 symbol:AT5G27200.1 [GO:0000036 "acyl carrier activity" evidence=ISS] [GO:0006633 "fatty acid biosynthesis" evidence=ISS] Pfam:PF00550 InterPro:IPR003231 InterPro:IPR006162 InterPro:IPR006163 PROSITE:PS00012 InterPro:IPR009081 ProDom:PD000887 PROSITE:PS50075 HSSP:P02901 TIGRFAMs:TIGR00517 GO:GO:0009507 EMBL:AF007271 PIR:T01801 SPTR:O04652	8e-17
chr5.CM0062.22	99.1.4.36	GO_ID:37026							ACP1_CASGL	Chloroplast;Fattyacidbiosynthesis;Lipidsynthesis;Multigenefamily;Phosphopantetheine;Plastid;Transitpeptide,Acyl carrier protein 1, chloroplast precursor (ACP 1).	2e-25	GO_ID:37026	TAIR|gene:2181215 SPTR:O04652 symbol:AT5G27200.1 [GO:0000036 "acyl carrier activity" evidence=ISS] [GO:0006633 "fatty acid biosynthesis" evidence=ISS] Pfam:PF00550 InterPro:IPR003231 InterPro:IPR006162 InterPro:IPR006163 PROSITE:PS00012 InterPro:IPR009081 ProDom:PD000887 PROSITE:PS50075 HSSP:P02901 TIGRFAMs:TIGR00517 GO:GO:0009507 EMBL:AF007271 PIR:T01801 SPTR:O04652	8e-17
Ljwgs_077601.1	1.9.4.15	E2.7.1.- [EC:2.7.1.-] [COG:COG0515 COG1493]	lma:LmjF07.0900	serine/threonine kinase, putative [EC:2.7.1.-] [KO:K07198]	1e-26	YDR477w_1	COG0515	5e-26	CIPK1_ORYSA	ATP-binding;Calcium;Kinase;Manganese;Nucleotide-binding;Phosphorylation;Serine/threonine-proteinkinase;Transferase,CIPK-like protein 1 (EC 2.7.1.37) (OsCK1).	9e-49	GO_ID:23944	TAIR|gene:2009811 SPTR:Q93VD3 symbol:AT1G30270.1 [GO:0016301 "kinase activity" evidence=ISS] [GO:0005737 "cytoplasm" evidence=IDA] [GO:0005634 "nucleus" evidence=IDA] InterPro:IPR000719 InterPro:IPR002290 InterPro:IPR008271 Pfam:PF00069 Prosite:PS00108 InterPro:IPR004041 Prosite:PS00107 Pfam:PF03822 ProDom:PD000001 PROSITE:PS50011 SMART:SM00220 HSSP:P49137 PROSITE:PS50816 EMBL:AY056419 EMBL:AY035…	4e-48
Ljwgs_077601.1	1.1.17.19	E2.7.1.- [EC:2.7.1.-] [COG:COG0515 COG1493]	lma:LmjF07.0900	serine/threonine kinase, putative [EC:2.7.1.-] [KO:K07198]	1e-26	YDR477w_1	COG0515	5e-26	CIPK1_ORYSA	ATP-binding;Calcium;Kinase;Manganese;Nucleotide-binding;Phosphorylation;Serine/threonine-proteinkinase;Transferase,CIPK-like protein 1 (EC 2.7.1.37) (OsCK1).	9e-49	GO_ID:23944	TAIR|gene:2009811 SPTR:Q93VD3 symbol:AT1G30270.1 [GO:0016301 "kinase activity" evidence=ISS] [GO:0005737 "cytoplasm" evidence=IDA] [GO:0005634 "nucleus" evidence=IDA] InterPro:IPR000719 InterPro:IPR002290 InterPro:IPR008271 Pfam:PF00069 Prosite:PS00108 InterPro:IPR004041 Prosite:PS00107 Pfam:PF03822 ProDom:PD000001 PROSITE:PS50011 SMART:SM00220 HSSP:P49137 PROSITE:PS50816 EMBL:AY056419 EMBL:AY035…	4e-48
Ljwgs_077601.1	3.2.12.25	PRKAA, AMPK 5-AMP-activated protein kinase, catalytic alpha subunit [EC:2.7.1.-]	lma:LmjF07.0900	serine/threonine kinase, putative [EC:2.7.1.-] [KO:K07198]	1e-26	YDR477w_1	COG0515	5e-26	CIPK1_ORYSA	ATP-binding;Calcium;Kinase;Manganese;Nucleotide-binding;Phosphorylation;Serine/threonine-proteinkinase;Transferase,CIPK-like protein 1 (EC 2.7.1.37) (OsCK1).	9e-49	GO_ID:23944	TAIR|gene:2009811 SPTR:Q93VD3 symbol:AT1G30270.1 [GO:0016301 "kinase activity" evidence=ISS] [GO:0005737 "cytoplasm" evidence=IDA] [GO:0005634 "nucleus" evidence=IDA] InterPro:IPR000719 InterPro:IPR002290 InterPro:IPR008271 Pfam:PF00069 Prosite:PS00108 InterPro:IPR004041 Prosite:PS00107 Pfam:PF03822 ProDom:PD000001 PROSITE:PS50011 SMART:SM00220 HSSP:P49137 PROSITE:PS50816 EMBL:AY056419 EMBL:AY035…	4e-48
Ljwgs_077601.1	3.2.11.36	PRKAA, AMPK 5-AMP-activated protein kinase, catalytic alpha subunit [EC:2.7.1.-]	lma:LmjF07.0900	serine/threonine kinase, putative [EC:2.7.1.-] [KO:K07198]	1e-26	YDR477w_1	COG0515	5e-26	CIPK1_ORYSA	ATP-binding;Calcium;Kinase;Manganese;Nucleotide-binding;Phosphorylation;Serine/threonine-proteinkinase;Transferase,CIPK-like protein 1 (EC 2.7.1.37) (OsCK1).	9e-49	GO_ID:23944	TAIR|gene:2009811 SPTR:Q93VD3 symbol:AT1G30270.1 [GO:0016301 "kinase activity" evidence=ISS] [GO:0005737 "cytoplasm" evidence=IDA] [GO:0005634 "nucleus" evidence=IDA] InterPro:IPR000719 InterPro:IPR002290 InterPro:IPR008271 Pfam:PF00069 Prosite:PS00108 InterPro:IPR004041 Prosite:PS00107 Pfam:PF03822 ProDom:PD000001 PROSITE:PS50011 SMART:SM00220 HSSP:P49137 PROSITE:PS50816 EMBL:AY056419 EMBL:AY035…	4e-48
Ljwgs_077601.1	1.7.8.19	WAAY, rfaY lipopolysaccharide core biosynthesis protein RFAY [EC:2.7.-.-] [COG:COG0515]	lma:LmjF07.0900	serine/threonine kinase, putative [EC:2.7.1.-] [KO:K07198]	1e-26	YDR477w_1	COG0515	5e-26	CIPK1_ORYSA	ATP-binding;Calcium;Kinase;Manganese;Nucleotide-binding;Phosphorylation;Serine/threonine-proteinkinase;Transferase,CIPK-like protein 1 (EC 2.7.1.37) (OsCK1).	9e-49	GO_ID:23944	TAIR|gene:2009811 SPTR:Q93VD3 symbol:AT1G30270.1 [GO:0016301 "kinase activity" evidence=ISS] [GO:0005737 "cytoplasm" evidence=IDA] [GO:0005634 "nucleus" evidence=IDA] InterPro:IPR000719 InterPro:IPR002290 InterPro:IPR008271 Pfam:PF00069 Prosite:PS00108 InterPro:IPR004041 Prosite:PS00107 Pfam:PF03822 ProDom:PD000001 PROSITE:PS50011 SMART:SM00220 HSSP:P49137 PROSITE:PS50816 EMBL:AY056419 EMBL:AY035…	4e-48
Ljwgs_077601.1	3.3.10.117	BMPR1 bone morphogenetic protein receptor, type I [EC:2.7.1.37]	lma:LmjF07.0900	serine/threonine kinase, putative [EC:2.7.1.-] [KO:K07198]	1e-26	YDR477w_1	COG0515	5e-26	CIPK1_ORYSA	ATP-binding;Calcium;Kinase;Manganese;Nucleotide-binding;Phosphorylation;Serine/threonine-proteinkinase;Transferase,CIPK-like protein 1 (EC 2.7.1.37) (OsCK1).	9e-49	GO_ID:23944	TAIR|gene:2009811 SPTR:Q93VD3 symbol:AT1G30270.1 [GO:0016301 "kinase activity" evidence=ISS] [GO:0005737 "cytoplasm" evidence=IDA] [GO:0005634 "nucleus" evidence=IDA] InterPro:IPR000719 InterPro:IPR002290 InterPro:IPR008271 Pfam:PF00069 Prosite:PS00108 InterPro:IPR004041 Prosite:PS00107 Pfam:PF03822 ProDom:PD000001 PROSITE:PS50011 SMART:SM00220 HSSP:P49137 PROSITE:PS50816 EMBL:AY056419 EMBL:AY035…	4e-48
Ljwgs_077601.1	1.11.16.8	E2.7.1.- [EC:2.7.1.-] [COG:COG0515 COG1493]	lma:LmjF07.0900	serine/threonine kinase, putative [EC:2.7.1.-] [KO:K07198]	1e-26	YDR477w_1	COG0515	5e-26	CIPK1_ORYSA	ATP-binding;Calcium;Kinase;Manganese;Nucleotide-binding;Phosphorylation;Serine/threonine-proteinkinase;Transferase,CIPK-like protein 1 (EC 2.7.1.37) (OsCK1).	9e-49	GO_ID:23944	TAIR|gene:2009811 SPTR:Q93VD3 symbol:AT1G30270.1 [GO:0016301 "kinase activity" evidence=ISS] [GO:0005737 "cytoplasm" evidence=IDA] [GO:0005634 "nucleus" evidence=IDA] InterPro:IPR000719 InterPro:IPR002290 InterPro:IPR008271 Pfam:PF00069 Prosite:PS00108 InterPro:IPR004041 Prosite:PS00107 Pfam:PF03822 ProDom:PD000001 PROSITE:PS50011 SMART:SM00220 HSSP:P49137 PROSITE:PS50816 EMBL:AY056419 EMBL:AY035…	4e-48
Ljwgs_077601.1	4.2.4	Cell cycle [CLASS:04110] [PATH:hsa04110] [COG:COG0515]	lma:LmjF07.0900	serine/threonine kinase, putative [EC:2.7.1.-] [KO:K07198]	1e-26	YDR477w_1	COG0515	5e-26	CIPK1_ORYSA	ATP-binding;Calcium;Kinase;Manganese;Nucleotide-binding;Phosphorylation;Serine/threonine-proteinkinase;Transferase,CIPK-like protein 1 (EC 2.7.1.37) (OsCK1).	9e-49	GO_ID:23944	TAIR|gene:2009811 SPTR:Q93VD3 symbol:AT1G30270.1 [GO:0016301 "kinase activity" evidence=ISS] [GO:0005737 "cytoplasm" evidence=IDA] [GO:0005634 "nucleus" evidence=IDA] InterPro:IPR000719 InterPro:IPR002290 InterPro:IPR008271 Pfam:PF00069 Prosite:PS00108 InterPro:IPR004041 Prosite:PS00107 Pfam:PF03822 ProDom:PD000001 PROSITE:PS50011 SMART:SM00220 HSSP:P49137 PROSITE:PS50816 EMBL:AY056419 EMBL:AY035…	4e-48
Ljwgs_077601.1	3.2.2.1	Protein kinase [EC:2.7.1.37]	lma:LmjF07.0900	serine/threonine kinase, putative [EC:2.7.1.-] [KO:K07198]	1e-26	YDR477w_1	COG0515	5e-26	CIPK1_ORYSA	ATP-binding;Calcium;Kinase;Manganese;Nucleotide-binding;Phosphorylation;Serine/threonine-proteinkinase;Transferase,CIPK-like protein 1 (EC 2.7.1.37) (OsCK1).	9e-49	GO_ID:23944	TAIR|gene:2009811 SPTR:Q93VD3 symbol:AT1G30270.1 [GO:0016301 "kinase activity" evidence=ISS] [GO:0005737 "cytoplasm" evidence=IDA] [GO:0005634 "nucleus" evidence=IDA] InterPro:IPR000719 InterPro:IPR002290 InterPro:IPR008271 Pfam:PF00069 Prosite:PS00108 InterPro:IPR004041 Prosite:PS00107 Pfam:PF03822 ProDom:PD000001 PROSITE:PS50011 SMART:SM00220 HSSP:P49137 PROSITE:PS50816 EMBL:AY056419 EMBL:AY035…	4e-48
TC18655	99.2	Unclassified without homolog
TC13469	99.2	Unclassified without homolog
Ljwgs_145147.1	99.1.3.2.17	TMVRN_NICGU							TMVRN_NICGU	Alternativesplicing;ATP-binding;Hypersensitiveresponse;Leucine-richrepeat;Nucleotide-binding;Plantdefense;Repeat,TMV resistance protein N.	4e-36	GO_ID:37624	TAIR|gene:2032732 SPTR:Q9SSN3 symbol:AT1G72930.1 [GO:0006952 "defense response" evidence=ISS] InterPro:IPR000157 Pfam:PF01582 GO:GO:0016020 SMART:SM00255 PROSITE:PS50104 EMBL:AC008017 EMBL:AY044312 EMBL:AY065114 EMBL:AY081663 EMBL:AY086809 PIR:E96754 SPTR:Q9SSN3	3e-30
Ljwgs_145147.1	99.1.4.4556	GO_ID:37624							TMVRN_NICGU	Alternativesplicing;ATP-binding;Hypersensitiveresponse;Leucine-richrepeat;Nucleotide-binding;Plantdefense;Repeat,TMV resistance protein N.	4e-36	GO_ID:37624	TAIR|gene:2032732 SPTR:Q9SSN3 symbol:AT1G72930.1 [GO:0006952 "defense response" evidence=ISS] InterPro:IPR000157 Pfam:PF01582 GO:GO:0016020 SMART:SM00255 PROSITE:PS50104 EMBL:AC008017 EMBL:AY044312 EMBL:AY065114 EMBL:AY081663 EMBL:AY086809 PIR:E96754 SPTR:Q9SSN3	3e-30
Ljwgs_041157.1	99.1.4.3008	GO_ID:47238										GO_ID:47238	TAIR|gene:2160906 SPTR:Q9FIK5 symbol:AT5G47740.1 [GO:0005554 "molecular function unknown" evidence=ND] [GO:0000004 "biological process unknown" evidence=ND] [GO:0008372 "cellular component unknown" evidence=ND] EMBL:AB016886 SPTR:Q9FIK5	6e-15
Ljwgs_020381.1	1.1.5.3	E5.3.1.8, manA mannose-6-phosphate isomerase [EC:5.3.1.8] [COG:COG1482] [GO:0004476]	ath:At3g02570	F16B3.20; phosphomannose isomerase type I family protein [EC:5.3.1.8] [KO:K01809]	4e-27	YER003c	COG1482	9e-11	MANA_MACFA	Isomerase;Metal-binding;Zinc,Mannose-6-phosphate isomerase (EC 5.3.1.8) (Phosphomannose isomerase) (PMI) (Phosphohexomutase).	1e-16	GO_ID:25023	TAIR|gene:2076863 SPTR:Q9M884 symbol:AT3G02570.1 [GO:0008372 "cellular component unknown" evidence=ND] [GO:0004476 "mannose-6-phosphate isomerase activity" evidence=ISS] [GO:0005975 "carbohydrate metabolism" evidence=ISS] InterPro:IPR001250 Pfam:PF01238 HSSP:P34948 PRINTS:PR00714 TIGRFAMs:TIGR00218 PROSITE:PS00965 EMBL:AC021640 EMBL:AY070447 EMBL:AY096564 SPTR:Q9M884	8e-28
Ljwgs_102927.1	99.1.4.1522	GO_ID:18059										GO_ID:18059	TAIR|gene:2101108 SPTR:Q9LZG8 symbol:AT3G43790.1 [GO:0005351 "sugar porter activity" evidence=ISS] [GO:0015144 "carbohydrate transporter activity" evidence=ISS] [GO:0016020 "membrane" evidence=ISS] Pfam:PF07690 InterPro:IPR007114 GO:GO:0006810 PROSITE:PS50850 InterPro:IPR011701 EMBL:AL162691 PIR:T47415 SPTR:Q9LZG8	1e-12
TM0843.35	1.1.8.29	E3.1.1.11 pectinesterase [EC:3.1.1.11] [GO:0030599]	ath:At3g43270	F7K15.120; pectinesterase family protein [EC:3.1.1.11] [KO:K01051]	1e-61				PME2_CITSI	Aspartylesterase;Cellwall;Glycoprotein;Hydrolase;Multigenefamily;Signal,Pectinesterase-2 precursor (EC 3.1.1.11) (Pectin methylesterase) (PE).	7e-76	GO_ID:20305	TAIR|gene:2024749 SPTR:Q9SRX4 symbol:AT1G02810.1 [GO:0009505 "cell wall (sensu Magnoliophyta)" evidence=ISS] [GO:0030599 "pectinesterase activity" evidence=ISS] InterPro:IPR000070 Pfam:PF04043 InterPro:IPR007186 EMBL:AC009525 PIR:B86158 HSSP:P83218 Pfam:PF01095 PROSITE:PS00503 SPTR:Q9SRX4	2e-88
TM0843.35	1.1.4.1	E3.1.1.11 pectinesterase [EC:3.1.1.11] [GO:0030599]	ath:At3g43270	F7K15.120; pectinesterase family protein [EC:3.1.1.11] [KO:K01051]	1e-61				PME2_CITSI	Aspartylesterase;Cellwall;Glycoprotein;Hydrolase;Multigenefamily;Signal,Pectinesterase-2 precursor (EC 3.1.1.11) (Pectin methylesterase) (PE).	7e-76	GO_ID:20305	TAIR|gene:2024749 SPTR:Q9SRX4 symbol:AT1G02810.1 [GO:0009505 "cell wall (sensu Magnoliophyta)" evidence=ISS] [GO:0030599 "pectinesterase activity" evidence=ISS] InterPro:IPR000070 Pfam:PF04043 InterPro:IPR007186 EMBL:AC009525 PIR:B86158 HSSP:P83218 Pfam:PF01095 PROSITE:PS00503 SPTR:Q9SRX4	2e-88
Ljwgs_030661.1	1.3.3.11	E6.2.1.3, fadD long-chain fatty-acid-CoA ligase [EC:6.2.1.3] [COG:COG0318 COG1022] [GO:0004467]	ath:At3g05970	F2O10.7; long-chain-fatty-acid--CoA ligase / long-chain acyl-CoA synthetase (LACS6) [EC:6.2.1.3] [KO:K01897]	9e-65	BB0593	COG1022	3e-09	ACSL1_MOUSE	Acetylation;Directproteinsequencing;Fattyacidmetabolism;Ligase;Lipidmetabolism;Magnesium;Membrane;Multigenefamily;Signal-anchor;Transmembrane,Long-chain-fatty-acid--CoA ligase 1 (EC 6.2.1.3) (Long-chain acyl-CoA synthetase 1) (LACS 1).	2e-16	GO_ID:36962	TAIR|gene:2010176 SPTR:Q9XIA9 symbol:AT1G49430.1 [GO:0006633 "fatty acid biosynthesis" evidence=TAS] InterPro:IPR000873 Pfam:PF00501 Prosite:PS00455 GO:GO:0008152 PRINTS:PR00154 HSSP:P08659 EMBL:AC007504 EMBL:AY065424 EMBL:AY094420 EMBL:AF503752 EMBL:BT001970 PIR:G96530 SPTR:Q9XIA9	4e-21
Ljwgs_030661.1	3.2.12.19	E6.2.1.3, fadD long-chain fatty-acid-CoA ligase [EC:6.2.1.3] [COG:COG0318 COG1022] [GO:0004467]	ath:At3g05970	F2O10.7; long-chain-fatty-acid--CoA ligase / long-chain acyl-CoA synthetase (LACS6) [EC:6.2.1.3] [KO:K01897]	9e-65	BB0593	COG1022	3e-09	ACSL1_MOUSE	Acetylation;Directproteinsequencing;Fattyacidmetabolism;Ligase;Lipidmetabolism;Magnesium;Membrane;Multigenefamily;Signal-anchor;Transmembrane,Long-chain-fatty-acid--CoA ligase 1 (EC 6.2.1.3) (Long-chain acyl-CoA synthetase 1) (LACS 1).	2e-16	GO_ID:36962	TAIR|gene:2010176 SPTR:Q9XIA9 symbol:AT1G49430.1 [GO:0006633 "fatty acid biosynthesis" evidence=TAS] InterPro:IPR000873 Pfam:PF00501 Prosite:PS00455 GO:GO:0008152 PRINTS:PR00154 HSSP:P08659 EMBL:AC007504 EMBL:AY065424 EMBL:AY094420 EMBL:AF503752 EMBL:BT001970 PIR:G96530 SPTR:Q9XIA9	4e-21
Ljwgs_012778.1	99.1.4.1675	GO_ID:43517										GO_ID:43517	TAIR|gene:2172093 SPTR:Q8GYV1 symbol:AT5G54530.1 [GO:0000004 "biological process unknown" evidence=ND] [GO:0005554 "molecular function unknown" evidence=ISS] Pfam:PF04398 InterPro:IPR007493 EMBL:AK117373 EMBL:AK176083 SPTR:Q8GYV1	1e-35
gi45641025	99.2	Unclassified without homolog
gi45574791	99.2	Unclassified without homolog
Ljwgs_062815.1	99.1.4.5024	GO_ID:35195										GO_ID:35195	TAIR|gene:2059651 SPTR:Q9SII5 symbol:AT2G17230.1 [GO:0005554 "molecular function unknown" evidence=ND] [GO:0000004 "biological process unknown" evidence=ND] EMBL:AC007127 EMBL:AY058063 EMBL:AY090303 PIR:F84549 InterPro:IPR006766 Pfam:PF04674 SPTR:Q9SII5	3e-93
chr2.TM1646.12	99.1.4.6686	GO_ID:25896										GO_ID:25896	TAIR|gene:2044439 SPTR:Q8VWJ1 symbol:AT2G18950.1 [GO:0004659 "prenyltransferase activity" evidence=IDA] [GO:0042362 "fat-soluble vitamin biosynthesis" evidence=TAS] InterPro:IPR000537 Pfam:PF01040 GO:GO:0016020 EMBL:AY063893 EMBL:AY089963 EMBL:AF324344 EMBL:AY113993 SPTR:Q8VWJ1	2e-09
Ljwgs_054246.1	99.1.1.146	KO:K01090	mmu:227292	Ctdsp1; CTD (carboxy-terminal domain, RNA polymerase II, polypeptide A) small phosphatase 1 [EC:3.1.3.16] [KO:K01090]	3e-19				YA22_SCHPO	Completeproteome;Hypotheticalprotein,Hypothetical protein C2F7.02c in chromosome I.	4e-22	GO_ID:49210	TAIR|gene:2019331 SPTR:Q9FXF4 symbol:AT1G29770.1 [GO:0000004 "biological process unknown" evidence=ND] [GO:0005554 "molecular function unknown" evidence=ND] InterPro:IPR004274 Pfam:PF03031 SMART:SM00577 TIGRFAMs:TIGR02251 PROSITE:PS50969 EMBL:AC008030 EMBL:BT014842 EMBL:BT012604 PIR:C86421 InterPro:IPR011948 SPTR:Q9FXF4	2e-28
Ljwgs_054246.1	99.1.4.3313	GO_ID:49210	mmu:227292	Ctdsp1; CTD (carboxy-terminal domain, RNA polymerase II, polypeptide A) small phosphatase 1 [EC:3.1.3.16] [KO:K01090]	3e-19				YA22_SCHPO	Completeproteome;Hypotheticalprotein,Hypothetical protein C2F7.02c in chromosome I.	4e-22	GO_ID:49210	TAIR|gene:2019331 SPTR:Q9FXF4 symbol:AT1G29770.1 [GO:0000004 "biological process unknown" evidence=ND] [GO:0005554 "molecular function unknown" evidence=ND] InterPro:IPR004274 Pfam:PF03031 SMART:SM00577 TIGRFAMs:TIGR02251 PROSITE:PS50969 EMBL:AC008030 EMBL:BT014842 EMBL:BT012604 PIR:C86421 InterPro:IPR011948 SPTR:Q9FXF4	2e-28
Ljwgs_054246.1	99.1.3.2.3491	YA22_SCHPO	mmu:227292	Ctdsp1; CTD (carboxy-terminal domain, RNA polymerase II, polypeptide A) small phosphatase 1 [EC:3.1.3.16] [KO:K01090]	3e-19				YA22_SCHPO	Completeproteome;Hypotheticalprotein,Hypothetical protein C2F7.02c in chromosome I.	4e-22	GO_ID:49210	TAIR|gene:2019331 SPTR:Q9FXF4 symbol:AT1G29770.1 [GO:0000004 "biological process unknown" evidence=ND] [GO:0005554 "molecular function unknown" evidence=ND] InterPro:IPR004274 Pfam:PF03031 SMART:SM00577 TIGRFAMs:TIGR02251 PROSITE:PS50969 EMBL:AC008030 EMBL:BT014842 EMBL:BT012604 PIR:C86421 InterPro:IPR011948 SPTR:Q9FXF4	2e-28
Ljwgs_037380.1	99.2	Unclassified without homolog
chr4.CM0173.31	99.1.3.2.690	Y2307_MYCTU				Rv2307c	COG1073	4e-11	Y2307_MYCTU	Completeproteome;Hypotheticalprotein;Membrane;Transmembrane,Hypothetical protein Rv2307c/MT2364.	1e-10	GO_ID:3731	TAIR|gene:2102920 SPTR:Q9LI62 symbol:AT3G30380.1 [GO:0000004 "biological process unknown" evidence=ND] [GO:0008372 "cellular component unknown" evidence=ND] InterPro:IPR000379 Pfam:PF00561 InterPro:IPR000073 EMBL:AP001314 SPTR:Q9LI62	1e-116
chr4.CM0173.31	99.1.2.140	COG1073				Rv2307c	COG1073	4e-11	Y2307_MYCTU	Completeproteome;Hypotheticalprotein;Membrane;Transmembrane,Hypothetical protein Rv2307c/MT2364.	1e-10	GO_ID:3731	TAIR|gene:2102920 SPTR:Q9LI62 symbol:AT3G30380.1 [GO:0000004 "biological process unknown" evidence=ND] [GO:0008372 "cellular component unknown" evidence=ND] InterPro:IPR000379 Pfam:PF00561 InterPro:IPR000073 EMBL:AP001314 SPTR:Q9LI62	1e-116
chr4.CM0173.31	99.1.4.5593	GO_ID:3731				Rv2307c	COG1073	4e-11	Y2307_MYCTU	Completeproteome;Hypotheticalprotein;Membrane;Transmembrane,Hypothetical protein Rv2307c/MT2364.	1e-10	GO_ID:3731	TAIR|gene:2102920 SPTR:Q9LI62 symbol:AT3G30380.1 [GO:0000004 "biological process unknown" evidence=ND] [GO:0008372 "cellular component unknown" evidence=ND] InterPro:IPR000379 Pfam:PF00561 InterPro:IPR000073 EMBL:AP001314 SPTR:Q9LI62	1e-116
Ljwgs_036303.1	99.1.4.782	GO_ID:3592							NAC19_ARATH	3D-structure;DNA-binding;Nuclearprotein;Transcription;Transcriptionregulation,NAC-domain containing protein 19 (ANAC019) (ANAC) (Abscicic-acid- responsive NAC).	3e-89	GO_ID:3592	TAIR|gene:2090175 SPTR:Q9LDY8 symbol:ANAC055 [GO:0003700 "transcription factor activity" evidence=ISS] [GO:0009867 "jasmonic acid mediated signaling pathway" evidence=TAS] [GO:0007275 "development" evidence=ISS] InterPro:IPR003441 Pfam:PF02365 HSSP:Q9C932 PROSITE:PS51005 EMBL:AB022218 EMBL:AC024081 EMBL:AB049070 SMR:Q9LDY8 SPTR:Q9LDY8	6e-90
Ljwgs_036303.1	99.1.3.2.66	NAC19_ARATH							NAC19_ARATH	3D-structure;DNA-binding;Nuclearprotein;Transcription;Transcriptionregulation,NAC-domain containing protein 19 (ANAC019) (ANAC) (Abscicic-acid- responsive NAC).	3e-89	GO_ID:3592	TAIR|gene:2090175 SPTR:Q9LDY8 symbol:ANAC055 [GO:0003700 "transcription factor activity" evidence=ISS] [GO:0009867 "jasmonic acid mediated signaling pathway" evidence=TAS] [GO:0007275 "development" evidence=ISS] InterPro:IPR003441 Pfam:PF02365 HSSP:Q9C932 PROSITE:PS51005 EMBL:AB022218 EMBL:AC024081 EMBL:AB049070 SMR:Q9LDY8 SPTR:Q9LDY8	6e-90
chr2.CM0028.18	99.1.4.5522	GO_ID:49753							QUA1_ARATH	Celladhesion;Cellwall;Coiledcoil;Glycoprotein;Glycosyltransferase;Golgistack;Membrane;Signal-anchor;Transferase;Transmembrane,Glycosyltransferase QUASIMODO1 (EC 2.4.1.-).	5e-16	GO_ID:49753	TAIR|gene:2020637 SPTR:O04536 symbol:AT1G70090.1 [GO:0016757 "transferase activity, transferring glycosyl groups" evidence=ISS] [GO:0016051 "carbohydrate biosynthesis" evidence=ISS] [GO:0016758 "transferase activity, transferring hexosyl groups" evidence=ISS] InterPro:IPR002495 Pfam:PF01501 EMBL:AC002062 EMBL:AY063081 EMBL:AF370264 PIR:F96723 SPTR:O04536	5e-155
chr2.CM0028.18	99.1.3.1.21	EC 2.4.1.-							QUA1_ARATH	Celladhesion;Cellwall;Coiledcoil;Glycoprotein;Glycosyltransferase;Golgistack;Membrane;Signal-anchor;Transferase;Transmembrane,Glycosyltransferase QUASIMODO1 (EC 2.4.1.-).	5e-16	GO_ID:49753	TAIR|gene:2020637 SPTR:O04536 symbol:AT1G70090.1 [GO:0016757 "transferase activity, transferring glycosyl groups" evidence=ISS] [GO:0016051 "carbohydrate biosynthesis" evidence=ISS] [GO:0016758 "transferase activity, transferring hexosyl groups" evidence=ISS] InterPro:IPR002495 Pfam:PF01501 EMBL:AC002062 EMBL:AY063081 EMBL:AF370264 PIR:F96723 SPTR:O04536	5e-155
chr4.CM0079.17	99.1.4.5103	GO_ID:21031										GO_ID:21031	TAIR|gene:3695861 SPTR:Q9ZQD8 symbol:AT2G15760.1 [GO:0005516 "calmodulin binding" evidence=TAS] [GO:0000004 "biological process unknown" evidence=ND] EMBL:AC006248 EMBL:AC006438 EMBL:AY088268 EMBL:AF345343 PIR:A84533 SPTR:Q9ZQD8	5e-58
chr6.CM0114.16	99.1.4.1782	GO_ID:4220							ERF4_ARATH	DNA-binding;Ethylenesignalingpathway;Nuclearprotein;Plantdefense;Repressor;Transcription;Transcriptionregulation,Ethylene-responsive transcription factor 4 (Ethylene-responsive element-binding factor 4) (Related to APETALA-2 protein 5) (EREBP-4) (AtERF4).	5e-23	GO_ID:4220	TAIR|gene:2087064 SPTR:O80340 symbol:ATERF-4 "ETHYLENE RESPONSIVE ELEMENT BINDING FACTOR 4" [GO:0003677 "DNA binding" evidence=TAS] [GO:0003700 "transcription factor activity" evidence=ISS;TAS] [GO:0005634 "nucleus" evidence=IC;TAS] [GO:0006355 "regulation of transcription, DNA-dependent" evidence=IDA;TAS] [GO:0016564 "transcriptional repressor activity" evidence=IGI;IDA;TAS] [GO:0010105 "negativ…	2e-23
chr6.CM0114.16	99.1.3.2.586	ERF4_ARATH							ERF4_ARATH	DNA-binding;Ethylenesignalingpathway;Nuclearprotein;Plantdefense;Repressor;Transcription;Transcriptionregulation,Ethylene-responsive transcription factor 4 (Ethylene-responsive element-binding factor 4) (Related to APETALA-2 protein 5) (EREBP-4) (AtERF4).	5e-23	GO_ID:4220	TAIR|gene:2087064 SPTR:O80340 symbol:ATERF-4 "ETHYLENE RESPONSIVE ELEMENT BINDING FACTOR 4" [GO:0003677 "DNA binding" evidence=TAS] [GO:0003700 "transcription factor activity" evidence=ISS;TAS] [GO:0005634 "nucleus" evidence=IC;TAS] [GO:0006355 "regulation of transcription, DNA-dependent" evidence=IDA;TAS] [GO:0016564 "transcriptional repressor activity" evidence=IGI;IDA;TAS] [GO:0010105 "negativ…	2e-23
gi45631177	99.2	Unclassified without homolog
Ljwgs_046847.1	99.1.4.3604	GO_ID:54244										GO_ID:54244	TAIR|gene:3439186 SPTR:O49587 symbol:AT4G31380.1 [GO:0005554 "molecular function unknown" evidence=ND] EMBL:AL161578 EMBL:AL021633 PIR:T04505 SPTR:O49587	1e-32
Ljwgs_038408.1	99.1.4.3857	GO_ID:16726										GO_ID:16726	TAIR|gene:2164026 SPTR:Q9FI01 symbol:AT5G53750.1 [GO:0005554 "molecular function unknown" evidence=ND] [GO:0000004 "biological process unknown" evidence=ND] [GO:0008372 "cellular component unknown" evidence=ND] EMBL:AB017066 SPTR:Q9FI01	8e-57
TM0674.25	1.10.7.6	E2.4.1.91 flavonol 3-O-glucosyltransferase [EC:2.4.1.91] [GO:0047893] [CAZy:GT1]	ath:At4g15280	FCAALL.255; UDP-glucoronosyl/UDP-glucosyl transferase family protein [EC:2.4.1.91] [KO:K00724]	2e-40				UFOG5_MANES	Glycosyltransferase;Multigenefamily;Transferase,Flavonol 3-O-glucosyltransferase 5 (EC 2.4.1.91) (UDP-glucose flavonoid 3-O-glucosyltransferase 5).	1e-81	GO_ID:43430	TAIR|gene:3698438 SPTR:Q94A84 symbol:UGT72E1 [GO:0016757 "transferase activity, transferring glycosyl groups" evidence=ISS] [GO:0008194 "UDP-glycosyltransferase activity" evidence=ISS] [GO:0047209 "coniferyl-alcohol glucosyltransferase activity" evidence=IDA] [GO:0009808 "lignin metabolism" evidence=TAS] InterPro:IPR002213 Pfam:PF00201 GO:GO:0008152 PROSITE:PS00375 EMBL:AY049277 EMBL:BT015770 SPT…	1e-80
Ljwgs_020175.2	99.1.4.1241	GO_ID:46305										GO_ID:46305	TAIR|gene:2018328 SPTR:Q940J9 symbol:AT1G04430.1 [GO:0000004 "biological process unknown" evidence=ND] InterPro:IPR001601 InterPro:IPR004159 EMBL:AY054530 EMBL:AY064624 Pfam:PF03141 SPTR:Q940J9	2e-17
Ljwgs_080294.1	99.1.4.5626	GO_ID:44757										GO_ID:44757	TAIR|gene:2161347 SPTR:Q9FNL6 symbol:AT5G46060.1 [GO:0000004 "biological process unknown" evidence=ND] [GO:0005554 "molecular function unknown" evidence=ND] InterPro:IPR006747 Pfam:PF04654 EMBL:AB006698 EMBL:AY924853 SPTR:Q9FNL6	4e-37
chr5.CM0335.35	99.1.4.5020	GO_ID:9116										GO_ID:9116	TAIR|gene:2199556 SPTR:Q9LPU2 symbol:AT1G21070.1 [GO:0016020 "membrane" evidence=ISS] InterPro:IPR004853 Pfam:PF03151 EMBL:AC012190 PIR:G86343 SPTR:Q9LPU2	9e-69
chr2.CM0002.22	99.1.4.6029	GO_ID:7371										GO_ID:7371	TAIR|gene:2065085 SPTR:Q9XEF0 symbol:AT2G40200.1 [GO:0003700 "transcription factor activity" evidence=ISS] [GO:0045449 "regulation of transcription" evidence=TAS] [GO:0003677 "DNA binding" evidence=ISS] Pfam:PF00010 InterPro:IPR001092 SMART:SM00353 PROSITE:PS50888 EMBL:AF085279 EMBL:AC018721 EMBL:AF488586 PIR:E84826 SPTR:Q9XEF0	3e-39
chr1.CM0147.84	99.1.4.5665	GO_ID:38348										GO_ID:38348	TAIR|gene:3693990 SPTR:O80941 symbol:AT2G37730.1 [GO:0016757 "transferase activity, transferring glycosyl groups" evidence=ISS] [GO:0000004 "biological process unknown" evidence=ND] EMBL:AC004684 InterPro:IPR006740 PIR:T02539 Pfam:PF04646 SPTR:O80941	2e-177
chr4.TM1713.11	1.7.8.10	KDTA 3-deoxy-D-manno-octulosonic-acid transferase [EC:2.-.-.-] [COG:COG1519] [GO:0016740] [CAZy:GT30]							ANTA_GENTR	Acyltransferase;Directproteinsequencing;Transferase,Anthocyanin 5-aromatic acyltransferase (EC 2.3.1.153) (5AT).	6e-56	GO_ID:30768	TAIR|gene:2177211 SPTR:Q9FID1 symbol:AT5G39090.1 [GO:0000004 "biological process unknown" evidence=ND] [GO:0016740 "transferase activity" evidence=ISS] Pfam:PF02458 InterPro:IPR003480 EMBL:AB016892 EMBL:BT008754 EMBL:AY099805 SPTR:Q9FID1	1e-74
TM0415.18	99.1.3.2.3928	SYT3_MOUSE							SYT3_MOUSE	Calcium;Membrane;Metal-binding;Repeat;Synapse;Transmembrane,Synaptotagmin-3 (Synaptotagmin III) (SytIII).	1e-09	GO_ID:20937	TAIR|gene:2095852 SPTR:Q9M2R0 symbol:AT3G57880.1 [GO:0005554 "molecular function unknown" evidence=ND] [GO:0008372 "cellular component unknown" evidence=ND] InterPro:IPR000008 InterPro:IPR002110 PRINTS:PR01415 Pfam:PF00168 SMART:SM00239 PROSITE:PS50004 PRINTS:PR00360 HSSP:P21707 EMBL:AL132977 PIR:T46010 SPTR:Q9M2R0	0
TM0415.18	99.1.4.2707	GO_ID:20937							SYT3_MOUSE	Calcium;Membrane;Metal-binding;Repeat;Synapse;Transmembrane,Synaptotagmin-3 (Synaptotagmin III) (SytIII).	1e-09	GO_ID:20937	TAIR|gene:2095852 SPTR:Q9M2R0 symbol:AT3G57880.1 [GO:0005554 "molecular function unknown" evidence=ND] [GO:0008372 "cellular component unknown" evidence=ND] InterPro:IPR000008 InterPro:IPR002110 PRINTS:PR01415 Pfam:PF00168 SMART:SM00239 PROSITE:PS50004 PRINTS:PR00360 HSSP:P21707 EMBL:AL132977 PIR:T46010 SPTR:Q9M2R0	0
chr2.TM1659.20	99.1.3.2.3467	DRL32_ARATH							DRL32_ARATH	ATP-binding;Coiledcoil;Leucine-richrepeat;Nucleotide-binding;Plantdefense;Repeat,Probable disease resistance protein At5g43730.	2e-10	GO_ID:39620	TAIR|gene:2170891 SPTR:Q9FG91 symbol:AT5G43730.1 [GO:0006952 "defense response" evidence=ISS] Pfam:PF00560 InterPro:IPR001611 InterPro:IPR002182 InterPro:IPR000767 PRINTS:PR00364 Pfam:PF00931 EMBL:AB026651 SPTR:Q9FG91	7e-11
chr2.TM1659.20	99.1.4.4630	GO_ID:39620							DRL32_ARATH	ATP-binding;Coiledcoil;Leucine-richrepeat;Nucleotide-binding;Plantdefense;Repeat,Probable disease resistance protein At5g43730.	2e-10	GO_ID:39620	TAIR|gene:2170891 SPTR:Q9FG91 symbol:AT5G43730.1 [GO:0006952 "defense response" evidence=ISS] Pfam:PF00560 InterPro:IPR001611 InterPro:IPR002182 InterPro:IPR000767 PRINTS:PR00364 Pfam:PF00931 EMBL:AB026651 SPTR:Q9FG91	7e-11
gi45633809	99.2	Unclassified without homolog
Ljwgs_069292.1	99.1.4.4313	GO_ID:48624										GO_ID:48624	TAIR|gene:2084090 SPTR:Q9LFG9 symbol:AT3G53490.1 [GO:0000004 "biological process unknown" evidence=ND] EMBL:AL132966 EMBL:BT010898 PIR:T45889 SPTR:Q9LFG9	3e-18
chr3.CM0241.29	4.2.5	Apoptosis [CLASS:04210] [PATH:hsa04210] [GO:0006915]							TMVRN_NICGU	Alternativesplicing;ATP-binding;Hypersensitiveresponse;Leucine-richrepeat;Nucleotide-binding;Plantdefense;Repeat,TMV resistance protein N.	5e-52	GO_ID:5644	TAIR|gene:2163425 SPTR:Q9FI14 symbol:AT5G44510.1 [GO:0006952 "defense response" evidence=ISS] Pfam:PF00560 InterPro:IPR001611 InterPro:IPR000157 InterPro:IPR002182 InterPro:IPR000767 Pfam:PF01582 GO:GO:0006915 GO:GO:0016020 InterPro:IPR011991 SMART:SM00255 PROSITE:PS50104 PRINTS:PR00364 Pfam:PF00931 InterPro:IPR011713 Pfam:PF07725 EMBL:AB017065 SPTR:Q9FI14	4e-48
chr4.CM0044.28.1	1.10.7.1	E2.3.1.74, bcsA chalcone synthase [EC:2.3.1.74] [COG:COG3424] [GO:0016210]	ath:At5g13930	MAC12.28; chalcone synthase (naringenin-chalcone synthase) [EC:2.3.1.74] [KO:K00660]	0	DRA0326	COG3424	1e-34	CHS1_SOYBN	Acyltransferase;Flavonoidbiosynthesis;Multigenefamily;Transferase,Chalcone synthase 1 (EC 2.3.1.74) (Naringenin-chalcone synthase 1).	0	GO_ID:1697	TAIR|gene:2159097 SPTR:P13114 symbol:AT5G13930.1 [GO:0009715 "chalcone biosynthesis" evidence=IMP] [GO:0009813 "flavonoid biosynthesis" evidence=IMP] [GO:0016210 "naringenin-chalcone synthase activity" evidence=IMP] InterPro:IPR001099 InterPro:IPR011141 Pfam:PF00195 Pfam:PF02797 HSSP:P30074 PIRSF:PIRSF000451 ProDom:PD000453 EMBL:AB005230 EMBL:M20308 EMBL:S80554 EMBL:Y18602 EMBL:Y18603 EMBL:AF1120…	0
Ljwgs_067302.1	99.1.4.4834	GO_ID:38138										GO_ID:38138	TAIR|gene:2076195 SPTR:Q9LIR8 symbol:AT3G23880.1 [GO:0005554 "molecular function unknown" evidence=ND] [GO:0000004 "biological process unknown" evidence=ND] [GO:0008372 "cellular component unknown" evidence=ND] Pfam:PF00646 InterPro:IPR001810 GO:GO:0005634 SMART:SM00256 PROSITE:PS50181 InterPro:IPR006527 TIGRFAMs:TIGR01640 Pfam:PF07734 EMBL:AP001297 EMBL:AK117299 EMBL:BT008354 SPTR:Q9LIR8	3e-26
chr1.TM0835.4	99.1.4.3753	GO_ID:47592										GO_ID:47592	TAIR|gene:2146257 SPTR:Q8LFH3 symbol:AT5G18460.1 [GO:0000004 "biological process unknown" evidence=ND] [GO:0005554 "molecular function unknown" evidence=ISS] Pfam:PF03080 InterPro:IPR004314 EMBL:AY084842 SPTR:Q8LFH3	1e-142
chr1.TM0862.11	1.7.3.2	E3.2.1.23, lacZ beta-galactosidase [EC:3.2.1.23] [COG:COG2731 COG3250] [GO:0004565]	ath:At3g52840	F8J2.10; beta-galactosidase, putative / lactase, putative [EC:3.2.1.23] [KO:K01190]	6e-149	XF0840	COG1874	6e-36	BGAL_ASPOF	Glycosidase;Hydrolase;Signal,Beta-galactosidase precursor (EC 3.2.1.23) (Lactase).	1e-160	GO_ID:8549	TAIR|gene:3441089 SPTR:Q9FN08 symbol:AT5G63810.1 [GO:0004565 "beta-galactosidase activity" evidence=ISS] InterPro:IPR001944 Pfam:PF01301 PRINTS:PR00742 PROSITE:PS01182 EMBL:AB007646 EMBL:AY093118 EMBL:BT010338 SPTR:Q9FN08	0
chr1.TM0862.11	1.3.9.29	E3.2.1.23, lacZ beta-galactosidase [EC:3.2.1.23] [COG:COG2731 COG3250] [GO:0004565]	ath:At3g52840	F8J2.10; beta-galactosidase, putative / lactase, putative [EC:3.2.1.23] [KO:K01190]	6e-149	XF0840	COG1874	6e-36	BGAL_ASPOF	Glycosidase;Hydrolase;Signal,Beta-galactosidase precursor (EC 3.2.1.23) (Lactase).	1e-160	GO_ID:8549	TAIR|gene:3441089 SPTR:Q9FN08 symbol:AT5G63810.1 [GO:0004565 "beta-galactosidase activity" evidence=ISS] InterPro:IPR001944 Pfam:PF01301 PRINTS:PR00742 PROSITE:PS01182 EMBL:AB007646 EMBL:AY093118 EMBL:BT010338 SPTR:Q9FN08	0
chr1.TM0862.11	1.7.11.20	E3.2.1.23, lacZ beta-galactosidase [EC:3.2.1.23] [COG:COG2731 COG3250] [GO:0004565]	ath:At3g52840	F8J2.10; beta-galactosidase, putative / lactase, putative [EC:3.2.1.23] [KO:K01190]	6e-149	XF0840	COG1874	6e-36	BGAL_ASPOF	Glycosidase;Hydrolase;Signal,Beta-galactosidase precursor (EC 3.2.1.23) (Lactase).	1e-160	GO_ID:8549	TAIR|gene:3441089 SPTR:Q9FN08 symbol:AT5G63810.1 [GO:0004565 "beta-galactosidase activity" evidence=ISS] InterPro:IPR001944 Pfam:PF01301 PRINTS:PR00742 PROSITE:PS01182 EMBL:AB007646 EMBL:AY093118 EMBL:BT010338 SPTR:Q9FN08	0
chr1.TM0862.11	1.1.6.9	E3.2.1.23, lacZ beta-galactosidase [EC:3.2.1.23] [COG:COG2731 COG3250] [GO:0004565]	ath:At3g52840	F8J2.10; beta-galactosidase, putative / lactase, putative [EC:3.2.1.23] [KO:K01190]	6e-149	XF0840	COG1874	6e-36	BGAL_ASPOF	Glycosidase;Hydrolase;Signal,Beta-galactosidase precursor (EC 3.2.1.23) (Lactase).	1e-160	GO_ID:8549	TAIR|gene:3441089 SPTR:Q9FN08 symbol:AT5G63810.1 [GO:0004565 "beta-galactosidase activity" evidence=ISS] InterPro:IPR001944 Pfam:PF01301 PRINTS:PR00742 PROSITE:PS01182 EMBL:AB007646 EMBL:AY093118 EMBL:BT010338 SPTR:Q9FN08	0
chr1.TM0862.11	1.7.7.9	E3.2.1.23, lacZ beta-galactosidase [EC:3.2.1.23] [COG:COG2731 COG3250] [GO:0004565]	ath:At3g52840	F8J2.10; beta-galactosidase, putative / lactase, putative [EC:3.2.1.23] [KO:K01190]	6e-149	XF0840	COG1874	6e-36	BGAL_ASPOF	Glycosidase;Hydrolase;Signal,Beta-galactosidase precursor (EC 3.2.1.23) (Lactase).	1e-160	GO_ID:8549	TAIR|gene:3441089 SPTR:Q9FN08 symbol:AT5G63810.1 [GO:0004565 "beta-galactosidase activity" evidence=ISS] InterPro:IPR001944 Pfam:PF01301 PRINTS:PR00742 PROSITE:PS01182 EMBL:AB007646 EMBL:AY093118 EMBL:BT010338 SPTR:Q9FN08	0
TC9053	99.2	Unclassified without homolog
chr1.CM0591.12	1.2.6.15	E1.5.8.2 trimethylamine dehydrogenase [EC:1.5.8.2] [COG:COG1902]	ava:Ava_4760	flavin oxidoreductase/NADH oxidase [EC:1.6.99.1] [KO:K00354]	8e-82	mll2211	COG1902	3e-69	OPR1_ARATH	3D-structure;Fattyacidbiosynthesis;Flavoprotein;FMN;Lipidsynthesis;NADP;Oxidoreductase;Oxylipinbiosynthesis,12-oxophytodienoate reductase 1 (EC 1.3.1.42) (12-oxophytodienoate- 10,11-reductase 1) (OPDA-reductase 1) (AtOPR1) (FS-AT-I).	3e-157	GO_ID:28143	TAIR|gene:2030085 SPTR:Q8LAH7 symbol:AT1G76680.1 [GO:0009695 "jasmonic acid biosynthesis" evidence=IMP;TAS] [GO:0016629 "12-oxophytodienoate reductase activity" evidence=IMP] Pfam:PF00724 EMBL:AC010718 EMBL:Y10617 EMBL:U92460 EMBL:AY074874 EMBL:BT020365 EMBL:AY087801 PIR:B96795 PDB:1VJI SPTR:Q8LAH7	1e-157
Ljwgs_029321.1	1.3.10.16	E3.1.4.4, PLD2 phospholipase D [EC:3.1.4.4] [GO:0004630]	ath:At2g42010	T6D20.10; phospholipase D beta 1 / PLD beta 1 (PLDBETA1) [EC:3.1.4.4] [KO:K01115]	2e-55				PLDD1_ARATH	Alternativesplicing;Calcium;Hydrolase;Lipiddegradation;Multigenefamily;Repeat,Phospholipase D delta (EC 3.1.4.4) (AtPLDdelta) (PLD delta).	3e-59
chr4.CM0026.20	1.1.7.10	E1.10.3.3 L-ascorbate oxidase [EC:1.10.3.3] [GO:0008447]	ath:At1g55570	T5A14.1; multi-copper oxidase type I family protein [EC:1.10.3.3] [KO:K00423]	9e-16				NTP3_TOBAC	Germination;Glycoprotein;Metal-binding;Repeat;Signal,Pollen-specific protein NTP303 precursor.	3e-18	GO_ID:20568	TAIR|gene:2115153 SPTR:O23170 symbol:SKS15 [GO:0005507 "copper ion binding" evidence=ISS] InterPro:IPR001117 Pfam:PF00394 InterPro:IPR011706 InterPro:IPR011707 HSSP:Q9Y780 Pfam:PF07731 Pfam:PF07732 EMBL:AL161590 EMBL:Z99707 PIR:A85439 SPTR:O23170	2e-18
chr2.CM0304.76	1.10.7.5	E1.14.11.19 leucoanthocyanidin dioxygenase [EC:1.14.11.19] [GO:0045432]	ath:At4g22880	F7H19.60; leucoanthocyanidin dioxygenase, putative / anthocyanidin synthase, putative [EC:1.14.11.19] [KO:K05277]	3e-141	mlr6892	COG3491	4e-13	LDOX_MALDO	Dioxygenase;Flavonoidbiosynthesis;Iron;Metal-binding;Oxidoreductase;VitaminC,Leucoanthocyanidin dioxygenase (EC 1.14.11.19) (LDOX) (Leucocyanidin oxygenase) (Leucoanthocyanidin hydroxylase) (Anthocyanidin synthase).	1e-144	GO_ID:37517	TAIR|gene:3697801 SPTR:Q9SRM3 symbol:AT3G11180.1 [GO:0008372 "cellular component unknown" evidence=ND] Pfam:PF03171 InterPro:IPR002283 InterPro:IPR005123 PRINTS:PR00682 HSSP:Q96323 EMBL:AC009991 EMBL:AC073395 SPTR:Q9SRM3	7e-50
chr6.CM0114.20	99.1.3.2.195	ERF12_ARATH							ERF12_ARATH	DNA-binding;Ethylenesignalingpathway;Nuclearprotein;Plantdefense;Repressor;Transcription;Transcriptionregulation,Ethylene-responsive transcription factor 12 (Ethylene-responsive element-binding factor 12) (EREBP-12) (AtERF12).	4e-38	GO_ID:42420	TAIR|gene:2032509 SPTR:Q94ID6 symbol:ERF12 [GO:0003677 "DNA binding" evidence=TAS] [GO:0003700 "transcription factor activity" evidence=ISS;TAS] [GO:0006355 "regulation of transcription, DNA-dependent" evidence=TAS] [GO:0016564 "transcriptional repressor activity" evidence=TAS] [GO:0009873 "ethylene mediated signaling pathway" evidence=TAS] InterPro:IPR001471 HSSP:O80337 PRINTS:PR00367 ProDom:PD0…	2e-38
chr6.CM0114.20	99.1.4.1569	GO_ID:42420							ERF12_ARATH	DNA-binding;Ethylenesignalingpathway;Nuclearprotein;Plantdefense;Repressor;Transcription;Transcriptionregulation,Ethylene-responsive transcription factor 12 (Ethylene-responsive element-binding factor 12) (EREBP-12) (AtERF12).	4e-38	GO_ID:42420	TAIR|gene:2032509 SPTR:Q94ID6 symbol:ERF12 [GO:0003677 "DNA binding" evidence=TAS] [GO:0003700 "transcription factor activity" evidence=ISS;TAS] [GO:0006355 "regulation of transcription, DNA-dependent" evidence=TAS] [GO:0016564 "transcriptional repressor activity" evidence=TAS] [GO:0009873 "ethylene mediated signaling pathway" evidence=TAS] InterPro:IPR001471 HSSP:O80337 PRINTS:PR00367 ProDom:PD0…	2e-38
Ljwgs_034109.2	99.1.4.1425	GO_ID:22718							LAX2_MEDTR	Amino-acidtransport;Auxinsignalingpathway;Glycoprotein;Membrane;Symport;Transmembrane;Transport,Auxin transporter-like protein 2 (AUX1-like protein 2) (MtLAX2).	8e-12	GO_ID:22718	TAIR|gene:2152994 SPTR:Q8L4X4 symbol:AT5G41800.1 [GO:0015359 "amino acid permease activity" evidence=ISS] [GO:0006865 "amino acid transport" evidence=ISS] [GO:0016020 "membrane" evidence=ISS] InterPro:IPR002422 GO:GO:0006810 GO:GO:0016020 Pfam:PF01490 EMBL:AY099685 EMBL:AY128864 SPTR:Q8L4X4	1e-164
Ljwgs_034109.2	99.1.3.2.741	LAX2_MEDTR							LAX2_MEDTR	Amino-acidtransport;Auxinsignalingpathway;Glycoprotein;Membrane;Symport;Transmembrane;Transport,Auxin transporter-like protein 2 (AUX1-like protein 2) (MtLAX2).	8e-12	GO_ID:22718	TAIR|gene:2152994 SPTR:Q8L4X4 symbol:AT5G41800.1 [GO:0015359 "amino acid permease activity" evidence=ISS] [GO:0006865 "amino acid transport" evidence=ISS] [GO:0016020 "membrane" evidence=ISS] InterPro:IPR002422 GO:GO:0006810 GO:GO:0016020 Pfam:PF01490 EMBL:AY099685 EMBL:AY128864 SPTR:Q8L4X4	1e-164
chr2.TM1766.12	1.3.9.19	E3.1.1.3 triacylglycerol lipase [EC:3.1.1.3] [COG:COG1075] [GO:0004806]										GO_ID:21733	TAIR|gene:2079938 SPTR:Q9S745 symbol:AT3G52430.1 [GO:0004806 "triacylglycerol lipase activity" evidence=ISS] [GO:0006629 "lipid metabolism" evidence=ISS] InterPro:IPR002921 InterPro:IPR008262 Pfam:PF01764 PROSITE:PS00120 EMBL:AL050300 EMBL:AF188329 PIR:T08456 SPTR:Q9S745	5e-19
Ljwgs_053314.2	99.1.3.1.142	EC 2.4.1.218							HQGT_RAUSE	Directproteinsequencing;Glycosyltransferase;Transferase,Hydroquinone glucosyltransferase (EC 2.4.1.218) (Arbutin synthase).	8e-45	GO_ID:1090	TAIR|gene:2035331 SPTR:Q9LNI1 symbol:AT1G01420.1 [GO:0008372 "cellular component unknown" evidence=ND] [GO:0016757 "transferase activity, transferring glycosyl groups" evidence=ISS] [GO:0008194 "UDP-glycosyltransferase activity" evidence=ISS] InterPro:IPR002213 Pfam:PF00201 GO:GO:0008152 PROSITE:PS00375 EMBL:AC023628 PIR:G86144 SPTR:Q9LNI1	2e-41
Ljwgs_053314.2	99.1.4.6485	GO_ID:1090							HQGT_RAUSE	Directproteinsequencing;Glycosyltransferase;Transferase,Hydroquinone glucosyltransferase (EC 2.4.1.218) (Arbutin synthase).	8e-45	GO_ID:1090	TAIR|gene:2035331 SPTR:Q9LNI1 symbol:AT1G01420.1 [GO:0008372 "cellular component unknown" evidence=ND] [GO:0016757 "transferase activity, transferring glycosyl groups" evidence=ISS] [GO:0008194 "UDP-glycosyltransferase activity" evidence=ISS] InterPro:IPR002213 Pfam:PF00201 GO:GO:0008152 PROSITE:PS00375 EMBL:AC023628 PIR:G86144 SPTR:Q9LNI1	2e-41
Ljwgs_068882.1	99.1.4.5582	GO_ID:28819										GO_ID:28819	TAIR|gene:2030877 SPTR:Q9LMT7 symbol:AT1G17930.1 [GO:0005554 "molecular function unknown" evidence=ND] [GO:0000004 "biological process unknown" evidence=ND] [GO:0008372 "cellular component unknown" evidence=ND] EMBL:AC034106 EMBL:AK221477 PIR:E86314 SPTR:Q9LMT7	3e-20
chr5.CM0357.16	1.5.14.39	E1.4.3.6, tynA copper amine oxidase [EC:1.4.3.6] [COG:COG3733] [GO:0008131]	ath:At4g14940	FCAALL.145; copper amine oxidase, putative [EC:1.4.3.6] [KO:K00276]	0	tynA	COG3733	1e-74	AMO_PEA	3D-structure;Copper;Glycoprotein;Manganese;Metal-binding;Oxidoreductase;Signal;TPQ,Amine oxidase [copper-containing] precursor (EC 1.4.3.6).	2e-165	GO_ID:31063	TAIR|gene:2129519 SPTR:O23349 symbol:AT4G14940.1 [GO:0005507 "copper ion binding" evidence=ISS] InterPro:IPR000269 Pfam:PF01179 Pfam:PF02727 Pfam:PF02728 PROSITE:PS01164 HSSP:Q43077 EMBL:Z97337 EMBL:AL161540 PIR:G71412 SPTR:O23349	0
chr5.CM0357.16	1.5.10.38	E1.4.3.6, tynA copper amine oxidase [EC:1.4.3.6] [COG:COG3733] [GO:0008131]	ath:At4g14940	FCAALL.145; copper amine oxidase, putative [EC:1.4.3.6] [KO:K00276]	0	tynA	COG3733	1e-74	AMO_PEA	3D-structure;Copper;Glycoprotein;Manganese;Metal-binding;Oxidoreductase;Signal;TPQ,Amine oxidase [copper-containing] precursor (EC 1.4.3.6).	2e-165	GO_ID:31063	TAIR|gene:2129519 SPTR:O23349 symbol:AT4G14940.1 [GO:0005507 "copper ion binding" evidence=ISS] InterPro:IPR000269 Pfam:PF01179 Pfam:PF02727 Pfam:PF02728 PROSITE:PS01164 HSSP:Q43077 EMBL:Z97337 EMBL:AL161540 PIR:G71412 SPTR:O23349	0
chr5.CM0357.16	1.5.11.21	E1.4.3.6, tynA copper amine oxidase [EC:1.4.3.6] [COG:COG3733] [GO:0008131]	ath:At4g14940	FCAALL.145; copper amine oxidase, putative [EC:1.4.3.6] [KO:K00276]	0	tynA	COG3733	1e-74	AMO_PEA	3D-structure;Copper;Glycoprotein;Manganese;Metal-binding;Oxidoreductase;Signal;TPQ,Amine oxidase [copper-containing] precursor (EC 1.4.3.6).	2e-165	GO_ID:31063	TAIR|gene:2129519 SPTR:O23349 symbol:AT4G14940.1 [GO:0005507 "copper ion binding" evidence=ISS] InterPro:IPR000269 Pfam:PF01179 Pfam:PF02727 Pfam:PF02728 PROSITE:PS01164 HSSP:Q43077 EMBL:Z97337 EMBL:AL161540 PIR:G71412 SPTR:O23349	0
chr5.CM0357.16	1.5.3.20	E1.4.3.6, tynA copper amine oxidase [EC:1.4.3.6] [COG:COG3733] [GO:0008131]	ath:At4g14940	FCAALL.145; copper amine oxidase, putative [EC:1.4.3.6] [KO:K00276]	0	tynA	COG3733	1e-74	AMO_PEA	3D-structure;Copper;Glycoprotein;Manganese;Metal-binding;Oxidoreductase;Signal;TPQ,Amine oxidase [copper-containing] precursor (EC 1.4.3.6).	2e-165	GO_ID:31063	TAIR|gene:2129519 SPTR:O23349 symbol:AT4G14940.1 [GO:0005507 "copper ion binding" evidence=ISS] InterPro:IPR000269 Pfam:PF01179 Pfam:PF02727 Pfam:PF02728 PROSITE:PS01164 HSSP:Q43077 EMBL:Z97337 EMBL:AL161540 PIR:G71412 SPTR:O23349	0
chr5.CM0357.16	1.5.13.1	E1.4.3.6, tynA copper amine oxidase [EC:1.4.3.6] [COG:COG3733] [GO:0008131]	ath:At4g14940	FCAALL.145; copper amine oxidase, putative [EC:1.4.3.6] [KO:K00276]	0	tynA	COG3733	1e-74	AMO_PEA	3D-structure;Copper;Glycoprotein;Manganese;Metal-binding;Oxidoreductase;Signal;TPQ,Amine oxidase [copper-containing] precursor (EC 1.4.3.6).	2e-165	GO_ID:31063	TAIR|gene:2129519 SPTR:O23349 symbol:AT4G14940.1 [GO:0005507 "copper ion binding" evidence=ISS] InterPro:IPR000269 Pfam:PF01179 Pfam:PF02727 Pfam:PF02728 PROSITE:PS01164 HSSP:Q43077 EMBL:Z97337 EMBL:AL161540 PIR:G71412 SPTR:O23349	0
chr5.CM0357.16	1.5.12.22	E1.4.3.6, tynA copper amine oxidase [EC:1.4.3.6] [COG:COG3733] [GO:0008131]	ath:At4g14940	FCAALL.145; copper amine oxidase, putative [EC:1.4.3.6] [KO:K00276]	0	tynA	COG3733	1e-74	AMO_PEA	3D-structure;Copper;Glycoprotein;Manganese;Metal-binding;Oxidoreductase;Signal;TPQ,Amine oxidase [copper-containing] precursor (EC 1.4.3.6).	2e-165	GO_ID:31063	TAIR|gene:2129519 SPTR:O23349 symbol:AT4G14940.1 [GO:0005507 "copper ion binding" evidence=ISS] InterPro:IPR000269 Pfam:PF01179 Pfam:PF02727 Pfam:PF02728 PROSITE:PS01164 HSSP:Q43077 EMBL:Z97337 EMBL:AL161540 PIR:G71412 SPTR:O23349	0
chr5.CM0357.16	1.6.1.7	E1.4.3.6, tynA copper amine oxidase [EC:1.4.3.6] [COG:COG3733] [GO:0008131]	ath:At4g14940	FCAALL.145; copper amine oxidase, putative [EC:1.4.3.6] [KO:K00276]	0	tynA	COG3733	1e-74	AMO_PEA	3D-structure;Copper;Glycoprotein;Manganese;Metal-binding;Oxidoreductase;Signal;TPQ,Amine oxidase [copper-containing] precursor (EC 1.4.3.6).	2e-165	GO_ID:31063	TAIR|gene:2129519 SPTR:O23349 symbol:AT4G14940.1 [GO:0005507 "copper ion binding" evidence=ISS] InterPro:IPR000269 Pfam:PF01179 Pfam:PF02727 Pfam:PF02728 PROSITE:PS01164 HSSP:Q43077 EMBL:Z97337 EMBL:AL161540 PIR:G71412 SPTR:O23349	0
chr5.CM0357.16	1.10.9.2	E1.4.3.6, tynA copper amine oxidase [EC:1.4.3.6] [COG:COG3733] [GO:0008131]	ath:At4g14940	FCAALL.145; copper amine oxidase, putative [EC:1.4.3.6] [KO:K00276]	0	tynA	COG3733	1e-74	AMO_PEA	3D-structure;Copper;Glycoprotein;Manganese;Metal-binding;Oxidoreductase;Signal;TPQ,Amine oxidase [copper-containing] precursor (EC 1.4.3.6).	2e-165	GO_ID:31063	TAIR|gene:2129519 SPTR:O23349 symbol:AT4G14940.1 [GO:0005507 "copper ion binding" evidence=ISS] InterPro:IPR000269 Pfam:PF01179 Pfam:PF02727 Pfam:PF02728 PROSITE:PS01164 HSSP:Q43077 EMBL:Z97337 EMBL:AL161540 PIR:G71412 SPTR:O23349	0
Ljwgs_016644.1	1.9.4.15	E2.7.1.- [EC:2.7.1.-] [COG:COG0515 COG1493]	ath:At4g28490	F20O9.180; leucine-rich repeat transmembrane protein kinase, putative [EC:2.7.1.37] [KO:K00870]	9e-22	YAR019c	COG0515	3e-10	NORK_MEDTR	ATP-binding;Coiledcoil;Kinase;Leucine-richrepeat;Membrane;Nodulation;Nucleotide-binding;Repeat;Serine/threonine-proteinkinase;Signal;Transferase;Transmembrane,Nodulation receptor kinase precursor (EC 2.7.1.-) (Does not make infections protein 2) (Symbiosis receptor-like kinase) (MtSYMRK).	5e-31	GO_ID:6517	TAIR|gene:2136337 SPTR:Q9T020 symbol:AT4G39110.1 [GO:0016301 "kinase activity" evidence=ISS] InterPro:IPR000719 InterPro:IPR008271 Prosite:PS00108 InterPro:IPR001969 InterPro:IPR002057 Prosite:PS00107 ProDom:PD000001 PROSITE:PS50011 PROSITE:PS00141 EMBL:AL161594 EMBL:AL050351 PIR:T08559 PROSITE:PS00186 SPTR:Q9T020	6e-62
Ljwgs_016644.1	1.7.8.19	WAAY, rfaY lipopolysaccharide core biosynthesis protein RFAY [EC:2.7.-.-] [COG:COG0515]	ath:At4g28490	F20O9.180; leucine-rich repeat transmembrane protein kinase, putative [EC:2.7.1.37] [KO:K00870]	9e-22	YAR019c	COG0515	3e-10	NORK_MEDTR	ATP-binding;Coiledcoil;Kinase;Leucine-richrepeat;Membrane;Nodulation;Nucleotide-binding;Repeat;Serine/threonine-proteinkinase;Signal;Transferase;Transmembrane,Nodulation receptor kinase precursor (EC 2.7.1.-) (Does not make infections protein 2) (Symbiosis receptor-like kinase) (MtSYMRK).	5e-31	GO_ID:6517	TAIR|gene:2136337 SPTR:Q9T020 symbol:AT4G39110.1 [GO:0016301 "kinase activity" evidence=ISS] InterPro:IPR000719 InterPro:IPR008271 Prosite:PS00108 InterPro:IPR001969 InterPro:IPR002057 Prosite:PS00107 ProDom:PD000001 PROSITE:PS50011 PROSITE:PS00141 EMBL:AL161594 EMBL:AL050351 PIR:T08559 PROSITE:PS00186 SPTR:Q9T020	6e-62
Ljwgs_016644.1	1.1.17.19	E2.7.1.- [EC:2.7.1.-] [COG:COG0515 COG1493]	ath:At4g28490	F20O9.180; leucine-rich repeat transmembrane protein kinase, putative [EC:2.7.1.37] [KO:K00870]	9e-22	YAR019c	COG0515	3e-10	NORK_MEDTR	ATP-binding;Coiledcoil;Kinase;Leucine-richrepeat;Membrane;Nodulation;Nucleotide-binding;Repeat;Serine/threonine-proteinkinase;Signal;Transferase;Transmembrane,Nodulation receptor kinase precursor (EC 2.7.1.-) (Does not make infections protein 2) (Symbiosis receptor-like kinase) (MtSYMRK).	5e-31	GO_ID:6517	TAIR|gene:2136337 SPTR:Q9T020 symbol:AT4G39110.1 [GO:0016301 "kinase activity" evidence=ISS] InterPro:IPR000719 InterPro:IPR008271 Prosite:PS00108 InterPro:IPR001969 InterPro:IPR002057 Prosite:PS00107 ProDom:PD000001 PROSITE:PS50011 PROSITE:PS00141 EMBL:AL161594 EMBL:AL050351 PIR:T08559 PROSITE:PS00186 SPTR:Q9T020	6e-62
Ljwgs_016644.1	1.11.16.8	E2.7.1.- [EC:2.7.1.-] [COG:COG0515 COG1493]	ath:At4g28490	F20O9.180; leucine-rich repeat transmembrane protein kinase, putative [EC:2.7.1.37] [KO:K00870]	9e-22	YAR019c	COG0515	3e-10	NORK_MEDTR	ATP-binding;Coiledcoil;Kinase;Leucine-richrepeat;Membrane;Nodulation;Nucleotide-binding;Repeat;Serine/threonine-proteinkinase;Signal;Transferase;Transmembrane,Nodulation receptor kinase precursor (EC 2.7.1.-) (Does not make infections protein 2) (Symbiosis receptor-like kinase) (MtSYMRK).	5e-31	GO_ID:6517	TAIR|gene:2136337 SPTR:Q9T020 symbol:AT4G39110.1 [GO:0016301 "kinase activity" evidence=ISS] InterPro:IPR000719 InterPro:IPR008271 Prosite:PS00108 InterPro:IPR001969 InterPro:IPR002057 Prosite:PS00107 ProDom:PD000001 PROSITE:PS50011 PROSITE:PS00141 EMBL:AL161594 EMBL:AL050351 PIR:T08559 PROSITE:PS00186 SPTR:Q9T020	6e-62
Ljwgs_016644.1	4.2.4	Cell cycle [CLASS:04110] [PATH:hsa04110] [COG:COG0515]	ath:At4g28490	F20O9.180; leucine-rich repeat transmembrane protein kinase, putative [EC:2.7.1.37] [KO:K00870]	9e-22	YAR019c	COG0515	3e-10	NORK_MEDTR	ATP-binding;Coiledcoil;Kinase;Leucine-richrepeat;Membrane;Nodulation;Nucleotide-binding;Repeat;Serine/threonine-proteinkinase;Signal;Transferase;Transmembrane,Nodulation receptor kinase precursor (EC 2.7.1.-) (Does not make infections protein 2) (Symbiosis receptor-like kinase) (MtSYMRK).	5e-31	GO_ID:6517	TAIR|gene:2136337 SPTR:Q9T020 symbol:AT4G39110.1 [GO:0016301 "kinase activity" evidence=ISS] InterPro:IPR000719 InterPro:IPR008271 Prosite:PS00108 InterPro:IPR001969 InterPro:IPR002057 Prosite:PS00107 ProDom:PD000001 PROSITE:PS50011 PROSITE:PS00141 EMBL:AL161594 EMBL:AL050351 PIR:T08559 PROSITE:PS00186 SPTR:Q9T020	6e-62
TC13458	99.2	Unclassified without homolog
Ljwgs_048005.1	1.3.9.19	E3.1.1.3 triacylglycerol lipase [EC:3.1.1.3] [COG:COG1075] [GO:0004806]										GO_ID:36806	TAIR|gene:2097854 SPTR:Q9SU72 symbol:AT3G48090.1 [GO:0004871 "signal transducer activity" evidence=TAS] [GO:0004806 "triacylglycerol lipase activity" evidence=ISS] [GO:0006629 "lipid metabolism" evidence=ISS] [GO:0006952 "defense response" evidence=ISS] InterPro:IPR002921 InterPro:IPR008262 Pfam:PF01764 PROSITE:PS00120 EMBL:AL049658 EMBL:AY046025 EMBL:AY150423 PIR:T06674 SPTR:Q9SU72	1e-50
Ljwgs_007379.1.1	99.2	Unclassified without homolog
Ljwgs_095905.1	99.1.3.2.1257	PATL3_ARATH	cal:orf19.941	SEC14; phosphatidylinositol transfer protein [EC:3.1.3.48] [KO:K01104]	8e-10				PATL3_ARATH	Cellcycle;Celldivision;Lipid-binding;Membrane;Transport,Patellin-3.	5e-86	GO_ID:24620	TAIR|gene:2207015 SPTR:Q9C7T9 symbol:AT1G72160.1 [GO:0005215 "transporter activity" evidence=ISS] [GO:0006810 "transport" evidence=ISS] PFAM:PF03765 InterPro:IPR000348 GO:GO:0016020 InterPro:IPR001251 SMART:SM00516 PROSITE:PS50191 InterPro:IPR008273 Pfam:PF00650 InterPro:IPR009038 Pfam:PF01105 PROSITE:PS50866 EMBL:AC067754 PIR:A96745 SPTR:Q9C7T9	2e-86
Ljwgs_095905.1	99.1.4.3955	GO_ID:24620	cal:orf19.941	SEC14; phosphatidylinositol transfer protein [EC:3.1.3.48] [KO:K01104]	8e-10				PATL3_ARATH	Cellcycle;Celldivision;Lipid-binding;Membrane;Transport,Patellin-3.	5e-86	GO_ID:24620	TAIR|gene:2207015 SPTR:Q9C7T9 symbol:AT1G72160.1 [GO:0005215 "transporter activity" evidence=ISS] [GO:0006810 "transport" evidence=ISS] PFAM:PF03765 InterPro:IPR000348 GO:GO:0016020 InterPro:IPR001251 SMART:SM00516 PROSITE:PS50191 InterPro:IPR008273 Pfam:PF00650 InterPro:IPR009038 Pfam:PF01105 PROSITE:PS50866 EMBL:AC067754 PIR:A96745 SPTR:Q9C7T9	2e-86
Ljwgs_095905.1	99.1.1.154	KO:K01104	cal:orf19.941	SEC14; phosphatidylinositol transfer protein [EC:3.1.3.48] [KO:K01104]	8e-10				PATL3_ARATH	Cellcycle;Celldivision;Lipid-binding;Membrane;Transport,Patellin-3.	5e-86	GO_ID:24620	TAIR|gene:2207015 SPTR:Q9C7T9 symbol:AT1G72160.1 [GO:0005215 "transporter activity" evidence=ISS] [GO:0006810 "transport" evidence=ISS] PFAM:PF03765 InterPro:IPR000348 GO:GO:0016020 InterPro:IPR001251 SMART:SM00516 PROSITE:PS50191 InterPro:IPR008273 Pfam:PF00650 InterPro:IPR009038 Pfam:PF01105 PROSITE:PS50866 EMBL:AC067754 PIR:A96745 SPTR:Q9C7T9	2e-86
chr2.TM1659.17	99.1.3.2.17	TMVRN_NICGU							TMVRN_NICGU	Alternativesplicing;ATP-binding;Hypersensitiveresponse;Leucine-richrepeat;Nucleotide-binding;Plantdefense;Repeat,TMV resistance protein N.	5e-37	GO_ID:37624	TAIR|gene:2032732 SPTR:Q9SSN3 symbol:AT1G72930.1 [GO:0006952 "defense response" evidence=ISS] InterPro:IPR000157 Pfam:PF01582 GO:GO:0016020 SMART:SM00255 PROSITE:PS50104 EMBL:AC008017 EMBL:AY044312 EMBL:AY065114 EMBL:AY081663 EMBL:AY086809 PIR:E96754 SPTR:Q9SSN3	1e-33
chr2.TM1659.17	99.1.4.4556	GO_ID:37624							TMVRN_NICGU	Alternativesplicing;ATP-binding;Hypersensitiveresponse;Leucine-richrepeat;Nucleotide-binding;Plantdefense;Repeat,TMV resistance protein N.	5e-37	GO_ID:37624	TAIR|gene:2032732 SPTR:Q9SSN3 symbol:AT1G72930.1 [GO:0006952 "defense response" evidence=ISS] InterPro:IPR000157 Pfam:PF01582 GO:GO:0016020 SMART:SM00255 PROSITE:PS50104 EMBL:AC008017 EMBL:AY044312 EMBL:AY065114 EMBL:AY081663 EMBL:AY086809 PIR:E96754 SPTR:Q9SSN3	1e-33
chr6.CM0066.15.1	99.2	Unclassified without homolog
Ljwgs_108262.1	99.1.4.4139	GO_ID:53603										GO_ID:53603	TAIR|gene:2202470 SPTR:Q9C6Z4 symbol:AT1G30130.1 [GO:0005554 "molecular function unknown" evidence=ND] [GO:0000004 "biological process unknown" evidence=ND] EMBL:AC074176 PIR:D86425 InterPro:IPR010775 Pfam:PF07103 SPTR:Q9C6Z4	7e-39
Ljwgs_063763.2	99.1.4.8659	GO_ID:43299										GO_ID:43299	TAIR|gene:2026850 SPTR:Q9CAL7 symbol:AT1G70470.1 [GO:0005554 "molecular function unknown" evidence=ND] [GO:0000004 "biological process unknown" evidence=ND] EMBL:AC010796 EMBL:BT010816 EMBL:BT012610 PIR:E96728 SPTR:Q9CAL7	3e-13
Ljwgs_031759.2	1.1.1.14.1.2	E1.2.4.1B, pdhB pyruvate dehydrogenase E1 component, beta subunit [COG:COG0022]	ath:At1g30120	T2H7.8; pyruvate dehydrogenase E1 component beta subunit, chloroplast [EC:1.2.4.1] [KO:K00162]	6e-49	sll1721	COG0022	1e-39	ODPB_PORPU	Chloroplast;Flavoprotein;Glycolysis;Oxidoreductase;Plastid;Thiaminepyrophosphate,Pyruvate dehydrogenase E1 component beta subunit (EC 1.2.4.1).	1e-40	GO_ID:37478	TAIR|gene:2062350 SPTR:O64688 symbol:AT2G34590 [GO:0000004 "biological process unknown" evidence=ND] [GO:0004802 "transketolase activity" evidence=ISS] InterPro:IPR005475 Pfam:PF02779 Pfam:PF02780 GO:GO:0005739 GO:GO:0006096 HSSP:Q8ZUR7 InterPro:IPR005476 InterPro:IPR009014 EMBL:AC004077 EMBL:AF167983 PIR:E84758 SPTR:O64688	2e-49
Ljwgs_031759.2	1.1.11.3.3	E1.2.4.1B, pdhB pyruvate dehydrogenase E1 component, beta subunit [COG:COG0022]	ath:At1g30120	T2H7.8; pyruvate dehydrogenase E1 component beta subunit, chloroplast [EC:1.2.4.1] [KO:K00162]	6e-49	sll1721	COG0022	1e-39	ODPB_PORPU	Chloroplast;Flavoprotein;Glycolysis;Oxidoreductase;Plastid;Thiaminepyrophosphate,Pyruvate dehydrogenase E1 component beta subunit (EC 1.2.4.1).	1e-40	GO_ID:37478	TAIR|gene:2062350 SPTR:O64688 symbol:AT2G34590 [GO:0000004 "biological process unknown" evidence=ND] [GO:0004802 "transketolase activity" evidence=ISS] InterPro:IPR005475 Pfam:PF02779 Pfam:PF02780 GO:GO:0005739 GO:GO:0006096 HSSP:Q8ZUR7 InterPro:IPR005476 InterPro:IPR009014 EMBL:AC004077 EMBL:AF167983 PIR:E84758 SPTR:O64688	2e-49
Ljwgs_031759.2	1.8.3.2	E2.2.1.1, tktA, tktB transketolase [EC:2.2.1.1] [COG:COG0021] [GO:0004802]	ath:At1g30120	T2H7.8; pyruvate dehydrogenase E1 component beta subunit, chloroplast [EC:1.2.4.1] [KO:K00162]	6e-49	sll1721	COG0022	1e-39	ODPB_PORPU	Chloroplast;Flavoprotein;Glycolysis;Oxidoreductase;Plastid;Thiaminepyrophosphate,Pyruvate dehydrogenase E1 component beta subunit (EC 1.2.4.1).	1e-40	GO_ID:37478	TAIR|gene:2062350 SPTR:O64688 symbol:AT2G34590 [GO:0000004 "biological process unknown" evidence=ND] [GO:0004802 "transketolase activity" evidence=ISS] InterPro:IPR005475 Pfam:PF02779 Pfam:PF02780 GO:GO:0005739 GO:GO:0006096 HSSP:Q8ZUR7 InterPro:IPR005476 InterPro:IPR009014 EMBL:AC004077 EMBL:AF167983 PIR:E84758 SPTR:O64688	2e-49
Ljwgs_031759.2	1.1.14.40.2	E1.2.4.1B, pdhB pyruvate dehydrogenase E1 component, beta subunit [COG:COG0022]	ath:At1g30120	T2H7.8; pyruvate dehydrogenase E1 component beta subunit, chloroplast [EC:1.2.4.1] [KO:K00162]	6e-49	sll1721	COG0022	1e-39	ODPB_PORPU	Chloroplast;Flavoprotein;Glycolysis;Oxidoreductase;Plastid;Thiaminepyrophosphate,Pyruvate dehydrogenase E1 component beta subunit (EC 1.2.4.1).	1e-40	GO_ID:37478	TAIR|gene:2062350 SPTR:O64688 symbol:AT2G34590 [GO:0000004 "biological process unknown" evidence=ND] [GO:0004802 "transketolase activity" evidence=ISS] InterPro:IPR005475 Pfam:PF02779 Pfam:PF02780 GO:GO:0005739 GO:GO:0006096 HSSP:Q8ZUR7 InterPro:IPR005476 InterPro:IPR009014 EMBL:AC004077 EMBL:AF167983 PIR:E84758 SPTR:O64688	2e-49
Ljwgs_031759.2	1.1.3.7	E2.2.1.1, tktA, tktB transketolase [EC:2.2.1.1] [COG:COG0021] [GO:0004802]	ath:At1g30120	T2H7.8; pyruvate dehydrogenase E1 component beta subunit, chloroplast [EC:1.2.4.1] [KO:K00162]	6e-49	sll1721	COG0022	1e-39	ODPB_PORPU	Chloroplast;Flavoprotein;Glycolysis;Oxidoreductase;Plastid;Thiaminepyrophosphate,Pyruvate dehydrogenase E1 component beta subunit (EC 1.2.4.1).	1e-40	GO_ID:37478	TAIR|gene:2062350 SPTR:O64688 symbol:AT2G34590 [GO:0000004 "biological process unknown" evidence=ND] [GO:0004802 "transketolase activity" evidence=ISS] InterPro:IPR005475 Pfam:PF02779 Pfam:PF02780 GO:GO:0005739 GO:GO:0006096 HSSP:Q8ZUR7 InterPro:IPR005476 InterPro:IPR009014 EMBL:AC004077 EMBL:AF167983 PIR:E84758 SPTR:O64688	2e-49
Ljwgs_031759.2	1.5.7.14.2	E1.2.4.1B, pdhB pyruvate dehydrogenase E1 component, beta subunit [COG:COG0022]	ath:At1g30120	T2H7.8; pyruvate dehydrogenase E1 component beta subunit, chloroplast [EC:1.2.4.1] [KO:K00162]	6e-49	sll1721	COG0022	1e-39	ODPB_PORPU	Chloroplast;Flavoprotein;Glycolysis;Oxidoreductase;Plastid;Thiaminepyrophosphate,Pyruvate dehydrogenase E1 component beta subunit (EC 1.2.4.1).	1e-40	GO_ID:37478	TAIR|gene:2062350 SPTR:O64688 symbol:AT2G34590 [GO:0000004 "biological process unknown" evidence=ND] [GO:0004802 "transketolase activity" evidence=ISS] InterPro:IPR005475 Pfam:PF02779 Pfam:PF02780 GO:GO:0005739 GO:GO:0006096 HSSP:Q8ZUR7 InterPro:IPR005476 InterPro:IPR009014 EMBL:AC004077 EMBL:AF167983 PIR:E84758 SPTR:O64688	2e-49
Ljwgs_031759.2	1.2.4.6	E2.2.1.1, tktA, tktB transketolase [EC:2.2.1.1] [COG:COG0021] [GO:0004802]	ath:At1g30120	T2H7.8; pyruvate dehydrogenase E1 component beta subunit, chloroplast [EC:1.2.4.1] [KO:K00162]	6e-49	sll1721	COG0022	1e-39	ODPB_PORPU	Chloroplast;Flavoprotein;Glycolysis;Oxidoreductase;Plastid;Thiaminepyrophosphate,Pyruvate dehydrogenase E1 component beta subunit (EC 1.2.4.1).	1e-40	GO_ID:37478	TAIR|gene:2062350 SPTR:O64688 symbol:AT2G34590 [GO:0000004 "biological process unknown" evidence=ND] [GO:0004802 "transketolase activity" evidence=ISS] InterPro:IPR005475 Pfam:PF02779 Pfam:PF02780 GO:GO:0005739 GO:GO:0006096 HSSP:Q8ZUR7 InterPro:IPR005476 InterPro:IPR009014 EMBL:AC004077 EMBL:AF167983 PIR:E84758 SPTR:O64688	2e-49
Ljwgs_031759.2	1.5.6.3.2	E1.2.4.4B, bkdA2 2-oxoisovalerate dehydrogenase beta subunit [COG:COG0022]	ath:At1g30120	T2H7.8; pyruvate dehydrogenase E1 component beta subunit, chloroplast [EC:1.2.4.1] [KO:K00162]	6e-49	sll1721	COG0022	1e-39	ODPB_PORPU	Chloroplast;Flavoprotein;Glycolysis;Oxidoreductase;Plastid;Thiaminepyrophosphate,Pyruvate dehydrogenase E1 component beta subunit (EC 1.2.4.1).	1e-40	GO_ID:37478	TAIR|gene:2062350 SPTR:O64688 symbol:AT2G34590 [GO:0000004 "biological process unknown" evidence=ND] [GO:0004802 "transketolase activity" evidence=ISS] InterPro:IPR005475 Pfam:PF02779 Pfam:PF02780 GO:GO:0005739 GO:GO:0006096 HSSP:Q8ZUR7 InterPro:IPR005476 InterPro:IPR009014 EMBL:AC004077 EMBL:AF167983 PIR:E84758 SPTR:O64688	2e-49
Ljwgs_111271.1	1.2.10.1	E3.6.3.6 H+-transporting ATPase [EC:3.6.3.6] [COG:COG0474] [GO:0008553] [TC:3.A.3.3]	mmu:11982	Atp10a; ATPase, class V, type 10A [EC:3.6.3.1] [KO:K01530]	2e-43	YAL026c	COG0474	1e-34	ALA1_ARATH	ATP-binding;Hydrolase;Magnesium;Membrane;Metal-binding;Multigenefamily;Nucleotide-binding;Phosphorylation;Transmembrane,Phospholipid-transporting ATPase 1 (EC 3.6.3.1) (Aminophospholipid flippase 1).	6e-82	GO_ID:26182	TAIR|gene:3710722 SPTR:P98204 symbol:AT5G04930.1 [GO:0015662 "ATPase activity, coupled to transmembrane movement of ions, phosphorylative mechanism" evidence=ISS] InterPro:IPR005834 InterPro:IPR001757 InterPro:IPR006539 Pfam:PF00702 Prosite:PS00154 PRINTS:PR00119 TIGRFAMs:TIGR01494 TIGRFAMs:TIGR01652 EMBL:AB005245 EMBL:AF175769 SPTR:P98204	2e-82
Ljwgs_111271.1	1.1.8.53	E3.6.1.- [EC:3.6.1.-] [COG:COG0003 COG0474 COG0494]	mmu:11982	Atp10a; ATPase, class V, type 10A [EC:3.6.3.1] [KO:K01530]	2e-43	YAL026c	COG0474	1e-34	ALA1_ARATH	ATP-binding;Hydrolase;Magnesium;Membrane;Metal-binding;Multigenefamily;Nucleotide-binding;Phosphorylation;Transmembrane,Phospholipid-transporting ATPase 1 (EC 3.6.3.1) (Aminophospholipid flippase 1).	6e-82	GO_ID:26182	TAIR|gene:3710722 SPTR:P98204 symbol:AT5G04930.1 [GO:0015662 "ATPase activity, coupled to transmembrane movement of ions, phosphorylative mechanism" evidence=ISS] InterPro:IPR005834 InterPro:IPR001757 InterPro:IPR006539 Pfam:PF00702 Prosite:PS00154 PRINTS:PR00119 TIGRFAMs:TIGR01494 TIGRFAMs:TIGR01652 EMBL:AB005245 EMBL:AF175769 SPTR:P98204	2e-82
Ljwgs_111271.1	1.2.10.6	E3.6.3.2, mgtA, mgtB Mg2+-importing ATPase [EC:3.6.3.2] [COG:COG0474] [GO:0015444] [TC:3.A.3.4]	mmu:11982	Atp10a; ATPase, class V, type 10A [EC:3.6.3.1] [KO:K01530]	2e-43	YAL026c	COG0474	1e-34	ALA1_ARATH	ATP-binding;Hydrolase;Magnesium;Membrane;Metal-binding;Multigenefamily;Nucleotide-binding;Phosphorylation;Transmembrane,Phospholipid-transporting ATPase 1 (EC 3.6.3.1) (Aminophospholipid flippase 1).	6e-82	GO_ID:26182	TAIR|gene:3710722 SPTR:P98204 symbol:AT5G04930.1 [GO:0015662 "ATPase activity, coupled to transmembrane movement of ions, phosphorylative mechanism" evidence=ISS] InterPro:IPR005834 InterPro:IPR001757 InterPro:IPR006539 Pfam:PF00702 Prosite:PS00154 PRINTS:PR00119 TIGRFAMs:TIGR01494 TIGRFAMs:TIGR01652 EMBL:AB005245 EMBL:AF175769 SPTR:P98204	2e-82
Ljwgs_111271.1	1.2.10.3	E3.6.3.8 Ca2+-transporting ATPase [EC:3.6.3.8] [COG:COG0474] [GO:0005388] [TC:3.A.3.2]	mmu:11982	Atp10a; ATPase, class V, type 10A [EC:3.6.3.1] [KO:K01530]	2e-43	YAL026c	COG0474	1e-34	ALA1_ARATH	ATP-binding;Hydrolase;Magnesium;Membrane;Metal-binding;Multigenefamily;Nucleotide-binding;Phosphorylation;Transmembrane,Phospholipid-transporting ATPase 1 (EC 3.6.3.1) (Aminophospholipid flippase 1).	6e-82	GO_ID:26182	TAIR|gene:3710722 SPTR:P98204 symbol:AT5G04930.1 [GO:0015662 "ATPase activity, coupled to transmembrane movement of ions, phosphorylative mechanism" evidence=ISS] InterPro:IPR005834 InterPro:IPR001757 InterPro:IPR006539 Pfam:PF00702 Prosite:PS00154 PRINTS:PR00119 TIGRFAMs:TIGR01494 TIGRFAMs:TIGR01652 EMBL:AB005245 EMBL:AF175769 SPTR:P98204	2e-82
Ljwgs_111271.1	1.9.7.3	E3.6.1.- [EC:3.6.1.-] [COG:COG0003 COG0474 COG0494]	mmu:11982	Atp10a; ATPase, class V, type 10A [EC:3.6.3.1] [KO:K01530]	2e-43	YAL026c	COG0474	1e-34	ALA1_ARATH	ATP-binding;Hydrolase;Magnesium;Membrane;Metal-binding;Multigenefamily;Nucleotide-binding;Phosphorylation;Transmembrane,Phospholipid-transporting ATPase 1 (EC 3.6.3.1) (Aminophospholipid flippase 1).	6e-82	GO_ID:26182	TAIR|gene:3710722 SPTR:P98204 symbol:AT5G04930.1 [GO:0015662 "ATPase activity, coupled to transmembrane movement of ions, phosphorylative mechanism" evidence=ISS] InterPro:IPR005834 InterPro:IPR001757 InterPro:IPR006539 Pfam:PF00702 Prosite:PS00154 PRINTS:PR00119 TIGRFAMs:TIGR01494 TIGRFAMs:TIGR01652 EMBL:AB005245 EMBL:AF175769 SPTR:P98204	2e-82
Ljwgs_111271.1	1.2.1.11	E3.6.3.6 H+-transporting ATPase [EC:3.6.3.6] [COG:COG0474] [GO:0008553] [TC:3.A.3.3]	mmu:11982	Atp10a; ATPase, class V, type 10A [EC:3.6.3.1] [KO:K01530]	2e-43	YAL026c	COG0474	1e-34	ALA1_ARATH	ATP-binding;Hydrolase;Magnesium;Membrane;Metal-binding;Multigenefamily;Nucleotide-binding;Phosphorylation;Transmembrane,Phospholipid-transporting ATPase 1 (EC 3.6.3.1) (Aminophospholipid flippase 1).	6e-82	GO_ID:26182	TAIR|gene:3710722 SPTR:P98204 symbol:AT5G04930.1 [GO:0015662 "ATPase activity, coupled to transmembrane movement of ions, phosphorylative mechanism" evidence=ISS] InterPro:IPR005834 InterPro:IPR001757 InterPro:IPR006539 Pfam:PF00702 Prosite:PS00154 PRINTS:PR00119 TIGRFAMs:TIGR01494 TIGRFAMs:TIGR01652 EMBL:AB005245 EMBL:AF175769 SPTR:P98204	2e-82
chr1.CM0001.60	99.1.3.1.119	EC 3.1.1.-							EST_HEVBR	Allergen;Directproteinsequencing;Glycoprotein;Hydrolase;Plantdefense;Signal,Esterase precursor (EC 3.1.1.-) (Early nodule-specific protein homolog) (Latex allergen Hev b 13).	7e-81	GO_ID:8926	TAIR|gene:2145692 SPTR:Q9LY84 symbol:AT5G14450.1 [GO:0016789 "carboxylic ester hydrolase activity" evidence=ISS] INTERPRO:IPR001087 Pfam:PF00657 EMBL:AL163817 EMBL:AK118393 EMBL:BT005338 PIR:T48618 SPTR:Q9LY84	2e-109
chr1.CM0001.60	99.1.4.4832	GO_ID:8926							EST_HEVBR	Allergen;Directproteinsequencing;Glycoprotein;Hydrolase;Plantdefense;Signal,Esterase precursor (EC 3.1.1.-) (Early nodule-specific protein homolog) (Latex allergen Hev b 13).	7e-81	GO_ID:8926	TAIR|gene:2145692 SPTR:Q9LY84 symbol:AT5G14450.1 [GO:0016789 "carboxylic ester hydrolase activity" evidence=ISS] INTERPRO:IPR001087 Pfam:PF00657 EMBL:AL163817 EMBL:AK118393 EMBL:BT005338 PIR:T48618 SPTR:Q9LY84	2e-109
chr2.CM0191.74	99.1.4.2042	GO_ID:31938							FLA1_ARATH	Glycoprotein;GPI-anchor;Lipoprotein;Membrane;Repeat;Signal,Fasciclin-like arabinogalactan protein 1 precursor.	2e-104	GO_ID:31938	TAIR|gene:2162196 SPTR:Q9FM65 symbol:AT5G55730.1 [GO:0005554 "molecular function unknown" evidence=TAS] [GO:0031225 "anchored to membrane" evidence=TAS] InterPro:IPR000782 PROSITE:PS50213 EMBL:AB009050 EMBL:AF333970 EMBL:BT002537 EMBL:BT008510 EMBL:AY088827 GeneFarm:3758 SPTR:Q9FM65	7e-105
chr2.CM0191.74	99.1.3.2.1047	FLA1_ARATH							FLA1_ARATH	Glycoprotein;GPI-anchor;Lipoprotein;Membrane;Repeat;Signal,Fasciclin-like arabinogalactan protein 1 precursor.	2e-104	GO_ID:31938	TAIR|gene:2162196 SPTR:Q9FM65 symbol:AT5G55730.1 [GO:0005554 "molecular function unknown" evidence=TAS] [GO:0031225 "anchored to membrane" evidence=TAS] InterPro:IPR000782 PROSITE:PS50213 EMBL:AB009050 EMBL:AF333970 EMBL:BT002537 EMBL:BT008510 EMBL:AY088827 GeneFarm:3758 SPTR:Q9FM65	7e-105
chr2.CM0201.5	1.10.6.2	E1.2.1.44 cinnamoyl-CoA reductase [EC:1.2.1.44] [GO:0016621]										GO_ID:7446	TAIR|gene:3443551 SPTR:Q9LYJ0 symbol:AT5G14700.1 [GO:0008372 "cellular component unknown" evidence=ND] [GO:0009809 "lignin biosynthesis" evidence=ISS] [GO:0016621 "cinnamoyl-CoA reductase activity" evidence=ISS] InterPro:IPR001509 Pfam:PF01370 EMBL:AL163792 EMBL:AY056216 EMBL:AY091401 PIR:T48643 SPTR:Q9LYJ0	3e-25
Ljwgs_009546.1	1.9.4.15	E2.7.1.- [EC:2.7.1.-] [COG:COG0515 COG1493]	hsa:673	BRAF; v-raf murine sarcoma viral oncogene homolog B1 [EC:2.7.1.-] [KO:K04365]	5e-19	YGL179c	COG0515	4e-15	KYK2_DICDI	ATP-binding;Kinase;Nucleotide-binding;Phosphorylation;Transferase;Tyrosine-proteinkinase,Tyrosine-protein kinase 2 (EC 2.7.1.112) (Fragment).	2e-21	GO_ID:17086	TAIR|gene:2154572 SPTR:Q9FIL6 symbol:AT5G58950.1 [GO:0016301 "kinase activity" evidence=ISS] InterPro:IPR000719 InterPro:IPR008271 INTERPRO:IPR001245 Prosite:PS00108 PRINTS:PR00109 ProDom:PD000001 PROSITE:PS50011 HSSP:P11362 EMBL:AB016885 EMBL:AY092959 EMBL:BT010172 SPTR:Q9FIL6	2e-87
Ljwgs_009546.1	3.2.2.18	BRAF v-raf murine sarcoma viral oncogene homolog B1 [EC:2.7.1.-]	hsa:673	BRAF; v-raf murine sarcoma viral oncogene homolog B1 [EC:2.7.1.-] [KO:K04365]	5e-19	YGL179c	COG0515	4e-15	KYK2_DICDI	ATP-binding;Kinase;Nucleotide-binding;Phosphorylation;Transferase;Tyrosine-proteinkinase,Tyrosine-protein kinase 2 (EC 2.7.1.112) (Fragment).	2e-21	GO_ID:17086	TAIR|gene:2154572 SPTR:Q9FIL6 symbol:AT5G58950.1 [GO:0016301 "kinase activity" evidence=ISS] InterPro:IPR000719 InterPro:IPR008271 INTERPRO:IPR001245 Prosite:PS00108 PRINTS:PR00109 ProDom:PD000001 PROSITE:PS50011 HSSP:P11362 EMBL:AB016885 EMBL:AY092959 EMBL:BT010172 SPTR:Q9FIL6	2e-87
Ljwgs_009546.1	1.1.17.19	E2.7.1.- [EC:2.7.1.-] [COG:COG0515 COG1493]	hsa:673	BRAF; v-raf murine sarcoma viral oncogene homolog B1 [EC:2.7.1.-] [KO:K04365]	5e-19	YGL179c	COG0515	4e-15	KYK2_DICDI	ATP-binding;Kinase;Nucleotide-binding;Phosphorylation;Transferase;Tyrosine-proteinkinase,Tyrosine-protein kinase 2 (EC 2.7.1.112) (Fragment).	2e-21	GO_ID:17086	TAIR|gene:2154572 SPTR:Q9FIL6 symbol:AT5G58950.1 [GO:0016301 "kinase activity" evidence=ISS] InterPro:IPR000719 InterPro:IPR008271 INTERPRO:IPR001245 Prosite:PS00108 PRINTS:PR00109 ProDom:PD000001 PROSITE:PS50011 HSSP:P11362 EMBL:AB016885 EMBL:AY092959 EMBL:BT010172 SPTR:Q9FIL6	2e-87
Ljwgs_009546.1	4.3.1.61	BRAF v-raf murine sarcoma viral oncogene homolog B1 [EC:2.7.1.-]	hsa:673	BRAF; v-raf murine sarcoma viral oncogene homolog B1 [EC:2.7.1.-] [KO:K04365]	5e-19	YGL179c	COG0515	4e-15	KYK2_DICDI	ATP-binding;Kinase;Nucleotide-binding;Phosphorylation;Transferase;Tyrosine-proteinkinase,Tyrosine-protein kinase 2 (EC 2.7.1.112) (Fragment).	2e-21	GO_ID:17086	TAIR|gene:2154572 SPTR:Q9FIL6 symbol:AT5G58950.1 [GO:0016301 "kinase activity" evidence=ISS] InterPro:IPR000719 InterPro:IPR008271 INTERPRO:IPR001245 Prosite:PS00108 PRINTS:PR00109 ProDom:PD000001 PROSITE:PS50011 HSSP:P11362 EMBL:AB016885 EMBL:AY092959 EMBL:BT010172 SPTR:Q9FIL6	2e-87
Ljwgs_009546.1	3.2.9.105	PTK2B, FAK2 protein tyrosine kinase 2 beta [EC:2.7.1.112]	hsa:673	BRAF; v-raf murine sarcoma viral oncogene homolog B1 [EC:2.7.1.-] [KO:K04365]	5e-19	YGL179c	COG0515	4e-15	KYK2_DICDI	ATP-binding;Kinase;Nucleotide-binding;Phosphorylation;Transferase;Tyrosine-proteinkinase,Tyrosine-protein kinase 2 (EC 2.7.1.112) (Fragment).	2e-21	GO_ID:17086	TAIR|gene:2154572 SPTR:Q9FIL6 symbol:AT5G58950.1 [GO:0016301 "kinase activity" evidence=ISS] InterPro:IPR000719 InterPro:IPR008271 INTERPRO:IPR001245 Prosite:PS00108 PRINTS:PR00109 ProDom:PD000001 PROSITE:PS50011 HSSP:P11362 EMBL:AB016885 EMBL:AY092959 EMBL:BT010172 SPTR:Q9FIL6	2e-87
Ljwgs_009546.1	1.7.8.19	WAAY, rfaY lipopolysaccharide core biosynthesis protein RFAY [EC:2.7.-.-] [COG:COG0515]	hsa:673	BRAF; v-raf murine sarcoma viral oncogene homolog B1 [EC:2.7.1.-] [KO:K04365]	5e-19	YGL179c	COG0515	4e-15	KYK2_DICDI	ATP-binding;Kinase;Nucleotide-binding;Phosphorylation;Transferase;Tyrosine-proteinkinase,Tyrosine-protein kinase 2 (EC 2.7.1.112) (Fragment).	2e-21	GO_ID:17086	TAIR|gene:2154572 SPTR:Q9FIL6 symbol:AT5G58950.1 [GO:0016301 "kinase activity" evidence=ISS] InterPro:IPR000719 InterPro:IPR008271 INTERPRO:IPR001245 Prosite:PS00108 PRINTS:PR00109 ProDom:PD000001 PROSITE:PS50011 HSSP:P11362 EMBL:AB016885 EMBL:AY092959 EMBL:BT010172 SPTR:Q9FIL6	2e-87
Ljwgs_009546.1	3.2.2.14	[EC:2.7.1.112]	hsa:673	BRAF; v-raf murine sarcoma viral oncogene homolog B1 [EC:2.7.1.-] [KO:K04365]	5e-19	YGL179c	COG0515	4e-15	KYK2_DICDI	ATP-binding;Kinase;Nucleotide-binding;Phosphorylation;Transferase;Tyrosine-proteinkinase,Tyrosine-protein kinase 2 (EC 2.7.1.112) (Fragment).	2e-21	GO_ID:17086	TAIR|gene:2154572 SPTR:Q9FIL6 symbol:AT5G58950.1 [GO:0016301 "kinase activity" evidence=ISS] InterPro:IPR000719 InterPro:IPR008271 INTERPRO:IPR001245 Prosite:PS00108 PRINTS:PR00109 ProDom:PD000001 PROSITE:PS50011 HSSP:P11362 EMBL:AB016885 EMBL:AY092959 EMBL:BT010172 SPTR:Q9FIL6	2e-87
Ljwgs_009546.1	3.2.8.1	JAK Janus kinase [EC:2.7.1.112] [GO:0004718]	hsa:673	BRAF; v-raf murine sarcoma viral oncogene homolog B1 [EC:2.7.1.-] [KO:K04365]	5e-19	YGL179c	COG0515	4e-15	KYK2_DICDI	ATP-binding;Kinase;Nucleotide-binding;Phosphorylation;Transferase;Tyrosine-proteinkinase,Tyrosine-protein kinase 2 (EC 2.7.1.112) (Fragment).	2e-21	GO_ID:17086	TAIR|gene:2154572 SPTR:Q9FIL6 symbol:AT5G58950.1 [GO:0016301 "kinase activity" evidence=ISS] InterPro:IPR000719 InterPro:IPR008271 INTERPRO:IPR001245 Prosite:PS00108 PRINTS:PR00109 ProDom:PD000001 PROSITE:PS50011 HSSP:P11362 EMBL:AB016885 EMBL:AY092959 EMBL:BT010172 SPTR:Q9FIL6	2e-87
Ljwgs_009546.1	1.11.16.8	E2.7.1.- [EC:2.7.1.-] [COG:COG0515 COG1493]	hsa:673	BRAF; v-raf murine sarcoma viral oncogene homolog B1 [EC:2.7.1.-] [KO:K04365]	5e-19	YGL179c	COG0515	4e-15	KYK2_DICDI	ATP-binding;Kinase;Nucleotide-binding;Phosphorylation;Transferase;Tyrosine-proteinkinase,Tyrosine-protein kinase 2 (EC 2.7.1.112) (Fragment).	2e-21	GO_ID:17086	TAIR|gene:2154572 SPTR:Q9FIL6 symbol:AT5G58950.1 [GO:0016301 "kinase activity" evidence=ISS] InterPro:IPR000719 InterPro:IPR008271 INTERPRO:IPR001245 Prosite:PS00108 PRINTS:PR00109 ProDom:PD000001 PROSITE:PS50011 HSSP:P11362 EMBL:AB016885 EMBL:AY092959 EMBL:BT010172 SPTR:Q9FIL6	2e-87
Ljwgs_009546.1	4.2.4	Cell cycle [CLASS:04110] [PATH:hsa04110] [COG:COG0515]	hsa:673	BRAF; v-raf murine sarcoma viral oncogene homolog B1 [EC:2.7.1.-] [KO:K04365]	5e-19	YGL179c	COG0515	4e-15	KYK2_DICDI	ATP-binding;Kinase;Nucleotide-binding;Phosphorylation;Transferase;Tyrosine-proteinkinase,Tyrosine-protein kinase 2 (EC 2.7.1.112) (Fragment).	2e-21	GO_ID:17086	TAIR|gene:2154572 SPTR:Q9FIL6 symbol:AT5G58950.1 [GO:0016301 "kinase activity" evidence=ISS] InterPro:IPR000719 InterPro:IPR008271 INTERPRO:IPR001245 Prosite:PS00108 PRINTS:PR00109 ProDom:PD000001 PROSITE:PS50011 HSSP:P11362 EMBL:AB016885 EMBL:AY092959 EMBL:BT010172 SPTR:Q9FIL6	2e-87
Ljwgs_009546.1	4.1.3.32	BRAF v-raf murine sarcoma viral oncogene homolog B1 [EC:2.7.1.-]	hsa:673	BRAF; v-raf murine sarcoma viral oncogene homolog B1 [EC:2.7.1.-] [KO:K04365]	5e-19	YGL179c	COG0515	4e-15	KYK2_DICDI	ATP-binding;Kinase;Nucleotide-binding;Phosphorylation;Transferase;Tyrosine-proteinkinase,Tyrosine-protein kinase 2 (EC 2.7.1.112) (Fragment).	2e-21	GO_ID:17086	TAIR|gene:2154572 SPTR:Q9FIL6 symbol:AT5G58950.1 [GO:0016301 "kinase activity" evidence=ISS] InterPro:IPR000719 InterPro:IPR008271 INTERPRO:IPR001245 Prosite:PS00108 PRINTS:PR00109 ProDom:PD000001 PROSITE:PS50011 HSSP:P11362 EMBL:AB016885 EMBL:AY092959 EMBL:BT010172 SPTR:Q9FIL6	2e-87
Ljwgs_009546.1	3.2.9.75	EGFR, ERBB1 epidermal growth factor receptor [GO:0005006] [EC:2.7.1.112]	hsa:673	BRAF; v-raf murine sarcoma viral oncogene homolog B1 [EC:2.7.1.-] [KO:K04365]	5e-19	YGL179c	COG0515	4e-15	KYK2_DICDI	ATP-binding;Kinase;Nucleotide-binding;Phosphorylation;Transferase;Tyrosine-proteinkinase,Tyrosine-protein kinase 2 (EC 2.7.1.112) (Fragment).	2e-21	GO_ID:17086	TAIR|gene:2154572 SPTR:Q9FIL6 symbol:AT5G58950.1 [GO:0016301 "kinase activity" evidence=ISS] InterPro:IPR000719 InterPro:IPR008271 INTERPRO:IPR001245 Prosite:PS00108 PRINTS:PR00109 ProDom:PD000001 PROSITE:PS50011 HSSP:P11362 EMBL:AB016885 EMBL:AY092959 EMBL:BT010172 SPTR:Q9FIL6	2e-87
TC12166	99.2	Unclassified without homolog
Ljwgs_025993.1	1.7.14.9	E2.4.1.69 galactoside 2-L-fucosyltransferase [EC:2.4.1.69] [GO:0008107] [CAZy:GT11 GT37 GT74]	ath:At2g03220	T18E12.11; galactoside 2-alpha-L-fucosyltransferase / xyloglucan alpha-(1,2)-fucosyltransferase (FUT1) (FT1) [EC:2.4.1.69] [KO:K00718]	8e-25				FUT1_PEA	Cellwall;Glycoprotein;Glycosyltransferase;Golgistack;Membrane;Signal-anchor;Transferase;Transmembrane,Galactoside 2-alpha-L-fucosyltransferase (EC 2.4.1.69) (Xyloglucan alpha-(1,2)-fucosyltransferase) (PsFT1).	8e-26	GO_ID:39786	TAIR|gene:2056885 SPTR:Q9SWH5 symbol:AT2G03220.1 [GO:0008417 "fucosyltransferase activity" evidence=TAS] [GO:0009832 "cell wall biosynthesis (sensu Magnoliophyta)" evidence=TAS] [GO:0016757 "transferase activity, transferring glycosyl groups" evidence=ISS] InterPro:IPR004938 Pfam:PF03254 InterPro:IPR010255 EMBL:AC005313 EMBL:AF154111 EMBL:AY139993 EMBL:BT002477 EMBL:BT003401 PIR:T02704 SPTR:Q9SWH5	2e-25
Ljwgs_025993.1	1.7.12.2	E2.4.1.69 galactoside 2-L-fucosyltransferase [EC:2.4.1.69] [GO:0008107] [CAZy:GT11 GT37 GT74]	ath:At2g03220	T18E12.11; galactoside 2-alpha-L-fucosyltransferase / xyloglucan alpha-(1,2)-fucosyltransferase (FUT1) (FT1) [EC:2.4.1.69] [KO:K00718]	8e-25				FUT1_PEA	Cellwall;Glycoprotein;Glycosyltransferase;Golgistack;Membrane;Signal-anchor;Transferase;Transmembrane,Galactoside 2-alpha-L-fucosyltransferase (EC 2.4.1.69) (Xyloglucan alpha-(1,2)-fucosyltransferase) (PsFT1).	8e-26	GO_ID:39786	TAIR|gene:2056885 SPTR:Q9SWH5 symbol:AT2G03220.1 [GO:0008417 "fucosyltransferase activity" evidence=TAS] [GO:0009832 "cell wall biosynthesis (sensu Magnoliophyta)" evidence=TAS] [GO:0016757 "transferase activity, transferring glycosyl groups" evidence=ISS] InterPro:IPR004938 Pfam:PF03254 InterPro:IPR010255 EMBL:AC005313 EMBL:AF154111 EMBL:AY139993 EMBL:BT002477 EMBL:BT003401 PIR:T02704 SPTR:Q9SWH5	2e-25
Ljwgs_025993.1	1.7.13.3	E2.4.1.69 galactoside 2-L-fucosyltransferase [EC:2.4.1.69] [GO:0008107] [CAZy:GT11 GT37 GT74]	ath:At2g03220	T18E12.11; galactoside 2-alpha-L-fucosyltransferase / xyloglucan alpha-(1,2)-fucosyltransferase (FUT1) (FT1) [EC:2.4.1.69] [KO:K00718]	8e-25				FUT1_PEA	Cellwall;Glycoprotein;Glycosyltransferase;Golgistack;Membrane;Signal-anchor;Transferase;Transmembrane,Galactoside 2-alpha-L-fucosyltransferase (EC 2.4.1.69) (Xyloglucan alpha-(1,2)-fucosyltransferase) (PsFT1).	8e-26	GO_ID:39786	TAIR|gene:2056885 SPTR:Q9SWH5 symbol:AT2G03220.1 [GO:0008417 "fucosyltransferase activity" evidence=TAS] [GO:0009832 "cell wall biosynthesis (sensu Magnoliophyta)" evidence=TAS] [GO:0016757 "transferase activity, transferring glycosyl groups" evidence=ISS] InterPro:IPR004938 Pfam:PF03254 InterPro:IPR010255 EMBL:AC005313 EMBL:AF154111 EMBL:AY139993 EMBL:BT002477 EMBL:BT003401 PIR:T02704 SPTR:Q9SWH5	2e-25
Ljwgs_015261.1	99.1.3.2.1763	WRK33_ARATH							WRK33_ARATH	DNA-binding;Nuclearprotein;Repeat;Transcription;Transcriptionregulation,Probable WRKY transcription factor 33 (WRKY DNA-binding protein 33).	7e-73
chr1.CM0133.64.1	1.9.4.15	E2.7.1.- [EC:2.7.1.-] [COG:COG0515 COG1493]	ath:At5g02290	T1E22.50; protein kinase, putative [EC:2.7.1.37] [KO:K00870]	3e-98	YDR523c	COG0515	1e-17	APK1B_ARATH	ATP-binding;Chloroplast;Kinase;Multigenefamily;Nucleotide-binding;Plastid;Serine/threonine-proteinkinase;Transferase;Transitpeptide;Tyrosine-proteinkinase,Protein kinase APK1B, chloroplast precursor (EC 2.7.1.-).	2e-101	GO_ID:5087	TAIR|gene:2064711 SPTR:Q9ZUF4 symbol:AT2G05940.1 [GO:0008372 "cellular component unknown" evidence=ND] [GO:0016301 "kinase activity" evidence=ISS] InterPro:IPR000719 InterPro:IPR008271 Prosite:PS00108 ProDom:PD000001 PROSITE:PS50011 EMBL:AC005970 EMBL:AY056245 EMBL:AY113963 PIR:C84473 SPTR:Q9ZUF4	1e-138
chr1.CM0133.64.1	1.7.8.19	WAAY, rfaY lipopolysaccharide core biosynthesis protein RFAY [EC:2.7.-.-] [COG:COG0515]	ath:At5g02290	T1E22.50; protein kinase, putative [EC:2.7.1.37] [KO:K00870]	3e-98	YDR523c	COG0515	1e-17	APK1B_ARATH	ATP-binding;Chloroplast;Kinase;Multigenefamily;Nucleotide-binding;Plastid;Serine/threonine-proteinkinase;Transferase;Transitpeptide;Tyrosine-proteinkinase,Protein kinase APK1B, chloroplast precursor (EC 2.7.1.-).	2e-101	GO_ID:5087	TAIR|gene:2064711 SPTR:Q9ZUF4 symbol:AT2G05940.1 [GO:0008372 "cellular component unknown" evidence=ND] [GO:0016301 "kinase activity" evidence=ISS] InterPro:IPR000719 InterPro:IPR008271 Prosite:PS00108 ProDom:PD000001 PROSITE:PS50011 EMBL:AC005970 EMBL:AY056245 EMBL:AY113963 PIR:C84473 SPTR:Q9ZUF4	1e-138
chr1.CM0133.64.1	1.1.17.19	E2.7.1.- [EC:2.7.1.-] [COG:COG0515 COG1493]	ath:At5g02290	T1E22.50; protein kinase, putative [EC:2.7.1.37] [KO:K00870]	3e-98	YDR523c	COG0515	1e-17	APK1B_ARATH	ATP-binding;Chloroplast;Kinase;Multigenefamily;Nucleotide-binding;Plastid;Serine/threonine-proteinkinase;Transferase;Transitpeptide;Tyrosine-proteinkinase,Protein kinase APK1B, chloroplast precursor (EC 2.7.1.-).	2e-101	GO_ID:5087	TAIR|gene:2064711 SPTR:Q9ZUF4 symbol:AT2G05940.1 [GO:0008372 "cellular component unknown" evidence=ND] [GO:0016301 "kinase activity" evidence=ISS] InterPro:IPR000719 InterPro:IPR008271 Prosite:PS00108 ProDom:PD000001 PROSITE:PS50011 EMBL:AC005970 EMBL:AY056245 EMBL:AY113963 PIR:C84473 SPTR:Q9ZUF4	1e-138
chr1.CM0133.64.1	1.11.16.8	E2.7.1.- [EC:2.7.1.-] [COG:COG0515 COG1493]	ath:At5g02290	T1E22.50; protein kinase, putative [EC:2.7.1.37] [KO:K00870]	3e-98	YDR523c	COG0515	1e-17	APK1B_ARATH	ATP-binding;Chloroplast;Kinase;Multigenefamily;Nucleotide-binding;Plastid;Serine/threonine-proteinkinase;Transferase;Transitpeptide;Tyrosine-proteinkinase,Protein kinase APK1B, chloroplast precursor (EC 2.7.1.-).	2e-101	GO_ID:5087	TAIR|gene:2064711 SPTR:Q9ZUF4 symbol:AT2G05940.1 [GO:0008372 "cellular component unknown" evidence=ND] [GO:0016301 "kinase activity" evidence=ISS] InterPro:IPR000719 InterPro:IPR008271 Prosite:PS00108 ProDom:PD000001 PROSITE:PS50011 EMBL:AC005970 EMBL:AY056245 EMBL:AY113963 PIR:C84473 SPTR:Q9ZUF4	1e-138
chr1.CM0133.64.1	4.2.4	Cell cycle [CLASS:04110] [PATH:hsa04110] [COG:COG0515]	ath:At5g02290	T1E22.50; protein kinase, putative [EC:2.7.1.37] [KO:K00870]	3e-98	YDR523c	COG0515	1e-17	APK1B_ARATH	ATP-binding;Chloroplast;Kinase;Multigenefamily;Nucleotide-binding;Plastid;Serine/threonine-proteinkinase;Transferase;Transitpeptide;Tyrosine-proteinkinase,Protein kinase APK1B, chloroplast precursor (EC 2.7.1.-).	2e-101	GO_ID:5087	TAIR|gene:2064711 SPTR:Q9ZUF4 symbol:AT2G05940.1 [GO:0008372 "cellular component unknown" evidence=ND] [GO:0016301 "kinase activity" evidence=ISS] InterPro:IPR000719 InterPro:IPR008271 Prosite:PS00108 ProDom:PD000001 PROSITE:PS50011 EMBL:AC005970 EMBL:AY056245 EMBL:AY113963 PIR:C84473 SPTR:Q9ZUF4	1e-138
chr4.CM0073.98	3.2.10.30	CALM calmodulin	ath:At5g57580	MUA2.16; calmodulin-binding protein [KO:K02183]	3e-83							GO_ID:27531	TAIR|gene:2174521 SPTR:Q9FKL6 symbol:AT5G57580.1 [GO:0005516 "calmodulin binding" evidence=IEP;TAS] [GO:0008372 "cellular component unknown" evidence=ND] [GO:0000004 "biological process unknown" evidence=ND] EMBL:AB011482 EMBL:AY056289 EMBL:AY091434 SPTR:Q9FKL6	5e-84
chr4.CM0073.98	3.2.11.18	CALM calmodulin	ath:At5g57580	MUA2.16; calmodulin-binding protein [KO:K02183]	3e-83							GO_ID:27531	TAIR|gene:2174521 SPTR:Q9FKL6 symbol:AT5G57580.1 [GO:0005516 "calmodulin binding" evidence=IEP;TAS] [GO:0008372 "cellular component unknown" evidence=ND] [GO:0000004 "biological process unknown" evidence=ND] EMBL:AB011482 EMBL:AY056289 EMBL:AY091434 SPTR:Q9FKL6	5e-84
chr4.CM0073.98	3.2.9.90	CALM calmodulin	ath:At5g57580	MUA2.16; calmodulin-binding protein [KO:K02183]	3e-83							GO_ID:27531	TAIR|gene:2174521 SPTR:Q9FKL6 symbol:AT5G57580.1 [GO:0005516 "calmodulin binding" evidence=IEP;TAS] [GO:0008372 "cellular component unknown" evidence=ND] [GO:0000004 "biological process unknown" evidence=ND] EMBL:AB011482 EMBL:AY056289 EMBL:AY091434 SPTR:Q9FKL6	5e-84
Ljwgs_087854.1	99.1.4.4186	GO_ID:34033										GO_ID:34033	TAIR|gene:2011505 SPTR:Q9C936 symbol:AT1G52820.1 [GO:0016706 "oxidoreductase activity, acting on paired donors, with incorporation or reduction of molecular oxygen, 2-oxoglutarate as one donor, and incorporation of one atom each of oxygen into both donors" evidence=IDA] [GO:0019761 "glucosinolate biosynthesis" evidence=IDA] Pfam:PF03171 InterPro:IPR005123 EMBL:AC019018 PIR:D96569 SPTR:Q9C936	1e-26
Ljwgs_017583.1	1.4.1.16	E6.3.5.2, guaA GMP synthase (glutamine-hydrolysing) [EC:6.3.5.2] [COG:COG0518 COG0519] [GO:0003922]	ath:At1g63660	F24D7.15; GMP synthase [glutamine-hydrolyzing], putative / glutamine amidotransferase, putative [EC:6.3.5.2] [KO:K01951]	3e-131	DR1874_1	COG0518	5e-42	GUAA_BRAJA	ATP-binding;Completeproteome;Glutamineamidotransferase;GMPbiosynthesis;Ligase;Nucleotide-binding;Purinebiosynthesis,GMP synthase [glutamine-hydrolyzing] (EC 6.3.5.2) (Glutamine amidotransferase) (GMP synthetase).	1e-71	GO_ID:48135	TAIR|gene:2026708 SPTR:Q9CAD1 symbol:AT1G63660.1 [GO:0003922 "GMP synthase (glutamine-hydrolyzing) activity" evidence=ISS] Pfam:PF03054 InterPro:IPR004506 INTERPRO:IPR001674 InterPro:IPR000991 InterPro:IPR004739 InterPro:IPR006220 Pfam:PF00117 Pfam:PF00958 PRINTS:PR00096 PROSITE:PS00442 InterPro:IPR011702 GO:GO:0009058 PRINTS:PR00097 HSSP:P04079 TIGRFAMs:TIGR00884 TIGRFAMs:TIGR00888 EMBL:AC011622…	7e-132
Ljwgs_017583.1	1.5.1.31	E6.3.5.2, guaA GMP synthase (glutamine-hydrolysing) [EC:6.3.5.2] [COG:COG0518 COG0519] [GO:0003922]	ath:At1g63660	F24D7.15; GMP synthase [glutamine-hydrolyzing], putative / glutamine amidotransferase, putative [EC:6.3.5.2] [KO:K01951]	3e-131	DR1874_1	COG0518	5e-42	GUAA_BRAJA	ATP-binding;Completeproteome;Glutamineamidotransferase;GMPbiosynthesis;Ligase;Nucleotide-binding;Purinebiosynthesis,GMP synthase [glutamine-hydrolyzing] (EC 6.3.5.2) (Glutamine amidotransferase) (GMP synthetase).	1e-71	GO_ID:48135	TAIR|gene:2026708 SPTR:Q9CAD1 symbol:AT1G63660.1 [GO:0003922 "GMP synthase (glutamine-hydrolyzing) activity" evidence=ISS] Pfam:PF03054 InterPro:IPR004506 INTERPRO:IPR001674 InterPro:IPR000991 InterPro:IPR004739 InterPro:IPR006220 Pfam:PF00117 Pfam:PF00958 PRINTS:PR00096 PROSITE:PS00442 InterPro:IPR011702 GO:GO:0009058 PRINTS:PR00097 HSSP:P04079 TIGRFAMs:TIGR00884 TIGRFAMs:TIGR00888 EMBL:AC011622…	7e-132
Ljwgs_010914.2	99.1.3.2.91	SLSG0_BRAOA							SLSG0_BRAOA	Glycoprotein;Polymorphism;Self-incompatibility;Signal,S-locus-specific glycoprotein precursor.	5e-21	GO_ID:12425	TAIR|gene:2200922 SPTR:Q9SY95 symbol:AT1G61550.1 [GO:0016301 "kinase activity" evidence=ISS] [GO:0030246 "carbohydrate binding" evidence=ISS] InterPro:IPR000719 InterPro:IPR008271 Pfam:PF00069 Prosite:PS00108 InterPro:IPR000742 InterPro:IPR003609 InterPro:IPR000858 InterPro:IPR001480 Pfam:PF01453 ProDom:PD000001 PROSITE:PS50011 PROSITE:PS50026 PROSITE:PS50948 SMART:SM00473 Pfam:PF00954 SMART:SM00…	3e-29
Ljwgs_010914.2	99.1.4.2496	GO_ID:12425							SLSG0_BRAOA	Glycoprotein;Polymorphism;Self-incompatibility;Signal,S-locus-specific glycoprotein precursor.	5e-21	GO_ID:12425	TAIR|gene:2200922 SPTR:Q9SY95 symbol:AT1G61550.1 [GO:0016301 "kinase activity" evidence=ISS] [GO:0030246 "carbohydrate binding" evidence=ISS] InterPro:IPR000719 InterPro:IPR008271 Pfam:PF00069 Prosite:PS00108 InterPro:IPR000742 InterPro:IPR003609 InterPro:IPR000858 InterPro:IPR001480 Pfam:PF01453 ProDom:PD000001 PROSITE:PS50011 PROSITE:PS50026 PROSITE:PS50948 SMART:SM00473 Pfam:PF00954 SMART:SM00…	3e-29
gi62857019	1.9.4.15	E2.7.1.- [EC:2.7.1.-] [COG:COG0515 COG1493]	ath:At4g28490	F20O9.180; leucine-rich repeat transmembrane protein kinase, putative [EC:2.7.1.37] [KO:K00870]	1e-36	YJL095w	COG0515	6e-19	SRK6_BRAOE	ATP-binding;Glycoprotein;Kinase;Membrane;Nucleotide-binding;Receptor;Self-incompatibility;Serine/threonine-proteinkinase;Signal;Transferase;Transmembrane,Putative serine/threonine-protein kinase receptor precursor (EC 2.7.1.37) (S-receptor kinase) (SRK).	2e-49	GO_ID:1452	TAIR|gene:2204474 SPTR:Q9C621 symbol:AT1G66920.1 [GO:0016301 "kinase activity" evidence=ISS] InterPro:IPR000719 InterPro:IPR008271 Pfam:PF00069 Prosite:PS00108 Prosite:PS00107 ProDom:PD000001 PROSITE:PS50011 EMBL:AC083891 PIR:A96693 SPTR:Q9C621	3e-123
gi62857019	1.7.8.19	WAAY, rfaY lipopolysaccharide core biosynthesis protein RFAY [EC:2.7.-.-] [COG:COG0515]	ath:At4g28490	F20O9.180; leucine-rich repeat transmembrane protein kinase, putative [EC:2.7.1.37] [KO:K00870]	1e-36	YJL095w	COG0515	6e-19	SRK6_BRAOE	ATP-binding;Glycoprotein;Kinase;Membrane;Nucleotide-binding;Receptor;Self-incompatibility;Serine/threonine-proteinkinase;Signal;Transferase;Transmembrane,Putative serine/threonine-protein kinase receptor precursor (EC 2.7.1.37) (S-receptor kinase) (SRK).	2e-49	GO_ID:1452	TAIR|gene:2204474 SPTR:Q9C621 symbol:AT1G66920.1 [GO:0016301 "kinase activity" evidence=ISS] InterPro:IPR000719 InterPro:IPR008271 Pfam:PF00069 Prosite:PS00108 Prosite:PS00107 ProDom:PD000001 PROSITE:PS50011 EMBL:AC083891 PIR:A96693 SPTR:Q9C621	3e-123
gi62857019	1.1.17.19	E2.7.1.- [EC:2.7.1.-] [COG:COG0515 COG1493]	ath:At4g28490	F20O9.180; leucine-rich repeat transmembrane protein kinase, putative [EC:2.7.1.37] [KO:K00870]	1e-36	YJL095w	COG0515	6e-19	SRK6_BRAOE	ATP-binding;Glycoprotein;Kinase;Membrane;Nucleotide-binding;Receptor;Self-incompatibility;Serine/threonine-proteinkinase;Signal;Transferase;Transmembrane,Putative serine/threonine-protein kinase receptor precursor (EC 2.7.1.37) (S-receptor kinase) (SRK).	2e-49	GO_ID:1452	TAIR|gene:2204474 SPTR:Q9C621 symbol:AT1G66920.1 [GO:0016301 "kinase activity" evidence=ISS] InterPro:IPR000719 InterPro:IPR008271 Pfam:PF00069 Prosite:PS00108 Prosite:PS00107 ProDom:PD000001 PROSITE:PS50011 EMBL:AC083891 PIR:A96693 SPTR:Q9C621	3e-123
gi62857019	3.3.10.117	BMPR1 bone morphogenetic protein receptor, type I [EC:2.7.1.37]	ath:At4g28490	F20O9.180; leucine-rich repeat transmembrane protein kinase, putative [EC:2.7.1.37] [KO:K00870]	1e-36	YJL095w	COG0515	6e-19	SRK6_BRAOE	ATP-binding;Glycoprotein;Kinase;Membrane;Nucleotide-binding;Receptor;Self-incompatibility;Serine/threonine-proteinkinase;Signal;Transferase;Transmembrane,Putative serine/threonine-protein kinase receptor precursor (EC 2.7.1.37) (S-receptor kinase) (SRK).	2e-49	GO_ID:1452	TAIR|gene:2204474 SPTR:Q9C621 symbol:AT1G66920.1 [GO:0016301 "kinase activity" evidence=ISS] InterPro:IPR000719 InterPro:IPR008271 Pfam:PF00069 Prosite:PS00108 Prosite:PS00107 ProDom:PD000001 PROSITE:PS50011 EMBL:AC083891 PIR:A96693 SPTR:Q9C621	3e-123
gi62857019	1.11.16.8	E2.7.1.- [EC:2.7.1.-] [COG:COG0515 COG1493]	ath:At4g28490	F20O9.180; leucine-rich repeat transmembrane protein kinase, putative [EC:2.7.1.37] [KO:K00870]	1e-36	YJL095w	COG0515	6e-19	SRK6_BRAOE	ATP-binding;Glycoprotein;Kinase;Membrane;Nucleotide-binding;Receptor;Self-incompatibility;Serine/threonine-proteinkinase;Signal;Transferase;Transmembrane,Putative serine/threonine-protein kinase receptor precursor (EC 2.7.1.37) (S-receptor kinase) (SRK).	2e-49	GO_ID:1452	TAIR|gene:2204474 SPTR:Q9C621 symbol:AT1G66920.1 [GO:0016301 "kinase activity" evidence=ISS] InterPro:IPR000719 InterPro:IPR008271 Pfam:PF00069 Prosite:PS00108 Prosite:PS00107 ProDom:PD000001 PROSITE:PS50011 EMBL:AC083891 PIR:A96693 SPTR:Q9C621	3e-123
gi62857019	4.2.4	Cell cycle [CLASS:04110] [PATH:hsa04110] [COG:COG0515]	ath:At4g28490	F20O9.180; leucine-rich repeat transmembrane protein kinase, putative [EC:2.7.1.37] [KO:K00870]	1e-36	YJL095w	COG0515	6e-19	SRK6_BRAOE	ATP-binding;Glycoprotein;Kinase;Membrane;Nucleotide-binding;Receptor;Self-incompatibility;Serine/threonine-proteinkinase;Signal;Transferase;Transmembrane,Putative serine/threonine-protein kinase receptor precursor (EC 2.7.1.37) (S-receptor kinase) (SRK).	2e-49	GO_ID:1452	TAIR|gene:2204474 SPTR:Q9C621 symbol:AT1G66920.1 [GO:0016301 "kinase activity" evidence=ISS] InterPro:IPR000719 InterPro:IPR008271 Pfam:PF00069 Prosite:PS00108 Prosite:PS00107 ProDom:PD000001 PROSITE:PS50011 EMBL:AC083891 PIR:A96693 SPTR:Q9C621	3e-123
gi62857019	3.2.2.1	Protein kinase [EC:2.7.1.37]	ath:At4g28490	F20O9.180; leucine-rich repeat transmembrane protein kinase, putative [EC:2.7.1.37] [KO:K00870]	1e-36	YJL095w	COG0515	6e-19	SRK6_BRAOE	ATP-binding;Glycoprotein;Kinase;Membrane;Nucleotide-binding;Receptor;Self-incompatibility;Serine/threonine-proteinkinase;Signal;Transferase;Transmembrane,Putative serine/threonine-protein kinase receptor precursor (EC 2.7.1.37) (S-receptor kinase) (SRK).	2e-49	GO_ID:1452	TAIR|gene:2204474 SPTR:Q9C621 symbol:AT1G66920.1 [GO:0016301 "kinase activity" evidence=ISS] InterPro:IPR000719 InterPro:IPR008271 Pfam:PF00069 Prosite:PS00108 Prosite:PS00107 ProDom:PD000001 PROSITE:PS50011 EMBL:AC083891 PIR:A96693 SPTR:Q9C621	3e-123
chr2.CM0020.35	99.2	Unclassified without homolog
chr3.CM0112.2	99.2	Unclassified without homolog
Ljwgs_069261.1	3.2.4	Notch signaling pathway [CLASS:04330] [PATH:hsa04330] [GO:0007219]							MIB1_XENLA	ANKrepeat;Coiledcoil;Ligase;Metal-binding;Notchsignalingpathway;Repeat;Ublconjugationpathway;Zinc;Zinc-finger,Ubiquitin ligase protein MIB1 (EC 6.3.2.-) (Mind bomb homolog 1).	3e-09	GO_ID:5134	MGI|MGI:2443157 SPTR:Q80SY4 symbol:Mib1 "mindbomb homolog 1 (Drosophila)" [GO:0007219 "Notch signaling pathway" evidence=IMP] [GO:0001701 "embryonic development (sensu Mammalia)" evidence=IMP] [GO:0001947 "heart looping" evidence=IMP] [GO:0001756 "somitogenesis" evidence=IMP] [GO:0001568 "blood vessel development" evidence=IMP] [GO:0007507 "heart development" evidence=IMP] [GO:0001841 "neural tub…	4e-09
Ljwgs_027818.1	99.1.3.1.62	EC 3.4.23.-							NEP1_NEPGR	Aspartylprotease;Glycoprotein;Hydrolase;Polymorphism;Protease;Signal;Zymogen,Aspartic proteinase nepenthesin-1 precursor (EC 3.4.23.-) (Nepenthesin-I).	5e-38	GO_ID:18359	TAIR|gene:2169885 SPTR:Q9FGI3 symbol:AT5G37540.1 [GO:0004194 "pepsin A activity" evidence=ISS] [GO:0006508 "proteolysis" evidence=ISS] InterPro:IPR001461 InterPro:IPR001969 Pfam:PF00026 PRINTS:PR00792 PROSITE:PS00141 EMBL:AB025630 EMBL:AY054192 EMBL:AY092990 EMBL:BT000082 SPTR:Q9FGI3	6e-136
Ljwgs_027818.1	99.1.4.5949	GO_ID:18359							NEP1_NEPGR	Aspartylprotease;Glycoprotein;Hydrolase;Polymorphism;Protease;Signal;Zymogen,Aspartic proteinase nepenthesin-1 precursor (EC 3.4.23.-) (Nepenthesin-I).	5e-38	GO_ID:18359	TAIR|gene:2169885 SPTR:Q9FGI3 symbol:AT5G37540.1 [GO:0004194 "pepsin A activity" evidence=ISS] [GO:0006508 "proteolysis" evidence=ISS] InterPro:IPR001461 InterPro:IPR001969 Pfam:PF00026 PRINTS:PR00792 PROSITE:PS00141 EMBL:AB025630 EMBL:AY054192 EMBL:AY092990 EMBL:BT000082 SPTR:Q9FGI3	6e-136
gi45628549	99.2	Unclassified without homolog
chr2.TM1646.8.1	99.1.4.6686	GO_ID:25896										GO_ID:25896	TAIR|gene:2044439 SPTR:Q8VWJ1 symbol:AT2G18950.1 [GO:0004659 "prenyltransferase activity" evidence=IDA] [GO:0042362 "fat-soluble vitamin biosynthesis" evidence=TAS] InterPro:IPR000537 Pfam:PF01040 GO:GO:0016020 EMBL:AY063893 EMBL:AY089963 EMBL:AF324344 EMBL:AY113993 SPTR:Q8VWJ1	3e-12
chr5.CM0239.49	99.1.4.2179	GO_ID:39252										GO_ID:39252	TAIR|gene:2059933 SPTR:Q9SLE2 symbol:AT2G16760.1 [GO:0005554 "molecular function unknown" evidence=ND] EMBL:AC005825 EMBL:AY084811 EMBL:AK118249 EMBL:BT005598 PIR:H84543 SPTR:Q9SLE2	4e-108
Ljwgs_045515.1	3.2.9.99	CAMK4 calcium/calmodulin-dependent protein kinase IV [EC:2.7.1.123] [GO:0004685]	pfa:MAL6P1.108	calcium-dependent protein kinase [EC:2.7.1.123 2.7.1.37] [KO:K00908 K00870]	2e-26				CDPK_SOYBN	3D-structure;ATP-binding;Calcium;Kinase;Nucleotide-binding;Phosphorylation;Repeat;Serine/threonine-proteinkinase;Transferase,Calcium-dependent protein kinase SK5 (EC 2.7.1.-) (CDPK).	5e-54	GO_ID:7314	TAIR|gene:2150229 SPTR:Q42438 symbol:AT5G19450.1 [GO:0008372 "cellular component unknown" evidence=ND] [GO:0004685 "calcium- and calmodulin-dependent protein kinase activity" evidence=ISS] [GO:0006468 "protein amino acid phosphorylation" evidence=ISS] [GO:0016301 "kinase activity" evidence=ISS] InterPro:IPR000719 InterPro:IPR002290 InterPro:IPR002048 InterPro:IPR008271 Pfam:PF00069 Pfam:PF00036 P…	5e-95
chr1.CM0320.1	99.1.4.2745	GO_ID:48927										GO_ID:48927	TAIR|gene:3440615 SPTR:Q9FLC9 symbol:AT5G05250.1 [GO:0005554 "molecular function unknown" evidence=ND] [GO:0000004 "biological process unknown" evidence=ND] EMBL:AB010692 EMBL:AY054291 SPTR:Q9FLC9	5e-33
Ljwgs_042308.1	99.1.3.1.119	EC 3.1.1.-							EST_HEVBR	Allergen;Directproteinsequencing;Glycoprotein;Hydrolase;Plantdefense;Signal,Esterase precursor (EC 3.1.1.-) (Early nodule-specific protein homolog) (Latex allergen Hev b 13).	3e-32	GO_ID:8926	TAIR|gene:2145692 SPTR:Q9LY84 symbol:AT5G14450.1 [GO:0016789 "carboxylic ester hydrolase activity" evidence=ISS] INTERPRO:IPR001087 Pfam:PF00657 EMBL:AL163817 EMBL:AK118393 EMBL:BT005338 PIR:T48618 SPTR:Q9LY84	3e-38
Ljwgs_042308.1	99.1.4.4832	GO_ID:8926							EST_HEVBR	Allergen;Directproteinsequencing;Glycoprotein;Hydrolase;Plantdefense;Signal,Esterase precursor (EC 3.1.1.-) (Early nodule-specific protein homolog) (Latex allergen Hev b 13).	3e-32	GO_ID:8926	TAIR|gene:2145692 SPTR:Q9LY84 symbol:AT5G14450.1 [GO:0016789 "carboxylic ester hydrolase activity" evidence=ISS] INTERPRO:IPR001087 Pfam:PF00657 EMBL:AL163817 EMBL:AK118393 EMBL:BT005338 PIR:T48618 SPTR:Q9LY84	3e-38
Ljwgs_023079.1	99.1.4.443	GO_ID:54000										GO_ID:54000	TAIR|gene:2100503 SPTR:Q9FT53 symbol:AT3G52290.1 [GO:0000004 "biological process unknown" evidence=ND] [GO:0008372 "cellular component unknown" evidence=ND] [GO:0005516 "calmodulin binding" evidence=ISS] Pfam:PF00612 InterPro:IPR000048 SMART:SM00015 PROSITE:PS50096 EMBL:AL132972 EMBL:BT002936 EMBL:BT005639 PIR:T46099 SPTR:Q9FT53	3e-29
Ljwgs_014749.1.1	3.2.2.21	MAP2K1, MEK1 mitogen-activated protein kinase kinase 1 [EC:2.7.1.-]	dme:CG15793-PA	CG15793; CG15793 gene product from transcript CG15793-RA [EC:2.7.1.-] [KO:K04368]	8e-44	YPL140c	COG0515	1e-41	DSOR1_DROME	ATP-binding;Developmentalprotein;Kinase;Nucleotide-binding;Phosphorylation;Serine/threonine-proteinkinase;Transferase;Tyrosine-proteinkinase,Dual specificity mitogen-activated protein kinase kinase dSOR1 (EC 2.7.1.-) (Downstream of RAF) (MAPKK).	5e-44	GO_ID:9520	TAIR|gene:2206884 SPTR:Q9FX43 symbol:AT1G73500.1 [GO:0016301 "kinase activity" evidence=ISS] InterPro:IPR000719 InterPro:IPR002290 InterPro:IPR008271 Pfam:PF00069 INTERPRO:IPR001245 Prosite:PS00108 Prosite:PS00107 PRINTS:PR00109 ProDom:PD000001 PROSITE:PS50011 SMART:SM00220 HSSP:P49137 EMBL:AC012396 EMBL:AY084571 EMBL:AK118530 EMBL:BT005300 PIR:G96761 SPTR:Q9FX43	3e-100
Ljwgs_014749.1.1	1.9.4.15	E2.7.1.- [EC:2.7.1.-] [COG:COG0515 COG1493]	dme:CG15793-PA	CG15793; CG15793 gene product from transcript CG15793-RA [EC:2.7.1.-] [KO:K04368]	8e-44	YPL140c	COG0515	1e-41	DSOR1_DROME	ATP-binding;Developmentalprotein;Kinase;Nucleotide-binding;Phosphorylation;Serine/threonine-proteinkinase;Transferase;Tyrosine-proteinkinase,Dual specificity mitogen-activated protein kinase kinase dSOR1 (EC 2.7.1.-) (Downstream of RAF) (MAPKK).	5e-44	GO_ID:9520	TAIR|gene:2206884 SPTR:Q9FX43 symbol:AT1G73500.1 [GO:0016301 "kinase activity" evidence=ISS] InterPro:IPR000719 InterPro:IPR002290 InterPro:IPR008271 Pfam:PF00069 INTERPRO:IPR001245 Prosite:PS00108 Prosite:PS00107 PRINTS:PR00109 ProDom:PD000001 PROSITE:PS50011 SMART:SM00220 HSSP:P49137 EMBL:AC012396 EMBL:AY084571 EMBL:AK118530 EMBL:BT005300 PIR:G96761 SPTR:Q9FX43	3e-100
Ljwgs_014749.1.1	1.1.17.19	E2.7.1.- [EC:2.7.1.-] [COG:COG0515 COG1493]	dme:CG15793-PA	CG15793; CG15793 gene product from transcript CG15793-RA [EC:2.7.1.-] [KO:K04368]	8e-44	YPL140c	COG0515	1e-41	DSOR1_DROME	ATP-binding;Developmentalprotein;Kinase;Nucleotide-binding;Phosphorylation;Serine/threonine-proteinkinase;Transferase;Tyrosine-proteinkinase,Dual specificity mitogen-activated protein kinase kinase dSOR1 (EC 2.7.1.-) (Downstream of RAF) (MAPKK).	5e-44	GO_ID:9520	TAIR|gene:2206884 SPTR:Q9FX43 symbol:AT1G73500.1 [GO:0016301 "kinase activity" evidence=ISS] InterPro:IPR000719 InterPro:IPR002290 InterPro:IPR008271 Pfam:PF00069 INTERPRO:IPR001245 Prosite:PS00108 Prosite:PS00107 PRINTS:PR00109 ProDom:PD000001 PROSITE:PS50011 SMART:SM00220 HSSP:P49137 EMBL:AC012396 EMBL:AY084571 EMBL:AK118530 EMBL:BT005300 PIR:G96761 SPTR:Q9FX43	3e-100
Ljwgs_014749.1.1	4.1.3.35.1	MAP2K1, MEK1 mitogen-activated protein kinase kinase 1 [EC:2.7.1.-]	dme:CG15793-PA	CG15793; CG15793 gene product from transcript CG15793-RA [EC:2.7.1.-] [KO:K04368]	8e-44	YPL140c	COG0515	1e-41	DSOR1_DROME	ATP-binding;Developmentalprotein;Kinase;Nucleotide-binding;Phosphorylation;Serine/threonine-proteinkinase;Transferase;Tyrosine-proteinkinase,Dual specificity mitogen-activated protein kinase kinase dSOR1 (EC 2.7.1.-) (Downstream of RAF) (MAPKK).	5e-44	GO_ID:9520	TAIR|gene:2206884 SPTR:Q9FX43 symbol:AT1G73500.1 [GO:0016301 "kinase activity" evidence=ISS] InterPro:IPR000719 InterPro:IPR002290 InterPro:IPR008271 Pfam:PF00069 INTERPRO:IPR001245 Prosite:PS00108 Prosite:PS00107 PRINTS:PR00109 ProDom:PD000001 PROSITE:PS50011 SMART:SM00220 HSSP:P49137 EMBL:AC012396 EMBL:AY084571 EMBL:AK118530 EMBL:BT005300 PIR:G96761 SPTR:Q9FX43	3e-100
Ljwgs_014749.1.1	4.3.4.13.1	MAP2K1, MEK1 mitogen-activated protein kinase kinase 1 [EC:2.7.1.-]	dme:CG15793-PA	CG15793; CG15793 gene product from transcript CG15793-RA [EC:2.7.1.-] [KO:K04368]	8e-44	YPL140c	COG0515	1e-41	DSOR1_DROME	ATP-binding;Developmentalprotein;Kinase;Nucleotide-binding;Phosphorylation;Serine/threonine-proteinkinase;Transferase;Tyrosine-proteinkinase,Dual specificity mitogen-activated protein kinase kinase dSOR1 (EC 2.7.1.-) (Downstream of RAF) (MAPKK).	5e-44	GO_ID:9520	TAIR|gene:2206884 SPTR:Q9FX43 symbol:AT1G73500.1 [GO:0016301 "kinase activity" evidence=ISS] InterPro:IPR000719 InterPro:IPR002290 InterPro:IPR008271 Pfam:PF00069 INTERPRO:IPR001245 Prosite:PS00108 Prosite:PS00107 PRINTS:PR00109 ProDom:PD000001 PROSITE:PS50011 SMART:SM00220 HSSP:P49137 EMBL:AC012396 EMBL:AY084571 EMBL:AK118530 EMBL:BT005300 PIR:G96761 SPTR:Q9FX43	3e-100
Ljwgs_014749.1.1	1.7.8.19	WAAY, rfaY lipopolysaccharide core biosynthesis protein RFAY [EC:2.7.-.-] [COG:COG0515]	dme:CG15793-PA	CG15793; CG15793 gene product from transcript CG15793-RA [EC:2.7.1.-] [KO:K04368]	8e-44	YPL140c	COG0515	1e-41	DSOR1_DROME	ATP-binding;Developmentalprotein;Kinase;Nucleotide-binding;Phosphorylation;Serine/threonine-proteinkinase;Transferase;Tyrosine-proteinkinase,Dual specificity mitogen-activated protein kinase kinase dSOR1 (EC 2.7.1.-) (Downstream of RAF) (MAPKK).	5e-44	GO_ID:9520	TAIR|gene:2206884 SPTR:Q9FX43 symbol:AT1G73500.1 [GO:0016301 "kinase activity" evidence=ISS] InterPro:IPR000719 InterPro:IPR002290 InterPro:IPR008271 Pfam:PF00069 INTERPRO:IPR001245 Prosite:PS00108 Prosite:PS00107 PRINTS:PR00109 ProDom:PD000001 PROSITE:PS50011 SMART:SM00220 HSSP:P49137 EMBL:AC012396 EMBL:AY084571 EMBL:AK118530 EMBL:BT005300 PIR:G96761 SPTR:Q9FX43	3e-100
Ljwgs_014749.1.1	3.2.11.59	MAP2K1, MEK1 mitogen-activated protein kinase kinase 1 [EC:2.7.1.-]	dme:CG15793-PA	CG15793; CG15793 gene product from transcript CG15793-RA [EC:2.7.1.-] [KO:K04368]	8e-44	YPL140c	COG0515	1e-41	DSOR1_DROME	ATP-binding;Developmentalprotein;Kinase;Nucleotide-binding;Phosphorylation;Serine/threonine-proteinkinase;Transferase;Tyrosine-proteinkinase,Dual specificity mitogen-activated protein kinase kinase dSOR1 (EC 2.7.1.-) (Downstream of RAF) (MAPKK).	5e-44	GO_ID:9520	TAIR|gene:2206884 SPTR:Q9FX43 symbol:AT1G73500.1 [GO:0016301 "kinase activity" evidence=ISS] InterPro:IPR000719 InterPro:IPR002290 InterPro:IPR008271 Pfam:PF00069 INTERPRO:IPR001245 Prosite:PS00108 Prosite:PS00107 PRINTS:PR00109 ProDom:PD000001 PROSITE:PS50011 SMART:SM00220 HSSP:P49137 EMBL:AC012396 EMBL:AY084571 EMBL:AK118530 EMBL:BT005300 PIR:G96761 SPTR:Q9FX43	3e-100
Ljwgs_014749.1.1	1.11.16.8	E2.7.1.- [EC:2.7.1.-] [COG:COG0515 COG1493]	dme:CG15793-PA	CG15793; CG15793 gene product from transcript CG15793-RA [EC:2.7.1.-] [KO:K04368]	8e-44	YPL140c	COG0515	1e-41	DSOR1_DROME	ATP-binding;Developmentalprotein;Kinase;Nucleotide-binding;Phosphorylation;Serine/threonine-proteinkinase;Transferase;Tyrosine-proteinkinase,Dual specificity mitogen-activated protein kinase kinase dSOR1 (EC 2.7.1.-) (Downstream of RAF) (MAPKK).	5e-44	GO_ID:9520	TAIR|gene:2206884 SPTR:Q9FX43 symbol:AT1G73500.1 [GO:0016301 "kinase activity" evidence=ISS] InterPro:IPR000719 InterPro:IPR002290 InterPro:IPR008271 Pfam:PF00069 INTERPRO:IPR001245 Prosite:PS00108 Prosite:PS00107 PRINTS:PR00109 ProDom:PD000001 PROSITE:PS50011 SMART:SM00220 HSSP:P49137 EMBL:AC012396 EMBL:AY084571 EMBL:AK118530 EMBL:BT005300 PIR:G96761 SPTR:Q9FX43	3e-100
Ljwgs_014749.1.1	4.5.1.6	MAP2K1, MEK1 mitogen-activated protein kinase kinase 1 [EC:2.7.1.-]	dme:CG15793-PA	CG15793; CG15793 gene product from transcript CG15793-RA [EC:2.7.1.-] [KO:K04368]	8e-44	YPL140c	COG0515	1e-41	DSOR1_DROME	ATP-binding;Developmentalprotein;Kinase;Nucleotide-binding;Phosphorylation;Serine/threonine-proteinkinase;Transferase;Tyrosine-proteinkinase,Dual specificity mitogen-activated protein kinase kinase dSOR1 (EC 2.7.1.-) (Downstream of RAF) (MAPKK).	5e-44	GO_ID:9520	TAIR|gene:2206884 SPTR:Q9FX43 symbol:AT1G73500.1 [GO:0016301 "kinase activity" evidence=ISS] InterPro:IPR000719 InterPro:IPR002290 InterPro:IPR008271 Pfam:PF00069 INTERPRO:IPR001245 Prosite:PS00108 Prosite:PS00107 PRINTS:PR00109 ProDom:PD000001 PROSITE:PS50011 SMART:SM00220 HSSP:P49137 EMBL:AC012396 EMBL:AY084571 EMBL:AK118530 EMBL:BT005300 PIR:G96761 SPTR:Q9FX43	3e-100
Ljwgs_014749.1.1	4.2.4	Cell cycle [CLASS:04110] [PATH:hsa04110] [COG:COG0515]	dme:CG15793-PA	CG15793; CG15793 gene product from transcript CG15793-RA [EC:2.7.1.-] [KO:K04368]	8e-44	YPL140c	COG0515	1e-41	DSOR1_DROME	ATP-binding;Developmentalprotein;Kinase;Nucleotide-binding;Phosphorylation;Serine/threonine-proteinkinase;Transferase;Tyrosine-proteinkinase,Dual specificity mitogen-activated protein kinase kinase dSOR1 (EC 2.7.1.-) (Downstream of RAF) (MAPKK).	5e-44	GO_ID:9520	TAIR|gene:2206884 SPTR:Q9FX43 symbol:AT1G73500.1 [GO:0016301 "kinase activity" evidence=ISS] InterPro:IPR000719 InterPro:IPR002290 InterPro:IPR008271 Pfam:PF00069 INTERPRO:IPR001245 Prosite:PS00108 Prosite:PS00107 PRINTS:PR00109 ProDom:PD000001 PROSITE:PS50011 SMART:SM00220 HSSP:P49137 EMBL:AC012396 EMBL:AY084571 EMBL:AK118530 EMBL:BT005300 PIR:G96761 SPTR:Q9FX43	3e-100
Ljwgs_014749.1.1	4.3.1.69	MAP2K1, MEK1 mitogen-activated protein kinase kinase 1 [EC:2.7.1.-]	dme:CG15793-PA	CG15793; CG15793 gene product from transcript CG15793-RA [EC:2.7.1.-] [KO:K04368]	8e-44	YPL140c	COG0515	1e-41	DSOR1_DROME	ATP-binding;Developmentalprotein;Kinase;Nucleotide-binding;Phosphorylation;Serine/threonine-proteinkinase;Transferase;Tyrosine-proteinkinase,Dual specificity mitogen-activated protein kinase kinase dSOR1 (EC 2.7.1.-) (Downstream of RAF) (MAPKK).	5e-44	GO_ID:9520	TAIR|gene:2206884 SPTR:Q9FX43 symbol:AT1G73500.1 [GO:0016301 "kinase activity" evidence=ISS] InterPro:IPR000719 InterPro:IPR002290 InterPro:IPR008271 Pfam:PF00069 INTERPRO:IPR001245 Prosite:PS00108 Prosite:PS00107 PRINTS:PR00109 ProDom:PD000001 PROSITE:PS50011 SMART:SM00220 HSSP:P49137 EMBL:AC012396 EMBL:AY084571 EMBL:AK118530 EMBL:BT005300 PIR:G96761 SPTR:Q9FX43	3e-100
Ljwgs_037081.1	99.2	Unclassified without homolog
Ljwgs_054476.1	99.1.4.569	GO_ID:51465							H2AZ_SHEEP	Chromosomalprotein;DNA-binding;Multigenefamily;Nuclearprotein;Nucleosomecore,Histone H2A.z (H2A/z).	3e-39	GO_ID:51465	TAIR|gene:2096950 SPTR:O23628 symbol:AT3G54560.1 [GO:0003677 "DNA binding" evidence=ISS] InterPro:IPR002119 Interpro:IPR007125 Pfam:PF00125 InterPro:IPR007124 GO:GO:0005634 HSSP:P17317 PRINTS:PR00620 ProDom:PD000522 SMART:SM00414 GO:GO:0000786 EMBL:AL138656 EMBL:Y12575 EMBL:AY087232 EMBL:BT005205 PIR:T47615 SMR:O23628 SPTR:O23628	1e-44
Ljwgs_054476.1	99.1.3.2.2537	H2AZ_SHEEP							H2AZ_SHEEP	Chromosomalprotein;DNA-binding;Multigenefamily;Nuclearprotein;Nucleosomecore,Histone H2A.z (H2A/z).	3e-39	GO_ID:51465	TAIR|gene:2096950 SPTR:O23628 symbol:AT3G54560.1 [GO:0003677 "DNA binding" evidence=ISS] InterPro:IPR002119 Interpro:IPR007125 Pfam:PF00125 InterPro:IPR007124 GO:GO:0005634 HSSP:P17317 PRINTS:PR00620 ProDom:PD000522 SMART:SM00414 GO:GO:0000786 EMBL:AL138656 EMBL:Y12575 EMBL:AY087232 EMBL:BT005205 PIR:T47615 SMR:O23628 SPTR:O23628	1e-44
Ljwgs_039454.1	1.10.7.9	E1.14.13.21 flavonoid 3-monooxygenase [EC:1.14.13.21] [GO:0016711]	ath:At5g07990	F13G24.190; cytochrome P450 75A5 / flavonoid 3-monooxygenase / flavonoid 3-hydroxylase (F3H) (F35H) (TT7) [EC:1.14.13.21] [KO:K05280]	4e-45				C71A2_SOLME	Heme;Iron;Membrane;Metal-binding;Monooxygenase;Multigenefamily;Oxidoreductase;Transmembrane,Cytochrome P450 71A2 (EC 1.14.-.-) (CYPLXXIA2) (P-450EG4).	1e-50	GO_ID:24784	TAIR|gene:2142877 SPTR:Q9SD85 symbol:AT5G07990.1 [GO:0009411 "response to UV" evidence=IEP] [GO:0009813 "flavonoid biosynthesis" evidence=TAS] [GO:0016711 "flavonoid 3-monooxygenase activity" evidence=IDA] [GO:0019825 "oxygen binding" evidence=ISS] InterPro:IPR001128 Pfam:PF00067 InterPro:IPR002401 PRINTS:PR00463 PRINTS:PR00385 PROSITE:PS00086 EMBL:AL133421 EMBL:AF271651 EMBL:AF271650 EMBL:AF1551…	8e-46
chr5.CM0260.59	99.1.4.3671	GO_ID:21861	ath:At1g55020	F14C21.54; lipoxygenase (LOX1) [EC:1.13.11.12] [KO:K00454]	7e-38				LOX3_SOYBN	3D-structure;Dioxygenase;Fattyacidbiosynthesis;Iron;Lipidsynthesis;Metal-binding;Multigenefamily;Oxidoreductase;Oxylipinbiosynthesis,Seed lipoxygenase-3 (EC 1.13.11.12) (L-3).	3e-50	GO_ID:21861	TAIR|gene:2011029 SPTR:Q06327 symbol:AT1G55020 [GO:0006952 "defense response" evidence=TAS] [GO:0009611 "response to wounding" evidence=TAS] [GO:0009695 "jasmonic acid biosynthesis" evidence=TAS] [GO:0009737 "response to abscisic acid stimulus" evidence=IEP] [GO:0009753 "response to jasmonic acid stimulus" evidence=IEP] [GO:0009816 "defense response to pathogenic bacteria, incompatible interactio…	2e-38
chr5.CM0260.59	99.1.3.1.129	EC 1.13.11.12	ath:At1g55020	F14C21.54; lipoxygenase (LOX1) [EC:1.13.11.12] [KO:K00454]	7e-38				LOX3_SOYBN	3D-structure;Dioxygenase;Fattyacidbiosynthesis;Iron;Lipidsynthesis;Metal-binding;Multigenefamily;Oxidoreductase;Oxylipinbiosynthesis,Seed lipoxygenase-3 (EC 1.13.11.12) (L-3).	3e-50	GO_ID:21861	TAIR|gene:2011029 SPTR:Q06327 symbol:AT1G55020 [GO:0006952 "defense response" evidence=TAS] [GO:0009611 "response to wounding" evidence=TAS] [GO:0009695 "jasmonic acid biosynthesis" evidence=TAS] [GO:0009737 "response to abscisic acid stimulus" evidence=IEP] [GO:0009753 "response to jasmonic acid stimulus" evidence=IEP] [GO:0009816 "defense response to pathogenic bacteria, incompatible interactio…	2e-38
chr5.CM0260.59	99.1.1.35	KO:K00454	ath:At1g55020	F14C21.54; lipoxygenase (LOX1) [EC:1.13.11.12] [KO:K00454]	7e-38				LOX3_SOYBN	3D-structure;Dioxygenase;Fattyacidbiosynthesis;Iron;Lipidsynthesis;Metal-binding;Multigenefamily;Oxidoreductase;Oxylipinbiosynthesis,Seed lipoxygenase-3 (EC 1.13.11.12) (L-3).	3e-50	GO_ID:21861	TAIR|gene:2011029 SPTR:Q06327 symbol:AT1G55020 [GO:0006952 "defense response" evidence=TAS] [GO:0009611 "response to wounding" evidence=TAS] [GO:0009695 "jasmonic acid biosynthesis" evidence=TAS] [GO:0009737 "response to abscisic acid stimulus" evidence=IEP] [GO:0009753 "response to jasmonic acid stimulus" evidence=IEP] [GO:0009816 "defense response to pathogenic bacteria, incompatible interactio…	2e-38
TC19695	99.2	Unclassified without homolog
Ljwgs_063005.1	1.10.7.8	E2.1.1.76 flavonol 3-O-methyltransferase [EC:2.1.1.76] [GO:0030755]	ath:At5g54160	K18G13.3; O-methyltransferase 1 [EC:2.1.1.76] [KO:K05279]	1e-19				7OMT9_MEDSA	Methyltransferase;Transferase,Isoflavone-7-O-methytransferase 9 (EC 2.1.1.150) (Isoflavone-O- methytransferase 9) (7 IOMT-9).	3e-53	GO_ID:46478	TAIR|gene:2132805 SPTR:Q9T003 symbol:AT4G35160.1 [GO:0005829 "cytosol" evidence=TAS] InterPro:IPR001601 InterPro:IPR001077 Interpro:IPR000051 Pfam:PF00891 InterPro:IPR011991 HSSP:P93324 EMBL:AL161586 EMBL:AL035522 EMBL:AY099803 EMBL:BT000302 PIR:T04963 SPTR:Q9T003	2e-22
TM0856.26.2	1.1.5.7	E4.2.1.47, gmd GDPmannose 4,6-dehydratase [EC:4.2.1.47] [COG:COG1089] [GO:0008446]	ath:At5g66280	K1L20.6; GDP-D-mannose 4,6-dehydratase, putative [EC:4.2.1.47] [KO:K01711]	3e-82	sll1212	COG1089	5e-55	GMD2_ARATH	3D-structure;Lyase;NADP,GDP-mannose 4,6 dehydratase 2 (EC 4.2.1.47) (GDP-D-mannose dehydratase 2) (GMD 2).	2e-83	GO_ID:31474	TAIR|gene:2155035 SPTR:Q9SNY3 symbol:AT5G66280.1 [GO:0008372 "cellular component unknown" evidence=ND] [GO:0008446 "GDP-mannose 4,6-dehydratase activity" evidence=ISS] [GO:0009225 "nucleotide-sugar metabolism" evidence=ISS] InterPro:IPR001509 InterPro:IPR006368 Pfam:PF01370 HSSP:P32054 TIGRFAMs:TIGR01472 EMBL:AB022211 EMBL:AF195140 SMR:Q9SNY3 SPTR:Q9SNY3	6e-83
TC18760	99.2	Unclassified without homolog
Ljwgs_094477.1	99.1.4.5716	GO_ID:26388										GO_ID:26388	TAIR|gene:2103370 SPTR:Q9M214 symbol:AT3G60450.1 [GO:0000004 "biological process unknown" evidence=ND] [GO:0008372 "cellular component unknown" evidence=ND] InterPro:IPR001345 Pfam:PF00300 EMBL:AL138646 PIR:T47856 SPTR:Q9M214	6e-17
chr4.CM0006.63	99.1.4.5864	GO_ID:49087							21KD_DAUCA	Signal,21 kDa protein precursor (1.2 protein).	7e-18	GO_ID:49087	TAIR|gene:2026236 SPTR:Q9SI72 symbol:AT1G62770.1 [GO:0000004 "biological process unknown" evidence=ND] [GO:0046910 "pectinesterase inhibitor activity" evidence=ISS] InterPro:IPR006501 Pfam:PF04043 InterPro:IPR007186 TIGRFAMs:TIGR01614 EMBL:AC007190 SPTR:Q9SI72	5e-18
chr4.CM0006.63	99.1.3.2.2135	21KD_DAUCA							21KD_DAUCA	Signal,21 kDa protein precursor (1.2 protein).	7e-18	GO_ID:49087	TAIR|gene:2026236 SPTR:Q9SI72 symbol:AT1G62770.1 [GO:0000004 "biological process unknown" evidence=ND] [GO:0046910 "pectinesterase inhibitor activity" evidence=ISS] InterPro:IPR006501 Pfam:PF04043 InterPro:IPR007186 TIGRFAMs:TIGR01614 EMBL:AC007190 SPTR:Q9SI72	5e-18
Ljwgs_037102.2	3.1.3.34	ANT solute carrier family 25 (mitochondrial carrier	ath:At5g56450	MCD7.21; mitochondrial carrier protein family [KO:K05863]	8e-36				ADT3_PIG	Acetylation;Apoptosis;Innermembrane;Membrane;Mitochondrion;Multigenefamily;Repeat;Transmembrane;Transport,ADP/ATP translocase 3 (Adenine nucleotide translocator 2) (ANT 3) (ADP,ATP carrier protein 3) (Solute carrier family 25 member 6).	8e-17	GO_ID:21896	TAIR|gene:2161082 SPTR:Q9FM86 symbol:AT5G56450.1 [GO:0005488 "binding" evidence=ISS] [GO:0005743 "mitochondrial inner membrane" evidence=ISS] [GO:0006810 "transport" evidence=ISS] [GO:0006839 "mitochondrial transport" evidence=ISS] InterPro:IPR001993 Pfam:PF00153 InterPro:IPR002067 InterPro:IPR002113 GO:GO:0005739 PRINTS:PR00926 PROSITE:PS50920 GO:GO:0006810 PRINTS:PR00927 GO:GO:0005488 HSSP:P027…	2e-36
Ljwgs_037102.2	3.2.9.87	ANT solute carrier family 25 (mitochondrial carrier	ath:At5g56450	MCD7.21; mitochondrial carrier protein family [KO:K05863]	8e-36				ADT3_PIG	Acetylation;Apoptosis;Innermembrane;Membrane;Mitochondrion;Multigenefamily;Repeat;Transmembrane;Transport,ADP/ATP translocase 3 (Adenine nucleotide translocator 2) (ANT 3) (ADP,ATP carrier protein 3) (Solute carrier family 25 member 6).	8e-17	GO_ID:21896	TAIR|gene:2161082 SPTR:Q9FM86 symbol:AT5G56450.1 [GO:0005488 "binding" evidence=ISS] [GO:0005743 "mitochondrial inner membrane" evidence=ISS] [GO:0006810 "transport" evidence=ISS] [GO:0006839 "mitochondrial transport" evidence=ISS] InterPro:IPR001993 Pfam:PF00153 InterPro:IPR002067 InterPro:IPR002113 GO:GO:0005739 PRINTS:PR00926 PROSITE:PS50920 GO:GO:0006810 PRINTS:PR00927 GO:GO:0005488 HSSP:P027…	2e-36
Ljwgs_027141.1	99.1.3.2.1171	RGA2_SCHPO							RGA2_SCHPO	Completeproteome;GTPaseactivation;Nuclearprotein,Probable Rho-type GTPase-activating protein 2.	3e-13	GO_ID:45070	TAIR|gene:3439908 SPTR:Q9ZNR7 symbol:AT4G03100.1 [GO:0000004 "biological process unknown" evidence=ND] [GO:0008372 "cellular component unknown" evidence=ND] [GO:0030675 "Rac GTPase activator activity" evidence=ISS] Pfam:PF00620 INTERPRO:IPR000198 InterPro:IPR000095 Pfam:PF00786 SMART:SM00285 PROSITE:PS50108 SMART:SM00324 PROSITE:PS50238 EMBL:AF069442 EMBL:AL161496 EMBL:AC005275 PIR:T01383 SPTR:Q9…	4e-96
Ljwgs_027141.1	99.1.4.789	GO_ID:45070							RGA2_SCHPO	Completeproteome;GTPaseactivation;Nuclearprotein,Probable Rho-type GTPase-activating protein 2.	3e-13	GO_ID:45070	TAIR|gene:3439908 SPTR:Q9ZNR7 symbol:AT4G03100.1 [GO:0000004 "biological process unknown" evidence=ND] [GO:0008372 "cellular component unknown" evidence=ND] [GO:0030675 "Rac GTPase activator activity" evidence=ISS] Pfam:PF00620 INTERPRO:IPR000198 InterPro:IPR000095 Pfam:PF00786 SMART:SM00285 PROSITE:PS50108 SMART:SM00324 PROSITE:PS50238 EMBL:AF069442 EMBL:AL161496 EMBL:AC005275 PIR:T01383 SPTR:Q9…	4e-96
Ljwgs_085947.1	99.1.4.757	GO_ID:35597										GO_ID:35597	TAIR|gene:2057144 SPTR:O80919 symbol:AT2G38320.1 [GO:0000004 "biological process unknown" evidence=ND] InterPro:IPR004253 Pfam:PF03005 EMBL:AC004683 EMBL:AF370310 PIR:T02513 SPTR:O80919	2e-10
Ljwgs_014786.1	99.1.4.5203	GO_ID:45294										GO_ID:45294	TAIR|gene:3440591 SPTR:O48574 symbol:AT5G44860.1 [GO:0005554 "molecular function unknown" evidence=ND] [GO:0000004 "biological process unknown" evidence=ND] [GO:0008372 "cellular component unknown" evidence=ND] EMBL:AB010693 EMBL:AC002342 EMBL:AY087051 EMBL:BT003852 EMBL:BT005700 SPTR:O48574	3e-34
chr2.TM1646.8.1	99.1.4.6686	GO_ID:25896										GO_ID:25896	TAIR|gene:2044439 SPTR:Q8VWJ1 symbol:AT2G18950.1 [GO:0004659 "prenyltransferase activity" evidence=IDA] [GO:0042362 "fat-soluble vitamin biosynthesis" evidence=TAS] InterPro:IPR000537 Pfam:PF01040 GO:GO:0016020 EMBL:AY063893 EMBL:AY089963 EMBL:AF324344 EMBL:AY113993 SPTR:Q8VWJ1	3e-12
chr1.CM0284.17	99.1.4.8847	GO_ID:1860							S35B3_PONPY	Glycoprotein;Membrane;Sugartransport;Transmembrane;Transport,Solute carrier family 35 member B3.	5e-22	GO_ID:1860	ZFIN|ZDB-GENE-040912-148 SPTR:Q66HX0 symbol:zgc:92284 "zgc:92284" [GO:0000004 "biological process unknown" evidence=ND] [GO:0008372 "cellular component unknown" evidence=ND] [GO:0005554 "molecular function unknown" evidence=ND] ZFIN:ZDB-GENE-040912-148 EMBL:BC081637 SPTR:Q66HX0	1e-11
chr1.CM0284.17	99.1.3.2.221	S35B3_PONPY							S35B3_PONPY	Glycoprotein;Membrane;Sugartransport;Transmembrane;Transport,Solute carrier family 35 member B3.	5e-22	GO_ID:1860	ZFIN|ZDB-GENE-040912-148 SPTR:Q66HX0 symbol:zgc:92284 "zgc:92284" [GO:0000004 "biological process unknown" evidence=ND] [GO:0008372 "cellular component unknown" evidence=ND] [GO:0005554 "molecular function unknown" evidence=ND] ZFIN:ZDB-GENE-040912-148 EMBL:BC081637 SPTR:Q66HX0	1e-11
Ljwgs_094080.1	1.7.5.11	EXTL2,EXTL3,EXTL1,EXT1,EXT2 alpha-1,4-N-acetylglucosaminyltransferase / glucuronyl/N-acetylglucosaminyl transferase [EC:2.4.1.223 2.4.1.224 2.4.1.225] [CAZy:GT64 GT47]	cel:F12F6.3	rib-1; Hypothetical protein F12F6.3 [KO:K02366]	7e-11				EXT1_CAEEL	Completeproteome,Multiple exostoses homolog 1 (Related to mammalian RIB protein 1).	4e-11	GO_ID:47500	TAIR|gene:2091121 SPTR:Q9SSE8 symbol:AT3G07620.1 [GO:0003824 "catalytic activity" evidence=ISS] [GO:0016020 "membrane" evidence=ISS] [GO:0000004 "biological process unknown" evidence=ND] InterPro:IPR004263 Pfam:PF03016 GO:GO:0016020 EMBL:AC009176 SPTR:Q9SSE8	1e-74
Ljwgs_079462.0.1	99.2	Unclassified without homolog
gi45352129	99.2	Unclassified without homolog
Ljwgs_019916.2	99.1.4.916	GO_ID:26400										GO_ID:26400	TAIR|gene:2090363 SPTR:Q9LDH9 symbol:AT3G12870.1 [GO:0008372 "cellular component unknown" evidence=ND] EMBL:AP000385 EMBL:AC023838 SPTR:Q9LDH9	2e-25
chr4.CM0075.20	99.2	Unclassified without homolog
Ljwgs_066686.1	99.1.4.6686	GO_ID:25896										GO_ID:25896	TAIR|gene:2044439 SPTR:Q8VWJ1 symbol:AT2G18950.1 [GO:0004659 "prenyltransferase activity" evidence=IDA] [GO:0042362 "fat-soluble vitamin biosynthesis" evidence=TAS] InterPro:IPR000537 Pfam:PF01040 GO:GO:0016020 EMBL:AY063893 EMBL:AY089963 EMBL:AF324344 EMBL:AY113993 SPTR:Q8VWJ1	2e-16
Ljwgs_011070.2	99.1.3.2.1236	AECC1_ARATH							AECC1_ARATH	Auxinsignalingpathway;Glycoprotein;Membrane;Transmembrane;Transport,Auxin efflux carrier component 1 (PIN-FORMED protein) (AtPIN1).	4e-126	GO_ID:33676	TAIR|gene:2035036 SPTR:Q9C6B8 symbol:AT1G73590.1 [GO:0005215 "transporter activity" evidence=ISS] [GO:0016020 "membrane" evidence=ISS] [GO:0005737 "cytoplasm" evidence=IDA] Pfam:PF03547 InterPro:IPR004776 TIGRFAMs:TIGR00946 EMBL:AC079676 EMBL:AF089084 EMBL:AF089085 EMBL:AF372950 EMBL:AY093960 PIR:G96762 GeneFarm:3019 SPTR:Q9C6B8	2e-126
Ljwgs_011070.2	99.1.4.5938	GO_ID:33676							AECC1_ARATH	Auxinsignalingpathway;Glycoprotein;Membrane;Transmembrane;Transport,Auxin efflux carrier component 1 (PIN-FORMED protein) (AtPIN1).	4e-126	GO_ID:33676	TAIR|gene:2035036 SPTR:Q9C6B8 symbol:AT1G73590.1 [GO:0005215 "transporter activity" evidence=ISS] [GO:0016020 "membrane" evidence=ISS] [GO:0005737 "cytoplasm" evidence=IDA] Pfam:PF03547 InterPro:IPR004776 TIGRFAMs:TIGR00946 EMBL:AC079676 EMBL:AF089084 EMBL:AF089085 EMBL:AF372950 EMBL:AY093960 PIR:G96762 GeneFarm:3019 SPTR:Q9C6B8	2e-126
Ljwgs_004063.1	99.1.3.2.2325	BBM_ARATH							BBM_ARATH	Developmentalprotein;DNA-binding;Nuclearprotein;Repeat;Transcription;Transcriptionregulation,Protein BABY BOOM (AtBBM).	3e-10	GO_ID:40577	TAIR|gene:2137558 SPTR:Q42462 symbol:AT4G37750.1 [GO:0003677 "DNA binding" evidence=ISS;TAS] [GO:0003700 "transcription factor activity" evidence=ISS;TAS] [GO:0005634 "nucleus" evidence=IC;IDA] [GO:0006355 "regulation of transcription, DNA-dependent" evidence=ISS;TAS] [GO:0007276 "gametogenesis" evidence=IMP] [GO:0009887 "organ morphogenesis" evidence=IMP] InterPro:IPR001471 Pfam:PF00847 GO:GO:00…	9e-11
Ljwgs_004063.1	99.1.4.1821	GO_ID:40577							BBM_ARATH	Developmentalprotein;DNA-binding;Nuclearprotein;Repeat;Transcription;Transcriptionregulation,Protein BABY BOOM (AtBBM).	3e-10	GO_ID:40577	TAIR|gene:2137558 SPTR:Q42462 symbol:AT4G37750.1 [GO:0003677 "DNA binding" evidence=ISS;TAS] [GO:0003700 "transcription factor activity" evidence=ISS;TAS] [GO:0005634 "nucleus" evidence=IC;IDA] [GO:0006355 "regulation of transcription, DNA-dependent" evidence=ISS;TAS] [GO:0007276 "gametogenesis" evidence=IMP] [GO:0009887 "organ morphogenesis" evidence=IMP] InterPro:IPR001471 Pfam:PF00847 GO:GO:00…	9e-11
Ljwgs_017232.1	99.1.3.2.1294	ERF15_ARATH							ERF15_ARATH	Activator;DNA-binding;Ethylenesignalingpathway;Nuclearprotein;Plantdefense;Transcription;Transcriptionregulation,Ethylene-responsive transcription factor 15 (Ethylene-responsive element-binding factor 15) (EREBP-15) (AtERF15).	7e-33	GO_ID:30352	TAIR|gene:2042495 SPTR:Q8VYM0 symbol:ATERF15 [GO:0003677 "DNA binding" evidence=TAS] [GO:0003700 "transcription factor activity" evidence=ISS;TAS] [GO:0006355 "regulation of transcription, DNA-dependent" evidence=TAS] [GO:0016563 "transcriptional activator activity" evidence=TAS] [GO:0009873 "ethylene mediated signaling pathway" evidence=TAS] InterPro:IPR001471 HSSP:O80337 PRINTS:PR00367 ProDom:P…	3e-33
Ljwgs_017232.1	99.1.4.5287	GO_ID:30352							ERF15_ARATH	Activator;DNA-binding;Ethylenesignalingpathway;Nuclearprotein;Plantdefense;Transcription;Transcriptionregulation,Ethylene-responsive transcription factor 15 (Ethylene-responsive element-binding factor 15) (EREBP-15) (AtERF15).	7e-33	GO_ID:30352	TAIR|gene:2042495 SPTR:Q8VYM0 symbol:ATERF15 [GO:0003677 "DNA binding" evidence=TAS] [GO:0003700 "transcription factor activity" evidence=ISS;TAS] [GO:0006355 "regulation of transcription, DNA-dependent" evidence=TAS] [GO:0016563 "transcriptional activator activity" evidence=TAS] [GO:0009873 "ethylene mediated signaling pathway" evidence=TAS] InterPro:IPR001471 HSSP:O80337 PRINTS:PR00367 ProDom:P…	3e-33
gi7719717	99.2	Unclassified without homolog
TM0807.5	1.6.3.16	E2.1.1.- [EC:2.1.1.-] [COG:COG0500 COG0742]	ath:At5g54160	K18G13.3; O-methyltransferase 1 [EC:2.1.1.76] [KO:K05279]	5e-55	mll8050	COG0500	3e-14	CHOMT_MEDSA	3D-structure;Methyltransferase;Transferase,Isoliquiritigenin 2-O-methyltransferase (EC 2.1.1.-) (Chalcone O- methyltransferase) (ChOMT).	3e-69	GO_ID:19432	TAIR|gene:2153422 SPTR:Q9FK25 symbol:AT5G54160.1 [GO:0005829 "cytosol" evidence=TAS] [GO:0005737 "cytoplasm" evidence=IDA] [GO:0005634 "nucleus" evidence=IDA] InterPro:IPR001601 InterPro:IPR001077 Interpro:IPR000051 Pfam:PF00891 InterPro:IPR011991 EMBL:AB013387 EMBL:U70424 EMBL:AY062837 EMBL:AY081565 EMBL:AY087297 EMBL:Z27062 PDB:1NII SPTR:Q9FK25	1e-55
TM0807.5	1.5.12.40	E2.1.1.- [EC:2.1.1.-] [COG:COG0500 COG0742]	ath:At5g54160	K18G13.3; O-methyltransferase 1 [EC:2.1.1.76] [KO:K05279]	5e-55	mll8050	COG0500	3e-14	CHOMT_MEDSA	3D-structure;Methyltransferase;Transferase,Isoliquiritigenin 2-O-methyltransferase (EC 2.1.1.-) (Chalcone O- methyltransferase) (ChOMT).	3e-69	GO_ID:19432	TAIR|gene:2153422 SPTR:Q9FK25 symbol:AT5G54160.1 [GO:0005829 "cytosol" evidence=TAS] [GO:0005737 "cytoplasm" evidence=IDA] [GO:0005634 "nucleus" evidence=IDA] InterPro:IPR001601 InterPro:IPR001077 Interpro:IPR000051 Pfam:PF00891 InterPro:IPR011991 EMBL:AB013387 EMBL:U70424 EMBL:AY062837 EMBL:AY081565 EMBL:AY087297 EMBL:Z27062 PDB:1NII SPTR:Q9FK25	1e-55
TM0807.5	1.3.8.17	E2.1.1.- [EC:2.1.1.-] [COG:COG0500 COG0742]	ath:At5g54160	K18G13.3; O-methyltransferase 1 [EC:2.1.1.76] [KO:K05279]	5e-55	mll8050	COG0500	3e-14	CHOMT_MEDSA	3D-structure;Methyltransferase;Transferase,Isoliquiritigenin 2-O-methyltransferase (EC 2.1.1.-) (Chalcone O- methyltransferase) (ChOMT).	3e-69	GO_ID:19432	TAIR|gene:2153422 SPTR:Q9FK25 symbol:AT5G54160.1 [GO:0005829 "cytosol" evidence=TAS] [GO:0005737 "cytoplasm" evidence=IDA] [GO:0005634 "nucleus" evidence=IDA] InterPro:IPR001601 InterPro:IPR001077 Interpro:IPR000051 Pfam:PF00891 InterPro:IPR011991 EMBL:AB013387 EMBL:U70424 EMBL:AY062837 EMBL:AY081565 EMBL:AY087297 EMBL:Z27062 PDB:1NII SPTR:Q9FK25	1e-55
TM0807.5	1.5.11.30	E2.1.1.- [EC:2.1.1.-] [COG:COG0500 COG0742]	ath:At5g54160	K18G13.3; O-methyltransferase 1 [EC:2.1.1.76] [KO:K05279]	5e-55	mll8050	COG0500	3e-14	CHOMT_MEDSA	3D-structure;Methyltransferase;Transferase,Isoliquiritigenin 2-O-methyltransferase (EC 2.1.1.-) (Chalcone O- methyltransferase) (ChOMT).	3e-69	GO_ID:19432	TAIR|gene:2153422 SPTR:Q9FK25 symbol:AT5G54160.1 [GO:0005829 "cytosol" evidence=TAS] [GO:0005737 "cytoplasm" evidence=IDA] [GO:0005634 "nucleus" evidence=IDA] InterPro:IPR001601 InterPro:IPR001077 Interpro:IPR000051 Pfam:PF00891 InterPro:IPR011991 EMBL:AB013387 EMBL:U70424 EMBL:AY062837 EMBL:AY081565 EMBL:AY087297 EMBL:Z27062 PDB:1NII SPTR:Q9FK25	1e-55
TM0807.5	1.10.7.8	E2.1.1.76 flavonol 3-O-methyltransferase [EC:2.1.1.76] [GO:0030755]	ath:At5g54160	K18G13.3; O-methyltransferase 1 [EC:2.1.1.76] [KO:K05279]	5e-55	mll8050	COG0500	3e-14	CHOMT_MEDSA	3D-structure;Methyltransferase;Transferase,Isoliquiritigenin 2-O-methyltransferase (EC 2.1.1.-) (Chalcone O- methyltransferase) (ChOMT).	3e-69	GO_ID:19432	TAIR|gene:2153422 SPTR:Q9FK25 symbol:AT5G54160.1 [GO:0005829 "cytosol" evidence=TAS] [GO:0005737 "cytoplasm" evidence=IDA] [GO:0005634 "nucleus" evidence=IDA] InterPro:IPR001601 InterPro:IPR001077 Interpro:IPR000051 Pfam:PF00891 InterPro:IPR011991 EMBL:AB013387 EMBL:U70424 EMBL:AY062837 EMBL:AY081565 EMBL:AY087297 EMBL:Z27062 PDB:1NII SPTR:Q9FK25	1e-55
TM0807.5	1.6.4.7	E2.1.1.- [EC:2.1.1.-] [COG:COG0500 COG0742]	ath:At5g54160	K18G13.3; O-methyltransferase 1 [EC:2.1.1.76] [KO:K05279]	5e-55	mll8050	COG0500	3e-14	CHOMT_MEDSA	3D-structure;Methyltransferase;Transferase,Isoliquiritigenin 2-O-methyltransferase (EC 2.1.1.-) (Chalcone O- methyltransferase) (ChOMT).	3e-69	GO_ID:19432	TAIR|gene:2153422 SPTR:Q9FK25 symbol:AT5G54160.1 [GO:0005829 "cytosol" evidence=TAS] [GO:0005737 "cytoplasm" evidence=IDA] [GO:0005634 "nucleus" evidence=IDA] InterPro:IPR001601 InterPro:IPR001077 Interpro:IPR000051 Pfam:PF00891 InterPro:IPR011991 EMBL:AB013387 EMBL:U70424 EMBL:AY062837 EMBL:AY081565 EMBL:AY087297 EMBL:Z27062 PDB:1NII SPTR:Q9FK25	1e-55
TM0807.5	1.9.4.4	E2.1.1.1, NNMT nicotinamide N-methyltransferase [EC:2.1.1.1] [COG:COG0500] [GO:0008112]	ath:At5g54160	K18G13.3; O-methyltransferase 1 [EC:2.1.1.76] [KO:K05279]	5e-55	mll8050	COG0500	3e-14	CHOMT_MEDSA	3D-structure;Methyltransferase;Transferase,Isoliquiritigenin 2-O-methyltransferase (EC 2.1.1.-) (Chalcone O- methyltransferase) (ChOMT).	3e-69	GO_ID:19432	TAIR|gene:2153422 SPTR:Q9FK25 symbol:AT5G54160.1 [GO:0005829 "cytosol" evidence=TAS] [GO:0005737 "cytoplasm" evidence=IDA] [GO:0005634 "nucleus" evidence=IDA] InterPro:IPR001601 InterPro:IPR001077 Interpro:IPR000051 Pfam:PF00891 InterPro:IPR011991 EMBL:AB013387 EMBL:U70424 EMBL:AY062837 EMBL:AY081565 EMBL:AY087297 EMBL:Z27062 PDB:1NII SPTR:Q9FK25	1e-55
TM0807.5	1.9.10.46	E2.1.1.11, chlM magnesium-protoporphyrin O-methyltransferase [EC:2.1.1.11] [COG:COG0500] [GO:0046406]	ath:At5g54160	K18G13.3; O-methyltransferase 1 [EC:2.1.1.76] [KO:K05279]	5e-55	mll8050	COG0500	3e-14	CHOMT_MEDSA	3D-structure;Methyltransferase;Transferase,Isoliquiritigenin 2-O-methyltransferase (EC 2.1.1.-) (Chalcone O- methyltransferase) (ChOMT).	3e-69	GO_ID:19432	TAIR|gene:2153422 SPTR:Q9FK25 symbol:AT5G54160.1 [GO:0005829 "cytosol" evidence=TAS] [GO:0005737 "cytoplasm" evidence=IDA] [GO:0005634 "nucleus" evidence=IDA] InterPro:IPR001601 InterPro:IPR001077 Interpro:IPR000051 Pfam:PF00891 InterPro:IPR011991 EMBL:AB013387 EMBL:U70424 EMBL:AY062837 EMBL:AY081565 EMBL:AY087297 EMBL:Z27062 PDB:1NII SPTR:Q9FK25	1e-55
TM0807.5	1.11.12.7	E2.1.1.- [EC:2.1.1.-] [COG:COG0500 COG0742]	ath:At5g54160	K18G13.3; O-methyltransferase 1 [EC:2.1.1.76] [KO:K05279]	5e-55	mll8050	COG0500	3e-14	CHOMT_MEDSA	3D-structure;Methyltransferase;Transferase,Isoliquiritigenin 2-O-methyltransferase (EC 2.1.1.-) (Chalcone O- methyltransferase) (ChOMT).	3e-69	GO_ID:19432	TAIR|gene:2153422 SPTR:Q9FK25 symbol:AT5G54160.1 [GO:0005829 "cytosol" evidence=TAS] [GO:0005737 "cytoplasm" evidence=IDA] [GO:0005634 "nucleus" evidence=IDA] InterPro:IPR001601 InterPro:IPR001077 Interpro:IPR000051 Pfam:PF00891 InterPro:IPR011991 EMBL:AB013387 EMBL:U70424 EMBL:AY062837 EMBL:AY081565 EMBL:AY087297 EMBL:Z27062 PDB:1NII SPTR:Q9FK25	1e-55
TM0807.5	1.5.14.34	E2.1.1.- [EC:2.1.1.-] [COG:COG0500 COG0742]	ath:At5g54160	K18G13.3; O-methyltransferase 1 [EC:2.1.1.76] [KO:K05279]	5e-55	mll8050	COG0500	3e-14	CHOMT_MEDSA	3D-structure;Methyltransferase;Transferase,Isoliquiritigenin 2-O-methyltransferase (EC 2.1.1.-) (Chalcone O- methyltransferase) (ChOMT).	3e-69	GO_ID:19432	TAIR|gene:2153422 SPTR:Q9FK25 symbol:AT5G54160.1 [GO:0005829 "cytosol" evidence=TAS] [GO:0005737 "cytoplasm" evidence=IDA] [GO:0005634 "nucleus" evidence=IDA] InterPro:IPR001601 InterPro:IPR001077 Interpro:IPR000051 Pfam:PF00891 InterPro:IPR011991 EMBL:AB013387 EMBL:U70424 EMBL:AY062837 EMBL:AY081565 EMBL:AY087297 EMBL:Z27062 PDB:1NII SPTR:Q9FK25	1e-55
TM1149.6	99.1.3.2.1141	RP8L2_ARATH							RP8L2_ARATH	ATP-binding;Coiledcoil;Leucine-richrepeat;Nucleotide-binding;Plantdefense;Repeat,Probable disease resistance RPP8-like protein 2.	3e-43	GO_ID:48850	TAIR|gene:2176485 SPTR:Q8W4J9 symbol:AT5G43470.1 [GO:0006952 "defense response" evidence=ISS] Pfam:PF00560 InterPro:IPR001611 InterPro:IPR002182 InterPro:IPR000767 PRINTS:PR00364 Pfam:PF00931 EMBL:AB025638 EMBL:AF089710 EMBL:AF089711 EMBL:AF234174 EMBL:AK118862 EMBL:AY062514 SPTR:Q8W4J9	2e-41
TM1149.6	99.1.4.3493	GO_ID:48850							RP8L2_ARATH	ATP-binding;Coiledcoil;Leucine-richrepeat;Nucleotide-binding;Plantdefense;Repeat,Probable disease resistance RPP8-like protein 2.	3e-43	GO_ID:48850	TAIR|gene:2176485 SPTR:Q8W4J9 symbol:AT5G43470.1 [GO:0006952 "defense response" evidence=ISS] Pfam:PF00560 InterPro:IPR001611 InterPro:IPR002182 InterPro:IPR000767 PRINTS:PR00364 Pfam:PF00931 EMBL:AB025638 EMBL:AF089710 EMBL:AF089711 EMBL:AF234174 EMBL:AK118862 EMBL:AY062514 SPTR:Q8W4J9	2e-41
chr6.CM0037.42	3.3.3.15.8	CNGF cyclic nucleotide gated channel, other eukaryote	ath:At2g23980	T29E15.18; cyclic nucleotide-regulated ion channel / cyclic nucleotide-gated channel (CNGC6) [KO:K05391]	8e-151				CNGC6_ARATH	3D-structure;Calmodulin-binding;cAMP;cAMP-binding;cGMP;cGMP-binding;Iontransport;Ionicchannel;Membrane;Multigenefamily;Nucleotide-binding;Transmembrane;Transport,Probable cyclic nucleotide-gated ion channel 6 (AtCNGC6) (Cyclic nucleotide- and calmodulin-regulated ion channel 6).	4e-151	GO_ID:576	TAIR|gene:2174447 SPTR:Q8RWS9 symbol:AT5G57940.1 [GO:0005516 "calmodulin binding" evidence=TAS] [GO:0005267 "potassium channel activity" evidence=ISS] [GO:0030551 "cyclic nucleotide binding" evidence=ISS] Pfam:PF00612 InterPro:IPR005821 InterPro:IPR000595 InterPro:IPR000048 InterPro:IPR003938 InterPro:IPR001622 Pfam:PF00520 Pfam:PF00027 PROSITE:PS50096 PRINTS:PR01463 PROSITE:PS00888 PROSITE:PS008…	4e-150
Ljwgs_049776.1	3.1.1.38	ABC.MR putative ABC transport system ATP-binding protein [COG:COG1132 COG2274] [TC:3.A.1.21 3.A.1.106 3.A.1.110 3.A.1.112 3.A.1.113 3.A.1.117]	hsa:340273	ABCB5; ATP-binding cassette, sub-family B (MDR/TAP), member 5 [KO:K05660]	1e-64	CC3274	COG1132	1e-37	MDR1_HUMAN	ATP-binding;Glycoprotein;Membrane;Multigenefamily;Nucleotide-binding;Polymorphism;Repeat;Transmembrane;Transport,Multidrug resistance protein 1 (P-glycoprotein 1) (CD243 antigen).	4e-63	GO_ID:36704	TAIR|gene:2196144 SPTR:Q9FWX7 symbol:AT1G02520.1 [GO:0042626 "ATPase activity, coupled to transmembrane movement of substances" evidence=ISS] InterPro:IPR003593 InterPro:IPR003439 InterPro:IPR001140 Pfam:PF00664 Pfam:PF00005 InterPro:IPR011527 Prosite:PS00211 SMART:SM00382 ProDom:PD000006 PROSITE:PS50893 GO:GO:0006810 PROSITE:PS50929 HSSP:P08716 EMBL:AC022521 PIR:E86155 SPTR:Q9FWX7	1e-75
Ljwgs_049776.1	3.1.1.33	ABCC-BAC ATP-binding casette, subfamily C, bacterial [COG:COG4988 COG4987 COG1132 COG2274] [TC:3.A.1.110 3.A.1.112]	hsa:340273	ABCB5; ATP-binding cassette, sub-family B (MDR/TAP), member 5 [KO:K05660]	1e-64	CC3274	COG1132	1e-37	MDR1_HUMAN	ATP-binding;Glycoprotein;Membrane;Multigenefamily;Nucleotide-binding;Polymorphism;Repeat;Transmembrane;Transport,Multidrug resistance protein 1 (P-glycoprotein 1) (CD243 antigen).	4e-63	GO_ID:36704	TAIR|gene:2196144 SPTR:Q9FWX7 symbol:AT1G02520.1 [GO:0042626 "ATPase activity, coupled to transmembrane movement of substances" evidence=ISS] InterPro:IPR003593 InterPro:IPR003439 InterPro:IPR001140 Pfam:PF00664 Pfam:PF00005 InterPro:IPR011527 Prosite:PS00211 SMART:SM00382 ProDom:PD000006 PROSITE:PS50893 GO:GO:0006810 PROSITE:PS50929 HSSP:P08716 EMBL:AC022521 PIR:E86155 SPTR:Q9FWX7	1e-75
Ljwgs_049776.1	3.1.1.31.8	ABCB5 ATP-binding cassette, subfamily B (MDR/TAP), member 5	hsa:340273	ABCB5; ATP-binding cassette, sub-family B (MDR/TAP), member 5 [KO:K05660]	1e-64	CC3274	COG1132	1e-37	MDR1_HUMAN	ATP-binding;Glycoprotein;Membrane;Multigenefamily;Nucleotide-binding;Polymorphism;Repeat;Transmembrane;Transport,Multidrug resistance protein 1 (P-glycoprotein 1) (CD243 antigen).	4e-63	GO_ID:36704	TAIR|gene:2196144 SPTR:Q9FWX7 symbol:AT1G02520.1 [GO:0042626 "ATPase activity, coupled to transmembrane movement of substances" evidence=ISS] InterPro:IPR003593 InterPro:IPR003439 InterPro:IPR001140 Pfam:PF00664 Pfam:PF00005 InterPro:IPR011527 Prosite:PS00211 SMART:SM00382 ProDom:PD000006 PROSITE:PS50893 GO:GO:0006810 PROSITE:PS50929 HSSP:P08716 EMBL:AC022521 PIR:E86155 SPTR:Q9FWX7	1e-75
Ljwgs_049776.1	3.1.1.31.13	ABCB-BAC ATP-binding casette, subfamily B, bacterial [COG:COG1132 COG2274 COG5265] [TC:3.A.1.21 3.A.1.106 3.A.1.109 3.A.1.117]	hsa:340273	ABCB5; ATP-binding cassette, sub-family B (MDR/TAP), member 5 [KO:K05660]	1e-64	CC3274	COG1132	1e-37	MDR1_HUMAN	ATP-binding;Glycoprotein;Membrane;Multigenefamily;Nucleotide-binding;Polymorphism;Repeat;Transmembrane;Transport,Multidrug resistance protein 1 (P-glycoprotein 1) (CD243 antigen).	4e-63	GO_ID:36704	TAIR|gene:2196144 SPTR:Q9FWX7 symbol:AT1G02520.1 [GO:0042626 "ATPase activity, coupled to transmembrane movement of substances" evidence=ISS] InterPro:IPR003593 InterPro:IPR003439 InterPro:IPR001140 Pfam:PF00664 Pfam:PF00005 InterPro:IPR011527 Prosite:PS00211 SMART:SM00382 ProDom:PD000006 PROSITE:PS50893 GO:GO:0006810 PROSITE:PS50929 HSSP:P08716 EMBL:AC022521 PIR:E86155 SPTR:Q9FWX7	1e-75
Ljwgs_031667.1	99.1.4.1794	GO_ID:47500										GO_ID:47500	TAIR|gene:2091121 SPTR:Q9SSE8 symbol:AT3G07620.1 [GO:0003824 "catalytic activity" evidence=ISS] [GO:0016020 "membrane" evidence=ISS] [GO:0000004 "biological process unknown" evidence=ND] InterPro:IPR004263 Pfam:PF03016 GO:GO:0016020 EMBL:AC009176 SPTR:Q9SSE8	3e-42
TM1571.6.1	1.3.5.17	E1.14.99.7, SQLE squalene monooxygenase [EC:1.14.99.7] [GO:0004506]	ath:At1g58440	X7J.8; squalene monooxygenase, putative / squalene epoxidase, putative [EC:1.14.99.7] [KO:K00511]	4e-59	YGR175c	COG0654	9e-20	ERG1_PANGI	FAD;Flavoprotein;Membrane;Oxidoreductase;Transmembrane,Squalene monooxygenase (EC 1.14.99.7) (Squalene epoxidase) (SE).	1e-56	GO_ID:35202	TAIR|gene:2059195 SPTR:O81000 symbol:AT2G22830.1 [GO:0016126 "sterol biosynthesis" evidence=TAS] InterPro:IPR003042 Pfam:PF01266 InterPro:IPR000205 InterPro:IPR006076 GO:GO:0008152 PRINTS:PR00420 EMBL:AC004786 PIR:D84617 SPTR:O81000	1e-55
[truncated: 345 more rows]
