# Supplementary material for: Dissection of Symbiosis and Organ Development by Integrated Transcriptome Analysis of Lotus japonicus Mutant and Wild-Type Plants
Source: PLoS One. 2009 Aug 7;4(8):e6556. doi: 10.1371/journal.pone.0006556 (PMC2717213; doi:10.1371/journal.pone.0006556)
Supplement: Folder S5 — Fix-minus mutants (9.19 MB ZIP) [file pone.0006556.s013.zip › S5.FIX-MINUS MUTANTS copy/5.1.Fix_minus_Nodule_vs_Uninoclated_Root/5.1.2. Specific transcript analysis/5.1.2.14/5.1.2.14.kinase.txt]

chr5.CM0571.17	99.1.3.2.1517	SPL11_ORYSA							SPL11_ORYSA	Repeat;Ublconjugationpathway,Spotted leaf protein 11 (Spotted leaf11) (Cell death-related protein SPL11).	4e-27	GO_ID:33444	TAIR|gene:2154655 SPTR:Q9FGD7 symbol:AT5G65500.1 [GO:0016301 "kinase activity" evidence=ISS] InterPro:IPR000719 InterPro:IPR003613 ProDom:PD000001 PROSITE:PS50011 Pfam:PF04564 SMART:SM00504 EMBL:AB026638 EMBL:AB026639 SPTR:Q9FGD7	9e-10
chr5.CM0571.17	99.1.4.4217	GO_ID:33444							SPL11_ORYSA	Repeat;Ublconjugationpathway,Spotted leaf protein 11 (Spotted leaf11) (Cell death-related protein SPL11).	4e-27	GO_ID:33444	TAIR|gene:2154655 SPTR:Q9FGD7 symbol:AT5G65500.1 [GO:0016301 "kinase activity" evidence=ISS] InterPro:IPR000719 InterPro:IPR003613 ProDom:PD000001 PROSITE:PS50011 Pfam:PF04564 SMART:SM00504 EMBL:AB026638 EMBL:AB026639 SPTR:Q9FGD7	9e-10
TM1670.18	1.9.4.15	E2.7.1.- [EC:2.7.1.-] [COG:COG0515 COG1493]	ath:At5g02290	T1E22.50; protein kinase, putative [EC:2.7.1.37] [KO:K00870]	1e-36	L138452_1	COG0515	3e-15	SIRK_ARATH	ATP-binding;Kinase;Leucine-richrepeat;Membrane;Nucleotide-binding;Plantdefense;Receptor;Repeat;Serine/threonine-proteinkinase;Signal;Transferase;Transmembrane,Senescence-induced receptor-like serine/threonine-protein kinase precursor (FLG22-induced receptor-like kinase 1).	2e-43	GO_ID:53934	TAIR|gene:2050986 SPTR:O22808 symbol:AT2G33580.1 [GO:0016301 "kinase activity" evidence=ISS] InterPro:IPR000719 Pfam:PF00069 InterPro:IPR002482 Pfam:PF01476 ProDom:PD000001 PROSITE:PS50011 EMBL:AC002332 EMBL:AF370600 PIR:C84747 SPTR:O22808	1e-165
TM1670.18	1.7.8.19	WAAY, rfaY lipopolysaccharide core biosynthesis protein RFAY [EC:2.7.-.-] [COG:COG0515]	ath:At5g02290	T1E22.50; protein kinase, putative [EC:2.7.1.37] [KO:K00870]	1e-36	L138452_1	COG0515	3e-15	SIRK_ARATH	ATP-binding;Kinase;Leucine-richrepeat;Membrane;Nucleotide-binding;Plantdefense;Receptor;Repeat;Serine/threonine-proteinkinase;Signal;Transferase;Transmembrane,Senescence-induced receptor-like serine/threonine-protein kinase precursor (FLG22-induced receptor-like kinase 1).	2e-43	GO_ID:53934	TAIR|gene:2050986 SPTR:O22808 symbol:AT2G33580.1 [GO:0016301 "kinase activity" evidence=ISS] InterPro:IPR000719 Pfam:PF00069 InterPro:IPR002482 Pfam:PF01476 ProDom:PD000001 PROSITE:PS50011 EMBL:AC002332 EMBL:AF370600 PIR:C84747 SPTR:O22808	1e-165
TM1670.18	1.1.17.19	E2.7.1.- [EC:2.7.1.-] [COG:COG0515 COG1493]	ath:At5g02290	T1E22.50; protein kinase, putative [EC:2.7.1.37] [KO:K00870]	1e-36	L138452_1	COG0515	3e-15	SIRK_ARATH	ATP-binding;Kinase;Leucine-richrepeat;Membrane;Nucleotide-binding;Plantdefense;Receptor;Repeat;Serine/threonine-proteinkinase;Signal;Transferase;Transmembrane,Senescence-induced receptor-like serine/threonine-protein kinase precursor (FLG22-induced receptor-like kinase 1).	2e-43	GO_ID:53934	TAIR|gene:2050986 SPTR:O22808 symbol:AT2G33580.1 [GO:0016301 "kinase activity" evidence=ISS] InterPro:IPR000719 Pfam:PF00069 InterPro:IPR002482 Pfam:PF01476 ProDom:PD000001 PROSITE:PS50011 EMBL:AC002332 EMBL:AF370600 PIR:C84747 SPTR:O22808	1e-165
TM1670.18	1.11.16.8	E2.7.1.- [EC:2.7.1.-] [COG:COG0515 COG1493]	ath:At5g02290	T1E22.50; protein kinase, putative [EC:2.7.1.37] [KO:K00870]	1e-36	L138452_1	COG0515	3e-15	SIRK_ARATH	ATP-binding;Kinase;Leucine-richrepeat;Membrane;Nucleotide-binding;Plantdefense;Receptor;Repeat;Serine/threonine-proteinkinase;Signal;Transferase;Transmembrane,Senescence-induced receptor-like serine/threonine-protein kinase precursor (FLG22-induced receptor-like kinase 1).	2e-43	GO_ID:53934	TAIR|gene:2050986 SPTR:O22808 symbol:AT2G33580.1 [GO:0016301 "kinase activity" evidence=ISS] InterPro:IPR000719 Pfam:PF00069 InterPro:IPR002482 Pfam:PF01476 ProDom:PD000001 PROSITE:PS50011 EMBL:AC002332 EMBL:AF370600 PIR:C84747 SPTR:O22808	1e-165
TM1670.18	4.2.4	Cell cycle [CLASS:04110] [PATH:hsa04110] [COG:COG0515]	ath:At5g02290	T1E22.50; protein kinase, putative [EC:2.7.1.37] [KO:K00870]	1e-36	L138452_1	COG0515	3e-15	SIRK_ARATH	ATP-binding;Kinase;Leucine-richrepeat;Membrane;Nucleotide-binding;Plantdefense;Receptor;Repeat;Serine/threonine-proteinkinase;Signal;Transferase;Transmembrane,Senescence-induced receptor-like serine/threonine-protein kinase precursor (FLG22-induced receptor-like kinase 1).	2e-43	GO_ID:53934	TAIR|gene:2050986 SPTR:O22808 symbol:AT2G33580.1 [GO:0016301 "kinase activity" evidence=ISS] InterPro:IPR000719 Pfam:PF00069 InterPro:IPR002482 Pfam:PF01476 ProDom:PD000001 PROSITE:PS50011 EMBL:AC002332 EMBL:AF370600 PIR:C84747 SPTR:O22808	1e-165
Ljwgs_071373.1	99.1.3.1.116	EC 2.7.1.-	ath:At5g02290	T1E22.50; protein kinase, putative [EC:2.7.1.37] [KO:K00870]	2e-32				APK1B_ARATH	ATP-binding;Chloroplast;Kinase;Multigenefamily;Nucleotide-binding;Plastid;Serine/threonine-proteinkinase;Transferase;Transitpeptide;Tyrosine-proteinkinase,Protein kinase APK1B, chloroplast precursor (EC 2.7.1.-).	2e-34	GO_ID:5087	TAIR|gene:2064711 SPTR:Q9ZUF4 symbol:AT2G05940.1 [GO:0008372 "cellular component unknown" evidence=ND] [GO:0016301 "kinase activity" evidence=ISS] InterPro:IPR000719 InterPro:IPR008271 Prosite:PS00108 ProDom:PD000001 PROSITE:PS50011 EMBL:AC005970 EMBL:AY056245 EMBL:AY113963 PIR:C84473 SPTR:Q9ZUF4	2e-60
Ljwgs_071373.1	99.1.4.3998	GO_ID:5087	ath:At5g02290	T1E22.50; protein kinase, putative [EC:2.7.1.37] [KO:K00870]	2e-32				APK1B_ARATH	ATP-binding;Chloroplast;Kinase;Multigenefamily;Nucleotide-binding;Plastid;Serine/threonine-proteinkinase;Transferase;Transitpeptide;Tyrosine-proteinkinase,Protein kinase APK1B, chloroplast precursor (EC 2.7.1.-).	2e-34	GO_ID:5087	TAIR|gene:2064711 SPTR:Q9ZUF4 symbol:AT2G05940.1 [GO:0008372 "cellular component unknown" evidence=ND] [GO:0016301 "kinase activity" evidence=ISS] InterPro:IPR000719 InterPro:IPR008271 Prosite:PS00108 ProDom:PD000001 PROSITE:PS50011 EMBL:AC005970 EMBL:AY056245 EMBL:AY113963 PIR:C84473 SPTR:Q9ZUF4	2e-60
Ljwgs_071373.1	99.1.1.97	KO:K00870	ath:At5g02290	T1E22.50; protein kinase, putative [EC:2.7.1.37] [KO:K00870]	2e-32				APK1B_ARATH	ATP-binding;Chloroplast;Kinase;Multigenefamily;Nucleotide-binding;Plastid;Serine/threonine-proteinkinase;Transferase;Transitpeptide;Tyrosine-proteinkinase,Protein kinase APK1B, chloroplast precursor (EC 2.7.1.-).	2e-34	GO_ID:5087	TAIR|gene:2064711 SPTR:Q9ZUF4 symbol:AT2G05940.1 [GO:0008372 "cellular component unknown" evidence=ND] [GO:0016301 "kinase activity" evidence=ISS] InterPro:IPR000719 InterPro:IPR008271 Prosite:PS00108 ProDom:PD000001 PROSITE:PS50011 EMBL:AC005970 EMBL:AY056245 EMBL:AY113963 PIR:C84473 SPTR:Q9ZUF4	2e-60
Ljwgs_058132.1	1.5.10.26	E2.7.3.2 creatine kinase [EC:2.7.3.2] [GO:0004111]	ath:At2g24270	F27D4.18; NADP-dependent glyceraldehyde-3-phosphate dehydrogenase, putative [EC:1.2.1.9] [KO:K00131]	1e-79	BH2237	COG1012	1e-45	GAPN_PEA	Directproteinsequencing;NADP;Oxidoreductase,NADP-dependent glyceraldehyde-3-phosphate dehydrogenase (EC 1.2.1.9) (Non-phosphorylating glyceraldehyde 3-phosphate dehydrogenase) (Glyceraldehyde-3-phosphate dehydrogenase [NADP+]) (Triosephosphate dehydrogenase).	1e-80	GO_ID:4332	TIGR_CMR|BA0849 SPTR:Q81UL6 symbol:BA0849 "glyceraldehyde-3-phosphate dehydrogenase, NADP-dependent" [GO:0008152 "metabolism" evidence=ISS] [GO:0008886 "glyceraldehyde-3-phosphate dehydrogenase (NADP+) activity" evidence=ISS] InterPro:IPR002086 Pfam:PF00171 GO:GO:0008152 InterPro:IPR012303 PIRSF:PIRSF000147 PROSITE:PS00070 PROSITE:PS00687 HSSP:Q59931 EMBL:AE017334 EMBL:AE017225 EMBL:AE017026 TIGR…	4e-47
chr6.CM0137.35	1.9.4.15	E2.7.1.- [EC:2.7.1.-] [COG:COG0515 COG1493]	ath:At5g02290	T1E22.50; protein kinase, putative [EC:2.7.1.37] [KO:K00870]	8e-106	YDR523c	COG0515	3e-18	APK1B_ARATH	ATP-binding;Chloroplast;Kinase;Multigenefamily;Nucleotide-binding;Plastid;Serine/threonine-proteinkinase;Transferase;Transitpeptide;Tyrosine-proteinkinase,Protein kinase APK1B, chloroplast precursor (EC 2.7.1.-).	1e-106	GO_ID:5087	TAIR|gene:2064711 SPTR:Q9ZUF4 symbol:AT2G05940.1 [GO:0008372 "cellular component unknown" evidence=ND] [GO:0016301 "kinase activity" evidence=ISS] InterPro:IPR000719 InterPro:IPR008271 Prosite:PS00108 ProDom:PD000001 PROSITE:PS50011 EMBL:AC005970 EMBL:AY056245 EMBL:AY113963 PIR:C84473 SPTR:Q9ZUF4	3e-166
chr6.CM0137.35	1.7.8.19	WAAY, rfaY lipopolysaccharide core biosynthesis protein RFAY [EC:2.7.-.-] [COG:COG0515]	ath:At5g02290	T1E22.50; protein kinase, putative [EC:2.7.1.37] [KO:K00870]	8e-106	YDR523c	COG0515	3e-18	APK1B_ARATH	ATP-binding;Chloroplast;Kinase;Multigenefamily;Nucleotide-binding;Plastid;Serine/threonine-proteinkinase;Transferase;Transitpeptide;Tyrosine-proteinkinase,Protein kinase APK1B, chloroplast precursor (EC 2.7.1.-).	1e-106	GO_ID:5087	TAIR|gene:2064711 SPTR:Q9ZUF4 symbol:AT2G05940.1 [GO:0008372 "cellular component unknown" evidence=ND] [GO:0016301 "kinase activity" evidence=ISS] InterPro:IPR000719 InterPro:IPR008271 Prosite:PS00108 ProDom:PD000001 PROSITE:PS50011 EMBL:AC005970 EMBL:AY056245 EMBL:AY113963 PIR:C84473 SPTR:Q9ZUF4	3e-166
chr6.CM0137.35	1.1.17.19	E2.7.1.- [EC:2.7.1.-] [COG:COG0515 COG1493]	ath:At5g02290	T1E22.50; protein kinase, putative [EC:2.7.1.37] [KO:K00870]	8e-106	YDR523c	COG0515	3e-18	APK1B_ARATH	ATP-binding;Chloroplast;Kinase;Multigenefamily;Nucleotide-binding;Plastid;Serine/threonine-proteinkinase;Transferase;Transitpeptide;Tyrosine-proteinkinase,Protein kinase APK1B, chloroplast precursor (EC 2.7.1.-).	1e-106	GO_ID:5087	TAIR|gene:2064711 SPTR:Q9ZUF4 symbol:AT2G05940.1 [GO:0008372 "cellular component unknown" evidence=ND] [GO:0016301 "kinase activity" evidence=ISS] InterPro:IPR000719 InterPro:IPR008271 Prosite:PS00108 ProDom:PD000001 PROSITE:PS50011 EMBL:AC005970 EMBL:AY056245 EMBL:AY113963 PIR:C84473 SPTR:Q9ZUF4	3e-166
chr6.CM0137.35	1.11.16.8	E2.7.1.- [EC:2.7.1.-] [COG:COG0515 COG1493]	ath:At5g02290	T1E22.50; protein kinase, putative [EC:2.7.1.37] [KO:K00870]	8e-106	YDR523c	COG0515	3e-18	APK1B_ARATH	ATP-binding;Chloroplast;Kinase;Multigenefamily;Nucleotide-binding;Plastid;Serine/threonine-proteinkinase;Transferase;Transitpeptide;Tyrosine-proteinkinase,Protein kinase APK1B, chloroplast precursor (EC 2.7.1.-).	1e-106	GO_ID:5087	TAIR|gene:2064711 SPTR:Q9ZUF4 symbol:AT2G05940.1 [GO:0008372 "cellular component unknown" evidence=ND] [GO:0016301 "kinase activity" evidence=ISS] InterPro:IPR000719 InterPro:IPR008271 Prosite:PS00108 ProDom:PD000001 PROSITE:PS50011 EMBL:AC005970 EMBL:AY056245 EMBL:AY113963 PIR:C84473 SPTR:Q9ZUF4	3e-166
chr6.CM0137.35	4.2.4	Cell cycle [CLASS:04110] [PATH:hsa04110] [COG:COG0515]	ath:At5g02290	T1E22.50; protein kinase, putative [EC:2.7.1.37] [KO:K00870]	8e-106	YDR523c	COG0515	3e-18	APK1B_ARATH	ATP-binding;Chloroplast;Kinase;Multigenefamily;Nucleotide-binding;Plastid;Serine/threonine-proteinkinase;Transferase;Transitpeptide;Tyrosine-proteinkinase,Protein kinase APK1B, chloroplast precursor (EC 2.7.1.-).	1e-106	GO_ID:5087	TAIR|gene:2064711 SPTR:Q9ZUF4 symbol:AT2G05940.1 [GO:0008372 "cellular component unknown" evidence=ND] [GO:0016301 "kinase activity" evidence=ISS] InterPro:IPR000719 InterPro:IPR008271 Prosite:PS00108 ProDom:PD000001 PROSITE:PS50011 EMBL:AC005970 EMBL:AY056245 EMBL:AY113963 PIR:C84473 SPTR:Q9ZUF4	3e-166
TM0697.7	1.9.4.15	E2.7.1.- [EC:2.7.1.-] [COG:COG0515 COG1493]	ath:At5g03730	F17C15.150; SERINE/THREONINE-PROTEIN KINASE CTR1 [EC:2.7.1.37] [KO:K00870]	1e-43	YJL095w	COG0515	7e-31	YR831_MIMIV	ATP-binding;Glycoprotein;Hypotheticalprotein;Kinase;Membrane;Nucleotide-binding;Receptor;Repeat;Serine/threonine-proteinkinase;Signal;Transferase;Transmembrane,Putative serine/threonine-protein kinase/receptor R831 precursor (EC 2.7.1.37).	1e-48	GO_ID:17086	TAIR|gene:2154572 SPTR:Q9FIL6 symbol:AT5G58950.1 [GO:0016301 "kinase activity" evidence=ISS] InterPro:IPR000719 InterPro:IPR008271 INTERPRO:IPR001245 Prosite:PS00108 PRINTS:PR00109 ProDom:PD000001 PROSITE:PS50011 HSSP:P11362 EMBL:AB016885 EMBL:AY092959 EMBL:BT010172 SPTR:Q9FIL6	2e-86
TM0697.7	1.7.8.19	WAAY, rfaY lipopolysaccharide core biosynthesis protein RFAY [EC:2.7.-.-] [COG:COG0515]	ath:At5g03730	F17C15.150; SERINE/THREONINE-PROTEIN KINASE CTR1 [EC:2.7.1.37] [KO:K00870]	1e-43	YJL095w	COG0515	7e-31	YR831_MIMIV	ATP-binding;Glycoprotein;Hypotheticalprotein;Kinase;Membrane;Nucleotide-binding;Receptor;Repeat;Serine/threonine-proteinkinase;Signal;Transferase;Transmembrane,Putative serine/threonine-protein kinase/receptor R831 precursor (EC 2.7.1.37).	1e-48	GO_ID:17086	TAIR|gene:2154572 SPTR:Q9FIL6 symbol:AT5G58950.1 [GO:0016301 "kinase activity" evidence=ISS] InterPro:IPR000719 InterPro:IPR008271 INTERPRO:IPR001245 Prosite:PS00108 PRINTS:PR00109 ProDom:PD000001 PROSITE:PS50011 HSSP:P11362 EMBL:AB016885 EMBL:AY092959 EMBL:BT010172 SPTR:Q9FIL6	2e-86
TM0697.7	1.1.17.19	E2.7.1.- [EC:2.7.1.-] [COG:COG0515 COG1493]	ath:At5g03730	F17C15.150; SERINE/THREONINE-PROTEIN KINASE CTR1 [EC:2.7.1.37] [KO:K00870]	1e-43	YJL095w	COG0515	7e-31	YR831_MIMIV	ATP-binding;Glycoprotein;Hypotheticalprotein;Kinase;Membrane;Nucleotide-binding;Receptor;Repeat;Serine/threonine-proteinkinase;Signal;Transferase;Transmembrane,Putative serine/threonine-protein kinase/receptor R831 precursor (EC 2.7.1.37).	1e-48	GO_ID:17086	TAIR|gene:2154572 SPTR:Q9FIL6 symbol:AT5G58950.1 [GO:0016301 "kinase activity" evidence=ISS] InterPro:IPR000719 InterPro:IPR008271 INTERPRO:IPR001245 Prosite:PS00108 PRINTS:PR00109 ProDom:PD000001 PROSITE:PS50011 HSSP:P11362 EMBL:AB016885 EMBL:AY092959 EMBL:BT010172 SPTR:Q9FIL6	2e-86
TM0697.7	3.3.10.117	BMPR1 bone morphogenetic protein receptor, type I [EC:2.7.1.37]	ath:At5g03730	F17C15.150; SERINE/THREONINE-PROTEIN KINASE CTR1 [EC:2.7.1.37] [KO:K00870]	1e-43	YJL095w	COG0515	7e-31	YR831_MIMIV	ATP-binding;Glycoprotein;Hypotheticalprotein;Kinase;Membrane;Nucleotide-binding;Receptor;Repeat;Serine/threonine-proteinkinase;Signal;Transferase;Transmembrane,Putative serine/threonine-protein kinase/receptor R831 precursor (EC 2.7.1.37).	1e-48	GO_ID:17086	TAIR|gene:2154572 SPTR:Q9FIL6 symbol:AT5G58950.1 [GO:0016301 "kinase activity" evidence=ISS] InterPro:IPR000719 InterPro:IPR008271 INTERPRO:IPR001245 Prosite:PS00108 PRINTS:PR00109 ProDom:PD000001 PROSITE:PS50011 HSSP:P11362 EMBL:AB016885 EMBL:AY092959 EMBL:BT010172 SPTR:Q9FIL6	2e-86
TM0697.7	1.11.16.8	E2.7.1.- [EC:2.7.1.-] [COG:COG0515 COG1493]	ath:At5g03730	F17C15.150; SERINE/THREONINE-PROTEIN KINASE CTR1 [EC:2.7.1.37] [KO:K00870]	1e-43	YJL095w	COG0515	7e-31	YR831_MIMIV	ATP-binding;Glycoprotein;Hypotheticalprotein;Kinase;Membrane;Nucleotide-binding;Receptor;Repeat;Serine/threonine-proteinkinase;Signal;Transferase;Transmembrane,Putative serine/threonine-protein kinase/receptor R831 precursor (EC 2.7.1.37).	1e-48	GO_ID:17086	TAIR|gene:2154572 SPTR:Q9FIL6 symbol:AT5G58950.1 [GO:0016301 "kinase activity" evidence=ISS] InterPro:IPR000719 InterPro:IPR008271 INTERPRO:IPR001245 Prosite:PS00108 PRINTS:PR00109 ProDom:PD000001 PROSITE:PS50011 HSSP:P11362 EMBL:AB016885 EMBL:AY092959 EMBL:BT010172 SPTR:Q9FIL6	2e-86
TM0697.7	4.2.4	Cell cycle [CLASS:04110] [PATH:hsa04110] [COG:COG0515]	ath:At5g03730	F17C15.150; SERINE/THREONINE-PROTEIN KINASE CTR1 [EC:2.7.1.37] [KO:K00870]	1e-43	YJL095w	COG0515	7e-31	YR831_MIMIV	ATP-binding;Glycoprotein;Hypotheticalprotein;Kinase;Membrane;Nucleotide-binding;Receptor;Repeat;Serine/threonine-proteinkinase;Signal;Transferase;Transmembrane,Putative serine/threonine-protein kinase/receptor R831 precursor (EC 2.7.1.37).	1e-48	GO_ID:17086	TAIR|gene:2154572 SPTR:Q9FIL6 symbol:AT5G58950.1 [GO:0016301 "kinase activity" evidence=ISS] InterPro:IPR000719 InterPro:IPR008271 INTERPRO:IPR001245 Prosite:PS00108 PRINTS:PR00109 ProDom:PD000001 PROSITE:PS50011 HSSP:P11362 EMBL:AB016885 EMBL:AY092959 EMBL:BT010172 SPTR:Q9FIL6	2e-86
TM0697.7	3.2.2.1	Protein kinase [EC:2.7.1.37]	ath:At5g03730	F17C15.150; SERINE/THREONINE-PROTEIN KINASE CTR1 [EC:2.7.1.37] [KO:K00870]	1e-43	YJL095w	COG0515	7e-31	YR831_MIMIV	ATP-binding;Glycoprotein;Hypotheticalprotein;Kinase;Membrane;Nucleotide-binding;Receptor;Repeat;Serine/threonine-proteinkinase;Signal;Transferase;Transmembrane,Putative serine/threonine-protein kinase/receptor R831 precursor (EC 2.7.1.37).	1e-48	GO_ID:17086	TAIR|gene:2154572 SPTR:Q9FIL6 symbol:AT5G58950.1 [GO:0016301 "kinase activity" evidence=ISS] InterPro:IPR000719 InterPro:IPR008271 INTERPRO:IPR001245 Prosite:PS00108 PRINTS:PR00109 ProDom:PD000001 PROSITE:PS50011 HSSP:P11362 EMBL:AB016885 EMBL:AY092959 EMBL:BT010172 SPTR:Q9FIL6	2e-86
Ljwgs_035840.1	99.1.4.7524	GO_ID:1233										GO_ID:1233	TAIR|gene:2084424 SPTR:Q9M342 symbol:AT3G53840.1 [GO:0016301 "kinase activity" evidence=ISS] InterPro:IPR000719 InterPro:IPR008271 Pfam:PF00069 Prosite:PS00108 InterPro:IPR006209 Prosite:PS00107 PROSITE:PS01186 ProDom:PD000001 PROSITE:PS50011 EMBL:AL132960 PIR:T45924 SPTR:Q9M342	2e-33
Ljwgs_084577.2	3.3.10.117	BMPR1 bone morphogenetic protein receptor, type I [EC:2.7.1.37]	ath:At5g02290	T1E22.50; protein kinase, putative [EC:2.7.1.37] [KO:K00870]	2e-20				CX32_ARATH	ATP-binding;Chloroplast;Kinase;Nucleotide-binding;Plastid;Serine/threonine-proteinkinase;Transferase;Transitpeptide,Probable serine/threonine-protein kinase Cx32, chloroplast precursor (EC 2.7.1.37).	1e-23	GO_ID:45362	TAIR|gene:2127917 SPTR:P27450 symbol:AT4G35600.1 [GO:0016301 "kinase activity" evidence=ISS] InterPro:IPR000719 InterPro:IPR002290 InterPro:IPR008271 Pfam:PF00069 INTERPRO:IPR001245 Prosite:PS00108 Prosite:PS00107 ProDom:PD000001 SMART:SM00219 PROSITE:PS50011 SMART:SM00220 EMBL:AL161587 EMBL:AL031135 EMBL:M63234 EMBL:AY065403 EMBL:AY096501 PIR:A39357 PIR:C85420 PIR:T04665 GeneFarm:1725 SPTR:P27450	5e-24
Ljwgs_084577.2	3.2.2.1	Protein kinase [EC:2.7.1.37]	ath:At5g02290	T1E22.50; protein kinase, putative [EC:2.7.1.37] [KO:K00870]	2e-20				CX32_ARATH	ATP-binding;Chloroplast;Kinase;Nucleotide-binding;Plastid;Serine/threonine-proteinkinase;Transferase;Transitpeptide,Probable serine/threonine-protein kinase Cx32, chloroplast precursor (EC 2.7.1.37).	1e-23	GO_ID:45362	TAIR|gene:2127917 SPTR:P27450 symbol:AT4G35600.1 [GO:0016301 "kinase activity" evidence=ISS] InterPro:IPR000719 InterPro:IPR002290 InterPro:IPR008271 Pfam:PF00069 INTERPRO:IPR001245 Prosite:PS00108 Prosite:PS00107 ProDom:PD000001 SMART:SM00219 PROSITE:PS50011 SMART:SM00220 EMBL:AL161587 EMBL:AL031135 EMBL:M63234 EMBL:AY065403 EMBL:AY096501 PIR:A39357 PIR:C85420 PIR:T04665 GeneFarm:1725 SPTR:P27450	5e-24
chr5.CM0953.31.1	1.1.3.17	E2.7.1.15, rbsK ribokinase [EC:2.7.1.15] [COG:COG0524] [GO:0004747]	ath:At5g51830	MIO24.3; fructokinase, putative [EC:2.7.1.4] [KO:K00847]	1e-131	BH1857	COG0524	3e-52	SCRK_SOLTU	Carbohydratemetabolism;Kinase;Transferase,Fructokinase (EC 2.7.1.4).	9e-95	GO_ID:17755	TAIR|gene:2165360 SPTR:Q9FLH8 symbol:AT5G51830.1 [GO:0008372 "cellular component unknown" evidence=ND] [GO:0016301 "kinase activity" evidence=ISS] InterPro:IPR002139 InterPro:IPR002173 Pfam:PF00294 PROSITE:PS00583 PROSITE:PS00584 PRINTS:PR00990 InterPro:IPR011611 HSSP:P05054 EMBL:AB010074 EMBL:AY063037 EMBL:AF370289 SPTR:Q9FLH8	2e-132
chr5.CM0953.31.1	1.1.16.2.4	IOLC myo-inositol catabolism protein IolC [COG:COG0524]	ath:At5g51830	MIO24.3; fructokinase, putative [EC:2.7.1.4] [KO:K00847]	1e-131	BH1857	COG0524	3e-52	SCRK_SOLTU	Carbohydratemetabolism;Kinase;Transferase,Fructokinase (EC 2.7.1.4).	9e-95	GO_ID:17755	TAIR|gene:2165360 SPTR:Q9FLH8 symbol:AT5G51830.1 [GO:0008372 "cellular component unknown" evidence=ND] [GO:0016301 "kinase activity" evidence=ISS] InterPro:IPR002139 InterPro:IPR002173 Pfam:PF00294 PROSITE:PS00583 PROSITE:PS00584 PRINTS:PR00990 InterPro:IPR011611 HSSP:P05054 EMBL:AB010074 EMBL:AY063037 EMBL:AF370289 SPTR:Q9FLH8	2e-132
chr5.CM0953.31.1	1.1.4.6	E2.7.1.45, kdgK 2-dehydro-3-deoxygluconokinase [EC:2.7.1.45] [COG:COG0524] [GO:0008673]	ath:At5g51830	MIO24.3; fructokinase, putative [EC:2.7.1.4] [KO:K00847]	1e-131	BH1857	COG0524	3e-52	SCRK_SOLTU	Carbohydratemetabolism;Kinase;Transferase,Fructokinase (EC 2.7.1.4).	9e-95	GO_ID:17755	TAIR|gene:2165360 SPTR:Q9FLH8 symbol:AT5G51830.1 [GO:0008372 "cellular component unknown" evidence=ND] [GO:0016301 "kinase activity" evidence=ISS] InterPro:IPR002139 InterPro:IPR002173 Pfam:PF00294 PROSITE:PS00583 PROSITE:PS00584 PRINTS:PR00990 InterPro:IPR011611 HSSP:P05054 EMBL:AB010074 EMBL:AY063037 EMBL:AF370289 SPTR:Q9FLH8	2e-132
chr5.CM0953.31.1	1.1.5.2	E2.7.1.4, scrK fructokinase [EC:2.7.1.4] [COG:COG0524] [GO:0008865]	ath:At5g51830	MIO24.3; fructokinase, putative [EC:2.7.1.4] [KO:K00847]	1e-131	BH1857	COG0524	3e-52	SCRK_SOLTU	Carbohydratemetabolism;Kinase;Transferase,Fructokinase (EC 2.7.1.4).	9e-95	GO_ID:17755	TAIR|gene:2165360 SPTR:Q9FLH8 symbol:AT5G51830.1 [GO:0008372 "cellular component unknown" evidence=ND] [GO:0016301 "kinase activity" evidence=ISS] InterPro:IPR002139 InterPro:IPR002173 Pfam:PF00294 PROSITE:PS00583 PROSITE:PS00584 PRINTS:PR00990 InterPro:IPR011611 HSSP:P05054 EMBL:AB010074 EMBL:AY063037 EMBL:AF370289 SPTR:Q9FLH8	2e-132
chr5.CM0953.31.1	1.4.1.35	E2.7.1.20, ADK adenosine kinase [EC:2.7.1.20] [COG:COG0524] [GO:0004001]	ath:At5g51830	MIO24.3; fructokinase, putative [EC:2.7.1.4] [KO:K00847]	1e-131	BH1857	COG0524	3e-52	SCRK_SOLTU	Carbohydratemetabolism;Kinase;Transferase,Fructokinase (EC 2.7.1.4).	9e-95	GO_ID:17755	TAIR|gene:2165360 SPTR:Q9FLH8 symbol:AT5G51830.1 [GO:0008372 "cellular component unknown" evidence=ND] [GO:0016301 "kinase activity" evidence=ISS] InterPro:IPR002139 InterPro:IPR002173 Pfam:PF00294 PROSITE:PS00583 PROSITE:PS00584 PRINTS:PR00990 InterPro:IPR011611 HSSP:P05054 EMBL:AB010074 EMBL:AY063037 EMBL:AF370289 SPTR:Q9FLH8	2e-132
chr5.CM0953.31.1	1.1.3.22	E2.7.1.45, kdgK 2-dehydro-3-deoxygluconokinase [EC:2.7.1.45] [COG:COG0524] [GO:0008673]	ath:At5g51830	MIO24.3; fructokinase, putative [EC:2.7.1.4] [KO:K00847]	1e-131	BH1857	COG0524	3e-52	SCRK_SOLTU	Carbohydratemetabolism;Kinase;Transferase,Fructokinase (EC 2.7.1.4).	9e-95	GO_ID:17755	TAIR|gene:2165360 SPTR:Q9FLH8 symbol:AT5G51830.1 [GO:0008372 "cellular component unknown" evidence=ND] [GO:0016301 "kinase activity" evidence=ISS] InterPro:IPR002139 InterPro:IPR002173 Pfam:PF00294 PROSITE:PS00583 PROSITE:PS00584 PRINTS:PR00990 InterPro:IPR011611 HSSP:P05054 EMBL:AB010074 EMBL:AY063037 EMBL:AF370289 SPTR:Q9FLH8	2e-132
chr5.CM0953.31.1	1.1.8.39	E2.7.1.4, scrK fructokinase [EC:2.7.1.4] [COG:COG0524] [GO:0008865]	ath:At5g51830	MIO24.3; fructokinase, putative [EC:2.7.1.4] [KO:K00847]	1e-131	BH1857	COG0524	3e-52	SCRK_SOLTU	Carbohydratemetabolism;Kinase;Transferase,Fructokinase (EC 2.7.1.4).	9e-95	GO_ID:17755	TAIR|gene:2165360 SPTR:Q9FLH8 symbol:AT5G51830.1 [GO:0008372 "cellular component unknown" evidence=ND] [GO:0016301 "kinase activity" evidence=ISS] InterPro:IPR002139 InterPro:IPR002173 Pfam:PF00294 PROSITE:PS00583 PROSITE:PS00584 PRINTS:PR00990 InterPro:IPR011611 HSSP:P05054 EMBL:AB010074 EMBL:AY063037 EMBL:AF370289 SPTR:Q9FLH8	2e-132
chr5.CM0953.31.1	1.4.1.37	E2.7.1.73, gsk inosine kinase [EC:2.7.1.73] [COG:COG0524] [GO:0008906]	ath:At5g51830	MIO24.3; fructokinase, putative [EC:2.7.1.4] [KO:K00847]	1e-131	BH1857	COG0524	3e-52	SCRK_SOLTU	Carbohydratemetabolism;Kinase;Transferase,Fructokinase (EC 2.7.1.4).	9e-95	GO_ID:17755	TAIR|gene:2165360 SPTR:Q9FLH8 symbol:AT5G51830.1 [GO:0008372 "cellular component unknown" evidence=ND] [GO:0016301 "kinase activity" evidence=ISS] InterPro:IPR002139 InterPro:IPR002173 Pfam:PF00294 PROSITE:PS00583 PROSITE:PS00584 PRINTS:PR00990 InterPro:IPR011611 HSSP:P05054 EMBL:AB010074 EMBL:AY063037 EMBL:AF370289 SPTR:Q9FLH8	2e-132
Ljwgs_135178.1	3.2.10.30	CALM calmodulin	spo:SPAC3A12.14	cam1; calmodulin [KO:K02183]	2e-15				CDPK2_ORYSA	ATP-binding;Calcium;Kinase;Multigenefamily;Nucleotide-binding;Phosphorylation;Repeat;Serine/threonine-proteinkinase;Transferase,Calcium-dependent protein kinase, isoform 2 (EC 2.7.1.-) (CDPK 2).	2e-31	GO_ID:7277	TAIR|gene:2177022 SPTR:Q9FMP5 symbol:AT5G12180.1 [GO:0004685 "calcium- and calmodulin-dependent protein kinase activity" evidence=ISS] [GO:0006468 "protein amino acid phosphorylation" evidence=ISS] [GO:0016301 "kinase activity" evidence=ISS] InterPro:IPR000719 InterPro:IPR002290 InterPro:IPR002048 InterPro:IPR008271 Pfam:PF00069 Pfam:PF00036 Prosite:PS00108 InterPro:IPR011992 Prosite:PS00107 Pros…	1e-45
Ljwgs_135178.1	3.2.11.18	CALM calmodulin	spo:SPAC3A12.14	cam1; calmodulin [KO:K02183]	2e-15				CDPK2_ORYSA	ATP-binding;Calcium;Kinase;Multigenefamily;Nucleotide-binding;Phosphorylation;Repeat;Serine/threonine-proteinkinase;Transferase,Calcium-dependent protein kinase, isoform 2 (EC 2.7.1.-) (CDPK 2).	2e-31	GO_ID:7277	TAIR|gene:2177022 SPTR:Q9FMP5 symbol:AT5G12180.1 [GO:0004685 "calcium- and calmodulin-dependent protein kinase activity" evidence=ISS] [GO:0006468 "protein amino acid phosphorylation" evidence=ISS] [GO:0016301 "kinase activity" evidence=ISS] InterPro:IPR000719 InterPro:IPR002290 InterPro:IPR002048 InterPro:IPR008271 Pfam:PF00069 Pfam:PF00036 Prosite:PS00108 InterPro:IPR011992 Prosite:PS00107 Pros…	1e-45
Ljwgs_135178.1	3.2.9.99	CAMK4 calcium/calmodulin-dependent protein kinase IV [EC:2.7.1.123] [GO:0004685]	spo:SPAC3A12.14	cam1; calmodulin [KO:K02183]	2e-15				CDPK2_ORYSA	ATP-binding;Calcium;Kinase;Multigenefamily;Nucleotide-binding;Phosphorylation;Repeat;Serine/threonine-proteinkinase;Transferase,Calcium-dependent protein kinase, isoform 2 (EC 2.7.1.-) (CDPK 2).	2e-31	GO_ID:7277	TAIR|gene:2177022 SPTR:Q9FMP5 symbol:AT5G12180.1 [GO:0004685 "calcium- and calmodulin-dependent protein kinase activity" evidence=ISS] [GO:0006468 "protein amino acid phosphorylation" evidence=ISS] [GO:0016301 "kinase activity" evidence=ISS] InterPro:IPR000719 InterPro:IPR002290 InterPro:IPR002048 InterPro:IPR008271 Pfam:PF00069 Pfam:PF00036 Prosite:PS00108 InterPro:IPR011992 Prosite:PS00107 Pros…	1e-45
Ljwgs_135178.1	3.2.9.90	CALM calmodulin	spo:SPAC3A12.14	cam1; calmodulin [KO:K02183]	2e-15				CDPK2_ORYSA	ATP-binding;Calcium;Kinase;Multigenefamily;Nucleotide-binding;Phosphorylation;Repeat;Serine/threonine-proteinkinase;Transferase,Calcium-dependent protein kinase, isoform 2 (EC 2.7.1.-) (CDPK 2).	2e-31	GO_ID:7277	TAIR|gene:2177022 SPTR:Q9FMP5 symbol:AT5G12180.1 [GO:0004685 "calcium- and calmodulin-dependent protein kinase activity" evidence=ISS] [GO:0006468 "protein amino acid phosphorylation" evidence=ISS] [GO:0016301 "kinase activity" evidence=ISS] InterPro:IPR000719 InterPro:IPR002290 InterPro:IPR002048 InterPro:IPR008271 Pfam:PF00069 Pfam:PF00036 Prosite:PS00108 InterPro:IPR011992 Prosite:PS00107 Pros…	1e-45
Ljwgs_069913.2	1.9.4.15	E2.7.1.- [EC:2.7.1.-] [COG:COG0515 COG1493]	ath:At5g02290	T1E22.50; protein kinase, putative [EC:2.7.1.37] [KO:K00870]	3e-47	YLR362w	COG0515	2e-19	CRI4_MAIZE	ATP-binding;Kinase;Membrane;Nucleotide-binding;Receptor;Repeat;Serine/threonine-proteinkinase;Signal;Transferase;Transmembrane,Putative receptor protein kinase CRINKLY4 precursor (EC 2.7.1.-).	1e-66	GO_ID:11936	TAIR|gene:2082032 SPTR:Q9LY50 symbol:AT3G55950.1 [GO:0016301 "kinase activity" evidence=ISS] InterPro:IPR000719 InterPro:IPR008271 Pfam:PF00069 Prosite:PS00108 Prosite:PS00107 ProDom:PD000001 PROSITE:PS50011 EMBL:AL163832 PIR:T49207 SPTR:Q9LY50	4e-145
Ljwgs_069913.2	1.7.8.19	WAAY, rfaY lipopolysaccharide core biosynthesis protein RFAY [EC:2.7.-.-] [COG:COG0515]	ath:At5g02290	T1E22.50; protein kinase, putative [EC:2.7.1.37] [KO:K00870]	3e-47	YLR362w	COG0515	2e-19	CRI4_MAIZE	ATP-binding;Kinase;Membrane;Nucleotide-binding;Receptor;Repeat;Serine/threonine-proteinkinase;Signal;Transferase;Transmembrane,Putative receptor protein kinase CRINKLY4 precursor (EC 2.7.1.-).	1e-66	GO_ID:11936	TAIR|gene:2082032 SPTR:Q9LY50 symbol:AT3G55950.1 [GO:0016301 "kinase activity" evidence=ISS] InterPro:IPR000719 InterPro:IPR008271 Pfam:PF00069 Prosite:PS00108 Prosite:PS00107 ProDom:PD000001 PROSITE:PS50011 EMBL:AL163832 PIR:T49207 SPTR:Q9LY50	4e-145
Ljwgs_069913.2	1.1.17.19	E2.7.1.- [EC:2.7.1.-] [COG:COG0515 COG1493]	ath:At5g02290	T1E22.50; protein kinase, putative [EC:2.7.1.37] [KO:K00870]	3e-47	YLR362w	COG0515	2e-19	CRI4_MAIZE	ATP-binding;Kinase;Membrane;Nucleotide-binding;Receptor;Repeat;Serine/threonine-proteinkinase;Signal;Transferase;Transmembrane,Putative receptor protein kinase CRINKLY4 precursor (EC 2.7.1.-).	1e-66	GO_ID:11936	TAIR|gene:2082032 SPTR:Q9LY50 symbol:AT3G55950.1 [GO:0016301 "kinase activity" evidence=ISS] InterPro:IPR000719 InterPro:IPR008271 Pfam:PF00069 Prosite:PS00108 Prosite:PS00107 ProDom:PD000001 PROSITE:PS50011 EMBL:AL163832 PIR:T49207 SPTR:Q9LY50	4e-145
Ljwgs_069913.2	1.11.16.8	E2.7.1.- [EC:2.7.1.-] [COG:COG0515 COG1493]	ath:At5g02290	T1E22.50; protein kinase, putative [EC:2.7.1.37] [KO:K00870]	3e-47	YLR362w	COG0515	2e-19	CRI4_MAIZE	ATP-binding;Kinase;Membrane;Nucleotide-binding;Receptor;Repeat;Serine/threonine-proteinkinase;Signal;Transferase;Transmembrane,Putative receptor protein kinase CRINKLY4 precursor (EC 2.7.1.-).	1e-66	GO_ID:11936	TAIR|gene:2082032 SPTR:Q9LY50 symbol:AT3G55950.1 [GO:0016301 "kinase activity" evidence=ISS] InterPro:IPR000719 InterPro:IPR008271 Pfam:PF00069 Prosite:PS00108 Prosite:PS00107 ProDom:PD000001 PROSITE:PS50011 EMBL:AL163832 PIR:T49207 SPTR:Q9LY50	4e-145
Ljwgs_069913.2	4.2.4	Cell cycle [CLASS:04110] [PATH:hsa04110] [COG:COG0515]	ath:At5g02290	T1E22.50; protein kinase, putative [EC:2.7.1.37] [KO:K00870]	3e-47	YLR362w	COG0515	2e-19	CRI4_MAIZE	ATP-binding;Kinase;Membrane;Nucleotide-binding;Receptor;Repeat;Serine/threonine-proteinkinase;Signal;Transferase;Transmembrane,Putative receptor protein kinase CRINKLY4 precursor (EC 2.7.1.-).	1e-66	GO_ID:11936	TAIR|gene:2082032 SPTR:Q9LY50 symbol:AT3G55950.1 [GO:0016301 "kinase activity" evidence=ISS] InterPro:IPR000719 InterPro:IPR008271 Pfam:PF00069 Prosite:PS00108 Prosite:PS00107 ProDom:PD000001 PROSITE:PS50011 EMBL:AL163832 PIR:T49207 SPTR:Q9LY50	4e-145
Ljwgs_077601.1	1.9.4.15	E2.7.1.- [EC:2.7.1.-] [COG:COG0515 COG1493]	lma:LmjF07.0900	serine/threonine kinase, putative [EC:2.7.1.-] [KO:K07198]	1e-26	YDR477w_1	COG0515	5e-26	CIPK1_ORYSA	ATP-binding;Calcium;Kinase;Manganese;Nucleotide-binding;Phosphorylation;Serine/threonine-proteinkinase;Transferase,CIPK-like protein 1 (EC 2.7.1.37) (OsCK1).	9e-49	GO_ID:23944	TAIR|gene:2009811 SPTR:Q93VD3 symbol:AT1G30270.1 [GO:0016301 "kinase activity" evidence=ISS] [GO:0005737 "cytoplasm" evidence=IDA] [GO:0005634 "nucleus" evidence=IDA] InterPro:IPR000719 InterPro:IPR002290 InterPro:IPR008271 Pfam:PF00069 Prosite:PS00108 InterPro:IPR004041 Prosite:PS00107 Pfam:PF03822 ProDom:PD000001 PROSITE:PS50011 SMART:SM00220 HSSP:P49137 PROSITE:PS50816 EMBL:AY056419 EMBL:AY035…	4e-48
Ljwgs_077601.1	1.1.17.19	E2.7.1.- [EC:2.7.1.-] [COG:COG0515 COG1493]	lma:LmjF07.0900	serine/threonine kinase, putative [EC:2.7.1.-] [KO:K07198]	1e-26	YDR477w_1	COG0515	5e-26	CIPK1_ORYSA	ATP-binding;Calcium;Kinase;Manganese;Nucleotide-binding;Phosphorylation;Serine/threonine-proteinkinase;Transferase,CIPK-like protein 1 (EC 2.7.1.37) (OsCK1).	9e-49	GO_ID:23944	TAIR|gene:2009811 SPTR:Q93VD3 symbol:AT1G30270.1 [GO:0016301 "kinase activity" evidence=ISS] [GO:0005737 "cytoplasm" evidence=IDA] [GO:0005634 "nucleus" evidence=IDA] InterPro:IPR000719 InterPro:IPR002290 InterPro:IPR008271 Pfam:PF00069 Prosite:PS00108 InterPro:IPR004041 Prosite:PS00107 Pfam:PF03822 ProDom:PD000001 PROSITE:PS50011 SMART:SM00220 HSSP:P49137 PROSITE:PS50816 EMBL:AY056419 EMBL:AY035…	4e-48
Ljwgs_077601.1	3.2.12.25	PRKAA, AMPK 5-AMP-activated protein kinase, catalytic alpha subunit [EC:2.7.1.-]	lma:LmjF07.0900	serine/threonine kinase, putative [EC:2.7.1.-] [KO:K07198]	1e-26	YDR477w_1	COG0515	5e-26	CIPK1_ORYSA	ATP-binding;Calcium;Kinase;Manganese;Nucleotide-binding;Phosphorylation;Serine/threonine-proteinkinase;Transferase,CIPK-like protein 1 (EC 2.7.1.37) (OsCK1).	9e-49	GO_ID:23944	TAIR|gene:2009811 SPTR:Q93VD3 symbol:AT1G30270.1 [GO:0016301 "kinase activity" evidence=ISS] [GO:0005737 "cytoplasm" evidence=IDA] [GO:0005634 "nucleus" evidence=IDA] InterPro:IPR000719 InterPro:IPR002290 InterPro:IPR008271 Pfam:PF00069 Prosite:PS00108 InterPro:IPR004041 Prosite:PS00107 Pfam:PF03822 ProDom:PD000001 PROSITE:PS50011 SMART:SM00220 HSSP:P49137 PROSITE:PS50816 EMBL:AY056419 EMBL:AY035…	4e-48
Ljwgs_077601.1	3.2.11.36	PRKAA, AMPK 5-AMP-activated protein kinase, catalytic alpha subunit [EC:2.7.1.-]	lma:LmjF07.0900	serine/threonine kinase, putative [EC:2.7.1.-] [KO:K07198]	1e-26	YDR477w_1	COG0515	5e-26	CIPK1_ORYSA	ATP-binding;Calcium;Kinase;Manganese;Nucleotide-binding;Phosphorylation;Serine/threonine-proteinkinase;Transferase,CIPK-like protein 1 (EC 2.7.1.37) (OsCK1).	9e-49	GO_ID:23944	TAIR|gene:2009811 SPTR:Q93VD3 symbol:AT1G30270.1 [GO:0016301 "kinase activity" evidence=ISS] [GO:0005737 "cytoplasm" evidence=IDA] [GO:0005634 "nucleus" evidence=IDA] InterPro:IPR000719 InterPro:IPR002290 InterPro:IPR008271 Pfam:PF00069 Prosite:PS00108 InterPro:IPR004041 Prosite:PS00107 Pfam:PF03822 ProDom:PD000001 PROSITE:PS50011 SMART:SM00220 HSSP:P49137 PROSITE:PS50816 EMBL:AY056419 EMBL:AY035…	4e-48
Ljwgs_077601.1	1.7.8.19	WAAY, rfaY lipopolysaccharide core biosynthesis protein RFAY [EC:2.7.-.-] [COG:COG0515]	lma:LmjF07.0900	serine/threonine kinase, putative [EC:2.7.1.-] [KO:K07198]	1e-26	YDR477w_1	COG0515	5e-26	CIPK1_ORYSA	ATP-binding;Calcium;Kinase;Manganese;Nucleotide-binding;Phosphorylation;Serine/threonine-proteinkinase;Transferase,CIPK-like protein 1 (EC 2.7.1.37) (OsCK1).	9e-49	GO_ID:23944	TAIR|gene:2009811 SPTR:Q93VD3 symbol:AT1G30270.1 [GO:0016301 "kinase activity" evidence=ISS] [GO:0005737 "cytoplasm" evidence=IDA] [GO:0005634 "nucleus" evidence=IDA] InterPro:IPR000719 InterPro:IPR002290 InterPro:IPR008271 Pfam:PF00069 Prosite:PS00108 InterPro:IPR004041 Prosite:PS00107 Pfam:PF03822 ProDom:PD000001 PROSITE:PS50011 SMART:SM00220 HSSP:P49137 PROSITE:PS50816 EMBL:AY056419 EMBL:AY035…	4e-48
Ljwgs_077601.1	3.3.10.117	BMPR1 bone morphogenetic protein receptor, type I [EC:2.7.1.37]	lma:LmjF07.0900	serine/threonine kinase, putative [EC:2.7.1.-] [KO:K07198]	1e-26	YDR477w_1	COG0515	5e-26	CIPK1_ORYSA	ATP-binding;Calcium;Kinase;Manganese;Nucleotide-binding;Phosphorylation;Serine/threonine-proteinkinase;Transferase,CIPK-like protein 1 (EC 2.7.1.37) (OsCK1).	9e-49	GO_ID:23944	TAIR|gene:2009811 SPTR:Q93VD3 symbol:AT1G30270.1 [GO:0016301 "kinase activity" evidence=ISS] [GO:0005737 "cytoplasm" evidence=IDA] [GO:0005634 "nucleus" evidence=IDA] InterPro:IPR000719 InterPro:IPR002290 InterPro:IPR008271 Pfam:PF00069 Prosite:PS00108 InterPro:IPR004041 Prosite:PS00107 Pfam:PF03822 ProDom:PD000001 PROSITE:PS50011 SMART:SM00220 HSSP:P49137 PROSITE:PS50816 EMBL:AY056419 EMBL:AY035…	4e-48
Ljwgs_077601.1	1.11.16.8	E2.7.1.- [EC:2.7.1.-] [COG:COG0515 COG1493]	lma:LmjF07.0900	serine/threonine kinase, putative [EC:2.7.1.-] [KO:K07198]	1e-26	YDR477w_1	COG0515	5e-26	CIPK1_ORYSA	ATP-binding;Calcium;Kinase;Manganese;Nucleotide-binding;Phosphorylation;Serine/threonine-proteinkinase;Transferase,CIPK-like protein 1 (EC 2.7.1.37) (OsCK1).	9e-49	GO_ID:23944	TAIR|gene:2009811 SPTR:Q93VD3 symbol:AT1G30270.1 [GO:0016301 "kinase activity" evidence=ISS] [GO:0005737 "cytoplasm" evidence=IDA] [GO:0005634 "nucleus" evidence=IDA] InterPro:IPR000719 InterPro:IPR002290 InterPro:IPR008271 Pfam:PF00069 Prosite:PS00108 InterPro:IPR004041 Prosite:PS00107 Pfam:PF03822 ProDom:PD000001 PROSITE:PS50011 SMART:SM00220 HSSP:P49137 PROSITE:PS50816 EMBL:AY056419 EMBL:AY035…	4e-48
Ljwgs_077601.1	4.2.4	Cell cycle [CLASS:04110] [PATH:hsa04110] [COG:COG0515]	lma:LmjF07.0900	serine/threonine kinase, putative [EC:2.7.1.-] [KO:K07198]	1e-26	YDR477w_1	COG0515	5e-26	CIPK1_ORYSA	ATP-binding;Calcium;Kinase;Manganese;Nucleotide-binding;Phosphorylation;Serine/threonine-proteinkinase;Transferase,CIPK-like protein 1 (EC 2.7.1.37) (OsCK1).	9e-49	GO_ID:23944	TAIR|gene:2009811 SPTR:Q93VD3 symbol:AT1G30270.1 [GO:0016301 "kinase activity" evidence=ISS] [GO:0005737 "cytoplasm" evidence=IDA] [GO:0005634 "nucleus" evidence=IDA] InterPro:IPR000719 InterPro:IPR002290 InterPro:IPR008271 Pfam:PF00069 Prosite:PS00108 InterPro:IPR004041 Prosite:PS00107 Pfam:PF03822 ProDom:PD000001 PROSITE:PS50011 SMART:SM00220 HSSP:P49137 PROSITE:PS50816 EMBL:AY056419 EMBL:AY035…	4e-48
Ljwgs_077601.1	3.2.2.1	Protein kinase [EC:2.7.1.37]	lma:LmjF07.0900	serine/threonine kinase, putative [EC:2.7.1.-] [KO:K07198]	1e-26	YDR477w_1	COG0515	5e-26	CIPK1_ORYSA	ATP-binding;Calcium;Kinase;Manganese;Nucleotide-binding;Phosphorylation;Serine/threonine-proteinkinase;Transferase,CIPK-like protein 1 (EC 2.7.1.37) (OsCK1).	9e-49	GO_ID:23944	TAIR|gene:2009811 SPTR:Q93VD3 symbol:AT1G30270.1 [GO:0016301 "kinase activity" evidence=ISS] [GO:0005737 "cytoplasm" evidence=IDA] [GO:0005634 "nucleus" evidence=IDA] InterPro:IPR000719 InterPro:IPR002290 InterPro:IPR008271 Pfam:PF00069 Prosite:PS00108 InterPro:IPR004041 Prosite:PS00107 Pfam:PF03822 ProDom:PD000001 PROSITE:PS50011 SMART:SM00220 HSSP:P49137 PROSITE:PS50816 EMBL:AY056419 EMBL:AY035…	4e-48
Ljwgs_016644.1	1.9.4.15	E2.7.1.- [EC:2.7.1.-] [COG:COG0515 COG1493]	ath:At4g28490	F20O9.180; leucine-rich repeat transmembrane protein kinase, putative [EC:2.7.1.37] [KO:K00870]	9e-22	YAR019c	COG0515	3e-10	NORK_MEDTR	ATP-binding;Coiledcoil;Kinase;Leucine-richrepeat;Membrane;Nodulation;Nucleotide-binding;Repeat;Serine/threonine-proteinkinase;Signal;Transferase;Transmembrane,Nodulation receptor kinase precursor (EC 2.7.1.-) (Does not make infections protein 2) (Symbiosis receptor-like kinase) (MtSYMRK).	5e-31	GO_ID:6517	TAIR|gene:2136337 SPTR:Q9T020 symbol:AT4G39110.1 [GO:0016301 "kinase activity" evidence=ISS] InterPro:IPR000719 InterPro:IPR008271 Prosite:PS00108 InterPro:IPR001969 InterPro:IPR002057 Prosite:PS00107 ProDom:PD000001 PROSITE:PS50011 PROSITE:PS00141 EMBL:AL161594 EMBL:AL050351 PIR:T08559 PROSITE:PS00186 SPTR:Q9T020	6e-62
Ljwgs_016644.1	1.7.8.19	WAAY, rfaY lipopolysaccharide core biosynthesis protein RFAY [EC:2.7.-.-] [COG:COG0515]	ath:At4g28490	F20O9.180; leucine-rich repeat transmembrane protein kinase, putative [EC:2.7.1.37] [KO:K00870]	9e-22	YAR019c	COG0515	3e-10	NORK_MEDTR	ATP-binding;Coiledcoil;Kinase;Leucine-richrepeat;Membrane;Nodulation;Nucleotide-binding;Repeat;Serine/threonine-proteinkinase;Signal;Transferase;Transmembrane,Nodulation receptor kinase precursor (EC 2.7.1.-) (Does not make infections protein 2) (Symbiosis receptor-like kinase) (MtSYMRK).	5e-31	GO_ID:6517	TAIR|gene:2136337 SPTR:Q9T020 symbol:AT4G39110.1 [GO:0016301 "kinase activity" evidence=ISS] InterPro:IPR000719 InterPro:IPR008271 Prosite:PS00108 InterPro:IPR001969 InterPro:IPR002057 Prosite:PS00107 ProDom:PD000001 PROSITE:PS50011 PROSITE:PS00141 EMBL:AL161594 EMBL:AL050351 PIR:T08559 PROSITE:PS00186 SPTR:Q9T020	6e-62
Ljwgs_016644.1	1.1.17.19	E2.7.1.- [EC:2.7.1.-] [COG:COG0515 COG1493]	ath:At4g28490	F20O9.180; leucine-rich repeat transmembrane protein kinase, putative [EC:2.7.1.37] [KO:K00870]	9e-22	YAR019c	COG0515	3e-10	NORK_MEDTR	ATP-binding;Coiledcoil;Kinase;Leucine-richrepeat;Membrane;Nodulation;Nucleotide-binding;Repeat;Serine/threonine-proteinkinase;Signal;Transferase;Transmembrane,Nodulation receptor kinase precursor (EC 2.7.1.-) (Does not make infections protein 2) (Symbiosis receptor-like kinase) (MtSYMRK).	5e-31	GO_ID:6517	TAIR|gene:2136337 SPTR:Q9T020 symbol:AT4G39110.1 [GO:0016301 "kinase activity" evidence=ISS] InterPro:IPR000719 InterPro:IPR008271 Prosite:PS00108 InterPro:IPR001969 InterPro:IPR002057 Prosite:PS00107 ProDom:PD000001 PROSITE:PS50011 PROSITE:PS00141 EMBL:AL161594 EMBL:AL050351 PIR:T08559 PROSITE:PS00186 SPTR:Q9T020	6e-62
Ljwgs_016644.1	1.11.16.8	E2.7.1.- [EC:2.7.1.-] [COG:COG0515 COG1493]	ath:At4g28490	F20O9.180; leucine-rich repeat transmembrane protein kinase, putative [EC:2.7.1.37] [KO:K00870]	9e-22	YAR019c	COG0515	3e-10	NORK_MEDTR	ATP-binding;Coiledcoil;Kinase;Leucine-richrepeat;Membrane;Nodulation;Nucleotide-binding;Repeat;Serine/threonine-proteinkinase;Signal;Transferase;Transmembrane,Nodulation receptor kinase precursor (EC 2.7.1.-) (Does not make infections protein 2) (Symbiosis receptor-like kinase) (MtSYMRK).	5e-31	GO_ID:6517	TAIR|gene:2136337 SPTR:Q9T020 symbol:AT4G39110.1 [GO:0016301 "kinase activity" evidence=ISS] InterPro:IPR000719 InterPro:IPR008271 Prosite:PS00108 InterPro:IPR001969 InterPro:IPR002057 Prosite:PS00107 ProDom:PD000001 PROSITE:PS50011 PROSITE:PS00141 EMBL:AL161594 EMBL:AL050351 PIR:T08559 PROSITE:PS00186 SPTR:Q9T020	6e-62
Ljwgs_016644.1	4.2.4	Cell cycle [CLASS:04110] [PATH:hsa04110] [COG:COG0515]	ath:At4g28490	F20O9.180; leucine-rich repeat transmembrane protein kinase, putative [EC:2.7.1.37] [KO:K00870]	9e-22	YAR019c	COG0515	3e-10	NORK_MEDTR	ATP-binding;Coiledcoil;Kinase;Leucine-richrepeat;Membrane;Nodulation;Nucleotide-binding;Repeat;Serine/threonine-proteinkinase;Signal;Transferase;Transmembrane,Nodulation receptor kinase precursor (EC 2.7.1.-) (Does not make infections protein 2) (Symbiosis receptor-like kinase) (MtSYMRK).	5e-31	GO_ID:6517	TAIR|gene:2136337 SPTR:Q9T020 symbol:AT4G39110.1 [GO:0016301 "kinase activity" evidence=ISS] InterPro:IPR000719 InterPro:IPR008271 Prosite:PS00108 InterPro:IPR001969 InterPro:IPR002057 Prosite:PS00107 ProDom:PD000001 PROSITE:PS50011 PROSITE:PS00141 EMBL:AL161594 EMBL:AL050351 PIR:T08559 PROSITE:PS00186 SPTR:Q9T020	6e-62
Ljwgs_009546.1	1.9.4.15	E2.7.1.- [EC:2.7.1.-] [COG:COG0515 COG1493]	hsa:673	BRAF; v-raf murine sarcoma viral oncogene homolog B1 [EC:2.7.1.-] [KO:K04365]	5e-19	YGL179c	COG0515	4e-15	KYK2_DICDI	ATP-binding;Kinase;Nucleotide-binding;Phosphorylation;Transferase;Tyrosine-proteinkinase,Tyrosine-protein kinase 2 (EC 2.7.1.112) (Fragment).	2e-21	GO_ID:17086	TAIR|gene:2154572 SPTR:Q9FIL6 symbol:AT5G58950.1 [GO:0016301 "kinase activity" evidence=ISS] InterPro:IPR000719 InterPro:IPR008271 INTERPRO:IPR001245 Prosite:PS00108 PRINTS:PR00109 ProDom:PD000001 PROSITE:PS50011 HSSP:P11362 EMBL:AB016885 EMBL:AY092959 EMBL:BT010172 SPTR:Q9FIL6	2e-87
Ljwgs_009546.1	3.2.2.18	BRAF v-raf murine sarcoma viral oncogene homolog B1 [EC:2.7.1.-]	hsa:673	BRAF; v-raf murine sarcoma viral oncogene homolog B1 [EC:2.7.1.-] [KO:K04365]	5e-19	YGL179c	COG0515	4e-15	KYK2_DICDI	ATP-binding;Kinase;Nucleotide-binding;Phosphorylation;Transferase;Tyrosine-proteinkinase,Tyrosine-protein kinase 2 (EC 2.7.1.112) (Fragment).	2e-21	GO_ID:17086	TAIR|gene:2154572 SPTR:Q9FIL6 symbol:AT5G58950.1 [GO:0016301 "kinase activity" evidence=ISS] InterPro:IPR000719 InterPro:IPR008271 INTERPRO:IPR001245 Prosite:PS00108 PRINTS:PR00109 ProDom:PD000001 PROSITE:PS50011 HSSP:P11362 EMBL:AB016885 EMBL:AY092959 EMBL:BT010172 SPTR:Q9FIL6	2e-87
Ljwgs_009546.1	1.1.17.19	E2.7.1.- [EC:2.7.1.-] [COG:COG0515 COG1493]	hsa:673	BRAF; v-raf murine sarcoma viral oncogene homolog B1 [EC:2.7.1.-] [KO:K04365]	5e-19	YGL179c	COG0515	4e-15	KYK2_DICDI	ATP-binding;Kinase;Nucleotide-binding;Phosphorylation;Transferase;Tyrosine-proteinkinase,Tyrosine-protein kinase 2 (EC 2.7.1.112) (Fragment).	2e-21	GO_ID:17086	TAIR|gene:2154572 SPTR:Q9FIL6 symbol:AT5G58950.1 [GO:0016301 "kinase activity" evidence=ISS] InterPro:IPR000719 InterPro:IPR008271 INTERPRO:IPR001245 Prosite:PS00108 PRINTS:PR00109 ProDom:PD000001 PROSITE:PS50011 HSSP:P11362 EMBL:AB016885 EMBL:AY092959 EMBL:BT010172 SPTR:Q9FIL6	2e-87
Ljwgs_009546.1	4.3.1.61	BRAF v-raf murine sarcoma viral oncogene homolog B1 [EC:2.7.1.-]	hsa:673	BRAF; v-raf murine sarcoma viral oncogene homolog B1 [EC:2.7.1.-] [KO:K04365]	5e-19	YGL179c	COG0515	4e-15	KYK2_DICDI	ATP-binding;Kinase;Nucleotide-binding;Phosphorylation;Transferase;Tyrosine-proteinkinase,Tyrosine-protein kinase 2 (EC 2.7.1.112) (Fragment).	2e-21	GO_ID:17086	TAIR|gene:2154572 SPTR:Q9FIL6 symbol:AT5G58950.1 [GO:0016301 "kinase activity" evidence=ISS] InterPro:IPR000719 InterPro:IPR008271 INTERPRO:IPR001245 Prosite:PS00108 PRINTS:PR00109 ProDom:PD000001 PROSITE:PS50011 HSSP:P11362 EMBL:AB016885 EMBL:AY092959 EMBL:BT010172 SPTR:Q9FIL6	2e-87
Ljwgs_009546.1	3.2.9.105	PTK2B, FAK2 protein tyrosine kinase 2 beta [EC:2.7.1.112]	hsa:673	BRAF; v-raf murine sarcoma viral oncogene homolog B1 [EC:2.7.1.-] [KO:K04365]	5e-19	YGL179c	COG0515	4e-15	KYK2_DICDI	ATP-binding;Kinase;Nucleotide-binding;Phosphorylation;Transferase;Tyrosine-proteinkinase,Tyrosine-protein kinase 2 (EC 2.7.1.112) (Fragment).	2e-21	GO_ID:17086	TAIR|gene:2154572 SPTR:Q9FIL6 symbol:AT5G58950.1 [GO:0016301 "kinase activity" evidence=ISS] InterPro:IPR000719 InterPro:IPR008271 INTERPRO:IPR001245 Prosite:PS00108 PRINTS:PR00109 ProDom:PD000001 PROSITE:PS50011 HSSP:P11362 EMBL:AB016885 EMBL:AY092959 EMBL:BT010172 SPTR:Q9FIL6	2e-87
Ljwgs_009546.1	1.7.8.19	WAAY, rfaY lipopolysaccharide core biosynthesis protein RFAY [EC:2.7.-.-] [COG:COG0515]	hsa:673	BRAF; v-raf murine sarcoma viral oncogene homolog B1 [EC:2.7.1.-] [KO:K04365]	5e-19	YGL179c	COG0515	4e-15	KYK2_DICDI	ATP-binding;Kinase;Nucleotide-binding;Phosphorylation;Transferase;Tyrosine-proteinkinase,Tyrosine-protein kinase 2 (EC 2.7.1.112) (Fragment).	2e-21	GO_ID:17086	TAIR|gene:2154572 SPTR:Q9FIL6 symbol:AT5G58950.1 [GO:0016301 "kinase activity" evidence=ISS] InterPro:IPR000719 InterPro:IPR008271 INTERPRO:IPR001245 Prosite:PS00108 PRINTS:PR00109 ProDom:PD000001 PROSITE:PS50011 HSSP:P11362 EMBL:AB016885 EMBL:AY092959 EMBL:BT010172 SPTR:Q9FIL6	2e-87
Ljwgs_009546.1	3.2.2.14	[EC:2.7.1.112]	hsa:673	BRAF; v-raf murine sarcoma viral oncogene homolog B1 [EC:2.7.1.-] [KO:K04365]	5e-19	YGL179c	COG0515	4e-15	KYK2_DICDI	ATP-binding;Kinase;Nucleotide-binding;Phosphorylation;Transferase;Tyrosine-proteinkinase,Tyrosine-protein kinase 2 (EC 2.7.1.112) (Fragment).	2e-21	GO_ID:17086	TAIR|gene:2154572 SPTR:Q9FIL6 symbol:AT5G58950.1 [GO:0016301 "kinase activity" evidence=ISS] InterPro:IPR000719 InterPro:IPR008271 INTERPRO:IPR001245 Prosite:PS00108 PRINTS:PR00109 ProDom:PD000001 PROSITE:PS50011 HSSP:P11362 EMBL:AB016885 EMBL:AY092959 EMBL:BT010172 SPTR:Q9FIL6	2e-87
Ljwgs_009546.1	3.2.8.1	JAK Janus kinase [EC:2.7.1.112] [GO:0004718]	hsa:673	BRAF; v-raf murine sarcoma viral oncogene homolog B1 [EC:2.7.1.-] [KO:K04365]	5e-19	YGL179c	COG0515	4e-15	KYK2_DICDI	ATP-binding;Kinase;Nucleotide-binding;Phosphorylation;Transferase;Tyrosine-proteinkinase,Tyrosine-protein kinase 2 (EC 2.7.1.112) (Fragment).	2e-21	GO_ID:17086	TAIR|gene:2154572 SPTR:Q9FIL6 symbol:AT5G58950.1 [GO:0016301 "kinase activity" evidence=ISS] InterPro:IPR000719 InterPro:IPR008271 INTERPRO:IPR001245 Prosite:PS00108 PRINTS:PR00109 ProDom:PD000001 PROSITE:PS50011 HSSP:P11362 EMBL:AB016885 EMBL:AY092959 EMBL:BT010172 SPTR:Q9FIL6	2e-87
Ljwgs_009546.1	1.11.16.8	E2.7.1.- [EC:2.7.1.-] [COG:COG0515 COG1493]	hsa:673	BRAF; v-raf murine sarcoma viral oncogene homolog B1 [EC:2.7.1.-] [KO:K04365]	5e-19	YGL179c	COG0515	4e-15	KYK2_DICDI	ATP-binding;Kinase;Nucleotide-binding;Phosphorylation;Transferase;Tyrosine-proteinkinase,Tyrosine-protein kinase 2 (EC 2.7.1.112) (Fragment).	2e-21	GO_ID:17086	TAIR|gene:2154572 SPTR:Q9FIL6 symbol:AT5G58950.1 [GO:0016301 "kinase activity" evidence=ISS] InterPro:IPR000719 InterPro:IPR008271 INTERPRO:IPR001245 Prosite:PS00108 PRINTS:PR00109 ProDom:PD000001 PROSITE:PS50011 HSSP:P11362 EMBL:AB016885 EMBL:AY092959 EMBL:BT010172 SPTR:Q9FIL6	2e-87
Ljwgs_009546.1	4.2.4	Cell cycle [CLASS:04110] [PATH:hsa04110] [COG:COG0515]	hsa:673	BRAF; v-raf murine sarcoma viral oncogene homolog B1 [EC:2.7.1.-] [KO:K04365]	5e-19	YGL179c	COG0515	4e-15	KYK2_DICDI	ATP-binding;Kinase;Nucleotide-binding;Phosphorylation;Transferase;Tyrosine-proteinkinase,Tyrosine-protein kinase 2 (EC 2.7.1.112) (Fragment).	2e-21	GO_ID:17086	TAIR|gene:2154572 SPTR:Q9FIL6 symbol:AT5G58950.1 [GO:0016301 "kinase activity" evidence=ISS] InterPro:IPR000719 InterPro:IPR008271 INTERPRO:IPR001245 Prosite:PS00108 PRINTS:PR00109 ProDom:PD000001 PROSITE:PS50011 HSSP:P11362 EMBL:AB016885 EMBL:AY092959 EMBL:BT010172 SPTR:Q9FIL6	2e-87
Ljwgs_009546.1	4.1.3.32	BRAF v-raf murine sarcoma viral oncogene homolog B1 [EC:2.7.1.-]	hsa:673	BRAF; v-raf murine sarcoma viral oncogene homolog B1 [EC:2.7.1.-] [KO:K04365]	5e-19	YGL179c	COG0515	4e-15	KYK2_DICDI	ATP-binding;Kinase;Nucleotide-binding;Phosphorylation;Transferase;Tyrosine-proteinkinase,Tyrosine-protein kinase 2 (EC 2.7.1.112) (Fragment).	2e-21	GO_ID:17086	TAIR|gene:2154572 SPTR:Q9FIL6 symbol:AT5G58950.1 [GO:0016301 "kinase activity" evidence=ISS] InterPro:IPR000719 InterPro:IPR008271 INTERPRO:IPR001245 Prosite:PS00108 PRINTS:PR00109 ProDom:PD000001 PROSITE:PS50011 HSSP:P11362 EMBL:AB016885 EMBL:AY092959 EMBL:BT010172 SPTR:Q9FIL6	2e-87
Ljwgs_009546.1	3.2.9.75	EGFR, ERBB1 epidermal growth factor receptor [GO:0005006] [EC:2.7.1.112]	hsa:673	BRAF; v-raf murine sarcoma viral oncogene homolog B1 [EC:2.7.1.-] [KO:K04365]	5e-19	YGL179c	COG0515	4e-15	KYK2_DICDI	ATP-binding;Kinase;Nucleotide-binding;Phosphorylation;Transferase;Tyrosine-proteinkinase,Tyrosine-protein kinase 2 (EC 2.7.1.112) (Fragment).	2e-21	GO_ID:17086	TAIR|gene:2154572 SPTR:Q9FIL6 symbol:AT5G58950.1 [GO:0016301 "kinase activity" evidence=ISS] InterPro:IPR000719 InterPro:IPR008271 INTERPRO:IPR001245 Prosite:PS00108 PRINTS:PR00109 ProDom:PD000001 PROSITE:PS50011 HSSP:P11362 EMBL:AB016885 EMBL:AY092959 EMBL:BT010172 SPTR:Q9FIL6	2e-87
chr1.CM0133.64.1	1.9.4.15	E2.7.1.- [EC:2.7.1.-] [COG:COG0515 COG1493]	ath:At5g02290	T1E22.50; protein kinase, putative [EC:2.7.1.37] [KO:K00870]	3e-98	YDR523c	COG0515	1e-17	APK1B_ARATH	ATP-binding;Chloroplast;Kinase;Multigenefamily;Nucleotide-binding;Plastid;Serine/threonine-proteinkinase;Transferase;Transitpeptide;Tyrosine-proteinkinase,Protein kinase APK1B, chloroplast precursor (EC 2.7.1.-).	2e-101	GO_ID:5087	TAIR|gene:2064711 SPTR:Q9ZUF4 symbol:AT2G05940.1 [GO:0008372 "cellular component unknown" evidence=ND] [GO:0016301 "kinase activity" evidence=ISS] InterPro:IPR000719 InterPro:IPR008271 Prosite:PS00108 ProDom:PD000001 PROSITE:PS50011 EMBL:AC005970 EMBL:AY056245 EMBL:AY113963 PIR:C84473 SPTR:Q9ZUF4	1e-138
chr1.CM0133.64.1	1.7.8.19	WAAY, rfaY lipopolysaccharide core biosynthesis protein RFAY [EC:2.7.-.-] [COG:COG0515]	ath:At5g02290	T1E22.50; protein kinase, putative [EC:2.7.1.37] [KO:K00870]	3e-98	YDR523c	COG0515	1e-17	APK1B_ARATH	ATP-binding;Chloroplast;Kinase;Multigenefamily;Nucleotide-binding;Plastid;Serine/threonine-proteinkinase;Transferase;Transitpeptide;Tyrosine-proteinkinase,Protein kinase APK1B, chloroplast precursor (EC 2.7.1.-).	2e-101	GO_ID:5087	TAIR|gene:2064711 SPTR:Q9ZUF4 symbol:AT2G05940.1 [GO:0008372 "cellular component unknown" evidence=ND] [GO:0016301 "kinase activity" evidence=ISS] InterPro:IPR000719 InterPro:IPR008271 Prosite:PS00108 ProDom:PD000001 PROSITE:PS50011 EMBL:AC005970 EMBL:AY056245 EMBL:AY113963 PIR:C84473 SPTR:Q9ZUF4	1e-138
chr1.CM0133.64.1	1.1.17.19	E2.7.1.- [EC:2.7.1.-] [COG:COG0515 COG1493]	ath:At5g02290	T1E22.50; protein kinase, putative [EC:2.7.1.37] [KO:K00870]	3e-98	YDR523c	COG0515	1e-17	APK1B_ARATH	ATP-binding;Chloroplast;Kinase;Multigenefamily;Nucleotide-binding;Plastid;Serine/threonine-proteinkinase;Transferase;Transitpeptide;Tyrosine-proteinkinase,Protein kinase APK1B, chloroplast precursor (EC 2.7.1.-).	2e-101	GO_ID:5087	TAIR|gene:2064711 SPTR:Q9ZUF4 symbol:AT2G05940.1 [GO:0008372 "cellular component unknown" evidence=ND] [GO:0016301 "kinase activity" evidence=ISS] InterPro:IPR000719 InterPro:IPR008271 Prosite:PS00108 ProDom:PD000001 PROSITE:PS50011 EMBL:AC005970 EMBL:AY056245 EMBL:AY113963 PIR:C84473 SPTR:Q9ZUF4	1e-138
chr1.CM0133.64.1	1.11.16.8	E2.7.1.- [EC:2.7.1.-] [COG:COG0515 COG1493]	ath:At5g02290	T1E22.50; protein kinase, putative [EC:2.7.1.37] [KO:K00870]	3e-98	YDR523c	COG0515	1e-17	APK1B_ARATH	ATP-binding;Chloroplast;Kinase;Multigenefamily;Nucleotide-binding;Plastid;Serine/threonine-proteinkinase;Transferase;Transitpeptide;Tyrosine-proteinkinase,Protein kinase APK1B, chloroplast precursor (EC 2.7.1.-).	2e-101	GO_ID:5087	TAIR|gene:2064711 SPTR:Q9ZUF4 symbol:AT2G05940.1 [GO:0008372 "cellular component unknown" evidence=ND] [GO:0016301 "kinase activity" evidence=ISS] InterPro:IPR000719 InterPro:IPR008271 Prosite:PS00108 ProDom:PD000001 PROSITE:PS50011 EMBL:AC005970 EMBL:AY056245 EMBL:AY113963 PIR:C84473 SPTR:Q9ZUF4	1e-138
chr1.CM0133.64.1	4.2.4	Cell cycle [CLASS:04110] [PATH:hsa04110] [COG:COG0515]	ath:At5g02290	T1E22.50; protein kinase, putative [EC:2.7.1.37] [KO:K00870]	3e-98	YDR523c	COG0515	1e-17	APK1B_ARATH	ATP-binding;Chloroplast;Kinase;Multigenefamily;Nucleotide-binding;Plastid;Serine/threonine-proteinkinase;Transferase;Transitpeptide;Tyrosine-proteinkinase,Protein kinase APK1B, chloroplast precursor (EC 2.7.1.-).	2e-101	GO_ID:5087	TAIR|gene:2064711 SPTR:Q9ZUF4 symbol:AT2G05940.1 [GO:0008372 "cellular component unknown" evidence=ND] [GO:0016301 "kinase activity" evidence=ISS] InterPro:IPR000719 InterPro:IPR008271 Prosite:PS00108 ProDom:PD000001 PROSITE:PS50011 EMBL:AC005970 EMBL:AY056245 EMBL:AY113963 PIR:C84473 SPTR:Q9ZUF4	1e-138
Ljwgs_010914.2	99.1.3.2.91	SLSG0_BRAOA							SLSG0_BRAOA	Glycoprotein;Polymorphism;Self-incompatibility;Signal,S-locus-specific glycoprotein precursor.	5e-21	GO_ID:12425	TAIR|gene:2200922 SPTR:Q9SY95 symbol:AT1G61550.1 [GO:0016301 "kinase activity" evidence=ISS] [GO:0030246 "carbohydrate binding" evidence=ISS] InterPro:IPR000719 InterPro:IPR008271 Pfam:PF00069 Prosite:PS00108 InterPro:IPR000742 InterPro:IPR003609 InterPro:IPR000858 InterPro:IPR001480 Pfam:PF01453 ProDom:PD000001 PROSITE:PS50011 PROSITE:PS50026 PROSITE:PS50948 SMART:SM00473 Pfam:PF00954 SMART:SM00…	3e-29
Ljwgs_010914.2	99.1.4.2496	GO_ID:12425							SLSG0_BRAOA	Glycoprotein;Polymorphism;Self-incompatibility;Signal,S-locus-specific glycoprotein precursor.	5e-21	GO_ID:12425	TAIR|gene:2200922 SPTR:Q9SY95 symbol:AT1G61550.1 [GO:0016301 "kinase activity" evidence=ISS] [GO:0030246 "carbohydrate binding" evidence=ISS] InterPro:IPR000719 InterPro:IPR008271 Pfam:PF00069 Prosite:PS00108 InterPro:IPR000742 InterPro:IPR003609 InterPro:IPR000858 InterPro:IPR001480 Pfam:PF01453 ProDom:PD000001 PROSITE:PS50011 PROSITE:PS50026 PROSITE:PS50948 SMART:SM00473 Pfam:PF00954 SMART:SM00…	3e-29
gi62857019	1.9.4.15	E2.7.1.- [EC:2.7.1.-] [COG:COG0515 COG1493]	ath:At4g28490	F20O9.180; leucine-rich repeat transmembrane protein kinase, putative [EC:2.7.1.37] [KO:K00870]	1e-36	YJL095w	COG0515	6e-19	SRK6_BRAOE	ATP-binding;Glycoprotein;Kinase;Membrane;Nucleotide-binding;Receptor;Self-incompatibility;Serine/threonine-proteinkinase;Signal;Transferase;Transmembrane,Putative serine/threonine-protein kinase receptor precursor (EC 2.7.1.37) (S-receptor kinase) (SRK).	2e-49	GO_ID:1452	TAIR|gene:2204474 SPTR:Q9C621 symbol:AT1G66920.1 [GO:0016301 "kinase activity" evidence=ISS] InterPro:IPR000719 InterPro:IPR008271 Pfam:PF00069 Prosite:PS00108 Prosite:PS00107 ProDom:PD000001 PROSITE:PS50011 EMBL:AC083891 PIR:A96693 SPTR:Q9C621	3e-123
gi62857019	1.7.8.19	WAAY, rfaY lipopolysaccharide core biosynthesis protein RFAY [EC:2.7.-.-] [COG:COG0515]	ath:At4g28490	F20O9.180; leucine-rich repeat transmembrane protein kinase, putative [EC:2.7.1.37] [KO:K00870]	1e-36	YJL095w	COG0515	6e-19	SRK6_BRAOE	ATP-binding;Glycoprotein;Kinase;Membrane;Nucleotide-binding;Receptor;Self-incompatibility;Serine/threonine-proteinkinase;Signal;Transferase;Transmembrane,Putative serine/threonine-protein kinase receptor precursor (EC 2.7.1.37) (S-receptor kinase) (SRK).	2e-49	GO_ID:1452	TAIR|gene:2204474 SPTR:Q9C621 symbol:AT1G66920.1 [GO:0016301 "kinase activity" evidence=ISS] InterPro:IPR000719 InterPro:IPR008271 Pfam:PF00069 Prosite:PS00108 Prosite:PS00107 ProDom:PD000001 PROSITE:PS50011 EMBL:AC083891 PIR:A96693 SPTR:Q9C621	3e-123
gi62857019	1.1.17.19	E2.7.1.- [EC:2.7.1.-] [COG:COG0515 COG1493]	ath:At4g28490	F20O9.180; leucine-rich repeat transmembrane protein kinase, putative [EC:2.7.1.37] [KO:K00870]	1e-36	YJL095w	COG0515	6e-19	SRK6_BRAOE	ATP-binding;Glycoprotein;Kinase;Membrane;Nucleotide-binding;Receptor;Self-incompatibility;Serine/threonine-proteinkinase;Signal;Transferase;Transmembrane,Putative serine/threonine-protein kinase receptor precursor (EC 2.7.1.37) (S-receptor kinase) (SRK).	2e-49	GO_ID:1452	TAIR|gene:2204474 SPTR:Q9C621 symbol:AT1G66920.1 [GO:0016301 "kinase activity" evidence=ISS] InterPro:IPR000719 InterPro:IPR008271 Pfam:PF00069 Prosite:PS00108 Prosite:PS00107 ProDom:PD000001 PROSITE:PS50011 EMBL:AC083891 PIR:A96693 SPTR:Q9C621	3e-123
gi62857019	3.3.10.117	BMPR1 bone morphogenetic protein receptor, type I [EC:2.7.1.37]	ath:At4g28490	F20O9.180; leucine-rich repeat transmembrane protein kinase, putative [EC:2.7.1.37] [KO:K00870]	1e-36	YJL095w	COG0515	6e-19	SRK6_BRAOE	ATP-binding;Glycoprotein;Kinase;Membrane;Nucleotide-binding;Receptor;Self-incompatibility;Serine/threonine-proteinkinase;Signal;Transferase;Transmembrane,Putative serine/threonine-protein kinase receptor precursor (EC 2.7.1.37) (S-receptor kinase) (SRK).	2e-49	GO_ID:1452	TAIR|gene:2204474 SPTR:Q9C621 symbol:AT1G66920.1 [GO:0016301 "kinase activity" evidence=ISS] InterPro:IPR000719 InterPro:IPR008271 Pfam:PF00069 Prosite:PS00108 Prosite:PS00107 ProDom:PD000001 PROSITE:PS50011 EMBL:AC083891 PIR:A96693 SPTR:Q9C621	3e-123
gi62857019	1.11.16.8	E2.7.1.- [EC:2.7.1.-] [COG:COG0515 COG1493]	ath:At4g28490	F20O9.180; leucine-rich repeat transmembrane protein kinase, putative [EC:2.7.1.37] [KO:K00870]	1e-36	YJL095w	COG0515	6e-19	SRK6_BRAOE	ATP-binding;Glycoprotein;Kinase;Membrane;Nucleotide-binding;Receptor;Self-incompatibility;Serine/threonine-proteinkinase;Signal;Transferase;Transmembrane,Putative serine/threonine-protein kinase receptor precursor (EC 2.7.1.37) (S-receptor kinase) (SRK).	2e-49	GO_ID:1452	TAIR|gene:2204474 SPTR:Q9C621 symbol:AT1G66920.1 [GO:0016301 "kinase activity" evidence=ISS] InterPro:IPR000719 InterPro:IPR008271 Pfam:PF00069 Prosite:PS00108 Prosite:PS00107 ProDom:PD000001 PROSITE:PS50011 EMBL:AC083891 PIR:A96693 SPTR:Q9C621	3e-123
gi62857019	4.2.4	Cell cycle [CLASS:04110] [PATH:hsa04110] [COG:COG0515]	ath:At4g28490	F20O9.180; leucine-rich repeat transmembrane protein kinase, putative [EC:2.7.1.37] [KO:K00870]	1e-36	YJL095w	COG0515	6e-19	SRK6_BRAOE	ATP-binding;Glycoprotein;Kinase;Membrane;Nucleotide-binding;Receptor;Self-incompatibility;Serine/threonine-proteinkinase;Signal;Transferase;Transmembrane,Putative serine/threonine-protein kinase receptor precursor (EC 2.7.1.37) (S-receptor kinase) (SRK).	2e-49	GO_ID:1452	TAIR|gene:2204474 SPTR:Q9C621 symbol:AT1G66920.1 [GO:0016301 "kinase activity" evidence=ISS] InterPro:IPR000719 InterPro:IPR008271 Pfam:PF00069 Prosite:PS00108 Prosite:PS00107 ProDom:PD000001 PROSITE:PS50011 EMBL:AC083891 PIR:A96693 SPTR:Q9C621	3e-123
gi62857019	3.2.2.1	Protein kinase [EC:2.7.1.37]	ath:At4g28490	F20O9.180; leucine-rich repeat transmembrane protein kinase, putative [EC:2.7.1.37] [KO:K00870]	1e-36	YJL095w	COG0515	6e-19	SRK6_BRAOE	ATP-binding;Glycoprotein;Kinase;Membrane;Nucleotide-binding;Receptor;Self-incompatibility;Serine/threonine-proteinkinase;Signal;Transferase;Transmembrane,Putative serine/threonine-protein kinase receptor precursor (EC 2.7.1.37) (S-receptor kinase) (SRK).	2e-49	GO_ID:1452	TAIR|gene:2204474 SPTR:Q9C621 symbol:AT1G66920.1 [GO:0016301 "kinase activity" evidence=ISS] InterPro:IPR000719 InterPro:IPR008271 Pfam:PF00069 Prosite:PS00108 Prosite:PS00107 ProDom:PD000001 PROSITE:PS50011 EMBL:AC083891 PIR:A96693 SPTR:Q9C621	3e-123
Ljwgs_045515.1	3.2.9.99	CAMK4 calcium/calmodulin-dependent protein kinase IV [EC:2.7.1.123] [GO:0004685]	pfa:MAL6P1.108	calcium-dependent protein kinase [EC:2.7.1.123 2.7.1.37] [KO:K00908 K00870]	2e-26				CDPK_SOYBN	3D-structure;ATP-binding;Calcium;Kinase;Nucleotide-binding;Phosphorylation;Repeat;Serine/threonine-proteinkinase;Transferase,Calcium-dependent protein kinase SK5 (EC 2.7.1.-) (CDPK).	5e-54	GO_ID:7314	TAIR|gene:2150229 SPTR:Q42438 symbol:AT5G19450.1 [GO:0008372 "cellular component unknown" evidence=ND] [GO:0004685 "calcium- and calmodulin-dependent protein kinase activity" evidence=ISS] [GO:0006468 "protein amino acid phosphorylation" evidence=ISS] [GO:0016301 "kinase activity" evidence=ISS] InterPro:IPR000719 InterPro:IPR002290 InterPro:IPR002048 InterPro:IPR008271 Pfam:PF00069 Pfam:PF00036 P…	5e-95
Ljwgs_014749.1.1	3.2.2.21	MAP2K1, MEK1 mitogen-activated protein kinase kinase 1 [EC:2.7.1.-]	dme:CG15793-PA	CG15793; CG15793 gene product from transcript CG15793-RA [EC:2.7.1.-] [KO:K04368]	8e-44	YPL140c	COG0515	1e-41	DSOR1_DROME	ATP-binding;Developmentalprotein;Kinase;Nucleotide-binding;Phosphorylation;Serine/threonine-proteinkinase;Transferase;Tyrosine-proteinkinase,Dual specificity mitogen-activated protein kinase kinase dSOR1 (EC 2.7.1.-) (Downstream of RAF) (MAPKK).	5e-44	GO_ID:9520	TAIR|gene:2206884 SPTR:Q9FX43 symbol:AT1G73500.1 [GO:0016301 "kinase activity" evidence=ISS] InterPro:IPR000719 InterPro:IPR002290 InterPro:IPR008271 Pfam:PF00069 INTERPRO:IPR001245 Prosite:PS00108 Prosite:PS00107 PRINTS:PR00109 ProDom:PD000001 PROSITE:PS50011 SMART:SM00220 HSSP:P49137 EMBL:AC012396 EMBL:AY084571 EMBL:AK118530 EMBL:BT005300 PIR:G96761 SPTR:Q9FX43	3e-100
Ljwgs_014749.1.1	1.9.4.15	E2.7.1.- [EC:2.7.1.-] [COG:COG0515 COG1493]	dme:CG15793-PA	CG15793; CG15793 gene product from transcript CG15793-RA [EC:2.7.1.-] [KO:K04368]	8e-44	YPL140c	COG0515	1e-41	DSOR1_DROME	ATP-binding;Developmentalprotein;Kinase;Nucleotide-binding;Phosphorylation;Serine/threonine-proteinkinase;Transferase;Tyrosine-proteinkinase,Dual specificity mitogen-activated protein kinase kinase dSOR1 (EC 2.7.1.-) (Downstream of RAF) (MAPKK).	5e-44	GO_ID:9520	TAIR|gene:2206884 SPTR:Q9FX43 symbol:AT1G73500.1 [GO:0016301 "kinase activity" evidence=ISS] InterPro:IPR000719 InterPro:IPR002290 InterPro:IPR008271 Pfam:PF00069 INTERPRO:IPR001245 Prosite:PS00108 Prosite:PS00107 PRINTS:PR00109 ProDom:PD000001 PROSITE:PS50011 SMART:SM00220 HSSP:P49137 EMBL:AC012396 EMBL:AY084571 EMBL:AK118530 EMBL:BT005300 PIR:G96761 SPTR:Q9FX43	3e-100
Ljwgs_014749.1.1	1.1.17.19	E2.7.1.- [EC:2.7.1.-] [COG:COG0515 COG1493]	dme:CG15793-PA	CG15793; CG15793 gene product from transcript CG15793-RA [EC:2.7.1.-] [KO:K04368]	8e-44	YPL140c	COG0515	1e-41	DSOR1_DROME	ATP-binding;Developmentalprotein;Kinase;Nucleotide-binding;Phosphorylation;Serine/threonine-proteinkinase;Transferase;Tyrosine-proteinkinase,Dual specificity mitogen-activated protein kinase kinase dSOR1 (EC 2.7.1.-) (Downstream of RAF) (MAPKK).	5e-44	GO_ID:9520	TAIR|gene:2206884 SPTR:Q9FX43 symbol:AT1G73500.1 [GO:0016301 "kinase activity" evidence=ISS] InterPro:IPR000719 InterPro:IPR002290 InterPro:IPR008271 Pfam:PF00069 INTERPRO:IPR001245 Prosite:PS00108 Prosite:PS00107 PRINTS:PR00109 ProDom:PD000001 PROSITE:PS50011 SMART:SM00220 HSSP:P49137 EMBL:AC012396 EMBL:AY084571 EMBL:AK118530 EMBL:BT005300 PIR:G96761 SPTR:Q9FX43	3e-100
Ljwgs_014749.1.1	4.1.3.35.1	MAP2K1, MEK1 mitogen-activated protein kinase kinase 1 [EC:2.7.1.-]	dme:CG15793-PA	CG15793; CG15793 gene product from transcript CG15793-RA [EC:2.7.1.-] [KO:K04368]	8e-44	YPL140c	COG0515	1e-41	DSOR1_DROME	ATP-binding;Developmentalprotein;Kinase;Nucleotide-binding;Phosphorylation;Serine/threonine-proteinkinase;Transferase;Tyrosine-proteinkinase,Dual specificity mitogen-activated protein kinase kinase dSOR1 (EC 2.7.1.-) (Downstream of RAF) (MAPKK).	5e-44	GO_ID:9520	TAIR|gene:2206884 SPTR:Q9FX43 symbol:AT1G73500.1 [GO:0016301 "kinase activity" evidence=ISS] InterPro:IPR000719 InterPro:IPR002290 InterPro:IPR008271 Pfam:PF00069 INTERPRO:IPR001245 Prosite:PS00108 Prosite:PS00107 PRINTS:PR00109 ProDom:PD000001 PROSITE:PS50011 SMART:SM00220 HSSP:P49137 EMBL:AC012396 EMBL:AY084571 EMBL:AK118530 EMBL:BT005300 PIR:G96761 SPTR:Q9FX43	3e-100
Ljwgs_014749.1.1	4.3.4.13.1	MAP2K1, MEK1 mitogen-activated protein kinase kinase 1 [EC:2.7.1.-]	dme:CG15793-PA	CG15793; CG15793 gene product from transcript CG15793-RA [EC:2.7.1.-] [KO:K04368]	8e-44	YPL140c	COG0515	1e-41	DSOR1_DROME	ATP-binding;Developmentalprotein;Kinase;Nucleotide-binding;Phosphorylation;Serine/threonine-proteinkinase;Transferase;Tyrosine-proteinkinase,Dual specificity mitogen-activated protein kinase kinase dSOR1 (EC 2.7.1.-) (Downstream of RAF) (MAPKK).	5e-44	GO_ID:9520	TAIR|gene:2206884 SPTR:Q9FX43 symbol:AT1G73500.1 [GO:0016301 "kinase activity" evidence=ISS] InterPro:IPR000719 InterPro:IPR002290 InterPro:IPR008271 Pfam:PF00069 INTERPRO:IPR001245 Prosite:PS00108 Prosite:PS00107 PRINTS:PR00109 ProDom:PD000001 PROSITE:PS50011 SMART:SM00220 HSSP:P49137 EMBL:AC012396 EMBL:AY084571 EMBL:AK118530 EMBL:BT005300 PIR:G96761 SPTR:Q9FX43	3e-100
Ljwgs_014749.1.1	1.7.8.19	WAAY, rfaY lipopolysaccharide core biosynthesis protein RFAY [EC:2.7.-.-] [COG:COG0515]	dme:CG15793-PA	CG15793; CG15793 gene product from transcript CG15793-RA [EC:2.7.1.-] [KO:K04368]	8e-44	YPL140c	COG0515	1e-41	DSOR1_DROME	ATP-binding;Developmentalprotein;Kinase;Nucleotide-binding;Phosphorylation;Serine/threonine-proteinkinase;Transferase;Tyrosine-proteinkinase,Dual specificity mitogen-activated protein kinase kinase dSOR1 (EC 2.7.1.-) (Downstream of RAF) (MAPKK).	5e-44	GO_ID:9520	TAIR|gene:2206884 SPTR:Q9FX43 symbol:AT1G73500.1 [GO:0016301 "kinase activity" evidence=ISS] InterPro:IPR000719 InterPro:IPR002290 InterPro:IPR008271 Pfam:PF00069 INTERPRO:IPR001245 Prosite:PS00108 Prosite:PS00107 PRINTS:PR00109 ProDom:PD000001 PROSITE:PS50011 SMART:SM00220 HSSP:P49137 EMBL:AC012396 EMBL:AY084571 EMBL:AK118530 EMBL:BT005300 PIR:G96761 SPTR:Q9FX43	3e-100
Ljwgs_014749.1.1	3.2.11.59	MAP2K1, MEK1 mitogen-activated protein kinase kinase 1 [EC:2.7.1.-]	dme:CG15793-PA	CG15793; CG15793 gene product from transcript CG15793-RA [EC:2.7.1.-] [KO:K04368]	8e-44	YPL140c	COG0515	1e-41	DSOR1_DROME	ATP-binding;Developmentalprotein;Kinase;Nucleotide-binding;Phosphorylation;Serine/threonine-proteinkinase;Transferase;Tyrosine-proteinkinase,Dual specificity mitogen-activated protein kinase kinase dSOR1 (EC 2.7.1.-) (Downstream of RAF) (MAPKK).	5e-44	GO_ID:9520	TAIR|gene:2206884 SPTR:Q9FX43 symbol:AT1G73500.1 [GO:0016301 "kinase activity" evidence=ISS] InterPro:IPR000719 InterPro:IPR002290 InterPro:IPR008271 Pfam:PF00069 INTERPRO:IPR001245 Prosite:PS00108 Prosite:PS00107 PRINTS:PR00109 ProDom:PD000001 PROSITE:PS50011 SMART:SM00220 HSSP:P49137 EMBL:AC012396 EMBL:AY084571 EMBL:AK118530 EMBL:BT005300 PIR:G96761 SPTR:Q9FX43	3e-100
Ljwgs_014749.1.1	1.11.16.8	E2.7.1.- [EC:2.7.1.-] [COG:COG0515 COG1493]	dme:CG15793-PA	CG15793; CG15793 gene product from transcript CG15793-RA [EC:2.7.1.-] [KO:K04368]	8e-44	YPL140c	COG0515	1e-41	DSOR1_DROME	ATP-binding;Developmentalprotein;Kinase;Nucleotide-binding;Phosphorylation;Serine/threonine-proteinkinase;Transferase;Tyrosine-proteinkinase,Dual specificity mitogen-activated protein kinase kinase dSOR1 (EC 2.7.1.-) (Downstream of RAF) (MAPKK).	5e-44	GO_ID:9520	TAIR|gene:2206884 SPTR:Q9FX43 symbol:AT1G73500.1 [GO:0016301 "kinase activity" evidence=ISS] InterPro:IPR000719 InterPro:IPR002290 InterPro:IPR008271 Pfam:PF00069 INTERPRO:IPR001245 Prosite:PS00108 Prosite:PS00107 PRINTS:PR00109 ProDom:PD000001 PROSITE:PS50011 SMART:SM00220 HSSP:P49137 EMBL:AC012396 EMBL:AY084571 EMBL:AK118530 EMBL:BT005300 PIR:G96761 SPTR:Q9FX43	3e-100
Ljwgs_014749.1.1	4.5.1.6	MAP2K1, MEK1 mitogen-activated protein kinase kinase 1 [EC:2.7.1.-]	dme:CG15793-PA	CG15793; CG15793 gene product from transcript CG15793-RA [EC:2.7.1.-] [KO:K04368]	8e-44	YPL140c	COG0515	1e-41	DSOR1_DROME	ATP-binding;Developmentalprotein;Kinase;Nucleotide-binding;Phosphorylation;Serine/threonine-proteinkinase;Transferase;Tyrosine-proteinkinase,Dual specificity mitogen-activated protein kinase kinase dSOR1 (EC 2.7.1.-) (Downstream of RAF) (MAPKK).	5e-44	GO_ID:9520	TAIR|gene:2206884 SPTR:Q9FX43 symbol:AT1G73500.1 [GO:0016301 "kinase activity" evidence=ISS] InterPro:IPR000719 InterPro:IPR002290 InterPro:IPR008271 Pfam:PF00069 INTERPRO:IPR001245 Prosite:PS00108 Prosite:PS00107 PRINTS:PR00109 ProDom:PD000001 PROSITE:PS50011 SMART:SM00220 HSSP:P49137 EMBL:AC012396 EMBL:AY084571 EMBL:AK118530 EMBL:BT005300 PIR:G96761 SPTR:Q9FX43	3e-100
Ljwgs_014749.1.1	4.2.4	Cell cycle [CLASS:04110] [PATH:hsa04110] [COG:COG0515]	dme:CG15793-PA	CG15793; CG15793 gene product from transcript CG15793-RA [EC:2.7.1.-] [KO:K04368]	8e-44	YPL140c	COG0515	1e-41	DSOR1_DROME	ATP-binding;Developmentalprotein;Kinase;Nucleotide-binding;Phosphorylation;Serine/threonine-proteinkinase;Transferase;Tyrosine-proteinkinase,Dual specificity mitogen-activated protein kinase kinase dSOR1 (EC 2.7.1.-) (Downstream of RAF) (MAPKK).	5e-44	GO_ID:9520	TAIR|gene:2206884 SPTR:Q9FX43 symbol:AT1G73500.1 [GO:0016301 "kinase activity" evidence=ISS] InterPro:IPR000719 InterPro:IPR002290 InterPro:IPR008271 Pfam:PF00069 INTERPRO:IPR001245 Prosite:PS00108 Prosite:PS00107 PRINTS:PR00109 ProDom:PD000001 PROSITE:PS50011 SMART:SM00220 HSSP:P49137 EMBL:AC012396 EMBL:AY084571 EMBL:AK118530 EMBL:BT005300 PIR:G96761 SPTR:Q9FX43	3e-100
Ljwgs_014749.1.1	4.3.1.69	MAP2K1, MEK1 mitogen-activated protein kinase kinase 1 [EC:2.7.1.-]	dme:CG15793-PA	CG15793; CG15793 gene product from transcript CG15793-RA [EC:2.7.1.-] [KO:K04368]	8e-44	YPL140c	COG0515	1e-41	DSOR1_DROME	ATP-binding;Developmentalprotein;Kinase;Nucleotide-binding;Phosphorylation;Serine/threonine-proteinkinase;Transferase;Tyrosine-proteinkinase,Dual specificity mitogen-activated protein kinase kinase dSOR1 (EC 2.7.1.-) (Downstream of RAF) (MAPKK).	5e-44	GO_ID:9520	TAIR|gene:2206884 SPTR:Q9FX43 symbol:AT1G73500.1 [GO:0016301 "kinase activity" evidence=ISS] InterPro:IPR000719 InterPro:IPR002290 InterPro:IPR008271 Pfam:PF00069 INTERPRO:IPR001245 Prosite:PS00108 Prosite:PS00107 PRINTS:PR00109 ProDom:PD000001 PROSITE:PS50011 SMART:SM00220 HSSP:P49137 EMBL:AC012396 EMBL:AY084571 EMBL:AK118530 EMBL:BT005300 PIR:G96761 SPTR:Q9FX43	3e-100
chr1.CM0178.47	1.9.4.15	E2.7.1.- [EC:2.7.1.-] [COG:COG0515 COG1493]	ath:At5g02290	T1E22.50; protein kinase, putative [EC:2.7.1.37] [KO:K00870]	3e-101	YJL095w	COG0515	3e-18	CX32_ARATH	ATP-binding;Chloroplast;Kinase;Nucleotide-binding;Plastid;Serine/threonine-proteinkinase;Transferase;Transitpeptide,Probable serine/threonine-protein kinase Cx32, chloroplast precursor (EC 2.7.1.37).	3e-108	GO_ID:30436	TAIR|gene:2059641 SPTR:Q9SII6 symbol:AT2G17220.1 [GO:0016301 "kinase activity" evidence=ISS] InterPro:IPR000719 InterPro:IPR008271 Pfam:PF00069 Prosite:PS00108 Prosite:PS00107 ProDom:PD000001 PROSITE:PS50011 HSSP:Q62838 EMBL:AC007127 EMBL:AY049263 EMBL:AY149966 EMBL:AF370585 PIR:E84549 SPTR:Q9SII6	5e-109
chr1.CM0178.47	1.7.8.19	WAAY, rfaY lipopolysaccharide core biosynthesis protein RFAY [EC:2.7.-.-] [COG:COG0515]	ath:At5g02290	T1E22.50; protein kinase, putative [EC:2.7.1.37] [KO:K00870]	3e-101	YJL095w	COG0515	3e-18	CX32_ARATH	ATP-binding;Chloroplast;Kinase;Nucleotide-binding;Plastid;Serine/threonine-proteinkinase;Transferase;Transitpeptide,Probable serine/threonine-protein kinase Cx32, chloroplast precursor (EC 2.7.1.37).	3e-108	GO_ID:30436	TAIR|gene:2059641 SPTR:Q9SII6 symbol:AT2G17220.1 [GO:0016301 "kinase activity" evidence=ISS] InterPro:IPR000719 InterPro:IPR008271 Pfam:PF00069 Prosite:PS00108 Prosite:PS00107 ProDom:PD000001 PROSITE:PS50011 HSSP:Q62838 EMBL:AC007127 EMBL:AY049263 EMBL:AY149966 EMBL:AF370585 PIR:E84549 SPTR:Q9SII6	5e-109
chr1.CM0178.47	1.1.17.19	E2.7.1.- [EC:2.7.1.-] [COG:COG0515 COG1493]	ath:At5g02290	T1E22.50; protein kinase, putative [EC:2.7.1.37] [KO:K00870]	3e-101	YJL095w	COG0515	3e-18	CX32_ARATH	ATP-binding;Chloroplast;Kinase;Nucleotide-binding;Plastid;Serine/threonine-proteinkinase;Transferase;Transitpeptide,Probable serine/threonine-protein kinase Cx32, chloroplast precursor (EC 2.7.1.37).	3e-108	GO_ID:30436	TAIR|gene:2059641 SPTR:Q9SII6 symbol:AT2G17220.1 [GO:0016301 "kinase activity" evidence=ISS] InterPro:IPR000719 InterPro:IPR008271 Pfam:PF00069 Prosite:PS00108 Prosite:PS00107 ProDom:PD000001 PROSITE:PS50011 HSSP:Q62838 EMBL:AC007127 EMBL:AY049263 EMBL:AY149966 EMBL:AF370585 PIR:E84549 SPTR:Q9SII6	5e-109
chr1.CM0178.47	3.3.10.117	BMPR1 bone morphogenetic protein receptor, type I [EC:2.7.1.37]	ath:At5g02290	T1E22.50; protein kinase, putative [EC:2.7.1.37] [KO:K00870]	3e-101	YJL095w	COG0515	3e-18	CX32_ARATH	ATP-binding;Chloroplast;Kinase;Nucleotide-binding;Plastid;Serine/threonine-proteinkinase;Transferase;Transitpeptide,Probable serine/threonine-protein kinase Cx32, chloroplast precursor (EC 2.7.1.37).	3e-108	GO_ID:30436	TAIR|gene:2059641 SPTR:Q9SII6 symbol:AT2G17220.1 [GO:0016301 "kinase activity" evidence=ISS] InterPro:IPR000719 InterPro:IPR008271 Pfam:PF00069 Prosite:PS00108 Prosite:PS00107 ProDom:PD000001 PROSITE:PS50011 HSSP:Q62838 EMBL:AC007127 EMBL:AY049263 EMBL:AY149966 EMBL:AF370585 PIR:E84549 SPTR:Q9SII6	5e-109
chr1.CM0178.47	1.11.16.8	E2.7.1.- [EC:2.7.1.-] [COG:COG0515 COG1493]	ath:At5g02290	T1E22.50; protein kinase, putative [EC:2.7.1.37] [KO:K00870]	3e-101	YJL095w	COG0515	3e-18	CX32_ARATH	ATP-binding;Chloroplast;Kinase;Nucleotide-binding;Plastid;Serine/threonine-proteinkinase;Transferase;Transitpeptide,Probable serine/threonine-protein kinase Cx32, chloroplast precursor (EC 2.7.1.37).	3e-108	GO_ID:30436	TAIR|gene:2059641 SPTR:Q9SII6 symbol:AT2G17220.1 [GO:0016301 "kinase activity" evidence=ISS] InterPro:IPR000719 InterPro:IPR008271 Pfam:PF00069 Prosite:PS00108 Prosite:PS00107 ProDom:PD000001 PROSITE:PS50011 HSSP:Q62838 EMBL:AC007127 EMBL:AY049263 EMBL:AY149966 EMBL:AF370585 PIR:E84549 SPTR:Q9SII6	5e-109
chr1.CM0178.47	4.2.4	Cell cycle [CLASS:04110] [PATH:hsa04110] [COG:COG0515]	ath:At5g02290	T1E22.50; protein kinase, putative [EC:2.7.1.37] [KO:K00870]	3e-101	YJL095w	COG0515	3e-18	CX32_ARATH	ATP-binding;Chloroplast;Kinase;Nucleotide-binding;Plastid;Serine/threonine-proteinkinase;Transferase;Transitpeptide,Probable serine/threonine-protein kinase Cx32, chloroplast precursor (EC 2.7.1.37).	3e-108	GO_ID:30436	TAIR|gene:2059641 SPTR:Q9SII6 symbol:AT2G17220.1 [GO:0016301 "kinase activity" evidence=ISS] InterPro:IPR000719 InterPro:IPR008271 Pfam:PF00069 Prosite:PS00108 Prosite:PS00107 ProDom:PD000001 PROSITE:PS50011 HSSP:Q62838 EMBL:AC007127 EMBL:AY049263 EMBL:AY149966 EMBL:AF370585 PIR:E84549 SPTR:Q9SII6	5e-109
chr1.CM0178.47	3.2.2.1	Protein kinase [EC:2.7.1.37]	ath:At5g02290	T1E22.50; protein kinase, putative [EC:2.7.1.37] [KO:K00870]	3e-101	YJL095w	COG0515	3e-18	CX32_ARATH	ATP-binding;Chloroplast;Kinase;Nucleotide-binding;Plastid;Serine/threonine-proteinkinase;Transferase;Transitpeptide,Probable serine/threonine-protein kinase Cx32, chloroplast precursor (EC 2.7.1.37).	3e-108	GO_ID:30436	TAIR|gene:2059641 SPTR:Q9SII6 symbol:AT2G17220.1 [GO:0016301 "kinase activity" evidence=ISS] InterPro:IPR000719 InterPro:IPR008271 Pfam:PF00069 Prosite:PS00108 Prosite:PS00107 ProDom:PD000001 PROSITE:PS50011 HSSP:Q62838 EMBL:AC007127 EMBL:AY049263 EMBL:AY149966 EMBL:AF370585 PIR:E84549 SPTR:Q9SII6	5e-109
Ljwgs_041162.1	99.1.4.2500	GO_ID:12152										GO_ID:12152	TAIR|gene:3703510 SPTR:Q944J2 symbol:AT4G28706.1 [GO:0016301 "kinase activity" evidence=ISS] InterPro:IPR002139 InterPro:IPR002173 Pfam:PF00294 PROSITE:PS00584 PRINTS:PR00990 InterPro:IPR011611 EMBL:AF428378 EMBL:AY125545 SPTR:Q944J2	7e-32
TM0825.6	1.9.4.15	E2.7.1.- [EC:2.7.1.-] [COG:COG0515 COG1493]	ath:At5g02290	T1E22.50; protein kinase, putative [EC:2.7.1.37] [KO:K00870]	1e-74	ML0897	COG0515	3e-20	PBS1_ARATH	ATP-binding;Directproteinsequencing;Kinase;Nucleotide-binding;Phosphorylation;Plantdefense;Serine/threonine-proteinkinase;Transferase,Serine/threonine-protein kinase PBS1 (EC 2.7.1.37) (AvrPphB susceptible protein 1).	4e-84	GO_ID:16915	TAIR|gene:2132167 SPTR:Q8L7V7 symbol:AT4G02010.1 [GO:0016301 "kinase activity" evidence=ISS] InterPro:IPR000719 InterPro:IPR008271 Pfam:PF00069 Prosite:PS00108 Prosite:PS00107 ProDom:PD000001 PROSITE:PS50011 EMBL:AY125515 EMBL:BT009694 SPTR:Q8L7V7	3e-87
TM0825.6	1.7.8.19	WAAY, rfaY lipopolysaccharide core biosynthesis protein RFAY [EC:2.7.-.-] [COG:COG0515]	ath:At5g02290	T1E22.50; protein kinase, putative [EC:2.7.1.37] [KO:K00870]	1e-74	ML0897	COG0515	3e-20	PBS1_ARATH	ATP-binding;Directproteinsequencing;Kinase;Nucleotide-binding;Phosphorylation;Plantdefense;Serine/threonine-proteinkinase;Transferase,Serine/threonine-protein kinase PBS1 (EC 2.7.1.37) (AvrPphB susceptible protein 1).	4e-84	GO_ID:16915	TAIR|gene:2132167 SPTR:Q8L7V7 symbol:AT4G02010.1 [GO:0016301 "kinase activity" evidence=ISS] InterPro:IPR000719 InterPro:IPR008271 Pfam:PF00069 Prosite:PS00108 Prosite:PS00107 ProDom:PD000001 PROSITE:PS50011 EMBL:AY125515 EMBL:BT009694 SPTR:Q8L7V7	3e-87
TM0825.6	1.1.17.19	E2.7.1.- [EC:2.7.1.-] [COG:COG0515 COG1493]	ath:At5g02290	T1E22.50; protein kinase, putative [EC:2.7.1.37] [KO:K00870]	1e-74	ML0897	COG0515	3e-20	PBS1_ARATH	ATP-binding;Directproteinsequencing;Kinase;Nucleotide-binding;Phosphorylation;Plantdefense;Serine/threonine-proteinkinase;Transferase,Serine/threonine-protein kinase PBS1 (EC 2.7.1.37) (AvrPphB susceptible protein 1).	4e-84	GO_ID:16915	TAIR|gene:2132167 SPTR:Q8L7V7 symbol:AT4G02010.1 [GO:0016301 "kinase activity" evidence=ISS] InterPro:IPR000719 InterPro:IPR008271 Pfam:PF00069 Prosite:PS00108 Prosite:PS00107 ProDom:PD000001 PROSITE:PS50011 EMBL:AY125515 EMBL:BT009694 SPTR:Q8L7V7	3e-87
TM0825.6	3.3.10.117	BMPR1 bone morphogenetic protein receptor, type I [EC:2.7.1.37]	ath:At5g02290	T1E22.50; protein kinase, putative [EC:2.7.1.37] [KO:K00870]	1e-74	ML0897	COG0515	3e-20	PBS1_ARATH	ATP-binding;Directproteinsequencing;Kinase;Nucleotide-binding;Phosphorylation;Plantdefense;Serine/threonine-proteinkinase;Transferase,Serine/threonine-protein kinase PBS1 (EC 2.7.1.37) (AvrPphB susceptible protein 1).	4e-84	GO_ID:16915	TAIR|gene:2132167 SPTR:Q8L7V7 symbol:AT4G02010.1 [GO:0016301 "kinase activity" evidence=ISS] InterPro:IPR000719 InterPro:IPR008271 Pfam:PF00069 Prosite:PS00108 Prosite:PS00107 ProDom:PD000001 PROSITE:PS50011 EMBL:AY125515 EMBL:BT009694 SPTR:Q8L7V7	3e-87
TM0825.6	1.11.16.8	E2.7.1.- [EC:2.7.1.-] [COG:COG0515 COG1493]	ath:At5g02290	T1E22.50; protein kinase, putative [EC:2.7.1.37] [KO:K00870]	1e-74	ML0897	COG0515	3e-20	PBS1_ARATH	ATP-binding;Directproteinsequencing;Kinase;Nucleotide-binding;Phosphorylation;Plantdefense;Serine/threonine-proteinkinase;Transferase,Serine/threonine-protein kinase PBS1 (EC 2.7.1.37) (AvrPphB susceptible protein 1).	4e-84	GO_ID:16915	TAIR|gene:2132167 SPTR:Q8L7V7 symbol:AT4G02010.1 [GO:0016301 "kinase activity" evidence=ISS] InterPro:IPR000719 InterPro:IPR008271 Pfam:PF00069 Prosite:PS00108 Prosite:PS00107 ProDom:PD000001 PROSITE:PS50011 EMBL:AY125515 EMBL:BT009694 SPTR:Q8L7V7	3e-87
TM0825.6	4.2.4	Cell cycle [CLASS:04110] [PATH:hsa04110] [COG:COG0515]	ath:At5g02290	T1E22.50; protein kinase, putative [EC:2.7.1.37] [KO:K00870]	1e-74	ML0897	COG0515	3e-20	PBS1_ARATH	ATP-binding;Directproteinsequencing;Kinase;Nucleotide-binding;Phosphorylation;Plantdefense;Serine/threonine-proteinkinase;Transferase,Serine/threonine-protein kinase PBS1 (EC 2.7.1.37) (AvrPphB susceptible protein 1).	4e-84	GO_ID:16915	TAIR|gene:2132167 SPTR:Q8L7V7 symbol:AT4G02010.1 [GO:0016301 "kinase activity" evidence=ISS] InterPro:IPR000719 InterPro:IPR008271 Pfam:PF00069 Prosite:PS00108 Prosite:PS00107 ProDom:PD000001 PROSITE:PS50011 EMBL:AY125515 EMBL:BT009694 SPTR:Q8L7V7	3e-87
TM0825.6	3.2.2.1	Protein kinase [EC:2.7.1.37]	ath:At5g02290	T1E22.50; protein kinase, putative [EC:2.7.1.37] [KO:K00870]	1e-74	ML0897	COG0515	3e-20	PBS1_ARATH	ATP-binding;Directproteinsequencing;Kinase;Nucleotide-binding;Phosphorylation;Plantdefense;Serine/threonine-proteinkinase;Transferase,Serine/threonine-protein kinase PBS1 (EC 2.7.1.37) (AvrPphB susceptible protein 1).	4e-84	GO_ID:16915	TAIR|gene:2132167 SPTR:Q8L7V7 symbol:AT4G02010.1 [GO:0016301 "kinase activity" evidence=ISS] InterPro:IPR000719 InterPro:IPR008271 Pfam:PF00069 Prosite:PS00108 Prosite:PS00107 ProDom:PD000001 PROSITE:PS50011 EMBL:AY125515 EMBL:BT009694 SPTR:Q8L7V7	3e-87
Ljwgs_023649.1	1.9.4.15	E2.7.1.- [EC:2.7.1.-] [COG:COG0515 COG1493]	hsa:4215	MAP3K3; mitogen-activated protein kinase kinase kinase 3 [EC:2.7.1.37] [KO:K04421]	2e-33	YJL095w	COG0515	9e-35	M3K2_ARATH	ATP-binding;Coiledcoil;Kinase;Nucleotide-binding;Serine/threonine-proteinkinase;Transferase,Mitogen-activated protein kinase kinase kinase 2 (EC 2.7.1.-) (Arabidospsis NPK1-related protein kinase 2).	9e-35	GO_ID:15441	TAIR|gene:2155567 SPTR:Q9FHA5 symbol:AT5G67080.1 [GO:0008372 "cellular component unknown" evidence=ND] [GO:0016301 "kinase activity" evidence=ISS] InterPro:IPR000719 InterPro:IPR008271 Pfam:PF00069 Prosite:PS00108 Prosite:PS00107 ProDom:PD000001 PROSITE:PS50011 EMBL:AB020742 SPTR:Q9FHA5	4e-90
Ljwgs_023649.1	1.7.8.19	WAAY, rfaY lipopolysaccharide core biosynthesis protein RFAY [EC:2.7.-.-] [COG:COG0515]	hsa:4215	MAP3K3; mitogen-activated protein kinase kinase kinase 3 [EC:2.7.1.37] [KO:K04421]	2e-33	YJL095w	COG0515	9e-35	M3K2_ARATH	ATP-binding;Coiledcoil;Kinase;Nucleotide-binding;Serine/threonine-proteinkinase;Transferase,Mitogen-activated protein kinase kinase kinase 2 (EC 2.7.1.-) (Arabidospsis NPK1-related protein kinase 2).	9e-35	GO_ID:15441	TAIR|gene:2155567 SPTR:Q9FHA5 symbol:AT5G67080.1 [GO:0008372 "cellular component unknown" evidence=ND] [GO:0016301 "kinase activity" evidence=ISS] InterPro:IPR000719 InterPro:IPR008271 Pfam:PF00069 Prosite:PS00108 Prosite:PS00107 ProDom:PD000001 PROSITE:PS50011 EMBL:AB020742 SPTR:Q9FHA5	4e-90
Ljwgs_023649.1	1.1.17.19	E2.7.1.- [EC:2.7.1.-] [COG:COG0515 COG1493]	hsa:4215	MAP3K3; mitogen-activated protein kinase kinase kinase 3 [EC:2.7.1.37] [KO:K04421]	2e-33	YJL095w	COG0515	9e-35	M3K2_ARATH	ATP-binding;Coiledcoil;Kinase;Nucleotide-binding;Serine/threonine-proteinkinase;Transferase,Mitogen-activated protein kinase kinase kinase 2 (EC 2.7.1.-) (Arabidospsis NPK1-related protein kinase 2).	9e-35	GO_ID:15441	TAIR|gene:2155567 SPTR:Q9FHA5 symbol:AT5G67080.1 [GO:0008372 "cellular component unknown" evidence=ND] [GO:0016301 "kinase activity" evidence=ISS] InterPro:IPR000719 InterPro:IPR008271 Pfam:PF00069 Prosite:PS00108 Prosite:PS00107 ProDom:PD000001 PROSITE:PS50011 EMBL:AB020742 SPTR:Q9FHA5	4e-90
Ljwgs_023649.1	3.2.2.84	MAP3K3, MEKK3 mitogen-activated protein kinase kinase kinase 3 [EC:2.7.1.-]	hsa:4215	MAP3K3; mitogen-activated protein kinase kinase kinase 3 [EC:2.7.1.37] [KO:K04421]	2e-33	YJL095w	COG0515	9e-35	M3K2_ARATH	ATP-binding;Coiledcoil;Kinase;Nucleotide-binding;Serine/threonine-proteinkinase;Transferase,Mitogen-activated protein kinase kinase kinase 2 (EC 2.7.1.-) (Arabidospsis NPK1-related protein kinase 2).	9e-35	GO_ID:15441	TAIR|gene:2155567 SPTR:Q9FHA5 symbol:AT5G67080.1 [GO:0008372 "cellular component unknown" evidence=ND] [GO:0016301 "kinase activity" evidence=ISS] InterPro:IPR000719 InterPro:IPR008271 Pfam:PF00069 Prosite:PS00108 Prosite:PS00107 ProDom:PD000001 PROSITE:PS50011 EMBL:AB020742 SPTR:Q9FHA5	4e-90
Ljwgs_023649.1	1.11.16.8	E2.7.1.- [EC:2.7.1.-] [COG:COG0515 COG1493]	hsa:4215	MAP3K3; mitogen-activated protein kinase kinase kinase 3 [EC:2.7.1.37] [KO:K04421]	2e-33	YJL095w	COG0515	9e-35	M3K2_ARATH	ATP-binding;Coiledcoil;Kinase;Nucleotide-binding;Serine/threonine-proteinkinase;Transferase,Mitogen-activated protein kinase kinase kinase 2 (EC 2.7.1.-) (Arabidospsis NPK1-related protein kinase 2).	9e-35	GO_ID:15441	TAIR|gene:2155567 SPTR:Q9FHA5 symbol:AT5G67080.1 [GO:0008372 "cellular component unknown" evidence=ND] [GO:0016301 "kinase activity" evidence=ISS] InterPro:IPR000719 InterPro:IPR008271 Pfam:PF00069 Prosite:PS00108 Prosite:PS00107 ProDom:PD000001 PROSITE:PS50011 EMBL:AB020742 SPTR:Q9FHA5	4e-90
Ljwgs_023649.1	4.2.4	Cell cycle [CLASS:04110] [PATH:hsa04110] [COG:COG0515]	hsa:4215	MAP3K3; mitogen-activated protein kinase kinase kinase 3 [EC:2.7.1.37] [KO:K04421]	2e-33	YJL095w	COG0515	9e-35	M3K2_ARATH	ATP-binding;Coiledcoil;Kinase;Nucleotide-binding;Serine/threonine-proteinkinase;Transferase,Mitogen-activated protein kinase kinase kinase 2 (EC 2.7.1.-) (Arabidospsis NPK1-related protein kinase 2).	9e-35	GO_ID:15441	TAIR|gene:2155567 SPTR:Q9FHA5 symbol:AT5G67080.1 [GO:0008372 "cellular component unknown" evidence=ND] [GO:0016301 "kinase activity" evidence=ISS] InterPro:IPR000719 InterPro:IPR008271 Pfam:PF00069 Prosite:PS00108 Prosite:PS00107 ProDom:PD000001 PROSITE:PS50011 EMBL:AB020742 SPTR:Q9FHA5	4e-90
Ljwgs_036028.1	3.2.10.2	E2.7.1.68, PIP5K 1-phosphatidylinositol-4-phosphate 5-kinase [EC:2.7.1.68] [GO:0016308]	ath:At1g21980	F2E2.1; 1-phosphatidylinositol-4-phosphate 5-kinase, putative / PIP kinase, putative / PtdIns(4)P-5-kinase, putative / diphosphoinositide kinase, putative [EC:2.7.1.68] [KO:K00889]	2e-09				TSGA2_CYPCA	Developmentalprotein;Differentiation;Meiosis;Repeat;Spermatogenesis,Testis-specific gene A2-like protein (Meichroacidin-like sperm- specific axonemal protein) (Meichroacidin homolog).	3e-11	GO_ID:29472	TAIR|gene:2201112 SPTR:Q9SFE3 symbol:AT1G21920.1 [GO:0000004 "biological process unknown" evidence=ND] [GO:0005554 "molecular function unknown" evidence=ND] InterPro:IPR003409 Pfam:PF02493 SMART:SM00698 EMBL:AC013482 EMBL:AF370285 EMBL:AY150425 SPTR:Q9SFE3	8e-37
Ljwgs_036028.1	4.1.3.50	E2.7.1.68, PIP5K 1-phosphatidylinositol-4-phosphate 5-kinase [EC:2.7.1.68] [GO:0016308]	ath:At1g21980	F2E2.1; 1-phosphatidylinositol-4-phosphate 5-kinase, putative / PIP kinase, putative / PtdIns(4)P-5-kinase, putative / diphosphoinositide kinase, putative [EC:2.7.1.68] [KO:K00889]	2e-09				TSGA2_CYPCA	Developmentalprotein;Differentiation;Meiosis;Repeat;Spermatogenesis,Testis-specific gene A2-like protein (Meichroacidin-like sperm- specific axonemal protein) (Meichroacidin homolog).	3e-11	GO_ID:29472	TAIR|gene:2201112 SPTR:Q9SFE3 symbol:AT1G21920.1 [GO:0000004 "biological process unknown" evidence=ND] [GO:0005554 "molecular function unknown" evidence=ND] InterPro:IPR003409 Pfam:PF02493 SMART:SM00698 EMBL:AC013482 EMBL:AF370285 EMBL:AY150425 SPTR:Q9SFE3	8e-37
Ljwgs_036028.1	1.1.17.3	E2.7.1.68, PIP5K 1-phosphatidylinositol-4-phosphate 5-kinase [EC:2.7.1.68] [GO:0016308]	ath:At1g21980	F2E2.1; 1-phosphatidylinositol-4-phosphate 5-kinase, putative / PIP kinase, putative / PtdIns(4)P-5-kinase, putative / diphosphoinositide kinase, putative [EC:2.7.1.68] [KO:K00889]	2e-09				TSGA2_CYPCA	Developmentalprotein;Differentiation;Meiosis;Repeat;Spermatogenesis,Testis-specific gene A2-like protein (Meichroacidin-like sperm- specific axonemal protein) (Meichroacidin homolog).	3e-11	GO_ID:29472	TAIR|gene:2201112 SPTR:Q9SFE3 symbol:AT1G21920.1 [GO:0000004 "biological process unknown" evidence=ND] [GO:0005554 "molecular function unknown" evidence=ND] InterPro:IPR003409 Pfam:PF02493 SMART:SM00698 EMBL:AC013482 EMBL:AF370285 EMBL:AY150425 SPTR:Q9SFE3	8e-37
Ljwgs_065729.1	3.3.10.117	BMPR1 bone morphogenetic protein receptor, type I [EC:2.7.1.37]	ath:At4g28490	F20O9.180; leucine-rich repeat transmembrane protein kinase, putative [EC:2.7.1.37] [KO:K00870]	1e-10				RPK1_IPONI	Alternativeinitiation;Alternativesplicing;ATP-binding;Glycoprotein;Kinase;Leucine-richrepeat;Membrane;Nucleotide-binding;Repeat;Serine/threonine-proteinkinase;Signal;Transferase;Transmembrane,Receptor-like protein kinase precursor (EC 2.7.1.37).	2e-15	GO_ID:10108	TAIR|gene:2057731 SPTR:Q42371 symbol:AT2G26330.1 [GO:0005739 "mitochondrion" evidence=IDA] Pfam:PF00560 InterPro:IPR000719 InterPro:IPR008271 Pfam:PF00069 Prosite:PS00108 InterPro:IPR001611 InterPro:IPR007090 Prosite:PS00107 GO:GO:0005739 ProDom:PD000001 PROSITE:PS50011 PRINTS:PR00019 HSSP:P36897 EMBL:AC004484 EMBL:U47029 EMBL:D83257 EMBL:AY035110 PIR:B84659 SPTR:Q42371	7e-62
Ljwgs_065729.1	3.2.2.1	Protein kinase [EC:2.7.1.37]	ath:At4g28490	F20O9.180; leucine-rich repeat transmembrane protein kinase, putative [EC:2.7.1.37] [KO:K00870]	1e-10				RPK1_IPONI	Alternativeinitiation;Alternativesplicing;ATP-binding;Glycoprotein;Kinase;Leucine-richrepeat;Membrane;Nucleotide-binding;Repeat;Serine/threonine-proteinkinase;Signal;Transferase;Transmembrane,Receptor-like protein kinase precursor (EC 2.7.1.37).	2e-15	GO_ID:10108	TAIR|gene:2057731 SPTR:Q42371 symbol:AT2G26330.1 [GO:0005739 "mitochondrion" evidence=IDA] Pfam:PF00560 InterPro:IPR000719 InterPro:IPR008271 Pfam:PF00069 Prosite:PS00108 InterPro:IPR001611 InterPro:IPR007090 Prosite:PS00107 GO:GO:0005739 ProDom:PD000001 PROSITE:PS50011 PRINTS:PR00019 HSSP:P36897 EMBL:AC004484 EMBL:U47029 EMBL:D83257 EMBL:AY035110 PIR:B84659 SPTR:Q42371	7e-62
chr4.CM0617.13	1.1.1.5	E2.7.1.11, pfk 6-phosphofructokinase [EC:2.7.1.11] [COG:COG0205 COG1105] [GO:0003872]	ath:At4g32840	T16I18.50; phosphofructokinase family protein [EC:2.7.1.90] [KO:K00895]	2e-29							GO_ID:43493	TAIR|gene:2136848 SPTR:Q94AA4 symbol:AT4G26270.1 [GO:0003872 "6-phosphofructokinase activity" evidence=ISS] [GO:0005945 "6-phosphofructokinase complex" evidence=ISS] [GO:0006096 "glycolysis" evidence=ISS] InterPro:IPR000023 Pfam:PF00365 GO:GO:0006096 HSSP:P00512 PRINTS:PR00476 ProDom:PD000707 InterPro:IPR012004 PIRSF:PIRSF000534 EMBL:AY049245 EMBL:AY090267 SPTR:Q94AA4	1e-33
chr4.CM0617.13	3.2.11.33	E2.7.1.11, pfk 6-phosphofructokinase [EC:2.7.1.11] [COG:COG0205 COG1105] [GO:0003872]	ath:At4g32840	T16I18.50; phosphofructokinase family protein [EC:2.7.1.90] [KO:K00895]	2e-29							GO_ID:43493	TAIR|gene:2136848 SPTR:Q94AA4 symbol:AT4G26270.1 [GO:0003872 "6-phosphofructokinase activity" evidence=ISS] [GO:0005945 "6-phosphofructokinase complex" evidence=ISS] [GO:0006096 "glycolysis" evidence=ISS] InterPro:IPR000023 Pfam:PF00365 GO:GO:0006096 HSSP:P00512 PRINTS:PR00476 ProDom:PD000707 InterPro:IPR012004 PIRSF:PIRSF000534 EMBL:AY049245 EMBL:AY090267 SPTR:Q94AA4	1e-33
chr4.CM0617.13	1.1.6.19	E2.7.1.11, pfk 6-phosphofructokinase [EC:2.7.1.11] [COG:COG0205 COG1105] [GO:0003872]	ath:At4g32840	T16I18.50; phosphofructokinase family protein [EC:2.7.1.90] [KO:K00895]	2e-29							GO_ID:43493	TAIR|gene:2136848 SPTR:Q94AA4 symbol:AT4G26270.1 [GO:0003872 "6-phosphofructokinase activity" evidence=ISS] [GO:0005945 "6-phosphofructokinase complex" evidence=ISS] [GO:0006096 "glycolysis" evidence=ISS] InterPro:IPR000023 Pfam:PF00365 GO:GO:0006096 HSSP:P00512 PRINTS:PR00476 ProDom:PD000707 InterPro:IPR012004 PIRSF:PIRSF000534 EMBL:AY049245 EMBL:AY090267 SPTR:Q94AA4	1e-33
chr4.CM0617.13	1.1.5.21	E2.7.1.90, pfk pyrophosphate--fructose-6-phosphate 1-phosphotransferase [EC:2.7.1.90] [COG:COG0205]	ath:At4g32840	T16I18.50; phosphofructokinase family protein [EC:2.7.1.90] [KO:K00895]	2e-29							GO_ID:43493	TAIR|gene:2136848 SPTR:Q94AA4 symbol:AT4G26270.1 [GO:0003872 "6-phosphofructokinase activity" evidence=ISS] [GO:0005945 "6-phosphofructokinase complex" evidence=ISS] [GO:0006096 "glycolysis" evidence=ISS] InterPro:IPR000023 Pfam:PF00365 GO:GO:0006096 HSSP:P00512 PRINTS:PR00476 ProDom:PD000707 InterPro:IPR012004 PIRSF:PIRSF000534 EMBL:AY049245 EMBL:AY090267 SPTR:Q94AA4	1e-33
chr4.CM0617.13	1.1.5.20	E2.7.1.11, pfk 6-phosphofructokinase [EC:2.7.1.11] [COG:COG0205 COG1105] [GO:0003872]	ath:At4g32840	T16I18.50; phosphofructokinase family protein [EC:2.7.1.90] [KO:K00895]	2e-29							GO_ID:43493	TAIR|gene:2136848 SPTR:Q94AA4 symbol:AT4G26270.1 [GO:0003872 "6-phosphofructokinase activity" evidence=ISS] [GO:0005945 "6-phosphofructokinase complex" evidence=ISS] [GO:0006096 "glycolysis" evidence=ISS] InterPro:IPR000023 Pfam:PF00365 GO:GO:0006096 HSSP:P00512 PRINTS:PR00476 ProDom:PD000707 InterPro:IPR012004 PIRSF:PIRSF000534 EMBL:AY049245 EMBL:AY090267 SPTR:Q94AA4	1e-33
chr4.CM0617.13	1.1.3.15	E2.7.1.11, pfk 6-phosphofructokinase [EC:2.7.1.11] [COG:COG0205 COG1105] [GO:0003872]	ath:At4g32840	T16I18.50; phosphofructokinase family protein [EC:2.7.1.90] [KO:K00895]	2e-29							GO_ID:43493	TAIR|gene:2136848 SPTR:Q94AA4 symbol:AT4G26270.1 [GO:0003872 "6-phosphofructokinase activity" evidence=ISS] [GO:0005945 "6-phosphofructokinase complex" evidence=ISS] [GO:0006096 "glycolysis" evidence=ISS] InterPro:IPR000023 Pfam:PF00365 GO:GO:0006096 HSSP:P00512 PRINTS:PR00476 ProDom:PD000707 InterPro:IPR012004 PIRSF:PIRSF000534 EMBL:AY049245 EMBL:AY090267 SPTR:Q94AA4	1e-33
