# Supplementary material for: Dissection of Symbiosis and Organ Development by Integrated Transcriptome Analysis of Lotus japonicus Mutant and Wild-Type Plants
Source: PLoS One. 2009 Aug 7;4(8):e6556. doi: 10.1371/journal.pone.0006556 (PMC2717213; doi:10.1371/journal.pone.0006556)
Supplement: Folder S5 — Fix-minus mutants (9.19 MB ZIP) [file pone.0006556.s013.zip › S5.FIX-MINUS MUTANTS copy/5.1.Fix_minus_Nodule_vs_Uninoclated_Root/5.1.2. Specific transcript analysis/5.1.2.14/5.1.2.14.transcription factor.txt]

chr6.BM1714.12	99.1.4.217	GO_ID:37833							MYB4_ORYSA	DNA-binding;Nuclearprotein;Transcription;Transcriptionregulation,Myb-related protein Myb4 (OsMyb4) (Transcription factor RLTR1).	1e-61	GO_ID:37833	TAIR|gene:3694326 SPTR:Q9SJX8 symbol:AT2G31180.1 [GO:0006355 "regulation of transcription, DNA-dependent" evidence=ISS] [GO:0003700 "transcription factor activity" evidence=ISS] [GO:0003677 "DNA binding" evidence=ISS] InterPro:IPR001005 Pfam:PF00249 InterPro:IPR012287 GO:GO:0005634 PROSITE:PS50090 SMART:SM00717 HSSP:P06876 PROSITE:PS00037 PROSITE:PS00334 EMBL:AC005311 EMBL:AC006593 EMBL:AY519575 …	6e-65
chr6.BM1714.12	99.1.3.2.610	MYB4_ORYSA							MYB4_ORYSA	DNA-binding;Nuclearprotein;Transcription;Transcriptionregulation,Myb-related protein Myb4 (OsMyb4) (Transcription factor RLTR1).	1e-61	GO_ID:37833	TAIR|gene:3694326 SPTR:Q9SJX8 symbol:AT2G31180.1 [GO:0006355 "regulation of transcription, DNA-dependent" evidence=ISS] [GO:0003700 "transcription factor activity" evidence=ISS] [GO:0003677 "DNA binding" evidence=ISS] InterPro:IPR001005 Pfam:PF00249 InterPro:IPR012287 GO:GO:0005634 PROSITE:PS50090 SMART:SM00717 HSSP:P06876 PROSITE:PS00037 PROSITE:PS00334 EMBL:AC005311 EMBL:AC006593 EMBL:AY519575 …	6e-65
Ljwgs_043736.1	99.1.4.5540	GO_ID:51013							GAT10_ARATH	Activator;DNA-binding;Metal-binding;Nuclearprotein;Transcription;Transcriptionregulation;Zinc;Zinc-finger,GATA transcription factor 10 (AtGATA-10).	1e-10	GO_ID:51013	TAIR|gene:3702804 SPTR:Q9SV30 symbol:AT3G54810.1 [GO:0003700 "transcription factor activity" evidence=ISS] InterPro:IPR000679 Pfam:PF00320 HSSP:P17679 SMART:SM00401 PROSITE:PS00344 PROSITE:PS50114 EMBL:AL138650 EMBL:AL049655 EMBL:AF412107 EMBL:AY078029 PIR:T06739 GeneFarm:3888 SPTR:Q9SV30	5e-11
Ljwgs_043736.1	99.1.3.2.1568	GAT10_ARATH							GAT10_ARATH	Activator;DNA-binding;Metal-binding;Nuclearprotein;Transcription;Transcriptionregulation;Zinc;Zinc-finger,GATA transcription factor 10 (AtGATA-10).	1e-10	GO_ID:51013	TAIR|gene:3702804 SPTR:Q9SV30 symbol:AT3G54810.1 [GO:0003700 "transcription factor activity" evidence=ISS] InterPro:IPR000679 Pfam:PF00320 HSSP:P17679 SMART:SM00401 PROSITE:PS00344 PROSITE:PS50114 EMBL:AL138650 EMBL:AL049655 EMBL:AF412107 EMBL:AY078029 PIR:T06739 GeneFarm:3888 SPTR:Q9SV30	5e-11
Ljwgs_047466.1	99.1.3.2.2511	TGA21_TOBAC							TGA21_TOBAC	Activator;Coiledcoil;DNA-binding;Nuclearprotein;Transcription;Transcriptionregulation,TGACG-sequence-specific DNA-binding protein TGA-2.1 (TGA2.1).	2e-36	GO_ID:19122	TAIR|gene:3435149 SPTR:Q93XM6 symbol:AT1G08320.1 [GO:0003700 "transcription factor activity" evidence=ISS] [GO:0003677 "DNA binding" evidence=ISS] InterPro:IPR004827 Pfam:PF00170 GO:GO:0005634 SMART:SM00338 PROSITE:PS50217 PROSITE:PS00036 InterPro:IPR011616 EMBL:AJ314757 SPTR:Q93XM6	9e-36
Ljwgs_047466.1	99.1.4.3501	GO_ID:19122							TGA21_TOBAC	Activator;Coiledcoil;DNA-binding;Nuclearprotein;Transcription;Transcriptionregulation,TGACG-sequence-specific DNA-binding protein TGA-2.1 (TGA2.1).	2e-36	GO_ID:19122	TAIR|gene:3435149 SPTR:Q93XM6 symbol:AT1G08320.1 [GO:0003700 "transcription factor activity" evidence=ISS] [GO:0003677 "DNA binding" evidence=ISS] InterPro:IPR004827 Pfam:PF00170 GO:GO:0005634 SMART:SM00338 PROSITE:PS50217 PROSITE:PS00036 InterPro:IPR011616 EMBL:AJ314757 SPTR:Q93XM6	9e-36
Ljwgs_050296.1	99.1.3.2.2682	ODO1_PETHY							ODO1_PETHY	Activator;DNA-binding;Nuclearprotein;Repeat;Transcription;Transcriptionregulation,ODORANT1 protein (MYB-like protein ODO1).	5e-44	GO_ID:21942	TAIR|gene:2205282 SPTR:Q9C7U7 symbol:AT1G66230.1 [GO:0003677 "DNA binding" evidence=ISS] [GO:0003700 "transcription factor activity" evidence=ISS] [GO:0006355 "regulation of transcription, DNA-dependent" evidence=ISS] InterPro:IPR001005 Pfam:PF00249 InterPro:IPR012287 GO:GO:0005634 PROSITE:PS50090 SMART:SM00717 PROSITE:PS00037 PROSITE:PS00334 HSSP:Q03237 EMBL:AC066691 EMBL:AY519565 PIR:C96687 PIR…	2e-48
Ljwgs_050296.1	99.1.4.6397	GO_ID:21942							ODO1_PETHY	Activator;DNA-binding;Nuclearprotein;Repeat;Transcription;Transcriptionregulation,ODORANT1 protein (MYB-like protein ODO1).	5e-44	GO_ID:21942	TAIR|gene:2205282 SPTR:Q9C7U7 symbol:AT1G66230.1 [GO:0003677 "DNA binding" evidence=ISS] [GO:0003700 "transcription factor activity" evidence=ISS] [GO:0006355 "regulation of transcription, DNA-dependent" evidence=ISS] InterPro:IPR001005 Pfam:PF00249 InterPro:IPR012287 GO:GO:0005634 PROSITE:PS50090 SMART:SM00717 PROSITE:PS00037 PROSITE:PS00334 HSSP:Q03237 EMBL:AC066691 EMBL:AY519565 PIR:C96687 PIR…	2e-48
Ljwgs_105845.1	99.1.4.8492	GO_ID:54355										GO_ID:54355	TAIR|gene:2040286 SPTR:Q9ZVB5 symbol:AT2G41240.1 [GO:0003700 "transcription factor activity" evidence=ISS] [GO:0045449 "regulation of transcription" evidence=TAS] [GO:0003677 "DNA binding" evidence=ISS] Pfam:PF00010 InterPro:IPR001092 SMART:SM00353 PROSITE:PS50888 HSSP:P61244 EMBL:AC005662 EMBL:AY074635 PIR:E84839 SPTR:Q9ZVB5	3e-18
chr1.CM0322.8	3.2.1.2.14	HD.OT.R two-component system, unclassified family, response regulator	spo:SPAC8C9.14	putative heat shock transcription factor [KO:K02485]	6e-18				HSF8_LYCPE	Activator;DNA-binding;Heatshock;Multigenefamily;Nuclearprotein;Phosphorylation;Transcription;Transcriptionregulation,Heat shock factor protein HSF8 (Heat shock transcription factor 8) (HSTF 8) (Heat stress transcription factor).	2e-63	GO_ID:43509	TAIR|gene:2094338 SPTR:Q9LUH8 symbol:AT3G22830.1 [GO:0003700 "transcription factor activity" evidence=ISS] [GO:0003677 "DNA binding" evidence=ISS] InterPro:IPR000232 InterPro:IPR002341 InterPro:IPR002197 Pfam:PF00447 GO:GO:0005634 InterPro:IPR011991 PRINTS:PR00056 ProDom:PD001788 SMART:SM00415 PROSITE:PS00434 HSSP:P22121 PRINTS:PR01590 EMBL:AB022223 EMBL:AY045974 EMBL:AY079374 SPTR:Q9LUH8	1e-76
Ljwgs_014958.1	99.1.3.2.2682	ODO1_PETHY							ODO1_PETHY	Activator;DNA-binding;Nuclearprotein;Repeat;Transcription;Transcriptionregulation,ODORANT1 protein (MYB-like protein ODO1).	2e-16	GO_ID:21942	TAIR|gene:2205282 SPTR:Q9C7U7 symbol:AT1G66230.1 [GO:0003677 "DNA binding" evidence=ISS] [GO:0003700 "transcription factor activity" evidence=ISS] [GO:0006355 "regulation of transcription, DNA-dependent" evidence=ISS] InterPro:IPR001005 Pfam:PF00249 InterPro:IPR012287 GO:GO:0005634 PROSITE:PS50090 SMART:SM00717 PROSITE:PS00037 PROSITE:PS00334 HSSP:Q03237 EMBL:AC066691 EMBL:AY519565 PIR:C96687 PIR…	2e-23
Ljwgs_014958.1	99.1.4.6397	GO_ID:21942							ODO1_PETHY	Activator;DNA-binding;Nuclearprotein;Repeat;Transcription;Transcriptionregulation,ODORANT1 protein (MYB-like protein ODO1).	2e-16	GO_ID:21942	TAIR|gene:2205282 SPTR:Q9C7U7 symbol:AT1G66230.1 [GO:0003677 "DNA binding" evidence=ISS] [GO:0003700 "transcription factor activity" evidence=ISS] [GO:0006355 "regulation of transcription, DNA-dependent" evidence=ISS] InterPro:IPR001005 Pfam:PF00249 InterPro:IPR012287 GO:GO:0005634 PROSITE:PS50090 SMART:SM00717 PROSITE:PS00037 PROSITE:PS00334 HSSP:Q03237 EMBL:AC066691 EMBL:AY519565 PIR:C96687 PIR…	2e-23
Ljwgs_086301.1	99.1.3.2.1030	WRK72_ARATH							WRK72_ARATH	DNA-binding;Nuclearprotein;Transcription;Transcriptionregulation,Probable WRKY transcription factor 72 (WRKY DNA-binding protein 72).	2e-19
chr1.CM0206.155	99.1.4.892	GO_ID:42434							MYB86_ARATH	Activator;DNA-binding;Nuclearprotein;Repeat;Transcription;Transcriptionregulation,Transcription factor MYB86 (Myb-related protein 86) (AtMYB86) (Myb homolog 4) (AtMyb4).	3e-59	GO_ID:42434	TAIR|gene:2133381 SPTR:Q9M118 symbol:AT4G01680.1 [GO:0003700 "transcription factor activity" evidence=ISS] [GO:0045449 "regulation of transcription" evidence=TAS] [GO:0003677 "DNA binding" evidence=ISS] InterPro:IPR001005 Pfam:PF00249 InterPro:IPR012287 PROSITE:PS50090 SMART:SM00717 PROSITE:PS00037 PROSITE:PS00334 HSSP:Q03237 EMBL:AL161492 EMBL:AY054575 EMBL:AF176000 EMBL:BT000352 PIR:F85021 SPTR…	1e-59
chr1.CM0206.155	99.1.3.2.1534	MYB86_ARATH							MYB86_ARATH	Activator;DNA-binding;Nuclearprotein;Repeat;Transcription;Transcriptionregulation,Transcription factor MYB86 (Myb-related protein 86) (AtMYB86) (Myb homolog 4) (AtMyb4).	3e-59	GO_ID:42434	TAIR|gene:2133381 SPTR:Q9M118 symbol:AT4G01680.1 [GO:0003700 "transcription factor activity" evidence=ISS] [GO:0045449 "regulation of transcription" evidence=TAS] [GO:0003677 "DNA binding" evidence=ISS] InterPro:IPR001005 Pfam:PF00249 InterPro:IPR012287 PROSITE:PS50090 SMART:SM00717 PROSITE:PS00037 PROSITE:PS00334 HSSP:Q03237 EMBL:AL161492 EMBL:AY054575 EMBL:AF176000 EMBL:BT000352 PIR:F85021 SPTR…	1e-59
chr5.CM0071.53	99.1.4.1310	GO_ID:22681							MYB4_ORYSA	DNA-binding;Nuclearprotein;Transcription;Transcriptionregulation,Myb-related protein Myb4 (OsMyb4) (Transcription factor RLTR1).	2e-41	GO_ID:22681	TAIR|gene:2086232 SPTR:Q9LTC4 symbol:AT3G23250.1 [GO:0006355 "regulation of transcription, DNA-dependent" evidence=ISS] [GO:0003700 "transcription factor activity" evidence=ISS] [GO:0003677 "DNA binding" evidence=ISS] InterPro:IPR001005 Pfam:PF00249 InterPro:IPR012287 GO:GO:0005634 PROSITE:PS50090 SMART:SM00717 HSSP:P06876 PROSITE:PS00037 PROSITE:PS00334 EMBL:AB025608 EMBL:AY550296 EMBL:AK176617 …	7e-40
chr5.CM0071.53	99.1.3.2.610	MYB4_ORYSA							MYB4_ORYSA	DNA-binding;Nuclearprotein;Transcription;Transcriptionregulation,Myb-related protein Myb4 (OsMyb4) (Transcription factor RLTR1).	2e-41	GO_ID:22681	TAIR|gene:2086232 SPTR:Q9LTC4 symbol:AT3G23250.1 [GO:0006355 "regulation of transcription, DNA-dependent" evidence=ISS] [GO:0003700 "transcription factor activity" evidence=ISS] [GO:0003677 "DNA binding" evidence=ISS] InterPro:IPR001005 Pfam:PF00249 InterPro:IPR012287 GO:GO:0005634 PROSITE:PS50090 SMART:SM00717 HSSP:P06876 PROSITE:PS00037 PROSITE:PS00334 EMBL:AB025608 EMBL:AY550296 EMBL:AK176617 …	7e-40
Ljwgs_087357.1	99.1.4.5053	GO_ID:48458										GO_ID:48458	TAIR|gene:2172108 SPTR:Q9FIU1 symbol:AT5G54630.1 [GO:0003700 "transcription factor activity" evidence=ISS] [GO:0045449 "regulation of transcription" evidence=TAS] InterPro:IPR007087 Prosite:PS00028 SMART:SM00355 EMBL:AB016879 EMBL:AY045630 EMBL:AY124867 SPTR:Q9FIU1	3e-55
Ljwgs_036303.1	99.1.4.782	GO_ID:3592							NAC19_ARATH	3D-structure;DNA-binding;Nuclearprotein;Transcription;Transcriptionregulation,NAC-domain containing protein 19 (ANAC019) (ANAC) (Abscicic-acid- responsive NAC).	3e-89	GO_ID:3592	TAIR|gene:2090175 SPTR:Q9LDY8 symbol:ANAC055 [GO:0003700 "transcription factor activity" evidence=ISS] [GO:0009867 "jasmonic acid mediated signaling pathway" evidence=TAS] [GO:0007275 "development" evidence=ISS] InterPro:IPR003441 Pfam:PF02365 HSSP:Q9C932 PROSITE:PS51005 EMBL:AB022218 EMBL:AC024081 EMBL:AB049070 SMR:Q9LDY8 SPTR:Q9LDY8	6e-90
Ljwgs_036303.1	99.1.3.2.66	NAC19_ARATH							NAC19_ARATH	3D-structure;DNA-binding;Nuclearprotein;Transcription;Transcriptionregulation,NAC-domain containing protein 19 (ANAC019) (ANAC) (Abscicic-acid- responsive NAC).	3e-89	GO_ID:3592	TAIR|gene:2090175 SPTR:Q9LDY8 symbol:ANAC055 [GO:0003700 "transcription factor activity" evidence=ISS] [GO:0009867 "jasmonic acid mediated signaling pathway" evidence=TAS] [GO:0007275 "development" evidence=ISS] InterPro:IPR003441 Pfam:PF02365 HSSP:Q9C932 PROSITE:PS51005 EMBL:AB022218 EMBL:AC024081 EMBL:AB049070 SMR:Q9LDY8 SPTR:Q9LDY8	6e-90
chr6.CM0114.16	99.1.4.1782	GO_ID:4220							ERF4_ARATH	DNA-binding;Ethylenesignalingpathway;Nuclearprotein;Plantdefense;Repressor;Transcription;Transcriptionregulation,Ethylene-responsive transcription factor 4 (Ethylene-responsive element-binding factor 4) (Related to APETALA-2 protein 5) (EREBP-4) (AtERF4).	5e-23	GO_ID:4220	TAIR|gene:2087064 SPTR:O80340 symbol:ATERF-4 "ETHYLENE RESPONSIVE ELEMENT BINDING FACTOR 4" [GO:0003677 "DNA binding" evidence=TAS] [GO:0003700 "transcription factor activity" evidence=ISS;TAS] [GO:0005634 "nucleus" evidence=IC;TAS] [GO:0006355 "regulation of transcription, DNA-dependent" evidence=IDA;TAS] [GO:0016564 "transcriptional repressor activity" evidence=IGI;IDA;TAS] [GO:0010105 "negativ…	2e-23
chr6.CM0114.16	99.1.3.2.586	ERF4_ARATH							ERF4_ARATH	DNA-binding;Ethylenesignalingpathway;Nuclearprotein;Plantdefense;Repressor;Transcription;Transcriptionregulation,Ethylene-responsive transcription factor 4 (Ethylene-responsive element-binding factor 4) (Related to APETALA-2 protein 5) (EREBP-4) (AtERF4).	5e-23	GO_ID:4220	TAIR|gene:2087064 SPTR:O80340 symbol:ATERF-4 "ETHYLENE RESPONSIVE ELEMENT BINDING FACTOR 4" [GO:0003677 "DNA binding" evidence=TAS] [GO:0003700 "transcription factor activity" evidence=ISS;TAS] [GO:0005634 "nucleus" evidence=IC;TAS] [GO:0006355 "regulation of transcription, DNA-dependent" evidence=IDA;TAS] [GO:0016564 "transcriptional repressor activity" evidence=IGI;IDA;TAS] [GO:0010105 "negativ…	2e-23
chr2.CM0002.22	99.1.4.6029	GO_ID:7371										GO_ID:7371	TAIR|gene:2065085 SPTR:Q9XEF0 symbol:AT2G40200.1 [GO:0003700 "transcription factor activity" evidence=ISS] [GO:0045449 "regulation of transcription" evidence=TAS] [GO:0003677 "DNA binding" evidence=ISS] Pfam:PF00010 InterPro:IPR001092 SMART:SM00353 PROSITE:PS50888 EMBL:AF085279 EMBL:AC018721 EMBL:AF488586 PIR:E84826 SPTR:Q9XEF0	3e-39
chr6.CM0114.20	99.1.3.2.195	ERF12_ARATH							ERF12_ARATH	DNA-binding;Ethylenesignalingpathway;Nuclearprotein;Plantdefense;Repressor;Transcription;Transcriptionregulation,Ethylene-responsive transcription factor 12 (Ethylene-responsive element-binding factor 12) (EREBP-12) (AtERF12).	4e-38	GO_ID:42420	TAIR|gene:2032509 SPTR:Q94ID6 symbol:ERF12 [GO:0003677 "DNA binding" evidence=TAS] [GO:0003700 "transcription factor activity" evidence=ISS;TAS] [GO:0006355 "regulation of transcription, DNA-dependent" evidence=TAS] [GO:0016564 "transcriptional repressor activity" evidence=TAS] [GO:0009873 "ethylene mediated signaling pathway" evidence=TAS] InterPro:IPR001471 HSSP:O80337 PRINTS:PR00367 ProDom:PD0…	2e-38
chr6.CM0114.20	99.1.4.1569	GO_ID:42420							ERF12_ARATH	DNA-binding;Ethylenesignalingpathway;Nuclearprotein;Plantdefense;Repressor;Transcription;Transcriptionregulation,Ethylene-responsive transcription factor 12 (Ethylene-responsive element-binding factor 12) (EREBP-12) (AtERF12).	4e-38	GO_ID:42420	TAIR|gene:2032509 SPTR:Q94ID6 symbol:ERF12 [GO:0003677 "DNA binding" evidence=TAS] [GO:0003700 "transcription factor activity" evidence=ISS;TAS] [GO:0006355 "regulation of transcription, DNA-dependent" evidence=TAS] [GO:0016564 "transcriptional repressor activity" evidence=TAS] [GO:0009873 "ethylene mediated signaling pathway" evidence=TAS] InterPro:IPR001471 HSSP:O80337 PRINTS:PR00367 ProDom:PD0…	2e-38
Ljwgs_015261.1	99.1.3.2.1763	WRK33_ARATH							WRK33_ARATH	DNA-binding;Nuclearprotein;Repeat;Transcription;Transcriptionregulation,Probable WRKY transcription factor 33 (WRKY DNA-binding protein 33).	7e-73
Ljwgs_004063.1	99.1.3.2.2325	BBM_ARATH							BBM_ARATH	Developmentalprotein;DNA-binding;Nuclearprotein;Repeat;Transcription;Transcriptionregulation,Protein BABY BOOM (AtBBM).	3e-10	GO_ID:40577	TAIR|gene:2137558 SPTR:Q42462 symbol:AT4G37750.1 [GO:0003677 "DNA binding" evidence=ISS;TAS] [GO:0003700 "transcription factor activity" evidence=ISS;TAS] [GO:0005634 "nucleus" evidence=IC;IDA] [GO:0006355 "regulation of transcription, DNA-dependent" evidence=ISS;TAS] [GO:0007276 "gametogenesis" evidence=IMP] [GO:0009887 "organ morphogenesis" evidence=IMP] InterPro:IPR001471 Pfam:PF00847 GO:GO:00…	9e-11
Ljwgs_004063.1	99.1.4.1821	GO_ID:40577							BBM_ARATH	Developmentalprotein;DNA-binding;Nuclearprotein;Repeat;Transcription;Transcriptionregulation,Protein BABY BOOM (AtBBM).	3e-10	GO_ID:40577	TAIR|gene:2137558 SPTR:Q42462 symbol:AT4G37750.1 [GO:0003677 "DNA binding" evidence=ISS;TAS] [GO:0003700 "transcription factor activity" evidence=ISS;TAS] [GO:0005634 "nucleus" evidence=IC;IDA] [GO:0006355 "regulation of transcription, DNA-dependent" evidence=ISS;TAS] [GO:0007276 "gametogenesis" evidence=IMP] [GO:0009887 "organ morphogenesis" evidence=IMP] InterPro:IPR001471 Pfam:PF00847 GO:GO:00…	9e-11
Ljwgs_017232.1	99.1.3.2.1294	ERF15_ARATH							ERF15_ARATH	Activator;DNA-binding;Ethylenesignalingpathway;Nuclearprotein;Plantdefense;Transcription;Transcriptionregulation,Ethylene-responsive transcription factor 15 (Ethylene-responsive element-binding factor 15) (EREBP-15) (AtERF15).	7e-33	GO_ID:30352	TAIR|gene:2042495 SPTR:Q8VYM0 symbol:ATERF15 [GO:0003677 "DNA binding" evidence=TAS] [GO:0003700 "transcription factor activity" evidence=ISS;TAS] [GO:0006355 "regulation of transcription, DNA-dependent" evidence=TAS] [GO:0016563 "transcriptional activator activity" evidence=TAS] [GO:0009873 "ethylene mediated signaling pathway" evidence=TAS] InterPro:IPR001471 HSSP:O80337 PRINTS:PR00367 ProDom:P…	3e-33
Ljwgs_017232.1	99.1.4.5287	GO_ID:30352							ERF15_ARATH	Activator;DNA-binding;Ethylenesignalingpathway;Nuclearprotein;Plantdefense;Transcription;Transcriptionregulation,Ethylene-responsive transcription factor 15 (Ethylene-responsive element-binding factor 15) (EREBP-15) (AtERF15).	7e-33	GO_ID:30352	TAIR|gene:2042495 SPTR:Q8VYM0 symbol:ATERF15 [GO:0003677 "DNA binding" evidence=TAS] [GO:0003700 "transcription factor activity" evidence=ISS;TAS] [GO:0006355 "regulation of transcription, DNA-dependent" evidence=TAS] [GO:0016563 "transcriptional activator activity" evidence=TAS] [GO:0009873 "ethylene mediated signaling pathway" evidence=TAS] InterPro:IPR001471 HSSP:O80337 PRINTS:PR00367 ProDom:P…	3e-33
Ljwgs_029034.1	99.1.3.2.2498	WRKY3_ARATH							WRKY3_ARATH	DNA-binding;Nuclearprotein;Repeat;Transcription;Transcriptionregulation,Probable WRKY transcription factor 3 (WRKY DNA-binding protein 3).	5e-56
TM1624.28	99.1.3.2.2898	TT2_ARATH							TT2_ARATH	ATP-binding;DNA-binding;Flavonoidbiosynthesis;Nuclearprotein;Nucleotide-binding;Polymorphism;Repeat;Transcription;Transcriptionregulation,TRANSPARENT TESTA 2 protein (Myb-related protein 123) (AtMYB123) (Myb- related transcription factor LBM2-like).	7e-51	GO_ID:27107	TAIR|gene:2169537 SPTR:Q9FJA2 symbol:AT5G35550.1 [GO:0006355 "regulation of transcription, DNA-dependent" evidence=ISS] [GO:0003700 "transcription factor activity" evidence=ISS] [GO:0003677 "DNA binding" evidence=ISS] InterPro:IPR001005 Interpro:IPR009057 Pfam:PF00249 PROSITE:PS50090 SMART:SM00717 HSSP:P06876 PROSITE:PS00037 PROSITE:PS00334 EMBL:AB015477 EMBL:AJ299452 EMBL:AF371981 GeneFarm:1000 …	3e-51
TM1624.28	99.1.4.3060	GO_ID:27107							TT2_ARATH	ATP-binding;DNA-binding;Flavonoidbiosynthesis;Nuclearprotein;Nucleotide-binding;Polymorphism;Repeat;Transcription;Transcriptionregulation,TRANSPARENT TESTA 2 protein (Myb-related protein 123) (AtMYB123) (Myb- related transcription factor LBM2-like).	7e-51	GO_ID:27107	TAIR|gene:2169537 SPTR:Q9FJA2 symbol:AT5G35550.1 [GO:0006355 "regulation of transcription, DNA-dependent" evidence=ISS] [GO:0003700 "transcription factor activity" evidence=ISS] [GO:0003677 "DNA binding" evidence=ISS] InterPro:IPR001005 Interpro:IPR009057 Pfam:PF00249 PROSITE:PS50090 SMART:SM00717 HSSP:P06876 PROSITE:PS00037 PROSITE:PS00334 EMBL:AB015477 EMBL:AJ299452 EMBL:AF371981 GeneFarm:1000 …	3e-51
Ljwgs_027183.1	99.1.4.605	GO_ID:33321							DOF23_ARATH	DNA-binding;Metal-binding;Nuclearprotein;Transcription;Transcriptionregulation;Zinc;Zinc-finger,Dof zinc finger protein DOF2.3 (AtDOF2.3).	3e-33	GO_ID:33321	TAIR|gene:2055505 SPTR:O22967 symbol:AT2G34140.1 [GO:0003700 "transcription factor activity" evidence=ISS] [GO:0008372 "cellular component unknown" evidence=ND] [GO:0003677 "DNA binding" evidence=ISS] InterPro:IPR003851 Pfam:PF02701 PROSITE:PS01361 PROSITE:PS50884 EMBL:AC002341 EMBL:BT010496 PIR:H84752 GeneFarm:4463 SPTR:O22967	1e-33
Ljwgs_027183.1	99.1.3.2.4081	DOF23_ARATH							DOF23_ARATH	DNA-binding;Metal-binding;Nuclearprotein;Transcription;Transcriptionregulation;Zinc;Zinc-finger,Dof zinc finger protein DOF2.3 (AtDOF2.3).	3e-33	GO_ID:33321	TAIR|gene:2055505 SPTR:O22967 symbol:AT2G34140.1 [GO:0003700 "transcription factor activity" evidence=ISS] [GO:0008372 "cellular component unknown" evidence=ND] [GO:0003677 "DNA binding" evidence=ISS] InterPro:IPR003851 Pfam:PF02701 PROSITE:PS01361 PROSITE:PS50884 EMBL:AC002341 EMBL:BT010496 PIR:H84752 GeneFarm:4463 SPTR:O22967	1e-33
chr1.CM0579.43	99.1.4.153	GO_ID:37779							GBF3_ARATH	Alternativesplicing;DNA-binding;Nuclearprotein;Transcription;Transcriptionregulation,G-box binding factor 3 (AtbZIP55).	2e-74	GO_ID:37779	TAIR|gene:2063019 SPTR:P42776 symbol:AT2G46270.1 [GO:0003700 "transcription factor activity" evidence=ISS] InterPro:IPR004827 Pfam:PF00170 InterPro:IPR008917 SMART:SM00338 PROSITE:PS50217 PROSITE:PS00036 HSSP:P03069 EMBL:AC005397 EMBL:U17891 EMBL:U51850 EMBL:AF370307 EMBL:AY063093 EMBL:X63896 PIR:G84900 PIR:S20885 TRANSFAC:T01080 SPTR:P42776	9e-75
chr1.CM0579.43	99.1.3.2.440	GBF3_ARATH							GBF3_ARATH	Alternativesplicing;DNA-binding;Nuclearprotein;Transcription;Transcriptionregulation,G-box binding factor 3 (AtbZIP55).	2e-74	GO_ID:37779	TAIR|gene:2063019 SPTR:P42776 symbol:AT2G46270.1 [GO:0003700 "transcription factor activity" evidence=ISS] InterPro:IPR004827 Pfam:PF00170 InterPro:IPR008917 SMART:SM00338 PROSITE:PS50217 PROSITE:PS00036 HSSP:P03069 EMBL:AC005397 EMBL:U17891 EMBL:U51850 EMBL:AF370307 EMBL:AY063093 EMBL:X63896 PIR:G84900 PIR:S20885 TRANSFAC:T01080 SPTR:P42776	9e-75
chr1.CM0001.48	99.1.4.2210	GO_ID:50051										GO_ID:50051	TAIR|gene:2034085 SPTR:Q9ZU11 symbol:AT1G52150.1 [GO:0003700 "transcription factor activity" evidence=ISS] [GO:0003677 "DNA binding" evidence=ISS] [GO:0005634 "nucleus" evidence=ISS] [GO:0006355 "regulation of transcription, DNA-dependent" evidence=ISS] InterPro:IPR001356 InterPro:IPR012287 Pfam:PF00046 INTERPRO:IPR002913 GO:GO:0005634 PRINTS:PR00024 ProDom:PD000010 SMART:SM00389 PROSITE:PS50071 …	5e-25
chr2.TM0652.9	99.1.3.2.1564	ARR18_ARATH							ARR18_ARATH	Activator;Cytokininsignalingpathway;DNA-binding;Nuclearprotein;Phosphorylation;Sensorytransduction;Transcription;Transcriptionregulation;Two-componentregulatorysystem,Two-component response regulator ARR18.	2e-12	GO_ID:55447	TAIR|gene:2063745 SPTR:Q9ZQ85 symbol:AT2G03500.1 [GO:0003700 "transcription factor activity" evidence=ISS] [GO:0045449 "regulation of transcription" evidence=TAS] [GO:0003677 "DNA binding" evidence=ISS] InterPro:IPR001005 Pfam:PF00249 HSSP:O49397 InterPro:IPR006447 TIGRFAMs:TIGR01557 EMBL:AC006284 EMBL:AY060559 EMBL:AY133630 EMBL:AK221662 PIR:B84449 SPTR:Q9ZQ85	2e-35
chr2.TM0652.9	99.1.4.1377	GO_ID:55447							ARR18_ARATH	Activator;Cytokininsignalingpathway;DNA-binding;Nuclearprotein;Phosphorylation;Sensorytransduction;Transcription;Transcriptionregulation;Two-componentregulatorysystem,Two-component response regulator ARR18.	2e-12	GO_ID:55447	TAIR|gene:2063745 SPTR:Q9ZQ85 symbol:AT2G03500.1 [GO:0003700 "transcription factor activity" evidence=ISS] [GO:0045449 "regulation of transcription" evidence=TAS] [GO:0003677 "DNA binding" evidence=ISS] InterPro:IPR001005 Pfam:PF00249 HSSP:O49397 InterPro:IPR006447 TIGRFAMs:TIGR01557 EMBL:AC006284 EMBL:AY060559 EMBL:AY133630 EMBL:AK221662 PIR:B84449 SPTR:Q9ZQ85	2e-35
chr2.TM1731.12	99.1.4.1604	GO_ID:35201							ARR18_ARATH	Activator;Cytokininsignalingpathway;DNA-binding;Nuclearprotein;Phosphorylation;Sensorytransduction;Transcription;Transcriptionregulation;Two-componentregulatorysystem,Two-component response regulator ARR18.	3e-12	GO_ID:35201	TAIR|gene:2026862 SPTR:Q8VZS3 symbol:AT1G68670.1 [GO:0003700 "transcription factor activity" evidence=ISS] [GO:0003677 "DNA binding" evidence=ISS] [GO:0045449 "regulation of transcription" evidence=TAS] InterPro:IPR001005 Pfam:PF00249 HSSP:O49397 InterPro:IPR006447 TIGRFAMs:TIGR01557 EMBL:AY063886 EMBL:AY091241 SPTR:Q8VZS3	1e-59
chr2.TM1731.12	99.1.3.2.1564	ARR18_ARATH							ARR18_ARATH	Activator;Cytokininsignalingpathway;DNA-binding;Nuclearprotein;Phosphorylation;Sensorytransduction;Transcription;Transcriptionregulation;Two-componentregulatorysystem,Two-component response regulator ARR18.	3e-12	GO_ID:35201	TAIR|gene:2026862 SPTR:Q8VZS3 symbol:AT1G68670.1 [GO:0003700 "transcription factor activity" evidence=ISS] [GO:0003677 "DNA binding" evidence=ISS] [GO:0045449 "regulation of transcription" evidence=TAS] InterPro:IPR001005 Pfam:PF00249 HSSP:O49397 InterPro:IPR006447 TIGRFAMs:TIGR01557 EMBL:AY063886 EMBL:AY091241 SPTR:Q8VZS3	1e-59
TM1746.11	99.1.3.2.1177	SPT_ARATH							SPT_ARATH	DNA-binding;Nuclearprotein;Transcription;Transcriptionregulation,Protein SPATULA.	2e-26	GO_ID:34638	TAIR|gene:2155502 SPTR:Q9FHA2 symbol:AT5G67110.1 [GO:0003700 "transcription factor activity" evidence=ISS] [GO:0003677 "DNA binding" evidence=ISS] Pfam:PF00010 InterPro:IPR001092 SMART:SM00353 PROSITE:PS50888 HSSP:P36956 EMBL:AB020742 SPTR:Q9FHA2	8e-20
TM1746.11	99.1.4.5947	GO_ID:34638							SPT_ARATH	DNA-binding;Nuclearprotein;Transcription;Transcriptionregulation,Protein SPATULA.	2e-26	GO_ID:34638	TAIR|gene:2155502 SPTR:Q9FHA2 symbol:AT5G67110.1 [GO:0003700 "transcription factor activity" evidence=ISS] [GO:0003677 "DNA binding" evidence=ISS] Pfam:PF00010 InterPro:IPR001092 SMART:SM00353 PROSITE:PS50888 HSSP:P36956 EMBL:AB020742 SPTR:Q9FHA2	8e-20
