# Supplementary material for: Dissection of Symbiosis and Organ Development by Integrated Transcriptome Analysis of Lotus japonicus Mutant and Wild-Type Plants
Source: PLoS One. 2009 Aug 7;4(8):e6556. doi: 10.1371/journal.pone.0006556 (PMC2717213; doi:10.1371/journal.pone.0006556)
Supplement: Folder S5 — Fix-minus mutants (9.19 MB ZIP) [file pone.0006556.s013.zip › S5.FIX-MINUS MUTANTS copy/5.1.Fix_minus_Nodule_vs_Uninoclated_Root/5.1.2. Specific transcript analysis/5.1.2.15/-5.1.2.15.ID list.txt]

	M				FDR			
	T29 - T26	T30 - T27	T33 - T21	T31 - T21	T29 - T26	T30 - T27	T33 - T21	T31 - T21
chr3.TM0136.17_at	-9.628749584	-9.478474357	-6.294700876	-10.26557438	1.71E-12	1.01E-11	3.78E-10	6.70E-13
Ljwgs_022629.1_at	-8.824822686	-9.190776875	-7.946979063	-9.538679122	7.11E-12	2.00E-11	2.54E-11	2.27E-12
chr3.TM0136.16_at	-8.801460494	-8.413562173	-5.533697858	-9.130259648	9.98E-11	8.29E-10	2.94E-08	5.48E-11
TM0879.16_at	-8.407745719	-10.167474	-8.49194361	-10.30090717	6.59E-08	2.93E-08	5.38E-08	4.63E-09
Ljwgs_099433.1_s_at	-8.358017087	-8.063509855	-6.244585785	-8.867697138	9.34E-11	7.00E-10	3.32E-09	3.81E-11
Ljwgs_026400.1_s_at	-8.334069849	-8.272975109	-6.191157543	-9.360914439	1.50E-13	8.15E-13	7.02E-12	2.89E-14
chr6.CM0118.31_at	-8.210324883	-9.691725198	-6.904450028	-7.849127419	3.80E-08	2.22E-08	2.69E-07	5.44E-08
Ljwgs_031972.1_at	-7.91652071	-7.660476865	-6.630742198	-7.83227686	1.71E-11	1.26E-10	1.49E-10	1.71E-11
Ljwgs_034052.2_s_at	-7.814554038	-8.174890841	-5.852015804	-8.488903664	1.60E-13	4.36E-13	6.77E-12	4.78E-14
Ljwgs_041882.1_at	-7.788190095	-7.2616846	-7.354340334	-8.377617864	5.01E-10	5.45E-09	9.56E-10	1.69E-10
chr3.CM0070.51_at	-7.71847222	-8.600046729	-6.296449101	-7.78853538	7.15E-10	8.50E-10	8.17E-09	5.28E-10
Ljwgs_132972.1_s_at	-7.634645188	-7.937232819	-7.446773339	-7.34229785	1.59E-13	4.72E-13	2.09E-13	2.47E-13
gi45577883_at	-7.443630954	-7.289395186	-7.061075132	-8.269025185	3.72E-11	2.34E-10	6.74E-11	8.38E-12
Ljwgs_041546.1_at	-7.436391166	-6.630842757	-5.88219954	-7.749694746	1.53E-10	2.97E-09	2.63E-09	7.73E-11
chr3.TM0136.2_at	-7.354081639	-7.284451862	-6.706859231	-7.7784721	1.95E-10	1.02E-09	5.69E-10	8.14E-11
chr3.CM0160.5_at	-7.336010065	-7.405045096	-6.076861265	-7.633286304	9.98E-11	4.33E-10	9.96E-10	5.26E-11
Ljwgs_056821.1_at	-7.335981382	-7.273346309	-6.529326471	-7.283307079	2.63E-10	1.38E-09	1.07E-09	2.44E-10
Ljwgs_021543.2_at	-7.32559807	-9.062375969	-7.057367757	-8.652340738	7.96E-09	2.61E-09	1.16E-08	8.38E-10
TM0879.14_at	-7.312215568	-9.702574142	-8.088807007	-9.254390572	1.62E-07	2.41E-08	4.53E-08	7.97E-09
Ljwgs_028144.1_at	-7.262076012	-8.119324417	-7.914018874	-8.487352448	5.36E-11	6.08E-11	1.60E-11	6.37E-12
chr3.CM0106.74_at	-7.235661727	-7.508701008	-7.24258068	-7.799468713	6.07E-13	1.78E-12	5.49E-13	2.03E-13
chr6.CM0118.99_at	-7.227331225	-7.515978247	-6.153563715	-7.878182909	1.63E-11	4.64E-11	1.17E-10	4.63E-12
TM0451.27_at	-7.221724582	-7.869944524	-6.900467875	-7.021846974	1.76E-11	2.72E-11	2.87E-11	2.18E-11
chr5.CM0148.44_at	-7.21432324	-7.306032899	-6.138160134	-6.693932727	3.00E-10	1.21E-09	2.10E-09	6.44E-10
CM0385.20_at	-7.190200842	-7.587862617	-5.215808615	-7.472171111	1.93E-09	4.50E-09	8.87E-08	9.90E-10
CM1488.11_at	-7.15499345	-7.041969623	-6.660269244	-6.815327749	1.29E-12	7.80E-12	3.06E-12	2.20E-12
Ljwgs_010689.2_at	-7.154909651	-6.855883159	-6.755052939	-6.881733265	6.87E-13	5.91E-12	1.40E-12	1.04E-12
CM0680.20.1_at	-7.140480065	-8.742036449	-5.516238786	-7.65953119	1.30E-08	4.81E-09	2.58E-07	4.50E-09
Ljwgs_034643.2_at	-7.12669699	-6.90261846	-6.938866663	-7.090114179	8.54E-11	6.12E-10	1.10E-10	7.78E-11
chr3.TM0426.3_at	-7.097718267	-7.092376212	-6.040602956	-7.499932906	2.36E-09	1.08E-08	1.59E-08	9.87E-10
chr4.CM0046.11_at	-7.046149867	-6.129661395	-6.626775895	-7.325853652	2.24E-13	6.82E-12	4.68E-13	1.20E-13
chr2.CM0201.51_at	-7.026072002	-6.25422948	-4.927517215	-5.794555449	4.90E-11	1.00E-09	3.86E-09	4.67E-10
Ljwgs_079184.1_s_at	-7.00055338	-6.982325378	-6.718873209	-7.172096057	1.69E-10	8.12E-10	2.55E-10	1.05E-10
Ljwgs_067089.2_at	-6.967837918	-5.939969165	-5.264326974	-8.150022504	5.63E-11	1.98E-09	1.79E-09	6.64E-12
chr5.TM0698.4_at	-6.959332122	-6.726464635	-5.023271799	-7.304698329	9.20E-10	6.32E-09	4.57E-08	4.12E-10
chr4.TM0387.14_at	-6.910388763	-6.985387884	-7.11356008	-7.446751701	7.82E-12	3.23E-11	4.89E-12	2.58E-12
chr1.CM0398.5_s_at	-6.877835051	-7.434746464	-6.915429814	-6.971322754	3.38E-12	5.86E-12	2.86E-12	2.52E-12
Ljwgs_015897.1_s_at	-6.87152314	-10.15388374	-8.345463959	-9.663353204	7.47E-06	3.50E-07	7.61E-07	1.28E-07
chr1.CM0195.50_at	-6.84984601	-6.542840256	-5.633963326	-7.918089334	7.77E-11	6.61E-10	8.45E-10	1.06E-11
TM1571.20_at	-6.82033231	-9.034831061	-8.02689905	-8.909931071	1.11E-10	1.39E-11	1.25E-11	3.15E-12
Ljwgs_136707.2_at	-6.810169236	-6.461360487	-6.069016771	-6.448006773	2.74E-11	2.57E-10	1.10E-10	4.82E-11
chr3.CM0226.42_at	-6.783206236	-7.729241096	-7.026167923	-7.681336912	2.28E-09	2.06E-09	1.37E-09	3.98E-10
chr3.TM0136.15_at	-6.779884864	-7.557844872	-7.226087047	-7.78745464	3.35E-13	3.81E-13	1.31E-13	4.63E-14
chr1.CM0109.32_at	-6.714188492	-6.413422766	-2.365008228	-2.023459789	3.31E-07	2.27E-06	0.007648271	0.019685772
Ljwgs_063208.1_at	-6.699758841	-6.550085753	-6.127811577	-5.401078934	1.39E-08	7.79E-08	3.76E-08	1.55E-07
Ljwgs_016778.1_s_at	-6.679887115	-6.238306018	-5.217640843	-6.315891687	1.12E-09	1.17E-08	2.17E-08	1.86E-09
TM1571.3_at	-6.678552214	-6.773225379	-5.701139613	-6.044556151	2.55E-11	1.02E-10	1.74E-10	7.81E-11
chr6.TM0880.31.1_at	-6.676152174	-6.559402888	-5.355777674	-7.079298687	2.03E-10	1.19E-09	2.94E-09	8.27E-11
chr1.CM0109.10.1_at	-6.667166087	-6.100753938	-5.450777904	-7.113729852	1.35E-09	1.83E-08	1.51E-08	5.05E-10
CM1257.14_at	-6.651570591	-7.904235433	-5.394294181	-6.450069005	9.25E-10	5.08E-10	1.14E-08	1.12E-09
Ljwgs_047349.1_at	-6.641665941	-6.690761035	-6.801578426	-6.899223671	1.12E-12	4.97E-12	7.71E-13	6.28E-13
Ljwgs_048049.1_at	-6.635496859	-6.603428813	-6.101384246	-6.249009875	2.42E-13	1.27E-12	6.76E-13	4.92E-13
chr3.TM0365.12_at	-6.616979244	-7.579892285	-5.965620956	-7.293950781	7.97E-14	6.06E-14	2.90E-13	1.90E-14
Ljwgs_012682.1_s_at	-6.545922497	-6.798521549	-6.667001853	-7.70018058	1.75E-10	5.20E-10	1.27E-10	1.91E-11
chr2.TM0377.1_at	-6.533449206	-6.550666415	-5.690560422	-5.951629115	1.41E-11	6.53E-11	7.61E-11	4.06E-11
chr1.CM0122.11_at	-6.514175197	-7.215404264	-8.406296846	-9.816758212	1.20E-08	1.52E-08	4.65E-10	6.19E-11
chr2.CM0008.60.1_s_at	-6.512158042	-5.207404181	-6.23985259	-7.397259947	3.55E-10	2.57E-08	5.67E-10	6.19E-11
Ljwgs_045903.1_at	-6.506277731	-8.625106248	-6.816496696	-8.082371491	4.04E-06	6.51E-07	2.18E-06	2.86E-07
Ljwgs_028770.1_at	-6.504542534	-7.887934043	-8.048261161	-8.837993206	1.50E-07	6.46E-08	1.09E-08	3.07E-09
Ljwgs_074697.1_at	-6.462394558	-6.476503685	-6.304239262	-6.433395728	2.04E-10	9.39E-10	2.55E-10	1.83E-10
Ljwgs_016921.2_at	-6.400342047	-6.622748279	-5.198927855	-7.8073059	1.68E-08	4.80E-08	1.84E-07	1.19E-09
gi45631043_at	-6.378757666	-7.474294248	-7.469458166	-7.639265439	3.82E-07	2.48E-07	5.42E-08	3.78E-08
Ljwgs_021471.1_at	-6.337646485	-5.981786958	-5.584372843	-5.502343431	1.73E-09	1.58E-08	7.70E-09	8.20E-09
Ljwgs_009163.1_at	-6.335967973	-6.11253762	-6.3256792	-6.748546058	4.96E-09	3.43E-08	4.72E-09	1.90E-09
Ljwgs_107149.1_s_at	-6.325334701	-6.125818844	-6.416232288	-6.465534462	2.44E-12	1.80E-11	1.90E-12	1.64E-12
chr4.CM0046.46_at	-6.324617897	-6.532041283	-6.028382327	-6.731148141	8.63E-11	2.74E-10	1.45E-10	3.38E-11
Ljwgs_127661.1_at	-6.297527931	-6.071536656	-5.374616577	-7.436988104	1.90E-11	1.46E-10	1.32E-10	1.89E-12
gi51534945_at	-6.289576066	-10.24952595	-7.06905792	-9.475286805	0.000106308	2.10E-06	2.97E-05	1.10E-06
chr5.CM0200.10_at	-6.287363987	-5.648998801	-6.467625462	-7.074117562	1.69E-10	2.97E-09	1.08E-10	3.26E-11
Ljwgs_014230.1_at	-6.281750522	-5.182998004	-4.280971782	-5.654742942	9.76E-08	3.65E-06	7.28E-06	2.86E-07
gi22790725_at	-6.270211646	-5.631433099	-4.872336235	-6.034332132	7.63E-10	1.29E-08	1.58E-08	1.01E-09
TM1571.22_s_at	-6.262133664	-8.638483294	-7.564142998	-8.875021724	5.37E-07	5.07E-08	5.34E-08	6.92E-09
TM0791.21_at	-6.233690704	-5.565276495	-5.076120122	-5.74201781	6.65E-12	1.40E-10	8.74E-11	1.71E-11
Ljwgs_087674.1_at	-6.219893555	-6.214916416	-4.423022186	-6.307054116	1.52E-08	6.55E-08	7.74E-07	1.05E-08
chr2.CM1032.21_at	-6.212666015	-5.750939948	-4.962881169	-6.070840308	8.20E-13	1.11E-11	1.44E-11	1.01E-12
gi51534947_s_at	-6.197783766	-9.022517055	-6.346222321	-7.243151538	2.48E-05	1.50E-06	1.75E-05	3.88E-06
chr4.TM0555.16_at	-6.193421451	-6.525587013	-6.705635462	-6.859912071	1.92E-11	4.64E-11	6.22E-12	4.49E-12
Ljwgs_058583.1_s_at	-6.190762766	-5.526504273	-6.196809149	-6.264517951	1.21E-13	2.60E-12	1.09E-13	9.33E-14
Ljwgs_013849.1_at	-6.182909878	-6.119443557	-5.234050011	-6.405622688	3.39E-08	1.62E-07	2.23E-07	1.82E-08
chr2.CM0545.40_s_at	-6.170657556	-6.773994022	-6.54037546	-6.795408972	1.05E-13	1.48E-13	4.42E-14	2.61E-14
chr1.TM0523.19_at	-6.159890575	-7.402741664	-6.109234873	-7.487497244	1.95E-06	9.56E-07	1.94E-06	1.73E-07
Ljwgs_043841.1_at	-6.156038337	-8.587902533	-6.588579108	-7.742404414	7.74E-07	6.48E-08	3.22E-07	4.39E-08
Ljwgs_118249.1_at	-6.148954814	-7.255154491	-6.292539623	-6.431747729	3.60E-11	2.00E-11	2.44E-11	1.77E-11
Ljwgs_054944.1_at	-6.142453886	-5.698284088	-5.617485766	-6.103127588	3.99E-10	4.69E-09	1.15E-09	3.61E-10
Ljwgs_075875.2_at	-6.139947713	-5.797842386	-4.301992424	-4.827081809	2.94E-11	2.96E-10	2.41E-09	5.21E-10
chr1.TM1767.21_at	-6.130848409	-5.855128759	-4.863729971	-5.571272726	1.85E-09	1.47E-08	2.94E-08	5.00E-09
Ljwgs_039372.1_at	-6.102996026	-6.747153657	-6.58019083	-6.890906211	6.72E-09	8.74E-09	2.44E-09	1.24E-09
Ljwgs_041643.1_at	-6.088309694	-6.00750074	-5.406053013	-5.474036734	4.42E-12	2.54E-11	1.89E-11	1.56E-11
Ljwgs_019272.1_at	-6.034907073	-6.121800534	-6.186975717	-6.593391399	2.64E-10	1.04E-09	1.78E-10	7.51E-11
chr5.CM0773.3_at	-6.029144758	-9.990690684	-7.465773745	-8.690550577	8.47E-05	1.35E-06	8.23E-06	1.40E-06
gi45638974_at	-6.013311284	-3.874584409	-3.36245186	-4.821832674	9.68E-10	8.26E-07	9.50E-07	1.22E-08
Ljwgs_036708.1_at	-6.010913966	-7.711028403	-6.449894789	-7.57121666	1.39E-06	3.15E-07	5.62E-07	8.00E-08
chr2.CM0310.10_at	-6.005174189	-6.128424168	-5.580452438	-6.19553552	2.03E-10	7.42E-10	4.71E-10	1.17E-10
chr4.CM0244.51_at	-5.994311656	-6.408839491	-6.178672122	-6.348436128	4.77E-10	9.63E-10	2.98E-10	1.95E-10
chr1.CM0122.41.2_at	-5.979221847	-5.902529292	-6.078784786	-6.646208076	3.52E-12	2.00E-11	2.60E-12	7.91E-13
chr2.TM1491.12_at	-5.977379688	-4.817073777	-2.451911584	-5.466525838	9.52E-09	5.26E-07	0.000186099	2.32E-08
chr2.CM0031.4_at	-5.964993558	-6.547999835	-6.211635275	-6.237290764	8.77E-13	1.27E-12	4.81E-13	4.50E-13
gi37575146_at	-5.96098481	-3.811274658	-4.475478285	-5.055755576	1.18E-06	0.000430502	2.55E-05	6.44E-06
Ljwgs_025567.1_at	-5.958479969	-6.205109903	-4.416027746	-5.824636501	2.85E-07	7.30E-07	7.86E-06	3.15E-07
Ljwgs_090338.1_s_at	-5.931221833	-6.056455367	-5.10542156	-5.920747951	1.93E-07	6.25E-07	9.99E-07	1.68E-07
gi45604336_at	-5.920123848	-5.607802936	-5.449624316	-5.678885196	1.13E-08	9.23E-08	2.84E-08	1.54E-08
CM1257.15_at	-5.917044414	-5.763816352	-3.876366447	-6.042604839	2.47E-08	1.42E-07	3.09E-06	1.57E-08
chr5.CM0357.44.1_at	-5.910865304	-6.605623876	-6.915478205	-6.850711285	1.98E-07	2.24E-07	2.85E-08	2.87E-08
Ljwgs_023024.3_at	-5.884016746	-7.952277317	-6.360055482	-6.547018449	5.41E-08	6.10E-09	1.95E-08	1.22E-08
Ljwgs_092050.1_at	-5.876924303	-6.456844566	-7.002677204	-8.967849501	1.77E-06	2.39E-06	2.14E-07	9.90E-09
chr1.CM0375.58_at	-5.876155055	-5.870261619	-5.235443567	-6.082941162	7.57E-10	3.49E-09	2.90E-09	4.02E-10
Ljwgs_067744.1_at	-5.855890834	-5.895327919	-5.264451904	-5.255698033	1.69E-08	6.66E-08	5.53E-08	5.19E-08
Ljwgs_034570.1_at	-5.848610438	-5.968345647	-5.246024252	-5.742612826	2.87E-09	1.02E-08	1.02E-08	3.01E-09
Ljwgs_012709.1_at	-5.846210384	-6.450632418	-5.87524257	-5.974367634	1.69E-10	2.31E-10	1.45E-10	1.08E-10
Ljwgs_015202.1_at	-5.843888425	-6.1959912	-4.854009535	-5.796203438	2.47E-09	5.43E-09	2.24E-08	2.27E-09
chr6.TM0778.6_at	-5.828952457	-6.075239248	-5.437903163	-5.806367909	3.37E-09	9.29E-09	7.51E-09	3.00E-09
Ljwgs_140134.1_at	-5.828852084	-5.571053504	-5.119642257	-5.659364497	4.53E-11	3.93E-10	2.14E-10	5.75E-11
Ljwgs_025441.1_at	-5.825865422	-5.53277368	-4.464501922	-5.91580869	3.76E-09	3.19E-08	8.96E-08	2.64E-09
gi22790368_at	-5.789546776	-6.179617042	-5.648352056	-5.843880414	5.73E-11	1.21E-10	7.24E-11	4.45E-11
Ljwgs_019370.1_at	-5.787443582	-6.80340444	-6.391978418	-6.781164842	3.54E-08	2.17E-08	9.69E-09	4.18E-09
Ljwgs_007118.2_at	-5.775682326	-7.408166638	-5.199757069	-6.007112276	2.32E-06	5.38E-07	6.84E-06	1.26E-06
TM1390.4_at	-5.735034477	-6.490107641	-5.318566968	-6.973129274	3.77E-08	3.65E-08	8.51E-08	2.86E-09
chr6.CM0055.84_at	-5.719136841	-4.393289955	-3.975348097	-4.011943066	2.86E-09	2.97E-07	2.14E-07	1.77E-07
chr2.TM0660.8_at	-5.694834822	-8.561261315	-5.72194615	-6.293729119	1.02E-05	4.02E-07	8.87E-06	2.89E-06
chr3.CM0634.18_at	-5.689948341	-6.000390244	-3.711749595	-5.564805898	1.30E-07	2.90E-07	1.52E-05	1.44E-07
Ljwgs_149324.1_at	-5.687918393	-6.035439459	-4.766991019	-4.387789065	5.44E-08	1.13E-07	3.96E-07	9.59E-07
Ljwgs_037981.1_at	-5.681184009	-4.623024786	-5.312751607	-5.474848321	8.56E-08	3.77E-06	1.75E-07	1.13E-07
chr2.CM0803.115_at	-5.663920773	-5.562667902	-5.286074983	-5.406485538	2.17E-09	1.21E-08	4.69E-09	3.19E-09
chr6.CM0037.22_at	-5.633291976	-5.269927601	-5.721529737	-6.116230116	1.64E-12	1.90E-11	1.26E-12	5.07E-13
Ljwgs_039807.2_at	-5.590485165	-6.065021576	-6.310785316	-6.185792222	7.73E-11	1.31E-10	1.46E-11	1.84E-11
Ljwgs_125440.1_at	-5.590126838	-6.096701925	-4.827280073	-4.885682896	6.36E-10	9.90E-10	3.58E-09	2.80E-09
chr6.CM0140.28_at	-5.58498182	-5.453454402	-5.261105442	-5.356109403	2.66E-08	1.49E-07	4.94E-08	3.62E-08
chr5.CM0260.24.1_at	-5.581936124	-6.630300834	-6.83591553	-7.155096931	6.03E-09	3.30E-09	4.51E-10	2.31E-10
Ljwgs_023888.1_at	-5.574685835	-5.689922861	-7.180608014	-6.99112285	6.27E-07	1.99E-06	2.93E-08	3.64E-08
Ljwgs_129120.1_at	-5.562017465	-5.683659231	-5.966816706	-5.791570593	1.59E-07	5.16E-07	6.39E-08	8.43E-08
TC11404_at	-5.551410937	-5.073044444	-5.385606206	-5.644958328	1.55E-12	2.44E-11	2.14E-12	1.11E-12
Ljwgs_009253.0.1_at	-5.532458768	-5.593261808	-3.754032366	-4.612867735	1.71E-10	7.03E-10	1.94E-08	1.37E-09
Ljwgs_036170.1_at	-5.532363437	-5.923886166	-5.513295833	-5.35201714	9.98E-11	2.02E-10	9.68E-11	1.30E-10
CM0680.8.1_at	-5.520363081	-7.306931202	-4.600230426	-6.071355989	5.03E-07	7.73E-08	3.66E-06	1.40E-07
Ljwgs_077750.1.1_at	-5.51779052	-4.823587094	-4.540445025	-5.14976029	2.54E-11	6.72E-10	2.76E-10	5.35E-11
chr4.CM0288.77_at	-5.515034248	-5.20199788	-4.406710218	-5.262344513	2.62E-07	2.08E-06	3.12E-06	3.83E-07
Ljwgs_034083.1_s_at	-5.509844855	-4.88092968	-3.555012279	-5.080606126	5.46E-12	1.29E-10	1.37E-09	1.40E-11
Ljwgs_102273.0.1_at	-5.504628709	-6.680818225	-6.288441362	-5.241181928	3.87E-09	1.64E-09	6.99E-10	5.95E-09
gi45579069_at	-5.502176209	-5.301377557	-4.770719416	-5.976894452	2.60E-12	2.02E-11	1.53E-11	7.91E-13
chr1.CM0122.11_s_at	-5.498062771	-5.965135526	-7.118448359	-7.367667646	4.87E-09	8.06E-09	1.78E-10	1.08E-10
chr5.CM0048.16.1_at	-5.485838024	-4.964187143	-4.408745289	-5.222372734	1.29E-10	2.08E-09	1.85E-09	2.02E-10
Ljwgs_075596.1_at	-5.484833807	-6.186873717	-6.289621019	-7.210108324	1.93E-07	1.97E-07	3.53E-08	5.97E-09
gi45351327_at	-5.46576389	-5.252125419	-4.540181504	-4.427189412	1.86E-11	1.48E-10	1.79E-10	2.29E-10
chr6.TM0880.31_at	-5.464168196	-5.70211192	-4.574330474	-7.028838386	1.22E-08	3.18E-08	9.57E-08	4.46E-10
chr5.CM0311.20_at	-5.443150309	-4.89780214	-4.76229235	-5.619599644	3.54E-09	5.73E-08	1.72E-08	2.01E-09
chr3.CM0216.32_at	-5.441324986	-5.090152337	-5.423190877	-5.332279738	5.53E-11	6.16E-10	5.30E-11	6.19E-11
Ljwgs_050272.1_at	-5.438775392	-7.510216118	-5.745914892	-6.448543425	2.68E-06	2.67E-07	1.31E-06	3.24E-07
chr5.TM0913.21.1_at	-5.430499896	-7.810094454	-6.00553381	-7.126708474	3.32E-06	2.07E-07	9.63E-07	1.23E-07
gi45348414_at	-5.412925513	-5.210361809	-4.253507748	-4.963140678	8.39E-10	6.09E-09	1.52E-08	2.03E-09
Ljwgs_063983.1_at	-5.406058713	-4.370099623	-6.427043425	-6.917450938	5.71E-09	3.14E-07	6.19E-10	2.25E-10
Ljwgs_023731.1_at	-5.405725034	-6.978428712	-7.301782675	-7.940495976	3.57E-07	7.33E-08	9.11E-09	2.91E-09
Ljwgs_043588.1_at	-5.40029092	-5.887326276	-5.171771087	-5.264492214	1.47E-10	2.34E-10	2.29E-10	1.71E-10
Ljwgs_077854.1_s_at	-5.381730178	-4.950625031	-5.912367058	-5.928101875	1.14E-13	1.68E-12	2.89E-14	2.83E-14
chr6.CM0041.45_at	-5.377897755	-4.266178626	-4.579656187	-4.747428495	1.58E-08	1.02E-06	1.00E-07	5.94E-08
Ljwgs_033782.1_at	-5.370716317	-4.917682634	-5.34278886	-5.171718722	4.46E-10	6.10E-09	4.42E-10	6.00E-10
Ljwgs_049490.1_at	-5.36238348	-5.410059771	-4.04268853	-4.720165394	2.16E-11	9.32E-11	7.24E-10	9.52E-11
Ljwgs_076923.1_at	-5.349799608	-4.771702204	-5.334243178	-5.882477255	3.32E-12	7.09E-11	3.12E-12	8.50E-13
Ljwgs_008244.1_s_at	-5.343183643	-5.646925668	-5.344668122	-6.394744525	1.24E-08	2.79E-08	1.14E-08	1.12E-09
chr4.CM0256.35_at	-5.339961342	-7.6203407	-6.124921353	-6.782267389	6.17E-06	4.32E-07	1.20E-06	3.45E-07
Ljwgs_047777.1_s_at	-5.337300529	-6.954949033	-5.320056858	-5.685680019	4.39E-08	7.68E-09	4.18E-08	1.69E-08
Ljwgs_038139.1_at	-5.33148218	-5.930727362	-6.009353302	-6.149132602	3.95E-09	4.85E-09	8.45E-10	5.72E-10
Ljwgs_039635.2_at	-5.324715336	-4.211338318	-3.499447445	-3.36185096	9.21E-10	7.13E-08	1.41E-07	2.06E-07
gi45405533_at	-5.318079032	-5.789236556	-6.388532131	-6.516693341	1.29E-07	2.00E-07	1.33E-08	9.30E-09
chr5.TM1125.10_at	-5.300355149	-7.102024452	-4.996994548	-5.523325469	3.05E-07	4.04E-08	5.53E-07	1.60E-07
Ljwgs_007195.3_at	-5.288891117	-4.426295923	-3.688929216	-4.20101297	1.04E-07	3.32E-06	6.00E-06	1.29E-06
chr1.CM0105.91_at	-5.287035388	-5.442125121	-4.897354834	-5.278457558	2.06E-12	6.78E-12	5.17E-12	1.87E-12
Ljwgs_092537.1_at	-5.282126514	-4.938998376	-4.047819049	-5.391121939	1.37E-09	1.42E-08	3.35E-08	8.86E-10
chr1.TM0523.20.2_at	-5.277390401	-6.376919145	-5.250844898	-5.441172525	4.86E-07	2.20E-07	4.69E-07	2.88E-07
chr2.TM0435.2_at	-5.275862003	-4.466787143	-5.43715245	-5.76989988	3.85E-10	1.39E-08	2.41E-10	1.07E-10
Ljwgs_059008.1.1_at	-5.275788572	-5.998184521	-5.028641961	-5.664731172	3.34E-09	3.17E-09	5.69E-09	1.16E-09
Ljwgs_021122.2_s_at	-5.275045511	-4.944508399	-2.672105464	-3.204586018	1.11E-06	8.82E-06	0.001042599	0.000194523
chr4.CM0026.10_at	-5.272864713	-7.076993208	-5.456877067	-5.490923921	3.44E-06	4.82E-07	2.14E-06	1.87E-06
Ljwgs_007097.2_at	-5.257841045	-5.906223992	-6.241176334	-7.233433503	1.25E-09	1.35E-09	1.33E-10	1.91E-11
Ljwgs_060964.1_at	-5.257824811	-3.854103113	-3.575313828	-3.452921506	5.81E-08	8.22E-06	4.56E-06	6.33E-06
Ljwgs_118886.1_at	-5.254830321	-4.598230986	-4.648034863	-4.927420981	4.19E-09	9.32E-08	1.78E-08	7.77E-09
Ljwgs_020793.0.1_at	-5.243373628	-4.77251082	-3.856043631	-4.031165995	2.47E-09	3.48E-08	9.61E-08	5.14E-08
Ljwgs_012011.1_at	-5.230061071	-4.820079062	-4.517478318	-5.553584814	4.80E-08	5.23E-07	2.47E-07	1.91E-08
chr2.CM0504.9.1_at	-5.229128537	-5.011059874	-4.016955185	-4.259811498	5.92E-08	4.08E-07	1.17E-06	5.55E-07
Ljwgs_027888.1_at	-5.225804644	-6.79694829	-6.36577912	-6.953529218	2.49E-08	4.42E-09	2.01E-09	6.06E-10
Ljwgs_044226.1_at	-5.222676134	-3.977078771	-3.992187016	-4.876662616	1.32E-10	1.77E-08	3.46E-09	2.61E-10
TM0648.9_at	-5.2210271	-5.369148487	-4.03197164	-4.444193943	6.40E-08	1.95E-07	1.19E-06	3.63E-07
Ljwgs_067661.1_at	-5.205835323	-4.238920696	-3.944570879	-5.348473058	6.33E-10	3.52E-08	1.78E-08	3.70E-10
Ljwgs_042853.1_at	-5.203280095	-5.51867662	-5.276702364	-5.33153962	5.58E-11	1.27E-10	4.30E-11	3.54E-11
TM0858.39_at	-5.198343909	-6.875784936	-6.252899218	-6.07403975	4.39E-09	6.44E-10	4.13E-10	5.38E-10
chr3.BM1543.18_at	-5.196898015	-5.260398986	-4.257139885	-4.899256358	2.58E-09	1.00E-08	2.77E-08	4.43E-09
gi45348635_at	-5.19363337	-4.676833834	-4.828999844	-4.6814392	5.94E-06	6.43E-05	1.21E-05	1.58E-05
chr1.TM0430.17.1_at	-5.19308778	-5.63492871	-6.631156142	-6.816412332	3.44E-07	5.47E-07	1.74E-08	1.11E-08
Ljwgs_089742.1.1_at	-5.180938839	-4.860644462	-3.614633978	-4.966332421	5.77E-11	6.25E-10	4.88E-09	8.49E-11
Ljwgs_027952.1_at	-5.175975486	-7.209810641	-5.177362907	-6.07626011	1.78E-05	1.73E-06	1.61E-05	2.59E-06
chr5.CM0048.50_s_at	-5.17066618	-5.446783424	-5.328094186	-5.476933291	2.17E-10	5.48E-10	1.38E-10	9.11E-11
chr2.TM0660.8.1_at	-5.166057374	-8.072547884	-5.818854555	-6.30175611	1.07E-05	2.70E-07	2.62E-06	9.86E-07
Ljwgs_091755.2_at	-5.155551513	-5.266133098	-4.817604677	-5.383080221	4.21E-09	1.48E-08	9.16E-09	2.07E-09
gi37651075_at	-5.14652706	-6.289724386	-5.970460837	-6.22782103	3.13E-09	1.21E-09	4.60E-10	2.46E-10
chr2.CM0028.17_s_at	-5.140851545	-5.844354892	-4.834778761	-5.693590374	2.61E-12	2.30E-12	5.38E-12	6.26E-13
chr4.CM0337.32.7_at	-5.12213455	-3.957969542	-3.17984304	-2.921039153	5.80E-05	0.001804299	0.003762856	0.006667238
chr5.CM0052.40_at	-5.119491717	-4.98758908	-4.222534056	-2.745459959	7.16E-07	3.80E-06	5.79E-06	0.000439658
Ljwgs_007448.1_at	-5.100239478	-5.819781652	-5.513523825	-5.355714562	8.44E-09	7.42E-09	2.97E-09	3.79E-09
Ljwgs_059142.1_at	-5.09922693	-5.451684041	-5.114876025	-6.245206768	1.74E-06	3.20E-06	1.51E-06	1.40E-07
Ljwgs_063787.1_at	-5.090568281	-5.635130332	-3.308127639	-4.11943117	2.15E-08	2.73E-08	2.99E-06	2.25E-07
chr4.TM0296.11_at	-5.088045941	-5.211474457	-4.586718044	-4.853324741	8.01E-08	2.54E-07	2.50E-07	1.20E-07
Ljwgs_100981.1_at	-5.086075095	-4.659250979	-4.710173152	-5.013716105	1.28E-11	1.90E-10	3.12E-11	1.34E-11
Ljwgs_042781.1_at	-5.076084697	-4.872964599	-4.550696388	-4.634468872	2.32E-09	1.72E-08	8.28E-09	5.91E-09
gi7614030_at	-5.073499457	-5.426732266	-5.188264255	-5.853460246	3.68E-06	6.65E-06	2.61E-06	6.16E-07
Ljwgs_029100.2_s_at	-5.054607507	-5.393661648	-5.251649144	-6.032221296	2.04E-10	4.41E-10	1.17E-10	1.88E-11
chr6.CM0118.29.1_at	-5.050172615	-5.796096656	-5.591974839	-5.742767182	8.73E-10	7.27E-10	2.19E-10	1.46E-10
Ljwgs_102681.1.1_at	-5.025501937	-5.728614717	-4.968446204	-5.481429278	7.88E-10	7.14E-10	8.39E-10	2.23E-10
TC20140_at	-5.019932888	-4.527566395	-5.427104247	-5.799111163	4.85E-10	7.94E-09	1.66E-10	6.81E-11
chr1.CM0150.7.1_s_at	-5.016042761	-4.496574316	-3.212375151	-4.34321258	2.41E-11	4.70E-10	6.04E-09	1.29E-10
Ljwgs_078537.1_at	-5.010926839	-3.905799539	-3.208309811	-5.871464718	8.64E-05	0.002305931	0.004013685	1.44E-05
chr1.CM0591.23.1_at	-5.008915366	-4.456912527	-4.673001147	-4.582419288	1.41E-05	0.000156019	2.70E-05	3.13E-05
Ljwgs_027780.2_at	-5.007908856	-4.699730636	-2.253248656	-2.748168056	1.86E-08	1.70E-07	0.000130773	1.59E-05
Ljwgs_010377.1_at	-5.003619896	-5.58859591	-4.504209363	-5.708074272	2.19E-08	2.49E-08	7.05E-08	3.58E-09
chr5.CM0239.26_at	-4.988619036	-4.792102421	-4.687944658	-5.41643264	1.59E-09	1.18E-08	3.20E-09	4.78E-10
Ljwgs_076508.1_at	-4.987932888	-5.867795753	-4.797919291	-5.066874261	7.79E-08	4.81E-08	1.15E-07	5.46E-08
CM1257.15_x_at	-4.985110036	-4.723612304	-3.96950778	-5.050428819	7.76E-08	6.11E-07	1.01E-06	5.62E-08
Ljwgs_011527.1_at	-4.984305069	-3.641097767	-2.461292736	-2.924109733	3.85E-08	5.87E-06	9.44E-05	1.48E-05
Ljwgs_008245.1_s_at	-4.977587909	-4.756306244	-5.752229888	-6.500852011	7.96E-10	6.32E-09	1.18E-10	2.32E-11
gi6325825_at	-4.973907684	-5.164061392	-5.641224663	-5.96196243	1.21E-11	3.47E-11	2.11E-12	9.83E-13
Ljwgs_018296.1_at	-4.973700731	-4.972936143	-5.002609503	-5.131411137	2.69E-10	1.27E-09	2.29E-10	1.56E-10
Ljwgs_057933.1_at	-4.962912785	-3.281326559	-2.712133006	-4.78249637	1.03E-05	0.001691603	0.002855172	1.32E-05
Ljwgs_120785.1_at	-4.957829667	-4.785226963	-4.730834812	-5.478071232	2.70E-10	2.00E-09	4.55E-10	6.75E-11
chr5.CM0052.7.1_at	-4.95155536	-5.283426541	-3.935827864	-3.132094913	8.65E-10	1.77E-09	1.35E-08	1.90E-07
chr1.TM0356.19_s_at	-4.936040202	-5.517239506	-5.061575879	-5.436767409	1.13E-10	1.32E-10	7.52E-11	2.85E-11
Ljwgs_066244.1_at	-4.931330066	-6.888162395	-5.386060393	-6.596150138	1.00E-05	9.21E-07	3.45E-06	3.16E-07
Ljwgs_002758.2_at	-4.927712853	-6.089450998	-4.966411014	-5.932131405	1.96E-10	6.23E-11	1.62E-10	1.60E-11
Ljwgs_061228.1_at	-4.923122882	-4.79385765	-2.924237766	-2.930515855	6.25E-08	3.56E-07	2.13E-05	1.96E-05
Ljwgs_046737.1_at	-4.897796007	-4.675809344	-4.043057352	-4.293746435	1.09E-07	7.75E-07	9.30E-07	4.32E-07
chr1.CM0109.24_at	-4.896082387	-4.242986069	-4.468412874	-4.96377176	1.86E-09	4.75E-08	5.32E-09	1.29E-09
Ljwgs_033976.1_at	-4.89377929	-4.773327682	-3.076895564	-4.514159697	1.60E-10	1.02E-09	4.52E-08	3.65E-10
Ljwgs_023736.1_at	-4.891190597	-5.26029611	-5.798195781	-5.939522287	1.15E-09	2.12E-09	1.25E-10	8.50E-11
chr6.TM0957.24_at	-4.881873318	-4.197412139	-4.488654551	-5.223882158	1.63E-08	4.12E-07	4.12E-08	5.83E-09
Ljwgs_133997.1_at	-4.878371563	-3.897542371	-5.086520818	-5.135792974	7.10E-10	4.91E-08	3.82E-10	3.05E-10
chr1.CM0105.32_at	-4.877170578	-4.780484432	-4.327009898	-5.290434988	6.36E-07	3.19E-06	2.27E-06	2.09E-07
chr1.CM0398.19_at	-4.877063784	-6.598294185	-4.834633198	-6.547856894	8.91E-08	1.02E-08	9.20E-08	2.06E-09
Ljwgs_010471.1_s_at	-4.870727919	-6.503522206	-5.863949606	-6.543280994	1.10E-06	1.57E-07	1.17E-07	2.85E-08
Ljwgs_052400.1_at	-4.848833394	-4.802015198	-4.073888927	-3.367406949	8.62E-09	4.23E-08	6.46E-08	5.57E-07
chr1.TM0092.26_at	-4.840929749	-4.050990443	-4.835989044	-5.175710335	1.48E-10	6.23E-09	1.37E-10	5.49E-11
Ljwgs_047409.1_s_at	-4.838807076	-5.291680302	-5.47912759	-5.758046858	1.74E-08	2.56E-08	3.46E-09	1.67E-09
chr6.CM0140.6_at	-4.838121507	-5.054687313	-4.537801962	-4.48635262	5.29E-08	1.32E-07	1.05E-07	1.09E-07
chr4.TM0555.15_at	-4.822584228	-4.62765756	-4.662361172	-5.687697151	1.03E-10	8.13E-10	1.45E-10	1.08E-11
Ljwgs_027120.1_at	-4.817035077	-4.576714805	-3.857352789	-4.218590167	7.66E-07	5.36E-06	8.56E-06	2.97E-06
Ljwgs_101813.1_at	-4.809250632	-5.204227901	-5.085900053	-5.15473775	3.20E-11	5.53E-11	1.42E-11	1.15E-11
Ljwgs_033662.1_at	-4.80896044	-5.650570773	-5.217110953	-5.411677843	3.24E-09	2.06E-09	1.12E-09	6.30E-10
chr5.CM0494.27_at	-4.795774096	-5.117340848	-5.079168207	-5.316963759	4.77E-10	9.87E-10	2.11E-10	1.10E-10
CM0680.20_at	-4.792689971	-6.508118196	-4.519325892	-5.591747235	1.53E-06	1.80E-07	2.70E-06	2.17E-07
Ljwgs_030055.1_at	-4.791066902	-5.024641041	-4.717539467	-5.209866215	1.22E-11	3.12E-11	1.34E-11	3.55E-12
chr3.CM0452.1_at	-4.789526379	-4.205068733	-4.521212923	-4.973657385	1.36E-11	3.52E-10	2.59E-11	7.24E-12
Ljwgs_043629.1_at	-4.777987319	-4.320311497	-4.350927294	-4.92815004	2.51E-12	4.55E-11	7.85E-12	1.51E-12
Ljwgs_098083.1_at	-4.775288186	-5.263981331	-4.466644411	-4.174855301	4.85E-07	6.40E-07	9.50E-07	1.93E-06
chr1.CM0150.30_at	-4.772811181	-4.675650484	-3.174083449	-4.376369486	9.51E-10	5.56E-09	1.26E-07	2.31E-09
chr4.CM0500.45_at	-4.758387087	-4.561522004	-2.325251944	-2.03306821	1.00E-07	6.83E-07	0.000228214	0.000747363
chr4.CM0126.67_at	-4.757672216	-7.822290434	-4.441616809	-5.429235214	4.82E-05	7.70E-07	8.90E-05	1.02E-05
Ljwgs_096922.1_at	-4.755110875	-4.373279271	-3.719227132	-4.203496742	2.83E-08	3.17E-07	4.65E-07	1.03E-07
Ljwgs_079607.1_at	-4.74090889	-4.855112058	-5.302429206	-5.400272138	7.26E-14	2.55E-13	1.40E-14	1.07E-14
chr2.CM0056.28_at	-4.727530375	-3.196077219	-5.84344974	-5.939794581	1.41E-06	0.000298105	1.12E-07	8.42E-08
chr5.CM0048.17.1_at	-4.722969902	-5.14163753	-3.93524609	-4.534359466	5.10E-09	8.12E-09	4.39E-08	7.02E-09
Ljwgs_071032.1_s_at	-4.719357021	-6.297920565	-4.282517826	-5.145827487	1.63E-05	2.55E-06	4.12E-05	5.41E-06
Ljwgs_018929.1_at	-4.717479459	-5.425712739	-5.050630427	-5.112371232	6.31E-08	5.07E-08	2.59E-08	1.99E-08
chr6.CM0041.55_at	-4.709832085	-5.067690591	-3.45767913	-4.056305482	1.57E-08	2.81E-08	5.54E-07	7.97E-08
Ljwgs_089940.1_at	-4.697644546	-3.657802171	-3.646168561	-3.966092874	2.72E-07	1.76E-05	4.49E-06	1.62E-06
chr2.CM0323.55_s_at	-4.692207598	-5.666592345	-5.122151917	-5.165594542	1.19E-08	5.16E-09	3.65E-09	2.99E-09
Ljwgs_048750.1_s_at	-4.689868675	-5.052087554	-4.663303537	-4.974270295	2.88E-08	5.01E-08	2.84E-08	1.15E-08
chr4.CM0617.28_at	-4.685335988	-5.551864694	-5.20592714	-5.463111065	3.66E-08	2.04E-08	9.33E-09	4.61E-09
Ljwgs_102554.1_at	-4.684269738	-4.246925776	-3.092567274	-3.549545561	4.40E-08	5.80E-07	4.89E-06	9.59E-07
chr4.CM0006.91_at	-4.67994441	-4.838832969	-4.66614948	-4.64458057	1.76E-12	5.47E-12	1.72E-12	1.73E-12
Ljwgs_071225.0.1_at	-4.670597548	-5.941804071	-4.958019712	-5.041889843	3.33E-07	8.15E-08	1.52E-07	1.15E-07
chr4.CM0046.66_at	-4.657353663	-4.497438693	-4.94328944	-4.826207221	1.12E-11	8.36E-11	4.61E-12	6.18E-12
gi45639739_at	-4.656392327	-4.770262767	-4.245724067	-5.008593093	4.98E-08	1.57E-07	1.37E-07	1.70E-08
Ljwgs_005709.1_at	-4.647481985	-4.672155669	-5.910789916	-6.877199523	1.24E-08	5.03E-08	5.80E-10	7.99E-11
chr3.CM0282.25_at	-4.625836818	-3.477027606	-2.814087076	-3.924542369	2.56E-07	2.42E-05	5.79E-05	1.44E-06
BM1625.18_at	-4.615614559	-4.083341315	-4.394645993	-4.325394127	1.72E-08	3.10E-07	2.87E-08	3.12E-08
Ljwgs_070389.1_s_at	-4.611040817	-4.217680149	-5.038282055	-5.061351884	2.30E-10	3.29E-09	6.94E-11	6.19E-11
Ljwgs_027665.0.1_at	-4.603225882	-5.07139746	-5.230975366	-5.047118831	3.69E-10	5.27E-10	6.79E-11	1.00E-10
chr2.CM0373.51_at	-4.594015029	-5.157432192	-5.051057706	-5.083371941	6.50E-09	7.02E-09	1.87E-09	1.54E-09
Ljwgs_058692.0.1_s_at	-4.593513904	-5.579927172	-5.263329139	-5.688820969	3.13E-09	1.30E-09	5.38E-10	1.85E-10
Ljwgs_121513.1_at	-4.58663639	-4.359619022	-4.420728536	-4.914649142	1.81E-09	1.52E-08	2.63E-09	6.36E-10
Ljwgs_015206.1_at	-4.586349431	-4.050162325	-2.702845783	-3.013974433	3.90E-10	8.35E-09	2.28E-07	5.76E-08
chr2.CM0201.34_at	-4.584759969	-3.97143736	-2.18544196	-2.583767303	1.20E-05	0.000174385	0.008426983	0.002415267
Ljwgs_045015.1_at	-4.570544614	-4.361335384	-5.024236475	-4.845546974	1.25E-11	1.10E-10	3.23E-12	5.09E-12
Ljwgs_014694.1_at	-4.567482636	-3.346930265	-4.348288747	-3.948424599	4.85E-08	6.98E-06	8.00E-08	2.29E-07
Ljwgs_015273.2_at	-4.563864765	-3.829659309	-3.256627377	-4.468299695	3.67E-09	1.36E-07	2.03E-07	4.01E-09
chr2.CM0008.58_at	-4.553892228	-6.021306001	-4.848178038	-4.4399968	5.61E-07	8.75E-08	2.48E-07	6.38E-07
Ljwgs_009217.1_at	-4.552779305	-4.762233954	-3.566171032	-6.195042369	4.02E-05	8.49E-05	0.000400711	1.16E-06
Ljwgs_029197.1_at	-4.550337898	-3.59229128	-4.018494358	-4.923390725	1.83E-10	1.55E-08	8.03E-10	5.79E-11
Ljwgs_011654.2_at	-4.540796789	-4.813870019	-3.467455402	-4.935723208	1.74E-08	3.72E-08	3.92E-07	5.16E-09
chr4.CM0558.41_at	-4.537750344	-5.502800359	-2.922741385	-3.989370066	5.35E-05	2.50E-05	0.002671575	0.000168737
chr5.CM0953.40_at	-4.534086338	-4.215710604	-3.066337546	-4.153324472	9.84E-10	1.10E-08	1.08E-07	2.42E-09
Ljwgs_103604.1_at	-4.533665191	-5.826724129	-4.755711322	-5.607244299	3.50E-09	7.29E-10	1.83E-09	2.12E-10
Ljwgs_087736.1_at	-4.526425326	-7.278729209	-5.662563038	-5.523254059	8.13E-06	1.43E-07	5.91E-07	7.33E-07
Ljwgs_121661.1_s_at	-4.516572542	-4.775199805	-5.697007614	-6.220295368	5.91E-08	1.29E-07	3.22E-09	9.74E-10
chr5.CM0773.1.1_at	-4.516188293	-4.41488539	-4.639025782	-4.819752975	4.35E-10	2.67E-09	2.85E-10	1.64E-10
chr2.CM0803.61_at	-4.494702132	-4.858788846	-4.746598534	-4.812486338	2.30E-09	4.00E-09	1.09E-09	8.18E-10
chr6.CM0437.24_at	-4.494234919	-3.863202985	-4.391558595	-4.556081202	1.40E-08	3.55E-07	1.70E-08	9.66E-09
chr2.CM0249.67_at	-4.487085296	-3.910806262	-3.781965944	-5.318736349	6.92E-09	1.57E-07	5.05E-08	6.99E-10
Ljwgs_078534.1_at	-4.484375747	-4.28009037	-3.132065313	-3.327519689	9.07E-06	5.26E-05	0.000319426	0.000172481
TM0809.12_at	-4.482122595	-3.972571757	-3.769733733	-3.822072963	5.93E-11	1.28E-09	4.89E-10	3.70E-10
Ljwgs_025034.1_at	-4.481234505	-4.434573024	-4.558457079	-5.231484599	3.63E-07	1.65E-06	2.71E-07	4.89E-08
chr1.CM0147.26_s_at	-4.481188543	-4.511569343	-5.064726651	-5.334938053	5.39E-10	2.27E-09	1.06E-10	5.18E-11
chr1.CM0145.40_at	-4.47997613	-5.028349997	-4.898865324	-4.715762059	1.72E-08	1.85E-08	5.29E-09	7.54E-09
Ljwgs_034590.1_at	-4.479655924	-4.609384083	-4.104032232	-4.000571415	4.51E-09	1.44E-08	1.24E-08	1.52E-08
chr5.CM0200.104.1_at	-4.466345011	-4.60396164	-3.447508733	-4.056552484	5.76E-09	1.78E-08	1.22E-07	1.56E-08
Ljwgs_142942.1_s_at	-4.462666916	-4.503115138	-4.698989444	-4.821992863	4.01E-11	1.73E-10	1.87E-11	1.30E-11
Ljwgs_011669.1_at	-4.454180202	-5.235655688	-4.419440545	-4.709138573	3.04E-08	1.85E-08	3.06E-08	1.26E-08
Ljwgs_103338.1_s_at	-4.432654718	-4.872102345	-3.854600688	-3.989797573	1.30E-07	1.79E-07	6.08E-07	3.78E-07
gi45624670_at	-4.430945437	-5.685622156	-6.184171094	-6.482976435	1.11E-07	2.44E-08	1.80E-09	8.91E-10
chr4.TM1713.2_at	-4.422608242	-5.107665677	-4.278269982	-4.041665504	1.51E-08	1.14E-08	2.08E-08	3.72E-08
Ljwgs_146393.1_at	-4.422315552	-4.709086284	-4.506399071	-4.647007851	7.57E-13	1.62E-12	5.49E-13	3.68E-13
Ljwgs_039858.2_at	-4.417663114	-3.548874125	-3.212614218	-4.332647235	4.77E-07	2.11E-05	1.56E-05	5.04E-07
Ljwgs_055081.1_s_at	-4.415404244	-3.287833285	-1.852740195	-2.10912792	6.35E-09	9.04E-07	0.00010985	2.76E-05
Ljwgs_011330.1_at	-4.410939508	-3.639124184	-4.415198947	-4.53798076	1.21E-10	6.10E-09	1.10E-10	7.24E-11
gi45636475_at	-4.39825253	-4.745070912	-4.376184646	-5.925804208	1.42E-07	2.43E-07	1.40E-07	3.20E-09
chr4.CM0007.28_at	-4.396646044	-3.714876779	-3.669652676	-4.458408644	1.99E-10	7.42E-09	1.78E-09	1.42E-10
TM0445.31.1_at	-4.39050369	-4.865270143	-4.149871716	-3.942623935	1.03E-10	1.34E-10	1.91E-10	3.33E-10
TM1031.44_at	-4.389565646	-4.101332538	-3.725203988	-4.286643652	1.52E-08	1.47E-07	1.01E-07	1.68E-08
chr2.CM0608.69_at	-4.383183531	-4.626107964	-4.182943513	-4.164500012	1.54E-09	3.59E-09	2.53E-09	2.42E-09
Ljwgs_090902.1_at	-4.372480115	-4.525861223	-3.72757786	-4.320568243	1.86E-10	5.74E-10	1.27E-09	1.81E-10
chr3.CM0110.19_at	-4.369060345	-5.518668114	-4.63782191	-4.01033734	1.02E-06	2.76E-07	4.63E-07	2.29E-06
CM0300.20_at	-4.363870798	-4.700040765	-3.113539072	-4.540235207	1.12E-07	1.98E-07	5.01E-06	5.94E-08
gi7787778_at	-4.363343807	-3.730596905	-5.546227316	-7.16821816	7.13E-06	0.000125991	4.28E-07	1.86E-08
Ljwgs_048750.1_at	-4.356754429	-5.24777908	-5.062712605	-4.757766844	2.81E-07	1.32E-07	4.39E-08	8.46E-08
Ljwgs_022816.1_at	-4.349940456	-3.97549878	-2.521021393	-3.541671094	9.65E-08	1.14E-06	4.06E-05	9.06E-07
TM0791.6_at	-4.347312192	-4.720182729	-3.688550304	-2.219379817	5.23E-06	7.94E-06	2.83E-05	0.002894844
gi45634173_at	-4.34400562	-3.305891144	-2.876403753	-3.003580074	2.52E-10	3.36E-08	3.83E-08	2.03E-08
chr5.CM0773.15_at	-4.33612896	-5.118149836	-5.442289261	-5.679286852	6.12E-07	3.65E-07	3.89E-08	2.09E-08
BM1271.4_at	-4.336116646	-4.743693863	-4.909605047	-4.770956383	1.09E-10	1.68E-10	2.01E-11	2.79E-11
chr2.CM0249.51.1_at	-4.332264977	-4.071249759	-4.144041175	-4.354772787	2.04E-10	2.07E-09	3.31E-10	1.64E-10
Ljwgs_046955.1_at	-4.329529542	-4.652041062	-4.313009231	-4.549189793	1.76E-05	2.90E-05	1.67E-05	8.79E-06
Ljwgs_026683.1_at	-4.328922745	-5.326425621	-3.387025819	-4.349248522	7.16E-08	2.58E-08	1.14E-06	5.73E-08
chr6.TM0553.15_at	-4.324354328	-4.697969729	-4.878466125	-6.316510367	1.05E-06	1.62E-06	2.36E-07	9.70E-09
gi45350229_at	-4.31797156	-4.648064068	-5.872816315	-5.875826045	7.49E-06	1.25E-05	2.08E-07	1.90E-07
Ljwgs_021059.2_at	-4.317858047	-4.010418089	-3.503375792	-4.242338878	1.41E-09	1.57E-08	1.72E-08	1.45E-09
Ljwgs_066041.1_at	-4.317011423	-5.149410058	-4.687626598	-5.137353656	3.21E-09	1.68E-09	1.10E-09	3.09E-10
Ljwgs_070244.1_at	-4.311904673	-3.81376553	-3.195447256	-3.892560965	5.98E-11	1.32E-09	2.39E-09	1.85E-10
chr1.CM0375.5_at	-4.304616691	-3.974106756	-5.257342882	-5.249912587	2.43E-08	2.64E-07	1.91E-09	1.73E-09
Ljwgs_012625.1.1_at	-4.302103856	-4.0004413	-3.604554806	-4.161723501	2.90E-09	3.17E-08	2.38E-08	3.64E-09
chr3.CM0160.35_at	-4.300769952	-4.292825254	-3.988715142	-4.636559754	1.12E-06	4.46E-06	2.40E-06	3.99E-07
Ljwgs_082964.1_at	-4.298419073	-3.972125639	-1.813131122	-3.310348982	2.45E-08	2.63E-07	0.000297109	4.50E-07
chr1.CM0206.26_at	-4.294762046	-3.762766899	-1.301665328	-2.085478166	6.27E-08	1.22E-06	0.008142468	0.000158776
Ljwgs_036669.1_at	-4.286992166	-5.094842028	-5.217756183	-5.343271553	6.68E-10	3.65E-10	5.08E-11	3.54E-11
chr4.CM0046.14_at	-4.28641743	-2.771928393	-4.195564979	-4.149512922	1.05E-06	0.000353328	1.21E-06	1.29E-06
Ljwgs_028259.1_at	-4.285362149	-3.877554094	-4.41534323	-5.130216805	2.01E-06	2.25E-05	1.29E-06	2.13E-07
Ljwgs_091501.1_s_at	-4.281885471	-3.412645404	-3.857440995	-4.842470028	7.51E-11	5.89E-09	2.55E-10	1.35E-11
chr5.CM0040.66_at	-4.280811143	-3.7918963	-3.723684353	-4.05231116	1.23E-09	2.45E-08	6.37E-09	2.01E-09
chr2.CM0373.59_at	-4.279459469	-4.927797297	-4.235668135	-4.739482418	7.13E-08	5.68E-08	7.45E-08	1.74E-08
Ljwgs_020925.1_at	-4.278308329	-4.918087301	-3.11851128	-4.032743892	8.30E-07	6.76E-07	2.53E-05	1.38E-06
TM0581.1_at	-4.277753611	-4.039287501	-3.826059508	-4.108009193	8.24E-10	7.56E-09	3.03E-09	1.12E-09
chr5.CM0773.2_at	-4.271893288	-6.177820643	-5.886226398	-5.065226606	6.43E-06	3.85E-07	1.51E-07	8.00E-07
chr5.CM0494.14_at	-4.270667744	-4.254978886	-3.388858223	-3.895941457	2.61E-07	1.11E-06	3.36E-06	6.41E-07
Ljwgs_062700.1_at	-4.269503235	-4.045980303	-4.669362887	-4.874998777	1.55E-08	1.26E-07	4.75E-09	2.51E-09
chr4.TM1334.11_at	-4.268754615	-4.822266877	-4.178532548	-4.848486846	4.85E-07	4.82E-07	5.64E-07	9.22E-08
Ljwgs_029495.1_at	-4.24334475	-4.803639078	-4.430207096	-5.236251389	2.12E-09	2.07E-09	1.15E-09	1.29E-10
Ljwgs_106878.1_at	-4.237352202	-3.976827137	-3.653754185	-3.64663628	6.20E-09	5.87E-08	3.51E-08	3.22E-08
Ljwgs_052243.1_s_at	-4.236041838	-4.295576965	-3.977349145	-3.84391554	2.26E-10	9.04E-10	4.65E-10	6.43E-10
gi45351964_at	-4.233363321	-3.889693237	-4.407180447	-4.973319696	3.75E-08	4.26E-07	2.12E-08	4.30E-09
TC11332_at	-4.231945648	-4.591881187	-4.140594596	-5.413876383	9.23E-10	1.54E-09	1.13E-09	3.54E-11
chr2.CM0749.36_at	-4.225617631	-3.775539723	-2.692876862	-2.498460553	1.21E-07	1.83E-06	1.83E-05	3.81E-05
Ljwgs_079707.1_at	-4.224865264	-4.926145084	-5.94154527	-4.815926891	2.25E-09	1.53E-09	2.77E-11	3.63E-10
Ljwgs_052482.1_at	-4.221331449	-4.475949696	-4.094773337	-4.689942072	1.15E-07	2.43E-07	1.53E-07	2.74E-08
Ljwgs_022837.0.2_at	-4.209305885	-2.425561199	-2.259286986	-3.646842984	5.39E-11	2.13E-07	1.09E-07	2.77E-10
TC19632_at	-4.207878713	-3.933127344	-4.478527517	-4.80418749	3.43E-10	3.70E-09	1.45E-10	5.66E-11
Ljwgs_051816.1_at	-4.204149053	-4.340905321	-4.42446295	-4.648121016	9.59E-10	2.95E-09	4.65E-10	2.29E-10
chr1.TM1284.10_at	-4.1929686	-3.70424014	-3.19543855	-2.409461135	9.23E-06	0.000115317	0.000142135	0.001714107
Ljwgs_016949.2_at	-4.190943866	-4.11097496	-4.158645117	-4.13509206	6.31E-10	3.62E-09	6.35E-10	6.14E-10
Ljwgs_070946.1_at	-4.18241557	-4.725929936	-4.305614956	-4.704635038	2.44E-07	2.42E-07	1.59E-07	5.10E-08
chr2.CM0124.58_s_at	-4.182179473	-4.452085265	-4.060732113	-4.405622849	4.31E-05	7.63E-05	5.35E-05	2.15E-05
gi45350499_at	-4.180063758	-4.156624258	-4.556918271	-5.105733131	3.43E-10	1.73E-09	1.08E-10	2.36E-11
chr3.CM0116.34_at	-4.172006785	-6.55745985	-5.988800663	-6.070451275	1.53E-07	2.84E-09	1.78E-09	1.34E-09
chr1.TM0952.16_at	-4.166057166	-3.980040844	-4.382095838	-4.782313406	1.00E-08	7.42E-08	4.90E-09	1.48E-09
chr4.CM0026.28.1_s_at	-4.162889596	-4.440139884	-4.284743183	-4.69278238	3.83E-08	7.50E-08	2.50E-08	7.32E-09
Ljwgs_014954.1_at	-4.161466749	-4.825714254	-5.188349693	-5.461962566	5.53E-05	4.12E-05	4.76E-06	2.51E-06
chr4.CM0288.54_s_at	-4.15670058	-1.652861821	1.182339443	1.521666484	5.88E-08	0.002690186	0.011872787	0.001865933
chr2.CM0695.25_at	-4.155148696	-3.958294821	-3.285003327	-4.282068621	6.40E-06	3.90E-05	7.15E-05	3.94E-06
Ljwgs_030253.1_at	-4.154500972	-4.851685679	-4.862686385	-5.520481234	7.43E-08	5.01E-08	1.03E-08	1.94E-09
chr2.CM0249.104_s_at	-4.152546745	-3.849265221	-3.704419407	-4.860175344	1.74E-08	1.84E-07	6.28E-08	2.07E-09
Ljwgs_137016.1_at	-4.139146923	-4.295824468	-3.509489608	-4.208187357	6.61E-08	1.80E-07	4.21E-07	4.55E-08
Ljwgs_018845.1_at	-4.125004634	-5.541882963	-4.461065544	-5.578819894	4.31E-08	5.17E-09	1.54E-08	8.71E-10
gi45615942_at	-4.12390425	-4.229459037	-4.358421595	-4.232943791	4.44E-07	1.35E-06	2.14E-07	2.76E-07
chr5.CM0260.24.2_at	-4.123489696	-3.976323423	-3.82245124	-3.918336353	1.08E-06	6.31E-06	2.32E-06	1.64E-06
Ljwgs_063002.1_at	-4.123469427	-4.016793201	-2.643671768	-3.158126212	8.27E-09	4.94E-08	1.44E-06	1.72E-07
Ljwgs_068407.1_s_at	-4.116672061	-4.468444872	-4.145735004	-4.523625733	4.53E-13	7.50E-13	3.81E-13	1.18E-13
Ljwgs_077292.1_at	-4.113903743	-4.547066827	-4.128571845	-4.34982494	6.92E-08	8.90E-08	6.10E-08	2.97E-08
Ljwgs_040773.1_at	-4.104427511	-4.64774473	-2.729765515	-3.606091464	2.87E-06	2.78E-06	0.000191709	1.03E-05
Ljwgs_012445.1_at	-4.101997006	-3.372885527	-1.52688575	-1.63966406	8.57E-06	0.00021423	0.030839829	0.020123466
chr4.CM0131.57_at	-4.099694774	-5.606117951	-4.561878219	-4.45826194	2.34E-09	2.20E-10	5.71E-10	6.84E-10
TC11191_at	-4.09882455	-3.432517058	-2.847445616	-3.764720946	1.02E-09	4.01E-08	8.07E-08	2.43E-09
Ljwgs_026378.1_at	-4.086164376	-4.599390818	-4.856296064	-5.22051772	1.89E-11	1.92E-11	1.83E-12	6.89E-13
Ljwgs_077052.1_at	-4.082735488	-4.657375099	-4.541918413	-4.627905673	1.34E-06	1.20E-06	3.60E-07	2.67E-07
Ljwgs_012158.1_at	-4.081357376	-5.492068441	-6.477160788	-7.711140948	8.80E-07	1.13E-07	3.25E-09	3.33E-10
chr1.CM0113.31_at	-4.081030269	-5.646417635	-4.339455424	-5.247742266	0.000145814	1.81E-05	7.40E-05	9.35E-06
Ljwgs_022785.1_at	-4.08089847	-3.530221283	-3.856249368	-4.516312039	2.56E-09	6.59E-08	4.78E-09	6.07E-10
chr1.CM0113.47_at	-4.079625636	-3.256192247	-3.396387283	-3.33982972	4.86E-10	3.52E-08	4.40E-09	4.83E-09
Ljwgs_104176.1_at	-4.07597304	-3.416015767	-4.700459376	-4.375517827	1.13E-06	2.95E-05	1.99E-07	4.19E-07
Ljwgs_023474.1_at	-4.075355322	-4.691917063	-3.617564577	-4.844506551	9.54E-07	7.58E-07	3.35E-06	1.07E-07
chr6.CM0738.33_at	-4.070326367	-4.136243721	-4.130453775	-4.339990076	1.29E-07	4.46E-07	1.01E-07	5.08E-08
gi7613821_at	-4.064520467	-4.424741485	-3.629231654	-3.92550423	4.63E-06	6.87E-06	1.47E-05	5.86E-06
gi45614135_at	-4.061090757	-4.734747681	-4.534239737	-5.152815693	1.67E-06	1.16E-06	4.26E-07	8.84E-08
chr4.TM0844.5_at	-4.059107258	-3.914626256	-4.585306131	-4.113422055	5.98E-09	4.10E-08	1.23E-09	4.20E-09
CM1488.47_at	-4.048054617	-3.824615887	-3.481624784	-3.689107249	3.56E-09	3.21E-08	2.13E-08	9.37E-09
Ljwgs_128280.1_at	-4.047165137	-5.178406043	-4.703579499	-5.313917654	7.59E-07	1.78E-07	1.22E-07	2.55E-08
Ljwgs_099365.1_s_at	-4.046213349	-2.757872784	-3.333176461	-3.510284084	8.49E-09	3.20E-06	8.13E-08	3.97E-08
Ljwgs_044050.1_at	-4.044504477	-4.005338277	-4.9784346	-4.193239187	2.28E-08	1.08E-07	1.63E-09	1.20E-08
Ljwgs_131670.1_at	-4.042178083	-4.173121927	-4.370745843	-4.36128033	1.78E-07	5.10E-07	6.48E-08	6.12E-08
chr1.CM0122.56_at	-4.036270248	-4.601869962	-4.993331717	-5.260106833	2.57E-10	2.36E-10	1.55E-11	7.68E-12
chr5.CM0200.104_at	-4.035861972	-4.173455534	-3.157938314	-3.438872272	3.22E-06	8.46E-06	4.20E-05	1.61E-05
Ljwgs_005511.1_at	-4.035524616	-5.066022848	-4.332632398	-4.721732739	2.10E-09	5.80E-10	8.03E-10	2.46E-10
chr5.CM0095.33_at	-4.034631067	-3.696370848	-3.54320322	-2.938027023	1.03E-05	8.88E-05	3.74E-05	0.000230537
Ljwgs_024745.1_at	-4.027646582	-4.042209983	-4.340279625	-4.38801012	6.22E-10	2.70E-09	2.19E-10	1.77E-10
chr1.CM0010.20_at	-4.026469103	-3.666238423	-3.393504065	-5.084930131	5.08E-09	7.00E-08	3.82E-08	2.36E-10
Ljwgs_016975.1_at	-4.022171204	-2.630588143	-2.244643478	-3.629732254	1.58E-06	0.000441457	0.000590256	4.29E-06
Ljwgs_004719.2_at	-4.021706319	-4.386902677	-4.345553274	-4.636859768	4.33E-10	6.90E-10	1.49E-10	6.20E-11
Ljwgs_044016.1_s_at	-4.013852212	-6.202896192	-5.802683813	-6.561894531	4.50E-07	1.08E-08	5.03E-09	9.86E-10
chr1.CM0591.17_at	-4.012773051	-4.278508402	-4.553414158	-5.119018644	8.47E-07	1.63E-06	1.79E-07	4.06E-08
Ljwgs_010278.3_at	-4.002559967	-5.356302033	-3.793613355	-4.844831081	8.40E-08	1.10E-08	1.47E-07	6.92E-09
Ljwgs_016401.1_at	-4.002141081	-4.8426494	-4.974281809	-5.11791156	5.31E-08	2.31E-08	3.44E-09	2.17E-09
chr3.TM1089.7_at	-3.998807455	-3.970778415	-3.474428018	-3.874556797	7.11E-10	3.52E-09	3.68E-09	8.63E-10
chr1.TM1078.2.2_at	-3.994628972	-3.63067503	-3.729004055	-4.836557423	2.60E-08	3.35E-07	5.37E-08	2.03E-09
Ljwgs_019937.1_at	-3.984503541	-3.178116302	-4.178376497	-4.676504384	2.71E-09	1.84E-07	1.41E-09	3.09E-10
Ljwgs_097410.1_at	-3.984453103	-4.504035177	-2.820382599	-2.957012303	2.68E-06	2.66E-06	9.88E-05	5.81E-05
chr2.TM0889.12_at	-3.978086721	-3.989824957	-4.507220735	-4.149869192	3.26E-09	1.43E-08	6.47E-10	1.62E-09
chr2.CM0249.105_at	-3.97711978	-2.962311111	-2.577937233	-3.640310931	5.43E-07	5.19E-05	5.87E-05	1.27E-06
Ljwgs_089550.1_at	-3.97325664	-4.059669227	-4.220774707	-4.1562125	1.69E-08	5.63E-08	7.46E-09	7.99E-09
chr2.CM0008.58.1_at	-3.971815879	-4.141995046	-3.358664861	-2.996074664	1.77E-06	4.24E-06	1.04E-05	3.31E-05
gi45348931_at	-3.967190595	-3.385923037	-2.835015498	-3.266006416	1.33E-10	4.42E-09	8.09E-09	1.25E-09
chr3.CM0216.97_at	-3.959297255	-3.180623481	-2.552263341	-2.456549902	6.51E-07	2.80E-05	7.29E-05	0.000100969
chr3.CM0690.11_at	-3.955182928	-3.793155119	-3.063221031	-3.43489408	2.74E-13	2.27E-12	7.28E-12	1.57E-12
chr6.CM0437.19_at	-3.955099717	-4.372314527	-4.482837104	-5.112338573	5.70E-07	7.28E-07	1.22E-07	2.27E-08
Ljwgs_020880.1_at	-3.950355834	-4.186651808	-4.068536713	-4.412297209	1.81E-07	3.80E-07	1.19E-07	4.08E-08
chr1.TM0989.10_at	-3.94161773	-3.76549268	-4.547762956	-4.385930573	4.97E-09	3.87E-08	7.94E-10	1.11E-09
Ljwgs_081645.1_at	-3.940698431	-4.253801327	-2.996553391	-3.006352955	4.97E-08	8.39E-08	1.11E-06	9.95E-07
Ljwgs_027410.1_at	-3.93489599	-5.122111437	-5.452716255	-5.725934796	3.42E-08	6.06E-09	5.64E-10	2.77E-10
chr5.CM0953.8_at	-3.932521683	-3.011303568	-3.151534176	-3.335964048	3.14E-08	2.88E-06	3.91E-07	1.87E-07
chr5.TM1392.8_at	-3.932387569	-3.356257568	-3.034530685	-2.834508954	3.91E-09	1.18E-07	8.52E-08	1.75E-07
Ljwgs_012005.2_at	-3.930596971	-3.306546153	-1.657490561	-2.064761067	1.27E-09	4.69E-08	2.75E-05	2.33E-06
chr1.TM0507.12_at	-3.930587973	-4.475337579	-3.2034424	-5.077401251	2.97E-07	2.71E-07	2.84E-06	1.16E-08
Ljwgs_031182.1_at	-3.927134628	-4.664125541	-4.209437661	-4.276191254	9.63E-10	5.30E-10	3.72E-10	2.77E-10
Ljwgs_010110.1_at	-3.925972749	-3.849019369	-3.907481185	-3.835937734	3.08E-07	1.58E-06	2.98E-07	3.42E-07
Ljwgs_032481.1_at	-3.919011438	-3.690535804	-3.357031229	-2.960296381	3.12E-08	2.67E-07	1.79E-07	7.13E-07
Ljwgs_056923.1_at	-3.918733507	-4.420172161	-4.259075828	-4.166178851	2.89E-11	2.90E-11	8.92E-12	1.15E-11
chr3.CM0176.28_at	-3.915975967	-3.930408281	-3.862418392	-4.09865372	2.28E-06	8.33E-06	2.41E-06	1.15E-06
chr4.CM0025.32_at	-3.915321013	-4.714669033	-3.772376978	-4.402990597	1.60E-09	7.39E-10	2.36E-09	3.09E-10
Ljwgs_119221.2_at	-3.915158803	-4.601512644	-4.143234983	-4.807294052	6.96E-08	4.34E-08	3.29E-08	4.78E-09
chr1.CM0147.10_at	-3.909291811	-3.770266708	-4.045921898	-4.060248635	5.39E-11	4.18E-10	3.17E-11	2.87E-11
chr1.CM0105.51_at	-3.907686676	-4.007583332	-3.778841048	-4.361248989	4.14E-08	1.29E-07	5.61E-08	8.96E-09
chr3.CM0724.24_at	-3.906658023	-4.234647526	-4.127216064	-4.327460733	3.95E-09	6.69E-09	1.89E-09	9.38E-10
chr3.CM0216.33.1_at	-3.90387215	-3.513974982	-3.635717885	-3.658364271	2.81E-09	4.52E-08	6.30E-09	5.21E-09
chr1.CM0206.61_at	-3.901353478	-3.678583538	-3.399878763	-3.786062034	9.31E-08	7.66E-07	4.27E-07	1.13E-07
Ljwgs_056053.1_s_at	-3.898673965	-4.636361131	-4.464002334	-5.030005014	2.04E-07	1.11E-07	3.81E-08	7.98E-09
chr4.CM0126.139_at	-3.898423622	-3.704750793	-2.776147403	-2.837561848	1.22E-08	9.61E-08	6.22E-07	4.49E-07
Ljwgs_022902.1.1_s_at	-3.894204609	-3.332960199	-4.266326271	-4.185626527	6.88E-10	2.09E-08	1.96E-10	2.31E-10
Ljwgs_020805.2_at	-3.892629472	-3.688359993	-3.43439651	-4.11015655	4.18E-07	3.10E-06	1.60E-06	1.88E-07
Ljwgs_050547.2_at	-3.892358341	-3.671461114	-2.800451865	-3.428852428	8.91E-08	7.35E-07	3.66E-06	3.36E-07
Ljwgs_025279.1_at	-3.8900055	-5.32932571	-3.549242031	-4.389158902	4.78E-05	5.96E-06	0.000110849	1.14E-05
Ljwgs_053689.1_at	-3.889096417	-4.04548728	-3.360956029	-3.208689482	7.24E-05	0.000157137	0.000276765	0.000407289
chr4.CM0234.33.1_at	-3.888169656	-4.308013235	-3.464182333	-4.315672407	2.22E-08	2.78E-08	8.10E-08	5.06E-09
TM1221.15_at	-3.887930678	-3.169209416	-3.533379784	-4.17875947	7.27E-10	3.97E-08	2.18E-09	2.44E-10
gi45404437_at	-3.883459219	-3.785254463	-1.135426029	-2.057961825	1.35E-06	6.94E-06	0.045242138	0.000797681
TM0906.1.1_at	-3.882246023	-3.811264968	-4.570316382	-4.92439898	2.99E-06	1.39E-05	4.24E-07	1.66E-07
Ljwgs_055175.1_at	-3.879860598	-4.708486067	-5.789305978	-3.979047625	6.64E-06	2.97E-06	6.06E-08	4.32E-06
Ljwgs_089735.1_at	-3.879436846	-2.554574062	-1.894382498	-1.73394136	3.03E-06	0.000697915	0.002913476	0.005403462
chr5.CM0239.15_at	-3.87563083	-3.844693513	-3.48750831	-3.269474396	1.68E-08	7.88E-08	5.44E-08	1.08E-07
Ljwgs_048995.1_s_at	-3.874071335	-4.689875368	-3.905559244	-3.737028483	6.55E-06	3.01E-06	5.49E-06	8.37E-06
chr2.CM0168.12_at	-3.871429156	-2.497574915	-2.577347097	-2.514688683	1.95E-10	1.84E-07	2.77E-08	3.34E-08
chr4.CM0025.38_at	-3.871048695	-2.761901871	-3.740319845	-4.41363361	3.38E-08	6.71E-06	4.63E-08	5.59E-09
chr6.BM1714.7_at	-3.865972119	-4.930298062	-1.791073947	-3.36465311	9.19E-05	2.59E-05	0.032131483	0.000310766
Ljwgs_109425.1.1_at	-3.864556616	-4.410981974	-3.178829669	-2.508122766	4.39E-08	3.84E-08	3.99E-07	5.53E-06
Ljwgs_039243.1_at	-3.860799259	-5.260922908	-6.147732181	-6.782545923	1.04E-05	1.28E-06	4.56E-08	1.25E-08
BM1625.16_at	-3.858180242	-4.049762586	-3.619867185	-4.128088504	3.11E-08	7.35E-08	6.04E-08	1.12E-08
chr3.CM0005.21.1_s_at	-3.853578278	-3.818570573	-3.691842305	-4.025707872	7.10E-10	3.59E-09	1.12E-09	3.36E-10
chr5.CM0200.88_at	-3.852753748	-5.994432144	-5.567801018	-5.5299731	0.000518319	2.16E-05	1.21E-05	1.22E-05
Ljwgs_101390.1_s_at	-3.847131452	-4.628432366	-4.580973715	-5.506683874	5.20E-08	2.42E-08	5.71E-09	5.27E-10
Ljwgs_058334.1_at	-3.846633919	-4.393217194	-5.406711174	-5.51417059	7.58E-06	6.61E-06	1.43E-07	1.04E-07
Ljwgs_063269.1_at	-3.846182501	-4.133613616	-2.446021539	-2.114751113	9.05E-12	1.68E-11	2.57E-09	1.38E-08
TM1227.11_at	-3.842593456	-5.133222774	-4.504457588	-4.833685799	1.03E-08	1.29E-09	1.33E-09	4.94E-10
Ljwgs_028184.1_at	-3.842141495	-5.148988886	-3.029635984	-6.108312146	2.36E-05	3.59E-06	0.000234623	1.05E-07
chr5.CM0909.45_at	-3.841605513	-4.874110818	-4.93426013	-4.472848671	3.30E-05	9.32E-06	1.93E-06	5.49E-06
chr4.CM0617.66_at	-3.839979422	-3.431424239	-2.790834542	-3.760833609	1.30E-07	1.96E-06	4.65E-06	1.41E-07
chr2.CM0008.62_at	-3.839450929	-4.13434884	-3.302066093	-3.422060036	2.87E-08	5.01E-08	1.57E-07	9.50E-08
Ljwgs_010025.1_at	-3.839077634	-3.227556834	-3.523587792	-3.671897682	1.15E-10	4.67E-09	3.13E-10	1.71E-10
Ljwgs_069843.1_at	-3.838266004	-3.825771583	-3.943512498	-4.523050479	3.24E-09	1.53E-08	2.17E-09	3.54E-10
chr2.CM0168.11_at	-3.837467061	-2.723395396	-2.293199792	-2.099505373	4.49E-07	7.16E-05	0.00011209	0.000250872
gi45352245_at	-3.83710854	-4.333428675	-4.93676958	-4.977625137	1.22E-05	1.20E-05	6.51E-07	5.51E-07
chr6.BM1714.2.1_s_at	-3.834479848	-4.600726947	-1.697598124	-3.041094356	7.41E-05	3.93E-05	0.036420818	0.000594752
Ljwgs_112262.1_at	-3.834149805	-3.326379147	-2.619764056	-3.298954472	1.20E-10	3.30E-09	1.27E-08	6.59E-10
chr3.CM0106.54_at	-3.832838058	-3.653848097	-4.293248402	-4.205937676	1.31E-08	9.95E-08	2.98E-09	3.45E-09
gi45400467_at	-3.831759062	-1.795767187	-2.852671233	-2.656049138	2.23E-07	0.001789223	5.91E-06	1.21E-05
Ljwgs_023727.1_at	-3.831514378	-2.780723929	-3.799484058	-3.943824167	1.19E-12	3.83E-10	1.27E-12	7.54E-13
chr6.TM0306.11_at	-3.830070498	-3.783255076	-1.505151918	-3.137795868	1.15E-06	5.11E-06	0.007526616	9.13E-06
Ljwgs_124120.1_s_at	-3.82869888	-3.360548309	-3.461674461	-4.320553723	6.59E-07	1.11E-05	1.90E-06	1.37E-07
TM1226.7_at	-3.824541911	-3.794640245	-3.377233042	-3.541014856	1.81E-06	7.54E-06	6.62E-06	3.68E-06
Ljwgs_118984.2_s_at	-3.82053096	-4.287795535	-3.471340673	-5.132384015	1.78E-05	1.86E-05	4.43E-05	5.50E-07
chr2.CM0608.37_at	-3.819995169	-3.770889412	-4.58871425	-4.749120669	1.60E-07	7.67E-07	1.66E-08	9.74E-09
chr2.CM0008.53_at	-3.818405907	-4.585606001	-3.836200999	-3.991166745	2.18E-10	1.03E-10	1.90E-10	1.08E-10
Ljwgs_024646.1_at	-3.817403841	-3.829699764	-3.849988378	-3.756835335	2.38E-09	1.04E-08	1.99E-09	2.42E-09
gi45352425_at	-3.81147037	-3.952032396	-4.158640193	-4.003300903	1.62E-09	4.73E-09	5.05E-10	7.36E-10
Ljwgs_007226.2.1_s_at	-3.808608173	-3.0506348	-2.554491278	-3.369671059	8.68E-11	6.40E-09	1.17E-08	3.38E-10
TM0548.5_at	-3.80736456	-5.50265527	-3.018102227	-3.185438158	0.00027666	2.30E-05	0.001951325	0.001206496
gi45617738_at	-3.801260114	-2.899137016	-3.088280578	-3.274541471	6.54E-10	7.89E-08	7.87E-09	3.42E-09
Ljwgs_083784.1_at	-3.799094889	-4.120359497	-4.446274332	-4.605114095	9.27E-07	1.47E-06	1.37E-07	8.29E-08
Ljwgs_048530.1_at	-3.797388211	-3.243712784	-3.335159722	-3.47214494	1.64E-06	3.40E-05	6.39E-06	3.84E-06
Ljwgs_038880.1_at	-3.795357662	-3.412636654	-3.609112992	-3.8505503	3.60E-09	5.89E-08	6.31E-09	2.56E-09
Ljwgs_032901.1_s_at	-3.794315396	-4.16870847	-2.372909373	-2.200577291	3.15E-09	4.53E-09	7.94E-07	1.76E-06
chr2.CM0191.30_at	-3.784536623	-3.173767895	-3.104885585	-4.004159356	1.08E-07	3.36E-06	9.88E-07	4.65E-08
Ljwgs_062110.1_at	-3.780859598	-3.831924786	-3.53444904	-2.810353522	1.35E-06	4.52E-06	2.64E-06	3.04E-05
Ljwgs_026920.1_at	-3.778281802	-3.992622602	-2.973007601	-3.263562462	6.86E-09	1.55E-08	1.15E-07	3.40E-08
chr5.CM0096.105_at	-3.776743835	-3.171230787	-4.198038534	-3.991044064	1.38E-08	4.65E-07	3.44E-09	5.76E-09
Ljwgs_006063.2.1_at	-3.77626877	-3.298260084	-3.424963143	-3.495314806	9.37E-09	2.03E-07	2.83E-08	1.97E-08
Ljwgs_046321.1_at	-3.775754775	-3.490633749	-3.004591046	-3.668482469	9.90E-07	9.20E-06	1.16E-05	1.16E-06
chr4.CM0026.6_at	-3.771698473	-3.838422532	-2.98568388	-3.489969025	4.25E-07	1.41E-06	5.53E-06	8.85E-07
Ljwgs_145417.1_at	-3.770954695	-4.033185138	-4.664725153	-4.899408306	5.01E-09	9.96E-09	3.30E-10	1.64E-10
chr1.CM0088.36.2_at	-3.766158898	-3.645067854	-3.364123839	-2.773400851	3.36E-06	1.81E-05	1.08E-05	7.72E-05
gi45635212_at	-3.759308139	-3.506888238	-1.992738076	-2.397005223	5.23E-08	4.93E-07	5.98E-05	7.89E-06
Ljwgs_016325.1_at	-3.758622381	-3.635763797	-3.32381374	-3.832148111	7.98E-08	4.94E-07	3.12E-07	5.35E-08
Ljwgs_018781.1_at	-3.751354571	-4.026138275	-4.053639778	-4.294522211	3.84E-08	7.00E-08	1.38E-08	6.09E-09
TC12863_at	-3.748084197	-3.656746612	-4.408296622	-4.738968378	1.83E-09	1.12E-08	2.19E-10	8.24E-11
chr5.CM0239.31_at	-3.744113017	-2.091417503	-2.512462392	-3.829011536	0.000169571	0.032200383	0.004711514	0.000120269
chr5.CM0311.6_at	-3.742026656	-3.890944246	-3.747840137	-4.094817208	5.50E-09	1.53E-08	5.03E-09	1.50E-09
chr2.CM0695.46_at	-3.730229085	-2.943097815	-2.558041576	-2.892324882	2.43E-08	1.62E-06	1.82E-06	4.12E-07
Ljwgs_037348.0.1_at	-3.729827138	-4.171072628	-3.085220496	-3.312095029	2.83E-11	3.15E-11	2.87E-10	1.09E-10
chr4.CM0026.51_at	-3.716645862	-3.270387919	-3.461310689	-3.599837732	2.14E-09	4.50E-08	4.73E-09	2.62E-09
Ljwgs_050733.1_at	-3.715572241	-3.977156825	-4.310792459	-4.451996738	6.85E-09	1.33E-08	1.01E-09	6.06E-10
chr3.CM0047.27_at	-3.710835025	-3.134337645	-3.666372402	-4.727118887	3.60E-09	1.24E-07	3.92E-09	1.52E-10
Ljwgs_011435.1_at	-3.705199284	-3.847696772	-3.911845136	-4.316621388	6.85E-07	1.79E-06	3.34E-07	9.73E-08
Ljwgs_147689.1_at	-3.696120087	-4.669053269	-3.782209371	-4.910035866	6.24E-09	1.59E-09	4.35E-09	1.54E-10
chr3.CM0091.70_at	-3.695824724	-4.902214142	-4.429742554	-4.500885258	4.55E-05	8.04E-06	5.97E-06	4.71E-06
Ljwgs_017486.1_at	-3.693560959	-3.964799038	-3.294988528	-3.223266656	3.52E-10	6.91E-10	1.38E-09	1.61E-09
Ljwgs_075204.1.1_s_at	-3.690998488	-4.374343099	-4.556336363	-4.004304368	8.68E-08	4.90E-08	6.30E-09	2.74E-08
chr2.CM0608.50_x_at	-3.688962815	-3.445401215	-2.683427288	-3.06430439	8.61E-08	7.93E-07	3.12E-06	6.43E-07
Ljwgs_037030.1_at	-3.687333249	-2.764270499	-3.408772864	-3.433175467	8.66E-10	1.27E-07	2.10E-09	1.73E-09
chr1.TM1573.5_at	-3.687053943	-3.997154156	-4.478608983	-4.418762262	2.57E-10	4.55E-10	1.98E-11	2.26E-11
Ljwgs_009191.1_at	-3.686400899	-3.323689001	-2.142771949	-3.119649953	1.69E-09	2.73E-08	1.03E-06	1.11E-08
Ljwgs_064998.1_at	-3.685426695	-5.305057285	-4.010983989	-4.09524199	7.96E-06	5.11E-07	2.83E-06	2.10E-06
chr5.CM0077.22_s_at	-3.682502438	-4.790747156	-4.802638804	-4.56094563	3.12E-06	6.23E-07	1.36E-07	2.28E-07
chr1.TM1305.1_at	-3.682443238	-4.748853851	-4.137375732	-6.038013349	0.001529888	0.000469934	0.000520706	1.13E-05
chr3.CM0690.6_at	-3.679791832	-3.758840216	-4.238587489	-3.790107606	4.55E-08	1.49E-07	7.52E-09	2.64E-08
Ljwgs_029070.1_at	-3.676655002	-2.796969911	-3.108559284	-3.980470153	3.88E-07	3.10E-05	2.41E-06	1.30E-07
chr2.CM0608.50_at	-3.674369394	-3.130359229	-2.490680503	-3.238161269	5.81E-06	0.000109252	0.000290518	1.98E-05
Ljwgs_007566.1_at	-3.673266144	-4.027149561	-3.161814622	-3.04764165	5.43E-08	7.62E-08	2.90E-07	4.12E-07
chr1.CM0378.15_at	-3.6730856	-3.241930035	-2.68067971	-3.047852573	6.34E-10	1.33E-08	2.83E-08	5.25E-09
chr4.CM0087.47_at	-3.668674799	-2.552673844	-2.552094387	-2.871448406	2.81E-07	5.83E-05	1.54E-05	3.98E-06
Ljwgs_090327.1_at	-3.668092519	-3.951898787	-3.658623139	-3.846812771	1.43E-05	2.31E-05	1.34E-05	7.31E-06
chr6.CM0041.8_at	-3.667631364	-3.675048095	-3.700822516	-4.109352847	2.36E-10	1.09E-09	1.95E-10	4.95E-11
Ljwgs_015478.3_at	-3.665222118	-4.332499398	-4.13895125	-5.789888312	4.41E-10	2.56E-10	8.84E-11	1.08E-12
gi45348411_at	-3.663675074	-5.261951452	-3.836707445	-4.44294304	0.000792963	8.05E-05	0.000486563	0.000116761
Ljwgs_067001.1_at	-3.659945932	-3.301666438	-3.295037653	-3.298076562	4.47E-11	7.76E-10	1.55E-10	1.43E-10
gi13884220_at	-3.657284376	-4.209388474	-3.562906793	-3.816955435	7.29E-08	5.86E-08	9.29E-08	3.68E-08
chr3.CM0216.23_at	-3.65228129	-2.421719388	-3.137613723	-3.114701899	5.83E-12	5.05E-09	3.88E-11	4.03E-11
Ljwgs_048332.1_at	-3.6489124	-2.433594753	-3.162765252	-3.138332891	1.10E-06	0.000274454	5.02E-06	5.14E-06
Ljwgs_011022.2_at	-3.647900737	-2.640127018	-2.668398519	-3.42582268	6.11E-06	0.000527956	0.000147206	1.04E-05
Ljwgs_041205.1_s_at	-3.643725322	-2.723460276	-4.769861201	-4.785566322	3.11E-07	3.07E-05	1.16E-08	9.90E-09
Ljwgs_130410.1_at	-3.639989832	-3.92072398	-4.026195335	-4.637628095	9.52E-09	1.69E-08	2.50E-09	3.85E-10
Ljwgs_005760.1_at	-3.639934837	-2.441053207	-2.644043311	-2.964340437	1.09E-07	3.75E-05	3.96E-06	1.01E-06
Ljwgs_047458.1_at	-3.636849573	-4.26438685	-4.16387256	-4.367014758	4.54E-07	2.91E-07	8.55E-08	4.39E-08
Ljwgs_015311.2_s_at	-3.634571131	-3.96181882	-3.471559459	-3.054294995	2.46E-08	3.72E-08	3.90E-08	1.64E-07
gi45354873_at	-3.634107623	-3.534731155	-3.296854242	-3.414059977	1.26E-11	8.61E-11	4.01E-11	2.41E-11
Ljwgs_107144.1_at	-3.63159669	-3.910325926	-3.257056463	-3.584649915	1.41E-06	2.42E-06	4.40E-06	1.39E-06
chr4.CM0061.18_at	-3.628747893	-6.32024128	-3.762684953	-4.345456846	0.001968213	3.46E-05	0.001368134	0.000374017
Ljwgs_124834.1_s_at	-3.624652909	-2.988811346	-2.374424365	-3.084062228	1.64E-08	6.76E-07	2.13E-06	9.58E-08
Ljwgs_016401.1_x_at	-3.624256716	-4.115869217	-4.556731719	-4.50491092	6.92E-09	6.48E-09	3.72E-10	3.84E-10
Ljwgs_078537.1_x_at	-3.618378473	-3.674996562	-3.04537038	-5.472579804	0.000163353	0.000428358	0.000740481	1.74E-06
Ljwgs_007579.2_at	-3.615367834	-4.01863082	-3.825621344	-4.311188083	1.07E-06	1.28E-06	5.06E-07	1.17E-07
Ljwgs_095173.1_at	-3.61133889	-2.997743771	-2.412772938	-2.960727086	6.90E-08	2.47E-06	6.57E-06	6.03E-07
chr4.CM0739.26_at	-3.611220909	-4.466650026	-4.380173555	-4.242500188	1.46E-07	4.96E-08	1.34E-08	1.77E-08
chr1.CM0063.42_s_at	-3.607527335	-3.469846996	-3.306404095	-4.048283269	3.30E-05	0.000158699	7.41E-05	8.19E-06
TM1223.10_at	-3.607524005	-2.512986249	-2.977697951	-2.958472684	3.05E-10	1.15E-07	3.13E-09	3.05E-09
chr3.CM0253.25.2_at	-3.605098112	-3.066603048	-2.453252394	-3.210755314	5.27E-05	0.000746709	0.001701748	0.000146686
chr2.CM0056.26_at	-3.603359896	-3.549887765	-3.30401533	-3.585600026	4.79E-07	2.28E-06	1.18E-06	4.28E-07
chr5.CM0200.1.3_s_at	-3.597485139	-2.899404779	-2.56751648	-3.542704042	8.22E-09	4.60E-07	4.19E-07	8.13E-09
Ljwgs_072567.1_at	-3.595539851	-3.96446797	-2.851079433	-2.589975612	4.43E-09	6.09E-09	6.91E-08	1.98E-07
Ljwgs_023876.1_s_at	-3.584735557	-5.821454296	-6.221289192	-6.280652562	2.05E-07	2.58E-09	2.20E-10	1.81E-10
chr1.CM0361.22_at	-3.583619817	-3.207142408	-3.465706117	-3.456210697	2.84E-10	5.24E-09	4.05E-10	3.75E-10
Ljwgs_006355.3_at	-3.580914626	-3.395040434	-3.306846035	-3.800422862	2.06E-07	1.57E-06	4.78E-07	8.72E-08
chr5.CM0071.60_s_at	-3.578018267	-3.528352795	-1.463752716	-1.221000358	2.74E-10	1.55E-09	1.04E-05	6.69E-05
chr2.CM0304.14_at	-3.577000144	-2.775394471	-3.238843476	-3.292644288	8.96E-08	6.64E-06	2.65E-07	2.02E-07
Ljwgs_063195.1_at	-3.575305645	-4.521263272	-4.418590681	-4.661567939	1.75E-07	4.59E-08	1.29E-08	5.96E-09
chr3.CM0208.50_at	-3.573646579	-2.677320174	-2.9057076	-3.139484351	7.98E-10	1.19E-07	9.49E-09	3.28E-09
Ljwgs_010594.1_at	-3.571221516	-3.990345843	-4.091295134	-3.861779043	4.29E-09	4.99E-09	7.50E-10	1.37E-09
chr1.CM0009.20_at	-3.570923958	-3.236474446	-3.53578247	-4.023233474	9.62E-07	1.11E-05	9.73E-07	2.03E-07
Ljwgs_028478.1_at	-3.5706481	-3.22454686	-4.066683261	-3.558771686	2.33E-07	3.04E-06	4.58E-08	2.05E-07
Ljwgs_039126.1_at	-3.567242623	-2.060942833	-3.333708637	-3.553930745	3.93E-07	0.000455821	7.80E-07	3.47E-07
Ljwgs_028059.1_at	-3.566965308	-4.891584077	-4.017086438	-4.610272874	7.05E-06	7.83E-07	1.70E-06	3.23E-07
TM0843.31.1_at	-3.565936885	-3.039985849	-1.238782574	-1.334184726	1.23E-07	3.17E-06	0.004676707	0.002582965
TM0906.1.2_at	-3.564994171	-3.392073095	-3.884248415	-4.105709637	3.44E-05	0.000183322	1.26E-05	6.48E-06
chr1.TM0507.14_at	-3.558937294	-4.336426814	-3.152770824	-5.349382676	5.48E-06	2.33E-06	1.88E-05	4.11E-08
Ljwgs_078419.1_at	-3.5588443	-3.136490769	-3.160548844	-3.956645407	5.43E-06	7.36E-05	1.81E-05	1.40E-06
chr4.CM0061.18_x_at	-3.557875713	-6.95229674	-3.693595281	-4.405545811	0.00953249	9.67E-05	0.00705688	0.001829759
Ljwgs_008747.1_at	-3.553398758	-3.004168359	-2.408833522	-3.630349771	6.16E-05	0.000898832	0.001990603	4.29E-05
chr1.TM0811.11_at	-3.552984634	-3.320215755	-2.054389043	-1.573740734	2.82E-07	2.49E-06	0.000104985	0.001164422
chr1.CM0591.45.1_at	-3.547125742	-3.611830793	-3.413946622	-3.348168382	3.24E-06	1.01E-05	4.55E-06	5.32E-06
chr6.TM0821.12.1_s_at	-3.539193562	-3.879367754	-4.039735665	-4.592089097	9.04E-07	1.27E-06	1.78E-07	3.52E-08
Ljwgs_028605.1_at	-3.535817638	-3.731043913	-4.397147228	-4.325627192	1.16E-05	2.35E-05	9.15E-07	1.03E-06
chr5.CM0089.64_at	-3.533660954	-3.333617834	-3.074322381	-2.577867123	7.24E-09	6.37E-08	3.64E-08	2.68E-07
Ljwgs_051873.1_s_at	-3.530809754	-2.649055054	-2.092441314	-2.651340245	2.38E-06	0.000171325	0.000477924	4.58E-05
Ljwgs_056889.2_s_at	-3.530207438	-2.680396065	-3.600345368	-3.713976344	1.25E-05	0.000611433	9.14E-06	6.12E-06
Ljwgs_053543.1_at	-3.5282905	-3.596593021	-2.436502693	-2.455303117	2.03E-06	6.28E-06	9.81E-05	8.62E-05
Ljwgs_013129.1_at	-3.527718114	-3.43444127	-3.658383422	-3.778714084	4.69E-05	0.000196283	2.94E-05	1.97E-05
chr6.CM0066.5_at	-3.521408161	-3.43101815	-3.24217176	-3.120479651	3.42E-07	1.87E-06	8.07E-07	1.17E-06
Ljwgs_085768.1_at	-3.519709427	-4.307753069	-4.612450408	-4.432091273	1.99E-08	7.42E-09	6.47E-10	9.59E-10
chr3.CM0282.65_at	-3.518565609	-3.544626928	-3.410635309	-2.890818742	0.000269912	0.000731096	0.000333449	0.00137228
Ljwgs_048280.1_s_at	-3.518189282	-3.341301672	-3.445271355	-2.931422912	1.47E-09	1.25E-08	1.78E-09	1.16E-08
chr3.CM0155.27_at	-3.514230231	-2.839317581	-2.69498845	-2.580783827	1.63E-10	1.06E-08	4.10E-09	6.29E-09
chr6.TM1613.20_at	-3.512290575	-3.957381866	-2.714537512	-3.898334968	3.26E-10	3.57E-10	7.54E-09	7.60E-11
Ljwgs_109230.1.1_at	-3.512211494	-3.55988816	-4.008533133	-4.059228827	1.23E-07	4.41E-07	2.38E-08	1.82E-08
chr1.CM1409.4_at	-3.507910805	-2.701305672	-3.039386503	-3.106359053	7.22E-08	5.92E-06	3.60E-07	2.58E-07
TM1622.16.1_at	-3.506619845	-3.263933156	-3.682892978	-3.92188775	1.01E-07	9.67E-07	5.17E-08	2.20E-08
chr2.CM0360.11_at	-3.505734612	-4.700797783	-4.807857361	-4.785937417	0.000187882	3.31E-05	6.57E-06	6.50E-06
gi45355818_at	-3.505635018	-2.677873319	-3.278895083	-3.49235007	0.000468597	0.009621311	0.000781051	0.000430112
Ljwgs_013579.1_s_at	-3.505217608	-2.944626189	-1.83143189	-1.720557527	4.77E-06	0.000105257	0.002356991	0.003658791
Ljwgs_003602.1_at	-3.504935859	-2.783028293	-3.237640298	-4.087500568	5.37E-07	2.65E-05	1.21E-06	7.51E-08
Ljwgs_032961.1_s_at	-3.503485662	-3.030871096	-3.338929236	-3.476298774	7.57E-09	1.86E-07	1.26E-08	6.87E-09
chr5.CM0909.3_at	-3.498520713	-3.414364499	-3.699121721	-3.215718783	2.34E-06	1.16E-05	1.12E-06	5.15E-06
Ljwgs_025342.1_at	-3.495916559	-3.718109766	-2.746474921	-2.904579709	5.74E-05	0.000101592	0.000534494	0.000309185
TM1476.21.1_s_at	-3.490171484	-4.407431874	-3.501674129	-3.405364276	2.70E-10	6.64E-11	2.38E-10	3.09E-10
chr4.TM0597.25_at	-3.488003811	-3.200780775	-3.501671568	-3.384066701	9.10E-09	1.10E-07	7.97E-09	1.08E-08
Ljwgs_138483.1_s_at	-3.486882004	-3.067260171	-3.09268342	-2.434796272	3.84E-05	0.000422316	0.00011859	0.001023358
gi45414283_at	-3.47881392	-3.329305645	-3.244031327	-3.739067192	5.54E-07	3.63E-06	1.12E-06	2.02E-07
Ljwgs_021850.2_at	-3.476289279	-2.727300024	-2.09121432	-2.353305443	2.08E-09	1.71E-07	8.28E-07	1.96E-07
chr6.CM0037.47_at	-3.474833563	-4.144413146	-4.802073863	-5.549185163	2.39E-10	1.25E-10	3.40E-12	5.11E-13
chr4.CM0126.97_at	-3.473894293	-3.900627091	-4.142328363	-3.596721877	5.52E-10	6.11E-10	5.44E-11	2.95E-10
Ljwgs_046962.1_at	-3.469813906	-3.758443009	-4.648873449	-5.209581774	2.13E-10	3.82E-10	4.57E-12	9.95E-13
Ljwgs_101390.1_x_at	-3.467101747	-2.897623223	-4.114011514	-4.742766368	3.18E-06	7.76E-05	4.11E-07	7.20E-08
Ljwgs_040109.1_at	-3.466920686	-2.770512247	-3.127235751	-3.537773649	2.28E-09	1.51E-07	7.52E-09	1.46E-09
TM1644.13_at	-3.465218459	-4.337879274	-3.649337927	-5.078203075	1.01E-07	2.98E-08	5.04E-08	7.96E-10
Ljwgs_027830.1_at	-3.462281056	-2.413760278	-2.658171939	-2.972114368	2.84E-08	7.37E-06	5.79E-07	1.47E-07
Ljwgs_016211.1_at	-3.461793611	-3.531953465	-4.426138471	-4.258823881	1.37E-05	3.93E-05	7.93E-07	1.15E-06
Ljwgs_120222.2_at	-3.457530258	-3.934742531	-3.934849173	-3.94813635	2.64E-10	2.50E-10	4.81E-11	4.33E-11
Ljwgs_029677.1_at	-3.455902011	-3.718541599	-3.207196416	-3.312801756	8.82E-11	1.68E-10	2.07E-10	1.29E-10
Ljwgs_012461.1_at	-3.454319927	-4.123900007	-3.374371058	-3.977086055	5.06E-09	2.61E-09	6.31E-09	7.41E-10
chr4.CM0128.52_at	-3.452242019	-3.610638989	-4.467770008	-4.40904188	2.47E-08	6.10E-08	9.49E-10	9.95E-10
Ljwgs_094944.1_s_at	-3.450129739	-4.61011099	-4.705570154	-5.129544988	3.04E-07	4.15E-08	6.82E-09	2.10E-09
chr5.CM0299.45_at	-3.449704186	-3.66368327	-3.317089902	-2.993870579	2.80E-08	5.78E-08	4.09E-08	1.27E-07
TM1226.7_s_at	-3.445682778	-3.535709008	-3.195801537	-4.069986288	2.44E-06	6.99E-06	5.16E-06	3.04E-07
chr5.CM0200.79.1_at	-3.442809905	-3.254984766	-2.455408796	-2.509243814	1.35E-07	1.07E-06	5.97E-06	4.42E-06
Ljwgs_030699.1_at	-3.43707508	-3.676837314	-3.497717935	-3.690991054	1.23E-07	2.34E-07	9.31E-08	4.43E-08
Ljwgs_086126.1_at	-3.434948568	-3.503269319	-3.679684687	-3.601966236	7.08E-07	2.27E-06	2.92E-07	3.47E-07
chr5.CM0052.9.1_at	-3.431359367	-3.181471065	-2.132747681	-2.156125801	9.98E-11	1.21E-09	3.38E-08	2.66E-08
chr5.CM0200.88_s_at	-3.429156325	-5.96376154	-5.8217298	-5.945431098	0.00050129	6.24E-06	1.93E-06	1.42E-06
chr5.CM0956.33_at	-3.42685837	-3.872035909	-3.400668539	-3.605943522	5.91E-10	6.04E-10	5.93E-10	2.58E-10
chr4.CM0073.30.1_at	-3.425025886	-2.98689824	-3.67015862	-4.300874355	1.05E-07	2.11E-06	4.29E-08	5.58E-09
chr1.TM0671.14_at	-3.424615801	-3.90344359	-4.334434369	-4.184421846	2.78E-06	2.51E-06	1.70E-07	2.37E-07
Ljwgs_019635.0.1_at	-3.420293151	-2.713616006	-3.112485583	-3.137657856	1.97E-11	1.75E-09	6.10E-11	5.21E-11
Ljwgs_079860.1_at	-3.418806265	-3.264499359	-3.577119329	-3.106873547	2.39E-07	1.66E-06	1.30E-07	6.19E-07
TM0485.26_at	-3.418495226	-2.746552801	-3.116264006	-3.184455636	3.35E-07	1.53E-05	8.89E-07	6.47E-07
chr3.CM0216.61_s_at	-3.417057274	-1.976401458	-1.289514066	-1.898145678	2.94E-06	0.00200134	0.016657386	0.000962985
chr1.CM0010.35_s_at	-3.416603876	-3.237682516	-2.706348491	-3.04246816	3.03E-06	2.05E-05	3.51E-05	9.44E-06
Ljwgs_031423.1.1_at	-3.416133862	-3.05304126	-3.981311601	-4.338828811	2.90E-07	4.16E-06	4.38E-08	1.39E-08
Ljwgs_149305.1_s_at	-3.414778435	-3.959132553	-3.279733864	-3.236871122	2.52E-06	1.87E-06	3.61E-06	3.94E-06
Ljwgs_064894.1_at	-3.412290218	-3.933003605	-3.966700614	-4.294249221	1.06E-07	8.31E-08	1.63E-08	5.47E-09
Ljwgs_046403.1_at	-3.398859694	-4.341327494	-3.898477938	-4.568679889	2.45E-06	6.00E-07	4.64E-07	6.69E-08
gi45396605_at	-3.396677233	-3.365815481	-3.655455266	-4.761256625	3.69E-07	1.65E-06	1.44E-07	5.31E-09
Ljwgs_038483.2_at	-3.39428151	-3.807123371	-3.652422959	-3.140819042	1.95E-06	2.09E-06	7.64E-07	3.98E-06
Ljwgs_015975.1_at	-3.393539219	-3.187081173	-3.019794335	-3.486286796	1.50E-08	1.35E-07	5.55E-08	8.80E-09
CM0680.11.1_at	-3.392061522	-4.534481848	-4.044245512	-4.084638129	1.18E-05	1.81E-06	1.51E-06	1.26E-06
chr4.CM0087.59_at	-3.391115657	-3.5329917	-3.322940337	-3.766125299	2.28E-06	5.53E-06	2.60E-06	5.79E-07
chr3.CM0129.30_at	-3.390356827	-3.476641905	-3.562169033	-3.949252847	3.95E-09	1.32E-08	2.01E-09	5.04E-10
Ljwgs_061979.1_at	-3.389534037	-3.417706603	-3.550318725	-3.688502481	4.13E-06	1.42E-05	2.24E-06	1.35E-06
Ljwgs_089549.1_at	-3.38912187	-3.981262162	-4.24146481	-4.055619669	8.70E-07	5.50E-07	5.73E-08	9.06E-08
chr2.CM0304.60_at	-3.388819703	-4.726392507	-4.829675211	-4.409461006	9.11E-06	8.41E-07	1.47E-07	3.92E-07
Ljwgs_114941.1_at	-3.388642249	-4.366159196	-3.678796949	-4.37421214	2.33E-07	4.89E-08	8.17E-08	9.04E-09
Ljwgs_028766.1_at	-3.387978387	-2.953198091	-2.853346605	-3.650027637	8.88E-08	1.81E-06	6.08E-07	3.05E-08
gi45350311_at	-3.380110924	-2.570244545	-2.857923942	-2.698188863	6.16E-07	4.70E-05	3.79E-06	6.75E-06
Ljwgs_013806.1_at	-3.37873374	-3.603792526	-4.074765642	-3.546453912	1.87E-07	3.66E-07	1.86E-08	9.02E-08
Ljwgs_011511.1_at	-3.37827908	-3.451506333	-2.578856532	-3.029932097	2.63E-07	8.35E-07	5.23E-06	7.88E-07
Ljwgs_056281.1_at	-3.37601444	-4.328112312	-3.14624622	-4.096191754	3.96E-07	8.82E-08	8.10E-07	3.34E-08
chr1.CM0017.36_at	-3.3720768	-3.707313716	-3.588505549	-3.955106206	8.85E-10	1.25E-09	3.72E-10	1.01E-10
Ljwgs_040147.2_at	-3.370419482	-3.480503282	-3.367022702	-3.757669909	1.83E-06	4.92E-06	1.68E-06	4.42E-07
Ljwgs_013484.1_at	-3.369412996	-3.374903263	-2.665455421	-3.975624202	2.56E-09	1.13E-08	4.17E-08	2.73E-10
Ljwgs_019532.1_at	-3.367928729	-3.148650119	-3.398510482	-3.010268791	3.84E-07	3.31E-06	3.15E-07	1.18E-06
Ljwgs_047625.2_at	-3.365624038	-2.371115766	-2.534504238	-3.395841776	1.47E-08	3.63E-06	3.91E-07	1.08E-08
TM1476.21_at	-3.362512751	-4.606331208	-3.574476083	-3.625211859	4.11E-12	3.17E-13	1.75E-12	1.39E-12
chr4.TM0570.7_at	-3.360786516	-3.533141965	-3.940277986	-4.417645633	4.94E-08	1.14E-07	6.56E-09	1.42E-09
chr3.CM0590.32_at	-3.358493042	-3.516214855	-4.217771155	-5.006992928	3.13E-09	8.08E-09	1.68E-10	1.80E-11
chr4.CM0061.34_at	-3.355450031	-3.29765382	-3.577530609	-3.830142481	5.58E-08	2.85E-07	2.38E-08	9.25E-09
CM0601.40_at	-3.353022235	-3.388899725	-4.000904136	-4.532118502	5.63E-08	2.09E-07	6.08E-09	1.16E-09
Ljwgs_061523.2_at	-3.350082715	-4.185576071	-3.344348679	-4.050952524	2.44E-07	7.35E-08	2.28E-07	2.11E-08
Ljwgs_019299.1_at	-3.344625591	-2.867323752	-1.934795036	-2.227741827	2.28E-08	5.87E-07	1.14E-05	2.24E-06
Ljwgs_031708.2_at	-3.344343411	-2.935996107	-3.054720512	-3.733197877	1.10E-07	2.04E-06	2.93E-07	2.47E-08
Ljwgs_032063.1_at	-3.343486109	-3.346094458	-3.631412092	-3.805203217	1.47E-05	5.08E-05	5.40E-06	3.01E-06
Ljwgs_004679.2_at	-3.340122317	-3.347582249	-3.312323214	-3.842022392	5.08E-08	2.08E-07	5.12E-08	7.64E-09
gi45604121_at	-3.340040729	-3.251887164	-3.559217251	-3.466393164	1.26E-06	6.61E-06	5.54E-07	7.00E-07
chr2.CM0308.6_at	-3.339426324	-3.690106047	-3.568604094	-4.149787729	1.05E-07	1.36E-07	4.40E-08	6.33E-09
chr6.CM0055.48_at	-3.338311143	-2.470752526	-2.291304885	-3.155332915	3.58E-09	5.78E-07	3.09E-07	6.03E-09
Ljwgs_094520.1_at	-3.336540634	-3.5206991	-2.502365962	-3.362055759	1.15E-07	2.58E-07	2.92E-06	8.97E-08
Ljwgs_040572.1_at	-3.335764142	-2.775883617	-2.734673046	-2.518647649	1.19E-09	5.01E-08	1.28E-08	3.12E-08
Ljwgs_031425.1_at	-3.335655573	-4.151564357	-3.030649688	-4.804688877	1.35E-05	4.56E-06	3.42E-05	1.83E-07
chr3.TM0649.1_at	-3.330562257	-3.592328466	-3.511160493	-4.207275436	1.02E-06	1.71E-06	5.01E-07	5.53E-08
chr2.CM0304.13_at	-3.330228536	-5.318400462	-3.85598466	-4.278801654	0.000171998	4.54E-06	3.64E-05	1.13E-05
chr3.CM0196.45_at	-3.326322873	-2.686780561	-2.796771521	-3.539608782	3.05E-06	0.000105067	1.89E-05	1.29E-06
chr4.CM0061.18_s_at	-3.326223402	-5.666884225	-3.40389468	-3.97620133	0.00248436	5.87E-05	0.001949222	0.000498454
TM1445.10.1_at	-3.325338841	-4.028499737	-3.84256707	-3.551357794	2.54E-08	1.08E-08	3.93E-09	9.31E-09
Ljwgs_029762.2_at	-3.324798206	-3.204795763	-2.470312578	-2.439992648	4.00E-06	2.21E-05	8.69E-05	9.32E-05
chr6.CM0139.78_at	-3.323571895	-3.795216115	-3.263044168	-3.118575262	2.48E-07	2.17E-07	2.81E-07	4.38E-07
chr3.CM0396.23_at	-3.316376303	-3.236170269	-2.970033556	-3.340538069	3.74E-10	2.37E-09	1.39E-09	2.87E-10
Ljwgs_005761.1_s_at	-3.312555681	-2.273127364	-2.758975256	-2.899899422	3.71E-09	1.43E-06	3.28E-08	1.61E-08
Ljwgs_013903.1_at	-3.311413527	-2.10124157	-4.395234724	-4.503840384	6.37E-09	5.47E-06	1.71E-10	1.17E-10
Ljwgs_088220.1_at	-3.309168615	-2.919425206	-2.838205824	-3.452801599	0.002563024	0.013963744	0.007434085	0.001659038
Ljwgs_050041.1_at	-3.307472636	-2.841428845	-2.520350827	-2.609330755	4.65E-06	8.25E-05	7.73E-05	5.10E-05
gi897770_s_at	-3.307431889	-3.184069132	-1.362504887	-1.13895799	4.58E-11	3.64E-10	1.98E-06	1.36E-05
chr4.TM0555.5_at	-3.305883399	-2.778198839	-2.706193676	-3.502991612	4.00E-05	0.000658621	0.000265909	1.87E-05
Ljwgs_043699.0.1_at	-3.303607988	-3.019446018	-4.350953963	-5.121052708	1.53E-06	1.58E-05	5.60E-08	7.02E-09
Ljwgs_073942.1_at	-3.299372059	-3.491484367	-2.790858713	-3.435282593	3.08E-09	6.99E-09	2.25E-08	1.57E-09
Ljwgs_008832.1_at	-3.299171986	-3.563870598	-3.297376998	-3.178192484	9.36E-11	1.69E-10	8.74E-11	1.29E-10
Ljwgs_035318.1_s_at	-3.294850374	-3.849708782	-4.660595427	-4.907845628	1.18E-06	7.95E-07	1.83E-08	8.72E-09
chr6.TM0630.8_at	-3.288591977	-3.018158866	-2.972168345	-3.402461729	1.25E-07	1.40E-06	3.78E-07	7.12E-08
TC9387_at	-3.288356627	-3.541517072	-4.19745319	-4.760468482	9.60E-06	1.58E-05	5.59E-07	1.20E-07
chr4.CM0007.19_at	-3.286669015	-2.639507335	-2.306033751	-1.972425842	2.80E-07	1.30E-05	1.40E-05	6.82E-05
chr3.CM0106.13_at	-3.286222259	-2.608103683	-3.505461412	-3.595126277	1.30E-09	9.60E-08	5.41E-10	3.55E-10
Ljwgs_059487.1_at	-3.284522662	-4.030437856	-3.640198219	-3.245672705	2.30E-07	8.59E-08	6.26E-08	2.25E-07
Ljwgs_003482.1_at	-3.281409983	-3.517500845	-3.248685974	-3.572834279	2.47E-09	4.76E-09	2.58E-09	7.14E-10
Ljwgs_015906.1_at	-3.280735028	-3.047974933	-2.766825598	-3.579991492	1.12E-08	1.16E-07	8.00E-08	3.15E-09
chr1.CM0760.36.3_at	-3.27825302	-3.881511484	-4.47354164	-4.067309579	3.05E-07	1.75E-07	6.80E-09	1.95E-08
gi45408439_at	-3.273814922	-3.635907758	-4.305317262	-4.474477362	1.09E-08	1.33E-08	3.30E-10	1.86E-10
TC16896_at	-3.269728634	-3.698995587	-1.772402126	-1.37115247	4.57E-07	4.47E-07	0.000289714	0.002535241
Ljwgs_128312.1.1_at	-3.266788635	-3.017974761	-2.940312612	-3.335736778	7.88E-10	9.46E-09	2.66E-09	5.03E-10
Ljwgs_023266.1_at	-3.261902925	-3.128561693	-3.144443516	-3.011960978	1.18E-07	7.92E-07	1.68E-07	2.56E-07
Ljwgs_070619.1_at	-3.261543813	-2.966261596	-2.4734569	-2.74991357	2.35E-10	3.59E-09	6.88E-09	1.66E-09
Ljwgs_044963.2_x_at	-3.260561361	-2.771551194	-2.602942315	-3.385373376	9.25E-10	3.04E-08	1.38E-08	4.81E-10
chr5.CM0148.28_at	-3.2600053	-2.876126248	-2.388216652	-2.221268821	1.50E-08	2.82E-07	5.45E-07	1.17E-06
Ljwgs_059318.1_at	-3.256892375	-2.639450658	-2.091352605	-2.386763101	5.37E-07	2.15E-05	6.40E-05	1.50E-05
chr1.CM0248.71_x_at	-3.255417148	-3.203842759	-4.242812885	-2.900453967	0.002245978	0.006041874	0.000206639	0.004880683
Ljwgs_016132.2_at	-3.254868423	-3.952695904	-3.709614993	-4.149834652	4.01E-07	1.71E-07	7.95E-08	1.86E-08
chr4.CM0333.26_at	-3.252292561	-4.090191851	-3.282103585	-3.344012706	3.94E-07	1.11E-07	3.24E-07	2.41E-07
Ljwgs_014540.3_at	-3.251875418	-2.775113987	-2.82456799	-3.391620707	2.94E-06	5.88E-05	1.28E-05	1.56E-06
chr4.CM0044.41_at	-3.251043331	-1.812316503	-3.188691748	-3.39669562	1.54E-07	0.000304654	1.79E-07	7.85E-08
chr2.CM0177.35.1_at	-3.250676243	-3.830193192	-2.189206416	-4.303640607	5.34E-07	3.23E-07	3.88E-05	1.59E-08
Ljwgs_071601.1_s_at	-3.248681942	-4.806165558	-3.025760612	-3.319180379	0.000479613	3.35E-05	0.000828622	0.000348404
Ljwgs_091320.1_at	-3.244866483	-2.581125727	-3.119922364	-2.956885883	9.16E-08	5.14E-06	1.35E-07	2.33E-07
chr1.TM0811.3_at	-3.244828003	-1.75752114	-1.281966571	-1.392211928	2.34E-07	0.000547566	0.002674611	0.001325991
chr4.CM0288.2_at	-3.244270493	-3.511539368	-3.237304297	-3.173110363	4.50E-08	7.36E-08	4.22E-08	4.88E-08
Ljwgs_026092.2_at	-3.241885846	-2.65079666	-3.375911037	-3.046669229	1.08E-06	3.67E-05	6.14E-07	1.86E-06
Ljwgs_030830.1_at	-3.237065282	-3.428531096	-3.599889233	-3.47188253	1.30E-08	2.84E-08	3.24E-09	4.53E-09
Ljwgs_009619.1_at	-3.234312621	-2.993080253	-3.016152696	-3.577874823	1.55E-06	1.39E-05	3.09E-06	4.09E-07
Ljwgs_051219.1_at	-3.23253261	-3.224595615	-4.114391305	-4.503359868	1.17E-06	4.67E-06	6.38E-08	1.95E-08
Ljwgs_017710.1_at	-3.230057973	-3.371356504	-3.232436285	-3.507115869	1.39E-05	3.12E-05	1.25E-05	4.83E-06
chr5.CM0335.9_at	-3.230007707	-2.824124899	-2.093005393	-3.130600148	1.91E-06	3.07E-05	0.000173176	2.31E-06
chr2.CM0304.98_at	-3.227554518	-3.539445949	-4.379664542	-4.751157333	9.52E-07	1.33E-06	2.42E-08	7.97E-09
chr1.BM1697.11_at	-3.22496084	-3.264962786	-2.277146505	-2.593232759	4.63E-07	1.63E-06	2.08E-05	4.75E-06
Ljwgs_030049.2_at	-3.220133758	-2.727668364	-2.316575836	-2.517883846	6.86E-09	2.17E-07	3.24E-07	1.13E-07
TC18324_at	-3.216930565	-2.511840311	-2.971375974	-3.530727382	7.11E-10	6.46E-08	1.76E-09	1.84E-10
chr2.CM0177.17_at	-3.214266424	-4.331767755	-2.364980469	-2.22901215	0.000346752	6.03E-05	0.004156369	0.006121672
TM1226.2_at	-3.208344377	-3.382740149	-3.081900189	-4.039125475	0.000188571	0.000348021	0.000256713	1.57E-05
Ljwgs_108081.1_at	-3.208275629	-3.29027283	-3.296034094	-3.979183449	2.93E-09	9.76E-09	1.96E-09	1.69E-10
Ljwgs_068635.1_at	-3.20736899	-1.789504534	-2.284986564	-3.37766982	1.94E-05	0.009114212	0.000502359	9.43E-06
Ljwgs_020116.2_at	-3.205715854	-3.671005306	-3.040518534	-2.976699943	1.87E-07	1.59E-07	3.18E-07	3.78E-07
Ljwgs_021621.1_at	-3.202225717	-4.093204105	-3.127215924	-3.456951203	0.000399428	0.000118821	0.000456499	0.000171608
Ljwgs_031971.1_at	-3.201955976	-4.114390475	-3.099492011	-3.943586317	4.12E-06	9.56E-07	5.41E-06	3.23E-07
chr4.CM0234.32_at	-3.200261539	-3.577787436	-3.469622103	-4.044412772	1.16E-06	1.31E-06	4.17E-07	6.36E-08
Ljwgs_010615.1_at	-3.199870971	-2.447965299	-2.207344368	-2.85751929	6.25E-08	5.53E-06	4.18E-06	2.02E-07
Ljwgs_098315.1_s_at	-3.199578993	-2.474590606	-1.926054611	-1.476901299	0.000118479	0.00312678	0.007773776	0.036094294
chr1.CM0222.11_at	-3.190870344	-4.30543738	-2.865507321	-3.115831647	0.002902995	0.000647333	0.006055025	0.003160822
chr3.CM0164.11_at	-3.189160324	-4.07028132	-3.141759113	-3.875918231	1.33E-05	3.41E-06	1.43E-05	1.28E-06
chr6.TM0317.4_at	-3.189108091	-2.774885083	-2.253550487	-2.332353543	2.08E-05	0.000271298	0.000573395	0.000405072
Ljwgs_037727.1_at	-3.185741365	-3.707687883	-3.708177212	-3.45013535	5.63E-05	4.05E-05	1.04E-05	2.12E-05
Ljwgs_018632.2_at	-3.185503196	-3.825926533	-3.100220626	-3.692397614	1.78E-06	8.72E-07	2.19E-06	2.72E-07
gi897770_at	-3.181097988	-2.934410601	-1.236438359	-1.004953096	3.14E-10	4.01E-09	2.03E-05	0.000159547
chr3.TM0730.6_at	-3.178066025	-3.714544018	-2.94180998	-3.675070029	4.02E-07	2.69E-07	8.88E-07	6.10E-08
Ljwgs_016691.1_at	-3.176607616	-1.966062211	-2.585645607	-3.140181875	1.48E-07	0.00010911	1.47E-06	1.45E-07
chr3.CM0634.44_at	-3.171451719	-3.627158761	-1.993310175	-2.091452572	2.45E-06	2.11E-06	0.00028528	0.000172795
Ljwgs_072738.1_s_at	-3.16766463	-4.723216472	-3.624327969	-3.199092045	0.000203899	1.18E-05	4.97E-05	0.000164138
chr5.CM0200.1.1_at	-3.164360985	-3.502642418	-2.549091676	-3.741242141	2.29E-07	2.88E-07	2.51E-06	2.61E-08
chr4.CM0244.43_at	-3.164283571	-3.459881	-1.989265998	-3.294378875	3.79E-06	5.37E-06	0.00040755	2.06E-06
Ljwgs_051409.1_s_at	-3.162768233	-3.336409694	-2.925281935	-2.973498462	7.44E-10	1.76E-09	1.81E-09	1.31E-09
chr5.CM0077.65_at	-3.162471869	-2.64158852	-3.412575884	-3.557178297	6.04E-07	1.74E-05	2.28E-07	1.30E-07
chr1.CM0171.71_s_at	-3.161668293	-3.831551574	-3.417821937	-3.579395286	5.47E-07	2.41E-07	2.04E-07	1.08E-07
Ljwgs_083468.1_s_at	-3.159318364	-3.72431444	-3.704162126	-3.584356733	6.22E-11	3.56E-11	7.30E-12	1.08E-11
Ljwgs_027173.1_at	-3.158883869	-2.502714731	-2.31163677	-2.871528728	3.34E-08	2.08E-06	1.17E-06	8.76E-08
chr1.CM0147.77_at	-3.158842939	-3.274590083	-3.658281572	-3.873732573	5.98E-08	1.65E-07	9.34E-09	4.12E-09
chr2.CM0124.73_at	-3.158604514	-3.590141489	-3.307249263	-3.42248701	6.52E-06	6.00E-06	3.57E-06	2.28E-06
TM1535.7_at	-3.156292096	-1.200456299	-1.425194908	-1.850603693	4.23E-07	0.012053525	0.001365955	0.000122319
Ljwgs_019032.1_at	-3.15616952	-2.585669002	-3.451841443	-3.578726653	3.53E-05	0.000737443	1.24E-05	7.87E-06
gi45577656_at	-3.155353332	-3.070135326	-3.121473518	-2.856565423	3.41E-09	2.17E-08	3.65E-09	9.75E-09
chr2.CM0323.7_at	-3.152618789	-2.649025301	-2.26777424	-3.083929346	6.35E-06	0.000134169	0.000178481	6.96E-06
chr5.CM0148.46.1_at	-3.152071237	-3.688576282	-4.036953111	-3.957137371	6.40E-06	4.25E-06	3.53E-07	4.11E-07
chr1.CM0147.26_at	-3.150664629	-3.004496111	-3.372151063	-3.221837263	3.98E-08	2.91E-07	1.61E-08	2.51E-08
Ljwgs_017585.1_at	-3.14996197	-2.659747946	-2.517966093	-2.911923005	4.76E-06	9.98E-05	4.84E-05	9.69E-06
Ljwgs_002128.2_at	-3.149287304	-1.860758357	-1.872606911	-2.045796062	9.27E-07	0.000718579	0.00021535	8.64E-05
Ljwgs_054834.1_s_at	-3.146097756	-2.982829154	-2.800122628	-3.058450378	1.84E-07	1.40E-06	6.51E-07	2.17E-07
chr2.CM0008.10.1_s_at	-3.145294001	-3.418781754	-1.837842795	-1.946647565	1.15E-09	1.90E-09	6.76E-07	3.23E-07
Ljwgs_048784.1_at	-3.145071328	-2.81747039	-3.325411154	-4.267705257	5.37E-07	7.29E-06	2.57E-07	1.18E-08
Ljwgs_142098.1_at	-3.144345664	-3.216264723	-2.135364481	-2.933326655	2.15E-10	7.67E-10	2.43E-08	4.31E-10
chr2.TM0621.10_at	-3.142232784	-4.231444451	-3.835388558	-3.87694386	5.96E-07	7.50E-08	5.24E-08	4.20E-08
Ljwgs_037924.1_at	-3.141774524	-3.232436	-3.143881333	-3.271265438	2.92E-09	9.38E-09	2.69E-09	1.48E-09
Ljwgs_074187.1_at	-3.139858928	-3.192651481	-2.33504333	-2.569438489	5.74E-06	1.77E-05	0.000118625	4.26E-05
chr3.CM0226.67_at	-3.13952671	-2.597182221	-2.51064457	-2.765999053	1.12E-06	3.37E-05	1.24E-05	4.02E-06
chr4.CM0172.46.3_at	-3.137493168	-4.445386202	-2.546531189	-4.435943732	6.88E-06	5.27E-07	5.84E-05	1.10E-07
TM1008.10_at	-3.136523343	-3.951916716	-4.415591669	-4.469211198	4.63E-06	1.35E-06	8.30E-08	6.56E-08
Ljwgs_073234.1_at	-3.13292919	-4.151203884	-2.983645167	-2.996054936	9.12E-06	1.53E-06	1.42E-05	1.27E-05
chr6.CM0055.51_at	-3.130773069	-2.583375131	-2.447950037	-3.292730181	2.12E-06	6.09E-05	2.85E-05	1.01E-06
chr1.CM0318.18_at	-3.128193048	-1.646189422	-1.092182755	-1.199621514	1.01E-05	0.009065903	0.045819767	0.027600094
Ljwgs_137597.1_at	-3.128084594	-3.908183052	-3.198643983	-3.267431053	1.40E-06	4.36E-07	9.79E-07	7.19E-07
Ljwgs_016806.2_at	-3.126382646	-2.617145385	-2.985847794	-2.966057721	1.70E-08	5.88E-07	2.74E-08	2.66E-08
TM0548.18_at	-3.125594751	-3.937105277	-2.252195329	-2.369823091	5.92E-05	1.86E-05	0.001159598	0.000726809
Ljwgs_043708.1_s_at	-3.12435033	-3.00710565	-3.145593016	-4.197829093	7.79E-07	4.72E-06	6.56E-07	1.97E-08
gi45354242_at	-3.123737629	-2.800072193	-1.560138891	-1.857717583	1.29E-06	1.66E-05	0.001321375	0.000271899
Ljwgs_023691.1_at	-3.123134538	-2.954747486	-2.689540661	-3.088269928	5.03E-06	3.33E-05	2.33E-05	4.89E-06
chr6.CM0139.84_at	-3.122551171	-3.606109134	-3.05285943	-2.960118229	9.70E-07	7.46E-07	1.13E-06	1.51E-06
chr2.CM0065.24_at	-3.122437827	-2.706785698	-2.502481776	-3.238455712	4.64E-07	9.12E-06	5.24E-06	2.57E-07
chr4.CM0004.42_at	-3.120743031	-3.555156361	-3.300632378	-4.137680289	2.00E-07	1.81E-07	9.61E-08	5.58E-09
Ljwgs_041543.1_at	-3.116642634	-2.121520912	-2.21327572	-2.509618697	5.20E-08	1.66E-05	2.51E-06	5.56E-07
chr3.TM0793.11_at	-3.116574959	-4.012899369	-2.571307964	-4.471805762	4.53E-05	1.11E-05	0.00027668	7.23E-07
Ljwgs_024072.1_at	-3.11581742	-3.221983016	-3.821267078	-3.840546929	5.55E-06	1.44E-05	4.98E-07	4.36E-07
Ljwgs_023096.1_at	-3.111974673	-2.615809581	-3.258508835	-3.478319615	1.96E-08	6.42E-07	1.03E-08	4.11E-09
chr6.CM0118.60.1_at	-3.111433928	-3.93487711	-3.191578123	-4.230327364	0.000101957	3.16E-05	7.35E-05	3.37E-06
Ljwgs_017968.3_at	-3.10977695	-2.782299765	-3.014520883	-3.39747504	6.32E-08	9.69E-07	8.48E-08	1.82E-08
chr4.CM0170.33_at	-3.10927839	-2.246260418	-2.712054976	-2.557661591	4.16E-06	0.000391969	1.70E-05	2.99E-05
BM1386.15_at	-3.103388515	-3.377144414	-3.283604695	-4.062016531	1.27E-07	1.98E-07	5.97E-08	4.06E-09
Ljwgs_028123.1_at	-3.095742519	-3.549659656	-3.985275814	-4.327661884	5.38E-05	4.48E-05	3.22E-06	1.18E-06
Ljwgs_066882.1_at	-3.091654051	-3.210766156	-3.174218256	-3.330979132	1.68E-10	4.98E-10	1.10E-10	5.63E-11
Ljwgs_054236.1_s_at	-3.090074404	-3.490206272	-4.055881424	-4.308407212	5.07E-06	4.98E-06	2.08E-07	9.36E-08
chr6.CM0885.35_at	-3.087849161	-2.789025265	-2.127947482	-3.232228348	1.81E-06	2.07E-05	9.04E-05	9.07E-07
chr2.CM0803.56_at	-3.087840121	-3.141448115	-3.460431543	-3.46959468	4.36E-06	1.36E-05	1.09E-06	9.92E-07
chr1.CM0322.18_at	-3.087432327	-3.285904323	-3.596331285	-3.112099071	4.40E-05	7.80E-05	7.89E-06	3.50E-05
Ljwgs_128714.1_s_at	-3.08733995	-3.392802398	-2.768974596	-3.634596454	9.46E-08	1.31E-07	3.12E-07	1.10E-08
chr1.CM0231.14_at	-3.087081681	-4.04720453	-3.172646099	-3.672324611	8.62E-06	1.62E-06	5.82E-06	1.04E-06
Ljwgs_031947.1_at	-3.086926353	-2.439669478	-3.330918475	-3.15760484	0.000184085	0.003751925	8.12E-05	0.000130417
Ljwgs_019006.1_at	-3.085781391	-2.961878031	-2.387209573	-2.31102829	1.22E-05	6.51E-05	0.000156844	0.000204438
Ljwgs_076799.1_at	-3.084895569	-2.500038521	-2.599592458	-2.802342698	9.72E-09	5.02E-07	6.99E-08	2.57E-08
Ljwgs_043946.1_at	-3.079718509	-3.554484902	-3.227767008	-3.554834535	2.47E-05	1.91E-05	1.36E-05	4.44E-06
gi45578069_at	-3.079351901	-2.172236917	-3.179427217	-2.731680038	7.67E-07	0.000120104	4.84E-07	2.57E-06
Ljwgs_034400.1_at	-3.073281382	-2.349200337	-2.765579772	-2.418581383	0.000406196	0.008631907	0.000950226	0.002749841
Ljwgs_066882.1_x_at	-3.069177229	-2.663081122	-3.227135353	-3.248639861	7.92E-07	1.49E-05	4.06E-07	3.49E-07
Ljwgs_016295.1_at	-3.069086407	-4.182315344	-3.281821198	-2.867588783	1.14E-06	1.27E-07	4.78E-07	2.10E-06
Ljwgs_029993.1_at	-3.06640082	-3.521544963	-3.379773845	-3.454458097	0.001038273	0.000862466	0.000406584	0.000319748
Ljwgs_147194.1_at	-3.062089497	-3.416410578	-2.594812311	-3.432468801	5.75E-05	6.33E-05	0.000268551	1.50E-05
Ljwgs_096711.2_s_at	-3.061205555	-3.6274744	-3.21336709	-3.592660413	1.28E-09	7.23E-10	6.47E-10	1.46E-10
Ljwgs_073609.2_at	-3.059336623	-3.253922094	-3.271610887	-3.59622519	4.66E-05	8.29E-05	2.11E-05	7.13E-06
chr3.CM0142.58_at	-3.058228074	-3.808723384	-3.908892631	-3.580596521	2.68E-06	8.80E-07	1.47E-07	3.75E-07
chr3.CM0396.34_at	-3.058032273	-3.522703922	-2.60016817	-3.164088583	9.68E-08	7.62E-08	5.91E-07	5.45E-08
chr1.CM0375.6_at	-3.05686387	-2.688153007	-2.911325927	-2.65178109	1.85E-07	3.29E-06	3.02E-07	8.27E-07
Ljwgs_105740.1_at	-3.054606356	-2.957187044	-2.671716225	-3.356000116	3.79E-06	2.00E-05	1.51E-05	1.11E-06
Ljwgs_023898.1_at	-3.051552595	-4.65640468	-1.637385378	-1.713497279	8.53E-09	2.07E-10	1.09E-05	6.21E-06
TC18953_at	-3.048618689	-4.08619941	-3.151601492	-3.262326977	9.03E-06	1.33E-06	5.71E-06	3.67E-06
TC12366_at	-3.043146417	-2.574724589	-2.859068244	-4.308242718	4.63E-06	9.55E-05	8.44E-06	7.11E-08
Ljwgs_086310.1_at	-3.040802185	-3.63378662	-3.1830552	-3.509514837	4.10E-07	2.12E-07	2.21E-07	6.38E-08
Ljwgs_024744.2_at	-3.040549385	-3.697460678	-3.35154509	-4.085394444	5.23E-08	2.15E-08	1.48E-08	1.15E-09
Ljwgs_038312.2_at	-3.037663199	-3.083957885	-3.584294027	-4.085758548	1.13E-08	4.07E-08	1.35E-09	2.37E-10
Ljwgs_044648.1.1_at	-3.037354366	-3.398315759	-3.357493257	-3.054516354	4.09E-10	4.81E-10	1.08E-10	3.18E-10
CM0355.3_at	-3.034865448	-2.286538246	-2.784661949	-2.959015519	2.28E-09	2.98E-07	6.09E-09	2.58E-09
chr5.CM0048.47_at	-3.033328624	-4.415673703	-3.6092445	-4.111004074	2.37E-09	1.00E-10	2.46E-10	4.52E-11
Ljwgs_004678.1_at	-3.033243655	-2.584315775	-2.468947781	-2.887823793	1.99E-07	4.98E-06	1.96E-06	3.01E-07
Ljwgs_044448.2_at	-3.032046733	-3.23511227	-2.524101281	-2.142889665	2.52E-09	5.13E-09	2.23E-08	1.44E-07
gi45349514_at	-3.030599976	-3.65372295	-3.109610974	-4.031366981	2.67E-07	1.23E-07	1.81E-07	7.19E-09
Ljwgs_137598.1_at	-3.030374978	-3.061033136	-1.150993621	-1.144204314	8.38E-08	3.10E-07	0.001838829	0.001857039
gi7783979_at	-3.030346984	-2.505272287	-4.027473625	-3.605378123	1.10E-06	3.35E-05	3.62E-08	1.24E-07
chr5.CM0788.44_at	-3.027323504	-2.547541262	-2.954727323	-3.416680087	2.99E-07	8.33E-06	3.64E-07	6.05E-08
chr1.TM0523.14_at	-3.023056957	-2.523426835	-3.172409599	-3.295575801	3.39E-08	1.17E-06	1.73E-08	9.73E-09
Ljwgs_126405.1_at	-3.019943833	-2.719803277	-2.482488595	-3.171004487	1.52E-06	1.83E-05	1.23E-05	7.37E-07
chr2.TM0230.1_at	-3.016645355	-3.014802283	-3.853834943	-4.471008815	4.04E-05	0.000132612	2.57E-06	4.35E-07
chr5.CM0077.78_at	-3.013355101	-4.196468848	-4.696680541	-5.915786227	2.22E-07	1.83E-08	9.47E-10	4.82E-11
Ljwgs_048638.1_s_at	-3.010443791	-3.592542892	-2.403420911	-3.168492311	1.37E-06	7.29E-07	1.54E-05	6.48E-07
Ljwgs_016823.1_s_at	-3.008975805	-3.499853063	-4.468662616	-4.460735847	3.52E-05	2.52E-05	3.95E-07	3.73E-07
chr6.CM0055.105.1_s_at	-3.008818033	-2.666921684	-2.625408119	-2.94637159	1.32E-10	2.76E-09	6.78E-10	1.46E-10
Ljwgs_130658.1_at	-3.0085295	-2.368044526	-3.01811445	-2.276442726	0.001041376	0.014213679	0.000935519	0.007904759
Ljwgs_048749.1_at	-3.007302719	-2.305696432	-1.888806353	-2.822600151	0.000173853	0.004501773	0.007635338	0.000282668
Ljwgs_050615.1_at	-3.006187513	-2.397455531	-2.263574377	-2.281158376	2.41E-05	0.000679121	0.000366585	0.000327395
chr2.CM0304.28_at	-3.005648479	-4.305103381	-1.673512857	-1.725114901	7.15E-05	5.66E-06	0.009344363	0.007361105
TM1535.6_at	-3.004679442	-2.77593471	-3.081296272	-3.377606014	6.66E-07	6.37E-06	4.54E-07	1.44E-07
Ljwgs_124247.1_at	-3.004477621	-2.701351994	-2.55595402	-2.619907067	6.08E-10	1.02E-08	4.13E-09	2.74E-09
chr4.CM0659.47_at	-3.004068383	-2.811423956	-3.186089289	-3.209076685	0.00129324	0.005304868	0.000722696	0.000655666
Ljwgs_047099.1_at	-3.003986367	-2.771717919	-3.985363592	-4.00707091	2.97E-06	2.65E-05	1.06E-07	9.04E-08
chr3.TM0407.12_at	-3.00393823	-3.186217244	-4.068882849	-4.967758749	1.46E-05	2.78E-05	4.37E-07	3.81E-08
Ljwgs_110794.1_x_at	-2.999149245	-3.897600669	-3.201959216	-3.698524987	3.30E-05	7.15E-06	1.50E-05	2.87E-06
Ljwgs_106317.1_at	-2.99822798	-3.297285902	-4.007133252	-3.605139352	2.69E-07	3.64E-07	7.70E-09	2.50E-08
Ljwgs_038585.1.1_at	-2.997443586	-3.408462597	-3.359741513	-3.468631595	0.000219916	0.00019841	6.66E-05	4.51E-05
chr2.TM0641.2.1_at	-2.994868815	-3.272581715	-2.584018943	-3.585974078	1.96E-06	2.82E-06	9.23E-06	2.07E-07
Ljwgs_009761.3_at	-2.994601694	-2.56277948	-2.55810845	-3.010965703	9.81E-10	2.98E-08	6.36E-09	7.59E-10
chr4.CM0073.42_at	-2.993332074	-2.082777121	-1.875603184	-2.041473169	5.05E-07	9.63E-05	7.78E-05	3.05E-05
LjU51b_at	-2.991037748	-3.037182697	-1.78706589	-1.652992409	3.62E-08	1.27E-07	1.22E-05	2.66E-05
Ljwgs_055159.2_at	-2.986493969	-3.295099204	-4.833241522	-5.139191318	0.000607399	0.000713534	4.23E-06	1.98E-06
Ljwgs_015486.1_at	-2.986387292	-2.372173178	-3.73564187	-3.570605658	1.01E-06	4.66E-05	6.76E-08	1.07E-07
TM0623.19.1_s_at	-2.986299824	-3.314288311	-2.90073177	-3.038365618	3.44E-05	4.03E-05	4.25E-05	2.47E-05
Ljwgs_021310.1_at	-2.985356219	-3.626356164	-2.129887316	-1.982700933	1.08E-05	4.78E-06	0.000304649	0.000562754
Ljwgs_021795.1_at	-2.984677928	-3.007911115	-3.605609161	-3.193428396	1.90E-06	6.66E-06	1.96E-07	7.39E-07
Ljwgs_015249.1_at	-2.984191881	-3.189686691	-3.022160025	-3.704073464	1.45E-07	2.76E-07	1.16E-07	8.93E-09
chr1.TM0671.17_at	-2.982979662	-2.627356902	-2.915870234	-3.475711223	3.30E-06	4.72E-05	3.89E-06	4.88E-07
TM0727.2_at	-2.982779788	-2.804647565	-3.06545498	-3.193797538	6.45E-06	4.48E-05	4.36E-06	2.58E-06
TC11995_at	-2.981120499	-2.112674616	-2.875049789	-2.797303286	1.13E-07	2.17E-05	1.60E-07	2.03E-07
Ljwgs_077442.1_s_at	-2.980208085	-5.699255812	-3.798452883	-2.907577783	0.021446846	0.000416816	0.004208918	0.022878979
chr3.CM1468.18_at	-2.980102263	-2.870468376	-2.743998002	-2.951886414	4.56E-07	2.81E-06	1.07E-06	4.30E-07
TC17058_at	-2.979356184	-3.010347423	-3.174418388	-3.707128679	6.20E-07	2.21E-06	2.71E-07	3.97E-08
Ljwgs_065857.1_at	-2.977901091	-3.272369526	-3.039941987	-3.334338088	2.81E-07	3.85E-07	2.04E-07	6.25E-08
TM1202.15_x_at	-2.975846585	-3.129426706	-4.422136583	-3.904577575	0.0003575	0.000653424	5.70E-06	2.07E-05
Ljwgs_073109.1_at	-2.974053393	-2.785343731	-3.382699317	-3.475204988	2.50E-06	1.93E-05	5.22E-07	3.55E-07
chr1.TM0862.21_at	-2.973545502	-2.977458539	-2.85247244	-3.286474992	1.95E-06	7.37E-06	2.84E-06	5.22E-07
chr1.CM0600.13_at	-2.973266804	-3.010143002	-3.034195109	-2.772581007	6.15E-08	2.23E-07	4.44E-08	1.20E-07
Ljwgs_005424.1_at	-2.970343279	-2.504494808	-3.428686976	-3.6992492	6.56E-07	1.70E-05	1.14E-07	4.15E-08
chr5.CM0200.58.1_x_at	-2.968961247	-3.615843536	-4.378025445	-3.673173891	0.000259242	0.000121564	4.26E-06	2.70E-05
Ljwgs_035144.1_at	-2.968839207	-3.71307395	-3.483191921	-3.644313419	0.000105069	3.66E-05	1.87E-05	1.07E-05
chr2.CM0608.18.1_at	-2.968716692	-3.137959456	-4.317466946	-4.197717685	1.30E-06	2.75E-06	1.45E-08	1.83E-08
chr3.TM1089.2_at	-2.966386568	-3.612937165	-3.94251129	-4.016315043	0.000629582	0.000303931	3.70E-05	2.89E-05
chr3.CM0142.60_at	-2.965458754	-3.334882235	-3.104099606	-3.351121852	2.04E-07	2.16E-07	1.11E-07	4.03E-08
chr1.CM0178.28_at	-2.960093536	-3.650317532	-3.469522384	-4.239667217	4.20E-07	1.50E-07	5.92E-08	4.68E-09
chr3.CM0226.61_s_at	-2.958663487	-2.246543671	-2.024642094	-2.56482081	4.10E-06	0.000242636	0.000197478	1.68E-05
Ljwgs_055530.1_at	-2.958554925	-2.586002311	-2.627403113	-2.243033437	6.23E-05	0.000683032	0.000185229	0.000760868
Ljwgs_018430.1_s_at	-2.957662956	-3.168221942	-2.477761366	-2.755834363	1.38E-10	2.74E-10	1.18E-09	2.79E-10
chr5.CM0180.17_at	-2.956749062	-2.472012473	-2.807624599	-3.231144678	2.58E-07	7.77E-06	4.27E-07	7.66E-08
TM0548.30_at	-2.954930541	-3.894033382	-2.675089617	-3.09521412	4.11E-06	7.12E-07	1.13E-05	2.09E-06
chr4.CM0739.4_at	-2.954792373	-3.973371099	-5.696468869	-4.833282948	6.52E-06	9.10E-07	2.63E-09	1.79E-08
TM0694.11_at	-2.954746911	-3.722324922	-3.584839868	-3.809811858	1.63E-08	4.27E-09	1.39E-09	5.86E-10
TM1353.2_at	-2.950232842	-2.379035009	-2.69624486	-3.321491664	2.57E-06	9.13E-05	6.40E-06	5.60E-07
Ljwgs_022012.1_at	-2.947491498	-2.958466276	-2.877752906	-2.807623281	8.12E-06	2.82E-05	9.62E-06	1.18E-05
chr1.CM0001.70.2_at	-2.944215124	-3.747417115	-4.315387728	-4.57884715	1.85E-07	4.50E-08	1.68E-09	7.15E-10
chr6.TM0722.14.1_at	-2.941493516	-3.3915473	-3.543029047	-4.242295421	2.18E-05	1.71E-05	2.56E-06	3.02E-07
chr2.CM0008.60_s_at	-2.941033818	-3.756147934	-2.840919037	-3.303697785	9.26E-06	2.34E-06	1.23E-05	2.17E-06
chr2.CM0008.10_at	-2.939521016	-3.074610152	-1.602362632	-1.763051062	1.46E-11	3.86E-11	2.70E-08	7.48E-09
TM0791.11.1_at	-2.93790033	-2.580330174	-2.05115441	-1.342232423	4.25E-06	6.10E-05	0.000168489	0.005718597
chr1.CM0178.85_at	-2.932815838	-2.901870698	-2.445263864	-2.890157659	3.65E-07	1.67E-06	2.66E-06	3.66E-07
Ljwgs_148177.1_s_at	-2.932448425	-3.381855814	-3.079313452	-3.273397284	9.62E-07	7.50E-07	4.96E-07	2.27E-07
chr2.CM0803.69_at	-2.93074942	-2.575397291	-3.90966572	-3.898728748	8.59E-06	0.000113738	2.98E-07	2.85E-07
chr1.CM0113.44.1_at	-2.930279722	-2.481780304	-2.303415783	-2.803566351	1.54E-07	4.17E-06	2.27E-06	2.21E-07
Ljwgs_040939.1_at	-2.929416073	-1.629519951	-3.382129073	-4.037209832	8.47E-06	0.005509412	1.54E-06	1.86E-07
chr2.CM1032.27_at	-2.928398254	-2.99304062	-2.53619012	-3.123817589	3.24E-05	8.66E-05	0.00012757	1.40E-05
chr3.CM0241.7_at	-2.928052331	-3.225159206	2.273731696	3.449551469	0.010368229	0.011891283	0.041931417	0.002981883
Ljwgs_035826.1_at	-2.927735938	-3.247169353	-2.741236105	-2.870337452	7.91E-05	9.21E-05	0.00014043	8.47E-05
chr1.CM0231.17_at	-2.927598832	-2.903115122	-3.38255743	-3.442083673	8.35E-08	3.85E-07	1.36E-08	9.81E-09
Ljwgs_073106.1_at	-2.924962215	-2.125725571	-1.215206242	-2.017218049	6.55E-05	0.003197338	0.04658707	0.001760202
Ljwgs_081859.1_s_at	-2.924452467	-2.449673832	-3.770842681	-4.185952601	5.74E-06	0.000127219	2.90E-07	7.89E-08
TM1624.23_at	-2.924045882	-2.543360983	-6.267700552	-7.217662954	0.001341063	0.009083785	4.92E-07	8.77E-08
Ljwgs_067522.1_at	-2.922776693	-3.18360213	-3.021242598	-3.489892073	7.15E-08	1.10E-07	4.45E-08	6.93E-09
chr2.CM0008.11.1_at	-2.920423355	-3.192871747	-1.668821596	-1.859385686	5.74E-10	8.70E-10	4.56E-07	1.20E-07
chr3.CM0152.19_at	-2.918694856	-2.325938898	-3.143690595	-3.578791203	4.61E-08	2.64E-06	1.73E-08	3.16E-09
gi45638380_at	-2.918275482	-1.92977577	-2.241249801	-2.028726938	3.67E-09	2.14E-06	8.51E-08	2.53E-07
gi45413784_at	-2.917365522	-2.211513917	-2.574715217	-3.169178759	6.43E-08	6.29E-06	2.58E-07	1.97E-08
Ljwgs_087682.1_at	-2.914812351	-3.594087191	-3.849669589	-3.878224961	7.70E-07	2.77E-07	2.70E-08	2.20E-08
Ljwgs_019526.1_s_at	-2.911102582	-2.021238798	-2.736324028	-2.861499787	1.85E-08	5.25E-06	3.59E-08	1.87E-08
Ljwgs_140142.1_at	-2.910416435	-2.816994093	-2.935643177	-2.99028038	6.20E-07	3.57E-06	5.11E-07	3.84E-07
Ljwgs_079723.1_at	-2.908132246	-5.408074939	-3.568395865	-3.528745189	0.001473118	1.18E-05	0.000221498	0.000235985
TM1354.2_at	-2.906841649	-2.296687164	-2.046349997	-1.8542083	7.13E-08	4.37E-06	3.78E-06	1.05E-05
chr3.CM0216.80.1_at	-2.906480406	-2.540305647	-2.802859667	-3.107818389	2.18E-09	4.97E-08	3.15E-09	7.86E-10
chr1.CM0398.20_at	-2.905326882	-2.705847672	-3.022462798	-4.336969187	2.80E-08	2.72E-07	1.58E-08	1.64E-10
Ljwgs_070828.1_at	-2.903197958	-4.387475652	-2.652084052	-2.966713774	0.001979513	0.000143232	0.003757401	0.00150382
Ljwgs_056302.1_at	-2.903074102	-2.71039306	-2.445862389	-3.177821157	2.08E-05	0.000138113	0.000110245	6.65E-06
chr4.CM0044.12_at	-2.901013613	-3.539079562	-2.756194936	-3.31222266	0.000334692	0.000154448	0.000491639	8.15E-05
chr3.CM0634.87_at	-2.89962454	-3.148871814	-3.272603853	-3.897489536	7.77E-09	1.25E-08	1.62E-09	1.65E-10
chr1.TM1573.8_at	-2.899611828	-3.292163312	-3.041764231	-3.847595402	5.37E-06	4.98E-06	2.86E-06	1.79E-07
gi45637621_at	-2.899486203	-2.865459893	-2.411094931	-2.537982891	1.20E-08	5.93E-08	1.01E-07	4.99E-08
TC10921_at	-2.897397549	-2.565724765	-2.268750401	-2.827311749	1.58E-08	2.84E-07	2.65E-07	1.75E-08
Ljwgs_102267.1_at	-2.897343264	-3.045496508	-3.398236207	-3.072673945	2.28E-09	5.56E-09	2.84E-10	9.08E-10
Ljwgs_076810.1_at	-2.896217423	-2.546365528	-3.834473806	-4.348274235	4.37E-08	8.17E-07	1.29E-09	2.42E-10
Ljwgs_019666.1_at	-2.89271901	-3.148279589	-4.328728518	-4.471668257	2.73E-07	4.18E-07	1.93E-09	1.15E-09
Ljwgs_011044.2_at	-2.892391944	-2.797435264	-3.27679676	-3.748247806	6.92E-07	3.98E-06	1.49E-07	2.71E-08
Ljwgs_032463.1_at	-2.891362535	-3.367791463	-2.343145961	-2.402868141	5.54E-05	3.95E-05	0.000391132	0.000298084
chr2.CM0008.3_at	-2.890951189	-3.308828836	-1.655745125	-1.85756839	1.15E-06	9.84E-07	0.000364301	0.000116487
CM0345.13_at	-2.889818611	-4.18178457	-3.282373144	-3.337299254	0.001867417	0.00020309	0.000592434	0.00049202
Ljwgs_138685.1_at	-2.889026874	-3.704765586	-2.40130652	-2.624523293	9.34E-08	2.05E-08	7.41E-07	2.46E-07
CM0385.43_at	-2.887911245	-2.534771991	-2.106185062	-1.74454354	7.34E-08	1.40E-06	2.62E-06	1.95E-05
chr4.CM0399.52.1_at	-2.884124621	-3.772448567	-3.157673507	-3.263655813	7.71E-05	1.65E-05	2.79E-05	1.85E-05
Ljwgs_013813.2_at	-2.880712329	-3.432644549	-2.761503294	-3.189607222	4.14E-08	2.16E-08	6.24E-08	9.86E-09
Ljwgs_025706.1_at	-2.88043559	-3.312854316	-2.579894987	-3.300456129	1.43E-05	1.15E-05	4.17E-05	2.71E-06
Ljwgs_045582.1_at	-2.878461519	-2.741967575	-2.90092229	-2.949939922	2.66E-07	1.89E-06	2.23E-07	1.69E-07
Ljwgs_079557.0.1_at	-2.877683418	-3.305632929	-2.592092956	-3.497116888	5.80E-06	4.73E-06	1.66E-05	5.38E-07
chr5.CM0200.1.3_at	-2.876437529	-2.42582503	-1.799501621	-2.962011756	7.98E-08	2.36E-06	1.54E-05	4.73E-08
Ljwgs_049772.1_at	-2.876305875	-3.764934841	-3.847086446	-4.583828448	1.49E-07	2.59E-08	4.11E-09	4.18E-10
Ljwgs_027010.1_at	-2.875680492	-3.792643209	-3.2370093	-3.09391872	1.03E-05	1.82E-06	2.51E-06	3.94E-06
Ljwgs_141699.1_at	-2.874859476	-2.771343143	-3.033006252	-3.561103209	3.26E-05	0.000153821	1.69E-05	2.70E-06
Ljwgs_047916.1_at	-2.873949759	-2.962678009	-2.755001979	-2.678840779	1.37E-06	3.80E-06	2.01E-06	2.59E-06
Ljwgs_022523.1_at	-2.873707061	-3.176197299	-3.102511353	-3.366784059	5.50E-06	6.88E-06	2.12E-06	7.80E-07
chr3.CM0261.24_at	-2.87155781	-2.928182513	-3.713638925	-4.178495945	6.20E-07	1.99E-06	2.76E-08	5.84E-09
chr3.TM1144.4_at	-2.871054241	-1.747175563	-3.031682195	-3.223614232	2.63E-07	0.000203591	1.28E-07	5.62E-08
Ljwgs_085477.1_at	-2.869931641	-2.581582076	-3.159345444	-3.137478755	5.54E-06	6.09E-05	1.72E-06	1.74E-06
Ljwgs_023976.1_at	-2.868807624	-3.577508705	-3.316050298	-4.074022934	3.01E-07	9.31E-08	4.99E-08	3.67E-09
Ljwgs_022882.1.1_at	-2.867347656	-3.376490658	-2.114219763	-1.913624596	4.23E-07	2.60E-07	1.20E-05	3.27E-05
gi24940157_at	-2.86694272	-1.817271904	-1.513794932	-1.938973404	3.25E-08	2.32E-05	4.11E-05	2.63E-06
TM0451.11.1_s_at	-2.864996694	-2.578220901	-3.053573096	-3.894455276	4.24E-05	0.00037463	1.98E-05	1.25E-06
TM1571.4_at	-2.864567057	-3.437061536	-2.102151413	-2.558216542	8.96E-09	4.26E-09	3.29E-07	2.93E-08
Ljwgs_116701.1_at	-2.864092554	-3.497701451	-3.348741504	-4.004294522	1.78E-07	7.07E-08	2.58E-08	2.59E-09
chr1.CM0001.71_s_at	-2.861842601	-3.232544577	-4.30482129	-4.274122683	6.86E-07	6.83E-07	4.83E-09	4.71E-09
Ljwgs_057809.1_at	-2.86181059	-2.823969521	-2.834550431	-3.193275949	4.86E-10	2.65E-09	5.05E-10	1.05E-10
chr5.TM0698.5_at	-2.861598021	-3.887917247	-3.712787384	-3.36515763	7.20E-07	8.21E-08	3.11E-08	9.20E-08
Ljwgs_092926.1_at	-2.859417706	-2.015165656	-1.577089142	-1.564455813	5.40E-10	1.70E-07	6.50E-07	6.66E-07
Ljwgs_096053.1_at	-2.859361385	-3.016316301	-2.776198495	-2.727378593	1.03E-05	2.11E-05	1.30E-05	1.48E-05
Ljwgs_010588.1_at	-2.859232295	-3.265188545	-3.061031657	-3.20742209	3.06E-09	2.73E-09	1.24E-09	6.18E-10
chr1.CM0147.120_at	-2.858613959	-2.50999947	-3.813684613	-3.888611609	1.44E-06	2.27E-05	4.52E-08	3.25E-08
Ljwgs_051523.2_s_at	-2.857498259	-2.962852936	-2.682624975	-3.188174163	0.004908717	0.008631541	0.007250555	0.001942831
Ljwgs_109728.1_at	-2.857044446	-2.940234427	-2.848256175	-3.460007497	1.73E-06	4.84E-06	1.62E-06	1.60E-07
chr1.CM0001.63_at	-2.856839206	-2.983217333	-3.580274991	-3.803227713	1.85E-05	4.09E-05	1.37E-06	6.38E-07
chr2.CM0249.130_at	-2.85529968	-3.267540245	-3.69207091	-4.139008281	1.07E-05	9.13E-06	5.38E-07	1.32E-07
Ljwgs_091863.1_at	-2.854733887	-2.829283511	-2.433600898	-3.268872346	3.89E-06	1.61E-05	2.04E-05	7.11E-07
Ljwgs_147904.1.1_at	-2.854601905	-5.136838085	-4.613658947	-5.045243132	0.000212066	1.53E-06	1.18E-06	3.94E-07
chr5.CM0357.7_at	-2.853281315	-2.903048373	-2.637318212	-3.749512127	2.21E-09	7.99E-09	5.38E-09	6.19E-11
chr5.CM0034.7.1_at	-2.852763609	-2.573348917	-2.288200509	-2.626761859	7.84E-10	1.25E-08	1.10E-08	1.80E-09
Ljwgs_048454.1_at	-2.852612284	-2.197953549	-2.959784081	-3.231213458	9.74E-07	6.12E-05	5.78E-07	1.94E-07
TC12170_at	-2.849853282	-3.080366418	-3.55881544	-4.0966927	1.30E-07	2.19E-07	8.38E-09	1.31E-09
chr3.CM0261.26_at	-2.846032124	-2.707661282	-3.277024875	-3.861334111	6.87E-10	5.73E-09	1.06E-10	1.22E-11
chr2.TM1766.3_at	-2.844810344	-3.498007242	-3.098829889	-3.343223641	0.000239675	0.000102133	9.69E-05	4.24E-05
Ljwgs_095183.1_at	-2.844774569	-2.120048329	-2.284281925	-2.901226183	1.35E-06	0.000113401	1.42E-05	9.16E-07
chr2.CM0749.37_at	-2.842165835	-3.262091631	-2.963752733	-3.252148382	7.75E-07	6.44E-07	4.36E-07	1.37E-07
Ljwgs_057483.1_s_at	-2.841353692	-1.785914537	-1.588539148	-1.8398663	4.39E-06	0.001364082	0.001272431	0.000336845
Ljwgs_023873.1_at	-2.83811494	-4.064692803	-4.292009897	-4.490102583	0.001140135	0.000125472	1.97E-05	1.13E-05
Ljwgs_146083.1_at	-2.837820317	-2.145720894	-2.571803896	-3.10647772	4.72E-08	4.82E-06	1.40E-07	1.30E-08
chr2.CM0304.102_at	-2.837722491	-3.312387378	-2.461339024	-3.654380012	0.000108327	7.59E-05	0.000388152	6.60E-06
Ljwgs_015570.2_at	-2.837480159	-3.547762585	-3.543287053	-3.892702139	5.22E-06	1.66E-06	3.81E-07	1.17E-07
chr1.TM1305.1.1_at	-2.832054856	-2.722795612	-3.000504207	-2.692920008	7.97E-07	4.89E-06	3.76E-07	1.21E-06
Ljwgs_048883.1_at	-2.831650121	-2.769856853	-2.18242392	-1.969373683	2.50E-09	1.48E-08	5.49E-08	1.72E-07
chr3.CM0282.112_s_at	-2.831567498	-3.297702737	-4.139798374	-4.484427167	9.30E-07	6.50E-07	9.47E-09	3.18E-09
Ljwgs_081991.1.1_s_at	-2.830104476	-3.261307508	-3.331863965	-3.297925167	1.81E-08	1.41E-08	2.22E-09	2.27E-09
chr1.TM0221.17_at	-2.827664825	-3.473645428	-2.9503819	-3.789703808	4.11E-07	1.53E-07	2.29E-07	1.03E-08
Ljwgs_133158.1_at	-2.827311495	-2.812703595	-3.6573132	-3.946530199	5.44E-06	2.12E-05	2.63E-07	9.94E-08
Ljwgs_022541.1_at	-2.819257595	-2.157343172	-2.577634651	-3.176722931	1.47E-05	0.000651999	3.46E-05	3.38E-06
Ljwgs_043568.1_at	-2.817580175	-3.334422569	-3.290174241	-3.717370791	5.04E-06	2.96E-06	7.89E-07	1.79E-07
Ljwgs_064476.1_at	-2.815841118	-2.578171948	-3.686709771	-3.580106713	2.71E-06	2.65E-05	1.12E-07	1.45E-07
Ljwgs_011870.2_at	-2.811317549	-2.786075584	-2.883604134	-2.071625772	6.66E-07	2.94E-06	4.53E-07	1.73E-05
Ljwgs_023870.1_at	-2.808736163	-2.695976011	-2.062769097	-2.561932993	1.81E-07	1.20E-06	5.69E-06	4.50E-07
chr5.TM0731.13_at	-2.807891355	-2.998093392	-4.600431487	-4.595768257	0.000347125	0.000554776	1.83E-06	1.74E-06
TM0770.13_at	-2.806935491	-3.329270325	-3.841665015	-4.340596658	3.92E-08	2.17E-08	7.64E-10	1.51E-10
Ljwgs_100683.2.1_at	-2.804878602	-2.32209229	-2.542040214	-2.847070283	0.000110951	0.001743457	0.000264362	8.38E-05
Ljwgs_012590.1_at	-2.803804735	-1.751035049	-2.026672111	-2.012446649	4.16E-07	0.00023132	1.46E-05	1.48E-05
Ljwgs_129258.1_at	-2.802152688	-3.393342724	-3.505812414	-3.222813614	2.06E-07	8.98E-08	1.31E-08	3.27E-08
chr1.TM1305.12_at	-2.801538234	-4.121925284	-4.642299274	-4.601205888	0.001100249	9.25E-05	6.97E-06	7.25E-06
Ljwgs_138952.1_at	-2.799641718	-2.917658337	-4.609922702	-4.338136566	0.000623038	0.00119038	3.59E-06	6.65E-06
Ljwgs_043887.1_at	-2.79920042	-3.106749623	-1.382326196	-2.301902077	0.000126442	0.000144305	0.027167677	0.000695503
TM1554.4_at	-2.798100517	-2.480055233	-2.139576883	-2.760451431	8.40E-08	1.42E-06	1.74E-06	8.42E-08
Ljwgs_054730.1_at	-2.795696606	-2.507128606	-3.031599238	-3.733745445	2.92E-05	0.000276027	1.12E-05	1.01E-06
chr5.CM0260.27_s_at	-2.792336241	-2.502840283	-2.69583809	-3.356683411	6.45E-06	7.27E-05	8.70E-06	6.85E-07
chr4.CM0343.7_at	-2.791774955	-2.687633071	-3.281429597	-3.042785933	3.39E-06	1.93E-05	4.90E-07	1.09E-06
Ljwgs_011638.2_at	-2.791670456	-2.71424252	-2.61889289	-3.090873564	3.09E-10	2.07E-09	6.47E-10	7.48E-11
chr1.CM0591.50_at	-2.790837583	-2.816995182	-2.740214049	-3.058121797	3.39E-10	1.42E-09	3.98E-10	9.29E-11
chr6.CM0139.40_at	-2.790715621	-3.757773576	-2.230013594	-2.656466127	6.02E-05	9.23E-06	0.000479137	8.64E-05
chr2.CM0056.15.1_at	-2.788386756	-3.129663369	-2.937356155	-2.974453542	5.11E-05	5.28E-05	2.71E-05	2.24E-05
chr1.TM1305.7.1_at	-2.787691526	-2.866898026	-3.205205246	-4.472732875	1.36E-06	3.86E-06	2.48E-07	4.06E-09
Ljwgs_050424.1_at	-2.786777426	-3.373342803	-3.655560422	-4.101885503	7.79E-05	3.76E-05	3.96E-06	1.00E-06
TM1006.2_at	-2.78339123	-3.030956376	-2.06626243	-2.401964064	1.38E-07	2.13E-07	3.90E-06	6.55E-07
gi7778671_at	-2.781642324	-3.026782572	-2.678002161	-2.809974361	3.04E-09	4.86E-09	4.54E-09	2.24E-09
chr4.TM1309.11.1_at	-2.772077941	-2.633797619	-1.850597482	-1.730021823	5.45E-09	4.50E-08	6.22E-07	1.26E-06
chr5.CM0062.17_at	-2.771932854	-2.183804168	-2.161443838	-2.602872264	3.89E-06	0.000163874	5.19E-05	6.74E-06
Ljwgs_020134.1_at	-2.771537242	-2.418920987	-1.74474217	-1.60170243	1.22E-06	2.09E-05	0.000157752	0.000338725
Ljwgs_030306.1_at	-2.771055517	-3.011238336	-3.278025717	-3.043344677	4.59E-08	7.17E-08	5.46E-09	1.21E-08
chr1.CM0206.60_at	-2.768633607	-2.958548733	-2.495126953	-2.918565036	7.09E-10	1.41E-09	2.36E-09	3.00E-10
Ljwgs_089205.1_s_at	-2.768280335	-3.415521341	-3.343712592	-3.524106663	4.54E-07	1.61E-07	4.49E-08	2.16E-08
TM0906.17.1_at	-2.768124967	-2.108842309	-1.944504953	-2.217975677	2.31E-05	0.000972006	0.000659357	0.000188607
chr6.CM0314.52_at	-2.766398784	-3.874451887	-3.644287683	-4.319587558	6.91E-06	6.04E-07	2.74E-07	3.34E-08
chr1.CM0147.48_at	-2.764941644	-3.437599581	-2.418257452	-3.196451646	8.55E-06	2.92E-06	3.28E-05	1.43E-06
Ljwgs_063776.1_s_at	-2.764518345	-2.240996101	-2.654162448	-2.846292528	4.33E-06	0.000136188	6.24E-06	2.68E-06
chr3.TM0782.20.1_at	-2.764317587	-1.904110733	-1.41814586	-1.598766778	7.55E-06	0.000956454	0.003729283	0.001396784
Ljwgs_064457.1_at	-2.763671443	-3.451072061	-3.914807137	-1.572712033	4.44E-05	1.51E-05	8.77E-07	0.005628419
Ljwgs_134343.1.1_at	-2.7625356	-3.008627394	-1.603088536	-1.700552869	2.39E-07	3.64E-07	8.81E-05	4.55E-05
chr4.TM0692.19_at	-2.762342143	-3.644029945	-2.587304213	-3.159118874	2.23E-06	3.69E-07	4.22E-06	4.02E-07
chr3.CM0690.6.1_at	-2.760192897	-3.044389242	-2.660216487	-2.791574656	4.42E-07	5.80E-07	6.15E-07	3.27E-07
gi45636875_at	-2.757873199	-2.348268295	-1.872366987	-1.601275268	2.70E-09	8.38E-08	2.65E-07	1.49E-06
chr1.CM0284.8_at	-2.75668337	-3.348475003	-3.726633413	-4.207684341	6.27E-07	2.69E-07	1.63E-08	3.28E-09
Ljwgs_013645.1_at	-2.752822991	-2.737094181	-1.120743227	-1.410063723	1.12E-06	4.64E-06	0.005805978	0.000925734
Ljwgs_016221.1_at	-2.752742464	-2.723178548	-3.086965752	-3.086995284	1.26E-05	4.95E-05	3.22E-06	3.03E-06
TC9702_at	-2.752694746	-2.568089095	-2.47662787	-3.050116666	1.01E-09	1.08E-08	3.44E-09	2.33E-10
chr1.CM0063.42_at	-2.749237752	-2.459211715	-2.422875037	-2.658502779	5.23E-06	6.10E-05	1.90E-05	6.51E-06
chr2.CM0099.20_at	-2.749124358	-3.062493265	-2.604391244	-2.740027032	2.22E-05	2.49E-05	3.55E-05	1.96E-05
chr2.CM0099.48_at	-2.74908844	-2.255378776	-2.080959909	-2.438123542	4.92E-07	1.74E-05	1.04E-05	1.66E-06
chr2.CM0056.30_at	-2.746119901	-3.011108282	-2.964328334	-3.181857633	3.17E-07	4.47E-07	1.19E-07	4.67E-08
Ljwgs_063965.1_at	-2.74551506	-2.472052759	-1.956428672	-3.264204344	2.18E-06	2.55E-05	7.67E-05	2.51E-07
Ljwgs_087337.1_s_at	-2.74513763	-1.88981961	-1.857560296	-1.386852544	2.69E-05	0.002491397	0.001030537	0.009124422
chr1.CM0318.12_at	-2.745086199	-3.022553899	-3.303933373	-3.456177635	2.01E-08	2.72E-08	1.89E-09	9.69E-10
Ljwgs_090897.2_s_at	-2.74286623	-3.266139795	-3.763162894	-3.212568148	8.70E-05	4.97E-05	2.70E-06	1.45E-05
chr1.CM0150.63_at	-2.738807194	-3.288082463	-3.042372228	-3.391976648	1.68E-07	8.15E-08	4.46E-08	1.08E-08
chr5.CM0773.25_at	-2.737668918	-3.438727017	-3.327343496	-3.361192335	1.63E-09	4.54E-10	1.31E-10	1.07E-10
gi45400458_at	-2.735251863	-2.006812364	-2.93454805	-3.020959774	3.82E-07	4.43E-05	1.54E-07	1.00E-07
Ljwgs_146651.1_x_at	-2.731303904	-1.930379742	-2.724348748	-2.621354811	8.51E-07	0.000128269	7.94E-07	1.15E-06
Ljwgs_071404.1_at	-2.72934865	-2.398311589	-2.51833366	-2.226008258	8.89E-05	0.000884158	0.000180424	0.000543868
TM0651.28_at	-2.728875371	-3.058006992	-3.147498998	-3.576346562	8.25E-10	9.23E-10	1.25E-10	2.32E-11
chr4.TM1335.13_at	-2.725753831	-2.240302122	-2.532906001	-2.262752835	6.19E-05	0.001149203	0.000119125	0.000333585
chr1.TM0805.10.1_at	-2.725286817	-3.520847184	-2.148827419	-2.181844468	2.12E-07	4.30E-08	2.97E-06	2.35E-06
chr5.TM1574.9_at	-2.724902119	-3.331564642	-3.330940912	-3.708682419	3.67E-08	1.40E-08	2.87E-09	6.80E-10
chr5.CM0773.4_at	-2.724571849	-2.508497201	-3.412773188	-3.465927956	2.92E-08	3.23E-07	1.69E-09	1.24E-09
Ljwgs_047779.1_at	-2.72365064	-2.541520888	-2.202670875	-2.731333552	1.27E-06	1.06E-05	1.24E-05	1.04E-06
Ljwgs_092483.1_at	-2.722717987	-2.554702663	-2.102445156	-2.66881533	2.93E-06	2.20E-05	4.42E-05	3.15E-06
chr4.CM0617.39_at	-2.715548824	-3.016579492	-2.666804151	-2.833599646	2.30E-11	2.80E-11	2.65E-11	1.16E-11
Ljwgs_109213.1.1_at	-2.714229128	-2.25456544	-1.930802736	-2.144007475	2.26E-06	6.05E-05	8.06E-05	2.57E-05
Ljwgs_011294.1_at	-2.713956649	-3.841904899	-4.242312341	-4.255247848	1.03E-06	7.29E-08	4.65E-09	4.00E-09
chr3.CM0216.37_at	-2.711763071	-3.027735948	-3.104789184	-3.145154387	0.000115343	0.000124793	2.67E-05	2.19E-05
chr2.CM0081.24.1_s_at	-2.7082077	-2.227034136	-3.122294602	-2.793795679	9.73E-08	3.77E-06	1.64E-08	5.67E-08
chr3.TM0506.6_at	-2.706608706	-1.564006343	-2.399414693	-2.206658953	2.21E-05	0.007829747	7.07E-05	0.000153281
chr5.CM0357.22.5_at	-2.705861547	-3.077162144	-2.565945493	-3.537964476	6.95E-05	6.31E-05	0.000109043	3.39E-06
TM0651.23_at	-2.704927966	-3.753530808	-3.283118789	-4.409798786	3.56E-05	3.77E-06	3.98E-06	1.24E-07
chr3.CM0216.31_x_at	-2.703144257	-1.803579824	-2.202603257	-2.229329885	4.48E-06	0.000840404	3.74E-05	3.12E-05
Ljwgs_013237.1_at	-2.702293983	-3.072737577	-4.253030585	-2.543607434	1.95E-06	1.79E-06	8.49E-09	3.29E-06
chr1.CM0123.27_at	-2.69979077	-2.955807696	-3.173685123	-3.804966896	2.70E-05	3.63E-05	4.23E-06	4.98E-07
Ljwgs_034014.1_at	-2.699067352	-1.836995327	-2.442348231	-2.489782378	0.000438245	0.018835358	0.000971773	0.000798652
chr3.CM0253.25_at	-2.698681647	-2.681269533	-2.073308668	-2.392109496	8.43E-06	3.25E-05	0.000120963	2.66E-05
Ljwgs_055792.1_at	-2.696561757	-2.238895427	-2.582751389	-3.044034837	7.58E-06	0.000175848	1.11E-05	1.67E-06
chr5.CM0180.38_at	-2.696150607	-3.254790491	-3.52778452	-4.391849915	0.000158523	8.02E-05	9.04E-06	7.17E-07
Ljwgs_073606.1_at	-2.695889963	-2.915469277	-2.480470584	-2.757172463	1.64E-09	2.86E-09	4.28E-09	1.03E-09
chr2.CM0191.83_at	-2.694201371	-2.963507202	-2.491151294	-2.99626845	0.000163473	0.000203102	0.000318366	4.97E-05
chr1.CM0050.12_at	-2.692370685	-3.6355413	-4.593001769	-4.389392906	0.000180535	2.94E-05	5.27E-07	8.30E-07
chr5.TM0698.22_at	-2.690719426	-2.658653741	-2.616874473	-3.093770809	2.70E-09	1.41E-08	3.50E-09	3.93E-10
chr2.TM0641.2_at	-2.68801162	-3.613911437	-2.783321022	-3.221275181	4.44E-07	5.68E-08	2.70E-07	4.39E-08
chr5.CM0344.29_at	-2.687310968	-1.402274653	-1.807311754	-2.527708548	6.61E-08	0.000289558	5.86E-06	1.16E-07
Ljwgs_021839.1_at	-2.686502418	-3.301987027	-4.865026261	-4.885991674	0.014025483	0.007915925	0.00010689	9.74E-05
chr4.TM0832.4_at	-2.686187149	-2.652107979	-1.720572266	-1.937905203	4.97E-08	2.42E-07	7.63E-06	1.89E-06
chr4.CM0007.20_at	-2.685950039	-2.505521312	-2.560568036	-2.19930244	2.50E-06	2.00E-05	3.90E-06	1.94E-05
TM1554.19_at	-2.685744196	-2.553971397	-1.946984857	-2.22384054	1.71E-05	9.73E-05	0.000387201	0.000103956
gi45622758_at	-2.684684039	-1.83715367	-1.200752377	-1.06988793	1.10E-08	3.83E-06	8.99E-05	0.000262871
TM0651.19_s_at	-2.68272533	-3.616914152	-3.132212056	-3.403137521	1.95E-07	2.40E-08	2.88E-08	9.37E-09
Ljwgs_016759.2_at	-2.682223958	-3.155313899	-2.038484746	-2.039251311	3.13E-05	1.98E-05	0.000422615	0.000405208
chr6.CM0139.70.1_at	-2.680604863	-2.531712976	-2.121214632	-2.006820242	2.15E-10	2.06E-09	3.68E-09	6.60E-09
Ljwgs_069580.1_at	-2.679191466	-3.709768056	-2.775251225	-2.385481095	8.96E-07	8.19E-08	5.42E-07	2.86E-06
chr6.TM0957.5_at	-2.67787611	-2.793048959	-2.886696441	-2.982829418	6.12E-07	1.53E-06	2.34E-07	1.48E-07
Ljwgs_037119.1_at	-2.67717979	-2.404144051	-2.358661877	-2.228836826	2.29E-07	3.19E-06	9.05E-07	1.62E-06
chr3.CM0724.29_at	-2.676854913	-2.729689804	-2.790830532	-2.953798058	1.50E-09	5.36E-09	8.34E-10	3.65E-10
chr1.CM0206.150_at	-2.676575832	-3.067468828	-1.927017753	-2.397720425	6.03E-10	5.17E-10	3.17E-08	1.94E-09
chr1.CM0349.12_at	-2.674648566	-3.357683147	-4.270199857	-4.558692462	5.55E-07	1.61E-07	1.85E-09	7.36E-10
Ljwgs_012675.2_at	-2.671412964	-2.476638666	-1.580944295	-2.720851891	5.29E-05	0.000346743	0.004982417	3.78E-05
chr5.CM0148.20_at	-2.66948482	-3.692277934	-3.11774471	-3.15015437	0.000148316	1.85E-05	2.84E-05	2.41E-05
TM1472.20_at	-2.668170018	-2.813270423	-3.279271086	-3.217541744	1.26E-06	2.74E-06	1.06E-07	1.21E-07
chr1.TM0671.18.1_at	-2.666702093	-2.669874163	-2.939204344	-2.701508628	1.38E-10	6.44E-10	3.63E-11	1.00E-10
chr5.CM0519.25_at	-2.666201596	-3.035025905	-2.394555403	-2.698975976	8.77E-06	7.90E-06	2.55E-05	6.59E-06
Ljwgs_054942.1_at	-2.665042554	-2.325840867	-2.836842143	-2.757417229	0.00015795	0.001528487	7.95E-05	9.98E-05
chr4.CM0087.37_at	-2.662198732	-2.808067174	-2.411592288	-2.440271126	2.47E-08	5.54E-08	7.35E-08	5.83E-08
chr4.CM0042.31_at	-2.660940408	-2.906790747	-2.9317425	-3.468658617	3.66E-08	5.39E-08	1.03E-08	1.16E-09
Ljwgs_019294.2_at	-2.660804483	-3.247373146	-2.368503729	-3.235512184	4.08E-08	1.58E-08	1.49E-07	3.09E-09
chr2.TM0667.16.1_at	-2.660137494	-2.848320418	-3.055076247	-3.267410178	7.23E-07	1.34E-06	1.33E-07	5.46E-08
TC19079_at	-2.659910428	-4.360073116	-4.136994975	-4.162211968	0.000169571	3.36E-06	1.41E-06	1.22E-06
Ljwgs_071848.1_at	-2.658495523	-2.3558546	-2.664169274	-2.650300818	2.43E-06	3.34E-05	2.15E-06	2.15E-06
chr4.CM0558.39_at	-2.655934548	-3.37839709	-3.279616733	-3.63635657	2.57E-06	6.61E-07	2.10E-07	5.63E-08
chr3.CM0047.7_at	-2.654538165	-2.818038614	-2.867568701	-3.224198729	3.28E-09	7.19E-09	1.20E-09	2.47E-10
Ljwgs_024334.1_at	-2.65443175	-2.480319727	-2.026807626	-2.395689614	4.93E-07	4.20E-06	9.45E-06	1.36E-06
Ljwgs_081998.1_at	-2.651916429	-3.435801615	-2.163025291	-2.568431169	4.80E-05	1.11E-05	0.000324064	5.79E-05
Ljwgs_065748.1_at	-2.648479093	-1.966538767	-1.365675681	-1.446628707	4.85E-07	4.84E-05	0.000479117	0.000271325
gi45629141_at	-2.648466335	-3.175846958	-2.403352489	-2.066879408	1.97E-07	9.66E-08	5.59E-07	2.93E-06
chr4.CM0046.9_at	-2.648010226	-3.475483336	-3.241215194	-3.23483735	2.14E-07	3.59E-08	1.78E-08	1.63E-08
Ljwgs_039449.1_at	-2.64733758	-3.885071319	-3.857481373	-3.607262906	3.79E-05	2.16E-06	5.33E-07	1.07E-06
Ljwgs_148423.1_at	-2.646280453	-1.989074506	-2.313771683	-2.747130331	6.25E-05	0.0023836	0.000215896	3.69E-05
chr3.TM1419.20_at	-2.645851739	-2.04933492	-2.566348545	-2.532089412	1.95E-05	0.000732907	2.44E-05	2.66E-05
Ljwgs_010098.2_at	-2.645160303	-1.858183354	-2.181269917	-2.589512844	3.33E-07	6.14E-05	2.77E-06	3.63E-07
chr1.CM0800.31_at	-2.642783536	-3.112542859	-2.501644702	-2.995698294	1.81E-07	1.10E-07	3.15E-07	3.40E-08
chr3.CM0216.94_at	-2.641404909	-2.549313946	-2.754035735	-2.925081604	6.50E-07	3.83E-06	3.66E-07	1.68E-07
Ljwgs_011647.1_at	-2.640712188	-2.668283283	-2.645990555	-3.09526222	3.53E-05	0.000105217	3.14E-05	5.46E-06
chr4.CM0061.2_at	-2.638912542	-3.701099655	-2.806152756	-4.07056156	0.008326349	0.001606792	0.005170794	0.000220058
chr1.CM1413.11.1_at	-2.632094972	-2.593074949	-2.78445372	-3.680520834	2.10E-05	8.29E-05	1.04E-05	4.14E-07
TC13405_at	-2.632026891	-1.185041214	-1.450271799	-1.77630363	3.36E-08	0.00065652	2.71E-05	2.78E-06
chr6.CM0836.24_at	-2.630892314	-2.78227063	-2.493908552	-3.14272449	5.68E-08	1.23E-07	9.91E-08	5.39E-09
chr5.CM0909.43_at	-2.629310157	-2.42590901	-3.526201243	-3.501972901	1.65E-06	1.52E-05	4.89E-08	4.86E-08
Ljwgs_086800.1_at	-2.626731838	-1.873396284	-1.846884465	-1.590130444	1.95E-08	4.08E-06	1.12E-06	5.69E-06
Ljwgs_078568.1_s_at	-2.62492909	-2.983628664	-2.442100192	-2.612530065	0.000186267	0.000169218	0.000340854	0.000172795
chr2.CM0210.39_at	-2.621381891	-2.769997987	-1.504090251	-2.298410028	3.46E-07	7.47E-07	0.000134509	1.34E-06
chr1.TM0236.12_at	-2.621324159	-2.614613113	-2.149457365	-2.631371836	5.62E-08	2.43E-07	5.25E-07	4.47E-08
Ljwgs_035872.1_at	-2.619980241	-3.994549459	-2.775998224	-4.555445584	0.00817056	0.000779358	0.005197016	6.59E-05
Ljwgs_040615.1.1_at	-2.619343244	-2.612168794	-2.032546848	-2.696591495	1.86E-09	8.65E-09	3.85E-08	1.07E-09
chr2.CM0210.20_s_at	-2.618838311	-1.894934225	-1.922522231	-2.431839844	4.17E-07	5.52E-05	1.24E-05	8.31E-07
Ljwgs_010588.1_s_at	-2.61470083	-3.172037422	-2.961717388	-3.154331237	4.88E-09	2.06E-09	9.81E-10	3.95E-10
chr6.CM0314.48_at	-2.613603503	-2.842581483	-3.229478392	-2.870994549	2.30E-08	3.57E-08	1.57E-09	5.95E-09
chr3.CM0127.83_at	-2.61147627	-3.814550748	-4.036371309	-4.682035316	0.000681061	5.70E-05	8.11E-06	1.43E-06
chr6.CM0066.29_at	-2.610958841	-2.653677218	-3.283416968	-3.339052469	7.96E-08	2.76E-07	4.58E-09	3.33E-09
chr5.CM0357.59_s_at	-2.610163984	-2.944260087	-1.698202608	-1.268459207	2.05E-06	2.06E-06	0.000176474	0.002211148
chr1.CM0579.32_at	-2.609505234	-2.508972145	-2.921231751	-2.146412891	0.000123069	0.000539588	3.61E-05	0.00067656
chr2.CM0020.20_at	-2.607465906	-3.873961081	-1.709038954	-1.685385761	0.003605673	0.000351867	0.045675028	0.047368997
Ljwgs_025743.1_s_at	-2.606085176	-3.990883461	-3.145187838	-3.034439351	0.000466112	2.26E-05	7.12E-05	9.62E-05
Ljwgs_025820.2_at	-2.60249933	-2.308929247	-1.412726338	-2.338949389	6.57E-05	0.000628326	0.010446681	0.000166413
Ljwgs_133158.1_x_at	-2.601445028	-2.672387039	-3.393150944	-3.687814065	5.48E-06	1.52E-05	2.42E-07	8.39E-08
chr5.CM0239.52_at	-2.59691948	-3.651542757	-3.589005686	-2.939857753	9.40E-06	7.93E-07	2.18E-07	2.02E-06
Ljwgs_028426.1_at	-2.595561085	-2.530590325	-2.705444807	-2.954625671	2.17E-09	1.33E-08	1.20E-09	3.56E-10
chr6.CM0014.11_at	-2.593735473	-3.198396601	-1.423892259	-1.246475719	4.28E-06	1.59E-06	0.001456969	0.003993964
Ljwgs_019293.2_at	-2.59317697	-4.63713406	-5.444005605	-6.137806961	7.95E-05	5.21E-07	1.70E-08	3.49E-09
gi45636775_at	-2.588209892	-2.814027709	-3.417260669	-3.388556765	9.30E-05	0.000130701	4.49E-06	4.65E-06
Ljwgs_017707.1_at	-2.584896169	-2.764181198	-4.457492307	-5.287916009	3.78E-05	6.42E-05	7.45E-08	8.48E-09
Ljwgs_006845.1_at	-2.582899004	-2.678372889	-2.45489938	-2.310242261	1.10E-08	3.06E-08	1.86E-08	3.49E-08
chr1.CM0036.11_at	-2.582350113	-2.502875474	-2.687438262	-3.114269299	9.72E-09	6.10E-08	5.46E-09	7.88E-10
Ljwgs_105843.1.1_s_at	-2.581676442	-2.659704063	-3.735365784	-4.222462604	1.52E-06	4.22E-06	1.82E-08	3.63E-09
Ljwgs_018513.1_at	-2.580432599	-1.920411446	-2.319603578	-2.474283474	0.000218869	0.006607882	0.000540606	0.000289185
chr2.CM0177.18_at	-2.579776934	-3.423939443	-3.542525476	-3.738531128	1.13E-06	1.72E-07	2.50E-08	1.16E-08
Ljwgs_076555.1_at	-2.57885458	-3.999437185	-3.003698976	-3.53834409	2.17E-05	6.23E-07	3.70E-06	5.32E-07
chr4.TM1309.11_at	-2.57762402	-3.082090634	-1.754186336	-1.869915946	0.001837236	0.001107431	0.024052927	0.016072689
TM0856.11_at	-2.577289692	-2.230333392	-2.839292471	-2.887402013	3.93E-07	7.90E-06	1.16E-07	8.75E-08
Ljwgs_026439.1_at	-2.576192704	-2.189582927	-3.261896474	-3.358062213	0.000995955	0.008376578	0.000104192	7.40E-05
Ljwgs_096323.1_s_at	-2.574111178	-2.630722712	-3.694040199	-3.900602965	0.00819039	0.01515664	0.000438029	0.000254407
TC12970_at	-2.572885602	-2.185190614	-2.750222169	-3.3158356	1.25E-06	2.83E-05	5.29E-07	5.44E-08
Ljwgs_020029.1_s_at	-2.572790695	-3.132005449	-2.153330002	-2.899167985	4.58E-05	2.04E-05	0.000244288	1.11E-05
gi45634465_at	-2.572632766	-2.082962714	-1.49218481	-1.841088674	3.98E-05	0.000901445	0.004720541	0.000854644
chr3.CM0116.35_at	-2.569028737	-2.969891424	-3.663463771	-3.610644444	0.00230382	0.001836335	8.89E-05	9.75E-05
Ljwgs_107973.1_at	-2.568510494	-3.679531687	-1.451377048	-1.296189934	0.000147649	1.26E-05	0.013612884	0.025433332
Ljwgs_011671.1_at	-2.568489135	-2.540781361	-1.789572773	-1.757284249	2.58E-06	1.11E-05	0.000111441	0.000126525
chr2.TM1761.2.3_s_at	-2.561877974	-2.622980566	-1.980220731	-2.314223116	1.50E-08	4.88E-08	2.94E-07	4.25E-08
Ljwgs_086698.1_at	-2.561733898	-2.54844889	-2.268161258	-2.997104152	1.99E-10	9.89E-10	8.47E-10	2.32E-11
TM0445.10_at	-2.560599236	-4.115309316	-3.728828795	-3.733802792	4.23E-07	6.23E-09	4.30E-09	3.78E-09
Ljwgs_016126.1_at	-2.559747361	-2.854939972	-3.147352308	-2.548436352	2.54E-07	2.91E-07	2.00E-08	2.26E-07
chr1.CM0029.45_at	-2.559187909	-3.358267	-1.405323122	-1.544601594	5.37E-08	8.65E-09	4.23E-05	1.47E-05
Ljwgs_147107.1_s_at	-2.558331129	-4.982332914	-3.520633536	-2.752890942	0.013627772	0.0001711	0.001253929	0.00781652
chr6.CM0140.3_at	-2.555399578	-3.035135569	-1.879567548	-1.900712893	0.000672694	0.000411042	0.007011802	0.006267878
TM0451.1_at	-2.554948036	-2.392614899	-2.393774169	-2.270887012	6.39E-12	7.25E-11	1.36E-11	2.57E-11
TM1571.33_x_at	-2.554184591	-3.527503826	-4.256008812	-3.982224668	1.08E-05	1.14E-06	2.77E-08	5.58E-08
gi45618764_at	-2.553751019	-1.745314291	-1.326649929	-1.563509112	2.19E-07	5.66E-05	0.000239673	4.47E-05
chr3.TM0649.14_s_at	-2.553663921	-2.475322209	-1.94267169	-2.691214088	0.002690855	0.007897285	0.016700364	0.001607967
chr5.CM0344.27_s_at	-2.553019771	-1.233762538	-1.604508241	-2.412146462	3.23E-08	0.000335221	6.32E-06	5.31E-08
Ljwgs_042036.1_at	-2.551498955	-2.611897283	-3.107877859	-3.486025252	3.01E-08	9.55E-08	2.44E-09	5.31E-10
chr4.TM0844.11_at	-2.549559046	-2.591009847	-3.009134483	-3.180881706	1.71E-06	5.49E-06	2.30E-07	1.11E-07
chr1.CM0105.58_at	-2.544717203	-1.88299464	-1.873284132	-1.912594798	1.56E-09	2.61E-07	6.03E-08	4.29E-08
chr1.CM0591.42_x_at	-2.541597318	-2.322942694	-2.696881373	-2.781487482	5.75E-05	0.000427863	2.85E-05	1.94E-05
Ljwgs_018630.2.1_at	-2.541574536	-2.122149762	-2.519595413	-2.426737298	0.000126198	0.001810724	0.000127369	0.000174563
gi11065296_at	-2.540429892	-3.086228302	-3.498965218	-3.65958575	2.67E-07	1.13E-07	5.26E-09	2.71E-09
Ljwgs_041442.1_at	-2.536998858	-2.570975589	-2.53904135	-3.846808497	3.43E-05	9.95E-05	3.10E-05	2.78E-07
chr3.CM0590.36.1_at	-2.535368402	-3.055337438	-3.186814345	-3.283394478	2.06E-05	9.97E-06	1.48E-06	9.81E-07
Ljwgs_035868.1_at	-2.534833108	-2.087185409	-1.80424687	-2.747358041	1.32E-05	0.000305883	0.000367155	4.67E-06
Ljwgs_018029.2_at	-2.53456991	-3.111653678	-3.085284455	-3.248135762	2.65E-08	9.51E-09	2.16E-09	1.02E-09
Ljwgs_084170.1_at	-2.533748911	-2.835913972	-2.326151234	-2.224795181	3.32E-06	3.65E-06	7.85E-06	1.20E-05
Ljwgs_005884.1.1_at	-2.533729758	-2.029888139	-2.3563801	-2.64511785	3.75E-07	1.75E-05	7.87E-07	1.92E-07
chr4.CM0500.41_at	-2.532325708	-3.568957192	-2.475216041	-2.088851622	4.34E-07	3.16E-08	5.14E-07	3.35E-06
chr2.CM0608.68_at	-2.530458519	-2.190838282	-2.434223667	-2.597690405	5.87E-05	0.00070365	8.03E-05	3.89E-05
Ljwgs_048197.1_at	-2.52940146	-1.591800802	-2.862537107	-3.480747459	2.26E-05	0.004341697	5.35E-06	5.40E-07
chr4.TM0555.14.1_at	-2.529098212	-2.381690736	-2.179451341	-2.100134808	8.15E-06	5.46E-05	3.65E-05	5.07E-05
gi7781743_at	-2.527676198	-2.960580295	-2.341938487	-2.820963838	5.18E-05	3.46E-05	0.000102693	1.40E-05
Ljwgs_047927.1_at	-2.52749594	-2.856103195	-1.587022482	-2.309054958	6.71E-07	6.67E-07	9.70E-05	1.61E-06
chr4.CM0087.62_at	-2.5268955	-2.860271187	-3.817101736	-4.730726976	1.85E-08	1.79E-08	1.01E-10	6.11E-12
gi7776238_at	-2.526101165	-1.207714432	-2.458565736	-2.522765112	2.59E-06	0.007580035	3.20E-06	2.25E-06
Ljwgs_021964.1_s_at	-2.524913595	-2.896073524	-2.047602549	-2.140992731	0.001263766	0.001062968	0.005948992	0.004166592
Ljwgs_073004.1_at	-2.523342098	-2.890834422	-2.07777309	-2.876342326	0.00010771	9.08E-05	0.000616118	2.45E-05
chr4.CM0182.43_at	-2.521906802	-3.564687991	-3.810103231	-4.476663332	1.03E-07	6.88E-09	6.14E-10	7.48E-11
Ljwgs_014724.2_at	-2.521443212	-2.711315783	-2.394291738	-1.975260995	2.26E-08	4.04E-08	3.86E-08	3.44E-07
Ljwgs_011669.2_at	-2.520985463	-2.285401261	-2.969623763	-3.696433382	8.77E-06	8.52E-05	1.27E-06	9.28E-08
chr2.CM0304.24_at	-2.520409482	-1.866396136	-2.563592444	-2.798189494	5.72E-06	0.000406173	4.33E-06	1.50E-06
Ljwgs_025251.1_at	-2.51968476	-4.290233092	-3.60313502	-3.709631963	0.00016491	2.13E-06	3.54E-06	2.39E-06
Ljwgs_145360.1_at	-2.519618674	-2.424528005	-2.580097655	-2.521739123	8.83E-08	5.80E-07	6.13E-08	7.46E-08
Ljwgs_044509.1_at	-2.51830409	-1.629134448	-1.806080512	-2.727530843	0.000525123	0.028019521	0.006896032	0.000221643
Ljwgs_014004.2_at	-2.516633338	-2.980759373	-2.574529135	-2.621461512	0.002540555	0.001673507	0.001995738	0.00166693
chr4.TM1616.18_at	-2.516175833	-2.699919181	-3.063068006	-3.402289857	5.25E-05	8.50E-05	5.85E-06	1.68E-06
Ljwgs_019059.1_at	-2.515442794	-2.073026836	-1.958021553	-2.463450249	0.000179816	0.002683535	0.001564218	0.00019458
chr2.CM0056.4_at	-2.515089898	-2.069448222	-1.900680569	-1.944547883	8.94E-07	2.90E-05	1.85E-05	1.36E-05
chr3.CM0152.44_at	-2.514793771	-2.708326478	-2.565942634	-3.130201612	1.38E-08	2.45E-08	9.89E-09	7.59E-10
Ljwgs_048461.1_at	-2.513447669	-2.957893902	-2.282694646	-3.117413969	5.29E-06	3.31E-06	1.39E-05	3.86E-07
TC12676_at	-2.508995149	-2.997183838	-2.412994564	-2.138363955	1.18E-09	6.09E-10	1.79E-09	7.03E-09
Ljwgs_085406.1_at	-2.506851933	-1.305322046	-1.267262848	-2.563416014	8.11E-07	0.001876365	0.000846434	5.30E-07
Ljwgs_122957.1_at	-2.502515173	-4.110312976	-2.882057681	-2.688865871	0.000136754	2.57E-06	3.01E-05	5.86E-05
Ljwgs_018721.1_at	-2.502302234	-2.044356086	-1.405644212	-2.425557794	6.45E-05	0.001250019	0.00824117	7.74E-05
chr3.CM0590.47_at	-2.502222653	-3.520651209	-3.146727674	-3.667867942	1.75E-05	1.52E-06	1.24E-06	1.96E-07
Ljwgs_050066.2_at	-2.500976947	-5.346019932	-3.023818815	-3.746806159	0.002482146	5.27E-06	0.000466487	5.62E-05
chr2.CM0074.20_at	-2.500750022	-2.731150619	-1.767775035	-1.596576427	3.29E-05	4.52E-05	0.00083786	0.00189806
CM0584.19_at	-2.499890487	-2.061172342	-2.034269071	-1.724921788	2.80E-07	9.81E-06	2.72E-06	1.57E-05
TM0763.2_at	-2.499501507	-2.495159676	-2.678274519	-2.157815698	6.96E-06	2.58E-05	2.94E-06	2.93E-05
chr4.CM0003.12_at	-2.498052473	-2.791801438	-2.937932318	-3.096227477	1.91E-07	2.17E-07	2.58E-08	1.22E-08
Ljwgs_068782.1_at	-2.497909004	-3.098696206	-1.772448214	-1.371560077	4.24E-08	1.35E-08	2.09E-06	3.26E-05
Ljwgs_016442.1_at	-2.497449971	-2.610410965	-2.516133723	-3.081487621	1.88E-05	4.11E-05	1.57E-05	1.55E-06
Ljwgs_122888.2_at	-2.494657915	-3.444836713	-2.891888349	-3.191239766	0.00010314	1.26E-05	2.08E-05	6.73E-06
chr6.CM0140.27.1_at	-2.493025445	-2.182242998	-2.336307847	-2.1458863	0.004259724	0.021840116	0.006430106	0.010960569
TM0674.3.1_at	-2.491593163	-2.408989259	-2.271147372	-2.428295454	1.18E-05	5.87E-05	2.89E-05	1.33E-05
TC18682_at	-2.490465073	-1.445797869	-1.616094957	-1.52791116	1.06E-07	0.000154034	1.35E-05	2.31E-05
chr1.CM0181.13_at	-2.490389783	-1.634786236	-4.742004721	-6.44159421	2.58E-05	0.003478423	1.46E-08	2.95E-10
chr4.CM0172.19_at	-2.490300715	-3.264946711	-3.372162887	-3.505669288	4.02E-06	7.36E-07	1.13E-07	6.51E-08
gi45350537_at	-2.489630448	-3.303127884	-3.906753789	-3.242803194	6.91E-05	1.26E-05	4.47E-07	3.53E-06
TM1489.10.1_at	-2.485764617	-2.627301615	-2.79326036	-2.916790794	6.27E-07	1.35E-06	1.48E-07	8.19E-08
Ljwgs_062219.1_at	-2.484898991	-1.551997213	-1.483784445	-2.02477619	2.25E-08	1.96E-05	7.99E-06	2.16E-07
TM1647.12_at	-2.484384487	-3.259659234	-2.357216166	-1.73218216	1.85E-06	3.25E-07	3.04E-06	7.81E-05
Ljwgs_008492.1_at	-2.48362051	-2.036160963	-2.094849168	-2.226386729	5.04E-08	2.09E-06	3.42E-07	1.56E-07
Ljwgs_039618.1_at	-2.481390591	-2.803433209	-2.11968987	-2.757371661	7.58E-08	7.53E-08	4.42E-07	1.79E-08
TM1544.14.1_at	-2.478921214	-2.944304525	-3.019755488	-2.932041787	7.25E-06	4.09E-06	7.13E-07	9.33E-07
Ljwgs_019714.1_at	-2.47484327	-2.654958967	-1.612746011	-2.156991226	3.42E-07	6.21E-07	3.67E-05	1.41E-06
Ljwgs_048269.1_at	-2.473999009	-1.934991589	-2.708138507	-2.796960308	9.55E-06	0.000376465	3.20E-06	2.09E-06
gi6325692_at	-2.472946771	-1.462128563	-1.638625549	-1.701976335	1.78E-07	0.000196062	1.72E-05	1.07E-05
chr1.CM0122.46_at	-2.472166178	-2.774333164	-2.403401902	-2.682264051	2.23E-10	2.51E-10	2.95E-10	6.97E-11
chr2.CM0018.90_at	-2.471149557	-2.195448635	-2.902340418	-2.914677906	1.48E-06	2.06E-05	2.13E-07	1.86E-07
Ljwgs_064491.1_at	-2.470296469	-3.293920929	-2.697354441	-2.990508806	1.37E-05	2.16E-06	4.75E-06	1.38E-06
chr4.CM0244.29_at	-2.470192533	-2.849468634	-2.862135481	-3.050849571	3.64E-06	2.86E-06	6.20E-07	2.74E-07
chr1.CM0233.35_at	-2.46815908	-2.957052921	-2.671265923	-2.984506273	3.80E-06	1.95E-06	1.42E-06	3.68E-07
chr4.CM0182.40_at	-2.466398591	-2.029923303	-2.470137512	-2.508919313	2.96E-05	0.000611977	2.65E-05	2.12E-05
Ljwgs_042820.1_at	-2.465540846	-2.233716083	-3.390633037	-3.505304089	1.47E-06	1.66E-05	3.24E-08	1.94E-08
chr3.CM0590.5_at	-2.464039373	-3.775970719	-2.789204483	-2.672991648	2.85E-05	9.68E-07	6.82E-06	1.02E-05
gi45607359_at	-2.463651107	-1.851496464	-2.998283309	-3.560244794	9.47E-08	9.91E-06	8.24E-09	8.79E-10
Ljwgs_019882.2_at	-2.462923543	-2.942417722	-3.457979562	-3.143245856	5.37E-07	2.78E-07	8.75E-09	2.50E-08
chr4.CM0265.43.2_s_at	-2.462720471	-2.375107513	-2.817776774	-2.783336089	1.10E-08	7.29E-08	1.91E-09	2.00E-09
Ljwgs_035562.1_s_at	-2.462187546	-2.308777788	-1.997670967	-2.491258754	1.24E-08	1.15E-07	1.40E-07	8.80E-09
Ljwgs_075631.1_at	-2.462145693	-2.25440221	-2.109554193	-2.118207482	1.85E-07	2.09E-06	1.01E-06	9.06E-07
Ljwgs_019421.1_at	-2.459403801	-1.823667688	-2.62432375	-2.426008058	0.000979554	0.019474521	0.000512414	0.00098433
Ljwgs_020755.1_at	-2.456544313	-3.171287283	-1.905813578	-2.58647033	0.010087281	0.003834899	0.041300363	0.00656102
chr4.TM0844.5.1_at	-2.456512463	-3.283623678	-3.930866668	-4.6012389	0.001432024	0.000312534	1.44E-05	2.37E-06
chr4.CM0429.35_s_at	-2.454992523	-1.536269724	-2.427154599	-2.219686842	0.000114785	0.013361503	0.000118817	0.000267801
chr5.CM0089.126_at	-2.454309345	-2.555353628	-3.47062424	-3.255161811	6.25E-05	0.000134934	1.32E-06	2.56E-06
Ljwgs_030437.1_at	-2.453039832	-2.813935056	-2.18915804	-2.359241566	0.000467359	0.000389144	0.001162139	0.000588512
Ljwgs_003483.1_at	-2.45159106	-2.418712706	-2.949325038	-2.855557843	2.56E-06	1.13E-05	2.80E-07	3.78E-07
chr1.TM1666.6_at	-2.450914484	-3.032080577	-3.015085352	-3.08693374	0.007867407	0.003983998	0.001575755	0.001251422
chr2.CM0304.16_s_at	-2.450551328	-3.81116897	-3.122942889	-3.610601793	7.53E-06	1.96E-07	4.40E-07	7.47E-08
Ljwgs_060796.1_s_at	-2.449883575	-1.875045463	-1.917874237	-1.423056299	4.98E-06	0.000265651	6.25E-05	0.0009815
Ljwgs_106993.1_at	-2.449522338	-2.46415753	-1.536516737	-1.938293732	6.29E-06	2.16E-05	0.000625763	6.59E-05
TM0990.26_at	-2.449194448	-2.813737274	-2.125909076	-3.031309698	1.23E-06	1.01E-06	5.52E-06	8.69E-08
Ljwgs_009380.1_at	-2.446943509	-2.478435551	-2.641400233	-3.713714638	1.90E-06	6.31E-06	7.19E-07	1.15E-08
chr6.TM1763.9_at	-2.446917077	-2.801005124	-2.627305837	-3.634696838	5.46E-07	4.67E-07	2.19E-07	3.96E-09
Ljwgs_090769.1_s_at	-2.44664606	-2.537301135	-2.822019643	-3.379869875	0.003177108	0.005738321	0.00093475	0.000174005
Ljwgs_042911.1_at	-2.44597031	-3.61509058	-3.076875969	-3.781673269	7.33E-05	4.10E-06	5.90E-06	5.28E-07
chr2.TM0383.4_at	-2.445780893	-3.222226205	-2.477062698	-2.490575798	1.90E-05	3.44E-06	1.50E-05	1.33E-05
Ljwgs_042925.1_at	-2.444699645	-3.54258434	-2.455560349	-2.90591063	2.65E-08	1.23E-09	2.29E-08	2.61E-09
TM1765.1_at	-2.444163772	-2.286004381	-2.470172036	-2.603816616	0.000109294	0.000618034	9.09E-05	5.04E-05
Ljwgs_069018.1_s_at	-2.440030045	-2.633940309	-2.911474844	-3.068350509	5.05E-07	8.45E-07	5.78E-08	2.80E-08
Ljwgs_077946.1_at	-2.438448907	-3.432484319	-3.487023316	-4.059660039	5.14E-07	3.83E-08	6.63E-09	9.06E-10
TM0684.40_at	-2.436194332	-2.482820341	-2.357737334	-2.645456062	1.61E-05	4.59E-05	2.08E-05	5.59E-06
Ljwgs_107689.1_at	-2.435648766	-1.547760984	-1.65858302	-1.694066631	1.53E-05	0.003076866	0.000621717	0.000496069
TM0674.3.3_s_at	-2.434794424	-2.274143165	-2.533991437	-2.536054055	3.80E-06	2.93E-05	2.21E-06	2.06E-06
chr1.TM1767.15_at	-2.43422621	-1.902880117	-2.361393743	-2.284764241	1.48E-07	9.78E-06	1.97E-07	2.66E-07
chr4.CM0003.9.1_at	-2.434136117	-1.841818867	-1.540790197	-1.206249534	6.06E-07	4.87E-05	8.22E-05	0.000780616
Ljwgs_095001.1_at	-2.434001439	-2.651951158	-2.867315842	-2.909634132	8.26E-08	1.26E-07	1.06E-08	7.94E-09
chr4.TM0555.8.2_at	-2.433161567	-2.825003885	-2.995521884	-3.380293234	7.04E-07	5.11E-07	5.60E-08	1.18E-08
chr5.CM0096.39_at	-2.431277185	-1.776148404	-2.770950266	-2.495440581	2.18E-06	0.000204268	4.40E-07	1.36E-06
Ljwgs_083741.1_at	-2.426398171	-1.900688864	-1.636870161	-1.625928865	4.44E-07	2.57E-05	3.22E-05	3.26E-05
Ljwgs_056374.1_at	-2.423779442	-3.51050691	-2.516297676	-3.960068301	4.36E-08	2.07E-09	2.56E-08	8.44E-11
chr2.CM0191.90_at	-2.422235236	-1.979133026	-2.259003663	-2.444671417	1.34E-05	0.00033312	2.57E-05	1.03E-05
Ljwgs_143894.1_at	-2.421595284	-2.753792864	-3.025926337	-3.24922434	0.000106304	9.63E-05	9.53E-06	4.09E-06
Ljwgs_018461.0.1_at	-2.421261826	-1.720668553	-1.441493824	-1.894694617	2.27E-06	0.000275628	0.000440935	2.86E-05
Ljwgs_015682.2_at	-2.419787525	-4.511635123	-2.97028336	-2.708998306	0.000866973	5.77E-06	0.000120592	0.000279098
chr2.CM0304.5_at	-2.419615609	-3.700628306	-2.645375016	-3.007300647	6.69E-06	2.10E-07	2.25E-06	4.82E-07
chr6.CM0045.15.1_at	-2.41659978	-2.680073293	-1.964893658	-2.145080761	0.000171789	0.000197216	0.00103908	0.000465694
gi45619016_x_at	-2.41659657	-2.191484922	-2.780107608	-2.45490744	0.000378076	0.002344429	9.11E-05	0.000289949
Ljwgs_135830.1_at	-2.416536341	-3.370247802	-4.111613969	-3.722019032	1.63E-05	1.55E-06	3.38E-08	1.01E-07
Ljwgs_059200.1_at	-2.4134751	-3.012881467	-3.321462439	-2.728785775	7.68E-05	2.68E-05	2.27E-06	1.86E-05
Ljwgs_013444.2_at	-2.412756651	-3.717778677	-4.077770945	-4.326410493	0.000307044	1.31E-05	1.11E-06	5.22E-07
TC13083_at	-2.410825584	-2.688281649	-2.347546977	-2.518119844	3.75E-07	4.32E-07	4.63E-07	1.90E-07
Ljwgs_073152.1_s_at	-2.410380933	-3.157638858	-2.764189786	-3.365454659	0.001871624	0.000513434	0.000544372	8.03E-05
chr2.CM0304.5_s_at	-2.409153154	-3.299001994	-2.455499933	-2.837295477	6.64E-08	6.46E-09	4.87E-08	7.61E-09
chr3.CM0112.22_at	-2.407589038	-2.653275053	-2.724560354	-3.203958054	2.87E-05	3.61E-05	6.89E-06	1.03E-06
Ljwgs_010369.1_at	-2.406309185	-3.049910441	-3.214584674	-3.495509122	0.000264399	8.39E-05	1.29E-05	4.85E-06
Ljwgs_030233.1_at	-2.406233669	-2.726689261	-1.311651636	-1.559614734	4.57E-06	4.34E-06	0.001622654	0.000344936
chr1.CM0544.62_at	-2.404901341	-2.701117552	-2.286612302	-2.239897966	0.000442111	0.000446295	0.000639076	0.000741846
TM0651.26_at	-2.404106615	-3.249490899	-2.7699528	-3.05381009	4.48E-07	5.36E-08	7.81E-08	2.18E-08
Ljwgs_019184.2_at	-2.404018135	-1.542481007	-1.803192567	-1.910622919	0.000168803	0.014619977	0.002005035	0.001202681
chr2.CM0081.24.2_at	-2.403432688	-1.934805743	-2.458072755	-2.590339102	1.78E-06	6.71E-05	1.24E-06	6.39E-07
chr6.CM0055.95_s_at	-2.403036048	-2.971214807	-2.387472511	-2.582594073	1.29E-06	4.54E-07	1.26E-06	4.76E-07
Ljwgs_008055.0.1_at	-2.401359619	-3.978825492	-1.90485243	-3.77534746	0.014063973	0.00078829	0.047609733	0.00039464
Ljwgs_010002.2_at	-2.399839976	-3.177739369	-3.076229606	-3.186709603	7.33E-07	1.14E-07	3.66E-08	2.15E-08
chr3.TM1465.1_at	-2.399441152	-3.407480763	-3.872030935	-3.889881057	2.41E-06	1.71E-07	7.87E-09	6.64E-09
gi45632810_at	-2.398945612	-3.590216462	-3.455187889	-4.178498612	9.40E-07	3.43E-08	1.15E-08	9.89E-10
chr4.TM0555.11_at	-2.397192366	-2.171700116	-1.8069219	-2.058552963	2.17E-10	3.49E-09	6.85E-09	1.22E-09
chr1.CM0318.5.2_at	-2.395767543	-2.799242546	-2.982763827	-3.419081246	2.02E-08	1.33E-08	1.25E-09	2.06E-10
chr2.TM0383.14.1_at	-2.394267755	-2.447756042	-2.145208605	-2.628062689	7.02E-09	2.39E-08	2.50E-08	1.84E-09
Ljwgs_078710.1_at	-2.394180148	-2.361722477	-2.591843354	-3.1403543	0.00115194	0.00324492	0.000534473	8.25E-05
Ljwgs_042035.1_at	-2.392755169	-2.2031828	-1.610451004	-1.77726033	6.02E-09	7.15E-08	6.19E-07	1.84E-07
Ljwgs_017917.2_at	-2.392602323	-1.891318988	-1.461052551	-1.347114412	3.20E-09	2.41E-07	1.06E-06	2.51E-06
Ljwgs_033752.2_s_at	-2.392407278	-2.097948626	-2.914019233	-2.505791856	1.53E-05	0.000192478	1.55E-06	7.92E-06
gi13539544_at	-2.392086173	-2.83959918	-1.872152798	-2.639082558	0.006650623	0.004505731	0.028625029	0.002961374
Ljwgs_014385.1_at	-2.391826175	-1.864048244	-4.843820112	-5.79013175	0.002933843	0.031365638	2.91E-06	3.52E-07
gi45414652_at	-2.389867179	-1.740836126	-3.449974816	-2.659349289	0.00046048	0.012892925	1.06E-05	0.000148552
Ljwgs_050730.0.1_at	-2.388329303	-2.436306753	-2.104243433	-2.229082333	5.20E-08	1.73E-07	2.13E-07	9.92E-08
Ljwgs_033999.1.1_at	-2.384373131	-2.375929074	-2.128522114	-2.629856752	2.95E-07	1.26E-06	9.96E-07	7.92E-08
Ljwgs_024026.1_at	-2.383878595	-2.105234119	-2.754215316	-2.66021975	0.001393951	0.008471579	0.00036465	0.000481034
Ljwgs_055730.1_at	-2.381525626	-1.590180006	-1.855937365	-2.025889328	0.000154115	0.010754602	0.001355254	0.00061794
gi45349053_at	-2.381255987	-2.392365645	-2.737911303	-2.9619727	2.55E-07	9.88E-07	4.48E-08	1.57E-08
Ljwgs_072776.1_at	-2.381009809	-1.80629024	-3.426381808	-3.977072161	0.000172976	0.004846924	3.49E-06	5.95E-07
Ljwgs_029025.1_at	-2.380319811	-2.169034003	-2.335503142	-2.440196594	2.60E-06	2.66E-05	2.93E-06	1.67E-06
Ljwgs_129250.1_at	-2.380043366	-2.448068444	-2.400445491	-2.49390443	1.36E-07	4.07E-07	1.14E-07	6.63E-08
chr4.CM0044.11_at	-2.379934326	-2.719906296	-2.879217109	-3.123417529	4.29E-09	3.80E-09	3.75E-10	1.25E-10
chr3.CM0111.2_at	-2.377961529	-1.979461772	-2.298877085	-2.451283598	1.60E-07	5.28E-06	2.21E-07	9.58E-08
Ljwgs_091106.1_at	-2.375214811	-1.64722751	-2.143396497	-2.209066763	0.000651546	0.021793396	0.001445814	0.00108592
chr5.CM0953.43_at	-2.374893675	-2.288766033	-3.270491224	-3.578397028	1.30E-05	6.65E-05	3.20E-07	1.03E-07
Ljwgs_044216.1_at	-2.3733868	-2.92099903	-2.775988743	-3.356839689	1.39E-05	5.30E-06	2.22E-06	2.32E-07
chr3.CM0216.28_at	-2.371800919	-1.628899913	-1.798992952	-2.287831514	9.26E-06	0.001146989	0.000149111	1.18E-05
TM0548.14.1_x_at	-2.369079559	-3.202280511	-3.699467345	-3.708946078	7.13E-08	8.12E-09	2.72E-10	2.42E-10
chr2.TM0667.29_at	-2.365730263	-1.936386611	-2.363921302	-2.403405675	2.05E-06	6.43E-05	1.87E-06	1.45E-06
chr3.CM0135.30_s_at	-2.365525947	-3.170915921	-2.833889488	-2.811852592	2.21E-06	3.03E-07	2.52E-07	2.55E-07
chr6.CM0037.41_at	-2.364516388	-2.042802652	-2.278301443	-2.324574456	1.47E-07	3.22E-06	2.11E-07	1.53E-07
Ljwgs_088447.2_at	-2.362761485	-2.414912808	-2.423446327	-3.40614386	0.008438607	0.015598806	0.006761412	0.000422081
Ljwgs_010910.1_at	-2.362748981	-2.477916921	-1.959664171	-1.992449038	3.05E-05	6.33E-05	0.000182672	0.000148788
TM0717.19_at	-2.362507551	-3.033699209	-2.869953874	-3.758227777	1.40E-05	3.36E-06	1.46E-06	5.82E-08
chr2.CM0074.3_at	-2.362474506	-2.623530158	-2.397540595	-3.207069848	2.74E-06	3.30E-06	2.12E-06	6.72E-08
TC19066_at	-2.36219847	-2.597005647	-2.115011083	-2.612245212	0.000805631	0.000972315	0.001891944	0.000289172
Ljwgs_031541.1_s_at	-2.360652895	-3.284006946	-3.022041821	-2.823471455	4.20E-06	3.88E-07	2.28E-07	4.64E-07
Ljwgs_046039.1_s_at	-2.357483792	-3.376129968	-2.375661913	-2.612256205	1.41E-07	8.12E-09	1.20E-07	3.48E-08
Ljwgs_057813.1.1_at	-2.357163369	-1.29545525	-1.49986064	-1.55239159	0.000305076	0.047233345	0.010350742	0.007965616
Ljwgs_015370.1.1_at	-2.357163044	-2.479894791	-3.132692891	-3.208567551	0.000347267	0.000631682	1.86E-05	1.35E-05
Ljwgs_047902.1_at	-2.356415356	-1.720784665	-1.941380621	-1.899905066	1.05E-05	0.000748846	7.41E-05	8.69E-05
Ljwgs_044963.2_at	-2.35500452	-2.103108864	-2.122825522	-1.979829304	4.22E-06	5.13E-05	1.21E-05	2.41E-05
Ljwgs_085103.1.1_at	-2.351557864	-1.819607512	-1.116337128	-1.052257647	6.99E-07	4.40E-05	0.001291718	0.002028787
Ljwgs_074454.1_at	-2.350374338	-3.506579109	-2.847497655	-3.548694895	0.000506462	3.26E-05	7.51E-05	6.84E-06
chr1.CM0010.5_at	-2.348849844	-3.197797714	-3.136879602	-4.350299452	2.05E-06	2.37E-07	6.46E-08	1.07E-09
chr6.TM0756.3_at	-2.348701166	-2.679926162	-1.879292567	-2.16154179	1.11E-06	9.82E-07	1.22E-05	2.42E-06
chr2.CM0018.94_x_at	-2.348272948	-2.335482017	-2.399466589	-2.476782806	0.000712397	0.001966557	0.000541477	0.000391604
Ljwgs_037820.1_at	-2.347913377	-1.783867743	-1.788511631	-1.872701069	1.93E-07	1.69E-05	4.03E-06	2.25E-06
chr3.CM0127.59_at	-2.347749085	-2.7347379	-1.624330547	-1.140930318	7.92E-07	5.54E-07	4.19E-05	0.001127565
chr6.CM0066.39.1_at	-2.346557443	-1.810030126	-2.174728708	-1.762488514	0.000104429	0.002898385	0.000202008	0.00127702
Ljwgs_043048.1_at	-2.346457853	-2.736339977	-4.162983746	-4.875428662	0.001623132	0.001198428	5.54E-06	8.67E-07
chr4.CM0337.30_at	-2.343581452	-3.48043354	-3.457562916	-4.0651588	4.63E-05	2.35E-06	5.76E-07	8.07E-08
chr3.CM0111.37_at	-2.343146307	-2.380178604	-2.242430255	-2.093929948	0.003711994	0.00767031	0.004851702	0.007568094
gi45404919_s_at	-2.340106746	-1.842006892	-1.811614078	-1.920746883	1.17E-09	9.50E-08	2.53E-08	1.11E-08
Ljwgs_012859.2_at	-2.338760773	-2.283469939	-2.142363948	-2.621769048	1.55E-05	6.87E-05	3.58E-05	3.80E-06
Ljwgs_038109.1_at	-2.335170102	-2.588981857	-2.801092579	-3.441595325	2.19E-07	2.72E-07	2.33E-08	1.66E-09
Ljwgs_011423.2_at	-2.333081871	-2.391141823	-2.175641031	-1.751652132	2.55E-06	7.40E-06	5.08E-06	4.90E-05
Ljwgs_003166.2_at	-2.333005559	-2.04315102	-2.037894269	-2.667322861	0.000268822	0.002317003	0.0008417	6.39E-05
chr1.CM0010.18_at	-2.329257647	-2.673048355	-3.993821719	-3.900281112	6.73E-05	5.59E-05	1.56E-07	1.90E-07
Ljwgs_082970.1_at	-2.328043121	-1.836827509	-2.062544997	-1.292056733	6.15E-05	0.001595771	0.000186993	0.008344494
chr5.TM0913.18_at	-2.327547828	-2.239166169	-2.956261899	-2.85087339	2.34E-05	0.000115861	1.51E-06	2.15E-06
Ljwgs_045083.2_at	-2.327420957	-2.564069603	-4.527180866	-4.968683407	0.000887469	0.001050492	8.56E-07	2.71E-07
chr4.CM0042.119_s_at	-2.326723869	-1.942858287	-2.743703291	-2.029730716	0.000127434	0.001823203	2.17E-05	0.000411987
TM1520.27_at	-2.326408787	-2.407293446	-2.415939093	-2.83100286	1.44E-06	3.80E-06	8.43E-07	1.25E-07
Ljwgs_064370.1_s_at	-2.325225107	-1.396394608	-1.450835504	-1.842820187	2.83E-08	3.61E-05	6.06E-06	3.71E-07
Ljwgs_014325.1_s_at	-2.324902214	-1.464553133	-1.838722243	-2.083219541	6.15E-05	0.008548109	0.000535053	0.00016054
Ljwgs_023292.1_at	-2.323586368	-2.28816573	-1.998850295	-2.003265083	0.004120955	0.010381599	0.011072338	0.010543189
TM0572.19_at	-2.3221961	-2.427174816	-2.214751039	-2.137726897	1.19E-08	3.02E-08	1.94E-08	2.67E-08
Ljwgs_065813.1_at	-2.320112046	-2.933185411	-1.598693634	-1.565028412	9.64E-06	2.75E-06	0.000382036	0.00044588
chr3.CM0164.11_x_at	-2.31884371	-4.872399866	-2.935252023	-3.693038257	0.000100454	1.03E-07	7.80E-06	5.40E-07
Ljwgs_089716.2_at	-2.318063537	-1.848587971	-2.020566396	-2.114276674	1.58E-05	0.000479986	6.10E-05	3.60E-05
chr1.CM0109.31_at	-2.316932588	-2.531724912	-2.199071492	-1.772847051	0.009709536	0.01173575	0.012953718	0.04149944
Ljwgs_077163.1_s_at	-2.316914234	-2.428053259	-2.333820906	-2.916601868	5.30E-05	0.00010862	4.50E-05	3.84E-06
chr1.CM0109.35_s_at	-2.316848476	-2.986341656	-2.673200763	-2.641007616	2.86E-07	6.00E-08	4.84E-08	5.13E-08
chr4.CM0061.12_x_at	-2.31495263	-2.87969891	-2.592169027	-2.795771707	0.008244413	0.004030348	0.00350113	0.001871409
Ljwgs_047588.0.1_s_at	-2.312209093	-2.475057081	-2.036517696	-2.027788312	5.04E-08	9.39E-08	2.08E-07	2.00E-07
Ljwgs_028339.1_at	-2.311716094	-1.278472863	-1.320799182	-1.124538942	3.60E-07	0.000629089	0.000144408	0.000618425
Ljwgs_091565.1_at	-2.311333179	-1.705647107	-1.998951789	-2.431007346	4.25E-06	0.00032713	1.91E-05	2.06E-06
chr3.TM0576.21_s_at	-2.310966295	-3.322189794	-3.159391732	-2.935981956	6.86E-06	4.44E-07	1.78E-07	3.84E-07
chr1.CM0320.57_at	-2.307952612	-2.13257643	-2.386548782	-2.957851016	2.42E-05	0.000174943	1.54E-05	1.31E-06
TC14814_at	-2.306666362	-2.368845933	-2.426909309	-2.673751777	2.36E-08	7.26E-08	1.16E-08	3.16E-09
Ljwgs_071481.1_at	-2.306001605	-3.057043899	-3.953896317	-3.96685007	1.16E-06	1.80E-07	1.70E-09	1.45E-09
TC20155_at	-2.304761129	-1.433942562	-2.144341932	-2.081768076	7.24E-07	0.000376065	1.51E-06	1.98E-06
Ljwgs_016640.1_at	-2.304387445	-2.470174474	-2.262672859	-2.280465398	3.35E-09	6.50E-09	3.93E-09	3.22E-09
chr5.CM0773.4_s_at	-2.30363825	-2.38994909	-2.615931152	-3.30389228	0.000596123	0.001185756	0.000169134	1.46E-05
chr3.TM0859.14_s_at	-2.303590955	-1.855189572	-2.0581693	-3.097831783	6.53E-05	0.001419726	0.000183014	2.30E-06
chr4.CM0182.44_at	-2.302872594	-3.067571642	-2.821409606	-3.163511093	3.73E-05	6.22E-06	3.78E-06	9.62E-07
gi45406519_at	-2.302526695	-2.37107292	-2.946755595	-3.167866363	3.44E-07	1.00E-06	1.69E-08	6.24E-09
Ljwgs_043096.1_at	-2.301081804	-2.027216018	-1.556606937	-1.773536058	1.32E-09	2.83E-08	1.42E-07	2.71E-08
chr2.TM1171.20_at	-2.300395069	-2.11113485	-2.628604468	-2.762255899	4.10E-10	5.48E-09	7.00E-11	3.53E-11
Ljwgs_026989.1_at	-2.299814143	-2.198653983	-1.791510368	-1.474222056	7.07E-07	4.62E-06	1.07E-05	7.83E-05
Ljwgs_054664.1_s_at	-2.299170061	-1.658399384	-1.661914376	-2.261654904	5.16E-07	6.87E-05	1.79E-05	5.28E-07
chr2.CM0018.90_x_at	-2.299154529	-2.213648128	-2.581974446	-2.852894785	1.08E-05	5.69E-05	2.73E-06	8.20E-07
chr6.CM0118.25_at	-2.29835373	-2.933120612	-3.623604529	-3.645189961	2.24E-05	5.83E-06	1.19E-07	1.02E-07
gi45570052_at	-2.297017264	-2.323288146	-2.269897835	-2.219642845	1.60E-09	6.33E-09	1.74E-09	2.04E-09
TC19746_at	-2.296070262	-1.575343571	-2.002534858	-1.923300647	8.90E-06	0.001120077	3.51E-05	5.04E-05
Ljwgs_042741.1_at	-2.296060435	-2.890396552	-2.673811737	-2.812585985	0.000862173	0.000312223	0.000198809	0.000116323
Ljwgs_054664.1_at	-2.295977379	-2.001263744	-1.744580168	-2.375498396	1.07E-07	2.15E-06	2.34E-06	6.02E-08
chr2.CM0903.39_at	-2.295011668	-1.468851793	-1.544504909	-2.208906984	3.12E-07	0.000144607	2.41E-05	4.12E-07
Ljwgs_055409.2_s_at	-2.292657278	-2.572814592	-2.476574157	-3.592933668	6.27E-05	6.51E-05	2.59E-05	3.78E-07
Ljwgs_021451.2_at	-2.29244487	-2.442102184	-1.636893479	-2.035800427	7.22E-09	1.48E-08	3.71E-07	2.55E-08
chr2.CM0081.38_at	-2.291853241	-2.427659978	-2.184338258	-1.571567984	0.000538686	0.000902075	0.000758083	0.00919251
Ljwgs_045466.1_at	-2.291400246	-2.225037563	-2.403270328	-2.318581225	1.20E-08	7.33E-08	6.14E-09	8.50E-09
Ljwgs_022345.2_at	-2.291340703	-1.968879871	-1.758981383	-1.485004234	2.35E-05	0.000339373	0.000299898	0.001290482
chr6.CM0055.22_at	-2.289034777	-2.627940968	-1.959943257	-2.109579261	1.22E-07	1.00E-07	6.84E-07	2.71E-07
chr6.TM0778.10_at	-2.28833535	-2.972739022	-3.132421814	-3.360878591	0.008138825	0.002859207	0.000660741	0.00033677
chr6.CM0118.27_at	-2.28831476	-2.519007109	-1.873116547	-1.640821923	0.001199784	0.001418435	0.005327674	0.012494439
chr2.CM0132.21_at	-2.287802398	-3.416343483	-2.730533602	-2.602404625	7.23E-05	3.62E-06	1.03E-05	1.63E-05
chr1.CM0579.50_at	-2.285713993	-1.809379165	-1.740275176	-1.667292035	2.59E-06	0.000110725	4.57E-05	6.74E-05
gi45351719_at	-2.285445748	-2.743201345	-3.131050403	-3.295021139	0.000252295	0.000135464	9.28E-06	4.99E-06
Ljwgs_012173.1_at	-2.282142204	-2.077487087	-2.081208234	-2.651868715	8.07E-05	0.000600841	0.000183974	1.46E-05
chr1.CM0593.48.1_at	-2.279850866	-1.462481562	-2.142655239	-2.111024285	1.68E-08	1.15E-05	3.28E-08	3.52E-08
chr3.CM0216.31_at	-2.278117254	-2.016845685	-1.709341436	-1.898857176	6.30E-06	8.03E-05	0.000118125	3.84E-05
chr3.CM0282.27_s_at	-2.277528455	-2.049163203	-1.77289094	-2.384499106	1.36E-07	1.90E-06	2.25E-06	6.70E-08
Ljwgs_065410.1_s_at	-2.277503694	-2.574384384	-3.028939913	-3.001740709	0.014048627	0.013666244	0.001740094	0.00180787
Ljwgs_020896.1_at	-2.274653078	-2.844446516	-2.666140992	-3.163963211	1.03E-07	3.05E-08	1.42E-08	1.54E-09
Ljwgs_010785.1_at	-2.273665129	-1.695163784	-2.732322541	-2.747858133	3.58E-08	4.35E-06	3.46E-09	2.92E-09
Ljwgs_111580.1_at	-2.273285459	-2.733010548	-2.517427067	-3.269543924	1.87E-06	9.10E-07	5.27E-07	2.18E-08
chr3.CM0070.56_s_at	-2.272679181	-3.466014533	-3.725199735	-4.572612634	6.17E-05	2.40E-06	2.37E-07	1.87E-08
chr6.BM1377.9_at	-2.271217024	-2.642904198	-2.215932475	-2.231984647	3.20E-05	2.27E-05	3.76E-05	3.29E-05
Ljwgs_146651.1_at	-2.267136144	-2.171506845	-2.39608931	-3.086193533	1.35E-06	8.44E-06	6.52E-07	3.03E-08
TC15788_at	-2.266827007	-2.508167016	-2.286554731	-2.567423781	4.42E-08	5.61E-08	3.66E-08	7.98E-09
chr4.CM0227.55_at	-2.263655714	-2.579894309	-3.045181708	-3.183128952	5.22E-07	4.69E-07	1.43E-08	7.41E-09
Ljwgs_088977.1_at	-2.263105248	-1.66588583	-2.075617537	-2.133468438	0.000186267	0.006346628	0.00038907	0.000290281
Ljwgs_060952.1_at	-2.26277732	-2.295556815	-2.635957593	-2.990914977	0.000169327	0.000446857	3.37E-05	8.18E-06
chr5.CM0062.24.1_at	-2.261830018	-1.83847259	-2.35497325	-2.695195372	9.05E-07	3.33E-05	5.15E-07	9.87E-08
Ljwgs_138291.1.1_at	-2.260924176	-2.791897019	-2.241865438	-2.203967432	0.000246215	0.000100686	0.000247029	0.000278279
Ljwgs_046909.1_at	-2.260653603	-3.547010763	-3.048216983	-3.527941867	4.10E-08	7.30E-10	9.68E-10	1.41E-10
chr1.CM0098.41_at	-2.260198445	-1.85331542	-2.50637147	-2.453332213	2.57E-06	7.75E-05	7.20E-07	8.59E-07
chr5.CM1439.22.1_at	-2.260061827	-1.918903209	-1.383198181	-1.474001588	7.26E-08	2.01E-06	1.79E-05	8.44E-06
Ljwgs_146843.1_at	-2.259557413	-1.687530588	-2.158673793	-2.47681649	2.69E-05	0.001293947	3.94E-05	8.56E-06
gi45412644_at	-2.259139524	-2.119258852	-2.004103708	-2.878252447	0.00027446	0.001354645	0.00075084	2.10E-05
chr5.CM0077.65.1_at	-2.258812849	-1.944381114	-3.15775116	-3.369289022	7.04E-05	0.000863844	1.72E-06	7.64E-07
chr2.CM0018.66_at	-2.257217197	-2.550520817	-2.708769804	-2.575084227	0.000249429	0.00023875	3.76E-05	6.01E-05
gi45629796_at	-2.25713931	-2.825821939	-2.938694029	-2.810864552	8.14E-05	2.77E-05	4.53E-06	6.96E-06
Ljwgs_127037.1_at	-2.256488675	-4.00939368	-4.03843394	-4.604530463	0.000841775	9.40E-06	2.07E-06	4.28E-07
Ljwgs_029048.1_at	-2.256351539	-2.799940066	-2.968322055	-2.975888724	4.46E-06	1.54E-06	1.77E-07	1.58E-07
Ljwgs_050494.1_s_at	-2.255275345	-2.778502722	-2.567577763	-2.792081075	1.60E-06	5.87E-07	3.26E-07	1.13E-07
chr4.CM0061.12_at	-2.255195674	-2.797754342	-3.186876226	-3.181718	0.003973141	0.00185193	0.000194943	0.000189225
chr1.CM0105.96_at	-2.254562198	-1.937384821	-1.906344916	-2.233191719	0.00012065	0.001380577	0.000538385	0.000116713
TC19835_at	-2.254368733	-2.156988091	-2.709641669	-2.386141897	1.10E-08	7.96E-08	1.04E-09	4.45E-09
Ljwgs_059336.1_at	-2.253639526	-3.639003019	-3.20547213	-3.336941193	0.00013672	3.12E-06	3.02E-06	1.80E-06
chr1.CM0591.40_x_at	-2.252567416	-1.634338369	-1.550927578	-1.654849319	0.00070769	0.017729091	0.011316191	0.007108934
chr4.TM0238.9_at	-2.252407491	-2.224772005	-2.687052523	-2.794538458	0.002700841	0.0069603	0.000578884	0.00039119
chr2.TM0712.15_x_at	-2.251310872	-2.287265004	-3.488350631	-3.316038921	0.000782218	0.001811218	9.40E-06	1.53E-05
chr1.CM0593.46_at	-2.251121394	-1.930260595	-2.028875257	-1.907082923	5.04E-07	1.11E-05	1.51E-06	2.86E-06
Ljwgs_044296.1_at	-2.250880983	-1.964762242	-2.802494994	-2.759900099	0.000229435	0.002085285	2.34E-05	2.59E-05
TM0439.5.1_at	-2.250646839	-2.173174555	-1.699679861	-1.871231901	5.82E-08	3.65E-07	1.40E-06	4.29E-07
chr1.CM0760.1_at	-2.25027698	-2.470076198	-1.850998631	-1.763336711	1.21E-07	1.71E-07	1.07E-06	1.76E-06
Ljwgs_019377.1_at	-2.247574763	-2.011497645	-2.170945329	-2.548502141	1.34E-07	1.99E-06	1.87E-07	2.50E-08
Ljwgs_126552.1_at	-2.245702814	-1.91568057	-2.783268664	-2.471978214	0.000141783	0.001678921	1.44E-05	4.74E-05
chr5.CM0040.50_s_at	-2.245548097	-3.006721808	-2.890575483	-3.197653568	2.13E-07	2.83E-08	9.55E-09	2.47E-09
TM0451.11.1_at	-2.24520447	-2.192910884	-1.82463699	-2.321723721	0.001251203	0.003762643	0.005812103	0.000842238
Ljwgs_060155.1_at	-2.243772359	-2.166356232	-2.220826251	-2.068520664	0.00074821	0.002603682	0.000755693	0.001337026
Ljwgs_023249.1_at	-2.243465814	-2.45441602	-2.553758064	-3.315347083	0.003483056	0.004254808	0.001159598	0.000101208
chr4.TM0597.10_at	-2.242850642	-1.145996641	-1.196830405	-2.279646271	7.94E-07	0.002154664	0.000518338	5.58E-07
chr3.CM0216.36_at	-2.242613403	-1.769970329	-1.959129833	-1.972010409	1.46E-06	6.87E-05	6.07E-06	5.31E-06
Ljwgs_060413.1_at	-2.24073909	-1.98921322	-1.596300229	-1.450330158	0.000313942	0.002363566	0.004863958	0.00911618
chr6.CM0885.25.1_at	-2.239159954	-2.872173024	-2.889500216	-2.532530002	0.001163028	0.000364166	0.000103488	0.000348446
Ljwgs_013012.1_at	-2.238113875	-2.133654705	-1.240594934	-1.393064705	1.95E-05	0.000107078	0.003994162	0.001559661
Ljwgs_024280.2_at	-2.238085351	-2.990540208	-2.331179933	-2.492162126	9.10E-06	1.38E-06	5.29E-06	2.35E-06
chr2.CM0373.85_s_at	-2.236002431	-1.538820588	-2.197946546	-2.610993679	0.001087097	0.03146245	0.001162319	0.000240733
gi45625790_at	-2.235617826	-2.488533403	-3.013991357	-3.204498639	0.000254721	0.000281425	1.12E-05	5.38E-06
Ljwgs_017536.1_s_at	-2.235580728	-1.643559153	-2.615432179	-2.670671186	8.81E-08	1.18E-05	1.24E-08	8.53E-09
chr5.CM0519.58_at	-2.235578905	-1.946800414	-1.712654258	-1.749769675	5.72E-06	8.67E-05	8.81E-05	6.75E-05
chr1.CM0050.1_s_at	-2.234601974	-1.607376969	-2.481258082	-2.784769377	3.08E-06	0.000318545	8.54E-07	2.09E-07
chr3.TM1367.14_at	-2.234404439	-2.145691062	-2.750354066	-3.074955835	4.66E-07	2.96E-06	3.71E-08	8.53E-09
Ljwgs_045931.2_at	-2.234254272	-3.102543942	-3.31757535	-3.673870328	7.02E-07	6.17E-08	5.83E-09	1.47E-09
Ljwgs_037698.1_at	-2.234176077	-1.799639725	-1.989084687	-2.188214787	3.02E-05	0.000748998	9.07E-05	3.22E-05
chr3.TM0576.22_at	-2.233754313	-2.719910949	-2.433949019	-2.794972907	2.65E-06	1.13E-06	9.08E-07	1.71E-07
Ljwgs_057716.1_at	-2.231860571	-2.96644365	-3.335200228	-2.727483503	1.02E-05	1.66E-06	9.58E-08	9.17E-07
chr1.CM0113.66_at	-2.231717269	-1.86377095	-2.06932066	-2.80303171	0.00012519	0.001796334	0.000239697	1.02E-05
TC9157_at	-2.231553502	-1.899527298	-1.938203745	-2.055871959	2.71E-09	8.43E-08	1.43E-08	6.21E-09
chr1.CM0361.42_at	-2.231015076	-2.677026929	-1.994251327	-2.915130055	2.99E-05	1.54E-05	8.64E-05	1.33E-06
TC15931_at	-2.229832238	-2.043748237	-2.014589168	-2.075967667	7.77E-11	1.09E-09	2.55E-10	1.63E-10
Ljwgs_096249.0.1_at	-2.229523704	-3.103495221	-1.948832809	-2.650555745	3.67E-05	3.77E-06	0.000131373	4.89E-06
chr3.TM0730.6_s_at	-2.227314554	-2.033742913	-2.021399189	-2.402526112	1.12E-07	1.34E-06	3.22E-07	3.83E-08
TM1700.10_at	-2.226893627	-4.140677456	-3.051540387	-3.84873949	0.000354237	1.95E-06	1.37E-05	9.55E-07
Ljwgs_022462.1_at	-2.226653605	-1.764603484	-1.728060659	-2.196572363	1.73E-05	0.000547894	0.000207385	1.71E-05
Ljwgs_010230.1_at	-2.225212289	-2.847034783	-2.17017968	-2.523329764	6.51E-07	1.52E-07	7.88E-07	1.27E-07
chr4.CM0165.2_at	-2.225167955	-4.403793239	-4.116469465	-4.087131137	0.004247822	2.61E-05	1.37E-05	1.39E-05
chr3.CM0216.27_at	-2.224807998	-1.563640999	-1.736091194	-1.734777827	3.30E-06	0.000417754	4.42E-05	4.21E-05
TM0547.3.1_at	-2.219522287	-2.291244547	-2.700478511	-2.709585525	1.39E-05	3.50E-05	1.42E-06	1.27E-06
chr2.CM0177.70_at	-2.219402963	-2.066370609	-2.12065981	-2.756169739	5.54E-08	5.34E-07	8.77E-08	3.26E-09
Ljwgs_093094.1_s_at	-2.218257034	-1.943525985	-1.488850097	-2.153147246	2.97E-05	0.000348043	0.001196281	3.48E-05
Ljwgs_021666.1_at	-2.216567162	-3.995923777	-2.651508018	-2.656851746	0.000328502	2.52E-06	5.25E-05	4.86E-05
Ljwgs_016734.2_at	-2.215548116	-1.439773832	-1.869755558	-1.813297551	9.43E-06	0.001823267	5.23E-05	6.80E-05
chr4.CM0073.105_at	-2.213735803	-2.58934539	-2.773207321	-3.220241624	9.52E-10	6.31E-10	5.08E-11	7.05E-12
chr3.CM0452.11_at	-2.213268743	-2.087384436	-1.958896579	-2.30768581	0.00010663	0.000562275	0.0003178	6.14E-05
Ljwgs_025778.1_at	-2.211950955	-1.678598996	-1.724843701	-2.294118164	6.11E-06	0.000341905	7.87E-05	3.50E-06
TC18018_at	-2.211594956	-2.640024364	-1.931400834	-2.757532345	0.000124473	6.99E-05	0.000414562	1.09E-05
Ljwgs_017454.2_at	-2.209921634	-1.753237875	-1.538559239	-1.707179534	4.74E-08	2.85E-06	2.88E-06	8.27E-07
chr4.CM0025.29_at	-2.205970517	-1.308809729	-1.323439157	-1.659341226	6.15E-07	0.000508627	0.000140854	1.29E-05
Ljwgs_007589.1_at	-2.205672654	-2.686575848	-2.353731917	-2.422287976	4.53E-09	1.84E-09	1.91E-09	1.19E-09
Ljwgs_084215.1_at	-2.205220472	-3.18678243	-2.603800495	-3.050910959	0.008058502	0.001205602	0.002258848	0.000572329
Ljwgs_017740.1_at	-2.204784226	-2.791236742	-3.407434731	-3.576308914	0.000348896	0.000112986	3.57E-06	1.93E-06
chr2.CM0191.69_at	-2.204295527	-1.908773301	-2.265142586	-2.610766432	8.29E-07	1.59E-05	5.52E-07	9.74E-08
Ljwgs_051238.1_at	-2.204047644	-2.347282089	-2.004113792	-2.657396708	2.56E-06	4.88E-06	6.77E-06	2.53E-07
Ljwgs_110331.2_at	-2.203724704	-2.485542964	-2.612239404	-2.616359338	5.13E-06	5.12E-06	6.78E-07	6.22E-07
chr2.CM0210.20.4_s_at	-2.202277648	-1.338734593	-2.302764155	-2.687529507	0.000246404	0.025245145	0.000148859	2.95E-05
Ljwgs_052124.1_at	-2.201937496	-2.796284376	-3.220060547	-3.28465146	1.83E-05	4.98E-06	2.29E-07	1.68E-07
Ljwgs_018057.1_at	-2.201377322	1.450458949	2.223003333	3.116650904	0.000249814	0.016007337	0.000210786	6.02E-06
chr2.CM0323.74_at	-2.199521912	-2.168862295	-2.38806789	-1.459357375	0.000255825	0.000838754	0.000107079	0.006667238
Ljwgs_030394.1.1_at	-2.199326505	-1.420028794	-2.326799598	-2.340949874	0.000133414	0.012100311	7.09E-05	6.29E-05
gi45400498_x_at	-2.199249302	-2.038848905	-2.732014176	-2.58318796	2.26E-06	1.94E-05	1.70E-07	3.00E-07
TC11316_at	-2.198779383	-4.320552528	-3.880135046	-4.454981496	0.000191835	4.96E-07	3.86E-07	7.02E-08
Ljwgs_008656.2_at	-2.19706093	-2.759587351	-3.000269933	-2.579343636	0.000143598	4.85E-05	5.05E-06	2.45E-05
chr5.TM1323.7_at	-2.196683004	-2.267334114	-2.593806456	-2.479172719	8.78E-08	2.54E-07	1.10E-08	1.71E-08
Ljwgs_011950.1_at	-2.196481165	-2.677125338	-1.928645302	-2.424112486	0.003749507	0.002001495	0.008896783	0.001579021
chr4.CM0173.31_s_at	-2.196145714	-2.493347463	-3.28906342	-3.205061599	3.79E-06	3.54E-06	3.20E-08	3.94E-08
Ljwgs_079584.1_at	-2.195206739	-2.368830355	-2.96121716	-2.908328155	0.0037485	0.005054257	0.000280774	0.000318262
Ljwgs_073504.1_at	-2.194820016	-2.454782564	-3.48796937	-3.077483103	0.00084211	0.000876528	7.83E-06	2.84E-05
Ljwgs_018247.1_at	-2.194281961	-2.060386817	-2.387043476	-3.28363731	2.67E-06	1.99E-05	9.31E-07	1.98E-08
Ljwgs_003481.1_at	-2.193930539	-1.984563812	-2.088850568	-1.609774155	1.02E-06	1.21E-05	1.63E-06	2.69E-05
chr6.TM1763.5.2_at	-2.193891257	-2.937825574	-2.39568237	-3.022366542	1.04E-05	1.55E-06	3.58E-06	2.32E-07
Ljwgs_096799.1_at	-2.18746721	-3.424262782	-4.861203731	-6.303609098	0.010200237	0.000830506	7.36E-06	3.60E-07
chr1.CM0023.41_at	-2.186229118	-1.991546429	-2.558857052	-3.156781274	4.09E-05	0.000323318	6.92E-06	6.00E-07
Ljwgs_046844.2_at	-2.185794535	-2.146811972	-3.260851216	-3.141175847	2.63E-08	1.37E-07	1.66E-10	2.45E-10
Ljwgs_015518.1_at	-2.184133535	-3.393627734	-2.978930774	-2.94651531	1.27E-06	3.01E-08	3.09E-08	3.17E-08
gi45572323_at	-2.181973102	-2.965082741	-2.638600738	-2.848669807	5.80E-06	7.13E-07	6.14E-07	2.35E-07
gi7788408_at	-2.181862987	-2.553809887	-2.189558841	-2.502616203	0.01902127	0.015051215	0.01789351	0.007386776
Ljwgs_040039.1_at	-2.177220474	-2.744759021	-1.906009757	-2.181362964	7.28E-08	1.96E-08	3.21E-07	6.04E-08
chr3.TM1367.12_at	-2.175401893	-1.658531723	-2.363161208	-2.768103852	0.000423232	0.009052754	0.000179529	3.48E-05
chr3.CM0135.31_at	-2.17308637	-3.238621241	-2.392323208	-2.703688262	2.83E-05	1.32E-06	9.16E-06	2.20E-06
Ljwgs_044439.1_at	-2.172585621	-2.753052802	-2.326491856	-2.387734283	1.87E-07	4.79E-08	7.71E-08	5.16E-08
Ljwgs_039016.1_s_at	-2.16837098	-2.010956422	-2.59002039	-3.158010069	4.19E-07	3.91E-06	4.71E-08	3.79E-09
Ljwgs_013837.0.1_at	-2.161636722	-1.848608522	-1.582986558	-1.405933337	2.67E-07	6.27E-06	8.40E-06	2.83E-05
gi7678557_at	-2.160596496	-2.074636581	-2.176513486	-2.067367312	1.01E-06	6.19E-06	8.39E-07	1.41E-06
Ljwgs_049973.1_at	-2.16051223	-2.497072776	-2.660568527	-3.397758395	1.07E-06	8.12E-07	8.67E-08	4.00E-09
Ljwgs_072121.1_at	-2.158217594	-2.58850409	-2.088727691	-1.956524177	1.08E-05	5.52E-06	1.41E-05	2.67E-05
chr1.CM0105.49_at	-2.157745138	-2.716099046	-2.837963115	-3.504339354	1.17E-06	3.29E-07	4.34E-08	2.98E-09
Ljwgs_045180.1_at	-2.157255803	-2.277934123	-2.940109361	-2.943854704	2.12E-08	4.73E-08	4.21E-10	3.72E-10
Ljwgs_006391.1_at	-2.155679342	-3.472204152	-2.737070381	-3.301228476	0.002483101	0.000102369	0.000297997	4.48E-05
chr4.CM0256.18_at	-2.155625245	-2.073443457	-2.79782208	-2.78437339	1.27E-05	6.63E-05	6.17E-07	6.09E-07
chr3.TM0426.8_at	-2.154888074	-1.722942554	-2.139441506	-2.43044428	4.20E-07	1.97E-05	4.16E-07	8.68E-08
chr2.CM0304.65_at	-2.153809437	-2.219610566	-2.260288949	-2.638545314	5.36E-08	1.58E-07	2.77E-08	3.71E-09
Ljwgs_021113.1_at	-2.152590383	-2.180599651	-2.365267508	-3.097675613	2.89E-05	8.47E-05	9.53E-06	4.20E-07
chr3.TM1367.12.1_at	-2.152088986	-2.672106698	-2.95439757	-4.732715106	0.000378172	0.000148395	1.45E-05	6.18E-08
Ljwgs_065932.1_s_at	-2.151803756	-2.099070909	-2.010516512	-2.274148594	1.64E-06	8.25E-06	3.20E-06	7.35E-07
chr3.CM0127.38_at	-2.151277839	-2.249185361	-2.541295081	-2.412904198	3.59E-06	8.32E-06	4.89E-07	8.31E-07
Ljwgs_108969.1_at	-2.15075618	-2.141329267	-1.951464035	-2.662822392	1.08E-05	4.03E-05	2.79E-05	8.36E-07
Ljwgs_047449.1_at	-2.149614077	-2.681712302	-2.454817113	-2.472918743	1.19E-07	3.65E-08	2.27E-08	1.86E-08
Ljwgs_005979.3_at	-2.148782547	-1.925965669	-2.135803404	-3.008647421	0.000145976	0.001149661	0.000143856	3.67E-06
chr3.TM0745.25_at	-2.148736658	-1.91236847	-2.089489509	-2.160365749	1.22E-09	2.30E-08	1.61E-09	9.46E-10
chr4.CM0073.105.1_at	-2.148333379	-2.954508829	-2.491874499	-3.008770633	5.80E-08	5.29E-09	8.90E-09	7.72E-10
gi45614698_at	-2.146900912	-2.049442304	-1.856647159	-1.976411496	1.79E-06	1.14E-05	8.25E-06	3.89E-06
gi45410243_at	-2.146847107	-2.229132305	-2.463722379	-3.097390225	6.66E-08	1.81E-07	1.17E-08	6.22E-10
Ljwgs_026935.1_s_at	-2.1458856	-1.361094518	-1.537266929	-1.761630925	1.66E-06	0.000604277	5.67E-05	1.27E-05
Ljwgs_042686.1_s_at	-2.145849343	-1.713035742	-2.154136158	-2.015516521	2.18E-06	8.71E-05	1.89E-06	3.78E-06
Ljwgs_017665.0.1_at	-2.145705956	-3.144804184	-2.880831517	-2.182264478	0.000172189	1.17E-05	7.49E-06	0.000128746
chr6.TM1374.5_at	-2.145109787	-1.502036379	-2.244924025	-2.740281725	8.14E-06	0.000878918	4.49E-06	4.30E-07
gi45633901_at	-2.143218503	-1.917923112	-2.294407849	-2.258434867	6.68E-05	0.000592512	3.04E-05	3.39E-05
chr4.CM0026.31.1_x_at	-2.142906806	-2.450685628	-2.794345868	-3.043756377	1.20E-06	1.04E-06	4.91E-08	1.58E-08
chr1.CM0544.52.2_at	-2.141871879	-2.602441267	-2.439032343	-2.554545651	0.000155135	7.37E-05	3.88E-05	2.25E-05
Ljwgs_119351.2.1_s_at	-2.141794339	-2.242901746	-3.020608802	-3.297697587	0.001651559	0.002879704	6.56E-05	2.48E-05
Ljwgs_034603.2_at	-2.14141739	-2.710860117	-2.862518642	-3.029739664	0.000694384	0.000234229	3.91E-05	2.03E-05
Ljwgs_148727.1_at	-2.141265566	-1.723124031	-2.766563694	-2.512287538	8.45E-05	0.001758208	5.13E-06	1.39E-05
gi45349770_x_at	-2.140182371	-1.178766846	-1.751621925	-1.643767161	4.08E-06	0.003657353	3.28E-05	5.98E-05
TM0651.12.2_at	-2.138830847	-2.031812263	-2.342978612	-2.459606895	1.37E-06	9.34E-06	4.36E-07	2.31E-07
Ljwgs_055661.1_s_at	-2.136583603	-1.762581852	-1.585994085	-2.154935919	0.000255534	0.003520576	0.003056744	0.000208663
Ljwgs_009447.1_at	-2.136214243	-1.281869837	-1.981932498	-2.149149836	2.40E-06	0.001279643	5.06E-06	1.91E-06
chr4.CM0042.16_at	-2.135973639	-2.512405598	-2.811747272	-3.048339714	3.89E-05	2.48E-05	1.76E-06	6.48E-07
Ljwgs_064183.1_at	-2.135864654	-2.416998581	-1.380364564	-1.732352255	1.80E-06	1.75E-06	0.000169185	1.56E-05
Ljwgs_030969.0.1_at	-2.135834451	-2.129380403	-2.029742512	-2.26581042	3.60E-11	1.81E-10	6.37E-11	1.47E-11
TM0674.3_at	-2.134984647	-2.148797087	-2.444484632	-2.302190249	5.37E-05	0.00016193	1.18E-05	2.11E-05
TM0451.11_at	-2.133711768	-2.077700932	-2.233382105	-2.474204351	4.15E-09	2.60E-08	2.21E-09	5.63E-10
Ljwgs_102083.1_at	-2.133535053	-2.151127578	-1.379918793	-1.766036385	4.04E-08	1.55E-07	5.67E-06	3.18E-07
chr3.CM0160.43.1_at	-2.132431866	-3.36350798	-3.124542035	-2.613785384	0.000174603	5.32E-06	2.88E-06	1.92E-05
chr4.TM0555.12_at	-2.129352676	-1.849564146	-2.346842984	-2.672093569	0.000160083	0.001608286	5.65E-05	1.36E-05
Ljwgs_042730.1_s_at	-2.129344411	-1.857145572	-1.56700802	-1.862783169	1.06E-06	1.84E-05	2.86E-05	4.13E-06
chr2.CM0749.26_at	-2.129051345	-2.439302173	-2.113212092	-2.312199584	3.74E-06	3.18E-06	3.71E-06	1.25E-06
chr1.CM0088.14_at	-2.128541217	-2.332006174	-2.708731402	-2.320310706	1.45E-06	2.04E-06	8.07E-08	4.53E-07
Ljwgs_033110.1_at	-2.128419808	-1.640325871	-2.122890786	-1.772130617	7.16E-08	5.82E-06	6.82E-08	5.22E-07
chr3.CM0115.59_at	-2.128380841	-4.540363259	-3.417038919	-2.737766597	0.025074248	0.00019317	0.000818188	0.004637085
gi45412948_at	-2.126664611	-1.490747222	-3.493788152	-3.149876317	2.97E-05	0.002327459	1.01E-07	3.11E-07
chr4.CM0170.19_at	-2.126617404	-2.034381634	-2.432903995	-2.799744504	1.05E-05	5.90E-05	2.15E-06	3.99E-07
TM1709.12_at	-2.12617363	-1.667775743	-2.064633124	-2.29848373	0.004104467	0.038121634	0.004819555	0.002057753
Ljwgs_047986.1_at	-2.126021673	-1.753804172	-2.15252142	-2.3287199	0.003840488	0.028046573	0.003313525	0.001723537
chr5.CM0086.4_at	-2.12504085	-2.433421479	-2.069127329	-2.241288056	2.27E-07	1.94E-07	2.84E-07	1.03E-07
chr5.CM0773.24_at	-2.12276098	-2.196390537	-2.447466678	-2.492901936	1.03E-09	3.09E-09	1.57E-10	1.16E-10
Ljwgs_104694.1_s_at	-2.121767812	-3.584454713	-3.369002258	-3.32561706	0.000722933	1.35E-05	6.50E-06	7.04E-06
Ljwgs_027949.1_at	-2.12115487	-1.479410926	-1.288789794	-1.272552378	9.06E-07	0.000153048	0.00017198	0.000185364
Ljwgs_024678.1_at	-2.120470791	-2.40905383	-2.828091376	-2.88060888	2.86E-06	2.68E-06	9.52E-08	6.99E-08
chr5.CM0096.34_at	-2.119374216	-2.641547505	-2.396472957	-2.897072281	0.000528556	0.000202927	0.000154641	2.11E-05
Ljwgs_054325.1_at	-2.118633232	-3.427742087	-2.195598968	-2.516262899	0.003467371	0.000149411	0.002491049	0.00077791
chr5.CM0260.25_at	-2.118190411	-2.791427587	-2.475966272	-2.653586476	2.03E-11	2.57E-12	2.41E-12	9.45E-13
gi45634141_at	-2.118184867	-2.665357921	-2.91986074	-3.457995714	5.96E-07	1.69E-07	1.22E-08	1.35E-09
Ljwgs_103120.1_at	-2.117084993	-1.743828988	-1.699024237	-1.817836485	1.60E-06	4.84E-05	1.67E-05	7.53E-06
TM0556.5_at	-2.115957355	-2.563713166	-3.534210775	-3.50765467	4.06E-05	1.90E-05	1.18E-07	1.19E-07
Ljwgs_073037.1_at	-2.115823712	-2.420496031	-2.671039148	-2.116696456	2.21E-05	1.88E-05	1.52E-06	1.88E-05
chr2.CM0250.2_at	-2.115797365	-2.493929412	-3.262217044	-3.574419642	6.04E-06	3.72E-06	3.73E-08	1.10E-08
Ljwgs_056227.1_at	-2.115022891	-2.024021462	-2.52457164	-2.236983323	0.000595262	0.002276814	0.000103896	0.000316708
chr3.TM0426.4_at	-2.114933927	-2.684607772	-2.60238163	-3.314440143	3.28E-05	9.21E-06	3.12E-06	1.80E-07
Ljwgs_031325.1_s_at	-2.112489898	-1.893245259	-2.080317484	-2.391189468	1.46E-06	1.85E-05	1.57E-06	2.95E-07
chr2.CM0060.18_at	-2.112466236	-2.119406887	-2.54780736	-2.530363591	3.95E-08	1.61E-07	3.65E-09	3.59E-09
Ljwgs_024370.1_at	-2.111840824	-2.509174898	-2.558115954	-2.829411659	5.80E-06	3.27E-06	6.03E-07	1.74E-07
TC9426_at	-2.111797056	-2.228409825	-2.228066099	-2.403411426	3.89E-09	9.18E-09	1.89E-09	6.58E-10
chr2.CM0346.18_at	-2.110328159	-3.258453338	-3.222608585	-3.69211543	5.60E-07	1.36E-08	3.22E-09	5.38E-10
Ljwgs_009760.1_at	-2.109986482	-1.576982122	-1.004006663	-1.5207713	0.000106404	0.003732224	0.030170997	0.001822348
Ljwgs_042203.1_at	-2.109093812	-3.294913141	-2.934834181	-3.12715783	5.78E-07	1.22E-08	1.05E-08	4.29E-09
chr5.CM0048.37_at	-2.108925598	-1.603052105	-2.130939751	-2.101364136	3.44E-12	5.75E-10	2.73E-12	3.23E-12
gi45405222_at	-2.108906288	-1.810805548	-2.071574259	-1.969941741	0.000242685	0.002487546	0.000265922	0.00040627
chr4.CM0659.40_at	-2.106088517	-3.236551548	-3.713943373	-4.08953128	4.08E-07	1.04E-08	3.81E-10	1.05E-10
Ljwgs_125405.1_s_at	-2.105809562	-2.053649644	-2.654907502	-2.751271886	1.23E-09	7.56E-09	6.11E-11	3.63E-11
Ljwgs_017911.1_at	-2.105297259	-2.201505494	-2.330868127	-2.310179243	5.47E-05	0.00011441	1.73E-05	1.78E-05
Ljwgs_068415.1_s_at	-2.104416666	-1.827966398	-1.182548355	-1.099927765	2.07E-05	0.000274148	0.003757401	0.00610657
Ljwgs_125911.1_s_at	-2.104376101	-1.978017473	-1.739089425	-1.534031733	5.79E-07	4.60E-06	4.61E-06	1.71E-05
chr2.CM0018.81_at	-2.102634785	-2.337574517	-1.735493817	-2.32447025	1.00E-06	1.20E-06	7.89E-06	2.65E-07
Ljwgs_066351.1_at	-2.102250683	-3.661139017	-3.747561271	-4.340170614	4.55E-06	2.97E-08	4.65E-09	6.75E-10
chr4.CM0100.38.3_s_at	-2.102187468	-2.799987798	-2.888432756	-3.343451146	0.000374237	7.42E-05	1.42E-05	2.65E-06
chr4.CM0265.18_at	-2.101731306	-2.130708304	-1.951876076	-2.00517245	2.49E-08	8.89E-08	5.47E-08	3.61E-08
chr2.CM0210.47_x_at	-2.099612322	-2.323978321	-3.133538708	-3.439042696	0.000249429	0.000289861	3.55E-06	1.15E-06
Ljwgs_055505.1_at	-2.099522798	-2.469186833	-2.09829064	-2.100416529	3.87E-10	2.40E-10	3.63E-10	3.22E-10
Ljwgs_021886.2_at	-2.099309652	-3.295395295	-3.332999579	-3.993635987	0.000748995	3.05E-05	6.83E-06	8.29E-07
TM1624.5_at	-2.099256411	-2.652597822	-2.191501083	-1.787509503	0.000815708	0.000284552	0.000515408	0.002739219
Ljwgs_130169.1.1_s_at	-2.098756425	-4.018167669	-5.364629585	-6.61284458	0.02559801	0.000547456	8.54E-06	7.54E-07
Ljwgs_007437.1_at	-2.098526932	-2.382283543	-2.760380493	-3.283234502	0.00153473	0.001409334	0.000119354	1.89E-05
Ljwgs_020762.1_at	-2.097530833	-3.567513031	-3.927741464	-3.955842025	0.00027245	3.85E-06	2.95E-07	2.52E-07
Ljwgs_013562.2_at	-2.097460776	-2.237814306	-2.582827975	-2.777529589	0.005656372	0.008119209	0.001040945	0.00053419
Ljwgs_030909.1_at	-2.096765487	-1.522017641	-2.813429692	-2.543394882	0.000200829	0.007386757	8.98E-06	2.50E-05
chr1.CM0125.3_at	-2.096573674	-1.373900149	-2.630796766	-2.611258482	3.93E-05	0.004760388	3.05E-06	3.11E-06
Ljwgs_017261.1_at	-2.095816889	-2.86349351	-2.171887166	-2.016304704	0.000293079	4.39E-05	0.000193029	0.000371376
Ljwgs_072640.1_at	-2.095595637	-2.53211074	-2.335515017	-2.297068323	2.50E-06	1.16E-06	6.57E-07	7.43E-07
Ljwgs_059672.1_at	-2.094761081	-2.093631008	-2.351223452	-2.06027308	9.63E-08	4.05E-07	2.25E-08	9.94E-08
chr3.CM0155.7_at	-2.094401329	-2.694606415	-2.501888825	-3.336619335	6.55E-06	1.52E-06	7.99E-07	2.47E-08
chr2.TM1659.12_at	-2.093918818	-3.207988288	-2.87513945	-3.132053594	0.00026575	1.19E-05	9.61E-06	3.52E-06
Ljwgs_130071.1_at	-2.09374504	-2.22969363	-1.688318502	-2.029985462	2.72E-07	5.37E-07	2.92E-06	3.29E-07
chr5.CM0095.15_at	-2.09307436	-1.609898834	-1.867770336	-1.642819075	3.58E-05	0.00127489	0.00010446	0.000340372
Ljwgs_013510.2_at	-2.092707642	-3.000546159	-2.178700475	-2.218518124	5.31E-05	4.02E-06	3.21E-05	2.50E-05
Ljwgs_049915.1_at	-2.09066106	-2.144807374	-2.090593777	-2.494351551	2.18E-06	6.25E-06	1.97E-06	2.40E-07
chr5.TM1323.19.1_at	-2.089855163	-2.915879138	-3.681250429	-3.482661285	3.44E-05	3.42E-06	5.15E-08	9.23E-08
TM1443.6_at	-2.089622431	-1.974618038	-1.990191826	-1.885444697	1.15E-08	9.61E-08	1.90E-08	3.28E-08
Ljwgs_019741.2_at	-2.088596459	-2.352766388	-2.791179135	-3.348968135	0.000167476	0.000165482	7.63E-06	9.16E-07
chr4.CM0119.36_at	-2.088327128	-1.900175538	-2.430415365	-2.165334289	3.79E-05	0.0003055	6.81E-06	2.23E-05
chr1.CM0600.5_at	-2.086806076	-1.99565119	-1.783982818	-2.514594708	6.29E-08	4.46E-07	3.66E-07	5.42E-09
chr2.CM0373.81_at	-2.086083191	-2.453577944	-2.803415223	-3.415355465	0.003044242	0.002136598	0.00022444	2.95E-05
chr4.CM0525.12_at	-2.086049086	-1.941785212	-2.803258973	-2.623660379	1.28E-05	9.21E-05	4.15E-07	8.31E-07
Ljwgs_043399.2_at	-2.08349	-2.541367595	-2.096421901	-2.296313215	0.000553839	0.000261869	0.000482731	0.0001988
Ljwgs_047698.1_at	-2.083347444	-2.039856435	-2.374066972	-2.901098208	3.56E-06	1.68E-05	7.34E-07	6.51E-08
chr5.CM0299.26_at	-2.082144945	-1.457580017	-2.096683787	-2.103374255	1.72E-08	4.48E-06	1.45E-08	1.25E-08
gi45637659_at	-2.0774978	-2.290594016	-2.898362419	-2.521496657	9.12E-05	0.00011206	2.35E-06	1.04E-05
chr2.CM0177.53_at	-2.077350428	-2.136343218	-2.557961246	-2.635609336	1.20E-06	3.43E-06	9.84E-08	6.27E-08
Ljwgs_084939.1_at	-2.075533696	-1.86727175	-2.262012055	-2.6993014	7.79E-09	1.20E-07	2.47E-09	2.47E-10
chr2.CM0272.27_at	-2.07455354	-2.676691516	-3.039469273	-3.377310364	9.29E-06	2.10E-06	1.09E-07	2.79E-08
TM0763.9_at	-2.073735015	-2.674721563	-2.08678416	-2.517972286	1.37E-06	2.93E-07	1.15E-06	1.22E-07
TM0780.9_at	-2.071527427	-2.119240192	-2.264159686	-2.668570018	5.57E-06	1.62E-05	1.87E-06	2.63E-07
Ljwgs_083754.1_s_at	-2.071286152	-1.148962146	-1.444067468	-1.46343614	5.97E-08	0.000148737	3.55E-06	2.87E-06
Ljwgs_056505.1_at	-2.070175751	-1.965649868	-1.515996256	-1.687835117	3.67E-05	0.00019819	0.000675442	0.000244278
Ljwgs_104117.1.1_at	-2.070172383	-4.007103622	-4.294562754	-4.194531986	0.00034042	1.18E-06	1.18E-07	1.43E-07
TC12313_at	-2.069716074	-1.838765277	-2.617962326	-3.069765062	8.49E-08	1.40E-06	4.57E-09	5.73E-10
chr1.CM0206.152_at	-2.069705553	-1.801704564	-2.807747647	-2.178321994	0.001110922	0.007781273	5.96E-05	0.00063822
chr1.TM1635.18_at	-2.069643569	-1.954967538	-2.479548419	-2.67659509	6.65E-05	0.000360972	9.05E-06	3.67E-06
chr1.CM1255.32_at	-2.0694702	-1.787616642	-2.087037253	-2.375803279	0.000171161	0.001774549	0.000146321	3.75E-05
Ljwgs_025174.1_s_at	-2.068889693	-2.362149319	-2.536190012	-1.957870066	0.002597203	0.00229199	0.000433487	0.003590647
chr4.CM0073.39_at	-2.06883309	-3.314528824	-2.957013033	-3.381834488	2.79E-07	4.19E-09	3.46E-09	5.94E-10
TC11558_at	-2.064823915	-2.795857209	-3.371649093	-3.321536089	0.001707461	0.000341484	1.47E-05	1.62E-05
chr4.TM0387.21_at	-2.063865858	-1.929935995	-1.399870014	-2.178403088	1.79E-06	1.43E-05	0.000104977	8.18E-07
Ljwgs_040903.1_at	-2.063069139	-2.629261422	-1.779448965	-1.897115437	1.46E-05	3.80E-06	6.30E-05	3.05E-05
Ljwgs_146045.1_at	-2.061846714	-1.562939463	-1.988027658	-1.807386079	9.34E-06	0.000491727	1.27E-05	3.29E-05
chr1.CM0215.42_at	-2.060186405	-1.986740686	-2.3513085	-2.089865134	1.30E-05	6.59E-05	2.74E-06	9.51E-06
TC17371_at	-2.059774765	-2.235017358	-2.928090296	-3.070345319	6.10E-05	8.84E-05	1.20E-06	6.52E-07
TC13409_at	-2.05928573	-2.473100465	-2.219018606	-2.669589786	0.019043269	0.012862902	0.011567087	0.0030587
chr1.CM0105.33.1_at	-2.058898959	-1.976558795	-2.490407292	-2.381728962	0.000259242	0.001065888	3.61E-05	5.43E-05
Ljwgs_144365.1_at	-2.058109431	-3.107438563	-2.104452787	-2.219901588	3.15E-05	1.28E-06	2.27E-05	1.20E-05
TM0326.13_s_at	-2.057634432	-1.407567128	-1.714148367	-2.034641915	0.000509881	0.020167472	0.002219861	0.000500393
Ljwgs_030365.1_at	-2.057433675	-2.613081779	-3.285937514	-3.562079709	1.17E-06	2.97E-07	4.06E-09	1.34E-09
Ljwgs_061651.1_at	-2.057322669	-2.116018262	-3.841648716	-4.525898794	1.47E-06	4.15E-06	7.55E-10	8.82E-11
Ljwgs_081569.1_x_at	-2.056611106	-2.058516918	-2.866993022	-2.913830108	1.57E-06	6.00E-06	2.95E-08	2.18E-08
Ljwgs_106290.1_at	-2.054817163	-3.280677397	-3.438527938	-3.267658159	0.000682468	2.28E-05	3.36E-06	5.58E-06
chr1.TM0240.20_at	-2.054273767	-2.443927572	-2.692535888	-2.81339509	3.60E-08	1.91E-08	1.20E-09	6.21E-10
Ljwgs_008568.2_at	-2.054033993	-2.617568887	-2.234295791	-2.226450379	0.000195172	5.79E-05	7.97E-05	7.80E-05
chr2.CM1150.35_at	-2.053554142	-3.209813568	-3.712068826	-3.897915523	0.015965845	0.001530208	0.000134301	7.85E-05
Ljwgs_035378.1_at	-2.053511005	-1.809914268	-2.023576773	-2.088715404	2.49E-09	5.13E-08	2.75E-09	1.66E-09
chr6.TM0830.9_at	-2.05272832	-3.713085966	-3.863786657	-3.889541697	0.045939959	0.002285751	0.000572375	0.000519585
Ljwgs_030376.1_at	-2.052298582	-2.508272804	-1.288397813	-1.823984429	0.002130336	0.001075586	0.040550294	0.004739976
Ljwgs_060223.1_at	-2.049980208	-2.320997368	-2.316456835	-2.317320486	2.92E-08	2.82E-08	6.04E-09	5.36E-09
Ljwgs_047529.1_at	-2.04818586	-2.642194395	-3.210204174	-4.393190345	0.000364429	9.85E-05	3.21E-06	7.98E-08
Ljwgs_033347.1_at	-2.046564685	-2.552943069	-1.437650219	-1.76994556	0.000131458	4.74E-05	0.002743366	0.00045882
Ljwgs_077860.1_at	-2.046017383	-1.449891247	-1.943291335	-2.354983814	0.000520806	0.016629292	0.000756086	0.000121821
Ljwgs_023990.1_at	-2.044383958	-1.910911237	-1.646652239	-1.706346383	1.31E-07	1.19E-06	1.48E-06	9.20E-07
Ljwgs_026810.1_at	-2.043199386	-2.577598942	-1.840309174	-1.93706643	0.000981026	0.000352804	0.002163089	0.001375233
Ljwgs_035769.1_at	-2.042993465	-2.099839763	-2.614043197	-3.495954956	1.10E-06	3.19E-06	5.61E-08	1.45E-09
Ljwgs_129730.1_at	-2.042654222	-2.198822355	-1.939602693	-1.690917741	1.05E-05	1.74E-05	1.69E-05	6.70E-05
CM1488.38_at	-2.042091045	-2.14023811	-1.684363678	-1.614828244	2.78E-06	6.34E-06	2.11E-05	3.11E-05
chr2.CM0168.48_at	-2.042037336	-1.186061168	-2.113554687	-2.089005214	2.34E-06	0.001643818	1.44E-06	1.53E-06
TC18621_at	-2.041968158	-1.267359021	-1.677300326	-1.871483523	0.000291315	0.02480616	0.001520789	0.000573535
chr4.CM0333.26.1_at	-2.041138392	-1.073511304	-1.241730598	-1.445459946	1.08E-05	0.00944781	0.001240407	0.000312857
BM1386.36.2_at	-2.040531276	-1.24424182	-2.1388065	-2.240716007	0.00048491	0.03639072	0.00029013	0.000178605
chr4.CM0046.12_at	-2.039473993	-2.742646128	-3.471380482	-4.060761845	0.00011766	1.93E-05	3.24E-07	4.67E-08
chr2.CM0783.28_at	-2.039154936	-2.123027959	-1.866264125	-1.929169177	4.95E-06	1.20E-05	1.20E-05	7.84E-06
Ljwgs_021753.1_at	-2.038337783	-1.473696609	-2.7207725	-3.077236834	1.51E-05	0.00108263	5.35E-07	1.19E-07
Ljwgs_117595.1_at	-2.037663554	-1.525657661	-1.790217122	-1.943615329	8.91E-07	7.58E-05	3.52E-06	1.29E-06
gi45349748_at	-2.037255941	-2.426772123	-3.723709501	-3.996722635	0.000101375	5.79E-05	1.19E-07	4.67E-08
Ljwgs_133708.1_at	-2.037018228	-1.770389674	-1.495351655	-1.753772791	3.00E-05	0.000378384	0.000556278	0.000119441
chr6.TM0830.20_at	-2.036686202	-3.29186009	-3.231808441	-3.732575488	3.22E-07	4.38E-09	1.13E-09	1.68E-10
chr5.TM0872.5.1_at	-2.036204135	-1.89533791	-2.904649458	-3.32389182	0.00015224	0.00086429	3.31E-06	6.66E-07
Ljwgs_027806.2_at	-2.03575549	-2.434514074	-1.566056182	-2.326984444	0.000409	0.000230297	0.003416859	0.000100393
chr4.CM0042.2_at	-2.034784431	-3.01646132	-3.576239598	-3.377400556	5.47E-06	2.44E-07	6.79E-09	1.22E-08
Ljwgs_098535.1_at	-2.033062194	-2.131595748	-3.052485648	-3.456114218	0.001341063	0.00233305	2.60E-05	6.42E-06
TM1634.2_s_at	-2.032160534	-2.564321081	-2.539618449	-3.184872339	0.000224339	7.40E-05	2.19E-05	1.69E-06
Ljwgs_022459.1_at	-2.032146857	-2.954540259	-3.791558016	-4.331284923	1.61E-05	9.56E-07	1.09E-08	1.89E-09
chr4.CM0265.18.1_at	-2.031969176	-2.226247987	-1.529719371	-1.636431414	3.85E-07	5.45E-07	8.74E-06	3.90E-06
Ljwgs_046729.1_at	-2.031146506	-3.355627465	-2.710267584	-2.802533866	0.023641138	0.001685422	0.003395446	0.002534492
Ljwgs_041627.1_at	-2.030884008	-2.92353196	-2.875854785	-3.103297225	0.000105129	8.17E-06	2.34E-06	9.20E-07
Ljwgs_005410.1_at	-2.030697885	-1.762490912	-1.603234173	-2.062914631	4.16E-07	8.06E-06	5.56E-06	2.92E-07
Ljwgs_066052.1_at	-2.028892844	-3.222785966	-3.011337848	-2.828385392	0.000161467	4.49E-06	2.27E-06	4.32E-06
gi45617885_at	-2.027513657	-2.455305992	-3.319154791	-3.266908053	2.24E-05	1.03E-05	7.58E-08	8.43E-08
chr3.TM0649.4_at	-2.027413583	-1.823994844	-1.987698187	-2.949556429	1.17E-05	0.000119322	1.33E-05	1.40E-07
Ljwgs_021207.1_s_at	-2.027010621	-3.440494678	-2.699736668	-2.91575931	0.000187477	2.57E-06	9.01E-06	3.63E-06
Ljwgs_055107.1_s_at	-2.026419057	-1.261224021	-1.284859934	-1.788689196	3.27E-09	3.78E-06	7.07E-07	1.27E-08
gi45350940_at	-2.024596892	-2.010158708	-2.838844644	-2.942036805	7.78E-05	0.00026207	1.86E-06	1.16E-06
Ljwgs_011080.0.1_at	-2.022746639	-1.620992712	-1.796285252	-2.359650424	1.97E-07	9.68E-06	7.18E-07	2.64E-08
Ljwgs_046862.1_at	-2.021559604	-2.533452734	-2.152280709	-2.193802159	4.16E-05	1.36E-05	1.97E-05	1.51E-05
Ljwgs_040898.1_at	-2.021552915	-2.056521847	-1.195710968	-1.674251571	1.20E-08	4.23E-08	5.04E-06	9.74E-08
chr5.CM0956.11_s_at	-2.021310331	-2.919220428	-3.424848662	-3.417804745	0.007089678	0.001036585	7.33E-05	7.07E-05
Ljwgs_079566.1_at	-2.021299164	-2.243536614	-3.146432053	-3.018052997	1.51E-05	1.78E-05	8.99E-08	1.35E-07
Ljwgs_015304.1_at	-2.020706608	-2.196114556	-1.01417653	-2.011446274	6.39E-05	9.14E-05	0.016765648	5.85E-05
TM0548.14.1_at	-2.02022025	-2.765094974	-2.829808264	-3.196377448	4.40E-06	4.93E-07	8.33E-08	1.74E-08
chr3.TM1570.11_at	-2.019690489	-2.021967694	-2.151832558	-2.248809698	1.24E-08	5.27E-08	5.23E-09	2.72E-09
Ljwgs_017261.1_x_at	-2.01944063	-2.857163737	-2.207316896	-2.092496398	0.000450152	4.93E-05	0.000180421	0.00028751
chr1.CM0078.29.1_at	-2.019422616	-1.275353921	-1.067152247	-1.363014531	1.57E-06	0.000601026	0.000941488	9.33E-05
chr3.TM1222.3_at	-2.01939985	-1.524913973	-2.021079499	-2.15876922	1.85E-08	2.06E-06	1.68E-08	6.70E-09
gi45638596_at	-2.01888865	-1.336557624	-2.066869881	-2.130012317	2.48E-07	8.61E-05	1.74E-07	1.12E-07
chr2.TM0871.19.2_x_at	-2.018408346	-2.289400794	-2.271027272	-2.455602768	0.015085255	0.014385001	0.006694135	0.003679208
chr5.CM0494.22_s_at	-2.017800532	-3.446451394	-5.152215694	-6.040847211	0.002228467	4.96E-05	1.36E-07	1.82E-08
Ljwgs_100584.1_s_at	-2.016406099	-1.778211427	-2.227843326	-2.438777298	1.28E-06	1.95E-05	3.73E-07	1.20E-07
Ljwgs_035433.1_s_at	-2.016363276	-1.318712205	-1.303429122	-1.70854731	6.71E-06	0.001348066	0.000505088	3.43E-05
Ljwgs_009731.1_at	-2.015636096	-2.115751953	-2.766373574	-3.441378222	1.32E-06	3.01E-06	2.96E-08	1.82E-09
Ljwgs_016286.1_at	-2.015204824	-2.033271932	-1.5869821	-1.568013028	4.69E-09	1.89E-08	7.95E-08	8.42E-08
Ljwgs_014332.1_at	-2.012061312	-2.519965464	-1.295144095	-2.081700471	0.000595938	0.000220393	0.015277215	0.000388606
Ljwgs_053535.1_at	-2.011582543	-2.837709777	-2.496263252	-2.685237018	1.09E-08	6.98E-10	6.84E-10	2.47E-10
Ljwgs_009813.3_at	-2.010633909	-2.531014448	-2.769844897	-2.92704704	1.76E-05	5.26E-06	4.37E-07	2.13E-07
Ljwgs_062906.1_at	-2.009956108	-2.32510111	-2.443300502	-2.587832697	0.00010273	7.87E-05	1.24E-05	6.24E-06
gi13879480_at	-2.008318858	-1.822505157	-1.882427094	-1.893969871	9.76E-08	1.26E-06	1.94E-07	1.67E-07
Ljwgs_011370.1_at	-2.008304258	-1.719899044	-2.254906722	-2.543889703	0.000121373	0.001428226	3.46E-05	8.95E-06
chr2.TM1517.14_at	-2.008277483	-1.307681005	-1.24149133	-1.281174591	0.000446217	0.02451769	0.016069443	0.012760047
Ljwgs_010474.1_at	-2.00763112	-3.054992329	-3.025688123	-3.531338644	0.002238404	0.000155784	4.89E-05	8.87E-06
Ljwgs_145788.1_at	-2.005944646	-3.006635541	-3.194069861	-3.554602642	7.51E-05	3.63E-06	4.16E-07	1.11E-07
chr1.TM0240.23_at	-2.005683989	-1.951851691	-1.798611496	-2.333361583	1.03E-08	6.10E-08	3.52E-08	1.29E-09
chr1.CM0269.30_at	-2.005550207	-2.578454927	-3.039790386	-2.856809173	3.12E-07	6.76E-08	1.91E-09	3.67E-09
Ljwgs_024622.1_at	-2.005099756	-2.522186277	-2.221351855	-2.715244823	0.000341183	0.000117328	0.000118403	1.40E-05
chr1.CM0105.25_at	-2.005096255	-2.175735792	-2.946923596	-2.308170916	9.81E-05	0.000139764	1.42E-06	1.99E-05
Ljwgs_054388.1_at	-2.004788139	-2.353201485	-4.341683971	-5.704898429	8.00E-05	5.29E-05	1.17E-08	3.56E-10
Ljwgs_074952.1_at	-2.002698278	-3.439488537	-5.01409217	-5.633405415	0.002374435	5.10E-05	1.88E-07	4.28E-08
chr4.TM0597.25.1_at	-2.002526672	-1.939075855	-2.346392282	-2.311648083	1.97E-05	9.23E-05	3.12E-06	3.48E-06
gi45400285_at	-2.002297881	-1.530541357	-1.50631072	-1.725762028	3.70E-07	2.82E-05	8.50E-06	1.74E-06
Ljwgs_075339.1_at	-2.002201418	-1.101306709	-1.730755713	-1.530855741	0.000171998	0.035089363	0.000613978	0.001686817
Ljwgs_029717.1_at	-2.000866984	-1.696843087	-2.502198452	-2.460138284	0.006219137	0.034369737	0.001024877	0.001147483
Ljwgs_018143.1_s_at	-2.000521161	-2.186383494	-1.640505779	-1.687219411	2.13E-05	2.92E-05	0.000146748	0.000105839
Ljwgs_009422.4_at	-2.000016164	-1.65521385	-1.92821724	-1.811071969	2.45E-06	6.76E-05	3.36E-06	6.37E-06
gi45401371_at	-1.999632956	-2.207582952	-2.302047122	-2.446288589	2.64E-05	3.25E-05	5.20E-06	2.47E-06
TM1471.33_at	-1.999476117	-1.800919731	-2.431971157	-2.035526235	1.32E-06	1.61E-05	1.25E-07	9.15E-07
Ljwgs_073038.1_at	-1.999301622	-2.080745373	-2.2328727	-2.471799119	0.00032705	0.000657249	0.00010446	3.50E-05
Ljwgs_018201.2_at	-1.994998164	-2.814329331	-3.052077675	-3.331433152	7.03E-06	5.66E-07	4.78E-08	1.51E-08
Ljwgs_030895.1_at	-1.994576691	-1.401823408	-1.409110492	-1.791871112	1.66E-05	0.001466339	0.000476225	4.40E-05
Ljwgs_047700.1_s_at	-1.99454073	-1.845088881	-1.916576378	-2.250167519	1.01E-07	1.04E-06	1.49E-07	1.97E-08
Ljwgs_061475.1_at	-1.993560307	-1.169442975	-1.111867125	-1.924268187	0.00017121	0.024910254	0.016210165	0.000212822
Ljwgs_054485.1_at	-1.99254698	-1.252812073	-1.901017491	-1.738665321	4.98E-05	0.007507849	7.41E-05	0.000169357
TM1445.10_at	-1.992357143	-2.192006103	-1.970377061	-2.023531815	1.35E-07	1.84E-07	1.42E-07	9.54E-08
chr6.TM0085.11_at	-1.99149534	-1.852827255	-3.220982893	-2.071714102	6.29E-05	0.000395042	2.84E-07	3.64E-05
chr4.TM0238.8_at	-1.991371988	-1.8118491	-1.113491929	-1.603002854	2.33E-07	2.79E-06	0.000124367	2.42E-06
chr6.TM0367.14_at	-1.990011753	-1.816023936	-1.259108048	-1.353418482	0.00158042	0.007545135	0.032207584	0.020945596
Ljwgs_060874.1_at	-1.988706	-1.582530479	-2.295511812	-2.299133056	6.55E-06	0.000232852	1.19E-06	1.09E-06
chr5.CM0096.34.1_at	-1.987812122	-2.725940035	-2.466935648	-2.936339605	0.000464122	6.99E-05	5.30E-05	7.82E-06
chr1.CM0248.10_at	-1.987651477	-3.362633556	-4.355307532	-5.381160603	0.000523264	8.91E-06	1.08E-07	7.53E-09
chr5.CM0299.29_s_at	-1.987386822	-2.116922485	-2.771904788	-2.51790812	1.88E-05	3.38E-05	4.07E-07	1.15E-06
Ljwgs_019630.1_at	-1.987379088	-3.031972886	-3.332500646	-2.945090579	7.48E-06	2.43E-07	1.71E-08	6.91E-08
Ljwgs_007441.1_at	-1.985310047	-1.67791488	-1.623473058	-1.804468619	8.77E-08	2.53E-06	8.38E-07	2.30E-07
chr5.CM0200.117_at	-1.984790001	-3.689133509	-2.40674944	-2.889719473	0.01698042	0.000373907	0.004514778	0.001025043
chr4.CM0399.43_at	-1.982099367	-1.726382061	-1.342803679	-1.257134399	2.60E-09	6.17E-08	2.63E-07	5.22E-07
TM1611.15_at	-1.98202386	-1.666737715	-2.163488416	-1.530239085	1.92E-06	4.61E-05	6.37E-07	2.81E-05
Ljwgs_011803.1_at	-1.981464151	-2.304869736	1.975709137	2.373420623	2.27E-05	1.62E-05	2.12E-05	2.66E-06
chr2.CM0249.11_at	-1.981316986	-2.592345933	-3.372540749	-3.338141247	6.40E-06	1.23E-06	1.20E-08	1.21E-08
Ljwgs_003514.1_at	-1.980987404	-2.974789239	-2.844285527	-3.080808283	0.000177858	9.33E-06	3.69E-06	1.39E-06
Ljwgs_064173.1_at	-1.980705314	-1.938025705	-2.858616791	-3.179350102	9.21E-06	4.16E-05	1.29E-07	3.27E-08
Ljwgs_118132.1_at	-1.98041651	-2.361473178	-2.598647841	-2.855058527	2.12E-07	1.12E-07	7.55E-09	2.11E-09
TM1571.10_at	-1.980376963	-2.242682871	-2.214144369	-2.378993841	0.02737348	0.026452204	0.013725106	0.008360564
gi45626277_at	-1.980310992	-1.597403114	-1.51202328	-1.552352022	5.45E-09	3.10E-07	1.32E-07	8.86E-08
gi45629188_at	-1.98023318	-1.634256588	-1.977702983	-2.090934998	7.24E-08	2.76E-06	6.80E-08	3.17E-08
chr5.CM0096.33_at	-1.980228922	-2.179490839	-1.955383541	-2.177381512	5.72E-09	7.93E-09	6.21E-09	1.47E-09
Ljwgs_059224.1_at	-1.978279237	-1.694686737	-1.933214635	-2.068817855	0.000479385	0.004394809	0.000542243	0.000281445
chr1.CM0544.8_at	-1.976729225	-2.027557257	-1.706226543	-2.090702055	6.94E-08	2.17E-07	3.61E-07	2.97E-08
chr3.TM1089.3_s_at	-1.976687847	-2.061884562	-2.028392736	-2.325285955	0.000204944	0.000416274	0.000148175	3.53E-05
chr4.CM0182.27_at	-1.976444779	-1.579636699	-1.627885862	-1.568583031	5.53E-06	0.000192827	4.07E-05	5.66E-05
chr6.CM0055.37.1_at	-1.976320679	-1.946129699	-1.842501267	-1.760149794	0.001271514	0.003592776	0.002099364	0.00289465
Ljwgs_042635.1_s_at	-1.974687421	-1.234059773	-1.459094611	-1.559747865	3.98E-05	0.006740524	0.000669797	0.000353181
chr3.CM0396.42_s_at	-1.974258514	-1.681335218	-2.061672561	-1.442213547	5.10E-06	9.73E-05	2.86E-06	0.000120672
Ljwgs_066236.1_at	-1.968127549	-1.584439546	-2.28744706	-2.237983308	2.18E-05	0.000575805	3.83E-06	4.60E-06
chr6.CM0057.19_at	-1.967416517	-1.59594441	-2.296725393	-2.223260664	3.66E-07	1.49E-05	5.38E-08	7.35E-08
Ljwgs_010942.1.1_at	-1.966894168	-2.148792468	-1.205691779	-1.33870579	0.00014329	0.000190188	0.007855368	0.003596388
Ljwgs_090598.1_at	-1.966424003	-1.989279683	-1.871657199	-1.926081265	0.000127207	0.0003497	0.000189591	0.000137375
chr4.TM0844.21_at	-1.965650097	-2.230398969	-1.872108468	-2.345366408	1.21E-06	1.14E-06	1.91E-06	1.31E-07
gi6006794_at	-1.963892491	-1.574272262	-2.113743909	-1.514281208	0.000221638	0.003892783	0.000100513	0.001945385
chr4.CM0119.29_at	-1.962467079	-3.220762549	-3.871682709	-3.802011542	0.000194581	3.88E-06	1.07E-07	1.22E-07
Ljwgs_012520.2_at	-1.96200058	-2.815741142	-2.4184627	-2.226891572	2.71E-05	1.93E-06	2.48E-06	5.87E-06
chr4.CM0234.9_at	-1.959121839	-1.964517224	-2.32243515	-4.248481035	1.27E-05	4.34E-05	1.74E-06	1.16E-09
TM1408.2_at	-1.958604515	-3.237638042	-3.095640748	-3.257224583	0.000221144	4.14E-06	1.61E-06	8.40E-07
Ljwgs_125987.1_s_at	-1.95856364	-1.7289388	-2.672649807	-2.67102009	6.41E-05	0.000642979	2.03E-06	1.92E-06
Ljwgs_047708.1_s_at	-1.958055931	-2.385977179	-1.552604572	-1.504366802	0.007674766	0.004340969	0.029892946	0.03402961
chr1.CM0410.32_at	-1.957949152	-1.926128931	-2.436102797	-2.725991553	1.40E-05	5.80E-05	1.11E-06	2.82E-07
Ljwgs_098399.1_s_at	-1.957515768	-2.638811028	-1.613718872	-1.473104429	9.82E-05	1.55E-05	0.000561178	0.001193609
chr3.TM0407.17_at	-1.95425236	-1.984197614	-1.397607932	-1.592946793	2.54E-05	7.37E-05	0.000611708	0.000174746
chr5.CM0200.51_at	-1.953814258	-2.447306768	-2.04786997	-2.27558519	2.15E-08	6.06E-09	1.12E-08	2.73E-09
chr5.CM0200.64_at	-1.951795878	-1.990063107	-1.399799463	-1.223494847	2.71E-09	9.65E-09	1.41E-07	6.23E-07
Ljwgs_094281.1_at	-1.950978049	-2.083225511	-1.937056256	-2.60860917	2.63E-07	5.05E-07	2.61E-07	6.67E-09
gi45634997_at	-1.950493053	-2.487656375	-1.776077312	-2.409525479	0.002122973	0.00074295	0.004106086	0.000306865
chr2.CM0373.3_at	-1.95036722	-2.293848184	-2.077627741	-2.692850886	2.07E-06	1.30E-06	9.08E-07	3.99E-08
gi45400498_at	-1.949193276	-2.113530091	-2.25594567	-2.284987263	5.65E-05	8.27E-05	1.11E-05	9.03E-06
chr2.CM0249.63.3_s_at	-1.948618623	-2.258151958	-2.223957464	-2.248924327	2.37E-05	1.76E-05	5.12E-06	4.26E-06
Ljwgs_030337.1_at	-1.94844613	-3.642641641	-4.662118701	-4.198492716	2.27E-06	5.84E-09	5.30E-11	1.83E-10
Ljwgs_078413.1_at	-1.947850531	-2.364343059	-2.067881575	-1.957764568	3.38E-09	1.42E-09	1.53E-09	2.69E-09
TM1623.18_at	-1.947595738	-2.997977569	-2.915548108	-3.517651912	0.00021256	8.70E-06	2.84E-06	3.07E-07
chr3.TM0506.24_s_at	-1.946884242	-2.317255827	-1.823554875	-2.678799892	0.000214235	0.000124857	0.000365583	6.89E-06
chr1.TM0487.2_at	-1.946298884	-1.43667672	-1.893743166	-2.011886329	0.000125192	0.004635184	0.000151326	7.91E-05
Ljwgs_128958.1_at	-1.945655038	-1.911893337	-2.557289633	-2.295050445	0.000699299	0.002131187	4.71E-05	0.000132518
chr2.TM1659.13_at	-1.945382399	-2.466164674	-1.77862159	-2.25686608	3.12E-08	7.55E-09	8.31E-08	4.14E-09
Ljwgs_043599.1_s_at	-1.945357204	-1.895327558	-1.764177455	-1.758652651	3.17E-05	0.000134874	7.94E-05	7.73E-05
Ljwgs_029527.1_at	-1.9453386	-3.968941682	-3.653074785	-3.711969197	0.000926343	2.31E-06	1.36E-06	1.06E-06
Ljwgs_133315.1_s_at	-1.945195703	-1.905939914	-1.774956089	-2.06779852	9.92E-05	0.000372141	0.000223043	4.66E-05
chr2.CM0304.4_at	-1.94409369	-1.805967049	-1.991184073	-1.870946718	1.28E-05	9.41E-05	8.97E-06	1.65E-05
chr5.CM0077.83_at	-1.94326624	-3.503729383	-2.955672173	-3.548733155	0.001893077	2.30E-05	3.57E-05	4.68E-06
chr3.CM0070.57_at	-1.943070418	-3.22427095	-3.314312345	-2.925560041	0.020012034	0.001283462	0.000334061	0.000978348
chr5.CM0909.52_at	-1.942706189	-2.711642579	-1.852235149	-1.630679196	0.000173776	1.99E-05	0.000254248	0.000776209
chr2.CM0168.31_at	-1.942183831	-2.505324988	-2.382884921	-2.851788594	0.012767985	0.005057961	0.00291051	0.000634132
Ljwgs_137198.1_at	-1.941612739	-1.695792882	-2.164103043	-1.995808243	8.21E-06	0.000116051	2.23E-06	5.21E-06
chr5.CM0519.6_at	-1.941441787	-1.594623764	-1.400373295	-1.781769483	1.01E-05	0.000250844	0.000261099	2.20E-05
chr2.CM0099.5_s_at	-1.939557078	-1.963705285	-2.65876683	-2.616021086	4.00E-05	0.000116158	1.13E-06	1.28E-06
chr3.CM0127.31_at	-1.936789878	-1.393787461	-1.507529402	-1.082847895	1.81E-05	0.001291139	0.000209397	0.003421203
Ljwgs_037968.1_s_at	-1.936690827	-2.617718316	-2.727083021	-3.400472887	1.00E-05	1.35E-06	1.89E-07	1.21E-08
Ljwgs_052523.1_at	-1.934787815	-1.318533727	-1.564114941	-1.062391488	0.000531073	0.021138472	0.002906742	0.033423427
chr4.CM0194.46_at	-1.932917041	-2.768114555	-2.379194549	-3.188141149	0.014136084	0.002620943	0.003229199	0.000254907
Ljwgs_053236.1_at	-1.932642966	-2.149168632	-1.251797563	-1.524832191	1.18E-08	1.41E-08	1.77E-06	1.69E-07
Ljwgs_007123.1_at	-1.930986341	-1.454549079	-2.244469318	-2.252063453	2.32E-06	0.000161491	3.78E-07	3.35E-07
chr4.TM0555.4.2_at	-1.930432133	-1.85135842	-2.409760556	-2.528016335	3.74E-08	2.58E-07	2.27E-09	1.12E-09
Ljwgs_003272.0.1_at	-1.930147087	-1.728680199	-2.00467169	-2.180335494	0.000130182	0.001045712	8.30E-05	3.30E-05
gi45349503_at	-1.93005091	-2.179259435	-2.158541979	-2.440372716	1.95E-07	1.97E-07	4.77E-08	9.73E-09
Ljwgs_040276.2_at	-1.929781832	-2.982911098	-2.752446466	-3.292171513	2.13E-05	6.37E-07	3.62E-07	3.99E-08
TM1224.4_at	-1.929072565	-7.283548099	-7.866014313	-7.86246611	0.029645193	6.15E-07	5.46E-08	5.04E-08
Ljwgs_017574.2_at	-1.928298181	-2.261710823	-1.824951772	-2.082929985	0.001944871	0.001374227	0.002824552	0.000924994
Ljwgs_030504.2_at	-1.926393896	-1.950243954	-2.256756906	-2.041400863	3.00E-09	1.17E-08	3.87E-10	1.22E-09
Ljwgs_064272.1_at	-1.924944626	-2.128214165	-2.033478634	-2.248321684	7.07E-06	8.82E-06	3.51E-06	1.05E-06
chr3.TM0416.16_at	-1.924286621	-2.12404043	-2.785230092	-3.173339378	0.010098413	0.011434599	0.000538972	0.000153373
chr4.CM0075.6_at	-1.923018255	-2.08623345	-2.44984768	-2.416405104	3.81E-08	6.10E-08	1.81E-09	1.91E-09
Ljwgs_049564.1_at	-1.922956796	-3.62718622	-4.478388666	-5.159420325	0.016195985	0.000302964	9.89E-06	1.92E-06
Ljwgs_120876.1_s_at	-1.92265756	-2.326627755	-1.92682466	-1.933331382	0.008271423	0.004955781	0.007749746	0.00731673
Ljwgs_019097.1_s_at	-1.9224163	-2.003317344	-1.989985117	-1.533578416	0.000253723	0.000513912	0.000169054	0.001662211
Ljwgs_016351.1_at	-1.919841591	-1.436617523	-2.239934918	-2.823345556	2.02E-06	0.000152505	3.12E-07	1.81E-08
Ljwgs_046937.1_at	-1.919633205	-2.348539446	-1.884854744	-2.469659448	5.61E-06	2.29E-06	6.29E-06	2.69E-07
chr5.CM0089.45_s_at	-1.918972195	-1.516362451	-1.179756384	-1.261074392	4.26E-05	0.001172881	0.003221456	0.001843829
TM0581.12_s_at	-1.918729469	-3.728795461	-3.370323869	-3.295154419	0.003158625	2.08E-05	1.56E-05	1.87E-05
Ljwgs_084051.1.1_at	-1.917488185	-2.554159243	-3.098494993	-3.643526571	0.000383928	7.61E-05	2.43E-06	3.54E-07
Ljwgs_013135.2_at	-1.917282612	-3.031153224	-3.371744894	-3.822929961	0.00086821	3.38E-05	2.63E-06	5.84E-07
gi45352508_at	-1.916809584	-1.498306146	-1.210592808	-1.14179768	0.000481998	0.008425539	0.014833404	0.020252196
Ljwgs_084705.1_at	-1.916280714	-2.724032962	-2.730410608	-2.600301591	0.000652534	7.14E-05	1.86E-05	2.94E-05
gi45637466_at	-1.916229975	-1.142826425	-2.075869986	-2.193216266	2.92E-06	0.001559404	1.07E-06	5.30E-07
Ljwgs_064373.1_at	-1.915428868	-1.864673181	-1.894004812	-1.993426127	0.000727522	0.002379032	0.000740257	0.000453105
Ljwgs_011755.1_at	-1.91392614	-1.724048983	-2.098350714	-1.91885699	0.001052243	0.0058497	0.000433439	0.000921228
Ljwgs_052774.1_at	-1.913670564	-2.739144242	-3.076350366	-3.447794598	3.09E-05	2.29E-06	1.36E-07	3.16E-08
Ljwgs_133042.1_at	-1.913206511	-1.317359726	-1.288501319	-1.206542468	1.28E-05	0.00142785	0.00058992	0.001009138
Ljwgs_096088.1_x_at	-1.912973446	-2.167107755	-1.962259916	-2.430485137	1.49E-06	1.43E-06	1.01E-06	7.78E-08
chr5.CM0909.51_at	-1.912564227	-2.264407407	-2.10934113	-1.47954049	2.52E-05	1.49E-05	7.97E-06	0.00028582
Ljwgs_014847.1_at	-1.912535402	-2.014292387	-1.683242357	-1.674523211	9.56E-06	1.99E-05	3.43E-05	3.41E-05
TM1490.12_at	-1.91195903	-3.073908868	-2.4488227	-3.491847952	0.000134394	3.20E-06	9.47E-06	1.55E-07
gi45348968_at	-1.909564807	-1.57337433	-2.522238343	-2.925327586	3.05E-05	0.000620447	1.28E-06	2.16E-07
Ljwgs_048536.1_at	-1.908121058	-1.327068316	-1.582288857	-1.777773311	1.72E-08	4.82E-06	1.48E-07	3.34E-08
Ljwgs_054015.2_at	-1.907332979	-1.421217451	-1.546331484	-2.005800778	6.93E-05	0.002760442	0.000477471	3.59E-05
gi1370171_at	-1.907141039	-1.767240248	-1.717779649	-1.608679843	5.05E-08	5.16E-07	1.59E-07	3.17E-07
gi45411354_at	-1.906628362	-1.971234635	-1.915295812	-2.076077202	1.31E-06	3.53E-06	1.13E-06	4.16E-07
Ljwgs_090372.1_s_at	-1.906397345	-2.533992731	-2.237326544	-2.550468861	2.73E-06	4.23E-07	4.01E-07	7.99E-08
TC17256_at	-1.906247544	-2.201917129	-2.174664951	-2.167203919	0.000557054	0.000436389	0.000150185	0.000148136
TM1489.5_at	-1.905429523	-2.986295827	-3.383844652	-2.819557618	0.042812421	0.005967892	0.000837378	0.003536259
Ljwgs_062702.1_at	-1.905352523	-2.129014731	-2.675605031	-3.207635162	1.09E-07	1.24E-07	1.65E-09	1.55E-10
Ljwgs_015765.1_at	-1.903801887	-3.072798615	-3.005627827	-2.722283898	6.96E-05	1.45E-06	4.21E-07	1.22E-06
Ljwgs_010904.2_at	-1.903456547	-2.02166476	-1.888667914	-2.170607387	3.40E-08	7.01E-08	3.43E-08	5.63E-09
Ljwgs_017819.1_s_at	-1.903342268	-2.085983816	-2.021402868	-2.560436717	0.004538753	0.005443608	0.002726198	0.000350249
Ljwgs_007705.1_at	-1.903112911	-1.948438432	-2.589954984	-2.832429432	0.000316595	0.000734231	1.29E-05	4.57E-06
TC19670_at	-1.901550616	-1.906834019	-2.019951141	-2.501309696	7.57E-08	3.06E-07	3.43E-08	2.24E-09
chr3.CM0059.39_at	-1.901272852	-2.701618165	-2.531474704	-2.273563945	0.000225762	2.20E-05	1.12E-05	3.31E-05
Ljwgs_017879.1_s_at	-1.898838082	-2.365578924	-2.25607238	-2.484167295	0.002609449	0.001137731	0.00057719	0.000228897
chr4.CM0079.39_at	-1.897050775	-2.284383319	-1.941357301	-1.971613868	4.10E-05	2.04E-05	2.94E-05	2.36E-05
Ljwgs_005382.2_at	-1.896794841	-1.656809533	-1.952723759	-1.873893474	0.002995383	0.016839473	0.002253447	0.002987938
Ljwgs_118123.1_at	-1.896097166	-1.74376998	-1.991087066	-2.881602912	0.000216811	0.001300051	0.000125451	2.30E-06
chr3.CM0208.12_at	-1.895561531	-2.852266272	-2.96907654	-5.602427953	0.017607121	0.002364262	0.000593011	7.42E-07
TM1490.15.1_at	-1.895460314	-2.499023186	-2.735965275	-2.920629275	8.58E-05	1.70E-05	1.49E-06	6.60E-07
chr4.CM0128.55_at	-1.894397769	-2.947558315	-2.585098602	-2.613055063	2.76E-05	7.78E-07	7.94E-07	6.55E-07
chr4.TM0555.4.1_at	-1.892068066	-2.174610784	-2.378863282	-2.282228534	8.21E-06	6.66E-06	5.63E-07	8.47E-07
TC9081_at	-1.890122167	-1.959397086	-3.369814096	-3.682152225	0.010783502	0.017907275	8.26E-05	3.13E-05
Ljwgs_121793.1_at	-1.889716034	-2.778631585	-2.087658709	-2.423564247	1.43E-05	7.41E-07	4.37E-06	7.50E-07
chr1.CM0361.63_s_at	-1.888726417	-2.419264509	-2.356442973	-2.754703742	0.000719834	0.000218103	8.30E-05	1.53E-05
chr5.CM0077.27_s_at	-1.888043988	-2.045517441	-2.081013425	-2.215774089	0.000845576	0.001152628	0.000326052	0.000172667
Ljwgs_125561.1_at	-1.887948876	-2.482293349	-2.429201228	-2.391690136	9.53E-05	1.95E-05	6.15E-06	6.86E-06
chr6.CM0055.92_at	-1.887500767	-1.628590832	-1.549480183	-2.044820503	1.39E-05	0.000205705	9.83E-05	4.95E-06
chr4.TM1309.11_s_at	-1.887485756	-2.211157996	-1.525798754	-1.366374262	0.001469371	0.00103684	0.006896914	0.013710466
gi45350312_at	-1.887141712	-1.407078855	-1.547487774	-1.48843347	7.07E-06	0.000454005	5.37E-05	7.56E-05
gi45355162_at	-1.885338485	-2.072000439	-2.441809722	-2.378193636	2.80E-06	3.77E-06	1.31E-07	1.65E-07
chr1.CM0032.25_at	-1.885150851	-1.648585658	-2.06105563	-2.349482703	1.08E-06	1.83E-05	3.54E-07	7.00E-08
chr5.CM1439.22_at	-1.883484598	-1.783829943	-1.247191408	-1.323036363	2.33E-05	0.000133329	0.001100959	0.000640601
Ljwgs_074529.1_at	-1.883197708	-1.856666033	-2.043057052	-2.453410513	0.013540048	0.029081238	0.007599947	0.001887326
chr3.CM0460.26.1_at	-1.88297971	-2.520835786	-1.703294801	-1.754340891	0.000229371	4.17E-05	0.00053514	0.000394474
chr1.TM0671.21.1_at	-1.882139719	-1.251442235	-2.090629215	-2.234345983	1.69E-07	5.98E-05	4.49E-08	1.82E-08
chr2.TM0053.11_at	-1.881788464	-2.276309321	-1.989411073	-2.060913398	3.51E-08	1.52E-08	1.64E-08	9.52E-09
gi3695058_at	-1.881730423	-2.304018209	-2.029502515	-2.356665852	1.29E-08	4.79E-09	4.69E-09	6.59E-10
chr1.CM0113.8_at	-1.87864801	-3.518978015	-4.08809281	-3.69690002	1.81E-05	5.57E-08	1.88E-09	5.80E-09
chr6.TM1374.19_at	-1.877204643	-2.217796795	-3.033564867	-3.117774246	0.00093442	0.000606983	7.43E-06	5.18E-06
Ljwgs_024996.2_s_at	-1.875250218	-1.778409739	-1.787873181	-1.522903705	2.20E-06	1.49E-05	3.41E-06	1.86E-05
chr5.TM0852.4.1_at	-1.874822822	-1.507195399	-2.102358689	-2.307246083	0.000218813	0.003772251	6.59E-05	2.36E-05
chr4.CM0170.23_at	-1.874175652	-1.909994143	-1.263704492	-1.778229576	2.57E-10	9.56E-10	3.13E-08	4.15E-10
Ljwgs_044546.1_at	-1.873177408	-1.271739898	-2.224370078	-2.537704154	0.0001358	0.00882687	2.16E-05	4.87E-06
Ljwgs_071948.2_at	-1.872256491	-2.231040891	-2.473102469	-2.439663258	1.10E-07	5.82E-08	3.46E-09	3.68E-09
Ljwgs_029176.1_at	-1.871979378	-2.314466678	-2.36318679	-2.8173597	1.47E-07	5.02E-08	8.31E-09	8.42E-10
TM0706.17_at	-1.871891719	-2.102014539	-2.503587516	-1.99041714	9.62E-05	9.89E-05	4.04E-06	4.50E-05
Ljwgs_136836.1_at	-1.871171787	-1.505319556	-1.897599117	-1.970462871	1.52E-05	0.00042837	1.19E-05	7.40E-06
Ljwgs_114457.1_at	-1.870942076	-3.290921674	-4.401833274	-4.372792761	0.005486645	0.000121992	1.39E-06	1.39E-06
chr1.CM0105.115_s_at	-1.870592061	-1.671926997	-2.415045241	-2.748322124	0.000944237	0.005640616	8.08E-05	1.98E-05
TM0780.15_at	-1.870462206	-1.663653693	-2.269177459	-2.930607602	0.000752568	0.004848474	0.000115428	7.47E-06
Ljwgs_065727.1_at	-1.869880335	-2.590657147	-1.460381848	-1.294477234	3.74E-06	3.60E-07	4.93E-05	0.000156296
Ljwgs_014729.1_at	-1.867611432	-2.671780907	-3.783585592	-4.987183998	0.000337204	3.18E-05	1.53E-07	4.92E-09
Ljwgs_023536.1_at	-1.866569822	-2.057558323	-1.342646859	-1.792167335	5.04E-06	6.49E-06	0.00014608	6.78E-06
TM0755.20_at	-1.86651358	-3.419220305	-2.657029973	-3.492570207	0.013758522	0.000309775	0.000952975	7.11E-05
Ljwgs_106299.1_at	-1.86470326	-2.132279334	-3.699581586	-4.482356034	2.93E-05	2.50E-05	1.02E-08	8.54E-10
Ljwgs_085650.1_at	-1.863831115	-2.865020208	-2.18650701	-1.740709528	0.000557832	2.67E-05	0.000114873	0.000903563
chr4.CM0079.23_at	-1.863095793	-1.166656486	-1.682147884	-1.213072081	0.000150449	0.015844938	0.000366614	0.005173494
Ljwgs_038237.1_at	-1.862824543	-1.813010278	-1.492949943	-1.789359318	3.69E-08	2.14E-07	4.55E-07	4.98E-08
Ljwgs_010170.1_s_at	-1.86211157	-1.895595206	-1.61092898	-1.627018318	0.00013922	0.000360021	0.000501987	0.000441682
chr4.CM0128.7_at	-1.862000321	-1.641339431	-1.72186907	-2.157868032	5.57E-06	7.54E-05	1.21E-05	9.00E-07
Ljwgs_074013.2_s_at	-1.861888374	-2.301579468	-2.083757365	-2.470864451	1.03E-06	3.59E-07	2.55E-07	3.07E-08
Ljwgs_080169.1_at	-1.861778802	-1.731784938	-1.134064617	-1.165830637	0.00114863	0.005011503	0.032056166	0.026745539
chr1.CM0980.23_at	-1.859689653	-2.316967188	-2.629469283	-2.759266353	2.56E-09	7.70E-10	2.99E-11	1.54E-11
Ljwgs_038981.2_s_at	-1.856783071	-1.916282319	-2.004003893	-1.802199727	7.43E-06	1.94E-05	2.89E-06	8.83E-06
Ljwgs_066127.1_s_at	-1.856425177	-1.913167412	-1.715624384	-1.895025581	3.58E-09	1.13E-08	8.94E-09	2.34E-09
chr5.CM0909.50_at	-1.856356648	-2.474152445	-2.598753593	-2.263011114	0.0020829	0.000494929	9.42E-05	0.000338924
Ljwgs_095026.1_at	-1.855579836	-1.723450895	-1.893572459	-1.817470435	0.000991004	0.004462781	0.000769166	0.001059851
Ljwgs_059129.1_at	-1.85454028	-1.112155083	-1.926818557	-2.306919557	8.35E-05	0.014268391	5.23E-05	7.25E-06
chr5.CM0077.19_s_at	-1.85424081	-2.057336731	-3.625009989	-3.101052161	0.002840884	0.003121765	4.13E-06	2.13E-05
TM0694.29_at	-1.852010435	-2.113915307	-1.415790181	-1.917824417	0.000778332	0.000681689	0.006043969	0.000508798
chr3.TM0859.12_x_at	-1.851904098	-1.797911934	-2.725007771	-2.449614109	0.000410937	0.001458689	7.51E-06	2.23E-05
gi45406428_at	-1.851883166	-1.687365841	-2.141127899	-2.337153043	4.20E-05	0.0003304	8.14E-06	2.88E-06
Ljwgs_081003.1_s_at	-1.851094057	-2.988225751	-1.30363374	-1.500772088	0.000135257	3.08E-06	0.002754229	0.000836228
Ljwgs_106880.1_at	-1.850325402	-2.52595309	-3.007689196	-3.431742807	0.018628721	0.005287255	0.000463899	0.000127875
Ljwgs_051075.1_at	-1.850248494	-2.136470988	-1.473992365	-1.903891004	0.000123057	9.60E-05	0.000923184	8.14E-05
chr4.CM0007.21_at	-1.849303448	-2.391734587	-2.497158337	-3.129910639	1.95E-05	4.33E-06	6.15E-07	3.97E-08
LjsnoR17_s_at	-1.849117463	-2.328213209	-2.515362565	-2.756267352	0.000209783	7.04E-05	8.12E-06	2.75E-06
chr5.CM0200.71_at	-1.849072886	-1.953471424	-2.55259421	-2.227732931	9.07E-06	1.83E-05	2.13E-07	9.51E-07
Ljwgs_035105.1_at	-1.848522423	-2.059980178	-1.322529651	-1.503260555	0.001375266	0.001466229	0.014524736	0.006035879
chr1.TM0816.9_at	-1.84810167	-1.680749613	-1.588082782	-1.486104014	4.74E-08	6.02E-07	2.59E-07	5.18E-07
Ljwgs_014223.1_at	-1.847346604	-1.880983187	-1.507743268	-1.30584612	1.18E-06	3.79E-06	1.05E-05	4.54E-05
gi45575892_at	-1.846722971	-2.17054151	-2.442458658	-2.388174538	1.52E-06	9.59E-07	5.30E-08	6.37E-08
Ljwgs_021639.1_at	-1.846020742	-2.324470062	-1.16276012	-1.965991769	0.000271801	9.21E-05	0.010223826	0.000130846
Ljwgs_026841.1_at	-1.845850858	-1.904937545	-2.502084047	-2.782502538	4.59E-06	1.22E-05	1.29E-07	3.27E-08
chr3.CM0282.129_at	-1.845134597	-2.638990962	-2.770374876	-3.746237608	0.00041403	4.04E-05	6.08E-06	1.80E-07
Ljwgs_007556.3_at	-1.843577823	-1.221812186	-2.56144048	-2.703633353	0.000910859	0.034313486	3.62E-05	1.94E-05
Ljwgs_078889.1_s_at	-1.843115808	-2.748703329	-2.527093114	-3.585025971	1.64E-05	7.26E-07	4.28E-07	5.96E-09
Ljwgs_017478.1_at	-1.842955467	-2.014633308	-2.092378045	-2.368330413	1.47E-07	2.16E-07	3.01E-08	5.94E-09
chr3.CM0423.10_at	-1.842515476	-1.986038452	-2.442278783	-2.900719175	3.50E-05	5.50E-05	1.44E-06	1.84E-07
Ljwgs_063721.1_at	-1.841229558	-2.386183108	-2.938648936	-2.920147862	8.69E-05	2.06E-05	4.79E-07	4.78E-07
Ljwgs_059310.1_at	-1.840347203	-3.015435154	-3.505619307	-3.145812217	0.000398565	9.13E-06	3.90E-07	1.25E-06
Ljwgs_033265.1_s_at	-1.838900358	-2.470996398	-2.164072784	-3.177042953	0.001370096	0.000283852	0.000301642	5.52E-06
gi45409802_at	-1.837205768	-2.39999122	-3.446893911	-2.966106342	0.001091391	0.00028679	1.72E-06	8.63E-06
gi45405910_at	-1.835605043	-1.320288029	-1.917085583	-1.939566359	5.53E-07	7.51E-05	3.05E-07	2.47E-07
gi45633462_at	-1.835479439	-1.769433492	-2.153017483	-2.449140792	2.06E-05	0.000100749	3.24E-06	6.98E-07
Ljwgs_053445.1_s_at	-1.835445277	-1.426983838	-1.107316559	-1.422590299	1.02E-07	7.31E-06	2.81E-05	1.68E-06
TM0631.26.1_at	-1.835384127	-2.410873493	-1.444886085	-1.310063	5.52E-05	1.11E-05	0.000507081	0.001149654
gi45629829_at	-1.835141393	-1.385220151	-2.150072009	-1.756436374	0.000356346	0.008542626	7.15E-05	0.000471513
Ljwgs_030015.1_at	-1.835132509	-2.378449685	-2.147625315	-2.479687293	0.000176157	4.38E-05	3.36E-05	6.75E-06
gi45397477_at	-1.83508159	-1.94619014	-1.769029022	-2.714225241	0.014062898	0.020071475	0.0168542	0.000683771
Ljwgs_019948.1_at	-1.835040375	-3.59735127	-3.61054258	-3.995481328	0.000497373	1.63E-06	3.54E-07	9.94E-08
Ljwgs_051003.1_at	-1.834065062	-2.496302632	-2.025202741	-2.400454055	1.50E-07	1.61E-08	4.28E-08	4.83E-09
Ljwgs_001709.1_at	-1.83402201	-1.985106547	-2.119847902	-2.839643831	2.65E-06	4.22E-06	4.63E-07	1.30E-08
chr4.CM0219.44.4_at	-1.833680109	-2.748420805	-1.869076211	-2.072685463	0.000337332	1.95E-05	0.000259962	9.09E-05
chr6.TM1597.28_at	-1.830393515	-2.373439756	-3.8655587	-3.722969879	8.86E-07	1.77E-07	9.14E-11	1.36E-10
chr5.CM0909.21_at	-1.829982662	-2.46730996	-1.979935034	-1.844075063	0.003000335	0.000677256	0.001507697	0.002577027
gi45348283_at	-1.827178696	-1.330575411	-1.844452261	-2.008057504	6.84E-07	7.95E-05	5.58E-07	1.93E-07
chr1.CM1413.31_at	-1.827010566	-1.626298302	-2.093001962	-2.45820734	3.21E-07	4.80E-06	5.92E-08	7.63E-09
Ljwgs_123578.1_at	-1.826950535	-2.586605998	-2.677277512	-2.549631681	8.78E-08	5.74E-09	7.64E-10	1.25E-09
chr3.CM0423.12_s_at	-1.826358649	-2.023965975	-1.810058258	-1.390529596	4.94E-08	6.10E-08	4.99E-08	1.01E-06
chr5.CM0494.28_at	-1.826264458	-1.520028632	-1.839135234	-1.940330208	7.59E-07	2.22E-05	6.37E-07	3.19E-07
Ljwgs_097600.1_x_at	-1.825952952	-2.029371126	-1.109803954	-1.346826458	0.000373182	0.000416274	0.015838818	0.004181768
chr2.CM0249.88_s_at	-1.824591736	-1.481319108	-1.49478706	-1.585355014	0.00524226	0.037908122	0.018287342	0.01236438
chr2.CM0373.75_at	-1.823553722	-2.036922716	-2.644148908	-2.163984369	0.000148732	0.000160013	2.69E-06	2.27E-05
TM1519.38_at	-1.821599261	-1.669232775	-1.567402248	-1.84505809	2.27E-09	2.94E-08	1.33E-08	1.59E-09
Ljwgs_025124.1.1_s_at	-1.821508217	-1.935122541	-2.278809133	-1.754596233	1.47E-06	2.92E-06	1.00E-07	1.91E-06
TM1647.14_at	-1.820458027	-2.355461687	-1.669546605	-1.306082353	3.68E-06	7.79E-07	8.77E-06	0.000108184
TM1070.21_s_at	-1.820122391	-1.708998895	-1.404549167	-1.056144658	3.07E-07	2.56E-06	5.40E-06	0.000103545
Ljwgs_036742.2_at	-1.819417301	-1.303700805	-1.111482803	-1.302445009	7.59E-08	1.36E-05	1.90E-05	3.13E-06
Ljwgs_011145.1_at	-1.81858242	-2.085794758	-2.13555459	-2.640139084	4.91E-06	4.07E-06	7.24E-07	5.56E-08
chr3.TM0035.4_at	-1.818329816	-1.018370632	-1.200954064	-1.306123339	1.89E-06	0.001885766	0.000142887	5.86E-05
Ljwgs_032500.1_at	-1.817482168	-1.13550656	-1.423899789	-1.445607054	8.54E-05	0.011188884	0.000776749	0.000657177
chr4.CM0265.17_at	-1.816034456	-2.288273853	-2.189153273	-2.241281095	0.01571583	0.007591227	0.004291533	0.003470055
chr3.CM0160.56_at	-1.815927876	-2.151412674	-2.705475805	-3.252965974	0.000222172	0.000134981	3.15E-06	3.57E-07
chr5.CM0072.14_at	-1.814730314	-1.917587892	-2.193375487	-2.5906804	0.000466112	0.000803582	7.01E-05	1.14E-05
Ljwgs_037422.1_at	-1.814578439	-2.481367706	-2.483142087	-2.141652381	6.21E-07	6.54E-08	1.39E-08	7.56E-08
Ljwgs_042183.1_at	-1.813461822	-2.377436049	-1.511520755	-1.80492286	0.000170353	3.76E-05	0.000836255	0.000157757
chr4.CM0042.88_at	-1.813113626	-2.348462868	-1.606891817	-1.405914096	5.77E-06	1.24E-06	1.96E-05	7.46E-05
Ljwgs_061915.1_at	-1.811600857	-2.398034058	-2.512530402	-2.980722445	0.000391927	8.27E-05	1.36E-05	1.91E-06
Ljwgs_023047.1_s_at	-1.811465789	-1.745815747	-1.919694818	-1.666583519	0.014596672	0.034866641	0.009662576	0.022067075
Ljwgs_112713.1_at	-1.811358922	-2.353981671	-2.506302314	-2.911555646	0.00068247	0.000179129	2.67E-05	4.97E-06
Ljwgs_137396.1_at	-1.811180802	-1.126067988	-1.829544887	-2.10277233	8.95E-05	0.011898715	7.51E-05	1.65E-05
gi45400825_at	-1.80985496	-1.999037636	-2.570398571	-2.485146458	7.74E-07	1.00E-06	1.12E-08	1.51E-08
chr4.CM0119.26.1_at	-1.809683791	-3.689764588	-4.15183334	-3.85182809	0.033732558	0.000495272	4.68E-05	9.51E-05
Ljwgs_043460.1.1_at	-1.809607562	-1.932277025	-1.889345479	-1.697765993	0.004102344	0.005941426	0.002802983	0.005936006
chr4.CM0558.24_at	-1.807686588	-2.806064235	-2.623139376	-2.526306103	4.18E-06	1.07E-07	5.14E-08	7.46E-08
TM0556.17_s_at	-1.80752076	-1.116530927	-1.578566586	-1.689780513	2.27E-05	0.00498907	8.41E-05	3.95E-05
Ljwgs_010512.1_at	-1.807132969	-1.879286598	-2.275718614	-2.217346055	0.000592831	0.001155922	6.05E-05	7.45E-05
Ljwgs_079559.1_s_at	-1.806336698	-2.815964369	-1.915502871	-1.818724823	0.024362895	0.002781055	0.016667627	0.021715486
Ljwgs_148411.1_at	-1.806276167	-2.192266833	-1.134945882	-1.013720124	3.78E-06	1.68E-06	0.000408425	0.001068147
chr2.CM0056.26.1_at	-1.806162775	-1.462205651	-1.851164828	-2.045949734	3.21E-05	0.000753811	2.25E-05	7.19E-06
TM0717.14.1_s_at	-1.806152941	-1.807671409	-1.2722436	-1.436658052	6.97E-07	2.75E-06	3.09E-05	7.88E-06
TM0684.2_at	-1.805668107	-1.664791439	-1.218212015	-1.610817617	0.000174557	0.00105901	0.004640034	0.000453041
Ljwgs_078274.1_s_at	-1.80506431	-1.198721927	-1.830970019	-1.754708139	0.000264379	0.015833991	0.000213898	0.000306198
chr5.CM0909.56_at	-1.805022541	-1.775958467	-2.079879843	-1.647229728	1.66E-07	8.26E-07	2.86E-08	4.12E-07
chr1.CM0010.6_at	-1.8029429	-2.645140175	-2.73792689	-2.998963785	6.10E-05	3.65E-06	5.66E-07	1.83E-07
chr4.CM0004.43_at	-1.802883974	-2.436906878	-2.761369376	-2.548209536	8.77E-05	1.33E-05	7.78E-07	1.83E-06
chr1.CM0123.35.1_at	-1.802131326	-2.315433602	-1.630334055	-2.507915968	0.008025773	0.003058475	0.014590373	0.000539987
Ljwgs_070137.1_at	-1.801262775	-2.570936555	-2.280629249	-2.251943178	1.42E-05	1.04E-06	9.24E-07	9.98E-07
Ljwgs_114175.1_s_at	-1.800152853	-1.91392355	-1.995043956	-2.60095691	0.00153166	0.002379404	0.00058992	4.36E-05
gi60476413_at	-1.799815678	-1.463346479	-1.92409648	-2.013629032	0.000336838	0.004855343	0.000165101	0.000100549
chr1.CM0269.20_at	-1.79909449	-2.845816687	-2.95852365	-3.932106085	0.003462875	0.00018509	3.56E-05	1.47E-06
gi45604866_at	-1.798892415	-1.698432635	-2.144286361	-2.324175649	1.04E-09	9.55E-09	1.06E-10	3.54E-11
Ljwgs_126986.1_at	-1.798815997	-2.034676073	-1.990755169	-2.279037437	0.000100454	9.61E-05	3.30E-05	7.26E-06
Ljwgs_028957.1_at	-1.797558424	-1.694899917	-1.540421001	-1.620016284	9.70E-08	7.98E-07	5.41E-07	2.80E-07
gi45624952_at	-1.797141415	-1.675938203	-1.410747806	-1.467813131	2.05E-08	2.00E-07	3.31E-07	1.93E-07
chr1.CM0231.62_s_at	-1.79709695	-2.587386177	-3.355627981	-3.760847647	0.006810914	0.001013919	2.51E-05	6.90E-06
chr5.CM0148.46_at	-1.796987801	-2.586123915	-3.008589233	-2.583216877	1.88E-05	1.27E-06	4.76E-08	2.66E-07
chr4.CM0333.3_at	-1.791729006	-1.344126539	-1.49118022	-2.099678672	5.95E-06	0.000372445	3.91E-05	8.46E-07
Ljwgs_045352.1_at	-1.791720863	-1.148660055	-1.583589405	-1.494932543	2.68E-06	0.00080033	9.68E-06	1.70E-05
Ljwgs_041927.1_at	-1.791554356	-1.662129332	-2.748895087	-2.088405902	0.000163785	0.000948339	1.58E-06	3.05E-05
Ljwgs_040710.1_at	-1.790996215	-2.546794564	-2.625139522	-3.27845308	0.000321243	3.21E-05	5.84E-06	4.34E-07
Ljwgs_051998.1_at	-1.78984357	-2.257353347	-1.886456513	-2.317161031	1.07E-06	2.95E-07	5.30E-07	4.34E-08
Ljwgs_046103.1_at	-1.789289514	-1.718723578	-1.593435185	-1.587687635	1.69E-06	1.01E-05	5.66E-06	5.53E-06
chr6.CM0118.9_at	-1.789122735	-1.515521628	-3.32431148	-3.404803825	4.07E-08	1.18E-06	1.59E-11	1.14E-11
chr2.TM0808.13_at	-1.788876939	-1.548403341	-1.057826697	-1.193617869	5.58E-06	9.01E-05	0.00094978	0.000312356
Ljwgs_025931.2_s_at	-1.787843095	-1.69753528	-2.079544134	-2.005095678	0.000642968	0.002589819	0.000145601	0.000197416
Ljwgs_071860.1_at	-1.786939331	-1.384737193	-2.15852152	-2.387605933	0.00021878	0.004953669	3.04E-05	9.70E-06
Ljwgs_024504.1_at	-1.786482579	-2.71712826	-2.851827761	-2.749386281	6.52E-05	2.64E-06	3.46E-07	4.86E-07
chr3.CM0460.26_at	-1.785841372	-3.369244664	-1.86027243	-1.816069949	0.009461186	0.000133989	0.006844403	0.007788857
Ljwgs_027414.2_s_at	-1.78371289	-1.746876012	-2.156450763	-2.262340687	0.000104876	0.0003936	1.35E-05	7.52E-06
gi45612695_at	-1.782837308	-1.565774877	-2.022041198	-2.062893033	5.85E-06	8.14E-05	1.29E-06	9.60E-07
chr1.CM0163.17.1_at	-1.781128187	-1.836123174	-2.184382704	-1.623863271	7.27E-05	0.000171769	7.73E-06	0.000159592
chr2.CM0545.24_at	-1.78104451	-2.003837054	-1.894405931	-1.958280297	0.000576382	0.000572531	0.000302092	0.000211903
chr4.TM1536.22_at	-1.780855065	-2.116382232	-2.463866766	-2.486245987	0.000801978	0.000491727	3.26E-05	2.80E-05
Ljwgs_017445.1_at	-1.780820149	-1.622366225	-2.446687192	-2.361385985	0.001447848	0.007064297	7.23E-05	9.74E-05
gi45620905_at	-1.780466661	-1.414099318	-2.6639544	-2.596917297	0.000148808	0.00306219	1.88E-06	2.36E-06
Ljwgs_060248.1_at	-1.778023256	-2.106777252	-2.552744004	-3.095821411	2.94E-06	1.71E-06	4.06E-08	3.46E-09
Ljwgs_125461.1_s_at	-1.777800461	-1.152844815	-1.556912273	-1.766296524	1.07E-06	0.000350296	4.38E-06	9.78E-07
Ljwgs_029843.1_at	-1.775916717	-1.554760002	-1.080844233	-1.355784457	0.000715286	0.005203603	0.023864379	0.00548907
Ljwgs_133807.1_at	-1.774328785	-2.607837892	-1.703428671	-2.392326719	0.004798152	0.000551827	0.006077593	0.000368411
chr5.CM0956.25_at	-1.774174851	-2.208338347	-2.420951649	-2.158651358	2.72E-05	9.34E-06	7.81E-07	2.71E-06
Ljwgs_034602.1_at	-1.773537441	-2.470418767	-1.938861002	-3.090093015	5.79E-05	6.11E-06	2.10E-05	9.92E-08
Ljwgs_098089.0.1_at	-1.772945545	-1.946962866	-2.199218679	-2.4862061	1.24E-08	1.75E-08	8.02E-10	1.56E-10
chr1.CM0206.2_at	-1.772657824	-2.306707256	-1.434381253	-1.882454025	0.004544798	0.001457302	0.017513041	0.002635585
chr1.CM0315.39_s_at	-1.771073945	-1.497715362	-1.323973596	-1.336475555	6.55E-06	0.000130058	0.000126848	0.000109812
TM0684.49_at	-1.768739278	-1.289456616	-1.365565119	-1.455912956	1.77E-07	2.41E-05	3.17E-06	1.43E-06
Ljwgs_033236.1_at	-1.768041041	-1.765773598	-1.379596438	-1.805338621	5.80E-07	2.36E-06	8.72E-06	3.85E-07
Ljwgs_134073.1_at	-1.767914222	-2.963027742	-1.95727759	-2.412483113	0.001191626	2.71E-05	0.000452434	5.74E-05
chr2.CM0249.70_at	-1.767906065	-2.252126586	-1.983640276	-2.074964218	3.42E-06	8.71E-07	8.43E-07	4.68E-07
chr2.CM0608.10_at	-1.767674508	-1.489535533	-2.272542244	-2.37321105	0.004299328	0.027141049	0.000516508	0.000334416
Ljwgs_030650.1_at	-1.767625777	-2.054161313	-1.835943422	-2.096203737	1.09E-05	7.89E-06	6.61E-06	1.39E-06
Ljwgs_080550.1_at	-1.767350577	-1.479076743	-1.567127568	-1.639094487	0.000309014	0.003663652	0.000838214	0.000544432
chr1.CM0579.48_at	-1.765342998	-2.820215153	-1.636396185	-1.363131495	0.000172428	4.54E-06	0.000326988	0.001559045
gi7720883_at	-1.765226452	-2.403094368	-1.761765796	-1.980289203	2.50E-06	2.90E-07	2.32E-06	5.68E-07
gi45604783_at	-1.764913846	-1.712941513	-2.018479117	-2.031335167	8.74E-05	0.000360995	2.01E-05	1.76E-05
gi45637799_at	-1.76358291	-2.353906607	-3.791891782	-3.69465091	0.000292712	5.57E-05	6.33E-08	7.99E-08
gi45639635_at	-1.763541057	-1.783035954	-1.48555001	-2.195885411	2.94E-05	8.77E-05	0.000151924	2.27E-06
Ljwgs_018892.2_at	-1.762754039	-1.228230058	-1.364148292	-1.2461043	0.000192562	0.009449437	0.001742665	0.003405638
Ljwgs_075104.1_at	-1.760654611	-1.310210657	-1.046516495	-1.027779798	6.35E-09	9.11E-07	2.69E-06	3.09E-06
Ljwgs_025480.3_at	-1.758760865	-2.605310481	-3.787101767	-3.356782528	2.00E-05	9.69E-07	2.38E-09	9.38E-09
chr3.CM0216.43_at	-1.757757981	-3.152672341	-2.074428737	-1.370664624	0.000159888	1.14E-06	2.76E-05	0.001346608
chr2.CM0021.30_at	-1.756214431	-2.205719086	-1.797270835	-1.298053651	9.42E-06	2.88E-06	6.69E-06	0.000185456
chr2.CM0018.32_at	-1.756040971	-1.467014967	-1.838497827	-1.51888106	1.15E-05	0.000238021	6.35E-06	4.61E-05
chr1.CM0088.60_at	-1.75428739	-3.535634378	-1.866673131	-2.120324615	0.020192715	0.00023141	0.013335102	0.005517197
gi45641986_at	-1.753697441	-1.236894989	-1.986288972	-1.957589744	0.000111855	0.005903682	2.89E-05	3.17E-05
Ljwgs_022810.1_at	-1.753550887	-2.035584392	-1.910950277	-1.637082119	4.32E-05	3.16E-05	1.59E-05	7.57E-05
TM1489.2.1_at	-1.752872759	-1.29881621	-1.407413511	-1.395691243	1.21E-07	1.45E-05	1.42E-06	1.45E-06
TM1670.19_at	-1.752514081	-1.956803778	-2.367676197	-2.647675622	5.91E-06	6.61E-06	1.74E-07	4.20E-08
chr2.CM0749.46_at	-1.751456182	-1.994802462	-2.712807779	-2.744332017	0.000279322	0.000247753	2.67E-06	2.20E-06
gi45629004_at	-1.750850398	-2.940573172	-1.901920734	-1.974825092	0.000199353	3.10E-06	8.25E-05	5.30E-05
chr5.CM0569.16_at	-1.750225717	-1.212536946	-1.539109155	-1.645680595	1.61E-06	0.000263916	6.23E-06	2.76E-06
TC11429_at	-1.749399146	-1.380098946	-1.050254149	-1.332249852	2.94E-06	0.000127488	0.000505375	4.84E-05
TC11065_at	-1.748994934	-1.834691274	-2.218851798	-2.330494734	4.89E-06	1.09E-05	2.95E-07	1.54E-07
Ljwgs_147747.1_at	-1.7488603	-2.764724241	-1.428636578	-1.318971865	5.75E-05	1.48E-06	0.000376299	0.000742948
chr2.CM0002.36_at	-1.748414379	-2.281072922	-2.112743434	-2.699960806	0.00499183	0.001587207	0.001055191	0.00010599
Ljwgs_035043.1_at	-1.74773941	-1.759618763	-1.701880239	-2.156987791	0.000388438	0.001025851	0.000455871	4.34E-05
chr4.CM0087.23_at	-1.747039189	-2.051857338	-2.40536273	-3.381814775	2.92E-05	1.88E-05	7.64E-07	1.22E-08
Ljwgs_014676.2_at	-1.74624772	-2.575092349	-1.657367899	-2.487682273	0.000445827	3.18E-05	0.000654344	1.10E-05
chr4.CM0182.42_at	-1.746030714	-1.704039892	-2.011654982	-2.108085665	0.000116913	0.000449563	2.53E-05	1.45E-05
Ljwgs_010001.2_at	-1.744283772	-1.432414105	-1.227466142	-1.519426946	1.30E-05	0.000309913	0.000402779	4.81E-05
chr2.TM0889.13_at	-1.743579558	-2.036492044	-1.17761564	-1.401598735	0.000174317	0.000122088	0.004596482	0.001125664
TM0706.16_at	-1.742796259	-2.168440115	-2.275360432	-2.333012661	3.35E-06	1.12E-06	1.44E-07	9.80E-08
Ljwgs_067023.1_at	-1.742357272	-2.200379163	-2.738066688	-2.060704423	3.61E-05	1.08E-05	2.12E-07	5.09E-06
chr1.CM0010.9_at	-1.742061701	-1.471469083	-1.499148	-2.949714537	0.000182538	0.002240782	0.000673941	5.40E-07
Ljwgs_021748.1.1_at	-1.741222951	-1.979108623	-2.404732666	-2.610143431	0.000159644	0.000144851	5.04E-06	1.88E-06
Ljwgs_045163.1_at	-1.740288276	-1.873351497	-2.112558523	-2.295315515	0.00021648	0.000327034	2.85E-05	1.10E-05
Ljwgs_107972.1_at	-1.740152636	-2.293991944	-1.935106575	-2.13468352	5.53E-08	8.43E-09	1.41E-08	3.77E-09
chr6.CM0055.32_s_at	-1.739573886	-1.746643943	-1.415364698	-1.804269113	0.000182385	0.000526815	0.001088846	0.000112916
chr6.TM0085.11_x_at	-1.739540428	-1.819883894	-2.511946276	-1.501182434	4.52E-06	1.04E-05	5.91E-08	1.94E-05
Ljwgs_068954.1_at	-1.73933259	-2.104601873	-1.922737284	-1.734417421	0.001350192	0.000718368	0.000524317	0.00123794
Ljwgs_035440.1_at	-1.736173275	-1.148576729	-1.394949763	-1.575534142	0.001618265	0.048470301	0.007813189	0.003142905
chr1.TM0811.17_at	-1.734962706	-2.152578793	-2.600259639	-1.951185721	0.00075411	0.000309775	1.29E-05	0.000229231
Ljwgs_060323.1_s_at	-1.734252673	-1.415106242	-1.006244742	-1.017922584	0.000192212	0.003048551	0.013680574	0.012308959
TM0439.5.2_at	-1.734075291	-1.96182112	-1.487259521	-2.02488078	0.000111785	0.000106491	0.000441691	1.97E-05
Ljwgs_047260.1_at	-1.733950176	-1.680263552	-1.551434512	-1.871892013	0.011257685	0.02719372	0.021119699	0.00619368
Ljwgs_051933.1_at	-1.732069569	-1.520918906	-1.716988308	-1.995682104	3.49E-08	6.72E-07	3.56E-08	5.08E-09
TC19037_at	-1.729630902	-1.985948646	-3.141264277	-3.454356262	0.001065562	0.000886483	2.40E-06	7.58E-07
chr1.CM0476.9_at	-1.729355037	-2.008430327	-1.580786544	-2.184186866	2.59E-06	1.89E-06	6.46E-06	1.49E-07
Ljwgs_015057.1_at	-1.728148648	-1.40101534	-1.217304677	-1.323378851	0.000618468	0.007946302	0.008824547	0.004773254
chr2.CM0056.11_at	-1.727373235	-1.778536268	-1.252480116	-1.243861849	0.00017607	0.000406412	0.002717141	0.002763608
chr4.CM0219.24_at	-1.727337817	-2.153429153	-2.199607049	-2.19456471	2.46E-06	7.90E-07	1.39E-07	1.31E-07
chr4.CM0170.9_at	-1.727085859	-1.710924838	-2.085565554	-2.17589312	2.14E-06	9.05E-06	2.22E-07	1.25E-07
Ljwgs_063194.1_s_at	-1.726434677	-2.622288378	-2.27463559	-2.190559219	0.000565888	3.08E-05	3.58E-05	5.00E-05
gi45629882_at	-1.726056723	-1.455237676	-1.987037178	-2.570895602	5.77E-08	1.73E-06	9.65E-09	3.55E-10
TC18449_at	-1.723667587	-1.653010669	-1.88318613	-2.217877604	2.15E-06	1.29E-05	7.09E-07	9.74E-08
Ljwgs_031493.1_at	-1.723623937	-2.116182058	-2.049105665	-2.365197297	2.28E-06	8.72E-07	2.84E-07	4.79E-08
CM0300.21_at	-1.723451042	-1.55009688	-1.469444207	-1.549052186	0.012186167	0.042393839	0.029553974	0.021333868
chr6.CM0055.29_at	-1.723336671	-1.357511397	-1.254605239	-1.377288184	5.05E-07	2.73E-05	1.62E-05	5.52E-06
Ljwgs_147980.1_at	-1.722631337	-1.853968882	-1.427600429	-1.99198929	3.12E-06	5.29E-06	2.23E-05	5.04E-07
Ljwgs_046265.1_at	-1.721099101	-1.656497011	-1.624521457	-2.182485341	3.79E-07	2.36E-06	6.70E-07	1.86E-08
chr4.CM0288.18_at	-1.720197389	-1.723691962	-1.565990689	-1.938696763	0.0001569	0.000466108	0.000353419	4.14E-05
chr6.CM0014.46_at	-1.720118636	-2.27338389	-2.389134089	-3.055973845	0.000673681	0.000150359	2.53E-05	1.57E-06
Ljwgs_021183.1_at	-1.719028716	-2.301532632	-3.111850204	-2.743178652	0.016251356	0.00514342	0.000136103	0.00042812
chr6.TM0821.17.1_at	-1.718340309	-1.433322771	-2.007007699	-2.163368989	4.23E-07	1.27E-05	6.23E-08	2.29E-08
Ljwgs_018541.1_at	-1.718164396	-1.958043825	-2.185999894	-1.80024252	0.009357528	0.008593103	0.00148152	0.006271134
Ljwgs_074949.1_at	-1.717167726	-3.132520562	-2.39735443	-2.498560693	0.000673681	5.30E-06	2.39E-05	1.45E-05
TM1670.19_s_at	-1.7162203	-2.106985573	-2.299482542	-2.684909084	0.0015091	0.000713882	9.74E-05	1.85E-05
Ljwgs_027923.2_at	-1.715786467	-2.06851712	-2.119352979	-2.625844606	4.40E-07	2.04E-07	3.35E-08	2.17E-09
Ljwgs_054875.1_at	-1.715287459	-1.970296015	-1.318914161	-1.22404503	4.52E-08	3.65E-08	8.90E-07	1.96E-06
Ljwgs_067107.1_at	-1.715097909	-2.766646396	-2.386363856	-2.946964006	0.001754528	6.54E-05	8.10E-05	8.22E-06
chr6.CM0314.24_at	-1.714976422	-2.039448873	-3.11010908	-2.637280733	0.000727622	0.000441428	1.47E-06	8.74E-06
chr5.CM0299.44.1_s_at	-1.714947745	-1.177255711	-1.12638353	-1.207143882	0.000228663	0.011710894	0.006837957	0.004028281
Ljwgs_018438.2_at	-1.714904955	-2.181648471	-1.512850636	-1.84577886	2.99E-05	8.10E-06	9.82E-05	1.16E-05
gi45623125_at	-1.714241526	-1.937569581	-1.589320316	-1.885499826	1.48E-05	1.44E-05	3.02E-05	4.48E-06
chr5.CM0569.32.1_s_at	-1.714227797	-1.712292069	-1.160369781	-1.857821114	0.001391502	0.003501887	0.020362264	0.000624109
chr1.CM0150.34.1_at	-1.714009622	-2.10956113	-1.52921328	-1.985533505	0.001967765	0.000930118	0.004444995	0.000506899
TM0581.7_at	-1.713459103	-3.661940183	-3.030509846	-3.222700676	0.001230556	2.00E-06	3.92E-06	1.83E-06
Ljwgs_029629.0.1_s_at	-1.71337571	-1.377762484	-1.105938579	-1.116087967	0.001359716	0.015142456	0.026184367	0.024015135
chr4.TM1616.2_at	-1.713364615	-1.624339988	-1.890922852	-1.90352191	0.000102795	0.000519655	3.47E-05	3.05E-05
Ljwgs_003425.2_at	-1.713278923	-2.048157583	-2.648308455	-2.651111959	2.97E-05	1.59E-05	2.06E-07	1.87E-07
Ljwgs_044873.1_at	-1.713265542	-1.816998846	-1.719895854	-2.017636033	6.52E-07	1.35E-06	5.68E-07	8.17E-08
Ljwgs_136141.1_at	-1.712267446	-1.741115945	-1.421249628	-1.787037509	0.000107541	0.000284317	0.000572885	6.14E-05
TM0720.3_at	-1.708038734	-1.933908557	-1.617712686	-1.669048007	1.78E-06	1.71E-06	2.97E-06	1.96E-06
Ljwgs_057662.2_at	-1.707314898	-1.961107994	-1.916038907	-1.923236216	1.84E-07	1.51E-07	4.34E-08	3.75E-08
CM0385.23.1_at	-1.706985249	-2.102972494	-1.67332181	-1.393479675	8.17E-07	2.96E-07	9.33E-07	6.92E-06
Ljwgs_003017.2_at	-1.706720369	-2.207869046	-2.130587256	-2.061006314	0.000356036	9.35E-05	3.69E-05	4.93E-05
chr6.CM0679.25_at	-1.704104613	-2.579226436	-2.142771249	-1.994451675	7.91E-07	2.52E-08	4.95E-08	1.07E-07
Ljwgs_039197.1_at	-1.703521808	-1.682686954	-1.843790341	-2.175974318	0.00453702	0.011050704	0.00235081	0.000561274
Ljwgs_015569.1_at	-1.703037587	-1.641404847	-2.165495884	-2.364363887	5.30E-07	3.22E-06	2.87E-08	8.78E-09
Ljwgs_003103.2_at	-1.702578562	-1.491067555	-1.351925853	-1.514586602	5.57E-06	8.02E-05	6.01E-05	1.71E-05
Ljwgs_030203.2.1_at	-1.702371725	-1.341513063	-1.099829699	-1.199451737	2.76E-07	1.58E-05	3.31E-05	1.24E-05
TM0485.2_at	-1.70227384	-2.19225341	-1.617136175	-1.856578622	0.00132883	0.000406708	0.001886174	0.0005606
Ljwgs_061851.1_at	-1.701757064	-1.602413162	-2.040470016	-2.596811699	0.000132649	0.000692088	1.91E-05	1.22E-06
Ljwgs_104960.1_at	-1.701522695	-1.751462583	-1.484982933	-1.378571867	1.74E-05	4.48E-05	6.60E-05	0.000130846
Ljwgs_035870.1_at	-1.700967304	-2.477915045	-1.722702837	-2.368814694	0.014966544	0.002468124	0.013260605	0.001250538
Ljwgs_044797.1_at	-1.700918065	-3.703050675	-2.485599777	-2.526545071	0.021609832	0.000124003	0.001454734	0.001227831
CM0300.28.1_at	-1.70059019	-1.597271616	-1.896191481	-1.60815218	6.16E-05	0.000353851	1.81E-05	9.44E-05
Ljwgs_024132.1_at	-1.699980002	-2.21498679	-2.106155828	-1.875121995	6.01E-06	1.20E-06	4.82E-07	1.71E-06
Ljwgs_093636.1_at	-1.697641117	-2.818611432	-1.451182086	-2.403097171	0.007145591	0.000303592	0.018508712	0.000397094
Ljwgs_074545.1_at	-1.697344745	-1.797530612	-1.452860948	-2.237714238	0.011063666	0.016147294	0.026663248	0.001315496
Ljwgs_038753.2_at	-1.696943063	-1.443595379	-1.499489494	-1.709844825	0.000120162	0.001494564	0.000360672	9.80E-05
Ljwgs_056030.1_s_at	-1.696021991	-1.907021128	-1.186342764	-1.75609509	0.001421461	0.001409378	0.017059231	0.000949931
Ljwgs_072550.1_at	-1.695415355	-1.760269406	-1.990498261	-1.831350032	0.000280351	0.000583119	5.37E-05	0.000117876
Ljwgs_052811.1_at	-1.695414991	-1.711215531	-1.357146122	-1.31616359	1.47E-06	5.14E-06	1.59E-05	2.08E-05
chr1.CM0378.1_at	-1.695404326	-3.137236079	-3.430157993	-3.458727073	0.000372191	2.19E-06	1.78E-07	1.48E-07
Ljwgs_046783.1_at	-1.695265287	-2.408585673	-1.698738045	-1.868169182	1.08E-06	7.35E-08	9.58E-07	2.98E-07
Ljwgs_067421.1_at	-1.695091262	-1.622761259	-2.717426797	-1.725211124	6.22E-05	0.000299082	3.10E-07	4.51E-05
chr3.CM0574.16_at	-1.692451434	-2.029648795	-1.774786813	-2.225767191	0.003274763	0.001976369	0.002138871	0.000289854
Ljwgs_036067.1_at	-1.692392446	-1.621537789	-1.692074129	-1.705527232	5.49E-06	3.17E-05	5.03E-06	4.33E-06
Ljwgs_087155.1_s_at	-1.691936797	-1.269053016	-1.778833472	-2.127990829	9.73E-05	0.003401091	5.42E-05	7.58E-06
TM0536.23_at	-1.691554427	-2.003423984	-1.303576801	-1.736896123	5.85E-05	3.51E-05	0.000645529	3.87E-05
CM0300.18_at	-1.691407915	-1.8450716	-1.686746415	-2.083097746	0.000174936	0.000235135	0.000167022	1.83E-05
chr1.CM0410.45_at	-1.690506607	-1.585566008	-2.07124419	-1.933837571	2.22E-06	1.69E-05	1.95E-07	3.99E-07
Ljwgs_009028.1_at	-1.690323988	-1.796176818	-2.122467688	-2.182046634	5.08E-07	1.03E-06	3.20E-08	2.05E-08
chr5.CM0335.21_at	-1.689440064	-2.235818122	-2.050028564	-2.661982322	0.000135747	2.66E-05	1.72E-05	8.75E-07
Ljwgs_018050.1_at	-1.687742278	-3.038990198	-2.265647931	-3.018354967	0.000335288	2.62E-06	1.60E-05	6.01E-07
chr1.CM0315.14_at	-1.686566257	-2.130352255	-2.11780087	-2.356019828	1.01E-06	2.75E-07	6.43E-08	1.62E-08
chr1.CM0544.28_at	-1.685884078	-2.462770071	-1.774542627	-2.566984996	0.001347544	0.000125491	0.000805904	2.13E-05
Ljwgs_014333.2_at	-1.685805078	-2.175086583	-2.279972549	-1.535994715	0.019318412	0.0081905	0.002335452	0.030107175
Ljwgs_067196.1_at	-1.68473423	-1.184803665	-1.404022513	-1.368741904	1.38E-07	2.81E-05	1.04E-06	1.31E-06
chr5.TM0138.3_s_at	-1.68438159	-2.512328824	-2.785453531	-3.721526765	0.001083193	7.95E-05	6.99E-06	2.40E-07
chr1.CM0206.149_at	-1.68356147	-1.878202937	-2.030360413	-2.420771305	3.23E-08	3.69E-08	2.97E-09	3.00E-10
chr5.CM0328.51_at	-1.682828935	-2.661812854	-2.414712126	-2.328223206	0.001528783	6.68E-05	4.95E-05	6.82E-05
chr2.CM0249.17.1_at	-1.682561217	-1.434687956	-2.374138275	-3.145559916	0.001879297	0.013542137	7.68E-05	3.57E-06
TC18862_at	-1.680212117	-3.112111296	-3.451867816	-3.707634668	0.049359836	0.002136598	0.000296477	0.000143602
TC18229_at	-1.68004771	-2.228204379	-2.182654307	-2.456818747	0.002347931	0.000592512	0.000224623	6.72E-05
Ljwgs_015715.1_at	-1.679493534	-2.163119575	-1.623254197	-2.423616786	6.90E-05	1.73E-05	8.96E-05	1.09E-06
gi45613709_at	-1.678315066	-1.864983553	-1.926358285	-2.268252066	2.10E-06	2.49E-06	3.92E-07	5.26E-08
chr4.CM0283.38_at	-1.678001625	-1.091346217	-1.118887098	-1.285122184	2.00E-05	0.003101472	0.000921205	0.000255245
chr2.TM0564.12.1_at	-1.677997132	-1.969775857	-1.612921647	-2.011479109	0.005238814	0.003799471	0.006555152	0.001159263
TM0684.42_at	-1.677589636	-2.079720912	-1.363496483	-1.550485564	0.002435152	0.00109966	0.010191094	0.004033808
Ljwgs_101282.1_at	-1.677324796	-1.648063226	-1.275757161	-1.498434088	0.000118559	0.000428366	0.001323394	0.000309472
chr1.TM1671.17_at	-1.677110084	-2.119914162	-2.032117935	-2.0390796	6.72E-08	1.75E-08	6.10E-09	5.21E-09
Ljwgs_024170.1_at	-1.676427914	-1.821133696	-2.286601989	-2.251062122	5.73E-08	8.96E-08	1.19E-09	1.28E-09
chr3.CM0634.43_at	-1.676353258	-1.904358225	-1.279640798	-1.444760185	2.42E-05	2.21E-05	0.000324509	9.66E-05
Ljwgs_093835.1_at	-1.675416832	-2.039565726	-1.153532173	-1.418693071	0.003102219	0.001655532	0.032426635	0.009259726
chr3.CM0164.15_at	-1.675231167	-1.663931366	-2.324674965	-2.031721292	8.60E-06	3.32E-05	1.89E-07	8.34E-07
chr5.CM0494.13.2_at	-1.672905808	-1.762520144	-1.576298196	-1.872575414	9.49E-05	0.000180091	0.000157315	2.60E-05
chr2.CM0608.66_at	-1.672752654	-2.748092255	-1.661964868	-2.125982266	8.77E-05	1.54E-06	8.66E-05	6.03E-06
CM0457.19_at	-1.672425655	-1.221361983	-1.303980897	-1.179398581	0.003513752	0.048591981	0.01778379	0.030107175
Ljwgs_042963.1_at	-1.671242782	-2.206410352	-2.088191037	-2.119681534	0.00070758	0.000160399	8.03E-05	6.54E-05
gi45627735_at	-1.671238762	-1.100888618	-1.954493243	-1.919370612	0.000409248	0.021789741	8.45E-05	9.58E-05
chr2.CM0249.94_at	-1.669475259	-2.387813569	-1.815083466	-1.91792078	7.15E-07	4.45E-08	2.48E-07	1.20E-07
Ljwgs_067639.2_at	-1.669398431	-2.721280668	-2.517890964	-2.525105952	5.56E-05	1.00E-06	5.52E-07	4.95E-07
TM1224.12.1_at	-1.668276755	-1.747070196	-1.66131092	-1.509543097	6.94E-07	1.65E-06	6.61E-07	1.86E-06
chr5.CM0096.65_at	-1.668009189	-1.48560066	-1.385085041	-1.560409594	2.09E-06	2.75E-05	1.49E-05	3.78E-06
chr3.CM0452.23_at	-1.66714913	-1.732859124	-2.129893513	-2.396774112	1.01E-07	2.70E-07	4.84E-09	1.01E-09
Ljwgs_049743.0.1_at	-1.666459932	-1.936153392	-2.050387465	-2.653093029	1.02E-05	7.40E-06	9.09E-07	4.08E-08
chr5.CM0077.77_at	-1.666378857	-1.88814013	-2.801614022	-2.218843844	0.000517996	0.000482759	2.25E-06	2.73E-05
TM1408.25_at	-1.666329034	-2.481766036	-1.960293708	-2.605146403	0.000351363	2.19E-05	6.73E-05	2.96E-06
TC18735_at	-1.665855717	-1.742136082	-2.295647605	-2.385948381	6.71E-07	1.62E-06	1.38E-08	7.70E-09
chr6.CM0055.83_at	-1.665435617	-2.935071354	-2.062010205	-2.116460195	0.000467517	4.95E-06	5.48E-05	3.95E-05
Ljwgs_030670.1_at	-1.664461057	-2.326845206	-2.649582672	-2.872744726	4.99E-07	4.02E-08	1.72E-09	5.64E-10
chr3.CM0070.4_at	-1.663942568	-2.009915894	-1.906265474	-2.052820535	2.01E-08	8.80E-09	3.46E-09	1.25E-09
Ljwgs_080010.1_at	-1.663116727	-1.706967495	-1.661542395	-1.470943828	0.00422436	0.00805084	0.004032444	0.009124422
chr2.CM0132.17_s_at	-1.662328135	-1.992217579	-2.078034844	-2.090668334	1.37E-06	6.92E-07	9.46E-08	8.06E-08
chr2.CM0021.55.5_at	-1.662200139	-2.71390563	-2.177110111	-2.523877513	0.013702551	0.000861817	0.001907171	0.0005203
Ljwgs_090726.1_at	-1.659900349	-1.967958451	-1.414498374	-1.610608527	6.76E-05	4.04E-05	0.000295785	8.02E-05
Ljwgs_049582.1_s_at	-1.658052733	-2.574264989	-3.20823358	-2.367261152	0.000220733	8.25E-06	1.56E-07	4.75E-06
gi45640662_at	-1.657924084	-1.958918739	-2.228447031	-2.064913426	6.67E-06	3.99E-06	2.11E-07	4.70E-07
gi45624518_at	-1.657754138	-1.812746741	-2.600870194	-2.962918642	1.55E-05	2.14E-05	8.43E-08	1.58E-08
chr1.CM0269.21_at	-1.657055156	-1.997756154	-1.777116337	-2.281023007	5.76E-05	2.86E-05	2.55E-05	1.52E-06
Ljwgs_044287.1_at	-1.656108119	-1.829981472	-1.910803722	-2.072654772	2.22E-06	2.82E-06	3.92E-07	1.40E-07
gi1370181_at	-1.655309158	-2.11882251	-2.36235775	-2.593781165	0.00052078	0.00015494	1.39E-05	4.70E-06
gi40241244_at	-1.654562411	-1.404977887	-1.146593255	-1.221011358	0.000290527	0.003122812	0.005597809	0.00340426
chr3.CM0423.3_at	-1.654311075	-1.901219852	-2.749836024	-2.712930143	0.000155081	0.00012682	5.94E-07	6.45E-07
Ljwgs_016508.1_at	-1.653626018	-1.307949802	-1.162563891	-2.000363841	1.15E-07	6.75E-06	6.01E-06	9.65E-09
Ljwgs_084768.1_at	-1.653596056	-2.507120573	-2.434091694	-2.528445837	1.91E-05	7.06E-07	2.23E-07	1.31E-07
Ljwgs_111083.1_at	-1.653167743	-1.978080358	-1.586871159	-1.713111511	6.30E-06	3.28E-06	9.01E-06	3.65E-06
Ljwgs_033127.2_at	-1.652734378	-2.091428843	-2.274906676	-3.573740205	0.042132464	0.022768869	0.006062546	0.000126217
gi45640449_at	-1.652493028	-2.503809156	-3.063885246	-2.552651836	0.001061075	6.63E-05	1.89E-06	1.35E-05
TM1746.16.1_at	-1.652343057	-1.444197317	-1.930932845	-2.309777962	4.90E-06	7.30E-05	7.64E-07	8.78E-08
Ljwgs_138951.1_at	-1.651284647	-1.68775054	-1.37453712	-1.675103054	2.81E-05	7.59E-05	0.000164166	2.07E-05
Ljwgs_043690.1_at	-1.651203924	-2.9056397	-2.439854577	-3.09837543	0.001603976	2.38E-05	3.88E-05	2.72E-06
Ljwgs_011321.1_at	-1.650724341	-2.976341335	-1.83138363	-2.307154852	0.000592951	5.15E-06	0.00021002	1.91E-05
TC13679_at	-1.650592769	-1.279650322	-1.445018242	-1.897335448	1.58E-07	1.13E-05	6.80E-07	2.51E-08
chr1.CM0318.23_at	-1.649820825	-1.609055999	-1.310051199	-1.520784444	7.30E-09	4.34E-08	1.09E-07	1.64E-08
chr2.CM0018.63.2_at	-1.648073008	-1.457131047	-2.571629464	-2.458707444	0.001297042	0.007920241	1.66E-05	2.52E-05
Ljwgs_012029.1_at	-1.647881712	-2.174412372	-1.55232008	-2.160349435	0.003254896	0.000893449	0.004802923	0.000295824
Ljwgs_028582.2_s_at	-1.64763561	-2.988158751	-2.567749769	-2.188989471	0.01184555	0.000272133	0.000344969	0.001348338
chr6.CM0037.24_at	-1.647289231	-2.930815938	-3.680525435	-3.895278279	0.002764444	4.34E-05	8.68E-07	4.20E-07
Ljwgs_015431.1_at	-1.646920804	-1.936754507	-2.104154423	-2.414271808	2.53E-06	1.60E-06	1.38E-07	2.40E-08
Ljwgs_112602.1_at	-1.644386466	-1.170495331	-1.201385439	-1.299712772	4.09E-05	0.002630992	0.000755861	0.00035926
Ljwgs_023672.1_at	-1.643197353	-1.192163437	-1.46858462	-1.307267226	6.97E-07	8.39E-05	2.29E-06	7.87E-06
chr4.CM0288.5_at	-1.642283109	-1.661338161	-1.785731424	-2.268789552	5.93E-06	1.93E-05	2.12E-06	1.24E-07
chr5.CM0040.49_at	-1.641960003	-1.401510644	-1.302717488	-2.160897431	0.001611267	0.011917066	0.008481847	0.000120008
Ljwgs_108581.1_s_at	-1.641949161	-1.604862127	-1.62525944	-2.062225051	0.000371087	0.001259675	0.000375796	3.43E-05
Ljwgs_041742.1_at	-1.641018061	-1.057252071	-1.311483091	-1.983172694	8.91E-06	0.001871327	8.62E-05	9.03E-07
TC11645_at	-1.640878926	-1.594854303	-1.517549122	-1.353124983	9.45E-09	5.75E-08	2.25E-08	8.13E-08
TM0716.12.1_at	-1.63999366	-2.075399784	-2.236836108	-2.045781274	2.65E-06	7.22E-07	6.62E-08	1.76E-07
chr1.CM0012.57_s_at	-1.63994479	-1.830136499	-1.245987766	-1.38508333	1.59E-06	1.81E-06	2.96E-05	8.95E-06
Ljwgs_013253.1_at	-1.639677472	-1.316951876	-1.399690532	-1.327858147	1.94E-05	0.000532891	9.07E-05	0.000145048
Ljwgs_039015.1_at	-1.639472332	-1.645828173	-1.100487155	-1.149029795	9.90E-05	0.000295982	0.003118168	0.002149068
chr4.CM0399.11_at	-1.63842455	-1.429825372	-1.085321477	-1.160216442	2.79E-05	0.00034187	0.001271225	0.000695503
CM1324.8_at	-1.638115465	-1.434955297	-1.510440252	-1.656870057	5.35E-08	1.04E-06	1.29E-07	3.88E-08
Ljwgs_032952.1_x_at	-1.63780618	-2.126312576	-2.494546445	-2.592186445	0.000242775	6.03E-05	2.73E-06	1.66E-06
Ljwgs_007568.1_at	-1.637756066	-1.685735909	-1.445073195	-1.643703518	1.27E-09	4.05E-09	5.54E-09	1.00E-09
chr6.CM0738.20_at	-1.637090686	-1.473992604	-1.457327217	-1.459343481	5.88E-08	8.31E-07	2.14E-07	1.94E-07
Ljwgs_119233.1_at	-1.636486522	-1.869971105	-2.245529574	-2.180893992	0.000345149	0.000296052	1.31E-05	1.68E-05
Ljwgs_034566.1_at	-1.636453263	-1.32244064	-1.802189975	-1.726894978	0.000683305	0.00875732	0.000261836	0.000372497
Ljwgs_024849.1_at	-1.636268893	-2.280582093	-2.473197424	-2.576854191	2.91E-07	2.41E-08	1.84E-09	9.87E-10
chr5.CM0200.91_at	-1.635996718	-1.476892577	-2.348508665	-2.025546149	0.000125142	0.000944138	2.45E-06	1.19E-05
Ljwgs_021545.1_s_at	-1.634949703	-2.666661151	-1.870089938	-1.935768926	0.001369334	4.28E-05	0.000391952	0.000273985
gi45618243_at	-1.634222615	-1.127426497	-1.379266923	-1.226076672	0.000221712	0.01109844	0.000948426	0.00241932
Ljwgs_130568.1_at	-1.633621406	-2.36318109	-3.465307694	-4.102132647	0.000229181	1.85E-05	5.47E-08	6.40E-09
Ljwgs_070948.1_at	-1.631729987	-1.760247645	-1.148033048	-1.478199065	6.47E-07	1.10E-06	2.92E-05	1.71E-06
TC19766_at	-1.631164408	-1.552951224	-1.622144124	-1.917840334	1.92E-05	0.000107033	1.85E-05	2.75E-06
chr2.CM0272.54_at	-1.630689388	-1.131418088	-1.697910434	-1.747783	8.70E-07	0.000155894	4.96E-07	3.30E-07
Ljwgs_034324.1_x_at	-1.630153512	-2.995407079	-2.627592063	-2.963409235	0.001665894	1.59E-05	1.64E-05	4.12E-06
chr2.TM0435.1_at	-1.62942921	-1.112602853	-2.011667043	-2.067345994	2.71E-07	6.81E-05	2.03E-08	1.30E-08
Ljwgs_046284.1_at	-1.629345012	-2.53438026	-1.258005153	-1.265094891	0.002101567	0.000117005	0.012570914	0.01173134
Ljwgs_024534.1_at	-1.62925569	-2.218331243	-2.185176169	-2.361260865	3.94E-06	4.67E-07	1.24E-07	4.47E-08
chr2.CM0018.35_at	-1.629253229	-1.137236004	-2.841198346	-2.541045524	0.001303351	0.03269409	4.96E-06	1.57E-05
Ljwgs_061086.1.1_at	-1.629238713	-2.39920976	-2.059701074	-2.914303291	0.001847852	0.000169715	0.000219103	5.69E-06
Ljwgs_056728.1_at	-1.629152013	-1.839092537	-1.184256766	-1.096933573	2.54E-08	2.53E-08	9.72E-07	2.19E-06
Ljwgs_057329.1_at	-1.629068969	-2.744551416	-2.610618419	-2.097962307	0.020426019	0.001165516	0.000607266	0.003518369
Ljwgs_042473.1_at	-1.62805622	-1.802716125	-2.777236863	-2.526775535	2.18E-06	2.70E-06	3.51E-09	1.01E-08
Ljwgs_118373.1_at	-1.627885904	-1.26973283	-1.482874531	-1.630046453	9.43E-08	6.56E-06	2.60E-07	7.92E-08
chr2.CM1032.52_at	-1.627373195	-1.54473592	-2.170598135	-2.351922874	0.011521668	0.030982743	0.001300753	0.000632244
Ljwgs_016019.1_at	-1.626205615	-2.187628906	-3.955831498	-4.739363278	0.000351017	6.23E-05	1.82E-08	1.77E-09
chr4.CM0429.35_at	-1.625807606	-1.252202815	-2.339925968	-2.048471915	0.000187757	0.004619991	3.84E-06	1.55E-05
gi23503557_at	-1.625107455	-1.360418034	-1.299111765	-1.661360413	3.32E-05	0.000581243	0.00027982	2.26E-05
Ljwgs_048007.1_at	-1.624496669	-1.674894844	-2.326354008	-2.221230304	0.013658867	0.022897979	0.000897785	0.001284637
chr2.CM0373.80_at	-1.623617507	-1.316200035	-1.857576311	-2.165391565	2.40E-05	0.000586052	5.04E-06	8.30E-07
chr2.CM0191.87_at	-1.623440378	-1.590003551	-1.510503008	-2.059437726	1.84E-05	7.79E-05	3.58E-05	1.11E-06
chr5.CM0062.24.2_at	-1.621769491	-1.575912654	-1.807000555	-2.012238546	2.58E-05	0.000114841	7.28E-06	2.05E-06
chr5.CM0052.19_at	-1.619891613	-3.734743974	-4.137495448	-4.636487243	0.028993428	0.000119113	1.11E-05	2.95E-06
chr6.CM0314.45_at	-1.619713359	-2.101402073	-3.484153304	-3.192306392	3.02E-07	5.87E-08	2.16E-11	6.34E-11
chr2.CM0783.32_at	-1.619337744	-2.441562396	-2.509726613	-2.645625324	0.024098706	0.003533649	0.00103908	0.000637429
Ljwgs_024251.1_at	-1.619326171	-2.361568373	-2.119070755	-2.082418022	0.002278311	0.00023875	0.000202278	0.000228697
Ljwgs_074314.1_s_at	-1.619270258	-1.947480146	-1.719899666	-1.758816704	4.70E-07	2.25E-07	2.14E-07	1.52E-07
Ljwgs_014393.1_at	-1.619201384	-1.524583542	-1.447202637	-1.514778027	3.37E-06	2.41E-05	1.07E-05	6.10E-06
chr1.CM0105.6_s_at	-1.619128252	-2.023826054	-2.102624613	-2.287040408	0.003761768	0.001644759	0.000400211	0.000174225
Ljwgs_133702.1_at	-1.616988316	-1.836804744	-1.278546887	-1.701293093	5.72E-07	5.34E-07	7.43E-06	2.68E-07
chr5.TM0138.3_at	-1.616332022	-2.574193772	-2.74786248	-3.888644652	0.004126256	0.000217477	3.22E-05	6.41E-07
Ljwgs_032247.1_at	-1.615757829	-2.210596843	-2.519766438	-2.38759097	0.002975222	0.000590534	5.02E-05	8.23E-05
Ljwgs_077983.1_at	-1.615408621	-2.353555673	-2.712171016	-3.185439407	0.001542424	0.000151187	9.44E-06	1.46E-06
Ljwgs_025595.1_at	-1.614241881	-1.583372991	-1.780251184	-2.066676425	0.004998972	0.012593462	0.002253447	0.000621153
chr5.CM0260.42_at	-1.612107994	-1.694956412	-1.552149185	-1.563150261	6.98E-05	0.000136469	9.43E-05	8.33E-05
gi11065446_at	-1.611631997	-1.787221759	-2.071593523	-1.949302433	2.78E-07	3.41E-07	1.28E-08	2.41E-08
Ljwgs_032291.1_at	-1.611431077	-2.165881756	-2.48714493	-2.673314824	0.004176151	0.001015651	8.82E-05	3.99E-05
chr1.TM0812.9_at	-1.61116646	-3.2291187	-2.539999084	-3.298888658	0.002855063	1.30E-05	4.23E-05	2.32E-06
Ljwgs_126552.1_x_at	-1.610934793	-1.26088655	-2.151136246	-2.126115948	0.000264456	0.005327055	1.30E-05	1.38E-05
Ljwgs_089133.0.1_s_at	-1.610474859	-1.487982419	-1.005570357	-1.408313437	1.32E-06	1.22E-05	0.000181163	5.13E-06
TM0770.8_x_at	-1.610364961	-1.885866453	-2.034338396	-2.024959681	8.42E-07	5.53E-07	4.98E-08	4.81E-08
LjsnoR22-3b_x_at	-1.609440691	-2.084597004	-2.037775964	-2.049289759	0.002282695	0.000704578	0.000277013	0.000251942
chr1.CM0088.49_at	-1.609303733	-1.65751828	-1.30166626	-1.396197214	5.60E-07	1.61E-06	5.67E-06	2.42E-06
chr4.TM1309.13_at	-1.609107641	-1.73482145	-1.603848566	-1.483022677	5.76E-09	1.03E-08	5.58E-09	1.30E-08
gi45632189_at	-1.608558964	-1.31724584	-1.350029962	-1.2914138	8.52E-08	3.49E-06	6.08E-07	9.43E-07
Ljwgs_013837.0.1_s_at	-1.607317156	-1.58112296	-1.401026238	-1.344425033	8.40E-08	4.27E-07	3.89E-07	5.78E-07
Ljwgs_040178.1_at	-1.606717825	-2.454855291	-1.965778837	-1.917604453	0.018055682	0.002168607	0.00456717	0.005264289
chr1.CM0122.1_at	-1.605561454	-1.333216381	-1.494520664	-1.752564847	0.005571822	0.035317639	0.008650162	0.002649773
Ljwgs_036411.1_at	-1.604609269	-2.811003232	-1.759084247	-1.268119007	0.007278775	0.000187465	0.003577009	0.028189901
gi45632830_at	-1.603891854	-1.690367811	-2.17094072	-2.367365284	1.30E-05	2.65E-05	3.91E-07	1.31E-07
gi45609494_at	-1.60062443	-2.297766773	-3.125907676	-1.568169764	0.014316143	0.002613686	5.17E-05	0.015013688
Ljwgs_015170.1_at	-1.600406526	-2.35793853	-2.909134104	-3.317848439	8.54E-06	4.18E-07	7.38E-09	1.29E-09
Ljwgs_028503.1_at	-1.599297432	-1.880162665	-1.905900647	-1.73663765	0.000839014	0.000567373	0.000154698	0.000355975
chr5.CM0048.39_at	-1.599135945	-2.505879694	-2.355493429	-2.86893616	7.96E-09	1.36E-10	5.75E-11	4.31E-12
Ljwgs_067767.1_at	-1.598667441	-2.876364634	-2.897195013	-3.255953556	0.016540524	0.000483788	0.000138594	4.04E-05
Ljwgs_006857.1_at	-1.598411247	-1.802401454	-1.621812722	-2.081021896	2.51E-05	2.48E-05	1.96E-05	1.15E-06
Ljwgs_147620.1_s_at	-1.598013052	-2.149424192	-1.445275458	-2.161171477	3.30E-05	4.89E-06	8.48E-05	1.00E-06
chr6.CM0066.2_at	-1.597998817	-2.389999869	-2.080767479	-2.099159676	0.003212608	0.000286757	0.000322423	0.000285719
gi45350493_at	-1.597283556	-1.43328958	-1.948739046	-1.71247232	1.08E-07	1.57E-06	9.17E-09	3.97E-08
chr1.CM0593.36_at	-1.597254418	-2.164050489	-3.536172571	-2.744569713	0.003771934	0.000843052	1.55E-06	2.39E-05
TM0651.15_at	-1.594499861	-1.720407165	-1.737156054	-1.767954135	2.48E-06	4.07E-06	8.45E-07	6.45E-07
TC19417_at	-1.594062562	-2.920450109	-3.953885612	-3.754252196	0.000934471	7.69E-06	5.38E-08	9.22E-08
chr2.CM0304.93.1_at	-1.593673596	-1.57995483	-1.829226789	-1.78744017	5.22E-06	2.11E-05	9.96E-07	1.21E-06
Ljwgs_028307.1_at	-1.593653561	-1.506257027	-1.517925087	-1.168073792	0.000769962	0.003135726	0.001077325	0.00772608
TC18803_at	-1.593214265	-1.270136766	-2.084629514	-2.410981293	0.000780506	0.010618803	5.64E-05	1.14E-05
TM1571.10.1_at	-1.593120451	-1.898792912	-1.717673061	-1.45262958	0.000324418	0.000186732	0.000146343	0.00066363
Ljwgs_121786.1_at	-1.592366247	-1.688951288	-1.501689071	-1.620921409	1.61E-09	3.57E-09	3.10E-09	1.07E-09
gi45642352_at	-1.591339304	-1.577323518	-2.30056659	-1.581406978	0.002471854	0.006266207	8.50E-05	0.002358096
Ljwgs_058477.2_at	-1.591073383	-1.350355951	-2.117125997	-2.097553932	0.000134067	0.001670422	6.22E-06	6.48E-06
gi45404902_at	-1.590898309	-1.504259318	-2.07969842	-2.242424877	3.37E-06	2.31E-05	1.42E-07	5.31E-08
chr6.CM0679.7_at	-1.590526301	-1.952279103	-2.519652726	-2.797590744	1.91E-06	7.32E-07	7.69E-09	1.89E-09
chr1.CM0147.101_at	-1.590145379	-1.772630933	-1.745244056	-1.534135143	2.57E-08	2.98E-08	7.55E-09	3.25E-08
Ljwgs_134387.1_at	-1.590103714	-1.580902768	-1.300579179	-1.632668993	0.002386062	0.005939221	0.009612973	0.00175434
Ljwgs_019651.1_at	-1.589808777	-1.777329721	-2.369569762	-2.513901353	0.000319785	0.00033685	4.83E-06	2.33E-06
TC18714_at	-1.589068593	-1.108707536	-1.049834378	-1.036596707	2.27E-07	4.71E-05	2.20E-05	2.37E-05
chr2.TM0230.3_at	-1.58763679	-2.272244608	-2.315303283	-2.900555642	4.91E-06	3.26E-07	5.73E-08	3.35E-09
chr2.CM0124.52.2_at	-1.587251498	-1.883140748	-1.860802442	-2.189530488	1.58E-07	8.82E-08	2.22E-08	2.70E-09
chr5.TM1323.16_at	-1.587165407	-2.307390851	-2.900412387	-2.915118973	5.29E-07	2.68E-08	3.21E-10	2.75E-10
chr1.CM0600.27_at	-1.585715356	-2.487159046	-3.199076976	-2.587700273	0.000441508	1.65E-05	2.27E-07	2.42E-06
Ljwgs_040320.1_at	-1.584122449	-1.99288769	-2.099020682	-2.561587133	0.000872465	0.000318255	5.65E-05	6.37E-06
gi7744514_at	-1.58408325	-1.92868593	-2.836936521	-2.833106388	0.000408452	0.000193576	8.10E-07	7.70E-07
Ljwgs_024585.1_at	-1.583825057	-2.458398684	-2.036670854	-2.139654315	0.001447295	7.56E-05	0.000138463	8.07E-05
chr2.CM0168.53_at	-1.582935118	-1.188977897	-1.232009652	-1.335353285	0.000503156	0.011295432	0.003708679	0.00191324
Ljwgs_088967.1_at	-1.58290961	-1.446486518	-1.113572929	-1.417021796	4.75E-05	0.000360073	0.001182345	0.000126055
Ljwgs_075846.2_at	-1.581832066	-2.509874651	-2.795231039	-2.930523286	0.016322729	0.001394526	0.00017299	0.000103752
chr2.CM0210.4.1_at	-1.581521501	-2.148125802	-2.780192791	-2.474913552	2.44E-05	3.20E-06	3.59E-08	1.31E-07
Ljwgs_040309.1_at	-1.580364791	-1.711109688	-1.079080589	-1.196619185	1.63E-05	2.48E-05	0.000634617	0.000237212
gi45642176_at	-1.579749885	-1.592362985	-1.810039732	-2.038774279	6.08E-08	2.33E-07	1.09E-08	2.24E-09
Ljwgs_036208.1_at	-1.57890003	-1.160513212	-1.438219375	-1.524923487	8.06E-08	1.09E-05	2.23E-07	1.03E-07
Ljwgs_066135.1_at	-1.577648308	-1.544685579	-2.042880544	-2.241553779	7.09E-06	3.22E-05	3.46E-07	1.07E-07
TM1611.6_at	-1.576811	-2.028085074	-2.792411421	-2.706598711	0.000681061	0.000197295	1.77E-06	2.36E-06
chr5.CM0911.3_at	-1.576489796	-1.49929245	-1.670299711	-2.14105024	0.000939061	0.003565567	0.000521754	4.50E-05
Ljwgs_028050.1_at	-1.575808853	-1.694147561	-2.991583351	-2.769456827	3.28E-07	5.81E-07	1.19E-10	2.85E-10
Ljwgs_090121.1_at	-1.574233402	-3.215652404	-3.674158371	-3.690142426	0.016275461	0.000142977	9.74E-06	8.74E-06
chr1.CM0010.8_s_at	-1.573736466	-2.724493182	-1.85722367	-2.200359837	4.46E-09	2.02E-11	5.33E-10	5.88E-11
chr1.CM0233.30_at	-1.573111137	-2.145555387	-2.532346614	-2.779237729	0.000811873	0.000136332	6.48E-06	2.15E-06
Ljwgs_099736.2_at	-1.572515305	-1.727503591	-1.888725757	-1.958435367	3.36E-07	4.65E-07	3.57E-08	2.06E-08
Ljwgs_026562.1_at	-1.572298328	-1.867678661	-1.319609101	-1.645572441	1.08E-06	6.02E-07	7.06E-06	5.40E-07
chr4.CM1170.54.1_at	-1.569720628	-1.89592931	-1.507416944	-1.559752095	6.53E-08	2.94E-08	9.83E-08	5.95E-08
TM1544.13_s_at	-1.569334078	-1.722772836	-1.48482969	-1.91643736	0.000697687	0.00085331	0.001035364	9.39E-05
Ljwgs_046195.1_at	-1.56884638	-1.2640309	-1.360173247	-1.597342351	1.21E-05	0.000348021	4.99E-05	8.50E-06
TC12190_at	-1.568222308	-1.493503544	-1.480481677	-1.297247762	6.69E-06	4.07E-05	1.15E-05	4.40E-05
TM0770.15.2_at	-1.567321662	-2.434053051	-2.326805536	-2.602104355	5.27E-06	1.35E-07	5.02E-08	1.17E-08
Ljwgs_083948.1_at	-1.566903301	-3.006292777	-1.827354613	-2.176047968	0.000129472	4.06E-07	2.49E-05	3.49E-06
Ljwgs_029714.2_at	-1.566521066	-2.165115913	-1.397776414	-1.140379302	0.000149616	1.88E-05	0.000405733	0.002226224
chr1.TM1643.22_at	-1.566194266	-1.730312966	-1.197898018	-1.247598415	2.97E-07	3.82E-07	5.76E-06	3.44E-06
Ljwgs_052816.1_at	-1.565111164	-2.308790455	-2.325607062	-2.498296859	0.00355071	0.000368881	0.000103575	4.74E-05
Ljwgs_139048.1_s_at	-1.564769281	-1.736984206	-1.749653886	-2.016678161	7.66E-08	9.38E-08	1.86E-08	2.93E-09
chr3.BM1720.10_at	-1.564703809	-1.936047011	-2.959160726	-2.830237802	0.000189907	7.58E-05	1.70E-07	2.64E-07
Ljwgs_063508.1_at	-1.56225735	-1.764023523	-2.281536658	-2.065265733	1.09E-07	1.10E-07	1.01E-09	3.10E-09
chr2.CM0132.26_at	-1.561923991	-1.798181523	-1.769049245	-1.342224554	0.000695881	0.000564139	0.000204656	0.002207951
chr4.CM0558.19_at	-1.560362913	-1.614493143	-1.854601744	-1.656233632	0.000227601	0.000494671	3.76E-05	0.00011296
Ljwgs_009042.3_at	-1.560217044	-1.550066469	-1.128596946	-1.137798438	0.005332053	0.012280608	0.036693215	0.033956682
Ljwgs_046835.1_at	-1.559355764	-2.079299498	-2.681885796	-2.667455579	0.000109474	1.95E-05	2.64E-07	2.61E-07
Ljwgs_044802.1_at	-1.559292016	-1.859739588	-2.107980414	-1.913349953	2.97E-06	1.61E-06	8.40E-08	2.41E-07
chr3.CM0574.6_at	-1.559066284	-2.301608712	-1.845111704	-1.970073589	0.001142323	9.35E-05	0.000233856	0.000118533
chr5.CM0494.48_at	-1.557922885	-1.487991863	-1.72101384	-1.65055769	0.000317803	0.00132589	0.000113077	0.000161879
chr1.CM0145.20_at	-1.557159448	-1.398947794	-1.203485789	-1.618921094	5.84E-06	6.48E-05	8.24E-05	3.25E-06
TM0599.25_at	-1.556931642	-2.361310025	-2.029484278	-2.499118414	8.60E-06	2.98E-07	3.91E-07	3.03E-08
Ljwgs_042857.0.1_at	-1.555187304	-1.72994971	-1.762047458	-2.148180584	0.002017283	0.002188016	0.000657678	9.81E-05
TM0466.19_at	-1.554804405	-2.16906212	-2.199624883	-1.659069518	0.000302174	3.67E-05	8.05E-06	0.000143501
Ljwgs_147895.1_at	-1.554015715	-1.001480661	-1.003977196	-1.448044796	0.000811888	0.0369356	0.018449076	0.001322747
chr3.CM0091.12_at	-1.553778882	-1.887489042	-2.416002196	-2.343119089	0.000132782	6.26E-05	1.06E-06	1.40E-06
chr4.CM0042.16_s_at	-1.553757166	-1.542443991	-2.099791243	-2.054662405	1.51E-05	5.67E-05	4.65E-07	5.55E-07
Ljwgs_020547.1_at	-1.553097561	-1.109385945	1.300438424	2.224466949	0.000613696	0.017674236	0.002512221	1.53E-05
chr4.CM0025.45_at	-1.552329012	-2.04013915	-1.536202674	-1.637270731	5.69E-07	9.53E-08	5.84E-07	2.59E-07
chr6.CM0679.33_at	-1.552026351	-1.931347694	-1.60840149	-1.773002536	6.33E-06	2.13E-06	3.89E-06	1.20E-06
Ljwgs_005409.1_at	-1.551637599	-2.498714668	-1.397490845	-2.308773719	0.000390299	1.08E-05	0.000911326	5.87E-06
Ljwgs_044100.0.1_at	-1.550995112	-1.240837957	-1.15754233	-1.217244678	0.0003437	0.005531576	0.003712591	0.002437046
Ljwgs_135541.1_at	-1.55060174	-1.474167323	-1.34610611	-1.587850118	0.007981298	0.022642284	0.018590712	0.006214521
Ljwgs_012680.2_at	-1.549871827	-1.79894151	-2.211013026	-2.12178986	1.09E-07	7.87E-08	1.35E-09	2.00E-09
chr1.TM1438.1_at	-1.5482998	-1.630095594	-1.68844155	-1.446245878	4.61E-07	1.03E-06	1.54E-07	8.60E-07
chr3.CM0292.35_s_at	-1.547422908	-2.03192737	-3.330516606	-2.877524757	5.32E-05	1.07E-05	7.69E-09	4.08E-08
gi45409258_at	-1.545921364	-1.029983048	-1.805662108	-2.341430179	1.14E-06	0.000286099	1.73E-07	6.82E-09
Ljwgs_039123.2_at	-1.545683919	-1.504098657	-1.389785433	-2.120655853	0.004394177	0.011832678	0.008763088	0.00028145
chr3.CM0226.66_at	-1.545477644	-1.46156727	-1.135881214	-1.303298867	1.67E-05	0.000100508	0.000333616	8.47E-05
Ljwgs_029842.1_s_at	-1.545082395	-1.463011795	-1.192068525	-1.286546636	0.000253302	0.001171521	0.002245786	0.001162146
chr4.CM1170.31_at	-1.544935764	-1.938838393	-1.211342538	-1.473312326	3.42E-07	9.81E-08	5.01E-06	5.01E-07
Ljwgs_027382.1_at	-1.544855214	-1.66568249	-1.44670427	-1.712878346	2.66E-08	4.58E-08	5.29E-08	6.15E-09
chr3.CM0049.3_at	-1.544635264	-1.564138091	-1.409671249	-1.084162047	7.43E-08	2.71E-07	2.03E-07	3.84E-06
Ljwgs_025917.1_s_at	-1.544485061	-2.000403073	-2.634221556	-3.439691076	0.001397179	0.000408187	6.94E-06	3.11E-07
chr2.CM0304.84_at	-1.541521521	-1.749706288	-1.689537828	-1.941271153	1.13E-07	1.06E-07	3.52E-08	5.80E-09
Ljwgs_045866.1_at	-1.541396811	-1.135776423	-1.272613451	-1.74522114	8.85E-06	0.000605483	6.18E-05	1.89E-06
Ljwgs_016098.1_at	-1.540293625	-1.898607313	-2.753189342	-3.761226161	8.35E-05	3.34E-05	1.23E-07	2.53E-09
chr2.CM0210.47_s_at	-1.540268019	-1.950466407	-3.332551054	-3.782563144	0.007192669	0.003023507	5.55E-06	1.24E-06
Ljwgs_010358.2_at	-1.53990493	-2.163036128	-2.883757183	-3.811285767	0.022348906	0.005392025	0.000166058	8.72E-06
BM1386.8_at	-1.539648656	-1.739523591	-1.711919622	-1.939305743	6.93E-05	6.71E-05	2.12E-05	5.14E-06
Ljwgs_141303.1_s_at	-1.537349022	-2.234156291	-3.591449922	-3.187666428	0.004720189	0.000597937	1.18E-06	4.30E-06
chr1.CM0544.32.1_at	-1.536725658	-2.184837542	-2.070444332	-2.605748824	2.99E-06	2.13E-07	8.83E-08	4.88E-09
TM1441.32_at	-1.535725358	-1.548334405	-1.580951328	-1.61347459	0.005920288	0.012281798	0.004551466	0.003772703
TM1571.9_at	-1.535325231	-1.946117305	-2.892243212	-3.122418343	0.005045014	0.002020712	1.45E-05	5.90E-06
chr3.CM0091.22_at	-1.535311765	-2.171513917	-1.241663238	-1.427785409	5.05E-07	3.54E-08	5.14E-06	9.90E-07
Ljwgs_082630.1_at	-1.534667628	-1.343845492	-1.990469745	-2.415650772	0.000905742	0.006302218	7.36E-05	8.94E-06
chr4.CM0219.47_at	-1.534445313	-2.61465417	-1.431097909	-1.585684002	0.002444239	5.73E-05	0.003925765	0.001708225
Ljwgs_131428.1_at	-1.533894414	-1.79243212	-2.57392132	-2.820682692	1.65E-05	1.12E-05	4.05E-08	1.19E-08
chr1.CM0122.43_at	-1.533778731	-1.758908733	-1.676405449	-1.806270416	1.25E-09	1.05E-09	3.79E-10	1.37E-10
LjsnoR23_at	-1.532869548	-2.024458298	-2.638023573	-2.291199458	0.009363707	0.002965645	9.47E-05	0.000348918
gi15799271_at	-1.531204541	-1.530215294	-1.605452093	-2.517880368	7.55E-06	2.76E-05	4.08E-06	1.96E-08
Ljwgs_022008.1_at	-1.530944731	-1.322299758	-1.568906736	-1.276026719	7.41E-06	0.000118146	5.16E-06	4.47E-05
gi45612151_at	-1.529792913	-1.299014974	-1.772137977	-2.182781424	1.37E-05	0.000237501	2.44E-06	2.07E-07
chr3.CM0080.46.1_at	-1.529552581	-1.357081492	-1.683679426	-1.837288776	0.000173115	0.00144339	6.22E-05	2.36E-05
Ljwgs_029612.1_at	-1.529482866	-1.810325767	-1.430167706	-1.366884976	0.007252694	0.005053359	0.010794242	0.013875232
chr1.TM1643.1_at	-1.528470322	-1.823177885	-2.551390449	-1.968801323	0.00023204	0.000132422	9.12E-07	1.55E-05
chr4.CM0046.61_at	-1.527453848	-3.964098764	-4.477130396	-4.568242585	0.001066168	1.75E-07	8.73E-09	6.06E-09
Ljwgs_054872.2_at	-1.527125567	-1.121811024	-1.337562791	-1.702080507	0.000522709	0.013350512	0.001509632	0.000167489
chr5.CM0048.15_at	-1.526457202	-1.734420285	-2.357612266	-2.809187785	0.001345872	0.001223017	1.94E-05	2.65E-06
Ljwgs_017175.2_at	-1.526072332	-1.811448657	-1.742173926	-2.283690033	1.29E-05	7.38E-06	2.72E-06	1.11E-07
TM0933.8_at	-1.525485893	-3.647116732	-3.751454374	-4.181863223	0.02068169	4.52E-05	8.63E-06	2.42E-06
TM0697.12_at	-1.525113293	-1.763094871	-1.202896837	-1.538631443	4.49E-08	3.37E-08	6.59E-07	3.34E-08
chr1.CM0150.65.2_at	-1.524815928	-2.763541718	-2.042314861	-2.010224025	0.012660254	0.000301914	0.001423635	0.001571187
Ljwgs_005224.2_at	-1.523924758	-1.459719998	-1.374490721	-1.254448603	4.28E-10	3.39E-09	1.45E-09	4.00E-09
Ljwgs_060113.1_at	-1.523851795	-1.171796412	-1.873734146	-2.013326992	0.000645715	0.011628981	8.48E-05	3.83E-05
Ljwgs_077472.1_s_at	-1.52287429	-2.435171358	-1.913296345	-2.32132707	0.001516902	5.94E-05	0.000183014	2.46E-05
Ljwgs_090123.1_at	-1.522025635	-1.929064921	-1.785648041	-2.143276315	0.006563315	0.002709846	0.001868431	0.000370172
chr1.CM0029.44_at	-1.521568867	-2.818425568	-1.952310363	-2.36222372	0.000531702	3.35E-06	4.38E-05	5.34E-06
Ljwgs_012613.2_at	-1.519797323	-3.02857948	-2.620515078	-2.753564976	0.013239522	0.000131085	0.000157275	9.19E-05
Ljwgs_060347.1_at	-1.51898606	-1.663218623	-1.542610141	-1.51518878	0.000617292	0.000775236	0.000495784	0.000560566
Ljwgs_044929.1_at	-1.51836898	-1.851807887	-1.230512438	-1.90119008	1.51E-05	6.38E-06	0.000120678	1.04E-06
Ljwgs_048938.1_at	-1.518270268	-1.36692645	-1.823175816	-1.736004516	0.000980931	0.005534066	0.000171442	0.000261792
chr1.CM0544.34_s_at	-1.517721455	-1.751959552	-1.347937244	-1.261841866	5.45E-09	4.24E-09	2.17E-08	4.34E-08
chr6.CM0118.89_at	-1.517555834	-2.279982482	-2.56448019	-2.322896682	0.00022587	1.22E-05	7.69E-07	2.23E-06
Ljwgs_074827.1_at	-1.516992631	-1.774825977	-2.753086889	-3.2784226	0.00224925	0.001630659	6.77E-06	8.82E-07
Ljwgs_023080.1_at	-1.516594474	-1.548202562	-1.580076456	-1.494285722	2.57E-08	8.43E-08	1.42E-08	2.52E-08
chr1.TM1635.10_at	-1.515942788	-2.569985496	-1.791494533	-1.977566529	0.000435678	6.97E-06	8.14E-05	2.77E-05
chr4.CM0265.23_s_at	-1.51557584	-2.220418146	-1.340361203	-1.198978782	3.19E-05	1.82E-06	0.000102092	0.000285673
Ljwgs_081701.1_at	-1.515396376	-2.000473575	-1.836034703	-1.765553908	0.00019262	4.00E-05	2.57E-05	3.66E-05
chr3.CM0711.3_at	-1.513851013	-2.613677993	-2.729409776	-3.007984616	0.003283019	7.42E-05	1.24E-05	4.02E-06
Ljwgs_028309.1_at	-1.513374185	-1.468459457	-1.721903707	-1.699827213	7.18E-07	3.98E-06	1.47E-07	1.58E-07
TC14592_at	-1.511697447	-1.374692132	-1.251457209	-1.424344497	6.52E-07	7.43E-06	5.07E-06	1.10E-06
Ljwgs_031781.1_at	-1.510770829	-1.17613668	-1.437680029	-1.45359078	1.14E-05	0.000454898	1.78E-05	1.48E-05
chr2.CM0102.19_at	-1.509942322	-1.991641525	-1.836930774	-1.865843229	2.71E-07	4.30E-08	2.45E-08	1.81E-08
Ljwgs_121926.1_s_at	-1.509664808	-1.729181342	-2.669111198	-3.292353087	0.000980302	0.000832271	2.90E-06	2.44E-07
chr4.CM0128.2_at	-1.509242252	-1.078795803	-1.102051667	-1.035081836	1.42E-07	2.44E-05	4.82E-06	9.02E-06
chr3.CM0091.18_at	-1.509007297	-2.025286899	-1.712081502	-1.980089922	0.000283845	5.09E-05	7.73E-05	1.59E-05
chr6.CM0055.93_at	-1.508772544	-1.004123486	-1.232556474	-1.110520306	0.000369883	0.019282561	0.001964091	0.004214774
chr2.CM0177.79_at	-1.508342605	-2.457661551	-2.80271313	-2.369136053	3.19E-05	5.38E-07	2.51E-08	1.70E-07
Ljwgs_077570.2_at	-1.507400054	-3.192800334	-4.424840101	-5.018698285	0.029419246	0.000274454	2.43E-06	5.36E-07
chr4.CM0073.87_at	-1.506985017	-1.780645788	-1.673812274	-1.601914701	1.20E-06	7.13E-07	3.26E-07	5.01E-07
Ljwgs_038251.2_at	-1.506390112	-2.146077582	-2.388349974	-2.57219737	0.016993692	0.003435862	0.000504397	0.000244776
Ljwgs_020740.1_at	-1.506302848	-1.934466335	-1.239285806	-1.369972683	1.26E-05	3.02E-06	8.85E-05	2.98E-05
TM1535.26_at	-1.506187527	-1.64739302	-1.649964261	-1.836093417	2.70E-06	3.84E-06	8.73E-07	2.37E-07
chr2.TM0134.37_at	-1.50558914	-1.145386198	-1.691881124	-1.695668341	7.65E-06	0.000403795	1.89E-06	1.73E-06
Ljwgs_007675.1_at	-1.504979829	-1.177226385	-1.412917661	-1.364383237	6.26E-08	4.33E-06	1.22E-07	1.70E-07
TM0706.1_at	-1.504384068	-2.150423116	-1.572974381	-1.40557201	1.33E-06	8.46E-08	7.26E-07	2.46E-06
chr5.CM0148.22_at	-1.504309504	-2.094937546	-2.285679146	-2.590326709	6.22E-05	6.61E-06	5.76E-07	1.24E-07
Ljwgs_023792.1_at	-1.50419455	-1.765485589	-1.812435569	-2.236029377	9.91E-05	6.55E-05	1.31E-05	1.17E-06
Ljwgs_061908.1_at	-1.503725714	-1.379602164	-2.015689752	-2.152800302	0.000131491	0.000858566	5.60E-06	2.51E-06
TM0846.20_at	-1.503641885	-1.959918166	-3.203924175	-3.182030418	0.001000011	0.00026563	3.55E-07	3.55E-07
chr2.TM1659.13.1_x_at	-1.503105733	-1.878969771	-1.297480882	-1.949336115	0.004675892	0.002075755	0.012055381	0.000508729
Ljwgs_132968.1_s_at	-1.503003125	-1.440206039	-1.896257564	-1.664124019	4.04E-05	0.000198711	2.95E-06	1.18E-05
chr5.CM0357.21.1_at	-1.502769947	-1.712915292	-1.26005747	-1.036336606	0.000698528	0.000618402	0.002785956	0.010721588
gi45642416_at	-1.501889672	-1.527562666	-2.148123001	-2.114245108	0.000740171	0.001705573	2.08E-05	2.32E-05
chr4.CM0087.41_at	-1.501537536	-1.212674586	-1.150240039	-1.169355873	0.00673925	0.046268837	0.032435606	0.028712711
Ljwgs_021446.1_at	-1.501160816	-2.382828378	-2.674572611	-3.049621713	7.44E-05	1.89E-06	1.12E-07	2.09E-08
gi45579203_at	-1.500483864	-1.161590399	-2.068317364	-1.981007735	3.92E-05	0.001298432	1.04E-06	1.60E-06
Ljwgs_034095.1_s_at	-1.500221536	-1.88828208	-2.334891235	-2.784589539	0.000300021	0.000102266	2.75E-06	3.41E-07
Ljwgs_016878.1_at	-1.499956907	-1.231118397	-1.265670277	-1.198796023	1.19E-06	3.87E-05	7.30E-06	1.24E-05
chr3.CM0574.11_at	-1.498457947	-1.848352125	-1.291238806	-1.580085382	0.002855871	0.001357851	0.007920441	0.001707547
chr6.TM0517.9_at	-1.497790449	-1.971500244	-1.206864005	-1.236478509	1.81E-07	2.94E-08	2.00E-06	1.41E-06
Ljwgs_015365.1_at	-1.497557265	-1.185865857	-1.930039134	-1.958036766	3.96E-09	2.88E-07	1.55E-10	1.21E-10
TM1422.3_at	-1.497365508	-2.102752623	-2.35423947	-2.137654696	0.000329898	3.77E-05	2.74E-06	7.56E-06
Ljwgs_082687.1_at	-1.49673139	-2.606544821	-2.929169227	-2.995553867	0.000422979	5.00E-06	3.06E-07	2.18E-07
chr4.CM0175.75_at	-1.495994099	-1.673013206	-1.621798401	-1.609459345	3.63E-06	4.00E-06	1.32E-06	1.35E-06
chr6.TM0317.13_at	-1.49595694	-2.758509058	-1.622550028	-2.434966321	0.000149868	7.65E-07	6.22E-05	6.76E-07
Ljwgs_014416.1_at	-1.494950822	-1.258645748	-1.832052251	-1.671835838	0.003782691	0.024824985	0.000676588	0.001428662
Ljwgs_018726.1_at	-1.494380586	-1.950637767	-2.575219428	-3.089699983	0.004713818	0.001478587	3.37E-05	4.43E-06
Ljwgs_029886.1_at	-1.494206516	-1.760798511	-2.16968382	-2.152589468	0.00048215	0.000312368	1.05E-05	1.07E-05
Ljwgs_045519.1_at	-1.494184719	-1.899280228	-1.241648622	-1.956071899	0.001074231	0.000363731	0.004351658	7.75E-05
Ljwgs_028533.1_at	-1.493969656	-2.191450788	-1.300417961	-1.264619994	0.011570745	0.001676923	0.025269384	0.028403955
Ljwgs_004747.1_at	-1.493513584	-1.431397632	-2.319343918	-2.698052569	9.39E-06	5.21E-05	5.46E-08	7.92E-09
chr5.CM0062.26_at	-1.4925332	-1.560882765	-1.120687072	-1.654513868	4.30E-08	1.06E-07	1.11E-06	1.01E-08
TM1624.16_at	-1.492502644	-2.872166871	-2.029860526	-2.138134681	0.008619693	9.67E-05	0.000756086	0.000459611
Ljwgs_060407.2_s_at	-1.49190894	-2.591928889	-3.23258303	-3.69528107	0.004260363	9.83E-05	2.38E-06	4.80E-07
chr5.CM0052.23_at	-1.491847521	-1.851753024	-1.75103626	-1.56946386	1.81E-07	5.92E-08	2.50E-08	8.46E-08
chr3.TM0916.21.1_at	-1.491550943	-1.382754865	-1.643344634	-1.559716299	1.77E-06	1.55E-05	5.28E-07	9.02E-07
chr2.CM0177.16_at	-1.491488434	-1.896163327	-2.304153716	-2.687342564	0.001359348	0.000468749	1.96E-05	3.42E-06
Ljwgs_044983.1_at	-1.490434933	-1.616991126	-1.959362295	-2.149040588	0.00032408	0.000450075	1.93E-05	6.65E-06
chr6.TM1514.17.1_at	-1.490239327	-2.164575681	-1.516870854	-2.026665872	0.000328468	2.63E-05	0.000256713	1.28E-05
Ljwgs_019729.1_at	-1.489613995	-1.318012297	-1.459536489	-1.518339221	0.001076997	0.006780887	0.001183522	0.000819049
chr3.CM0261.8_at	-1.489480535	-1.665768444	-1.431747903	-1.536661507	0.000937707	0.000976192	0.00121136	0.000637224
chr4.CM0073.100_at	-1.489255085	-4.091221085	-2.700255509	-2.828659555	0.048041072	5.70E-05	0.000863079	0.000553617
chr3.CM0112.13_at	-1.488887851	-1.422986414	-1.029939299	-1.659533906	5.98E-06	3.53E-05	0.000246449	1.50E-06
chr2.CM0008.1_at	-1.487680776	-2.384187191	-2.33548939	-2.439120925	0.004515001	0.000229631	8.27E-05	5.02E-05
chr3.CM0701.24_at	-1.487276392	-1.771185726	-2.334362577	-2.491642972	0.000670165	0.000399528	6.72E-06	3.04E-06
Ljwgs_022811.1_s_at	-1.486693903	-1.368588756	-1.421103659	-1.174771288	6.89E-08	7.55E-07	1.09E-07	9.22E-07
TM0651.12.1_at	-1.485319823	-1.673767351	-1.946689103	-2.066601281	8.20E-05	8.16E-05	4.24E-06	2.03E-06
chr1.CM0318.15_at	-1.48514834	-1.595563725	-1.417630645	-1.462383669	5.56E-05	8.92E-05	8.22E-05	5.66E-05
gi45400307_at	-1.484793553	-1.412383492	-2.208730612	-2.089024601	0.000290186	0.001268608	4.40E-06	7.66E-06
gi45634388_at	-1.484652843	-1.909033771	-2.262682749	-2.15824513	1.09E-06	2.42E-07	6.73E-09	1.08E-08
TC17923_at	-1.482088092	-2.00995351	-1.920983166	-2.202168654	4.54E-07	5.23E-08	1.93E-08	3.25E-09
chr2.CM0249.109_at	-1.481843176	-1.555144844	-2.152080432	-2.805140403	0.00157411	0.002708476	4.54E-05	2.41E-06
TC15205_at	-1.481338715	-1.456153634	-1.550259005	-1.67236372	1.74E-08	9.11E-08	9.23E-09	3.25E-09
chr5.CM0071.54.1_at	-1.481242509	-2.1358431	-3.515817134	-3.92067797	0.001789559	0.000199364	2.30E-07	5.82E-08
chr2.CM0191.49.2_s_at	-1.481203178	-1.898207194	-1.281489741	-1.477845721	0.00684686	0.002616602	0.016628587	0.006375342
chr1.TM1305.2_at	-1.480777171	-1.757703771	-1.409860429	-1.203731076	0.008765391	0.006050901	0.011528926	0.028124155
Ljwgs_051583.1_s_at	-1.480227296	-1.237203939	-1.195088705	-1.020192174	9.19E-06	0.000195003	8.03E-05	0.000350249
Ljwgs_084076.1_at	-1.478879668	-1.764996893	-2.252310183	-2.225316785	0.006637471	0.004320455	0.000188371	0.000202367
Ljwgs_014773.1_at	-1.478330069	-2.458815677	-2.843244313	-3.02862041	3.95E-05	5.40E-07	2.13E-08	8.78E-09
Ljwgs_008932.1_at	-1.477752645	-1.82838915	-1.884052116	-1.953375864	0.000177876	7.08E-05	1.37E-05	8.67E-06
Ljwgs_053589.1_at	-1.477659834	-1.875499796	-2.282826734	-2.384628802	0.014954573	0.00682259	0.000525918	0.000339924
chr4.CM0283.21_at	-1.477578371	-1.518873887	-1.715123171	-1.737202716	6.24E-09	1.98E-08	9.22E-10	6.98E-10
Ljwgs_031662.1_at	-1.477418299	-1.156626073	-1.811143519	-2.012627062	0.001212968	0.01643432	0.000178675	5.98E-05
TM0845.5_at	-1.476007119	-1.463001636	-1.59313006	-1.799077796	0.000558475	0.00162348	0.000255841	7.44E-05
chr4.CM0558.28.1_at	-1.475762633	-1.572984089	-1.207439785	-1.202181728	2.55E-07	4.98E-07	2.32E-06	2.29E-06
Ljwgs_108549.1_at	-1.474840161	-1.995166783	-1.981795554	-2.145505593	0.000365923	6.17E-05	1.75E-05	6.96E-06
chr2.TM0667.16_at	-1.474064145	-2.817070315	-1.575498673	-1.65034761	0.004450818	4.01E-05	0.00254199	0.00169597
Ljwgs_069256.1_at	-1.473096481	-1.520324866	-1.129907869	-1.418464976	2.36E-08	6.85E-08	4.90E-07	3.06E-08
Ljwgs_028041.1_at	-1.472399669	-1.306302662	-1.186164527	-1.304626952	0.001088777	0.006712952	0.00550162	0.002617652
chr1.CM0166.41_at	-1.471804058	-1.525564683	-1.192484902	-1.529718076	2.41E-05	5.69E-05	0.000184501	1.36E-05
TM0770.8_at	-1.470651138	-1.771519739	-1.950391186	-1.918673767	9.32E-07	4.41E-07	3.12E-08	3.40E-08
chr4.CM0234.9_s_at	-1.470528501	-1.421088705	-1.501658966	-2.061564443	1.10E-08	7.07E-08	7.75E-09	1.37E-10
Ljwgs_021983.1_at	-1.470324346	-1.531234745	-1.6948617	-1.669042786	1.54E-08	4.06E-08	2.44E-09	2.67E-09
gi45633591_at	-1.469288955	-1.094864483	-2.397015536	-1.889660806	0.002400864	0.034576197	2.34E-05	0.000243357
Ljwgs_130313.1_at	-1.469211511	-1.341648219	-2.161964199	-2.053832695	0.000557155	0.003079419	1.08E-05	1.77E-05
Ljwgs_101581.1_s_at	-1.468490145	-2.347862678	-2.446388842	-2.659008012	0.023638264	0.002190898	0.000538246	0.000240777
chr6.CM0114.23_at	-1.468461698	-1.308332432	-1.714959038	-1.694730603	4.77E-08	7.65E-07	6.64E-09	6.87E-09
TC19843_at	-1.468421963	-2.349339321	-2.227902191	-2.466337705	0.003590359	0.000173888	8.55E-05	2.84E-05
Ljwgs_113861.1_at	-1.467899516	-1.586509618	-1.393704677	-1.718379503	4.87E-06	7.81E-06	7.90E-06	6.94E-07
Ljwgs_020367.1_at	-1.467360509	-1.641142722	-1.468178406	-1.281790773	3.82E-09	4.42E-09	3.54E-09	1.69E-08
Ljwgs_053088.1_at	-1.467271331	-1.914910457	-1.7741439	-1.760994224	9.14E-06	1.81E-06	9.81E-07	1.00E-06
chr3.CM0091.41_at	-1.466903909	-1.291293754	-1.315745096	-1.936005024	6.62E-06	8.89E-05	1.97E-05	2.38E-07
Ljwgs_067745.1_s_at	-1.466417472	-1.579142281	-1.935346986	-1.777889999	9.28E-05	0.000142651	4.50E-06	1.07E-05
chr3.TM0745.2_at	-1.466010518	-1.795686487	-2.748196477	-2.798342406	2.43E-06	9.62E-07	1.25E-09	8.91E-10
chr5.CM0909.46_at	-1.465582563	-2.327704237	-2.346280565	-2.391672333	0.001060633	4.12E-05	9.69E-06	7.41E-06
chr4.CM0501.12_at	-1.465434333	-1.962826222	-2.120224097	-2.505507593	2.84E-05	4.36E-06	4.18E-07	5.42E-08
TM0855.6.1_s_at	-1.465415529	-1.663858419	-1.928305659	-2.519942755	0.010883858	0.010254987	0.001353854	0.000113749
Ljwgs_038084.2_at	-1.464825778	-2.60676163	-1.622020562	-1.547989959	0.012340989	0.000344488	0.005952115	0.007923596
chr1.CM0001.33.1_at	-1.464415785	-2.540606831	-3.039816034	-2.871400096	0.006613584	0.000179665	7.63E-06	1.33E-05
TC17810_at	-1.463621543	-1.996702485	-1.997751798	-1.906161548	3.08E-05	3.88E-06	8.94E-07	1.43E-06
chr3.CM0196.23_at	-1.463046388	-1.967049479	-1.087309418	-1.157670443	7.11E-05	1.13E-05	0.001041957	0.000584986
gi34495198_at	-1.462732614	-2.153327187	-2.497790719	-2.881356323	0.000579096	4.37E-05	2.17E-06	3.93E-07
Ljwgs_026492.1_at	-1.461620032	-1.761408909	-1.451969475	-1.32432814	6.28E-06	3.03E-06	6.17E-06	1.58E-05
Ljwgs_127369.1_at	-1.461437465	-2.599221864	-2.532665638	-2.646386067	0.001030256	1.21E-05	3.89E-06	2.23E-06
Ljwgs_012825.2_at	-1.460912924	-1.261784712	-1.988299331	-2.10785418	9.22E-07	1.79E-05	2.25E-08	9.81E-09
chr5.CM0359.21_at	-1.46075215	-1.796033522	-1.761416281	-1.356793914	0.000210188	8.92E-05	2.97E-05	0.000372158
chr2.CM0120.25_at	-1.460054761	-2.125165756	-1.759476545	-1.499366691	6.29E-06	3.48E-07	6.94E-07	4.02E-06
Ljwgs_070603.1_at	-1.459673348	-1.607464083	-1.687910203	-2.301631545	1.81E-06	2.38E-06	3.09E-07	6.82E-09
Ljwgs_048523.1_at	-1.459458812	-2.447042822	-1.719730241	-2.348479661	0.017536841	0.000973675	0.005770689	0.000445787
gi40241244_s_at	-1.45856419	-1.294967377	-1.766152015	-3.01663701	0.001652218	0.009419103	0.000288317	9.38E-07
chr1.CM0012.58_at	-1.458189152	-1.238417256	-1.619855642	-2.250852256	0.001283167	0.010266698	0.000476003	1.72E-05
Ljwgs_021212.1_at	-1.457884955	-2.331484282	-1.091139741	-1.15736052	0.001066426	3.87E-05	0.008966983	0.005783814
Ljwgs_025093.1_s_at	-1.457785504	-1.861066523	-3.07098393	-3.108328555	0.018284475	0.008255188	3.59E-05	2.99E-05
chr6.CM0118.66_at	-1.457330902	-1.428056787	-1.848549474	-2.300239503	0.012447269	0.027889638	0.002170642	0.000316664
Ljwgs_051953.2.1_s_at	-1.456989315	-1.108614543	-2.058735971	-2.258915734	0.001459529	0.022052882	5.46E-05	1.95E-05
Ljwgs_017489.1_at	-1.455384363	-1.938866703	-2.495770603	-2.433760403	3.58E-05	5.95E-06	7.47E-08	9.27E-08
chr4.CM0042.69.1_at	-1.454856981	-2.074680916	-2.631083711	-2.78578579	0.002912908	0.000395842	1.01E-05	5.09E-06
Ljwgs_098322.1_at	-1.454002171	-1.863253377	-1.966285858	-2.322075909	2.23E-06	5.23E-07	6.07E-08	7.31E-09
Ljwgs_072403.1_at	-1.453936366	-1.760847783	-1.501018834	-1.227153826	9.89E-07	4.39E-07	6.21E-07	5.72E-06
chr1.TM1124.6_s_at	-1.453835817	-2.027985389	-1.700995167	-2.01415978	0.004697481	0.000845403	0.001290586	0.000279315
Ljwgs_132154.1_x_at	-1.452492528	-2.021253108	-1.905221654	-1.800545905	2.17E-05	2.15E-06	9.60E-07	1.72E-06
chr2.CM0608.64_at	-1.452445349	-2.161631857	-1.897541103	-2.042097206	0.011263935	0.001439901	0.001503255	0.000780616
Ljwgs_015253.2_at	-1.452189746	-1.595982303	-1.731209427	-1.622749148	3.31E-05	4.28E-05	4.50E-06	8.63E-06
chr2.CM0308.18_at	-1.451988603	-1.561674109	-1.26283807	-1.241968671	1.02E-05	1.70E-05	4.11E-05	4.61E-05
Ljwgs_025698.1.1_at	-1.451809371	-1.474327358	-2.311234984	-2.391678321	5.38E-05	0.000149204	2.85E-07	1.77E-07
Ljwgs_053445.1_at	-1.451700924	-1.623734429	-1.392238075	-1.668552283	4.47E-05	4.81E-05	6.31E-05	8.72E-06
TM0990.13_at	-1.451524384	-1.813104919	-2.108735454	-2.34724649	4.56E-07	1.40E-07	4.80E-09	1.14E-09
Ljwgs_015587.1_at	-1.450503002	-1.636135533	-1.107279209	-2.062282399	0.008361769	0.008204398	0.038883035	0.000472223
TM1490.15_at	-1.44912442	-2.036902943	-2.707120338	-2.741626818	9.29E-07	7.13E-08	4.51E-10	3.47E-10
Ljwgs_058137.1_at	-1.448744514	-1.362265034	-1.032855615	-1.080019305	1.41E-05	9.15E-05	0.000384138	0.000243357
Ljwgs_001709.2_x_at	-1.448679023	-1.476862159	-1.75052193	-1.996417528	1.03E-05	3.00E-05	1.12E-06	2.29E-07
TM1757.14.2_at	-1.448079232	-1.175346246	-1.466237169	-1.159945815	0.006509644	0.044028949	0.005649393	0.023915907
Ljwgs_019489.1_at	-1.447751985	-3.078715376	-2.930422577	-3.3759796	0.02741653	0.00023312	0.000111639	2.47E-05
TC20278_at	-1.447030972	-1.209752462	-1.034387707	-1.287719981	0.000314996	0.003746269	0.004762006	0.000799864
TM1664.3_at	-1.446462145	-1.560342999	-1.993599928	-1.960360639	9.72E-06	1.58E-05	2.33E-07	2.62E-07
Ljwgs_043147.1_at	-1.445976041	-2.060611202	-2.302822124	-2.263649795	4.36E-05	3.49E-06	2.24E-07	2.53E-07
gi45623835_at	-1.445720927	-1.747582028	-2.456632063	-2.481182391	1.06E-06	4.82E-07	1.71E-09	1.34E-09
chr3.CM0115.46_at	-1.444249641	-2.309788013	-1.703519816	-1.647099477	0.024268821	0.002269992	0.008435721	0.010186979
Ljwgs_009340.1_at	-1.441394722	-1.143329615	-1.692266562	-1.659600349	0.00024934	0.00461815	4.72E-05	5.45E-05
chr2.CM0249.25_at	-1.439869651	-2.457714658	-1.917050214	-3.006434889	0.003988575	0.00010722	0.000342515	3.07E-06
Ljwgs_010170.1_at	-1.439847478	-1.796999319	-1.653026577	-2.063424137	0.006974706	0.003264401	0.00238788	0.000342743
Ljwgs_018758.1_at	-1.438651247	-2.125293059	-1.562532306	-1.692713636	3.91E-05	2.08E-06	1.49E-05	5.84E-06
chr6.TM1657.16_at	-1.437405058	-1.883956554	-2.442737179	-2.377999157	1.52E-05	2.92E-06	3.19E-08	3.97E-08
Ljwgs_018126.1_at	-1.43704182	-1.766021885	-2.024037864	-1.93274344	3.46E-06	1.34E-06	6.01E-08	9.62E-08
chr5.CM0569.33_at	-1.436575906	-1.53489307	-2.332711188	-2.320241692	0.000863846	0.001319121	6.38E-06	6.37E-06
chr5.CM0089.90.2_at	-1.435674249	-1.991946877	-2.045728971	-2.367209958	1.67E-05	1.70E-06	2.82E-07	4.59E-08
Ljwgs_026772.2_x_at	-1.435658755	-1.897831277	-1.442398334	-1.694981415	0.000739201	0.000166166	0.000653737	0.000140177
Ljwgs_060603.2_at	-1.435584945	-2.126008367	-1.981411062	-2.33803027	3.89E-05	2.00E-06	1.02E-06	1.39E-07
chr6.CM0055.16_at	-1.435229345	-2.511644878	-3.201287325	-3.330034625	2.31E-06	1.33E-08	1.32E-10	7.48E-11
gi45402657_at	-1.434753312	-1.109906679	-1.30099908	-1.563119861	1.24E-06	7.30E-05	3.41E-06	3.90E-07
gi28301673_at	-1.434642698	-2.267740092	-2.063434964	-2.607064845	0.014278952	0.001200704	0.000920571	0.000101079
Ljwgs_032952.1_at	-1.434492327	-1.967846349	-2.170832113	-2.386738039	4.55E-05	5.55E-06	4.21E-07	1.29E-07
gi45578434_at	-1.434359264	-2.066481199	-2.436404133	-2.97169468	0.003580431	0.000462769	2.66E-05	2.85E-06
Ljwgs_093140.1_at	-1.43413143	-1.833882723	-2.369255772	-2.210405445	9.25E-07	2.17E-07	2.08E-09	4.39E-09
Ljwgs_016709.1_at	-1.43269363	-1.307299925	-2.061670576	-1.855164191	0.000729717	0.003900323	1.92E-05	5.46E-05
Ljwgs_027909.1_at	-1.432375236	-1.63365254	-1.805076694	-1.942765154	7.84E-08	6.99E-08	4.40E-09	1.59E-09
Ljwgs_033749.1.1_at	-1.431958605	-1.577028919	-1.163110072	-1.119368684	1.15E-06	1.53E-06	1.08E-05	1.53E-05
Ljwgs_012477.2_at	-1.431950606	-1.722398787	-1.962619597	-1.929309367	0.002976802	0.001746089	0.00018085	0.000203848
TM0599.9_at	-1.431441387	-2.053466046	-1.779916293	-2.105634974	2.64E-05	1.89E-06	2.19E-06	2.96E-07
Ljwgs_014349.2_at	-1.430669617	-2.157823114	-1.899290748	-2.320161944	1.22E-05	4.65E-07	4.54E-07	3.94E-08
Ljwgs_007448.2_at	-1.430266529	-1.677112557	-1.342028183	-1.546010955	0.000277254	0.000186576	0.000460328	0.000115822
chr1.CM0544.39_at	-1.42979084	-1.352252824	-2.492281243	-2.809279088	0.002899903	0.009931865	1.50E-05	3.79E-06
Ljwgs_057664.1_at	-1.429246436	-2.316970349	-1.875870099	-2.985664052	0.001276139	4.18E-05	9.75E-05	5.75E-07
chr3.CM0282.98_at	-1.42861149	-1.483637943	-1.047468815	-1.35752154	2.73E-05	6.28E-05	0.000519297	4.00E-05
Ljwgs_137608.1_s_at	-1.428499607	-2.984210738	-3.274057616	-3.134921627	0.02061397	0.000170017	1.84E-05	2.74E-05
gi45638713_at	-1.428232858	-2.077432785	-2.577407117	-2.272374616	0.037127015	0.00820377	0.000564768	0.001603922
chr1.TM0688.20_at	-1.427856871	-1.783111484	-1.569503279	-2.047194384	1.95E-06	6.12E-07	5.98E-07	2.37E-08
Ljwgs_041234.1_at	-1.427126915	-2.596459107	-2.253287001	-2.105931833	0.001943393	2.16E-05	2.50E-05	4.77E-05
Ljwgs_076243.1_at	-1.426270558	-1.225754767	-1.034021953	-1.333034392	6.01E-05	0.000764957	0.001113196	0.000103564
chr2.CM0249.3_at	-1.425949918	-1.578170628	-1.528588403	-1.723786437	0.004466456	0.004993688	0.002493264	0.000894383
Ljwgs_007953.1_at	-1.425606242	-1.834709422	-1.346318489	-1.5016581	6.74E-08	1.41E-08	1.24E-07	3.03E-08
chr2.TM1766.10_at	-1.425424893	-1.765395803	-2.030968568	-2.499978759	0.001971079	0.000883135	7.39E-05	7.71E-06
Ljwgs_040068.1_at	-1.424956377	-2.422218495	-1.861269318	-2.203674217	6.11E-05	6.89E-07	3.16E-06	4.26E-07
TM1729.13_at	-1.424311535	-1.994977857	-2.342772527	-2.859649502	4.14E-06	3.53E-07	1.13E-08	8.63E-10
gi45638240_at	-1.423057233	-2.558918591	-3.136500989	-3.510250614	0.012168993	0.000305996	1.09E-05	2.93E-06
chr5.CM0357.61_at	-1.422104067	-1.334388086	-1.003380201	-1.075849226	0.000398027	0.001865339	0.006252839	0.003641498
gi45576816_at	-1.421369247	-1.233347269	-1.470762964	-1.438756686	1.42E-08	3.23E-07	8.57E-09	9.97E-09
Ljwgs_132154.1_at	-1.42030255	-1.923159189	-1.839158363	-1.841239735	5.56E-06	7.13E-07	2.67E-07	2.44E-07
gi45352738_at	-1.420118465	-1.500911317	-1.591800168	-2.234581107	9.17E-08	2.01E-07	2.17E-08	2.95E-10
Ljwgs_024011.1_at	-1.419687047	-1.673822532	-1.705889636	-1.851291323	0.028179327	0.021788053	0.008956498	0.004909319
TC12540_at	-1.419558703	-1.842286054	-1.930013359	-1.785638417	6.29E-05	1.45E-05	2.08E-06	4.70E-06
Ljwgs_104182.1_s_at	-1.418623757	-2.380395804	-1.43348345	-1.633780465	0.000947215	2.01E-05	0.000799377	0.000234957
Ljwgs_015095.1_s_at	-1.418283702	-2.008773708	-1.618212983	-2.023570267	9.95E-06	7.75E-07	2.09E-06	1.47E-07
gi45411112_at	-1.418034756	-1.385674425	-1.768118852	-1.830281189	0.00014464	0.000542289	1.38E-05	8.89E-06
Ljwgs_061978.2_at	-1.41794631	-1.70542908	-1.814474576	-2.278956678	6.54E-06	3.23E-06	3.64E-07	2.21E-08
TM0561.13_at	-1.417334304	-1.615385002	-2.011948865	-2.64390246	0.000543871	0.000480905	1.55E-05	6.80E-07
chr5.CM0019.47_s_at	-1.416847543	-1.389829261	-3.052744739	-3.314496896	0.000725187	0.00223439	2.03E-07	7.04E-08
TC18023_at	-1.416607735	-1.389673898	-1.820785902	-1.645711377	0.000108169	0.000399156	7.14E-06	2.01E-05
Ljwgs_012585.2_at	-1.416122221	-1.87526089	-1.867317341	-1.967403923	0.002173462	0.000549861	0.000177314	0.000101524
Ljwgs_062725.1_at	-1.416112351	-1.36811947	-1.406495978	-2.144907324	9.32E-05	0.000400182	9.23E-05	8.87E-07
chr2.CM0237.3_at	-1.415733714	-1.729805612	-1.940122761	-1.671216564	0.009811424	0.005558841	0.000838517	0.002757787
chr2.CM0060.1_at	-1.41561108	-1.429177697	-2.31809856	-2.073535485	0.000531354	0.001332093	3.12E-06	1.01E-05
Ljwgs_019136.1_at	-1.415342173	-1.475668835	-2.228014994	-1.261252218	6.64E-05	0.000141362	4.13E-07	0.000182472
Ljwgs_096258.1_at	-1.414997719	-1.805357464	-1.192224489	-1.206434486	0.001755032	0.000604311	0.006052634	0.005368957
Ljwgs_040022.1_at	-1.414375461	-3.003220914	-3.285188149	-3.20402936	0.01348418	7.28E-05	7.34E-06	9.05E-06
gi45619091_at	-1.414320104	-1.145044595	-1.453187233	-1.324754498	4.34E-05	0.000971165	2.99E-05	7.37E-05
Ljwgs_075559.1_at	-1.414153725	-1.591839531	-1.975476835	-2.346971668	6.36E-05	6.41E-05	1.55E-06	1.97E-07
chr4.CM0297.14.1_at	-1.414112203	-2.288722743	-1.693020366	-2.487364322	0.000115503	2.49E-06	1.66E-05	2.00E-07
Ljwgs_034324.1_at	-1.413908233	-1.932791216	-1.704429759	-2.000026381	0.00254115	0.000494671	0.000492085	0.000103555
chr6.TM0957.10.1_at	-1.411540302	-1.075875378	-1.534553266	-1.675647998	0.002671923	0.033004553	0.001272428	0.000575645
Ljwgs_023473.2_at	-1.41141562	-1.253162943	-1.684191028	-1.511489554	0.0007323	0.004798963	0.000131398	0.000350249
Ljwgs_018496.1_at	-1.411255442	-1.587446199	-2.413440091	-2.982887338	0.001217439	0.001205117	5.62E-06	4.71E-07
Ljwgs_020916.1_at	-1.408989591	-2.079969153	-3.09319203	-3.357403995	0.033146274	0.006347479	7.14E-05	2.88E-05
Ljwgs_014946.1_at	-1.407997426	-1.956805409	-1.36679879	-2.63062139	0.001284501	0.000191173	0.001524273	2.10E-06
TC13741_at	-1.40795855	-2.361553469	-3.582927871	-3.77715831	0.007415359	0.000290596	9.30E-07	4.72E-07
chr6.CM0420.43_at	-1.407827599	-1.401398885	-1.275719014	-1.478023688	0.000115707	0.000371125	0.000275662	6.23E-05
Ljwgs_053092.1_at	-1.407627818	-2.022390412	-3.145672281	-3.00588372	0.000409333	3.80E-05	6.13E-08	9.74E-08
chr1.CM0098.15_at	-1.406952681	-1.33045329	-1.281257709	-1.419220096	0.004205858	0.013654541	0.007727954	0.003595809
gi45610653_at	-1.406685683	-1.913698697	-2.119080083	-2.192626117	1.52E-05	1.92E-06	1.33E-07	8.18E-08
chr3.CM0080.46_at	-1.405203381	-1.229713538	-1.650332864	-1.697917676	3.31E-06	5.06E-05	4.82E-07	3.22E-07
chr1.CM0141.21_at	-1.404943354	-1.303603375	-1.656549243	-1.87284782	0.002643174	0.010409831	0.000626467	0.000194242
Ljwgs_072098.1_at	-1.404928499	-2.029238605	-2.011627953	-2.129807904	0.000202142	1.64E-05	4.42E-06	2.18E-06
chr5.CM0456.16_at	-1.404419731	-2.317264873	-2.374968595	-2.589369371	4.89E-05	7.50E-07	1.27E-07	4.09E-08
Ljwgs_003505.2_at	-1.404300304	-1.866371513	-1.777264349	-1.919824003	4.51E-07	6.59E-08	2.57E-08	8.93E-09
chr4.CM0307.39_at	-1.403752444	-1.883432691	-2.195704733	-1.81983118	6.52E-06	9.33E-07	3.42E-08	2.88E-07
chr2.CM0191.91_at	-1.402936091	-2.084430642	-2.327501825	-2.27148668	0.00021589	1.30E-05	8.96E-07	1.11E-06
gi45402860_at	-1.400597438	-1.198430799	-1.641935075	-1.626888971	9.11E-06	0.000154684	1.40E-06	1.45E-06
Ljwgs_082453.1_at	-1.400405199	-1.771924924	-2.084157074	-2.304947314	2.88E-06	7.87E-07	2.58E-08	6.74E-09
Ljwgs_024432.1_at	-1.400248015	-2.521503968	-1.977546011	-1.61220658	0.000587287	5.15E-06	1.80E-05	0.000138628
Ljwgs_047219.2_at	-1.40018172	-1.862601619	-2.048600497	-2.236415082	0.002233609	0.00054491	6.61E-05	2.50E-05
Ljwgs_075466.1_at	-1.397297644	-1.020146694	-1.189463894	-1.585806376	2.14E-05	0.001304937	0.000102531	4.61E-06
chr1.CM0410.16_at	-1.396733745	-1.276974979	-2.40570061	-2.32336034	0.000276232	0.001681414	7.86E-07	1.10E-06
Ljwgs_030246.1_at	-1.39642807	-2.386801771	-1.900206251	-1.78670708	0.002511857	5.76E-05	0.000156844	0.000270214
gi45639254_at	-1.395607686	-1.60776877	-1.609144306	-1.699624825	0.001255417	0.001017791	0.000330737	0.0001891
Ljwgs_034470.1.1_at	-1.394379988	-1.122179033	-1.49594121	-1.614745033	1.93E-06	7.22E-05	7.81E-07	3.00E-07
Ljwgs_120711.1.2_at	-1.394194322	-1.349202903	-1.737065074	-1.568959656	0.001197868	0.003876451	0.000150772	0.000376783
TM0497.12.4_at	-1.393982076	-1.396300016	-1.664241538	-2.34566126	0.001021822	0.002594763	0.000189591	5.04E-06
Ljwgs_016178.1_at	-1.393098002	-1.337076113	-1.131127121	-1.094451313	1.05E-05	5.70E-05	8.55E-05	0.000112719
Ljwgs_027138.1_at	-1.392399386	-1.959956453	-2.105448151	-2.699955411	0.000115494	1.16E-05	1.23E-06	6.30E-08
Ljwgs_018137.2_s_at	-1.391912375	-1.422160912	-1.356280114	-1.960703921	0.0018424	0.003845397	0.002132717	7.22E-05
chr3.CM0091.84.1_at	-1.390322919	-2.151778368	-1.702385006	-2.514322843	0.000679491	3.14E-05	9.35E-05	1.29E-06
chr3.CM0701.25.2_at	-1.389637894	-2.720383595	-4.423847631	-5.102648637	0.01474598	0.000184469	2.41E-07	4.06E-08
Ljwgs_013766.1.1_at	-1.388826648	-1.68336765	-2.186758935	-2.764228638	0.001927196	0.001038111	2.54E-05	1.81E-06
Ljwgs_092630.1_at	-1.388725628	-2.005543532	-1.717907687	-2.137069606	2.10E-06	1.21E-07	1.65E-07	1.08E-08
Ljwgs_084931.1_at	-1.388477221	-1.618629456	-1.483033882	-1.276311736	0.005986702	0.004602522	0.003508097	0.009721268
chr4.CM0307.21_s_at	-1.388332979	-1.791453944	-1.882538432	-1.933595797	0.000136291	3.49E-05	5.14E-06	3.60E-06
Ljwgs_087137.1_at	-1.388244173	-1.491556564	-1.021643964	-1.298678846	2.67E-05	4.35E-05	0.000492255	4.59E-05
chr4.TM0692.14_at	-1.3882314	-1.806963468	-1.661061581	-2.548118135	0.023610497	0.009741814	0.007407274	0.000210862
gi7775243_at	-1.388123642	-1.618138388	-1.197163256	-1.589962716	6.15E-05	4.34E-05	0.00024194	1.27E-05
Ljwgs_084059.1_at	-1.38707468	-1.323857416	-1.62229044	-1.538980391	0.016882332	0.041211102	0.005815422	0.008074389
Ljwgs_026352.1_at	-1.387021475	-2.101851874	-1.930934274	-2.233215461	0.009564222	0.001008736	0.000707006	0.000178381
Ljwgs_087349.1_at	-1.38701551	-1.630144051	-1.645193821	-2.466194444	0.000483774	0.000321662	8.80E-05	1.02E-06
Ljwgs_099509.2.1_s_at	-1.386815296	-1.777082315	-1.910697733	-2.092741092	1.94E-07	4.35E-08	3.74E-09	1.09E-09
Ljwgs_080154.1.1_x_at	-1.386796194	-1.657628052	-1.098331552	-1.722021635	1.33E-05	7.04E-06	0.000135198	1.00E-06
TM1647.16_at	-1.386228245	-1.091951948	-1.30982327	-1.353881744	7.82E-08	4.95E-06	1.42E-07	8.81E-08
chr3.CM0160.21_at	-1.385831275	-1.156737613	-1.04109694	-1.062297713	3.14E-08	1.09E-06	8.16E-07	6.05E-07
Ljwgs_084061.1_at	-1.3855955	-2.274971959	-1.236876925	-1.275330226	0.001248792	3.57E-05	0.002902616	0.002204183
Ljwgs_146948.1_at	-1.385111191	-1.707696717	-2.197756737	-2.567071903	3.89E-05	1.51E-05	2.06E-07	2.94E-08
chr5.CM0095.34_at	-1.385006305	-1.924530628	1.968125501	1.129063149	0.016872038	0.00410002	0.001286782	0.046815827
Ljwgs_024001.1_at	-1.384631834	-2.432482548	-2.024994615	-2.432212576	0.004840481	0.000104489	0.000181311	2.71E-05
chr3.CM0282.132_at	-1.383760774	-1.495516905	-1.623275147	-1.619061221	0.012923246	0.0165684	0.004145895	0.004073904
chr3.CM0070.15_s_at	-1.383743377	-1.479622729	-1.040538054	-1.076647429	3.85E-07	7.22E-07	8.85E-06	5.71E-06
chr3.CM0711.21_x_at	-1.383541962	-1.390948964	-1.696643236	-1.909146669	1.43E-07	5.61E-07	1.15E-08	2.42E-09
TM0725.14.2_s_at	-1.383347265	-2.388692442	-1.702149805	-2.363516128	0.011295706	0.000400587	0.002449989	0.00012787
TM0556.22_at	-1.383292216	-1.828372691	-1.689467476	-1.351678096	6.03E-05	1.13E-05	6.59E-06	6.67E-05
chr4.TM0555.14_at	-1.381981964	-3.446743405	-4.017420296	-3.985005292	5.10E-05	5.76E-09	1.70E-10	1.74E-10
chr6.CM0013.58.2_s_at	-1.381788576	-1.623626998	-1.450811567	-1.53158173	2.24E-07	1.40E-07	1.17E-07	5.58E-08
Ljwgs_125991.1_at	-1.381617165	-2.14835721	-1.102448007	-1.050488068	5.27E-06	1.33E-07	5.40E-05	8.36E-05
Ljwgs_048941.1_at	-1.381086657	-1.96855492	-1.380085312	-1.307888445	0.024095129	0.005343929	0.023246248	0.030066521
gi1370141_at	-1.378024308	-1.641753684	-1.780299997	-1.777429201	9.70E-08	5.13E-08	4.02E-09	3.67E-09
Ljwgs_034439.1_at	-1.377364447	-1.072555967	-1.463735922	-1.190423972	0.002323928	0.026812563	0.001325986	0.006243876
Ljwgs_011361.1_at	-1.37735194	-2.284295559	-2.122044787	-2.137893699	0.000401626	8.04E-06	4.40E-06	3.81E-06
Ljwgs_016923.2_s_at	-1.377163797	-2.596410531	-3.080269141	-3.216235763	0.002852561	2.48E-05	9.01E-07	5.09E-07
Ljwgs_114621.1_s_at	-1.376317231	-1.169177841	-1.083833486	-1.079719507	0.00252272	0.017391628	0.012834553	0.012687206
chr2.CM0803.110.1_at	-1.375982427	-1.363751892	-1.147021588	-1.214402812	1.12E-05	4.35E-05	6.98E-05	3.64E-05
Ljwgs_145399.1_at	-1.373691764	-1.069703795	-1.388248476	-1.341404418	0.000431667	0.007956558	0.000361026	0.000474879
gi45412271_at	-1.373611373	-2.391996934	-1.362895768	-1.918124037	0.002928157	5.83E-05	0.00293264	0.000141206
Ljwgs_069672.1_at	-1.372793794	-1.705466489	-1.680223707	-1.699804993	5.17E-06	1.77E-06	4.73E-07	3.84E-07
Ljwgs_146892.1_at	-1.372793136	-1.76765985	-1.948930029	-2.242280362	0.006637966	0.002432055	0.000364522	9.06E-05
chr2.TM0655.2_at	-1.372234851	-1.333957946	-1.629960183	-2.207590919	5.35E-05	0.000224913	7.85E-06	2.32E-07
Ljwgs_095624.1.1_at	-1.372022897	-1.495355623	-1.246803503	-1.319951625	1.01E-08	1.54E-08	2.95E-08	1.32E-08
chr2.CM0803.123_at	-1.370936915	-1.785155914	-1.88130265	-1.920799634	0.000662188	0.000170017	2.81E-05	2.13E-05
Ljwgs_066356.1_at	-1.370925434	-1.229090899	-1.320630636	-1.056917413	6.26E-08	9.33E-07	9.02E-08	1.11E-06
TC11826_at	-1.369496506	-1.279393966	-1.150279494	-1.221004334	0.000669076	0.003026835	0.002643469	0.001584912
Ljwgs_072068.1_at	-1.368152875	-2.225591724	-2.305901841	-1.876133512	0.004877949	0.000220465	4.46E-05	0.000322346
Ljwgs_104325.1_at	-1.367976457	3.044788429	4.26588751	5.629234013	0.010107282	2.82E-05	1.52E-07	4.83E-09
TM1226.1_at	-1.367315424	-1.604951487	-1.520731673	-1.529251476	0.000900196	0.000618039	0.000321188	0.000292886
Ljwgs_015519.2_s_at	-1.366428304	-1.151628242	-1.566746239	-1.392680186	0.00084692	0.007802369	0.000226002	0.000639208
Ljwgs_037224.1_at	-1.364813564	-1.339066976	-1.264947975	-1.273133009	3.85E-06	1.77E-05	8.17E-06	7.16E-06
Ljwgs_070606.1_at	-1.364400639	-1.150961632	-2.053534536	-2.362937459	0.000736761	0.006936266	1.20E-05	2.37E-06
TM0791.7_at	-1.364115461	-1.733892448	-2.21223727	-2.227575722	2.97E-05	8.13E-06	1.17E-07	9.87E-08
chr3.CM0135.9.2_at	-1.362346595	-1.392413209	-1.553464386	-1.296993371	1.18E-06	3.63E-06	2.37E-07	1.76E-06
Ljwgs_021665.1_at	-1.361703632	-1.463690246	-1.506384594	-1.442813771	8.43E-05	0.000132417	2.75E-05	4.07E-05
chr6.TM0821.9_at	-1.361520959	-1.252757843	-1.675134841	-1.837699945	8.69E-05	0.000582573	9.05E-06	3.04E-06
Ljwgs_086090.1_at	-1.360976262	-1.625320787	-2.298767277	-2.301855498	0.028141857	0.020232257	0.000633136	0.000603632
chr4.CM0432.11_at	-1.359639569	-1.651478863	-2.101357345	-2.519461132	2.09E-06	9.03E-07	1.14E-08	1.08E-09
Ljwgs_077746.1_at	-1.358676576	-1.621500521	-2.085350232	-2.516048781	0.001600851	0.000971582	2.60E-05	3.15E-06
Ljwgs_063085.1_x_at	-1.358657504	-1.569081422	-1.347917196	-1.621607021	1.38E-07	1.06E-07	1.41E-07	1.38E-08
Ljwgs_027954.1_at	-1.358589207	-3.168774098	-4.205856613	-4.665240734	0.011220057	2.04E-05	2.01E-07	5.37E-08
Ljwgs_040673.1_x_at	-1.358460222	-1.495403363	-1.410277613	-1.593597031	4.65E-08	6.22E-08	2.73E-08	5.46E-09
Ljwgs_073119.1_at	-1.358197166	-2.036349695	-1.422996951	-1.879916951	0.016298129	0.002196451	0.011689303	0.001478044
Ljwgs_039399.1_at	-1.357494246	-1.489481542	-1.765678489	-1.75102976	2.30E-06	3.16E-06	1.01E-07	1.01E-07
chr2.CM0021.5_at	-1.355493992	-2.127590436	-2.371360134	-3.144746984	0.001234864	5.58E-05	4.45E-06	1.63E-07
chr2.TM0621.23_at	-1.354928512	-1.375345667	-1.400829136	-1.407788924	0.000251599	0.000642979	0.000169455	0.000154302
chr4.CM0073.35_at	-1.354814354	-1.024864843	-1.704933195	-1.549121618	4.74E-06	0.000284552	3.14E-07	8.85E-07
Ljwgs_048869.1_at	-1.354391079	-1.252903991	-1.338136784	-1.525180753	0.00096444	0.004487143	0.000986111	0.000296283
Ljwgs_130111.1_s_at	-1.353605572	-1.780724399	-2.109943783	-2.074575873	0.000267671	5.86E-05	2.36E-06	2.69E-06
chr4.CM0073.48_at	-1.353477792	-1.425800496	-1.656969232	-1.810984927	2.44E-05	4.88E-05	2.40E-06	8.16E-07
Ljwgs_090105.1_at	-1.353389232	-1.5997911	-1.873414427	-1.819345472	1.51E-07	8.77E-08	2.71E-09	3.52E-09
Ljwgs_069474.1_at	-1.35273902	-1.561614963	-2.072059731	-1.980848501	9.01E-05	7.05E-05	7.99E-07	1.25E-06
Ljwgs_004480.1_at	-1.351829462	-1.208847868	-1.478396504	-1.586289278	0.006899167	0.028221549	0.003431876	0.00190971
Ljwgs_066357.1_at	-1.350815533	-1.700371486	-3.098513052	-2.740181233	0.000107791	3.51E-05	8.37E-09	3.34E-08
Ljwgs_017845.1_at	-1.35079956	-2.077111435	-2.150384316	-2.092677683	2.12E-05	6.72E-07	1.00E-07	1.26E-07
TC18910_at	-1.350680866	-1.558989903	-1.929930029	-2.20254631	0.000489255	0.000385118	1.28E-05	2.77E-06
gi45634065_at	-1.35057659	-1.320314729	-1.70690085	-1.897520125	2.22E-06	1.08E-05	1.36E-07	3.47E-08
LjU14d_x_at	-1.349691216	-1.535141394	-1.37896653	-1.607311778	0.000260038	0.000234064	0.000196229	4.03E-05
CM0601.34_at	-1.349173371	-1.653293645	-1.336825496	-1.858777705	0.010381	0.005793535	0.010520422	0.000835281
gi45578277_at	-1.348217905	-1.601811453	-1.624437024	-1.914968306	0.001480971	0.000927535	0.000265009	4.98E-05
chr4.CM0333.13.1_at	-1.346965422	-1.700421607	-1.939609944	-2.058118346	8.15E-06	2.34E-06	1.16E-07	5.22E-08
gi45612861_at	-1.345565577	-1.677371777	-1.62793857	-2.692749852	0.007005907	0.00331244	0.001571422	1.17E-05
Ljwgs_035795.1_at	-1.345113401	-1.840738363	-1.075374141	-1.152050642	0.011207391	0.002786924	0.038550332	0.025930152
Ljwgs_144463.1_at	-1.3446884	-2.507258771	-2.70357658	-3.106194651	0.026131539	0.00071255	0.000109406	2.49E-05
Ljwgs_134309.1_at	-1.343152078	-1.354859126	-1.536547057	-1.847246904	4.23E-06	1.44E-05	8.36E-07	9.11E-08
gi45642209_at	-1.342925194	-1.654766622	-2.439736304	-2.36781992	0.000699684	0.000304654	1.37E-06	1.81E-06
TC12164_at	-1.342456324	-1.501092708	-2.220930752	-1.727635503	6.45E-06	7.11E-06	1.71E-08	3.11E-07
Ljwgs_008932.2_at	-1.341778856	-2.154654783	-1.334715515	-1.707139587	0.000447283	1.30E-05	0.000432031	3.71E-05
Ljwgs_026379.1_at	-1.3415736	-1.341080471	-1.338063789	-1.49258898	2.57E-06	9.83E-06	2.41E-06	6.45E-07
Ljwgs_015328.2_at	-1.338684283	-1.342986285	-1.968071413	-2.100410863	0.001531015	0.003702589	3.84E-05	1.83E-05
Ljwgs_041349.1_at	-1.3373781	-1.106150301	-1.375495527	-1.505931943	0.00041093	0.00502231	0.000292357	0.00011721
Ljwgs_118014.1_at	-1.33635575	-2.312238775	-2.923407902	-3.097133087	0.002101339	4.05E-05	7.43E-07	3.55E-07
chr1.CM0206.14_at	-1.335650166	-1.220060963	-1.271931288	-1.295503216	1.25E-06	1.31E-05	1.97E-06	1.49E-06
Ljwgs_147844.1_x_at	-1.33542652	-2.703265667	-2.860876128	-3.161320446	0.043809883	0.000835995	0.000157208	5.50E-05
chr6.CM0420.43.1_at	-1.335288897	-1.25098073	-1.323235563	-1.302228952	1.02E-07	9.10E-07	1.06E-07	1.18E-07
TM0451.13_at	-1.334381767	-1.631723569	-1.395822411	-1.362157188	0.005704535	0.003055315	0.003893843	0.004497879
Ljwgs_027431.1_at	-1.333896579	-1.175889831	-1.455656739	-1.080611101	8.76E-06	0.00011206	3.02E-06	7.02E-05
Ljwgs_010102.1_at	-1.332406977	-1.70535381	-1.595663712	-1.629401531	0.010798922	0.004422307	0.002865504	0.002348482
chr4.TM0597.14_at	-1.331758808	-1.458409445	-1.771772854	-2.550517292	0.00726962	0.008712052	0.000734546	2.00E-05
Ljwgs_057377.1_at	-1.330890935	-1.436389298	-1.662599475	-1.716704616	0.001203468	0.001671839	0.000147803	0.000102629
TC16047_at	-1.330324899	-1.531462704	-1.252408572	-1.23147734	1.08E-05	8.63E-06	1.90E-05	2.13E-05
Ljwgs_014605.1_at	-1.330319639	-1.250166932	-1.322199112	-2.097283107	2.28E-05	0.000141425	2.21E-05	1.12E-07
gi45621223_at	-1.330067492	-1.838013843	-1.095761863	-1.806969584	0.001055401	0.000161882	0.004563505	5.18E-05
chr3.CM0216.5_at	-1.328791521	-1.352232964	-1.400149828	-1.409408335	0.007613657	0.014555296	0.005013433	0.004614542
chr1.CM0361.53_at	-1.328623876	-1.92689064	-2.60463348	-2.526923018	0.029653469	0.006200336	0.000175689	0.00022449
Ljwgs_057224.1_at	-1.326944974	-2.407656742	-1.579576063	-1.485869603	0.044343233	0.002101069	0.016700925	0.02294223
Ljwgs_082628.1_at	-1.326890889	-1.541394764	-1.125512529	-1.330636583	1.49E-05	1.08E-05	7.65E-05	1.24E-05
Ljwgs_121661.1_at	-1.326648395	-1.549018686	-1.217000255	-1.943917712	0.015605355	0.012431315	0.024711238	0.000860261
Ljwgs_041197.1.1_at	-1.325777532	-1.177390326	-1.547135425	-1.37468266	0.000379415	0.002765999	7.97E-05	0.000239628
Ljwgs_025651.1.1_at	-1.324997983	-2.095769344	-4.244050105	-3.013913001	0.001684534	7.59E-05	5.81E-09	3.20E-07
TM0485.11_at	-1.324980526	-1.576343061	-1.558796654	-1.997658694	3.56E-06	1.98E-06	5.09E-07	2.48E-08
Ljwgs_067382.1_at	-1.324198982	-1.222749634	-1.320171023	-1.43062445	1.68E-06	1.54E-05	1.58E-06	5.84E-07
gi7782267_at	-1.324169836	-2.075743228	-1.159180233	-1.21369756	0.000226911	7.69E-06	0.000707469	0.000453623
chr3.TM0136.3_s_at	-1.323803315	-1.505619795	-1.649756992	-2.006002563	1.17E-05	1.06E-05	8.98E-07	8.56E-08
gi47953590_at	-1.323596876	-1.45352731	-1.276793815	-1.593280322	0.00148576	0.001784698	0.001862721	0.00025726
Ljwgs_131435.1_at	-1.323552041	-1.094350315	-1.766842021	-1.938322602	2.27E-06	6.36E-05	7.27E-08	2.16E-08
Ljwgs_072403.1_s_at	-1.323017	-1.573360159	-1.407904061	-1.196051262	2.65E-08	1.41E-08	1.14E-08	7.45E-08
Ljwgs_041159.1_s_at	-1.321811715	-1.546927421	-1.231826472	-1.370704091	0.026725232	0.021500116	0.037350097	0.020247598
TM0615.6_at	-1.318994405	-1.92382522	-1.777446177	-1.884018849	5.62E-08	2.50E-09	1.35E-09	5.88E-10
Ljwgs_051582.1_at	-1.318681904	-1.735216636	-1.882279809	-1.784415596	2.45E-06	4.24E-07	3.57E-08	6.15E-08
Ljwgs_048629.1_at	-1.31843975	-1.389796624	-1.631393532	-2.114440337	0.01846368	0.026760086	0.004327015	0.000498368
Ljwgs_022220.1_at	-1.318072108	-1.265581335	-1.303285101	-1.332927505	1.15E-06	7.01E-06	1.18E-06	8.57E-07
chr6.TM0440.14_at	-1.3178443	-1.338927651	-1.590849493	-1.679460043	6.51E-09	2.39E-08	5.80E-10	2.68E-10
gi37499743_at	-1.3178369	-1.476064465	-1.367133868	-1.262948288	4.08E-07	4.47E-07	2.43E-07	5.62E-07
Ljwgs_016835.1_s_at	-1.317315326	-1.811578807	-1.004013319	-1.256021385	0.003482788	0.000676572	0.020191514	0.004529294
TM0763.8_at	-1.316627527	-1.486402279	-1.949569182	-2.968037334	0.000447894	0.000431606	7.77E-06	5.71E-08
chr3.CM0106.58_at	-1.316338794	-1.156034559	-1.726179734	-1.831192035	5.07E-05	0.000547456	2.45E-06	1.17E-06
Ljwgs_093673.1_at	-1.315008652	-1.442505639	-1.151316597	-1.06311271	4.07E-06	5.54E-06	1.60E-05	3.50E-05
TM0683.12_at	-1.314807643	-1.234109099	-1.632077242	-1.470286091	3.39E-06	2.51E-05	2.62E-07	8.15E-07
chr2.CM0191.65_at	-1.314718464	-1.802636664	-2.164755655	-2.059299516	3.17E-05	3.79E-06	1.06E-07	1.75E-07
Ljwgs_017799.2_at	-1.31464971	-2.230584518	-1.491900938	-2.094513064	0.001064899	2.07E-05	0.000320103	9.64E-06
gi7719323_at	-1.31362428	-1.724048883	-2.225194812	-2.51201001	0.003113366	0.00088819	2.25E-05	5.68E-06
Ljwgs_050802.1_at	-1.313601762	-1.225595167	-1.251885422	-1.586050954	9.81E-05	0.000573798	0.000145581	1.19E-05
Ljwgs_055592.1_at	-1.313167533	-1.414234065	-1.070446205	-1.148329855	1.74E-05	2.80E-05	0.000130018	6.11E-05
chr4.CM0617.38_at	-1.312340548	-1.793260484	-1.528363516	-1.935897039	0.006571066	0.001490276	0.00198474	0.000240875
Ljwgs_058572.1_at	-1.312087818	-1.407148091	-1.034385807	-1.339251036	0.001762074	0.002554745	0.009538732	0.001345162
Ljwgs_044273.1_at	-1.312073814	-1.34580945	-1.551764662	-1.83698681	2.47E-05	6.45E-05	3.58E-06	4.86E-07
Ljwgs_018803.2_at	-1.311982972	-1.119334288	-1.116076706	-1.594432093	3.91E-05	0.000566508	0.000180684	4.09E-06
chr5.CM0071.31_at	-1.311866971	-1.911271742	-1.242124547	-1.709960308	0.006153174	0.000804661	0.008475435	0.000684775
chr1.CM0017.39_at	-1.311443257	-1.42218796	-1.37350374	-1.06622734	3.96E-06	6.14E-06	2.14E-06	3.22E-05
Ljwgs_127964.1_x_at	-1.310939684	-1.295880741	-1.63775754	-1.360260509	5.56E-05	0.000198987	4.69E-06	3.28E-05
chr4.CM0501.43_at	-1.3103044	-1.714621163	-1.580402712	-1.660852485	0.027693299	0.01138497	0.008549663	0.00587261
Ljwgs_075572.1_at	-1.308939315	-1.232767148	-1.527900862	-1.973957921	0.000300459	0.001418435	6.15E-05	3.71E-06
chr3.TM0984.3_at	-1.308737125	-1.814852346	-2.627765992	-3.03329417	0.011646339	0.002640865	2.74E-05	5.46E-06
Ljwgs_058507.2_s_at	-1.307575532	-1.675651105	-1.863613625	-2.368392013	0.003752933	0.001336364	0.000167107	1.35E-05
Ljwgs_051021.1_s_at	-1.307399723	-1.146353634	-1.58312066	-1.98795416	0.000219916	0.001938992	2.98E-05	2.32E-06
gi45627733_at	-1.307210744	-1.550142908	-1.465148266	-1.580410704	7.37E-06	4.22E-06	1.87E-06	7.36E-07
chr1.CM0600.3_at	-1.305241447	-1.18373622	-2.308838146	-2.297374434	0.008536121	0.030969486	6.25E-05	6.22E-05
chr5.CM0048.55.3_at	-1.304890775	-3.032730362	-2.321608795	-2.089515535	0.001174358	7.20E-07	3.44E-06	1.03E-05
chr1.CM0375.50_at	-1.303673655	-1.765465962	-1.820775013	-1.876117732	5.40E-06	6.87E-07	1.07E-07	6.88E-08
chr4.CM0265.43_at	-1.303616932	-1.687636208	-1.498157627	-1.845422187	6.34E-06	1.37E-06	1.20E-06	9.94E-08
chr5.CM0956.1_at	-1.303169937	-1.128205928	-1.691097219	-1.510865181	7.82E-05	0.000900139	4.49E-06	1.45E-05
gi7746511_at	-1.303146401	-2.107585791	-1.929256453	-2.030494464	0.017777462	0.001339251	0.000979454	0.000607501
Ljwgs_086315.1_at	-1.302094655	-1.589354343	-1.413659123	-1.738104417	0.000437249	0.000202806	0.000186416	2.18E-05
chr4.CM0025.37_at	-1.301210364	-1.598877814	-1.868062197	-2.12515125	0.000471583	0.000206103	1.16E-05	2.61E-06
Ljwgs_022153.2_x_at	-1.300575409	-1.564303916	-2.140846917	-2.193037603	0.005868097	0.003572014	7.43E-05	5.47E-05
chr1.CM0442.20_at	-1.299590278	-1.445812703	-1.072921942	-1.092412655	0.003900668	0.004202092	0.013680574	0.011826656
chr2.CM0903.26_at	-1.29921138	-2.349093776	-1.504054529	-1.987722615	0.020306239	0.000631447	0.007749746	0.000871364
chr2.CM0201.12_x_at	-1.298287344	-1.408891764	-1.464784827	-1.5927091	0.008219615	0.010436699	0.003297579	0.001646375
chr1.CM0361.28_at	-1.298101561	-1.551714772	-1.942333098	-1.933096751	1.31E-06	6.83E-07	1.03E-08	9.78E-09
CM1257.12.2_s_at	-1.297535355	-1.367618302	-1.61352167	-1.648275636	0.000116878	0.000219227	1.12E-05	8.32E-06
Ljwgs_019165.2_at	-1.297324602	-1.436934384	-1.705867606	-1.870809323	4.95E-07	6.19E-07	1.78E-08	5.13E-09
TC9573_at	-1.296579266	-1.635700287	-1.492923515	-1.421095042	6.70E-08	1.78E-08	1.14E-08	1.85E-08
chr1.TM0507.17_at	-1.296433911	-2.51695324	-2.125657902	-2.336125475	0.001003704	4.44E-06	6.95E-06	2.27E-06
Ljwgs_016450.1_at	-1.293345151	-1.616622	-1.514256682	-1.424679371	3.39E-05	1.13E-05	5.65E-06	1.03E-05
Ljwgs_011343.2_at	-1.292891026	-2.069905201	-1.910614453	-1.893610421	0.002179139	9.21E-05	5.78E-05	5.98E-05
Ljwgs_060112.1_at	-1.29163048	-1.708493477	-1.860629915	-2.211129252	0.000771272	0.000173193	2.03E-05	2.87E-06
Ljwgs_064078.0.1_at	-1.291212403	-1.749494235	-1.120389605	-1.207693857	0.001368083	0.000261911	0.0039097	0.002119291
chr2.CM0132.17_at	-1.29092671	-1.365073603	-1.525348753	-1.601916037	0.000358862	0.000624795	6.60E-05	3.75E-05
gi50657593_at	-1.290881762	-2.132610893	-2.539179561	-2.956154253	0.012138168	0.000658122	3.62E-05	6.69E-06
Ljwgs_034280.1_at	-1.290865088	-1.184139406	-1.177054566	-1.003132575	3.03E-08	3.49E-07	8.34E-08	4.97E-07
chr5.TM0698.7_at	-1.290809099	-1.68963266	-2.474992157	-2.27138199	1.41E-05	2.74E-06	6.71E-09	1.72E-08
chr6.TM0317.2_at	-1.290717688	-1.4126573	-1.202030576	-1.012363427	6.10E-06	8.49E-06	1.22E-05	7.01E-05
Ljwgs_007242.2_at	-1.290434452	-1.621951447	-1.264471029	-1.673089574	0.003153238	0.001295963	0.00348073	0.000314737
chr6.CM0118.56_at	-1.290430732	-1.314802221	-1.835526774	-1.252300154	0.002370335	0.004959803	9.45E-05	0.002719593
Ljwgs_119630.1_s_at	-1.289885006	-1.512451173	-1.618391656	-1.345504975	0.001347694	0.000940216	0.000161471	0.000842961
Ljwgs_138232.1_s_at	-1.28971095	-1.220391939	-1.152160123	-1.38206618	0.0121703	0.032910452	0.022855044	0.007095987
Ljwgs_037172.1.1_at	-1.28922476	-1.543181033	-1.611178591	-2.299418856	0.000147068	8.09E-05	1.37E-05	2.29E-07
Ljwgs_007458.1_at	-1.288274278	-1.770672714	-1.634755854	-2.08583292	0.001400001	0.0002346	0.000151354	1.15E-05
Ljwgs_024364.1_at	-1.288134378	-1.979460866	-1.231375174	-1.513815134	0.011304222	0.001111174	0.014327105	0.003357575
chr6.CM0013.58.1_at	-1.287833188	-1.619424791	-1.284699748	-1.263314159	1.14E-06	3.26E-07	1.06E-06	1.20E-06
Ljwgs_118373.1_x_at	-1.287623021	-1.151645036	-1.572058367	-1.544216057	1.95E-06	2.48E-05	1.78E-07	2.02E-07
Ljwgs_024159.1_at	-1.287547219	-1.004662584	-1.746267158	-1.495072388	0.000225434	0.004828902	9.11E-06	4.48E-05
Ljwgs_140655.1_at	-1.287178224	-1.261872619	-1.259019251	-1.343356751	1.87E-05	7.81E-05	2.14E-05	1.00E-05
Ljwgs_048252.1_at	-1.286965338	-1.544742897	-2.139604656	-2.134148105	0.000141468	7.56E-05	5.30E-07	5.06E-07
Ljwgs_085157.1_at	-1.286603848	-1.630432038	-1.978037069	-2.160880063	2.10E-05	5.86E-06	1.48E-07	4.72E-08
chr3.CM0164.2_at	-1.286413658	-1.493958838	-1.693833913	-2.230569292	0.02364392	0.019766268	0.003752596	0.000360393
chr5.TM0913.17_at	-1.286120114	-1.68727205	-2.30518068	-2.275426876	2.02E-07	3.43E-08	1.45E-10	1.60E-10
chr3.CM0634.22_at	-1.285650909	-1.348143628	-2.54352612	-3.109380176	0.016880433	0.025343879	6.00E-05	6.65E-06
Ljwgs_056207.1_x_at	-1.285594507	-1.305327017	-2.068000498	-1.669281217	0.004467854	0.009099161	6.38E-05	0.000475988
Ljwgs_051488.1_s_at	-1.285178641	-1.665305298	-1.800785461	-1.907346843	0.007090732	0.002497353	0.000448019	0.000253442
gi45632546_at	-1.284585676	-1.102966438	-1.825848379	-1.761474868	2.26E-06	4.33E-05	3.44E-08	4.79E-08
CM0601.35_at	-1.283297623	-2.264596306	-2.165221679	-2.409019014	0.001182123	1.56E-05	6.28E-06	1.77E-06
chr3.TM0436.20_at	-1.28223309	-1.764814056	-1.091117906	-1.405396441	0.000942821	0.00014798	0.00324787	0.000370288
chr4.CM0194.31_at	-1.281678385	-1.611480912	-2.131791929	-2.359281036	5.61E-05	1.79E-05	1.80E-07	4.94E-08
Ljwgs_004719.1_at	-1.281567324	-1.707059063	-2.585552245	-2.463934123	0.002305486	0.000558486	2.14E-06	3.47E-06
chr1.CM0133.84_at	-1.281081389	-1.644628022	-1.718125511	-1.643820106	1.15E-07	2.51E-08	3.04E-09	4.69E-09
Ljwgs_013357.2_at	-1.2810758	-1.359774856	-1.209394511	-1.457668337	0.000483976	0.000801551	0.000743402	0.00012587
TM0379.10_at	-1.280417979	-1.358372358	-1.867762192	-1.669859512	3.37E-07	6.96E-07	3.32E-09	1.18E-08
TC15422_at	-1.280206555	-2.718333856	-2.088643017	-2.353679788	0.023477138	0.000180466	0.000640818	0.000205432
Ljwgs_050722.1_at	-1.279579194	-1.45168676	-1.769042765	-1.637506858	0.000174005	0.000160946	5.49E-06	1.20E-05
chr3.CM0711.21_at	-1.279070535	-1.455380936	-1.454196092	-1.647131913	2.00E-05	1.80E-05	4.46E-06	1.01E-06
chr3.CM1468.19_at	-1.278419954	-1.978841759	-1.239157636	-1.112865522	0.00051465	2.26E-05	0.000625617	0.001514354
chr3.CM0196.28_at	-1.278067088	-2.337045817	-3.148119201	-2.794336385	0.044155693	0.001961877	3.93E-05	0.000124621
Ljwgs_037966.0.1_s_at	-1.27751601	-1.349527715	-1.410758804	-1.547508808	1.35E-07	2.95E-07	3.86E-08	1.12E-08
chr4.CM0831.31_at	-1.277296195	-1.751265699	-1.650789377	-1.792799762	9.68E-07	9.95E-08	4.39E-08	1.46E-08
Ljwgs_011084.1_at	-1.277157768	-1.175400693	-1.129470939	-1.153340034	1.96E-08	2.22E-07	7.83E-08	5.56E-08
chr6.CM0314.44_at	-1.277133215	-1.876444885	-3.25063128	-2.986775803	4.24E-05	2.41E-06	7.33E-10	1.87E-09
chr1.CM0147.33_at	-1.276951385	-1.92527826	-2.45123999	-2.741031819	0.001403849	9.69E-05	1.86E-06	4.80E-07
Ljwgs_034011.2_at	-1.27644489	-1.180412692	-1.14653119	-1.177511645	1.64E-08	1.78E-07	5.44E-08	3.60E-08
TC9952_at	-1.275820066	-1.288011674	-1.426196155	-1.684146622	8.67E-09	3.38E-08	2.01E-09	2.30E-10
gi45350476_at	-1.275013309	-2.258446445	-2.756958118	-2.653917869	0.000164938	1.36E-06	2.92E-08	4.16E-08
Ljwgs_021570.1_at	-1.274863913	-1.560553602	-1.472921042	-1.488208819	0.00012358	5.39E-05	2.61E-05	2.21E-05
Ljwgs_021005.1_s_at	-1.273877763	-1.459436893	-2.061565435	-1.417715165	0.013409659	0.011968687	0.000292495	0.006079566
Ljwgs_069018.1_x_at	-1.273329578	-1.917677457	-2.036454427	-2.539862751	0.005615407	0.000539458	9.27E-05	8.58E-06
chr3.CM0111.13_at	-1.271979612	-1.194285828	-1.003246018	-1.200478833	5.03E-05	0.000294252	0.000458018	7.87E-05
chr5.CM0211.2_at	-1.271378062	-1.961472195	-2.114695141	-2.683006243	6.96E-06	1.98E-07	1.74E-08	8.30E-10
chr1.CM0496.21_at	-1.271288292	-1.413630636	-1.906382278	-1.72632417	0.000526782	0.000581243	8.23E-06	2.26E-05
chr1.CM0088.82_at	-1.271146492	-1.194387379	-1.100127569	-1.390595731	0.000208806	0.001054449	0.00072423	7.61E-05
Ljwgs_100696.1_at	-1.270711854	-1.269904851	-1.087098172	-1.267631549	4.71E-07	1.91E-06	2.56E-06	4.10E-07
Ljwgs_027386.1_at	-1.270583441	-1.018185342	-1.229935694	-2.04940054	0.005986092	0.044202283	0.007100553	8.83E-05
Ljwgs_075099.1_at	-1.270535802	-1.805204705	-1.708002759	-2.255099627	0.017118519	0.003538733	0.00207467	0.000170781
gi45409874_at	-1.269904483	-1.053490365	-1.081913592	-1.076712472	0.00526032	0.034088654	0.014501667	0.014424619
chr2.TM0053.28_s_at	-1.269819345	-2.147014079	-1.572050789	-1.958151225	2.15E-05	2.26E-07	1.85E-06	1.36E-07
gi50657593_s_at	-1.269693873	-1.967117573	-2.239480577	-2.371854081	0.002313365	0.00013617	9.60E-06	4.81E-06
gi45618643_at	-1.269057722	-1.07764064	-1.733843836	-1.392517109	0.006304574	0.034490855	0.000481962	0.002908173
Ljwgs_070054.1_s_at	-1.267572671	-1.280347367	-1.218994037	-1.429351246	6.60E-07	2.36E-06	9.40E-07	1.38E-07
Ljwgs_028965.1_at	-1.267388418	-1.691349201	-1.901135339	-1.963298232	0.00018513	3.42E-05	2.36E-06	1.53E-06
TC19132_at	-1.267098814	-2.050162757	-1.533671363	-2.275941629	0.008550365	0.000492626	0.001994359	5.04E-05
chr4.CM0659.48_at	-1.267052348	-1.515594056	-1.601341095	-2.052503375	0.001683351	0.001007962	0.000196546	1.48E-05
Ljwgs_027999.1_at	-1.266858535	-1.553293867	-1.443430072	-1.467304549	2.98E-09	1.10E-09	5.48E-10	4.00E-10
Ljwgs_033113.1_at	-1.263843157	-1.317583532	-1.18967551	-1.409182821	6.62E-07	1.65E-06	1.20E-06	1.58E-07
chr1.CM0375.38_at	-1.263754438	-1.352438977	-1.85500131	-1.411271394	6.83E-05	0.000113183	9.50E-07	1.87E-05
chr6.CM0055.80_at	-1.263458713	-1.40993371	-2.05125621	-1.824225688	4.79E-05	5.27E-05	2.00E-07	7.17E-07
gi45400299_at	-1.263276822	-1.182764618	-1.702622129	-1.705321666	6.31E-06	4.57E-05	1.92E-07	1.74E-07
chr5.TM1493.2_at	-1.262473397	-1.751023473	-2.226281698	-1.631012533	0.00147682	0.00022957	5.18E-06	0.000128756
Ljwgs_083919.1_at	-1.262334427	-1.423150777	-1.174401764	-1.010139461	2.65E-05	2.62E-05	5.12E-05	0.000216537
Ljwgs_012660.1_at	-1.262096431	-1.365439843	-1.806877607	-1.994531657	0.018099718	0.022727913	0.001336697	0.000550263
Ljwgs_024918.1_at	-1.261794033	-1.201042266	-1.169638968	-1.047255039	4.21E-05	0.000219811	8.38E-05	0.000234197
chr2.TM0053.28_at	-1.260367092	-2.038677929	-1.597464224	-1.826439603	1.53E-06	2.25E-08	8.96E-08	1.61E-08
gi45610861_at	-1.259525803	-1.015476972	-1.602859864	-1.055080096	4.05E-05	0.000948688	2.69E-06	0.000206552
Ljwgs_086526.1_at	-1.257958977	-1.097052151	-1.024426036	-1.093648211	3.18E-05	0.000386187	0.000225892	0.000114667
chr6.CM0140.11_at	-1.257920631	-1.107719209	-2.077977438	-1.350293439	0.008705929	0.03653993	0.000127246	0.004888947
BM1551.4_at	-1.256479331	-1.220888335	-1.31753809	-1.187421673	3.28E-07	1.86E-06	1.74E-07	5.36E-07
Ljwgs_018709.1_at	-1.254416028	-2.251682068	-1.654263028	-2.100394799	0.001887283	2.40E-05	0.000149913	1.20E-05
Ljwgs_046339.1_at	-1.253451178	-1.503853148	-1.120761796	-1.851407527	0.020732379	0.0141726	0.036653611	0.001212181
Ljwgs_033059.1_at	-1.252809801	-2.270059271	-2.370299756	-2.136821517	7.51E-05	4.18E-07	5.48E-08	1.74E-07
gi45350731_at	-1.252427179	-1.240956552	-1.522007249	-1.71113569	0.000237124	0.000750375	3.12E-05	8.38E-06
Ljwgs_051439.1_at	-1.252416257	-1.362495556	-1.312457777	-1.426393427	7.07E-05	9.97E-05	4.02E-05	1.57E-05
Ljwgs_092086.1.1_s_at	-1.251475841	-1.215747201	-1.238993312	-1.079588009	1.47E-05	6.86E-05	1.49E-05	5.98E-05
Ljwgs_013173.2_at	-1.250709116	-1.164743047	-1.224168961	-1.348599348	0.006123567	0.020437174	0.006732225	0.003216671
Ljwgs_131343.1_x_at	-1.250647574	-1.514926642	-1.042624424	-1.510456479	8.55E-06	3.87E-06	5.39E-05	8.70E-07
chr4.CM0265.50_at	-1.25043149	-1.112721787	-1.609905921	-1.72987866	0.001493947	0.008532594	0.000142305	6.63E-05
Ljwgs_062617.1_at	-1.250239996	-1.09069923	-1.440973857	-1.253124239	2.66E-06	4.29E-05	4.79E-07	2.22E-06
Ljwgs_000187.1_at	-1.249991085	-1.113668477	-1.050340223	-1.095408585	2.66E-07	3.95E-06	1.79E-06	1.04E-06
chr5.CM0052.22_at	-1.249607955	-1.615892631	-1.1957297	-1.014883062	1.66E-07	3.34E-08	2.56E-07	1.57E-06
chr1.CM0295.31_at	-1.2495957	-1.442466383	-1.232508315	-1.341223208	0.000476058	0.000374324	0.000496561	0.00021816
Ljwgs_124988.1_at	-1.249459601	-1.623111202	-2.039813182	-1.94179515	0.002326321	0.000701284	2.22E-05	3.52E-05
gi28194505_at	-1.248837626	-1.563758617	-2.898722403	-2.46398908	0.000276446	9.89E-05	2.38E-08	1.51E-07
Ljwgs_104182.1_at	-1.248269059	-2.55235287	-1.203352476	-1.279659557	0.000995027	2.48E-06	0.001254412	0.000718513
Ljwgs_081029.1_at	-1.24809859	-1.978237122	-1.464673218	-2.130399154	0.001175399	4.75E-05	0.000261388	5.16E-06
Ljwgs_003142.4_at	-1.247704887	-1.71301628	-1.917125223	-2.157102551	7.88E-05	1.00E-05	6.63E-07	1.57E-07
chr3.CM0602.65_at	-1.247385627	-1.184848011	-1.380418887	-1.249940247	0.001210298	0.004499209	0.000462232	0.001067015
chr1.BM1697.16_s_at	-1.246095937	-1.219219594	-1.423008125	-1.500383152	0.000182558	0.000661914	4.49E-05	2.44E-05
chr2.TM1646.10.1_at	-1.245250246	-1.68577545	-1.723620637	-1.797426108	0.0050206	0.001179977	0.000319847	0.000206486
chr4.CM0297.14_at	-1.244541622	-2.289598151	-1.927227124	-2.682209859	0.011080883	0.00021495	0.000332017	1.11E-05
Ljwgs_017999.1_at	-1.244061548	-1.675784802	-1.61219702	-1.336812612	0.002582802	0.000574595	0.000258224	0.001309414
Ljwgs_103618.1_at	-1.243980451	-2.264655104	-1.041770952	-1.070304044	0.013747728	0.000327969	0.035992198	0.030162925
Ljwgs_047028.1_at	-1.243752556	-1.587355052	-2.168418666	-2.427999509	0.040626523	0.020790767	0.000893788	0.000313318
chr4.CM0073.98.3_at	-1.24369337	-1.398740909	-1.454102658	-1.559206364	0.005890716	0.00585671	0.001692833	0.000910282
chr2.TM0621.21_at	-1.243276583	-1.102976715	-2.037250955	-2.256804453	0.000546011	0.003763462	3.20E-06	9.38E-07
chr1.CM0800.7.1_at	-1.242738891	-1.114356772	-1.288998627	-1.488474336	5.91E-08	8.77E-07	3.53E-08	5.45E-09
Ljwgs_090900.1_at	-1.242625911	-1.622711843	-1.332149461	-1.243990764	4.29E-06	8.23E-07	1.79E-06	3.66E-06
Ljwgs_051202.2_at	-1.242562278	-1.426054766	-1.697624184	-1.542088034	2.28E-05	1.88E-05	6.37E-07	1.80E-06
chr5.CM0328.67.2_at	-1.242550224	-1.894198961	-1.667822856	-1.86690846	1.06E-06	3.12E-08	3.09E-08	6.96E-09
gi45612399_at	-1.242401201	-1.82572119	-1.596947649	-1.774316856	2.64E-05	1.43E-06	1.50E-06	4.16E-07
Ljwgs_027843.1_at	-1.241659778	-1.103795965	-2.314452646	-1.955372415	0.000112393	0.000979829	1.07E-07	7.02E-07
chr5.CM0344.52_at	-1.241647531	-2.048907236	-2.172993913	-2.072026321	0.005314326	0.000215203	3.41E-05	5.27E-05
Ljwgs_054634.1_at	-1.240337747	-1.337018209	-1.154010708	-1.246544531	5.07E-05	7.86E-05	9.64E-05	4.16E-05
chr1.CM0231.49.1_s_at	-1.240038014	-2.207637993	-2.327069375	-2.719513673	0.000461813	4.35E-06	5.54E-07	8.32E-08
chr5.CM0071.14_at	-1.239604786	-1.540255828	-1.449821662	-1.691271184	7.64E-06	2.63E-06	1.19E-06	1.88E-07
Ljwgs_015067.1_at	-1.238956528	-1.054872727	-1.277296345	-1.395345927	0.001707853	0.012695548	0.001239402	0.000557178
chr1.CM0318.62.1_at	-1.238062357	-2.094787197	-2.372316201	-2.285944947	0.000725962	1.33E-05	7.81E-07	1.12E-06
chr2.CM0308.34_at	-1.237952437	-2.220697621	-2.063499239	-1.904502403	0.000105837	6.98E-07	3.66E-07	8.59E-07
Ljwgs_031101.0.1_x_at	-1.237487805	-1.185314836	-1.526810873	-1.184204038	0.008382139	0.022651752	0.001665684	0.010322675
Ljwgs_039468.1_at	-1.237049611	-1.153766904	-1.491538201	-1.439254325	9.64E-05	0.000567373	1.27E-05	1.75E-05
chr3.CM0701.8_at	-1.236447224	-1.60164115	-2.184066689	-2.366747968	5.67E-05	1.32E-05	9.00E-08	3.11E-08
Ljwgs_026901.2_at	-1.236205908	-1.030503219	-1.311326478	-1.228765401	0.001621403	0.01389256	0.000920047	0.001538768
chr1.TM1265.20_at	-1.235611659	-2.288467844	-1.675350887	-2.084988853	0.043966648	0.001759714	0.007146308	0.001309526
Ljwgs_054039.1_at	-1.235414146	-1.675810094	-1.264658824	-1.435468108	0.000361697	5.94E-05	0.000268619	7.45E-05
Ljwgs_093467.1_at	-1.234774061	-1.350345507	-1.122780131	-1.051932095	6.99E-07	1.01E-06	1.89E-06	3.71E-06
TC16913_at	-1.234478471	-1.463985127	-1.35166864	-1.581245717	0.00027158	0.000164249	0.000104854	1.96E-05
TC8471_at	-1.234433975	-1.360237074	-2.110148897	-2.380359784	0.001467176	0.0017126	7.22E-06	1.76E-06
Ljwgs_056724.1_s_at	-1.234416198	-1.503506672	-1.217862824	-1.095838576	7.31E-07	3.02E-07	7.78E-07	2.43E-06
TM0638.5.2_at	-1.23367706	-1.521113662	-1.083511341	-1.152971746	0.000218219	9.01E-05	0.000662458	0.000364231
Ljwgs_083114.1.1_at	-1.232923064	-1.442930493	-1.850795842	-2.281191761	0.000634186	0.000442714	1.02E-05	9.15E-07
Ljwgs_015270.1_at	-1.232897912	-1.070784166	-1.067580869	-1.425228273	0.009844822	0.042827547	0.022663839	0.003242801
Ljwgs_101871.1_at	-1.231969579	-1.170241338	-1.251112105	-1.404362018	0.000123017	0.000600304	9.77E-05	2.83E-05
Ljwgs_013997.1_at	-1.230732989	-2.266595163	-2.565459767	-2.879416184	0.00124721	1.06E-05	6.15E-07	1.49E-07
gi45639971_at	-1.230019979	-1.032272677	-1.281922619	-1.384053055	4.50E-05	0.00073405	2.67E-05	1.10E-05
Ljwgs_027188.1_at	-1.229793148	-1.224590329	-1.001580057	-1.079344648	2.24E-06	8.93E-06	1.95E-05	8.18E-06
Ljwgs_124586.1_at	-1.22954434	-1.407982038	-1.268892531	-1.79400247	8.84E-06	7.46E-06	5.70E-06	9.91E-08
Ljwgs_051322.1_at	-1.228785492	-1.284013259	-1.283809671	-1.361953553	2.76E-07	6.78E-07	1.52E-07	6.92E-08
chr1.CM0122.38_at	-1.228756413	-1.652188282	-2.035655064	-2.065852506	1.63E-08	1.92E-09	2.65E-11	2.09E-11
CM0680.11.2_at	-1.227634929	-1.336658253	-1.602524648	-1.726612188	1.55E-08	2.41E-08	5.24E-10	1.87E-10
Ljwgs_089926.0.1_at	-1.227401257	-1.630229796	-2.459945433	-2.176793111	0.001495932	0.000349642	1.24E-06	4.67E-06
chr2.CM0120.10_at	-1.226502214	-1.444168487	-2.384229259	-1.878624484	3.39E-05	2.13E-05	1.56E-08	2.44E-07
CM0355.1_at	-1.22648604	-1.61317469	-1.693611366	-1.202258243	0.024098706	0.009306416	0.002678603	0.024966077
chr4.TM0832.2.1_at	-1.225775321	-1.389005844	-1.271878684	-1.246089195	0.019536684	0.018813608	0.015077746	0.016458265
chr6.CM0314.43_at	-1.225546438	-1.576704649	-2.001813585	-1.670523372	3.30E-06	7.47E-07	9.55E-09	7.80E-08
chr5.CM0494.13_at	-1.225380894	-1.363739845	-1.638530034	-1.324258462	0.000388834	0.000428127	1.98E-05	0.000165136
gi7750027_at	-1.225099244	-1.488562654	-1.936686889	-2.290554156	0.008095639	0.004696393	0.0001745	3.05E-05
chr1.CM0050.40_at	-1.224564408	-1.604549876	-1.305577585	-1.541912256	0.003554893	0.001047711	0.002042695	0.000476266
Ljwgs_138474.1_s_at	-1.223832949	-1.162730511	-1.639328124	-1.765173045	0.000105626	0.000522029	4.40E-06	1.79E-06
chr4.TM1169.2.1_at	-1.223210569	-1.38310916	-1.48005298	-1.545748576	3.90E-06	3.81E-06	4.06E-07	2.27E-07
TM0845.15_at	-1.223055126	-1.802096778	-1.345418229	-1.535212176	4.64E-07	1.98E-08	1.41E-07	2.63E-08
chr4.CM0042.98_at	-1.222731554	-1.38123031	-1.727116894	-1.997824598	2.27E-05	2.21E-05	4.32E-07	7.30E-08
chr4.CM0307.38_at	-1.221791158	-1.954607448	-1.943725666	-2.331786402	3.35E-06	5.90E-08	1.35E-08	1.27E-09
chr2.CM0210.26.1_at	-1.22167771	-1.331743283	-2.177199431	-2.06754403	0.00011666	0.000158781	1.89E-07	3.18E-07
chr6.CM0539.14_at	-1.221552489	-1.670843007	-1.574098097	-1.808755091	0.001808656	0.000331882	0.000177719	4.20E-05
Ljwgs_080131.1_at	-1.221012471	-1.954974819	-2.424574477	-2.501467377	3.24E-07	4.92E-09	6.66E-11	4.22E-11
Ljwgs_107146.1_s_at	-1.219189917	-1.138629545	-1.458893187	-1.222752866	5.93E-07	5.05E-06	6.60E-08	4.84E-07
TC8038-5_at	-1.2180124	-1.330361899	-1.545773812	-1.460510278	0.029407326	0.03436287	0.006522337	0.009256908
chr4.CM0073.87_x_at	-1.217852181	-1.602141655	-1.376255226	-1.179818675	3.89E-06	6.86E-07	8.85E-07	4.77E-06
chr1.CM0982.29.1_at	-1.217744026	-1.372291713	-1.169549322	-1.104042347	3.23E-08	3.28E-08	4.75E-08	8.72E-08
Ljwgs_126616.1_at	-1.217380483	-1.459353154	-1.445078517	-1.411326765	4.25E-06	2.17E-06	5.52E-07	6.75E-07
chr1.TM0812.10_at	-1.216642577	-2.896582457	-1.70024545	-1.566075843	0.019782648	4.37E-05	0.001858615	0.003389898
gi45574673_at	-1.215146047	-1.428883882	-1.751419045	-1.384010125	0.001159965	0.000787763	3.34E-05	0.000325886
chr3.CM0091.67_at	-1.214978173	-2.582496534	-2.327515131	-3.307429246	0.000272233	3.01E-07	2.27E-07	2.97E-09
Ljwgs_130427.1_s_at	-1.213978613	-1.121138387	-1.075788349	-1.043695557	2.26E-07	2.29E-06	8.34E-07	1.10E-06
Ljwgs_044441.1_at	-1.213974403	-1.415225159	-1.389191211	-1.636070266	0.01133532	0.008981874	0.004265953	0.001130349
gi29966981_at	-1.212880331	-1.203459274	-1.023908359	-1.546719741	0.000768115	0.002150269	0.002877466	6.82E-05
gi28208267_at	-1.212477434	-1.479116039	-1.921594075	-1.872781561	2.60E-07	1.04E-07	9.06E-10	1.11E-09
Ljwgs_027744.1_at	-1.21212103	-1.45169806	-1.189380365	-1.01582976	7.37E-05	3.97E-05	8.26E-05	0.000358358
Ljwgs_086857.1_at	-1.211983863	-3.352065264	-1.353352043	-1.270228859	0.007597362	1.65E-06	0.003262077	0.005012931
Ljwgs_031631.1_at	-1.211333616	-1.883088498	-1.950645601	-2.148477185	0.000584232	2.51E-05	4.25E-06	1.33E-06
Ljwgs_027521.1_at	-1.211174553	-1.845599516	-2.011031145	-1.702926824	0.000805438	4.52E-05	4.55E-06	2.61E-05
chr1.TM0862.11.1_at	-1.211173882	-1.180642926	-1.910015001	-1.238909229	0.001489669	0.004475494	1.78E-05	0.001107421
Ljwgs_016589.1.1_at	-1.21090447	-1.089008807	-1.534760937	-1.058205627	9.16E-05	0.00074295	6.93E-06	0.000297815
Ljwgs_124169.1_at	-1.210020949	-1.040163034	-2.097454735	-1.822780361	0.000107676	0.00125191	2.37E-07	1.11E-06
Ljwgs_055314.1.1_at	-1.209836274	-1.141208055	-1.055507648	-1.160248806	1.61E-05	9.97E-05	6.15E-05	2.16E-05
Ljwgs_001820.1_at	-1.209024693	-1.502387344	-1.73010897	-1.666915421	1.81E-08	5.62E-09	1.92E-10	2.82E-10
chr1.CM0122.12_at	-1.208848509	-1.646647173	-1.77410335	-2.28244767	0.001860568	0.000357068	5.07E-05	3.13E-06
chr5.CM0359.18_at	-1.208705548	-1.387272315	-1.533682382	-1.743483018	3.97E-05	3.27E-05	2.72E-06	5.86E-07
chr5.CM0158.41_at	-1.205285154	-2.126941011	-2.143110091	-3.03020537	0.004655829	9.46E-05	2.37E-05	4.63E-07
Ljwgs_041275.1_at	-1.205196767	-1.329959546	-1.902040439	-2.164540043	0.026578071	0.02954028	0.001036688	0.000317106
Ljwgs_040687.1_s_at	-1.204898475	-1.48491222	-1.188633346	-1.130544732	4.40E-06	1.65E-06	4.68E-06	7.66E-06
chr3.CM0111.38_at	-1.204216505	-1.584455879	-1.190423626	-1.339569781	6.95E-05	1.39E-05	7.24E-05	1.99E-05
chr5.CM0200.89_at	-1.203553511	-2.772965242	-3.946830954	-4.158562044	0.020853796	6.67E-05	3.37E-07	1.70E-07
Ljwgs_017663.1_at	-1.203276809	-1.530827668	-3.320183131	-3.743708212	0.009721309	0.004101324	5.87E-07	1.35E-07
TC15345_at	-1.203151149	-1.11787575	-1.332008498	-1.76878382	8.69E-05	0.000534525	2.81E-05	1.15E-06
Ljwgs_040290.1_at	-1.201265144	-1.381402075	-1.444806537	-1.635929106	0.001069177	0.000878765	0.000185922	5.13E-05
Ljwgs_045783.1_x_at	-1.201254991	-1.624019646	-1.552047372	-2.94527471	0.035226915	0.012372051	0.007314684	2.41E-05
chr1.CM0231.75_at	-1.200385468	-1.223914231	-1.198925497	-1.276804968	2.18E-06	6.71E-06	2.00E-06	9.15E-07
chr1.CM0318.72.1_at	-1.199596815	-2.384208083	-1.415174378	-1.572462464	0.000564122	1.64E-06	0.000109734	3.55E-05
chr3.CM0216.60_at	-1.199364609	-1.679030199	-1.470565884	-1.408695305	1.44E-06	1.18E-07	1.25E-07	1.90E-07
gi45355175_at	-1.199298524	-1.267014076	-1.145764174	-1.151503367	5.39E-05	0.000102056	7.91E-05	7.12E-05
TM1226.3_at	-1.199159018	-1.426771528	-1.290472569	-1.472586243	0.000835672	0.000507323	0.000400711	0.000109255
Ljwgs_035120.1_at	-1.195406551	-1.339815325	-1.48441505	-2.081061381	0.013927482	0.014268391	0.002958159	0.000148206
Ljwgs_144412.1_s_at	-1.195367168	-1.464681185	-1.073698306	-1.055784455	7.29E-05	3.09E-05	0.000193303	0.00021746
chr3.CM0106.30_s_at	-1.195322587	-2.359727045	-2.18965562	-2.867913884	0.046555069	0.001152415	0.000745275	5.47E-05
chr2.TM0417.1_at	-1.195037715	-1.189894005	-1.896174276	-2.351783237	0.010326826	0.021753773	0.000239697	2.63E-05
TM0843.35.1_x_at	-1.194949221	-2.142047309	-3.715597822	-3.911211516	0.022427305	0.000788254	7.18E-07	3.68E-07
Ljwgs_029442.1_at	-1.194870192	-1.167331822	-1.706705145	-1.463474648	0.000138621	0.000522168	2.93E-06	1.50E-05
Ljwgs_051413.1_at	-1.194573201	-1.409952325	-1.791028088	-1.990501601	0.000438781	0.000280015	6.61E-06	1.90E-06
chr1.TM0454.15_at	-1.194347976	-1.738104129	-1.509419064	-1.640487659	2.58E-06	1.37E-07	1.59E-07	5.44E-08
Ljwgs_044855.1_at	-1.190260038	-1.175898742	-1.672640254	-2.106294786	0.001173984	0.003261973	4.40E-05	3.44E-06
chr2.TM1646.10.1_x_at	-1.189941331	-1.927809222	-1.669622212	-1.633626536	0.03055501	0.002856557	0.003321604	0.003762811
CM0345.66.2_at	-1.189838778	-1.526839713	-1.738783856	-2.112089481	0.000839309	0.000253283	1.93E-05	2.12E-06
chr1.CM0123.6_at	-1.188839585	-1.241365526	-1.373420789	-1.543134289	0.000402932	0.000776852	9.37E-05	2.67E-05
Ljwgs_037567.1_at	-1.188761922	-1.584670433	-1.197991094	-1.669006335	0.00077471	0.000161828	0.000668238	2.53E-05
chr5.CM0773.1_at	-1.188210509	-1.19250879	-1.852093754	-2.337356035	0.014794511	0.02858719	0.00047908	4.79E-05
Ljwgs_059954.2_at	-1.187884521	-1.955563271	-1.505700022	-1.582396321	0.00195094	6.08E-05	0.000227574	0.000134582
TC13182_at	-1.187793791	-1.433697318	-2.076720255	-2.008010631	0.0013509	0.000734578	5.05E-06	6.88E-06
chr2.CM0056.17_at	-1.187754887	-2.104850998	-1.609617617	-1.691234995	0.001909116	2.78E-05	0.000116806	6.77E-05
chr3.TM1144.11_at	-1.187467538	-1.845224931	-2.129216909	-2.185834065	0.00070783	3.16E-05	1.61E-06	1.12E-06
chr1.TM0688.6_at	-1.187174618	-1.66072409	-2.029073429	-2.292046891	0.000358575	4.31E-05	1.18E-06	2.69E-07
Ljwgs_092676.1_at	-1.187109809	-1.525922099	-1.040344087	-1.022980897	5.61E-07	1.23E-07	2.31E-06	2.62E-06
chr2.CM0120.20_at	-1.186680899	-1.228000245	-1.422111692	-1.441438242	1.47E-06	3.88E-06	1.66E-07	1.30E-07
chr1.CM1409.12_at	-1.18666892	-1.140307898	-1.951444819	-1.500295393	0.016322729	0.03878173	0.000339853	0.003032649
TC11337_at	-1.186320159	-1.275670079	-1.876441839	-1.798990051	2.97E-05	4.77E-05	1.56E-07	2.36E-07
Ljwgs_012435.3_at	-1.185910231	-1.357666886	-1.032467487	-1.28479228	0.000548278	0.000465564	0.001658532	0.000231206
Ljwgs_122481.1_at	-1.185353862	-1.657543275	-3.079500244	-2.92988541	6.33E-05	6.46E-06	9.37E-10	1.54E-09
Ljwgs_044337.1_at	-1.184692195	-1.804840049	-1.502823419	-1.454782373	0.028432028	0.004099051	0.006258054	0.007561889
Ljwgs_141917.1_at	-1.184186925	-1.057572973	-1.739493102	-1.77595179	0.004662581	0.020854808	0.000165545	0.000128458
chr4.CM0004.5.1_at	-1.183575601	-1.075941969	-1.234793517	-1.248281554	0.010759947	0.036587384	0.007736881	0.0069396
chr1.TM1542.5_at	-1.182920263	-1.035274963	-1.066388322	-1.215289206	3.39E-06	5.17E-05	9.77E-06	2.14E-06
Ljwgs_077452.1_at	-1.182592354	-1.8678919	-2.024616583	-2.083892915	0.008897764	0.000643337	9.24E-05	6.57E-05
Ljwgs_017188.1_at	-1.181796372	-1.381062273	-1.000592503	-1.11266204	2.45E-06	1.66E-06	1.41E-05	4.13E-06
TC17516_at	-1.181145469	-1.027158501	-1.290328462	-1.482741855	1.81E-05	0.00024059	6.27E-06	1.22E-06
TC12463_at	-1.181096614	-1.651500294	-1.835110997	-1.795909668	0.003675589	0.000622821	6.97E-05	8.17E-05
chr6.CM0013.58.2_x_at	-1.180259755	-1.612231808	-1.662565	-1.591859612	1.88E-07	1.96E-08	2.76E-09	4.24E-09
chr5.CM0328.33_at	-1.180047216	-1.051360006	-1.140888241	-1.321396533	6.74E-06	8.03E-05	8.94E-06	1.62E-06
Ljwgs_107966.1_at	-1.179627487	-1.511404236	-2.14004063	-1.952497562	0.004849222	0.001777034	2.04E-05	5.04E-05
Ljwgs_092060.1_at	-1.179600318	-1.713254783	-1.266200171	-1.520627088	0.000149316	1.11E-05	6.90E-05	9.35E-06
chr3.CM0106.19_at	-1.179538767	-1.524922427	-1.324197828	-1.656516905	6.37E-07	1.31E-07	1.52E-07	9.29E-09
chr4.CM0046.27_at	-1.179094128	-2.103264853	-1.817414775	-2.030165932	0.000224272	1.81E-06	2.17E-06	5.71E-07
chr1.CM0001.70_at	-1.178076055	-2.054758716	-2.733008024	-2.232039977	0.002926093	5.73E-05	6.16E-07	5.74E-06
chr4.TM0597.32_at	-1.178058073	-2.44597874	-2.823442216	-2.835002307	0.000258254	3.72E-07	1.48E-08	1.25E-08
chr5.CM0953.35_at	-1.177725016	-1.311754655	-1.137111146	-1.197390564	0.003596493	0.00384089	0.004417166	0.002892852
Ljwgs_083539.1_at	-1.176998588	-1.639080721	-1.72881639	-1.387824892	0.012529483	0.002788696	0.000636743	0.003697551
Ljwgs_063098.1_at	-1.176653893	-1.406448559	-1.750356872	-1.711335425	0.000505226	0.000287424	8.55E-06	1.02E-05
Ljwgs_015291.1_at	-1.17599918	-1.199355583	-1.131019444	-1.137203881	0.00140798	0.003020479	0.001807327	0.001668292
Ljwgs_068911.1_at	-1.175856432	-1.439160861	-2.945769696	-3.330395149	0.039031868	0.025153556	2.53E-05	6.32E-06
Ljwgs_041422.1_at	-1.17543718	-1.096381766	-1.01243919	-1.031851717	2.28E-05	0.000151857	9.65E-05	7.57E-05
TM0801.5_at	-1.174591172	-1.347566393	-1.138973386	-1.335422663	5.95E-06	4.94E-06	7.64E-06	1.19E-06
Ljwgs_089924.1_s_at	-1.173711784	-1.884665472	-1.719051113	-1.33270974	0.008703584	0.000540493	0.000395798	0.003226136
chr4.CM0079.23_s_at	-1.173438404	-1.271789537	-1.297472856	-1.400575358	0.011677048	0.014727519	0.005653476	0.003104159
TM0762.17_at	-1.172507959	-1.70679123	-2.028200136	-2.083506962	0.00616305	0.000812688	4.79E-05	3.41E-05
chr1.CM0105.92_at	-1.172314122	-1.751437577	-1.43244804	-1.918022857	0.003907537	0.000369353	0.000721478	4.20E-05
Ljwgs_042965.1_at	-1.171246115	-1.256529125	-1.288552478	-1.400764396	5.72E-06	9.93E-06	1.79E-06	6.41E-07
Ljwgs_030602.1_at	-1.171124372	-1.731893075	-1.838535618	-2.082637509	8.72E-08	3.36E-09	3.16E-10	6.19E-11
gi45641102_s_at	-1.170157074	-1.321166658	-2.161964773	-2.202567998	2.49E-05	2.43E-05	2.02E-08	1.44E-08
Ljwgs_047313.2_s_at	-1.169875952	-2.813862833	-2.777625558	-3.102115973	0.01066639	1.36E-05	3.81E-06	1.01E-06
Ljwgs_017653.2_at	-1.169416299	-1.498322623	-2.398933497	-2.411633015	2.33E-05	5.81E-06	5.20E-09	4.33E-09
Ljwgs_022183.2_at	-1.168345719	-1.494334296	-1.759382329	-1.652353545	5.18E-06	1.27E-06	4.17E-08	8.11E-08
chr4.CM0006.48_at	-1.167464308	-1.542484065	-1.275098336	-1.193274265	2.26E-05	3.98E-06	7.89E-06	1.52E-05
Ljwgs_009614.1_at	-1.167092114	-1.282364646	-1.1767272	-1.514951627	0.000383928	0.000474601	0.000328049	2.52E-05
gi10952509_at	-1.167003328	-1.116672476	-1.043259783	-1.426107018	0.000110502	0.000509567	0.000298978	1.19E-05
chr5.CM0328.59_at	-1.165857868	-1.938526096	-1.939437066	-1.694301608	0.001564074	4.17E-05	1.07E-05	4.22E-05
TM0548.13_at	-1.165271445	-1.619714122	-1.61260169	-1.841935339	0.000314447	3.98E-05	1.07E-05	2.29E-06
Ljwgs_103227.1_at	-1.164676509	-1.041212182	-2.160091327	-1.95820125	3.51E-05	0.000335459	2.87E-08	8.49E-08
Ljwgs_007141.1_at	-1.164178452	-1.059503693	-2.3238432	-2.375924759	0.003535711	0.014962346	4.52E-06	3.32E-06
Ljwgs_056211.1_at	-1.164161439	-1.394285391	-1.50115615	-1.110721623	0.000688157	0.000389647	5.64E-05	0.00092126
chr2.CM0056.12_s_at	-1.164110583	-1.140227794	-1.662806	-1.842514856	0.002397799	0.00663762	9.20E-05	3.03E-05
chr2.CM0168.31_s_at	-1.16351457	-1.277843529	-1.915798148	-1.705185886	0.002607763	0.003101472	2.37E-05	7.51E-05
Ljwgs_036603.1_at	-1.163258737	-1.657516472	-2.235531816	-2.272491176	0.000159221	1.45E-05	1.14E-07	8.62E-08
chr1.CM0033.36_x_at	-1.162696324	-1.405281236	-2.295816434	-2.071145858	0.040351444	0.027909848	0.000289714	0.000708969
Ljwgs_092895.1_s_at	-1.162008606	-1.354692951	-1.122912333	-1.120163222	5.81E-06	4.03E-06	7.76E-06	7.50E-06
TC13662_at	-1.160790378	-2.17107354	-2.430158815	-1.977768682	0.039038206	0.001330669	0.000156151	0.000982749
Ljwgs_005372.1_at	-1.16074026	-1.79554541	-2.205781018	-2.162341266	0.000172976	6.52E-06	1.44E-07	1.68E-07
Ljwgs_098314.1_at	-1.159602029	-1.628012394	-1.063404171	-1.036158223	0.006304574	0.001137604	0.010710929	0.01221476
Ljwgs_048382.1_s_at	-1.159435094	-1.108138871	-1.084662247	-1.031278601	2.46E-05	0.000129002	4.49E-05	7.16E-05
Ljwgs_033793.1_at	-1.15691556	-1.126546364	-1.161923678	-1.04674584	0.000154602	0.000594248	0.000137707	0.000353565
TM0445.32_at	-1.156852453	-1.061349007	-2.413210408	-2.480742296	0.001862674	0.008372544	1.08E-06	7.35E-07
Ljwgs_019851.1_at	-1.1565348	-1.061378482	-1.076503206	-1.554792952	1.53E-05	0.00012497	2.99E-05	4.67E-07
chr2.CM0608.65_at	-1.156306033	-2.137190166	-1.186029913	-1.591117387	0.00095167	7.15E-06	0.00070478	4.00E-05
Ljwgs_048198.2_at	-1.155872003	-2.035070248	-1.58454755	-1.565838553	0.04635771	0.002859552	0.00715145	0.007496243
TM1442.8_at	-1.155385143	-1.43298707	-1.489007765	-1.635952309	4.58E-07	1.53E-07	2.10E-08	5.94E-09
Ljwgs_040462.1_at	-1.155355787	-1.46182299	-1.036582685	-1.395096788	0.002244528	0.000845923	0.004813105	0.000403819
TC13084_at	-1.154991699	-1.863711316	-2.172374131	-2.28619784	0.000582726	1.69E-05	7.26E-07	3.74E-07
Ljwgs_014259.1_at	-1.154662126	-1.373203763	-1.295529301	-1.328646944	7.87E-05	4.55E-05	2.20E-05	1.58E-05
TM1549.9_at	-1.153729349	-1.678218434	-2.177160432	-2.476538367	0.009304283	0.001367447	3.65E-05	8.68E-06
Ljwgs_038315.0.1_at	-1.153339163	-1.247792477	-1.17427697	-1.52099146	0.000725954	0.00100686	0.000570946	4.49E-05
Ljwgs_115315.1_at	-1.152584036	-1.194119008	-1.650872635	-1.706856464	0.014042256	0.022867347	0.000930939	0.00067466
TC12022_at	-1.152572759	-1.395673236	-1.847368987	-1.41137547	0.001484782	0.000790333	1.49E-05	0.000218425
TM0379.17_s_at	-1.149907195	-1.088398649	-1.744807649	-1.574076586	7.24E-07	5.29E-06	4.62E-09	1.46E-08
gi45610719_at	-1.149490901	-1.162112487	-1.252423601	-1.240514705	2.93E-06	9.91E-06	1.01E-06	1.05E-06
chr2.CM0132.12_at	-1.148200996	-1.354670983	-2.54905658	-2.709171235	0.000262706	0.000166669	3.81E-08	1.64E-08
chr1.CM0195.22_s_at	-1.147090164	-1.408652389	-1.57979455	-1.077222916	2.54E-05	1.01E-05	6.52E-07	4.21E-05
chr2.CM0608.39_at	-1.146860087	-1.081017831	-1.277374086	-1.057927736	2.65E-06	1.90E-05	7.07E-07	5.60E-06
chr5.TM1667.24_at	-1.146817222	-1.180873012	-2.081748549	-2.028573492	0.000719446	0.001500475	1.43E-06	1.80E-06
Ljwgs_014101.3.1_at	-1.146409739	-1.986083656	-1.122127041	-1.65544684	0.000171998	1.84E-06	0.000195576	3.12E-06
TM1441.27.1_s_at	-1.145990927	-1.04356044	-1.171520703	-1.065517919	4.27E-08	5.35E-07	3.01E-08	8.56E-08
chr5.CM0072.13.4_at	-1.145208836	-1.104810525	-1.302728946	-1.093129539	0.000409856	0.001531142	0.000111118	0.000553617
chr1.CM0016.7_at	-1.145032403	-1.542115803	-1.727794359	-1.933810808	2.10E-06	2.74E-07	1.54E-08	3.45E-09
chr3.TM0506.25_at	-1.144614594	-1.417639028	-1.519648576	-1.440654133	0.001608905	0.000709802	0.000115682	0.000184863
Ljwgs_014097.1_at	-1.144577398	-1.752879998	-1.340589481	-1.515656127	0.004058978	0.000307122	0.001082232	0.000352858
Ljwgs_012532.3_at	-1.144115479	-1.65608163	-1.428634727	-1.452208452	0.008653908	0.001300051	0.001568508	0.001322747
chr2.CM0201.8.1_at	-1.143725293	-1.496908325	-1.598272215	-1.42568249	0.005285206	0.001648481	0.000312449	0.000839334
Ljwgs_005373.1_s_at	-1.143495887	-1.156757653	-1.604494132	-1.544146379	2.55E-05	7.66E-05	5.30E-07	7.69E-07
gi45629311_at	-1.143399241	-1.384248927	-1.707063192	-1.726287962	0.000199111	9.83E-05	2.71E-06	2.24E-06
Ljwgs_022134.1_s_at	-1.143301016	-1.241287553	-1.293462992	-1.221840598	0.007456486	0.009451265	0.00288954	0.004275246
chr1.TM0688.17_at	-1.14202548	-1.198601007	-1.326588898	-1.35033994	8.17E-07	1.89E-06	1.32E-07	9.80E-08
Ljwgs_016575.2_at	-1.141543823	-1.259214719	-1.016806473	-1.309848347	0.000429038	0.000510261	0.001089031	0.000101712
Ljwgs_048975.2_at	-1.139695029	-1.521079734	-1.875249477	-2.079865806	0.000683279	0.00013869	4.07E-06	1.17E-06
Ljwgs_083364.1_at	-1.139687382	-1.234603437	-1.457663307	-1.313416527	0.000866697	0.001182462	8.04E-05	0.000211485
Ljwgs_030453.1_at	-1.139593589	-1.301554594	-1.589368168	-2.009442667	2.23E-06	1.94E-06	4.22E-08	2.16E-09
Ljwgs_011125.2_at	-1.139294108	-1.899102069	-2.056455344	-2.011474883	0.000154602	2.51E-06	2.28E-07	2.72E-07
gi45641750_at	-1.138800338	-1.866639479	-2.149094696	-2.481925331	0.002598762	9.13E-05	5.38E-06	9.86E-07
CM1257.35_at	-1.138693876	-1.43561327	-1.143344301	-1.255845938	2.36E-06	6.68E-07	2.04E-06	6.51E-07
Ljwgs_034489.2_s_at	-1.138060857	-1.732958474	-1.97986885	-2.070259897	0.002953645	0.000218006	1.57E-05	9.09E-06
Ljwgs_042307.1_at	-1.137952165	-1.139928518	-1.613045648	-1.261158857	1.01E-05	3.56E-05	1.76E-07	2.77E-06
chr4.TM0238.4_at	-1.137410341	-2.152520567	-1.779691323	-2.264320939	0.001783723	1.27E-05	2.45E-05	1.61E-06
Ljwgs_011217.1_at	-1.136365737	-1.032323971	-1.798957378	-1.433759258	0.00924696	0.032701616	0.000209199	0.001512924
Ljwgs_034607.1_at	-1.135719012	-1.872856635	-2.08731887	-1.865106617	0.047419473	0.004845954	0.000749563	0.001864445
Ljwgs_043241.1_at	-1.133883541	-1.390058282	-1.833479559	-2.426913405	0.002772273	0.001383313	3.12E-05	1.33E-06
Ljwgs_026333.1_s_at	-1.133852548	-1.907898083	-2.642417815	-3.075803515	0.020388289	0.001174515	1.51E-05	2.64E-06
chr6.CM0037.61.1_s_at	-1.133603353	-2.182075768	-1.450299538	-1.793631606	0.020214736	0.000356588	0.003790847	0.000644809
TM0759.28.2_x_at	-1.133171172	-1.461291848	-1.302214428	-1.095850664	0.002335329	0.000749769	0.00068282	0.002752164
Ljwgs_038659.1_at	-1.132433427	-1.045111296	-1.22427187	-1.039777313	3.06E-06	2.73E-05	1.15E-06	6.83E-06
chr4.CM0042.60_at	-1.131421317	-1.409386784	-1.181835415	-1.030681534	2.61E-06	8.50E-07	1.45E-06	6.36E-06
gi45607248_at	-1.131166606	-2.303367743	-2.345568114	-2.1953082	0.022787042	0.000255698	6.28E-05	0.000115634
Ljwgs_021181.1_s_at	-1.13004125	-1.974929581	-2.453957432	-2.471697155	4.44E-05	3.45E-07	5.54E-09	4.51E-09
gi45619078_at	-1.128159184	-1.761659626	-2.560985296	-2.155846116	0.017552082	0.001753344	1.52E-05	8.60E-05
CM0680.11_s_at	-1.127992039	-1.067060736	-1.418937557	-1.592930037	1.74E-05	0.000104139	1.22E-06	3.02E-07
gi45608908_at	-1.127577205	-1.347107678	-1.042469247	-1.390759118	0.022459939	0.015847253	0.033068	0.00543859
chr6.CM0041.16_at	-1.12711726	-1.393380672	-1.913673886	-1.882846862	0.016763196	0.009266863	0.000263795	0.000294581
chr5.CM0239.35_at	-1.126676844	-1.704045244	-2.515013876	-2.270996532	0.005008636	0.000450002	2.18E-06	6.45E-06
Ljwgs_004620.2_at	-1.12624086	-1.105191102	-1.351879321	-1.461612783	1.56E-05	6.56E-05	1.87E-06	7.17E-07
chr1.CM0192.34_x_at	-1.126184452	-1.689256469	-1.450443866	-1.44325207	7.58E-06	2.98E-07	3.94E-07	3.86E-07
Ljwgs_118521.1_at	-1.123888769	-1.595840197	-1.445661362	-1.677979264	0.012200343	0.002323184	0.001897063	0.000511934
chr4.CM0026.18_at	-1.123575948	-1.542697933	-2.718696536	-2.776130899	3.32E-05	3.92E-06	1.03E-09	7.06E-10
chr1.CM0064.64.2_at	-1.123174089	-1.557949407	-1.733183013	-1.699489234	0.004801783	0.000910964	0.000106588	0.000122917
Ljwgs_053699.1_at	-1.121961977	-2.100179511	-2.458456735	-2.838239719	0.002609449	2.37E-05	9.96E-07	1.76E-07
chr1.CM0029.47_at	-1.12157809	-1.532099515	-1.325262985	-1.444090589	1.64E-05	1.97E-06	2.34E-06	8.26E-07
Ljwgs_016679.1_at	-1.120524375	-1.768154335	-2.324882511	-2.537150769	0.018695368	0.001758611	4.38E-05	1.64E-05
gi29968572_at	-1.120250351	-2.113632192	-2.125605607	-2.40125793	0.010241575	0.000150895	4.01E-05	1.03E-05
Ljwgs_017326.1_at	-1.119040628	-1.429200092	-1.700741027	-1.457979157	4.48E-05	1.20E-05	3.96E-07	2.17E-06
gi45640687_at	-1.118084569	-1.696045065	-2.519513102	-2.418034929	0.049985693	0.00934941	0.000126261	0.000179063
chr5.CM0494.31.2_at	-1.117787611	-1.281760554	-1.346610148	-1.51275572	3.77E-07	3.12E-07	3.85E-08	8.36E-09
Ljwgs_015149.2_at	-1.117015637	-2.195218489	-1.614231781	-2.028595396	0.035519463	0.000748105	0.003313525	0.00047578
chr1.CM0145.23_at	-1.116907361	-1.879669347	-2.430058781	-2.166292091	0.006610469	0.000239658	4.53E-06	1.50E-05
Ljwgs_090330.1_at	-1.116007627	-2.213176612	-1.417723192	-1.927894602	0.006125064	4.32E-05	0.000880783	4.53E-05
Ljwgs_105522.1.1_s_at	-1.115860855	-1.434102334	-2.373636171	-2.418671159	0.000576114	0.000165795	1.73E-07	1.28E-07
Ljwgs_044934.1.1_s_at	-1.114772142	-1.397979884	-1.970437989	-1.256609636	0.000443508	0.000159047	1.04E-06	0.000125466
Ljwgs_031438.1_at	-1.113950515	-1.832940671	-1.530795489	-1.703239272	0.000457875	1.03E-05	1.79E-05	5.27E-06
TC18234_at	-1.113236485	-2.035371851	-1.887815506	-1.82636912	0.000130786	7.19E-07	3.86E-07	5.22E-07
gi45609903_at	-1.112430503	-1.66947878	-2.344583583	-2.089692653	0.000677043	4.30E-05	2.37E-07	8.36E-07
Ljwgs_063719.1_at	-1.112382567	-1.623397228	-2.220648217	-2.154935721	0.004715063	0.000574595	6.94E-06	9.05E-06
chr6.CM0041.29_at	-1.1114337	-2.028197875	-2.076849496	-1.378812246	0.029552049	0.001043212	0.00027526	0.007412082
Ljwgs_047028.1_s_at	-1.111272845	-1.428574664	-1.190784014	-1.242058066	0.000639016	0.00018509	0.000314649	0.000202622
Ljwgs_033715.1_s_at	-1.110227564	-1.749895722	-1.279359537	-1.459725802	0.046379113	0.006464628	0.021324705	0.009167072
chr1.CM0029.10_at	-1.107685987	-2.058230903	-2.71147304	-3.378393341	0.044864509	0.001771535	4.33E-05	3.81E-06
Ljwgs_040938.1_at	-1.106630431	-1.183129599	-1.199782819	-1.583586736	0.036740182	0.047052328	0.023002851	0.003603404
gi45351903_at	-1.105127798	-1.796128552	-1.727216623	-2.303915732	0.003489588	0.000144071	6.11E-05	2.56E-06
gi45617023_at	-1.104424735	-1.056865639	-1.507336439	-1.299713441	0.000456674	0.001797481	1.92E-05	8.45E-05
chr5.CM0096.89_at	-1.102258304	-1.178376253	-1.602659281	-2.025458437	0.011018883	0.015156133	0.000582932	5.93E-05
chr1.TM1124.7_s_at	-1.10156795	-1.373645915	-1.431901307	-1.600411644	0.005509457	0.002535463	0.000632905	0.000219271
chr2.CM0056.61_at	-1.099991829	-1.235554034	-1.305492467	-1.245006147	1.36E-05	1.41E-05	1.84E-06	2.95E-06
chr2.CM0060.72_at	-1.098412566	-1.532756373	-1.575524076	-1.859290208	0.011475248	0.002470139	0.000695251	0.000143977
Ljwgs_009872.1.1_at	-1.096949732	-1.697089659	-1.858424615	-1.79895559	0.010656421	0.000972079	0.00013409	0.000174978
Ljwgs_045743.1_at	-1.096505922	-1.525031216	-1.972596103	-2.299994272	0.014701089	0.003439778	0.000123304	2.42E-05
chr3.CM0711.21_s_at	-1.096417851	-1.481262291	-1.998263511	-2.043315179	2.42E-05	3.36E-06	2.31E-08	1.58E-08
chr3.CM0091.59_at	-1.096253112	-2.146814521	-2.709556329	-2.700560401	0.005461732	4.16E-05	7.82E-07	7.58E-07
chr3.CM1220.35_at	-1.095959197	-1.542500631	-1.426668592	-1.520727675	2.81E-05	2.50E-06	1.39E-06	6.26E-07
chr2.CM0060.74.1_at	-1.095411365	-1.189315907	-1.179337513	-1.404099217	0.012052006	0.015025958	0.007038798	0.001850643
chr3.CM0127.36_at	-1.094763956	-1.335379571	-2.14728614	-1.104715862	0.014331128	0.008540869	4.95E-05	0.012524292
Ljwgs_029540.1_at	-1.094575724	-1.496190051	-1.756875324	-1.88283095	0.003287046	0.00066765	4.26E-05	1.94E-05
Ljwgs_025543.1_at	-1.094189022	-1.252221685	-1.240776953	-1.10482783	0.000917735	0.000783779	0.000274023	0.000754362
chr5.CM0071.101_at	-1.094062774	-1.41170477	-1.874164612	-1.703280147	4.98E-05	1.20E-05	1.11E-07	3.12E-07
chr5.CM0494.31.1_at	-1.093912346	-1.202736442	-1.314784818	-1.425748135	4.03E-09	5.75E-09	3.83E-10	1.28E-10
Ljwgs_026718.1_at	-1.093844951	-1.19498127	-1.622919446	-1.082672659	0.03031885	0.03532365	0.002126754	0.029811489
Ljwgs_057815.2_s_at	-1.093620078	-2.008759776	-1.977337505	-2.391807237	0.026269045	0.000817703	0.000304367	4.46E-05
Ljwgs_017861.1_at	-1.093614052	-1.168296016	-1.682367433	-1.685396752	2.88E-07	5.48E-07	1.46E-09	1.27E-09
Ljwgs_007507.1_at	-1.093570061	-1.921024801	-2.319221856	-2.502194933	0.025745507	0.001157413	6.25E-05	2.68E-05
TM1644.18_at	-1.092293538	-1.370758657	-1.153270496	-1.344672723	0.02322699	0.012102543	0.016268489	0.005747552
chr3.CM0115.32_at	-1.092117418	-1.572164688	-1.418905021	-1.81394657	0.0090662	0.00144339	0.001192763	0.000121808
chr3.TM0388.23_at	-1.09015701	-1.202638294	-1.977335711	-1.652526774	2.69E-06	3.48E-06	2.10E-09	1.72E-08
CM0680.11.4_at	-1.089614937	-1.370922836	-1.51635439	-1.598245281	0.020935398	0.010622641	0.002075193	0.001302878
Ljwgs_041488.1_at	-1.089420453	-1.059394959	-1.653326475	-1.763224916	7.41E-05	0.000304326	7.15E-07	3.15E-07
Ljwgs_136793.1_at	-1.087847449	-1.354218143	-1.159466495	-1.056342588	0.001067002	0.000437123	0.000567116	0.001225676
BM1271.17_at	-1.087391902	-1.445304723	-1.682900178	-1.8377882	0.000231618	4.52E-05	2.16E-06	7.38E-07
Ljwgs_103336.1_at	-1.085581662	-1.182266663	-1.203002182	-1.495697197	0.000954944	0.00124141	0.000353717	3.97E-05
chr1.CM0122.36_at	-1.084843584	-1.473606366	-2.052322776	-2.129661824	1.80E-05	2.32E-06	1.04E-08	5.92E-09
Ljwgs_063774.1_at	-1.083781115	-1.350642475	-1.48361438	-1.749236455	0.000902098	0.00036067	4.18E-05	6.78E-06
Ljwgs_026735.1_at	-1.081689174	-1.248434412	-1.063872899	-1.017373659	1.09E-07	8.40E-08	1.23E-07	1.91E-07
Ljwgs_081514.1_at	-1.081409615	-1.203831712	-1.336307757	-1.582961431	0.001747153	0.001882805	0.000254463	4.52E-05
Ljwgs_044096.1_at	-1.080363761	-1.452094963	-1.809341564	-1.431710312	3.12E-05	4.64E-06	8.47E-08	1.19E-06
Ljwgs_029764.1_at	-1.080228514	-1.423599912	-1.711036712	-1.488126369	0.021046143	0.007846306	0.000703666	0.002186679
chr4.TM0832.40_at	-1.079177013	-1.263327948	-1.378201856	-1.528497318	0.000313702	0.000214389	2.52E-05	7.78E-06
Ljwgs_071849.1_at	-1.079047824	-1.141905704	-1.213385923	-1.240101613	2.74E-05	5.20E-05	7.00E-06	5.19E-06
Ljwgs_068536.1_at	-1.076426167	-1.161706003	-1.033995246	-1.216408876	0.004525205	0.00604409	0.005719578	0.001600539
CM0300.28_at	-1.076162779	-1.264130652	-1.380686586	-1.343077583	0.002713361	0.001911276	0.000300455	0.00037214
gi45609418_at	-1.075795577	-1.291663533	-1.057172417	-1.272988755	2.75E-05	1.40E-05	2.99E-05	3.76E-06
Ljwgs_030573.1_at	-1.074709875	-1.244138673	-1.537665585	-1.413183187	0.041690871	0.036171361	0.00452458	0.007898052
Ljwgs_070932.1_at	-1.074293501	-1.607847733	-2.268196627	-2.25177826	0.006952999	0.000744412	6.88E-06	6.99E-06
Ljwgs_044977.1_at	-1.073568853	-1.21080518	-1.961218652	-1.773123852	0.000241038	0.000235096	3.40E-07	1.01E-06
gi45409966_at	-1.073304987	-1.557196897	-1.407499403	-1.583575417	0.000146859	1.10E-05	8.11E-06	2.04E-06
Ljwgs_097908.0.1_s_at	-1.073176643	-2.261560226	-1.810681448	-1.955997713	0.002455088	6.08E-06	1.69E-05	6.86E-06
Ljwgs_036686.1_at	-1.072930754	-1.214947721	-1.204343823	-1.037387798	0.000350888	0.000327591	0.000106944	0.000423021
Ljwgs_059391.3_s_at	-1.072829244	-1.11649666	-1.419841268	-1.579419371	2.08E-05	4.73E-05	8.29E-07	2.25E-07
TM0439.11_at	-1.071841079	-1.475038424	-1.807970856	-1.684641292	0.00127005	0.000207508	6.92E-06	1.40E-05
Ljwgs_075793.1_s_at	-1.070887511	-1.095452763	-1.018873239	-1.103212806	0.000297097	0.00069894	0.000433487	0.000198205
Ljwgs_140324.1_at	-1.070362438	-1.550830801	-1.3325895	-1.728372873	0.000142447	1.08E-05	1.38E-05	6.97E-07
chr5.CM0077.75_at	-1.069609445	-1.886178938	-1.659177513	-1.69273894	0.007236092	0.000174544	0.000178675	0.000140667
LjU14d_at	-1.069071444	-1.444488497	-1.402747322	-1.380279134	0.004013059	0.000926605	0.000394642	0.000440163
chr3.TM1437.9_at	-1.068994418	-1.525876396	-1.593908803	-1.569386222	0.003472555	0.000484724	9.71E-05	0.000107516
chr3.TM1768.8_at	-1.068578908	-1.319843132	-1.061816418	-1.244285065	3.42E-05	1.29E-05	3.33E-05	5.68E-06
chr4.CM0288.66_at	-1.06834527	-1.660247326	-1.369475402	-1.47405606	2.93E-05	8.41E-07	1.73E-06	6.96E-07
TM1224.12_at	-1.067299341	-1.263240021	-1.503984191	-1.179820654	0.001352075	0.000870715	5.10E-05	0.000506899
Ljwgs_145785.1_s_at	-1.066529629	-1.666391581	-2.142191361	-2.511570995	0.000224286	7.86E-06	1.03E-07	1.37E-08
chr1.CM0150.76_at	-1.066217701	-1.214252745	-1.559540327	-1.587600878	2.90E-06	2.64E-06	3.21E-08	2.32E-08
chr1.CM0117.7_at	-1.065510867	-1.263070479	-1.438510294	-1.253133904	0.000172357	0.000104476	7.05E-06	2.94E-05
TM1622.1_at	-1.065381596	-1.163105301	-2.050262922	-2.169094857	0.004307252	0.005327055	9.07E-06	4.60E-06
chr6.CM0057.31_at	-1.064700723	-1.31006932	-1.139659153	-1.211141099	2.32E-06	8.67E-07	9.68E-07	4.47E-07
chr5.TM1373.24_at	-1.064311018	-1.193208809	-1.86222644	-1.983168888	4.64E-06	4.97E-06	6.02E-09	2.47E-09
chr2.CM0008.5_at	-1.06299102	-1.297192529	-1.654297133	-1.684884036	3.65E-05	1.58E-05	2.38E-07	1.78E-07
Ljwgs_059315.1_s_at	-1.062046805	-1.595738409	-1.131485637	-1.074743689	0.043398859	0.008165284	0.030444811	0.03831813
gi7748356_at	-1.062027735	-1.295306468	-1.491068096	-1.683202014	9.39E-06	3.95E-06	1.81E-07	3.92E-08
chr1.CM0181.2_at	-1.059854987	-1.744499841	-1.740836465	-2.042324422	2.44E-05	3.55E-07	8.09E-08	1.06E-08
Ljwgs_092538.1_s_at	-1.059668397	-1.267083746	-1.782492331	-1.945181468	0.00109003	0.000640797	5.84E-06	2.06E-06
TM0374.11_at	-1.059490288	-1.162789377	-1.163773679	-1.090937542	3.65E-05	4.76E-05	1.23E-05	2.31E-05
chr4.CM0429.17.1_at	-1.058972737	-1.139756773	-1.074233473	-1.20667006	0.002560896	0.003556292	0.002150938	0.000788336
Ljwgs_019264.1_at	-1.058444543	-1.693763429	-1.406798293	-1.630517682	0.009044896	0.000586439	0.000979786	0.000251435
gi29965048_at	-1.058206088	-1.603644064	-1.305030423	-1.534217784	2.32E-06	7.53E-08	1.89E-07	2.50E-08
gi45350462_at	-1.057612452	-1.297384824	-1.569099569	-1.871743302	5.44E-07	2.08E-07	4.48E-09	4.49E-10
Ljwgs_045968.2_at	-1.057232778	-1.587098967	-1.323277323	-1.671758395	0.037629624	0.006732038	0.009886028	0.001722993
Ljwgs_088368.2_s_at	-1.056952991	-1.182757655	-1.220002714	-1.068767718	5.14E-06	5.60E-06	9.21E-07	3.90E-06
Ljwgs_041043.1_at	-1.056719404	-1.343275706	-2.272494224	-2.226305208	0.007743928	0.003188743	6.69E-06	7.87E-06
gi1370173_at	-1.056554096	-1.229587369	-1.009226032	-1.075432497	1.98E-06	1.40E-06	3.02E-06	1.37E-06
Ljwgs_060341.1_at	-1.054809756	-1.522912383	-2.657758525	-2.44741124	0.034623452	0.007855889	1.85E-05	4.14E-05
Ljwgs_029850.1_at	-1.054753772	-1.34794605	-1.793145333	-1.896239028	0.004952095	0.001854551	4.16E-05	2.18E-05
Ljwgs_014502.1_at	-1.054161162	-1.099320899	-2.065274177	-2.164052204	0.001579275	0.002848061	1.75E-06	9.56E-07
Ljwgs_069022.1_s_at	-1.052089037	-1.10878778	-1.048893517	-1.315776325	7.46E-05	0.000142455	7.15E-05	6.03E-06
Ljwgs_049313.1_x_at	-1.051213614	-1.286191566	-1.196129898	-1.137087626	5.26E-06	2.13E-06	1.11E-06	1.86E-06
Ljwgs_073332.1_at	-1.05106768	-1.653257198	-1.198425266	-1.825893798	0.029599284	0.003420538	0.013325235	0.00051711
Ljwgs_105206.1_at	-1.049550231	-1.209874289	-1.292786731	-1.417247395	0.013812574	0.011874486	0.003118168	0.001448005
chr3.CM0253.19_at	-1.049334631	-1.252328104	-1.911324069	-1.4352089	0.043156494	0.032135916	0.000681173	0.006326657
Ljwgs_079412.1_s_at	-1.048798885	-1.648553111	-1.320162851	-1.348321637	0.014288827	0.001258562	0.002755027	0.002252085
TM0379.8_at	-1.048615828	-1.129296576	-1.56026406	-1.432746266	0.034099988	0.042298386	0.002482721	0.004556156
TC17558_at	-1.0466253	-1.163430326	-1.440979831	-1.69824281	0.00012114	0.000136188	3.79E-06	5.41E-07
chr4.CM0131.35.1_at	-1.046508438	-1.458310992	-3.941398763	-5.177391452	0.017152454	0.004097675	4.44E-08	1.41E-09
Ljwgs_119678.1_s_at	-1.046456004	-2.268982703	-1.740937339	-1.778797803	0.000353532	3.29E-07	1.57E-06	1.15E-06
chr2.CM0695.36_at	-1.046044446	-1.154892056	-1.140140226	-1.297339451	4.52E-08	5.87E-08	1.46E-08	2.69E-09
chr2.TM0383.1_s_at	-1.045483145	-2.355914217	-2.000638876	-2.020530141	0.045075076	0.000338222	0.000476225	0.000419124
gi7740532_at	-1.045411425	-1.317227297	-1.142703476	-1.185557433	6.24E-05	1.96E-05	2.27E-05	1.44E-05
Ljwgs_006239.1_at	-1.045047482	-1.669263637	-1.889871811	-2.090804873	0.010715569	0.000743931	7.11E-05	2.34E-05
chr6.TM0722.13_at	-1.044071613	-1.23579372	-1.54357776	-1.351665433	0.000435574	0.00027056	7.64E-06	3.00E-05
TM0685.13_at	-1.042272375	-1.278202785	-1.619559775	-1.420246513	0.000346672	0.00015218	3.32E-06	1.33E-05
TM0694.18_at	-1.04108003	-1.158916807	-1.103030987	-1.33418577	2.46E-06	2.88E-06	1.15E-06	1.19E-07
Ljwgs_026392.2_at	-1.038886959	-1.901546566	2.056146471	2.206939857	0.004099124	5.55E-05	6.21E-06	2.64E-06
Ljwgs_099018.1_at	-1.038684235	-1.199194968	-1.125742486	-1.369793643	0.039407872	0.03461638	0.024910155	0.007155982
chr6.CM0139.88_at	-1.038664283	-1.081905871	-1.495744175	-1.211063782	0.000269836	0.000546981	5.81E-06	5.22E-05
Ljwgs_014499.1_at	-1.038565252	-1.034557279	-1.718773959	-1.371635015	0.002102072	0.005230567	1.68E-05	0.00016054
chr5.CM0095.35_at	-1.037964378	-1.202278645	-1.166779755	-1.061194459	0.004071746	0.00324492	0.00153799	0.003141831
gi45352676_at	-1.037725009	-1.402188287	-1.942732015	-1.806953865	1.40E-05	1.90E-06	8.94E-09	1.93E-08
chr4.CM0042.69.1_s_at	-1.037532911	-1.443076579	-2.111157527	-2.203676412	0.008157899	0.001675282	1.33E-05	7.84E-06
TM1533.11_at	-1.035599223	-1.306046173	-1.338598281	-1.008084847	0.006920583	0.002985803	0.000885421	0.007632274
chr5.TM0913.13_at	-1.034315509	-1.264185307	-1.00847464	-1.131805165	1.16E-06	4.67E-07	1.41E-06	3.49E-07
chr4.CM0042.7_at	-1.032577279	-1.700694528	-1.045034404	-1.276058398	0.019030862	0.001270939	0.017035073	0.004373271
Ljwgs_093078.1_at	-1.032145785	-1.002280831	-1.358138576	-1.128509339	9.34E-05	0.000382188	4.68E-06	3.26E-05
Ljwgs_015994.1_at	-1.032003884	-1.546773418	-1.044188501	-1.030800643	1.82E-06	6.66E-08	1.44E-06	1.56E-06
Ljwgs_039154.1_at	-1.031149146	-1.053408628	-1.455651549	-1.710061698	0.000179847	0.000444598	4.52E-06	6.76E-07
chr2.CM0272.51_at	-1.028110946	-1.685874352	-1.653552682	-1.95894926	3.98E-05	6.42E-07	1.80E-07	2.16E-08
Ljwgs_031703.1_at	-1.027940418	-1.37598162	-1.925887217	-2.178689457	0.000533255	0.000103301	6.77E-07	1.50E-07
Ljwgs_068522.1_at	-1.027289927	-1.818314531	-1.593805807	-1.727185912	0.0185968	0.000666822	0.0007003	0.000326396
gi45640667_at	-1.026324148	-1.290490755	-1.877693633	-1.757721153	4.10E-05	1.29E-05	4.05E-08	8.18E-08
Ljwgs_010339.1_at	-1.026174008	-1.510082049	-2.036577118	-2.219367421	6.18E-05	3.58E-06	2.49E-08	7.75E-09
chr5.CM0357.42_at	-1.025763813	-1.291033085	-1.173799809	-1.082408682	1.71E-07	4.76E-08	3.21E-08	7.77E-08
chr4.CM0165.19_at	-1.025003347	-1.214940983	-1.115349758	-1.236106924	7.94E-10	4.50E-10	2.48E-10	6.43E-11
Ljwgs_014150.1_at	-1.024467776	-1.107780413	-1.726764503	-1.408434418	0.000304309	0.00043664	1.13E-06	1.04E-05
chr4.CM0654.56_at	-1.024337077	-1.331530476	-1.443174471	-1.467746415	0.00013125	3.09E-05	3.20E-06	2.48E-06
Ljwgs_081514.1_x_at	-1.024075572	-1.238531852	-1.251825962	-1.514627755	0.001337	0.000714288	0.000205241	2.87E-05
Ljwgs_026941.1_at	-1.022922923	-1.188170359	-1.964964664	-1.872793231	0.030503305	0.025731291	0.000224212	0.00033677
chr2.CM0168.47_at	-1.021873394	-1.283551853	-1.332869763	-1.467231627	2.24E-05	6.93E-06	1.06E-06	3.27E-07
Ljwgs_050477.1_s_at	-1.021398871	-1.246972863	-1.100984637	-1.827164306	8.08E-05	3.58E-05	3.45E-05	1.08E-07
Ljwgs_043457.1_at	-1.018841932	-1.800523794	-1.672175579	-1.392189568	0.039041832	0.002105057	0.001391242	0.005517197
Ljwgs_030359.1_at	-1.017843146	-1.412056995	-1.356496512	-1.423577762	4.73E-05	5.11E-06	1.89E-06	1.02E-06
chr5.CM0095.7.1_at	-1.017488077	-1.884799476	-1.458817046	-1.417049009	0.007568718	0.000116151	0.000397319	0.000497993
chr1.CM0192.63_at	-1.017158527	-1.388847267	-1.244045135	-1.359424873	2.28E-09	2.18E-10	1.67E-10	5.19E-11
chr1.CM0579.51_at	-1.016715807	-1.009288559	-1.067409197	-1.035154246	1.44E-06	6.04E-06	7.48E-07	9.92E-07
chr1.CM0375.13_at	-1.013815138	-1.446403047	-2.131999375	-2.226418968	0.004206073	0.000613183	3.27E-06	1.88E-06
CM0680.21_at	-1.013782699	-1.219852405	-1.362810381	-1.424143693	0.000251651	0.000132125	1.14E-05	6.62E-06
chr2.CM0250.26.1_at	-1.01329889	-1.37431267	-1.528951496	-1.4765716	0.036826335	0.012813629	0.002505186	0.003153802
TM0843.35.1_at	-1.012709308	-1.887935354	-3.443307846	-3.802507236	0.033427556	0.001061269	6.01E-07	1.76E-07
chr1.CM0442.19_at	-1.011259791	-1.216779059	-1.194410457	-1.359850966	6.20E-07	2.94E-07	8.13E-08	1.54E-08
Ljwgs_015745.1_at	-1.011243882	-1.731330579	-1.695573795	-1.669859684	0.009773871	0.000353097	0.000130603	0.000144125
gi45629937_at	-1.011046302	-1.376751157	-1.426187209	-1.513797584	0.029073988	0.009303475	0.002965752	0.001791087
chr3.CM0070.13_at	-1.008550059	-1.116451234	-1.012891336	-1.064119888	0.000100154	0.000118206	8.88E-05	5.08E-05
Ljwgs_020919.1_at	-1.008440074	-1.440089805	-1.358193755	-1.687918199	0.000331033	3.17E-05	1.52E-05	1.26E-06
Ljwgs_120840.1_at	-1.007990696	-1.499943272	-1.293637192	-1.655883646	0.008530259	0.00101632	0.001224618	0.000123765
chr4.CM0432.14_at	-1.006266137	-1.064079357	-1.268040605	-1.043332213	0.019600171	0.027827448	0.004085813	0.014671521
TM0485.14_at	-1.005781931	-1.029242716	-2.408149999	-2.629099035	0.002824841	0.005645335	4.07E-07	1.35E-07
chr3.CM0226.64_at	-1.005168134	-1.370228631	-1.102259126	-1.364121936	1.40E-05	1.71E-06	4.61E-06	3.78E-07
chr5.TM0696.16_at	-1.001635912	-1.462511461	-1.870288341	-1.749426309	0.0037485	0.000432669	1.03E-05	1.98E-05
Ljwgs_081388.1_at	-1.00163032	-1.362858947	-1.229305023	-1.335933767	3.36E-06	3.99E-07	2.95E-07	1.03E-07
Ljwgs_128551.1_at	-1.000280517	-1.920892671	-2.187687789	-1.981092709	0.018667565	0.000320735	2.52E-05	6.70E-05
chr1.CM0010.17_at	-1.000160913	-1.523122206	-1.428684349	-1.75618361	3.60E-05	1.35E-06	6.32E-07	5.18E-08
gi7774805_at	1.000975154	1.012092729	1.207720131	1.336521658	0.000131432	0.000362274	1.76E-05	5.50E-06
Ljwgs_040203.1_at	1.001092765	1.206513344	1.124365247	1.444954029	0.019570922	0.012967457	0.009111217	0.001351425
TC9776_at	1.002453848	1.195392952	1.785426939	2.065699884	0.001093094	0.000658149	3.09E-06	5.45E-07
gi45611671_at	1.002651237	1.289222249	1.264112275	1.375759871	1.58E-07	3.41E-08	9.13E-09	2.89E-09
Ljwgs_032939.1_x_at	1.003205379	1.338616555	1.04700869	1.170938932	0.004342655	0.001127987	0.002977382	0.001168654
gi7747854_at	1.003479446	1.505044322	1.513861293	1.729809271	0.00775412	0.00084012	0.000256671	6.65E-05
CM0584.34_at	1.003633214	-1.203544098	-2.119149478	-2.634594475	0.042538866	0.030872567	0.000170432	1.74E-05
chr2.CM0018.31_at	1.004955476	1.274013617	1.584564016	1.679939373	6.59E-05	1.95E-05	4.03E-07	1.89E-07
gi45618229_at	1.010928133	2.730424076	2.966769922	3.185480494	4.39E-05	1.83E-09	1.26E-10	4.85E-11
chr2.CM0018.26.1_at	1.012780558	1.919442677	1.266128744	1.196364781	0.001143885	6.88E-06	0.00013853	0.000228098
Ljwgs_011831.2_at	1.012848513	1.387173513	1.419467522	1.277036376	0.000692489	0.000110185	2.37E-05	6.77E-05
chr1.CM0433.23_at	1.014387373	1.566927446	1.335556218	1.12737844	0.000121462	4.42E-06	6.26E-06	3.64E-05
chr2.CM0310.46_at	1.016882654	1.48519714	1.319515692	1.488798956	8.77E-05	5.71E-06	5.09E-06	1.21E-06
chr1.CM0113.73_at	1.018141026	1.281181312	1.154548825	1.101646756	1.29E-06	3.69E-07	2.77E-07	4.40E-07
gi45604722_at	1.019420716	1.850344616	1.191471413	1.001202669	8.46E-05	4.70E-07	1.54E-05	8.88E-05
chr2.CM0018.20.1_s_at	1.01954669	1.254565882	1.48378954	1.612378777	0.000120049	4.96E-05	2.00E-06	7.23E-07
Ljwgs_030525.1_s_at	1.020069402	1.147723044	1.162573383	1.170967204	1.88E-06	1.94E-06	3.81E-07	3.23E-07
chr1.TM0835.14_at	1.02179469	1.196286191	1.485360819	1.505345437	1.66E-05	1.11E-05	2.22E-07	1.76E-07
Ljwgs_010199.1_at	1.026378795	1.208671208	1.193264138	1.26020286	8.06E-05	5.16E-05	1.55E-05	8.03E-06
Ljwgs_093659.1_at	1.033176942	1.247486383	1.2323799	1.177444997	3.11E-05	1.50E-05	4.18E-06	6.52E-06
Ljwgs_021011.1.1_at	1.036073954	1.541652889	1.05347524	1.074348283	0.007315943	0.000836521	0.006197639	0.005209295
TM1535.17_s_at	1.037724847	1.118648909	1.580459384	1.643076426	0.008140241	0.010783843	0.000250957	0.000165461
chr1.CM0098.27_at	1.038066796	1.119160211	1.155195326	1.09762761	7.55E-07	1.29E-06	2.01E-07	3.36E-07
chr3.CM0261.23_at	1.039179886	1.677313212	1.244464693	1.101925526	8.52E-07	1.24E-08	9.61E-08	3.67E-07
chr4.CM0244.46_at	1.042301617	1.587839037	1.069409393	1.124257739	7.65E-06	2.54E-07	5.26E-06	2.82E-06
Ljwgs_042679.1_at	1.045194786	1.355307574	1.757049517	1.803990538	0.000670845	0.000179576	3.12E-06	2.18E-06
TM0374.19_at	1.045273188	2.431137783	2.118306789	1.619676148	0.043379916	0.000233622	0.000261609	0.002547434
chr3.CM0005.59_at	1.046392739	1.690470657	1.64761129	1.796136948	2.88E-06	4.48E-08	1.30E-08	4.01E-09
Ljwgs_074946.1_s_at	1.046432129	1.680565908	1.190467442	1.561267453	0.002529952	0.000108081	0.000816324	6.02E-05
TC12969_at	1.047454392	1.42238257	1.718586824	1.440443763	0.000251712	3.99E-05	1.22E-06	8.35E-06
Ljwgs_142965.1_at	1.050123427	1.247619762	1.701554372	1.943793814	0.005122052	0.003397537	7.19E-05	1.68E-05
chr1.CM0442.17_at	1.052255358	2.013199191	1.636658739	1.750959228	1.74E-06	3.33E-09	8.73E-09	3.39E-09
Ljwgs_048732.1_s_at	1.052721406	1.08559293	1.462936991	1.073329386	1.58E-06	4.33E-06	3.09E-08	1.07E-06
Ljwgs_140057.1_at	1.053887858	1.467924117	1.427809674	1.427361876	0.000201826	2.40E-05	8.13E-06	7.66E-06
chr4.CM0307.19_s_at	1.053994511	1.348811054	1.279521556	1.313248646	0.005719888	0.00215529	0.001192763	0.000925734
gi45416168_at	1.054758531	1.091012462	1.863072712	2.098554112	1.82E-05	4.43E-05	2.43E-08	5.06E-09
Ljwgs_012536.1_at	1.055019466	1.371195478	1.373780829	1.722299134	5.99E-05	1.35E-05	3.19E-06	2.22E-07
Ljwgs_039975.1_s_at	1.058061716	1.550332405	1.654358735	1.995051213	0.000465019	3.57E-05	4.45E-06	4.90E-07
chr6.CM0066.12_s_at	1.058918514	1.342709734	1.220709889	1.403327665	1.19E-05	3.28E-06	2.24E-06	4.20E-07
chr3.CM0047.43_at	1.058925355	1.140934137	1.101237723	1.611395128	0.000624977	0.000900185	0.00040446	8.13E-06
gi45353099_at	1.062491826	1.149973793	1.093419507	1.187795064	1.42E-06	2.29E-06	9.29E-07	3.33E-07
Ljwgs_145848.1_at	1.062513278	1.446226024	2.071843841	1.715225672	9.61E-05	1.36E-05	5.14E-08	4.38E-07
chr6.TM0756.9_at	1.062637411	1.119858482	1.279800083	1.315635216	6.49E-06	1.36E-05	7.24E-07	4.88E-07
chr2.CM0803.26_at	1.062915837	1.229453584	1.286150721	1.051250368	0.000487157	0.000376006	7.29E-05	0.000477373
Ljwgs_005489.1_at	1.065595001	1.353188946	1.548518494	1.406547838	0.04761095	0.025758754	0.004945147	0.009270877
Ljwgs_082972.1_at	1.06902333	1.271590187	1.350842162	1.315887929	9.64E-06	5.37E-06	6.29E-07	7.95E-07
TC19331_at	1.069341282	1.596966422	2.344611935	2.509675245	0.010071812	0.001215763	8.36E-06	3.71E-06
Ljwgs_032714.1_at	1.069798946	1.355306557	1.615632158	1.540560614	0.017106031	0.008046748	0.000781373	0.001136582
Ljwgs_012479.1_at	1.069892426	2.061389853	1.648344518	1.854851688	1.40E-06	2.42E-09	7.75E-09	1.61E-09
Ljwgs_015553.1_at	1.071375842	1.22907609	1.084079099	1.041202088	0.013141291	0.011628981	0.011647579	0.014473537
chr2.CM0803.70.1_at	1.074128318	1.563266635	1.073799574	1.470948293	0.031842937	0.006658639	0.030760555	0.004072608
Ljwgs_064114.1_at	1.074198013	1.145044729	1.638659858	1.457812057	2.58E-05	4.56E-05	2.06E-07	7.35E-07
Ljwgs_048575.1_at	1.074354338	1.049839419	1.532863634	1.415023305	0.003214772	0.008765803	0.000135631	0.000279098
gi45621904_at	1.075902453	1.421900136	1.556401714	1.672359157	6.34E-06	1.08E-06	8.39E-08	3.21E-08
Ljwgs_022004.1_at	1.076347773	1.065158133	1.211470225	1.128540007	6.09E-05	0.000214551	1.62E-05	3.24E-05
chr2.TM0377.6_at	1.077440964	1.034300116	1.385259214	1.56341683	0.009657519	0.025223417	0.001411067	0.000478077
Ljwgs_089607.1_at	1.080132148	1.650266337	1.182674888	1.30628841	0.010860931	0.001107318	0.005594431	0.002579538
Ljwgs_049958.1.1_at	1.081640125	1.683840039	2.276862448	2.42869417	0.002218828	0.000123929	1.24E-06	5.52E-07
TM1226.13.1_at	1.08192347	1.341519736	1.432868117	1.381731149	0.008536121	0.004295449	0.000937233	0.001236219
chr4.CM0500.1.2_at	1.085610756	1.382117185	1.405229572	1.40422218	1.26E-07	3.03E-08	5.19E-09	4.65E-09
gi45633161_at	1.089292399	1.831200519	1.394575535	1.23495039	4.85E-05	6.02E-07	3.06E-06	1.10E-05
chr2.CM0783.31.1_at	1.091748133	1.110552646	1.38647834	1.295326735	8.70E-07	2.85E-06	4.83E-08	9.99E-08
chr3.CM0047.37_at	1.093817555	1.104034456	3.470246857	3.853778452	0.008766003	0.017434606	9.72E-08	2.50E-08
gi45627917_at	1.094148766	1.634740239	1.106645243	1.011293595	0.000231787	1.33E-05	0.00019263	0.000428991
Ljwgs_142246.1_at	1.095049969	1.131696138	1.459545418	1.196379893	9.52E-08	2.71E-07	2.67E-09	2.76E-08
Ljwgs_089767.1_s_at	1.096161209	1.341153999	1.02557049	1.01846178	3.11E-09	1.18E-09	6.61E-09	6.43E-09
Ljwgs_072432.1_s_at	1.098484616	1.207172732	1.218880675	1.507208987	0.014217043	0.016465669	0.006885103	0.001318768
Ljwgs_016366.1_at	1.099033966	1.129712632	1.223660681	1.136739382	7.77E-07	2.28E-06	2.06E-07	4.45E-07
Ljwgs_015651.2_at	1.099655376	1.8183452	1.979979711	2.52359011	0.00209943	6.39E-05	6.71E-06	3.97E-07
Ljwgs_005938.1_at	1.103017998	1.205335249	1.210826118	1.121680003	0.004992936	0.00609569	0.00233604	0.004036114
chr1.CM0009.44_at	1.104608509	1.182186154	1.253402975	1.401081056	1.21E-08	2.33E-08	2.35E-09	5.30E-10
chr1.CM0361.29_at	1.107354105	1.075164281	1.442304144	1.837796201	0.000143487	0.00056921	8.50E-06	5.10E-07
BM1684.10_at	1.108382614	1.155001405	1.981573332	1.82625684	4.76E-05	0.000103666	6.29E-08	1.53E-07
Ljwgs_026565.1_at	1.108727609	1.658686091	1.621328706	1.742933465	0.000185794	1.02E-05	3.16E-06	1.30E-06
Ljwgs_012074.2_at	1.109025545	1.227444194	1.530042262	1.672035567	0.005715007	0.006362959	0.000388821	0.000161461
chr3.CM0005.69_at	1.109446272	1.051118497	1.126869108	1.103271713	1.01E-06	7.17E-06	7.66E-07	9.12E-07
Ljwgs_019308.1_at	1.109661939	1.146307746	1.132614477	1.132935572	0.001036552	0.002060809	0.000804278	0.000776679
gi45623315_at	1.110388151	1.981139833	1.41060995	1.269001138	0.005568588	0.000108567	0.000783892	0.001843829
Ljwgs_063779.1_at	1.110426248	1.516606015	1.707747391	1.608643366	6.39E-08	6.41E-09	2.94E-10	5.71E-10
chr2.CM0310.46.1_at	1.111767234	2.257000765	1.398271768	1.728144739	0.036740182	0.000598612	0.009269093	0.0019016
chr1.CM0178.25_at	1.112138762	1.899646211	1.652155743	1.614524167	0.000315344	4.35E-06	4.93E-06	5.97E-06
Ljwgs_019398.1_at	1.112732513	1.173862972	1.382369694	1.183964292	1.28E-07	2.85E-07	8.78E-09	5.18E-08
TC10540_at	1.112800864	1.051796765	1.036112668	1.724250393	0.004163734	0.013580404	0.006580196	8.01E-05
Ljwgs_116928.1_at	1.120631471	2.155119562	1.915382775	2.060736388	0.02111446	0.000385762	0.000357874	0.000172009
Ljwgs_009275.2_at	1.120637397	2.432478361	2.682033132	2.35535203	0.008934529	3.02E-05	2.57E-06	1.02E-05
Ljwgs_012111.1.1_at	1.12071156	1.460370245	1.494880479	1.689378459	0.000695187	0.000178038	4.00E-05	1.02E-05
chr5.CM0200.128_at	1.121447207	1.661425245	2.174697311	2.128479895	0.001889199	0.000164388	2.52E-06	3.02E-06
Ljwgs_014716.2_s_at	1.126657423	1.167739871	1.256399917	1.070194583	0.0224726	0.034898204	0.011153867	0.027693345
chr4.CM0061.26_at	1.129138114	1.251028535	1.170974609	1.089960461	5.63E-08	7.01E-08	3.36E-08	7.24E-08
chr6.CM0420.40_at	1.132390675	1.246203696	1.276850579	1.357806244	4.34E-05	5.50E-05	1.11E-05	5.31E-06
Ljwgs_011932.2_at	1.1323954	1.197418949	3.359186612	2.898426392	0.001230373	0.002007261	9.24E-09	5.00E-08
Ljwgs_061356.1_s_at	1.136307082	1.410864847	1.177913854	1.385476832	0.000216118	8.33E-05	0.000141651	2.57E-05
chr2.TM1491.22_at	1.139629094	1.443763283	1.956097535	1.695042457	0.044153591	0.023907631	0.001180232	0.003571786
gi45627689_at	1.140327856	1.381240199	1.333756777	1.399220127	6.29E-06	2.86E-06	9.74E-07	5.23E-07
Ljwgs_136789.1_at	1.141311703	1.341955395	1.784885836	1.6166476	0.000118472	7.73E-05	8.65E-07	2.51E-06
Ljwgs_014143.1_at	1.141365793	1.423390662	1.458042994	1.208299315	4.56E-07	1.42E-07	2.32E-08	1.98E-07
chr2.CM0008.28_at	1.144281124	1.569416574	1.430780956	1.503965665	6.65E-10	5.63E-11	3.56E-11	1.79E-11
chr1.CM0800.11_at	1.14526245	1.109984642	1.178173507	1.258991923	3.76E-07	2.16E-06	2.47E-07	1.04E-07
Ljwgs_022205.1_at	1.14528356	1.845393909	1.827790675	2.768561611	0.008143002	0.000477599	0.000160779	1.83E-06
Ljwgs_103965.1_at	1.146281568	1.391078836	1.538958188	1.248451257	0.029712546	0.019556639	0.004434662	0.017082236
chr3.CM0111.41_s_at	1.148296529	1.22747724	2.852462621	2.824917691	5.80E-06	1.05E-05	9.68E-11	1.01E-10
gi45612098_at	1.149507704	1.381824167	1.287490241	1.237054322	3.34E-05	1.69E-05	9.04E-06	1.31E-05
chr4.TM1415.2_at	1.150487395	1.28422241	1.672101109	1.498647594	1.52E-05	1.69E-05	2.03E-07	6.66E-07
Ljwgs_089741.1_at	1.150607203	1.111501436	1.067548286	1.009835668	2.13E-05	0.000101824	4.24E-05	7.13E-05
gi45352202_at	1.152500736	1.540267164	2.029276918	1.99192769	7.41E-05	1.26E-05	1.28E-07	1.46E-07
chr4.TM0832.32_at	1.153141499	1.213244102	1.665594967	1.388000898	3.31E-07	7.50E-07	3.65E-09	3.07E-08
Ljwgs_150365.1_s_at	1.153911727	2.493642616	3.46458605	3.306126989	0.028631505	0.0002161	1.78E-06	2.83E-06
gi15190868_s_at	1.155720529	1.590759205	2.030377747	2.117797602	4.61E-06	4.85E-07	5.66E-09	3.02E-09
chr5.CM0200.82_at	1.156099336	1.764906555	1.849752144	1.83288116	7.74E-05	3.06E-06	4.08E-07	4.20E-07
Ljwgs_136866.1.1_at	1.157091501	1.209368494	1.135169477	1.239275188	6.29E-07	1.53E-06	7.15E-07	2.40E-07
chr1.CM0600.15_at	1.157135918	1.431405413	1.03317147	1.284194353	6.18E-05	2.36E-05	0.000174776	1.80E-05
TM1647.8.1_at	1.157494317	1.045477081	1.636288809	1.750122767	2.60E-05	0.000232541	4.95E-07	2.11E-07
chr4.CM0175.38_at	1.162899543	1.55197855	1.626604565	1.544143754	6.04E-06	9.15E-07	1.19E-07	2.01E-07
chr1.CM0269.33_at	1.163722321	1.596543289	1.972036449	1.974644292	4.35E-05	5.29E-06	1.08E-07	9.74E-08
TC17315_at	1.166908556	1.324048416	1.475784786	1.645828007	2.76E-05	2.55E-05	1.89E-06	5.04E-07
Ljwgs_068416.1_s_at	1.169883182	1.224678768	1.452821778	1.456422008	0.001355772	0.002387855	0.000179309	0.000167384
TM1226.13.1_s_at	1.170961072	2.091880469	1.550575363	1.543557246	0.030248926	0.001290317	0.005017718	0.004998726
gi45352288_at	1.171256101	1.423714678	1.225141497	1.233496837	2.56E-06	1.11E-06	1.40E-06	1.20E-06
Ljwgs_125406.1_s_at	1.171941493	1.330790935	1.283122507	1.590482706	0.002251317	0.00207107	0.000996247	0.000133709
Ljwgs_069820.1_at	1.172444494	1.807795406	1.50980517	1.459629741	0.007255848	0.000608576	0.000968905	0.001249791
gi45576757_at	1.173397394	1.450375222	1.279480842	1.06094152	0.000702036	0.000296986	0.000295538	0.001478044
chr2.CM1150.5_at	1.178826503	1.261435242	1.002860594	1.288226642	0.000280453	0.00044476	0.00109253	0.000104936
Ljwgs_119973.1_at	1.181145706	1.580832195	1.65686214	1.666841713	3.29E-06	4.73E-07	5.97E-08	5.10E-08
Ljwgs_026459.1_at	1.182508251	1.409924068	1.818216816	1.697464306	1.44E-05	7.85E-06	9.94E-08	2.04E-07
chr5.CM0344.25.1_at	1.182888146	1.284732136	1.426148162	1.319357227	1.16E-07	1.84E-07	1.14E-08	2.64E-08
chr1.CM1409.7_at	1.187214373	1.388679249	1.728413375	1.693155966	9.02E-06	6.03E-06	1.14E-07	1.33E-07
TC9881_at	1.187413496	1.124692883	1.357505022	1.120428609	0.000113907	0.000573798	2.67E-05	0.00017668
Ljwgs_029354.2_at	1.188487595	1.221053003	1.618843235	1.983549283	0.001562146	0.003153545	8.65E-05	9.63E-06
Ljwgs_082134.1_at	1.191128444	1.610543361	1.602823484	1.421766001	6.36E-05	9.39E-06	2.36E-06	8.45E-06
TC11512_at	1.191206384	1.062361991	1.487504124	1.532227296	3.51E-07	5.11E-06	2.33E-08	1.46E-08
chr5.CM0299.44.3_s_at	1.191625603	2.313161302	1.652491392	2.067578088	0.013017318	0.000164397	0.001100959	0.000137383
CM0601.49_at	1.192483779	1.777846926	1.632962964	1.548162038	1.86E-08	6.16E-10	3.47E-10	6.13E-10
Ljwgs_015987.2_at	1.196101105	1.452263692	1.280146213	1.151437305	1.46E-07	6.17E-08	5.99E-08	1.94E-07
chr4.CM0087.25.1_at	1.197548195	1.25967923	1.097865346	1.134125362	1.62E-08	3.79E-08	4.22E-08	2.58E-08
TM0536.34_at	1.19766077	1.206162284	1.059165602	1.0215295	4.34E-05	0.000131774	0.000137153	0.000185364
chr4.CM0654.8_at	1.199561062	1.055120112	1.099995137	1.01027501	1.50E-07	2.70E-06	3.83E-07	9.48E-07
chr6.TM1657.10_at	1.199729568	1.569143159	1.16246145	1.171959873	4.28E-07	7.56E-08	5.63E-07	4.75E-07
Ljwgs_024445.1_at	1.200006713	1.965505149	1.900795569	2.101814362	0.00157391	4.88E-05	1.83E-05	5.74E-06
Ljwgs_046631.0.1_at	1.200400185	1.88807827	1.481766285	1.474701881	2.11E-05	5.16E-07	1.87E-06	1.85E-06
Ljwgs_008093.1_x_at	1.200662032	1.357447976	1.86141382	1.730433833	5.21E-05	5.01E-05	3.73E-07	8.05E-07
chr6.CM0055.73_at	1.202933493	1.415396064	1.378896384	1.440882401	9.53E-07	5.93E-07	1.79E-07	9.80E-08
chr6.CM0114.5_at	1.205231913	1.484543922	1.362404199	1.311832897	1.30E-07	4.67E-08	2.82E-08	3.99E-08
chr1.CM0192.43.1_at	1.20753763	1.28248655	2.143176832	1.926226614	1.04E-05	1.98E-05	1.24E-08	4.06E-08
gi45351837_at	1.211817184	1.386700258	1.116002399	1.563453295	4.36E-05	3.72E-05	9.25E-05	2.35E-06
TM0536.26_s_at	1.212249023	1.275852202	1.056941336	1.062725856	4.96E-05	9.75E-05	0.000177779	0.000161283
chr1.TM1124.14.1_at	1.214087396	1.4300554	1.732042516	1.681136841	2.08E-05	1.29E-05	3.51E-07	4.57E-07
TM0640.7_at	1.217594578	1.913260798	1.600004036	1.621057969	0.000979226	4.17E-05	7.08E-05	5.83E-05
chr5.TM0698.23_at	1.217801892	1.09988428	1.554772109	1.555403022	3.82E-08	5.31E-07	1.78E-09	1.57E-09
Ljwgs_106945.1_s_at	1.219879887	1.617669968	2.444800479	2.562574488	3.69E-07	5.54E-08	6.77E-11	3.52E-11
chr2.CM0405.8.3_at	1.221665538	1.237003958	1.095113545	1.319172238	1.34E-05	4.16E-05	3.90E-05	4.97E-06
chr1.TM0187.13_at	1.221834413	1.93693669	1.175518697	1.244690907	2.96E-05	6.80E-07	4.02E-05	2.08E-05
Ljwgs_137823.1_s_at	1.222138237	1.642536958	1.192828065	1.493205819	9.45E-06	1.35E-06	1.13E-05	8.49E-07
gi45626444_at	1.222201047	1.933385602	1.538424097	1.429774725	0.002476648	0.000121678	0.000321995	0.000602186
Ljwgs_103393.1_x_at	1.222741232	1.616706374	1.726403888	1.513795888	5.30E-05	9.82E-06	1.11E-06	4.63E-06
chr1.TM0240.15_at	1.22388538	1.471369388	1.668777907	1.715940149	6.35E-07	3.04E-07	1.49E-08	9.44E-09
chr3.TM0786.6_at	1.225193496	1.625684289	1.597796005	1.733552172	0.004427323	0.001205769	0.000470141	0.000211592
Ljwgs_029550.3_at	1.228816171	1.739246912	1.432155871	1.71247483	0.012767985	0.002523164	0.004281038	0.000998123
chr1.CM0141.9_at	1.230855569	1.933109345	1.327594604	1.820880559	0.000441409	1.62E-05	0.000200554	7.25E-06
Ljwgs_010216.2_at	1.231350588	2.147346004	1.279698116	1.449520427	3.54E-05	2.75E-07	2.15E-05	5.24E-06
Ljwgs_007215.2_at	1.231891584	1.422700358	1.975180481	2.275444774	0.002380307	0.001913305	2.77E-05	5.66E-06
Ljwgs_017644.1_at	1.232193913	1.677321156	1.05636216	1.416373705	2.47E-06	2.87E-07	1.24E-05	4.22E-07
chr6.CM0066.19_at	1.232619323	1.346503203	1.677892605	1.737184613	5.41E-05	7.37E-05	1.73E-06	1.09E-06
Ljwgs_047415.1_at	1.234197361	1.469022982	1.354486309	1.268107681	0.00660973	0.004384197	0.003180108	0.004982971
chr1.CM0113.6_at	1.235806404	1.583999263	1.47575019	1.794862077	0.000398747	0.000115603	6.65E-05	7.86E-06
chr5.CM0200.93_at	1.237263811	1.762720337	1.307967195	1.230226847	8.65E-08	5.22E-09	4.14E-08	7.90E-08
Ljwgs_129394.1_at	1.238472628	1.109457321	1.457890985	1.588882372	0.000877573	0.005230567	0.000182851	7.47E-05
gi18266052_at	1.240261336	1.890305945	2.001708291	2.062849279	0.013890447	0.001558639	0.000316841	0.000228905
chr4.TM0851.2.1_at	1.241506506	2.029423325	2.702070585	2.367030419	0.000320557	7.22E-06	6.13E-08	2.70E-07
Ljwgs_048618.1_at	1.244568467	1.145301468	1.42959999	1.349849712	0.000983081	0.004744181	0.000262205	0.000427985
chr4.CM0500.1_at	1.245588694	1.510124095	1.667402509	1.678733256	1.23E-07	5.32E-08	3.34E-09	2.76E-09
Ljwgs_071971.1_at	1.24610315	1.913106631	1.769059474	1.886101094	0.002788288	0.000187183	0.00011859	5.90E-05
Ljwgs_129099.1_at	1.247793046	1.194627789	1.544119274	1.510542782	0.00948704	0.025222611	0.001895609	0.002177232
chr2.TM1517.10_at	1.248767296	1.158327068	2.573916988	1.966484035	8.84E-05	0.00055169	2.42E-08	5.30E-07
Ljwgs_018166.1_at	1.249351782	1.71872102	1.465374348	1.117134835	0.001392762	0.00023141	0.000316962	0.003048486
Ljwgs_020500.1_at	1.250495152	1.319889961	1.195156861	1.392144873	1.18E-06	2.53E-06	1.80E-06	2.88E-07
Ljwgs_068216.1_at	1.250956274	1.33777964	1.14303738	1.371163666	0.030776621	0.039818738	0.046565637	0.017093417
Ljwgs_104233.1_at	1.251517905	1.503930119	1.504249654	1.308811237	0.000474316	0.000255971	7.56E-05	0.000278355
Ljwgs_099367.1_at	1.256661704	1.144990253	1.696448952	1.669952961	5.44E-07	6.12E-06	1.42E-08	1.55E-08
Ljwgs_125411.1_at	1.25708195	1.684966344	2.257709229	1.893013793	3.88E-05	6.05E-06	4.70E-08	3.47E-07
Ljwgs_040461.1_at	1.257595746	1.589365622	1.050949034	1.0116467	2.90E-07	7.64E-08	2.08E-06	3.00E-06
Ljwgs_069147.1_s_at	1.2583615	1.161396031	1.177706955	1.032850539	0.000262398	0.001490276	0.00044709	0.001349776
chr5.CM0239.4_at	1.259804124	1.324597115	1.569791608	1.346206542	5.37E-06	1.16E-05	4.01E-07	2.18E-06
Ljwgs_010317.1_at	1.260414053	1.951417165	2.555746225	2.510453388	9.53E-08	2.07E-09	1.32E-11	1.60E-11
TM0954.16.1_x_at	1.262113365	1.749524726	1.345885851	1.150410398	3.23E-05	3.43E-06	1.49E-05	7.26E-05
gi7788965_at	1.262428268	1.28330354	1.048245965	1.155096909	0.002785729	0.005846129	0.009931257	0.004918689
Ljwgs_099264.1_at	1.263993433	1.596279972	1.766970033	1.58781893	0.000809208	0.000283563	2.95E-05	8.40E-05
gi45350191_at	1.266591916	1.804718188	1.611872059	1.779010148	0.003079362	0.000427081	0.000377993	0.000142275
TM0950.14.2_at	1.267116995	1.608075643	1.420960716	1.947424854	0.003178387	0.001208971	0.001188151	6.03E-05
TM0721.12.1_at	1.269182557	1.16867817	1.206500993	1.728237487	4.67E-05	0.000330035	7.23E-05	1.36E-06
chr3.CM0112.18_at	1.26931813	1.154669616	1.667194123	1.492984183	2.07E-06	2.19E-05	8.03E-08	2.69E-07
Ljwgs_018622.1_s_at	1.269557375	1.826896864	1.040409159	1.364288625	7.68E-05	5.82E-06	0.000475474	3.19E-05
gi6956695_at	1.270042153	1.630764118	2.047232286	2.298060113	0.002610313	0.000879422	2.97E-05	8.08E-06
Ljwgs_109878.1_s_at	1.271230418	2.003711925	2.741936702	2.236238291	0.002266648	0.000113009	9.72E-07	9.03E-06
chr1.CM0269.33.1_at	1.272073205	2.227086194	2.558348951	2.632125637	0.000609287	7.37E-06	3.57E-07	2.37E-07
chr1.CM0113.75.2_at	1.273029126	1.270370451	1.24786432	1.282787672	0.001621403	0.004072709	0.001787733	0.001372277
chr5.CM0239.60_at	1.273354973	1.605339262	1.709605232	1.305755297	0.012174373	0.005640616	0.001324214	0.009544899
TC14859_at	1.276198978	1.075786918	1.46071302	1.594326093	4.55E-06	9.74E-05	8.96E-07	3.04E-07
Ljwgs_040409.1_s_at	1.276412451	1.227035739	1.251842976	1.263844617	0.000262398	0.001065169	0.000291294	0.000255438
chr4.CM0007.27.2_at	1.277882452	1.122880168	1.028641666	1.03162536	0.000135807	0.001271194	0.000922068	0.000870822
chr1.CM0012.2_s_at	1.278105046	1.462540259	1.075231104	1.236683647	0.004953642	0.004343997	0.014898642	0.005721499
Ljwgs_014428.1_at	1.279306633	1.510590453	1.85101032	1.60521666	3.74E-06	2.26E-06	4.72E-08	2.36E-07
TC11047_at	1.280452589	1.807186147	2.531639119	2.465119606	7.62E-05	7.15E-06	3.34E-08	4.14E-08
TC18920_at	1.282610918	1.586065174	1.202592302	1.2437328	7.11E-05	2.73E-05	0.000124916	8.49E-05
chr1.CM0171.56_at	1.285469158	1.127871419	1.561902566	1.698955011	0.008206384	0.035546249	0.001841029	0.000877664
Ljwgs_047487.1_at	1.286636675	1.425497565	1.729169522	1.504791623	0.019019721	0.020841718	0.002399506	0.006463425
chr4.CM0170.13_at	1.288824568	1.808305297	1.644329162	1.796842391	0.035496991	0.009836526	0.008062752	0.004169898
Ljwgs_084421.0.1_s_at	1.289602775	1.445013927	1.10419957	1.691823098	0.019162627	0.019686444	0.04239332	0.002822075
Ljwgs_037382.1_at	1.292286346	1.740437308	1.751195179	1.928246832	9.96E-07	1.27E-07	2.58E-08	7.06E-09
chr1.TM0430.16_at	1.29291445	1.711600074	1.58329693	2.117305058	0.003287046	0.000878918	0.000578428	3.27E-05
chr1.CM0104.51_at	1.296484637	1.146741608	1.050890467	1.066989671	6.01E-06	7.78E-05	5.21E-05	4.20E-05
gi45573662_at	1.296877613	1.71763224	1.403568682	1.420951745	5.73E-07	8.77E-08	2.11E-07	1.68E-07
Ljwgs_012098.1_at	1.298291483	1.319922669	1.590976426	1.293314432	0.000610978	0.001431982	8.25E-05	0.000560986
chr5.CM0456.8_at	1.299281604	1.227009433	2.243337647	2.166309977	0.002946596	0.010176234	1.70E-05	2.32E-05
TC13969_at	1.303394099	2.00050105	1.441920964	1.557514691	2.86E-05	9.55E-07	8.79E-06	3.52E-06
chr4.TM0421.18_at	1.304619352	1.790189975	1.815111378	1.743774413	0.040850197	0.013578366	0.005374322	0.006861278
Ljwgs_032473.1_at	1.30498935	1.396754867	1.194084708	1.355588165	5.18E-06	9.21E-06	1.25E-05	2.89E-06
Ljwgs_067310.1_at	1.306482195	1.805262547	1.501282235	1.620012833	7.86E-05	9.32E-06	1.71E-05	7.01E-06
Ljwgs_044453.1_at	1.306645133	1.654908424	2.020506802	2.001459473	0.002471928	0.000931984	4.26E-05	4.45E-05
chr1.CM0010.42_at	1.306837549	-2.506805113	-2.077239826	-2.504614308	0.040306232	0.001139582	0.001913294	0.000364662
chr3.CM0724.6_at	1.310814672	1.303877909	1.399185109	1.451105961	6.27E-07	2.67E-06	2.69E-07	1.63E-07
chr2.CM0903.27_at	1.311911816	1.241262447	3.76189806	3.786821308	7.65E-06	4.92E-05	2.08E-11	1.84E-11
Ljwgs_055600.1_at	1.312574031	1.16298926	1.511280954	1.142315804	9.27E-07	1.37E-05	1.65E-07	3.83E-06
chr3.CM0590.8_at	1.312725148	1.393647049	1.780427024	1.774914047	1.96E-09	4.24E-09	3.86E-11	3.80E-11
chr1.TM0220.16_at	1.313527074	1.147298056	1.273539264	1.483452041	3.37E-06	5.25E-05	4.37E-06	7.20E-07
Ljwgs_019436.1_at	1.314277032	1.545905731	1.424604934	1.30638537	2.10E-06	1.32E-06	7.57E-07	1.91E-06
BM1702.17_at	1.314880075	1.537406439	1.507252113	1.411629988	2.97E-06	2.01E-06	5.72E-07	1.13E-06
chr2.CM1150.6.1_at	1.318140328	1.658249454	1.78564863	1.563163291	0.00312814	0.001276374	0.000215241	0.000699519
Ljwgs_059874.1_at	1.319136673	1.502502939	1.153501624	1.072566088	2.90E-06	2.64E-06	1.18E-05	2.41E-05
Ljwgs_011240.1_at	1.319248573	1.299938618	1.204390952	1.10858811	2.69E-06	1.21E-05	6.83E-06	1.58E-05
chr5.TM0455.25_x_at	1.32101451	1.942379435	2.030619033	1.417783567	0.004098532	0.00045345	8.95E-05	0.002176241
Ljwgs_033166.1_s_at	1.321257671	1.563334462	1.12244161	1.140841077	5.13E-05	3.09E-05	0.000235184	0.00019257
TC11639_at	1.324197363	1.750858011	1.848479091	1.86360166	1.50E-07	2.30E-08	2.44E-09	1.98E-09
TM1765.9_at	1.325064301	-2.102891026	-3.01752512	-3.055133979	0.026739012	0.0027648	3.21E-05	2.66E-05
chr3.BM1720.5_at	1.325332353	2.232589256	2.34066351	2.449253762	5.92E-06	5.86E-08	6.97E-09	3.58E-09
Ljwgs_016031.1_at	1.325848965	1.618968294	1.245469776	1.362334257	2.81E-05	1.19E-05	4.91E-05	1.80E-05
chr3.CM0406.38_at	1.326907798	1.31615966	1.515251698	1.210307738	8.76E-05	0.00029519	2.04E-05	0.000189765
Ljwgs_079713.1_at	1.327734029	1.672382306	1.253334561	1.267706332	2.42E-09	6.44E-10	4.57E-09	3.56E-09
chr3.TM1144.5_at	1.331315068	1.793533938	3.802591325	3.01749781	1.25E-06	1.61E-07	2.65E-12	5.16E-11
Ljwgs_012212.1_at	1.333115798	1.352402273	1.013276853	1.132458009	3.68E-07	1.27E-06	7.52E-06	2.04E-06
Ljwgs_073155.1.1_s_at	1.334156241	1.395392937	1.635012968	1.571788518	1.81E-06	4.21E-06	1.58E-07	2.31E-07
Ljwgs_022566.0.1_at	1.33662035	1.122061172	1.248295105	1.082790133	5.28E-06	0.000115738	1.02E-05	4.37E-05
TC15108_at	1.337013777	1.834981496	1.980822098	1.634089061	3.07E-05	3.63E-06	3.49E-07	2.94E-06
Ljwgs_042836.1_at	1.341121962	1.357172773	1.277493211	1.446591054	3.46E-05	0.000101811	5.23E-05	1.33E-05
chr1.CM0029.33_x_at	1.341366585	1.401076034	1.460704081	1.602038606	0.001817277	0.003215244	0.000830763	0.00034995
chr1.TM0430.15_at	1.341412343	1.861880924	1.801774519	1.8647459	4.71E-08	3.81E-09	1.17E-09	6.78E-10
Ljwgs_034935.1_at	1.341470583	1.899527562	1.290168501	1.442085494	0.000211001	2.11E-05	0.000282341	9.18E-05
chr4.CM0131.51_s_at	1.342280758	2.200731655	2.472614982	2.774511825	4.95E-05	8.16E-07	4.60E-08	1.03E-08
Ljwgs_050955.1_at	1.344244643	1.495663295	1.352383503	1.717036247	6.97E-08	8.31E-08	5.97E-08	2.97E-09
TC9598_at	1.346071592	1.106484069	1.033572677	1.299827781	3.97E-05	0.000790653	0.000475299	4.93E-05
Ljwgs_012006.2_at	1.347006365	1.796935141	1.58750571	1.684388218	2.35E-06	3.43E-07	3.24E-07	1.50E-07
chr1.CM0192.13_at	1.348067622	1.445559311	1.515789987	1.473676534	3.82E-08	7.02E-08	8.47E-09	1.07E-08
Ljwgs_048048.1_at	1.348096334	2.189168871	1.903426303	1.784897827	1.53E-06	2.15E-08	2.48E-08	4.84E-08
chr3.CM0047.62_at	1.349795202	1.006284182	1.137706645	1.061972393	1.43E-08	1.89E-06	1.03E-07	2.11E-07
Ljwgs_015763.1_at	1.349853266	1.583796147	1.915956362	2.116151764	4.10E-06	2.66E-06	6.55E-08	1.80E-08
gi45415605_at	1.349872506	1.1037542	1.371441978	1.559233328	8.29E-05	0.001521443	6.55E-05	1.60E-05
chr2.CM0018.34.1_at	1.35191892	1.433214807	1.840094956	1.72360905	2.75E-08	5.81E-08	5.60E-10	1.13E-09
TM0694.8_at	1.352001887	2.01266889	1.974106169	1.695695628	0.024994866	0.004076951	0.001812167	0.005531186
chr1.CM0178.74_at	1.353939194	2.670619744	4.643253906	3.880482245	0.0023948	1.21E-05	4.29E-09	3.45E-08
gi45609567_at	1.354807209	1.579968877	1.493346654	1.084448623	0.000725794	0.000525266	0.000277013	0.003945989
chr3.CM0590.68_at	1.355006134	2.345950565	3.121609284	2.540467249	3.66E-07	2.12E-09	1.11E-11	1.44E-10
chr2.CM0191.81_at	1.355774553	1.515211882	2.462844124	2.765488763	0.007003789	0.007310826	3.49E-05	9.52E-06
TM0933.4.1_at	1.356334949	1.754000779	1.286142105	1.403536685	2.40E-06	5.07E-07	3.96E-06	1.37E-06
Ljwgs_026567.1_at	1.358015396	1.797394573	2.029167621	1.957542	1.32E-07	1.98E-08	9.25E-10	1.28E-09
Ljwgs_037456.1_at	1.35809918	1.254794246	2.049950565	1.990135887	0.002933844	0.011688131	6.90E-05	8.77E-05
gi66932876_at	1.358325818	1.907816896	1.38205263	1.626815845	7.64E-07	5.91E-08	5.71E-07	7.89E-08
Ljwgs_019758.1_at	1.358418724	1.885628979	1.699476045	2.025417302	0.000450313	5.98E-05	4.71E-05	6.81E-06
gi45632188_at	1.35937291	1.586567711	1.226406258	1.204978588	3.06E-05	2.10E-05	8.07E-05	9.10E-05
Ljwgs_119330.1_s_at	1.361971242	1.633893435	1.565494127	1.999878168	0.026725232	0.018626431	0.011229239	0.001845998
chr3.TM1419.5_at	1.362057284	1.953838871	3.275585043	3.173549571	0.001183886	0.000128878	1.09E-07	1.46E-07
chr1.CM0051.6_at	1.3629044	1.524050787	1.572331945	1.461255958	1.22E-06	1.37E-06	2.15E-07	4.64E-07
chr2.CM0903.6.1_at	1.36839477	1.572229586	1.934932353	2.162097612	3.90E-05	3.17E-05	7.75E-07	1.99E-07
Ljwgs_054473.1_at	1.368894903	1.594934937	1.135832369	1.109173249	0.001131949	0.000831616	0.00459915	0.005259564
Ljwgs_033875.1_at	1.371446659	1.500901862	1.705415048	1.593505223	1.72E-05	2.34E-05	1.39E-06	2.80E-06
Ljwgs_078421.1_at	1.372555594	1.302702928	2.001437218	1.971304235	0.000435574	0.001839634	8.88E-06	9.82E-06
gi45632471_at	1.37536238	1.328770183	1.718295865	1.019405485	2.19E-06	1.21E-05	1.53E-07	4.84E-05
chr1.CM0105.22_at	1.377343193	1.131354147	1.126867957	1.096909768	0.000273414	0.003830147	0.001487744	0.001794067
Ljwgs_030823.1_at	1.378564157	1.606173571	1.349589676	1.291731249	1.96E-08	1.33E-08	2.33E-08	3.55E-08
BM1702.12_at	1.380991077	1.561008961	1.611265918	1.678038419	6.29E-08	6.20E-08	9.06E-09	4.88E-09
Ljwgs_070978.1_x_at	1.383757933	1.553852432	2.518820074	2.102088107	0.000237685	0.000241552	3.49E-07	2.58E-06
chr5.TM0090.3_at	1.385072117	1.945529294	1.992948916	1.643844697	0.009180804	0.001788675	0.000500327	0.002449316
Ljwgs_103393.1_at	1.386755405	1.648735038	1.664876119	2.077219863	8.75E-05	5.08E-05	1.19E-05	9.36E-07
chr1.CM0593.49_at	1.386920801	1.107211447	1.224745772	1.448795339	0.001315898	0.015456909	0.003311485	0.000812829
gi45578780_at	1.387766961	1.785840603	1.81915755	1.965199623	1.17E-07	2.49E-08	4.10E-09	1.41E-09
chr4.CM0432.3_at	1.3881599	1.518380337	1.02787617	1.321397485	0.000316595	0.000408937	0.003692328	0.000441278
Ljwgs_042529.1_at	1.389083664	1.81658781	1.386171097	1.072412104	0.000359559	8.49E-05	0.00033771	0.002878855
chr4.CM0333.12.1_at	1.389689781	1.717463687	2.177632068	2.29632295	3.54E-11	1.07E-11	8.69E-14	4.17E-14
chr5.CM0077.62_at	1.389794335	1.623852366	1.561034924	1.56823823	1.68E-08	1.11E-08	3.66E-09	3.14E-09
Ljwgs_044045.1_at	1.392235677	1.505124584	1.068885181	1.089337879	9.08E-06	1.44E-05	0.000130312	0.00010254
Ljwgs_032762.2_at	1.392261167	1.319951637	1.929283339	2.244696564	0.010706161	0.029391922	0.000854787	0.000207556
Ljwgs_024644.1_s_at	1.3922753	1.631722006	1.541099415	1.662294416	1.85E-07	1.20E-07	5.12E-08	1.86E-08
Ljwgs_020022.2_at	1.392426148	1.260299211	2.393365179	2.402830154	0.000841538	0.00468684	3.26E-06	2.93E-06
gi45627787_at	1.392689513	1.781803575	1.633500597	1.552283029	7.28E-07	1.71E-07	1.05E-07	1.75E-07
Ljwgs_069572.1_s_at	1.393965715	1.619407465	1.482487416	1.490425598	2.80E-06	2.04E-06	1.27E-06	1.12E-06
Ljwgs_020628.2_s_at	1.396903035	1.698854248	2.405875341	1.872607366	7.96E-05	3.67E-05	1.80E-07	2.99E-06
chr2.CM0018.41.2_at	1.398391134	1.670831967	1.634177685	1.670186223	6.96E-09	3.52E-09	9.45E-10	6.39E-10
Ljwgs_093266.1_at	1.399031604	2.740964382	1.443437368	1.436150269	0.020507063	0.000309041	0.016409545	0.01630191
chr6.CM0114.28_x_at	1.399511848	1.602118021	1.226356978	1.23107912	1.00E-06	8.48E-07	4.06E-06	3.67E-06
chr5.CM0953.28_at	1.400830349	1.727294659	1.959310346	1.774263508	2.30E-09	7.82E-10	3.06E-11	1.01E-10
TM0651.1.1_at	1.4011585	1.831613439	1.703239019	1.776972056	2.92E-07	5.16E-08	2.67E-08	1.43E-08
chr5.CM0328.86_at	1.405095107	1.640777449	1.221093579	1.27511967	6.32E-06	4.30E-06	2.64E-05	1.56E-05
gi45398800_at	1.405202207	2.080207719	1.858852652	2.101252467	0.011457512	0.001536824	0.001384187	0.000461761
Ljwgs_099502.1_s_at	1.40589043	1.454523192	1.331570575	1.266007882	0.000456797	0.000944303	0.000682416	0.001021548
chr1.CM0178.37_at	1.407777394	1.685520804	1.810084954	1.865157245	7.69E-06	3.98E-06	4.07E-07	2.66E-07
chr2.CM0002.7_at	1.408757053	1.873575949	2.828084442	3.37259312	0.025774	0.009378632	0.000108235	1.65E-05
Ljwgs_007640.1_x_at	1.408930896	1.194157537	1.392242584	1.381711415	8.79E-09	2.71E-07	9.34E-09	9.16E-09
Ljwgs_131818.1_at	1.408981899	1.582883575	1.505206059	1.580969288	7.73E-06	8.06E-06	3.39E-06	1.82E-06
chr6.CM0437.14.1_at	1.409708592	1.073282285	1.573410387	1.353097375	0.003795826	0.041841963	0.001508003	0.004686404
TM1304.14.1_at	1.410026671	2.105544089	1.112245251	1.436965572	0.013045983	0.00169384	0.046094546	0.010677614
Ljwgs_054860.1_at	1.410049673	2.000248709	2.797925516	2.049302129	2.68E-05	2.17E-06	9.21E-09	3.47E-07
gi15188274_at	1.410202037	1.073866207	1.921596264	1.983586849	0.003262361	0.037929715	0.000214973	0.000151432
Ljwgs_052565.1_at	1.411451299	1.602702346	1.627972753	1.320509984	7.89E-06	7.33E-06	1.45E-06	1.40E-05
Ljwgs_041355.3_at	1.412478317	1.849405322	1.894628555	1.962187882	0.000197375	4.45E-05	8.85E-06	5.66E-06
chr5.CM0048.54_at	1.413541267	1.319029827	1.311216549	1.354236536	0.000225479	0.001195977	0.000419874	0.000300112
TM0856.6_at	1.415760213	1.167066568	1.108577783	1.006424136	2.05E-05	0.000440546	0.000220083	0.000516104
Ljwgs_045077.1_at	1.417088521	1.86134056	1.165631335	1.078892348	0.00038185	8.68E-05	0.001911411	0.003356501
Ljwgs_011523.1_at	1.418838675	1.916498225	2.545690668	2.643121709	3.55E-06	4.61E-07	3.26E-09	1.84E-09
TC12206_at	1.419132656	1.645698935	1.367984512	1.452927189	5.17E-06	3.80E-06	7.07E-06	3.41E-06
chr3.CM0282.18_at	1.420050582	1.665105082	1.468430424	1.433461351	2.08E-05	1.35E-05	1.31E-05	1.60E-05
chr4.TM0421.26_at	1.420210006	2.151863557	2.744670599	2.407245791	0.014701089	0.001763971	6.04E-05	0.000208931
Ljwgs_103218.1_at	1.426917029	1.857765472	2.020930843	1.744252579	2.64E-05	5.52E-06	4.92E-07	2.48E-06
chr2.TM0490.6_at	1.431942196	1.62047166	1.657586237	1.529179296	1.04E-08	1.01E-08	1.57E-09	3.77E-09
Ljwgs_027861.1_s_at	1.436087394	1.424490403	1.587606708	1.753175325	6.30E-05	0.000217192	2.04E-05	6.55E-06
gi7720718_at	1.43668587	2.316016951	2.088865748	2.072897954	0.011025559	0.000712858	0.000583606	0.000602621
chr6.CM0055.70.3_at	1.443095162	1.622807103	1.621787866	1.427869882	0.000696284	0.000692569	0.00022054	0.000679744
chr4.CM0165.51_at	1.443397559	2.158348689	1.50936038	2.170152299	0.000347881	2.07E-05	0.000210574	4.56E-06
chr1.CM0017.41_at	1.444277313	1.5986643	1.338776936	1.520399272	2.04E-07	2.59E-07	4.52E-07	9.47E-08
chr2.CM0360.20_at	1.444836885	2.416757063	2.58947596	3.116397117	0.003980675	0.000129812	1.75E-05	2.13E-06
Ljwgs_055200.1_at	1.446454966	1.423249804	1.09626696	1.307402836	0.000369873	0.00118864	0.003518462	0.000812643
chr6.CM0082.38_at	1.446555959	1.946701367	1.725993447	1.607141177	7.48E-07	9.56E-08	8.79E-08	1.87E-07
Ljwgs_065820.1_at	1.447643804	2.082144001	1.573300228	1.549001743	9.04E-11	3.83E-12	2.85E-11	3.33E-11
Ljwgs_045442.1_s_at	1.447813023	1.605416762	1.631132785	1.847687818	3.40E-06	4.13E-06	7.99E-07	1.76E-07
Ljwgs_115191.1_at	1.448833488	2.009034245	1.509638422	1.890730468	0.003919898	0.000720486	0.002713096	0.000387254
chr5.CM0519.14_at	1.449119056	1.727373885	1.533132821	1.560373846	1.14E-08	5.83E-09	5.22E-09	3.74E-09
chr4.CM0501.25_at	1.450425266	1.4664828	1.723131999	1.630523333	1.64E-09	6.50E-09	1.74E-10	3.18E-10
Ljwgs_045338.1_s_at	1.452451302	1.866112763	1.222869866	1.310146158	4.40E-07	9.57E-08	2.86E-06	1.22E-06
chr2.CM0545.4.1_at	1.452694124	1.211903598	1.676222206	2.083828151	0.005680086	0.034962233	0.001809176	0.000257824
chr2.CM0783.3_at	1.454641304	1.249108665	1.345175791	1.287690993	3.22E-07	7.17E-06	7.26E-07	1.12E-06
Ljwgs_064777.1_s_at	1.456138181	1.435785991	1.489839688	1.613245062	3.66E-06	1.60E-05	2.58E-06	9.76E-07
Ljwgs_065819.1_at	1.457357088	2.010238438	1.91061935	2.21440272	0.021124082	0.005723547	0.003346118	0.000980681
chr3.CM0396.7_at	1.460765207	1.064129064	1.361806731	1.244908235	2.08E-05	0.001299513	3.94E-05	9.36E-05
Ljwgs_069458.2_at	1.460821386	2.057183417	1.858469202	1.577446298	0.000125991	1.27E-05	9.48E-06	5.09E-05
Ljwgs_117445.1_at	1.461047157	1.997065445	1.665355152	1.887918831	0.000367227	5.59E-05	9.67E-05	2.51E-05
gi45577278_at	1.461557654	1.650195366	1.277659091	1.392127903	2.16E-06	2.15E-06	8.79E-06	3.18E-06
gi45622119_at	1.462381536	2.009149707	1.775897903	1.829715703	0.00050726	7.58E-05	7.35E-05	5.09E-05
gi7742489_at	1.46290761	2.124518258	1.266857745	1.139033462	0.000858648	7.90E-05	0.002610542	0.005542279
chr4.CM0337.31.9_at	1.463523605	1.743467987	1.970706088	1.994134222	7.22E-07	3.88E-07	1.99E-08	1.54E-08
gi45617625_at	1.463934841	1.994436944	1.369424752	1.595998472	1.49E-07	1.58E-08	3.00E-07	4.50E-08
gi45615481_at	1.467026878	2.427606716	2.68034937	2.813145462	0.000118741	2.00E-06	1.45E-07	7.50E-08
Ljwgs_046849.1_s_at	1.468906309	1.593844065	1.45400009	1.368451904	4.03E-08	6.43E-08	4.18E-08	7.92E-08
Ljwgs_050020.1_at	1.470307819	1.475307232	2.331125796	1.977510197	0.017094217	0.032426741	0.000508381	0.001990388
chr5.CM0158.46_at	1.471048787	2.309786109	1.561621853	1.254775363	2.52E-05	6.39E-07	1.21E-05	0.00011133
chr2.CM0783.31.2_at	1.471079434	1.337305961	1.300782141	1.573136439	0.002767808	0.012326602	0.006450109	0.001468257
TM0721.12_at	1.471653979	1.119970772	1.204519295	1.710162043	0.001831869	0.025857725	0.007666169	0.000455016
Ljwgs_005125.1_s_at	1.471824471	1.312289483	1.350829449	1.19606172	5.30E-06	6.40E-05	1.24E-05	4.25E-05
chr1.CM0113.20_at	1.472389415	1.647565116	1.757609559	1.742888763	4.18E-09	4.79E-09	4.33E-10	4.33E-10
Ljwgs_145493.1_at	1.472651532	1.660631283	1.316874616	1.119589265	0.000841538	0.00081677	0.0019876	0.006447525
Ljwgs_043843.1_at	1.472858733	1.703841766	1.182448176	1.490686917	0.014351268	0.012091269	0.045686976	0.012329512
Ljwgs_086071.2_at	1.473207821	1.381821742	1.460524749	1.676404021	0.001124715	0.004633152	0.001116543	0.000317925
chr1.CM0410.51_at	1.473689008	1.58039153	1.172767635	1.135043421	3.74E-08	6.87E-08	5.00E-07	6.80E-07
Ljwgs_010456.2_at	1.47860658	3.82094697	7.816807621	8.247248003	0.026366366	3.17E-05	1.78E-09	8.18E-10
[truncated: 184,376 more chars]
