# Supplementary material for: Dissection of Symbiosis and Organ Development by Integrated Transcriptome Analysis of Lotus japonicus Mutant and Wild-Type Plants
Source: PLoS One. 2009 Aug 7;4(8):e6556. doi: 10.1371/journal.pone.0006556 (PMC2717213; doi:10.1371/journal.pone.0006556)
Supplement: Folder S5 — Fix-minus mutants (9.19 MB ZIP) [file pone.0006556.s013.zip › S5.FIX-MINUS MUTANTS copy/5.1.Fix_minus_Nodule_vs_Uninoclated_Root/5.1.2. Specific transcript analysis/5.1.2.15/5.1.2.15.cytokinin.txt]

chr5.CM0040.66	2.3.3.30	PILS two-component system sensor kinase PilS [EC:2.7.3.-] [COG:COG0642]	vpa:VP2567	sensor histidine kinase/response regulator [EC:2.7.3.-] [KO:K07678]	2e-34	CC2852_1	COG0642	4e-27	SLN1_YEAST	3D-structure;Completeproteome;Glycoprotein;Kinase;Membrane;Phosphorylation;Sensorytransduction;Transferase;Transmembrane;Two-componentregulatorysystem,Osmolarity two-component system protein SLN1 (EC 2.7.3.-).	5e-33	GO_ID:25440	TAIR|gene:2159668 SPTR:Q9FT60 symbol:AT5G10720.1 [GO:0009736 "cytokinin mediated signaling" evidence=TAS] InterPro:IPR003594 Pfam:PF02518 InterPro:IPR003661 InterPro:IPR004358 InterPro:IPR001789 InterPro:IPR005467 Pfam:PF00072 Pfam:PF00512 SMART:SM00387 PROSITE:PS50109 PRINTS:PR00344 ProDom:PD000039 SMART:SM00448 PROSITE:PS50110 SMART:SM00388 EMBL:AL392144 HSSP:P39928 SPTR:Q9FT60	0
chr5.CM0040.66	3.2.1.1	Sensor kinase [GO:0000155 0004673] [COG:COG0642]	vpa:VP2567	sensor histidine kinase/response regulator [EC:2.7.3.-] [KO:K07678]	2e-34	CC2852_1	COG0642	4e-27	SLN1_YEAST	3D-structure;Completeproteome;Glycoprotein;Kinase;Membrane;Phosphorylation;Sensorytransduction;Transferase;Transmembrane;Two-componentregulatorysystem,Osmolarity two-component system protein SLN1 (EC 2.7.3.-).	5e-33	GO_ID:25440	TAIR|gene:2159668 SPTR:Q9FT60 symbol:AT5G10720.1 [GO:0009736 "cytokinin mediated signaling" evidence=TAS] InterPro:IPR003594 Pfam:PF02518 InterPro:IPR003661 InterPro:IPR004358 InterPro:IPR001789 InterPro:IPR005467 Pfam:PF00072 Pfam:PF00512 SMART:SM00387 PROSITE:PS50109 PRINTS:PR00344 ProDom:PD000039 SMART:SM00448 PROSITE:PS50110 SMART:SM00388 EMBL:AL392144 HSSP:P39928 SPTR:Q9FT60	0
Ljwgs_043946.1	4.1.1.2	[COG:COG0643 COG0784 COG0835] [GO:0000155 0000156 0004673]							ARR2_ARATH	Activator;Cytokininsignalingpathway;DNA-binding;Nuclearprotein;Phosphorylation;Sensorytransduction;Transcription;Transcriptionregulation;Two-componentregulatorysystem,Two-component response regulator ARR2 (Receiver-like protein 5).	3e-23	GO_ID:50422	TAIR|gene:2130094 SPTR:Q9ZWJ9 symbol:AT4G16110.1 [GO:0000156 "two-component response regulator activity" evidence=ISS] [GO:0003700 "transcription factor activity" evidence=ISS] [GO:0009736 "cytokinin mediated signaling" evidence=TAS] InterPro:IPR001005 Interpro:IPR009057 Pfam:PF00249 InterPro:IPR001789 Pfam:PF00072 PROSITE:PS50090 ProDom:PD000039 SMART:SM00448 PROSITE:PS50110 HSSP:O49397 TIGRFAMs…	1e-23
Ljwgs_043946.1	2.3.3	Type II secretion system [CLASS:03090] [PATH:ot03090 tab03090] [GO:0008978 0000156 0000155 0004673]							ARR2_ARATH	Activator;Cytokininsignalingpathway;DNA-binding;Nuclearprotein;Phosphorylation;Sensorytransduction;Transcription;Transcriptionregulation;Two-componentregulatorysystem,Two-component response regulator ARR2 (Receiver-like protein 5).	3e-23	GO_ID:50422	TAIR|gene:2130094 SPTR:Q9ZWJ9 symbol:AT4G16110.1 [GO:0000156 "two-component response regulator activity" evidence=ISS] [GO:0003700 "transcription factor activity" evidence=ISS] [GO:0009736 "cytokinin mediated signaling" evidence=TAS] InterPro:IPR001005 Interpro:IPR009057 Pfam:PF00249 InterPro:IPR001789 Pfam:PF00072 PROSITE:PS50090 ProDom:PD000039 SMART:SM00448 PROSITE:PS50110 HSSP:O49397 TIGRFAMs…	1e-23
Ljwgs_043946.1	3.2.1.2	Response regulator [GO:0000156] [COG:COG0784 COG2204 COG2197]							ARR2_ARATH	Activator;Cytokininsignalingpathway;DNA-binding;Nuclearprotein;Phosphorylation;Sensorytransduction;Transcription;Transcriptionregulation;Two-componentregulatorysystem,Two-component response regulator ARR2 (Receiver-like protein 5).	3e-23	GO_ID:50422	TAIR|gene:2130094 SPTR:Q9ZWJ9 symbol:AT4G16110.1 [GO:0000156 "two-component response regulator activity" evidence=ISS] [GO:0003700 "transcription factor activity" evidence=ISS] [GO:0009736 "cytokinin mediated signaling" evidence=TAS] InterPro:IPR001005 Interpro:IPR009057 Pfam:PF00249 InterPro:IPR001789 Pfam:PF00072 PROSITE:PS50090 ProDom:PD000039 SMART:SM00448 PROSITE:PS50110 HSSP:O49397 TIGRFAMs…	1e-23
Ljwgs_047916.1	99.1.4.1983	GO_ID:11290	ath:At2g41510	T32G6.3; FAD-binding domain-containing protein / cytokinin oxidase family protein [EC:1.5.99.12] [KO:K00279]	8e-12				CKX1_ARATH	FAD;Flavoprotein;Glycoprotein;Oxidoreductase;Signal,Cytokinin dehydrogenase 1 precursor (EC 1.5.99.12) (Cytokinin oxidase 1) (CKO 1) (AtCKX1).	5e-12	GO_ID:11290	TAIR|gene:2062713 SPTR:O22213 symbol:ATCKX1 [GO:0009823 "cytokinin catabolism" evidence=ISS] [GO:0046420 "cytokinin oxidase activity" evidence=ISS] [GO:0005773 "vacuole" evidence=IDA] Pfam:PF01565 InterPro:IPR006094 InterPro:IPR006093 PROSITE:PS00862 EMBL:AC002510 PIR:T00807 SPTR:O22213	2e-12
Ljwgs_047916.1	99.1.3.1.65	EC 1.5.99.12	ath:At2g41510	T32G6.3; FAD-binding domain-containing protein / cytokinin oxidase family protein [EC:1.5.99.12] [KO:K00279]	8e-12				CKX1_ARATH	FAD;Flavoprotein;Glycoprotein;Oxidoreductase;Signal,Cytokinin dehydrogenase 1 precursor (EC 1.5.99.12) (Cytokinin oxidase 1) (CKO 1) (AtCKX1).	5e-12	GO_ID:11290	TAIR|gene:2062713 SPTR:O22213 symbol:ATCKX1 [GO:0009823 "cytokinin catabolism" evidence=ISS] [GO:0046420 "cytokinin oxidase activity" evidence=ISS] [GO:0005773 "vacuole" evidence=IDA] Pfam:PF01565 InterPro:IPR006094 InterPro:IPR006093 PROSITE:PS00862 EMBL:AC002510 PIR:T00807 SPTR:O22213	2e-12
Ljwgs_047916.1	99.1.1.96	KO:K00279	ath:At2g41510	T32G6.3; FAD-binding domain-containing protein / cytokinin oxidase family protein [EC:1.5.99.12] [KO:K00279]	8e-12				CKX1_ARATH	FAD;Flavoprotein;Glycoprotein;Oxidoreductase;Signal,Cytokinin dehydrogenase 1 precursor (EC 1.5.99.12) (Cytokinin oxidase 1) (CKO 1) (AtCKX1).	5e-12	GO_ID:11290	TAIR|gene:2062713 SPTR:O22213 symbol:ATCKX1 [GO:0009823 "cytokinin catabolism" evidence=ISS] [GO:0046420 "cytokinin oxidase activity" evidence=ISS] [GO:0005773 "vacuole" evidence=IDA] Pfam:PF01565 InterPro:IPR006094 InterPro:IPR006093 PROSITE:PS00862 EMBL:AC002510 PIR:T00807 SPTR:O22213	2e-12
CM0345.66.2	4.1.1.2	[COG:COG0643 COG0784 COG0835] [GO:0000155 0000156 0004673]	sth:STH750	two-component response regulator, probably involved in phosphate sensing [KO:K02483]	3e-12	slr1305_1	COG0784	1e-11	ARR12_ARATH	Activator;Cytokininsignalingpathway;DNA-binding;Nuclearprotein;Phosphorylation;Sensorytransduction;Transcription;Transcriptionregulation;Two-componentregulatorysystem,Two-component response regulator ARR12.	2e-99	GO_ID:41626	TAIR|gene:3438549 SPTR:O49397 symbol:AT4G31920.1 [GO:0000156 "two-component response regulator activity" evidence=ISS] [GO:0003700 "transcription factor activity" evidence=ISS] [GO:0009736 "cytokinin mediated signaling" evidence=TAS] InterPro:IPR001005 Interpro:IPR009057 Pfam:PF00249 InterPro:IPR001789 Pfam:PF00072 PROSITE:PS50090 InterPro:IPR011006 ProDom:PD000039 PROSITE:PS50110 InterPro:IPR006…	7e-89
CM0345.66.2	2.3.3.19	[COG:COG0784]	sth:STH750	two-component response regulator, probably involved in phosphate sensing [KO:K02483]	3e-12	slr1305_1	COG0784	1e-11	ARR12_ARATH	Activator;Cytokininsignalingpathway;DNA-binding;Nuclearprotein;Phosphorylation;Sensorytransduction;Transcription;Transcriptionregulation;Two-componentregulatorysystem,Two-component response regulator ARR12.	2e-99	GO_ID:41626	TAIR|gene:3438549 SPTR:O49397 symbol:AT4G31920.1 [GO:0000156 "two-component response regulator activity" evidence=ISS] [GO:0003700 "transcription factor activity" evidence=ISS] [GO:0009736 "cytokinin mediated signaling" evidence=TAS] InterPro:IPR001005 Interpro:IPR009057 Pfam:PF00249 InterPro:IPR001789 Pfam:PF00072 PROSITE:PS50090 InterPro:IPR011006 ProDom:PD000039 PROSITE:PS50110 InterPro:IPR006…	7e-89
CM0345.66.2	2.3.3.23	PILL type IV pili sensor histidine kinase/response regulator [COG:COG0643 COG0784]	sth:STH750	two-component response regulator, probably involved in phosphate sensing [KO:K02483]	3e-12	slr1305_1	COG0784	1e-11	ARR12_ARATH	Activator;Cytokininsignalingpathway;DNA-binding;Nuclearprotein;Phosphorylation;Sensorytransduction;Transcription;Transcriptionregulation;Two-componentregulatorysystem,Two-component response regulator ARR12.	2e-99	GO_ID:41626	TAIR|gene:3438549 SPTR:O49397 symbol:AT4G31920.1 [GO:0000156 "two-component response regulator activity" evidence=ISS] [GO:0003700 "transcription factor activity" evidence=ISS] [GO:0009736 "cytokinin mediated signaling" evidence=TAS] InterPro:IPR001005 Interpro:IPR009057 Pfam:PF00249 InterPro:IPR001789 Pfam:PF00072 PROSITE:PS50090 InterPro:IPR011006 ProDom:PD000039 PROSITE:PS50110 InterPro:IPR006…	7e-89
CM0345.66.2	3.2.1.2.1	HD.OMPR.R two-component system, OmpR family, response regulator [COG:COG0745]	sth:STH750	two-component response regulator, probably involved in phosphate sensing [KO:K02483]	3e-12	slr1305_1	COG0784	1e-11	ARR12_ARATH	Activator;Cytokininsignalingpathway;DNA-binding;Nuclearprotein;Phosphorylation;Sensorytransduction;Transcription;Transcriptionregulation;Two-componentregulatorysystem,Two-component response regulator ARR12.	2e-99	GO_ID:41626	TAIR|gene:3438549 SPTR:O49397 symbol:AT4G31920.1 [GO:0000156 "two-component response regulator activity" evidence=ISS] [GO:0003700 "transcription factor activity" evidence=ISS] [GO:0009736 "cytokinin mediated signaling" evidence=TAS] InterPro:IPR001005 Interpro:IPR009057 Pfam:PF00249 InterPro:IPR001789 Pfam:PF00072 PROSITE:PS50090 InterPro:IPR011006 ProDom:PD000039 PROSITE:PS50110 InterPro:IPR006…	7e-89
Ljwgs_024610.1	99.1.4.5885	GO_ID:24873										GO_ID:24873	TAIR|gene:2059717 SPTR:Q9SIT0 symbol:AT2G01830.1 [GO:0009736 "cytokinin mediated signaling" evidence=TAS] InterPro:IPR003594 Pfam:PF02518 InterPro:IPR003661 InterPro:IPR004358 InterPro:IPR001789 InterPro:IPR006189 InterPro:IPR005467 Pfam:PF00072 Pfam:PF00512 SMART:SM00387 PROSITE:PS50109 PRINTS:PR00344 ProDom:PD000039 SMART:SM00448 PROSITE:PS50110 SMART:SM00388 EMBL:AC007069 EMBL:AJ278528 EMBL:AJ…	1e-44
Ljwgs_015358.2	99.1.3.2.1826	ARR9_ARATH							ARR9_ARATH	Cytokininsignalingpathway;Nuclearprotein;Phosphorylation;Sensorytransduction;Transcription;Transcriptionregulation;Two-componentregulatorysystem,Two-component response regulator ARR9 (Response reactor 4).	2e-20	GO_ID:41535	TAIR|gene:2080589 SPTR:O80366 symbol:AT3G57040.1 [GO:0030528 "transcription regulator activity" evidence=TAS] [GO:0009736 "cytokinin mediated signaling" evidence=TAS] InterPro:IPR001789 Pfam:PF00072 ProDom:PD000039 SMART:SM00448 PROSITE:PS50110 EMBL:AL138655 EMBL:AB010918 EMBL:AY090234 EMBL:AY133571 PIR:T47764 GeneFarm:4126 SPTR:O80366	5e-21
Ljwgs_015358.2	99.1.4.1491	GO_ID:41535							ARR9_ARATH	Cytokininsignalingpathway;Nuclearprotein;Phosphorylation;Sensorytransduction;Transcription;Transcriptionregulation;Two-componentregulatorysystem,Two-component response regulator ARR9 (Response reactor 4).	2e-20	GO_ID:41535	TAIR|gene:2080589 SPTR:O80366 symbol:AT3G57040.1 [GO:0030528 "transcription regulator activity" evidence=TAS] [GO:0009736 "cytokinin mediated signaling" evidence=TAS] InterPro:IPR001789 Pfam:PF00072 ProDom:PD000039 SMART:SM00448 PROSITE:PS50110 EMBL:AL138655 EMBL:AB010918 EMBL:AY090234 EMBL:AY133571 PIR:T47764 GeneFarm:4126 SPTR:O80366	5e-21
chr3.TM1367.15	4.1.1.2	[COG:COG0643 COG0784 COG0835] [GO:0000155 0000156 0004673]	tel:tll1021	two-component hybrid sensor & regulator [KO:K02487]	5e-12	sll1292	COG0784	5e-11	ARR8_ARATH	Cytokininsignalingpathway;Nuclearprotein;Phosphorylation;Sensorytransduction;Transcription;Transcriptionregulation;Two-componentregulatorysystem,Two-component response regulator ARR8 (Response reactor 3).	1e-52	GO_ID:53579	TAIR|gene:2040281 SPTR:O80365 symbol:AT2G41310 [GO:0030528 "transcription regulator activity" evidence=TAS] [GO:0009736 "cytokinin mediated signaling" evidence=TAS] InterPro:IPR001789 Pfam:PF00072 ProDom:PD000039 SMART:SM00448 PROSITE:PS50110 EMBL:AC005662 EMBL:AB010917 EMBL:AY074643 PIR:T48853 GeneFarm:4125 SPTR:O80365	4e-53
chr3.TM1367.15	2.3.3.19	[COG:COG0784]	tel:tll1021	two-component hybrid sensor & regulator [KO:K02487]	5e-12	sll1292	COG0784	5e-11	ARR8_ARATH	Cytokininsignalingpathway;Nuclearprotein;Phosphorylation;Sensorytransduction;Transcription;Transcriptionregulation;Two-componentregulatorysystem,Two-component response regulator ARR8 (Response reactor 3).	1e-52	GO_ID:53579	TAIR|gene:2040281 SPTR:O80365 symbol:AT2G41310 [GO:0030528 "transcription regulator activity" evidence=TAS] [GO:0009736 "cytokinin mediated signaling" evidence=TAS] InterPro:IPR001789 Pfam:PF00072 ProDom:PD000039 SMART:SM00448 PROSITE:PS50110 EMBL:AC005662 EMBL:AB010917 EMBL:AY074643 PIR:T48853 GeneFarm:4125 SPTR:O80365	4e-53
chr3.TM1367.15	3.2.1.3	PILL type IV pili sensor histidine kinase/response regulator	tel:tll1021	two-component hybrid sensor & regulator [KO:K02487]	5e-12	sll1292	COG0784	5e-11	ARR8_ARATH	Cytokininsignalingpathway;Nuclearprotein;Phosphorylation;Sensorytransduction;Transcription;Transcriptionregulation;Two-componentregulatorysystem,Two-component response regulator ARR8 (Response reactor 3).	1e-52	GO_ID:53579	TAIR|gene:2040281 SPTR:O80365 symbol:AT2G41310 [GO:0030528 "transcription regulator activity" evidence=TAS] [GO:0009736 "cytokinin mediated signaling" evidence=TAS] InterPro:IPR001789 Pfam:PF00072 ProDom:PD000039 SMART:SM00448 PROSITE:PS50110 EMBL:AC005662 EMBL:AB010917 EMBL:AY074643 PIR:T48853 GeneFarm:4125 SPTR:O80365	4e-53
chr3.TM1367.15	2.3.3.23	PILL type IV pili sensor histidine kinase/response regulator [COG:COG0643 COG0784]	tel:tll1021	two-component hybrid sensor & regulator [KO:K02487]	5e-12	sll1292	COG0784	5e-11	ARR8_ARATH	Cytokininsignalingpathway;Nuclearprotein;Phosphorylation;Sensorytransduction;Transcription;Transcriptionregulation;Two-componentregulatorysystem,Two-component response regulator ARR8 (Response reactor 3).	1e-52	GO_ID:53579	TAIR|gene:2040281 SPTR:O80365 symbol:AT2G41310 [GO:0030528 "transcription regulator activity" evidence=TAS] [GO:0009736 "cytokinin mediated signaling" evidence=TAS] InterPro:IPR001789 Pfam:PF00072 ProDom:PD000039 SMART:SM00448 PROSITE:PS50110 EMBL:AC005662 EMBL:AB010917 EMBL:AY074643 PIR:T48853 GeneFarm:4125 SPTR:O80365	4e-53
chr3.TM1367.15	3.2.1.2	Response regulator [GO:0000156] [COG:COG0784 COG2204 COG2197]	tel:tll1021	two-component hybrid sensor & regulator [KO:K02487]	5e-12	sll1292	COG0784	5e-11	ARR8_ARATH	Cytokininsignalingpathway;Nuclearprotein;Phosphorylation;Sensorytransduction;Transcription;Transcriptionregulation;Two-componentregulatorysystem,Two-component response regulator ARR8 (Response reactor 3).	1e-52	GO_ID:53579	TAIR|gene:2040281 SPTR:O80365 symbol:AT2G41310 [GO:0030528 "transcription regulator activity" evidence=TAS] [GO:0009736 "cytokinin mediated signaling" evidence=TAS] InterPro:IPR001789 Pfam:PF00072 ProDom:PD000039 SMART:SM00448 PROSITE:PS50110 EMBL:AC005662 EMBL:AB010917 EMBL:AY074643 PIR:T48853 GeneFarm:4125 SPTR:O80365	4e-53
Ljwgs_015358.2	99.1.3.2.1826	ARR9_ARATH							ARR9_ARATH	Cytokininsignalingpathway;Nuclearprotein;Phosphorylation;Sensorytransduction;Transcription;Transcriptionregulation;Two-componentregulatorysystem,Two-component response regulator ARR9 (Response reactor 4).	2e-20	GO_ID:41535	TAIR|gene:2080589 SPTR:O80366 symbol:AT3G57040.1 [GO:0030528 "transcription regulator activity" evidence=TAS] [GO:0009736 "cytokinin mediated signaling" evidence=TAS] InterPro:IPR001789 Pfam:PF00072 ProDom:PD000039 SMART:SM00448 PROSITE:PS50110 EMBL:AL138655 EMBL:AB010918 EMBL:AY090234 EMBL:AY133571 PIR:T47764 GeneFarm:4126 SPTR:O80366	5e-21
Ljwgs_015358.2	99.1.4.1491	GO_ID:41535							ARR9_ARATH	Cytokininsignalingpathway;Nuclearprotein;Phosphorylation;Sensorytransduction;Transcription;Transcriptionregulation;Two-componentregulatorysystem,Two-component response regulator ARR9 (Response reactor 4).	2e-20	GO_ID:41535	TAIR|gene:2080589 SPTR:O80366 symbol:AT3G57040.1 [GO:0030528 "transcription regulator activity" evidence=TAS] [GO:0009736 "cytokinin mediated signaling" evidence=TAS] InterPro:IPR001789 Pfam:PF00072 ProDom:PD000039 SMART:SM00448 PROSITE:PS50110 EMBL:AL138655 EMBL:AB010918 EMBL:AY090234 EMBL:AY133571 PIR:T47764 GeneFarm:4126 SPTR:O80366	5e-21
chr2.CM0028.12	3.2.1.2.9	PILH twitching motility two-component system response regulator PilH	ana:all0929	two-component system, regulatory protein [KO:K02658]	4e-10	BH1547_2	COG0784	3e-10	ARR3_ARATH	Cytokininsignalingpathway;Nuclearprotein;Phosphorylation;Sensorytransduction;Transcription;Transcriptionregulation;Two-componentregulatorysystem,Two-component response regulator ARR3.	1e-47	GO_ID:12987	TAIR|gene:2025910 SPTR:Q9ZWS9 symbol:AT1G59940.1 [GO:0000156 "two-component response regulator activity" evidence=ISS] [GO:0000160 "two-component signal transduction system (phosphorelay)" evidence=TAS] [GO:0030528 "transcription regulator activity" evidence=TAS] [GO:0009736 "cytokinin mediated signaling" evidence=TAS] InterPro:IPR001789 Pfam:PF00072 ProDom:PD000039 SMART:SM00448 PROSITE:PS50110 …	4e-48
chr2.CM0028.12	4.1.1.2	[COG:COG0643 COG0784 COG0835] [GO:0000155 0000156 0004673]	ana:all0929	two-component system, regulatory protein [KO:K02658]	4e-10	BH1547_2	COG0784	3e-10	ARR3_ARATH	Cytokininsignalingpathway;Nuclearprotein;Phosphorylation;Sensorytransduction;Transcription;Transcriptionregulation;Two-componentregulatorysystem,Two-component response regulator ARR3.	1e-47	GO_ID:12987	TAIR|gene:2025910 SPTR:Q9ZWS9 symbol:AT1G59940.1 [GO:0000156 "two-component response regulator activity" evidence=ISS] [GO:0000160 "two-component signal transduction system (phosphorelay)" evidence=TAS] [GO:0030528 "transcription regulator activity" evidence=TAS] [GO:0009736 "cytokinin mediated signaling" evidence=TAS] InterPro:IPR001789 Pfam:PF00072 ProDom:PD000039 SMART:SM00448 PROSITE:PS50110 …	4e-48
chr2.CM0028.12	2.3.3.23	PILL type IV pili sensor histidine kinase/response regulator [COG:COG0643 COG0784]	ana:all0929	two-component system, regulatory protein [KO:K02658]	4e-10	BH1547_2	COG0784	3e-10	ARR3_ARATH	Cytokininsignalingpathway;Nuclearprotein;Phosphorylation;Sensorytransduction;Transcription;Transcriptionregulation;Two-componentregulatorysystem,Two-component response regulator ARR3.	1e-47	GO_ID:12987	TAIR|gene:2025910 SPTR:Q9ZWS9 symbol:AT1G59940.1 [GO:0000156 "two-component response regulator activity" evidence=ISS] [GO:0000160 "two-component signal transduction system (phosphorelay)" evidence=TAS] [GO:0030528 "transcription regulator activity" evidence=TAS] [GO:0009736 "cytokinin mediated signaling" evidence=TAS] InterPro:IPR001789 Pfam:PF00072 ProDom:PD000039 SMART:SM00448 PROSITE:PS50110 …	4e-48
chr2.CM0028.12	2.3.3.19.2	PILH twitching motility two-component system response regulator PilH	ana:all0929	two-component system, regulatory protein [KO:K02658]	4e-10	BH1547_2	COG0784	3e-10	ARR3_ARATH	Cytokininsignalingpathway;Nuclearprotein;Phosphorylation;Sensorytransduction;Transcription;Transcriptionregulation;Two-componentregulatorysystem,Two-component response regulator ARR3.	1e-47	GO_ID:12987	TAIR|gene:2025910 SPTR:Q9ZWS9 symbol:AT1G59940.1 [GO:0000156 "two-component response regulator activity" evidence=ISS] [GO:0000160 "two-component signal transduction system (phosphorelay)" evidence=TAS] [GO:0030528 "transcription regulator activity" evidence=TAS] [GO:0009736 "cytokinin mediated signaling" evidence=TAS] InterPro:IPR001789 Pfam:PF00072 ProDom:PD000039 SMART:SM00448 PROSITE:PS50110 …	4e-48
BM0976.3.2	99.1.3.1.65	EC 1.5.99.12	ath:At5g21482	FAD-linked oxidoreductase family [EC:1.5.99.12] [KO:K00279]	2e-29				CKX7_ARATH	FAD;Flavoprotein;Oxidoreductase,Cytokinin dehydrogenase 7 (EC 1.5.99.12) (Cytokinin oxidase 7) (CKO7) (AtCKX7) (AtCKX5).	9e-30	GO_ID:8522	TAIR|gene:2087422 SPTR:Q9LY71 symbol:ATCKX6 [GO:0009823 "cytokinin catabolism" evidence=ISS] [GO:0046420 "cytokinin oxidase activity" evidence=ISS] [GO:0010103 "stomatal complex morphogenesis" evidence=TAS] Pfam:PF01565 InterPro:IPR006094 PROSITE:PS00862 EMBL:AL163818 PIR:T49185 SPTR:Q9LY71	4e-21
BM0976.3.2	99.1.4.2139	GO_ID:8522	ath:At5g21482	FAD-linked oxidoreductase family [EC:1.5.99.12] [KO:K00279]	2e-29				CKX7_ARATH	FAD;Flavoprotein;Oxidoreductase,Cytokinin dehydrogenase 7 (EC 1.5.99.12) (Cytokinin oxidase 7) (CKO7) (AtCKX7) (AtCKX5).	9e-30	GO_ID:8522	TAIR|gene:2087422 SPTR:Q9LY71 symbol:ATCKX6 [GO:0009823 "cytokinin catabolism" evidence=ISS] [GO:0046420 "cytokinin oxidase activity" evidence=ISS] [GO:0010103 "stomatal complex morphogenesis" evidence=TAS] Pfam:PF01565 InterPro:IPR006094 PROSITE:PS00862 EMBL:AL163818 PIR:T49185 SPTR:Q9LY71	4e-21
BM0976.3.2	99.1.1.96	KO:K00279	ath:At5g21482	FAD-linked oxidoreductase family [EC:1.5.99.12] [KO:K00279]	2e-29				CKX7_ARATH	FAD;Flavoprotein;Oxidoreductase,Cytokinin dehydrogenase 7 (EC 1.5.99.12) (Cytokinin oxidase 7) (CKO7) (AtCKX7) (AtCKX5).	9e-30	GO_ID:8522	TAIR|gene:2087422 SPTR:Q9LY71 symbol:ATCKX6 [GO:0009823 "cytokinin catabolism" evidence=ISS] [GO:0046420 "cytokinin oxidase activity" evidence=ISS] [GO:0010103 "stomatal complex morphogenesis" evidence=TAS] Pfam:PF01565 InterPro:IPR006094 PROSITE:PS00862 EMBL:AL163818 PIR:T49185 SPTR:Q9LY71	4e-21
BM0976.4	1.1.11.23.1	DLD D-lactate dehydrogenase [COG:COG0277]	ath:At5g21482	FAD-linked oxidoreductase family [EC:1.5.99.12] [KO:K00279]	5e-141	BS_yitY	COG0277	2e-12	CKX7_ARATH	FAD;Flavoprotein;Oxidoreductase,Cytokinin dehydrogenase 7 (EC 1.5.99.12) (Cytokinin oxidase 7) (CKO7) (AtCKX7) (AtCKX5).	3e-141	GO_ID:11290	TAIR|gene:2062713 SPTR:O22213 symbol:ATCKX1 [GO:0009823 "cytokinin catabolism" evidence=ISS] [GO:0046420 "cytokinin oxidase activity" evidence=ISS] [GO:0005773 "vacuole" evidence=IDA] Pfam:PF01565 InterPro:IPR006094 InterPro:IPR006093 PROSITE:PS00862 EMBL:AC002510 PIR:T00807 SPTR:O22213	3e-95
BM0976.4	1.1.12.6	E1.1.3.15, glcD (S)-2-hydroxy-acid oxidase [EC:1.1.3.15] [COG:COG0277] [GO:0003973]	ath:At5g21482	FAD-linked oxidoreductase family [EC:1.5.99.12] [KO:K00279]	5e-141	BS_yitY	COG0277	2e-12	CKX7_ARATH	FAD;Flavoprotein;Oxidoreductase,Cytokinin dehydrogenase 7 (EC 1.5.99.12) (Cytokinin oxidase 7) (CKO7) (AtCKX7) (AtCKX5).	3e-141	GO_ID:11290	TAIR|gene:2062713 SPTR:O22213 symbol:ATCKX1 [GO:0009823 "cytokinin catabolism" evidence=ISS] [GO:0046420 "cytokinin oxidase activity" evidence=ISS] [GO:0005773 "vacuole" evidence=IDA] Pfam:PF01565 InterPro:IPR006094 InterPro:IPR006093 PROSITE:PS00862 EMBL:AC002510 PIR:T00807 SPTR:O22213	3e-95
Ljwgs_043971.2	4.1.1.2	[COG:COG0643 COG0784 COG0835] [GO:0000155 0000156 0004673]							ARR17_ARATH	Cytokininsignalingpathway;Nuclearprotein;Phosphorylation;Sensorytransduction;Transcription;Transcriptionregulation;Two-componentregulatorysystem,Two-component response regulator ARR17.	4e-27	GO_ID:22211	TAIR|gene:2102508 SPTR:Q9FPR6 symbol:AT3G56380.1 [GO:0000156 "two-component response regulator activity" evidence=ISS] [GO:0030528 "transcription regulator activity" evidence=TAS] [GO:0009736 "cytokinin mediated signaling" evidence=TAS] InterPro:IPR001789 Pfam:PF00072 ProDom:PD000039 SMART:SM00448 PROSITE:PS50110 HSSP:P06143 EMBL:AL163972 EMBL:AF305722 PIR:T49039 GeneFarm:4130 SPTR:Q9FPR6	1e-27
Ljwgs_043971.2	2.3.3	Type II secretion system [CLASS:03090] [PATH:ot03090 tab03090] [GO:0008978 0000156 0000155 0004673]							ARR17_ARATH	Cytokininsignalingpathway;Nuclearprotein;Phosphorylation;Sensorytransduction;Transcription;Transcriptionregulation;Two-componentregulatorysystem,Two-component response regulator ARR17.	4e-27	GO_ID:22211	TAIR|gene:2102508 SPTR:Q9FPR6 symbol:AT3G56380.1 [GO:0000156 "two-component response regulator activity" evidence=ISS] [GO:0030528 "transcription regulator activity" evidence=TAS] [GO:0009736 "cytokinin mediated signaling" evidence=TAS] InterPro:IPR001789 Pfam:PF00072 ProDom:PD000039 SMART:SM00448 PROSITE:PS50110 HSSP:P06143 EMBL:AL163972 EMBL:AF305722 PIR:T49039 GeneFarm:4130 SPTR:Q9FPR6	1e-27
Ljwgs_043971.2	3.2.1.2	Response regulator [GO:0000156] [COG:COG0784 COG2204 COG2197]							ARR17_ARATH	Cytokininsignalingpathway;Nuclearprotein;Phosphorylation;Sensorytransduction;Transcription;Transcriptionregulation;Two-componentregulatorysystem,Two-component response regulator ARR17.	4e-27	GO_ID:22211	TAIR|gene:2102508 SPTR:Q9FPR6 symbol:AT3G56380.1 [GO:0000156 "two-component response regulator activity" evidence=ISS] [GO:0030528 "transcription regulator activity" evidence=TAS] [GO:0009736 "cytokinin mediated signaling" evidence=TAS] InterPro:IPR001789 Pfam:PF00072 ProDom:PD000039 SMART:SM00448 PROSITE:PS50110 HSSP:P06143 EMBL:AL163972 EMBL:AF305722 PIR:T49039 GeneFarm:4130 SPTR:Q9FPR6	1e-27
chr1.CM0320.19	4.1.1.2	[COG:COG0643 COG0784 COG0835] [GO:0000155 0000156 0004673]	tel:tll1021	two-component hybrid sensor & regulator [KO:K02487]	2e-14	slr1305_1	COG0784	2e-12	ARR17_ARATH	Cytokininsignalingpathway;Nuclearprotein;Phosphorylation;Sensorytransduction;Transcription;Transcriptionregulation;Two-componentregulatorysystem,Two-component response regulator ARR17.	8e-47	GO_ID:22211	TAIR|gene:2102508 SPTR:Q9FPR6 symbol:AT3G56380.1 [GO:0000156 "two-component response regulator activity" evidence=ISS] [GO:0030528 "transcription regulator activity" evidence=TAS] [GO:0009736 "cytokinin mediated signaling" evidence=TAS] InterPro:IPR001789 Pfam:PF00072 ProDom:PD000039 SMART:SM00448 PROSITE:PS50110 HSSP:P06143 EMBL:AL163972 EMBL:AF305722 PIR:T49039 GeneFarm:4130 SPTR:Q9FPR6	3e-47
chr1.CM0320.19	2.3.3.19	[COG:COG0784]	tel:tll1021	two-component hybrid sensor & regulator [KO:K02487]	2e-14	slr1305_1	COG0784	2e-12	ARR17_ARATH	Cytokininsignalingpathway;Nuclearprotein;Phosphorylation;Sensorytransduction;Transcription;Transcriptionregulation;Two-componentregulatorysystem,Two-component response regulator ARR17.	8e-47	GO_ID:22211	TAIR|gene:2102508 SPTR:Q9FPR6 symbol:AT3G56380.1 [GO:0000156 "two-component response regulator activity" evidence=ISS] [GO:0030528 "transcription regulator activity" evidence=TAS] [GO:0009736 "cytokinin mediated signaling" evidence=TAS] InterPro:IPR001789 Pfam:PF00072 ProDom:PD000039 SMART:SM00448 PROSITE:PS50110 HSSP:P06143 EMBL:AL163972 EMBL:AF305722 PIR:T49039 GeneFarm:4130 SPTR:Q9FPR6	3e-47
chr1.CM0320.19	3.2.1.3	PILL type IV pili sensor histidine kinase/response regulator	tel:tll1021	two-component hybrid sensor & regulator [KO:K02487]	2e-14	slr1305_1	COG0784	2e-12	ARR17_ARATH	Cytokininsignalingpathway;Nuclearprotein;Phosphorylation;Sensorytransduction;Transcription;Transcriptionregulation;Two-componentregulatorysystem,Two-component response regulator ARR17.	8e-47	GO_ID:22211	TAIR|gene:2102508 SPTR:Q9FPR6 symbol:AT3G56380.1 [GO:0000156 "two-component response regulator activity" evidence=ISS] [GO:0030528 "transcription regulator activity" evidence=TAS] [GO:0009736 "cytokinin mediated signaling" evidence=TAS] InterPro:IPR001789 Pfam:PF00072 ProDom:PD000039 SMART:SM00448 PROSITE:PS50110 HSSP:P06143 EMBL:AL163972 EMBL:AF305722 PIR:T49039 GeneFarm:4130 SPTR:Q9FPR6	3e-47
chr1.CM0320.19	2.3.3.23	PILL type IV pili sensor histidine kinase/response regulator [COG:COG0643 COG0784]	tel:tll1021	two-component hybrid sensor & regulator [KO:K02487]	2e-14	slr1305_1	COG0784	2e-12	ARR17_ARATH	Cytokininsignalingpathway;Nuclearprotein;Phosphorylation;Sensorytransduction;Transcription;Transcriptionregulation;Two-componentregulatorysystem,Two-component response regulator ARR17.	8e-47	GO_ID:22211	TAIR|gene:2102508 SPTR:Q9FPR6 symbol:AT3G56380.1 [GO:0000156 "two-component response regulator activity" evidence=ISS] [GO:0030528 "transcription regulator activity" evidence=TAS] [GO:0009736 "cytokinin mediated signaling" evidence=TAS] InterPro:IPR001789 Pfam:PF00072 ProDom:PD000039 SMART:SM00448 PROSITE:PS50110 HSSP:P06143 EMBL:AL163972 EMBL:AF305722 PIR:T49039 GeneFarm:4130 SPTR:Q9FPR6	3e-47
chr1.CM0320.19	3.2.1.2	Response regulator [GO:0000156] [COG:COG0784 COG2204 COG2197]	tel:tll1021	two-component hybrid sensor & regulator [KO:K02487]	2e-14	slr1305_1	COG0784	2e-12	ARR17_ARATH	Cytokininsignalingpathway;Nuclearprotein;Phosphorylation;Sensorytransduction;Transcription;Transcriptionregulation;Two-componentregulatorysystem,Two-component response regulator ARR17.	8e-47	GO_ID:22211	TAIR|gene:2102508 SPTR:Q9FPR6 symbol:AT3G56380.1 [GO:0000156 "two-component response regulator activity" evidence=ISS] [GO:0030528 "transcription regulator activity" evidence=TAS] [GO:0009736 "cytokinin mediated signaling" evidence=TAS] InterPro:IPR001789 Pfam:PF00072 ProDom:PD000039 SMART:SM00448 PROSITE:PS50110 HSSP:P06143 EMBL:AL163972 EMBL:AF305722 PIR:T49039 GeneFarm:4130 SPTR:Q9FPR6	3e-47
TM0914.24	1.1.11.23.1	DLD D-lactate dehydrogenase [COG:COG0277]	ath:At4g29740	T16L4.250; FAD-binding domain-containing protein / cytokinin oxidase family protein [EC:1.5.99.12] [KO:K00279]	7e-80	Rv3719	COG0277	6e-10	CKX4_ARATH	Alternativesplicing;FAD;Flavoprotein;Glycoprotein;Oxidoreductase;Signal,Cytokinin dehydrogenase 4 precursor (EC 1.5.99.12) (Cytokinin oxidase 4) (CKO 4) (AtCKX4).	4e-80	GO_ID:50226	TAIR|gene:2164614 SPTR:Q9LTS3 symbol:AT5G56970.1 [GO:0009823 "cytokinin catabolism" evidence=ISS] [GO:0046420 "cytokinin oxidase activity" evidence=ISS] Pfam:PF01565 InterPro:IPR006094 InterPro:IPR006093 PROSITE:PS00862 EMBL:AB024035 EMBL:AF303979 SPTR:Q9LTS3	3e-80
TM0914.24	1.1.12.6	E1.1.3.15, glcD (S)-2-hydroxy-acid oxidase [EC:1.1.3.15] [COG:COG0277] [GO:0003973]	ath:At4g29740	T16L4.250; FAD-binding domain-containing protein / cytokinin oxidase family protein [EC:1.5.99.12] [KO:K00279]	7e-80	Rv3719	COG0277	6e-10	CKX4_ARATH	Alternativesplicing;FAD;Flavoprotein;Glycoprotein;Oxidoreductase;Signal,Cytokinin dehydrogenase 4 precursor (EC 1.5.99.12) (Cytokinin oxidase 4) (CKO 4) (AtCKX4).	4e-80	GO_ID:50226	TAIR|gene:2164614 SPTR:Q9LTS3 symbol:AT5G56970.1 [GO:0009823 "cytokinin catabolism" evidence=ISS] [GO:0046420 "cytokinin oxidase activity" evidence=ISS] Pfam:PF01565 InterPro:IPR006094 InterPro:IPR006093 PROSITE:PS00862 EMBL:AB024035 EMBL:AF303979 SPTR:Q9LTS3	3e-80
