# Supplementary material for: Dissection of Symbiosis and Organ Development by Integrated Transcriptome Analysis of Lotus japonicus Mutant and Wild-Type Plants
Source: PLoS One. 2009 Aug 7;4(8):e6556. doi: 10.1371/journal.pone.0006556 (PMC2717213; doi:10.1371/journal.pone.0006556)
Supplement: Folder S5 — Fix-minus mutants (9.19 MB ZIP) [file pone.0006556.s013.zip › S5.FIX-MINUS MUTANTS copy/5.1.Fix_minus_Nodule_vs_Uninoclated_Root/5.1.2. Specific transcript analysis/5.1.2.15/5.1.2.15.gibberellin.txt]

Ljwgs_023888.1	99.1.3.2.391	CIGR2_ORYSA							CIGR2_ORYSA	Nuclearprotein;Transcription;Transcriptionregulation,Chitin-inducible gibberellin-responsive protein 2.	1e-28	GO_ID:5855	TAIR|gene:2006746 SPTR:Q9LQT8 symbol:AT1G14920.1 [GO:0003700 "transcription factor activity" evidence=ISS;TAS] [GO:0005634 "nucleus" evidence=TAS] [GO:0009740 "gibberellic acid mediated signaling" evidence=TAS] Pfam:PF03514 GO:GO:0005634 InterPro:IPR005202 PROSITE:PS50985 EMBL:AC006917 EMBL:AY058194 EMBL:AY142002 PIR:H86282 SPTR:Q9LQT8	5e-29
Ljwgs_023888.1	99.1.4.4061	GO_ID:5855							CIGR2_ORYSA	Nuclearprotein;Transcription;Transcriptionregulation,Chitin-inducible gibberellin-responsive protein 2.	1e-28	GO_ID:5855	TAIR|gene:2006746 SPTR:Q9LQT8 symbol:AT1G14920.1 [GO:0003700 "transcription factor activity" evidence=ISS;TAS] [GO:0005634 "nucleus" evidence=TAS] [GO:0009740 "gibberellic acid mediated signaling" evidence=TAS] Pfam:PF03514 GO:GO:0005634 InterPro:IPR005202 PROSITE:PS50985 EMBL:AC006917 EMBL:AY058194 EMBL:AY142002 PIR:H86282 SPTR:Q9LQT8	5e-29
chr1.CM0398.19	1.10.4.5	E1.14.11.12 gibberellin 20-oxidase [EC:1.14.11.12] [GO:0045544]	ath:At5g07200	T28J14.140; gibberellin 20-oxidase [EC:1.14.11.12] [KO:K05282]	3e-17	PA0147	COG3491	7e-09	G3OX3_ARATH	Dioxygenase;Hypotheticalprotein;Iron;Metal-binding;Oxidoreductase,Putative gibberellin 3-beta-dioxygenase 3 (EC 1.14.11.15) (Gibberellin 3 beta-hydroxylase 3) (GA 3-oxidase 3) (AtGA3ox3) (AtGA3ox4).	3e-18	GO_ID:49699	TAIR|gene:2011580 SPTR:Q9C938 symbol:AT1G52800.1 [GO:0008372 "cellular component unknown" evidence=ND] Pfam:PF03171 InterPro:IPR005123 EMBL:AC019018 PIR:B96569 SPTR:Q9C938	7e-72
chr1.CM0398.19	1.10.4.6	E1.14.11.15 gibberellin 3-beta-dioxygenase [EC:1.14.11.15] [GO:0016707]	ath:At5g07200	T28J14.140; gibberellin 20-oxidase [EC:1.14.11.12] [KO:K05282]	3e-17	PA0147	COG3491	7e-09	G3OX3_ARATH	Dioxygenase;Hypotheticalprotein;Iron;Metal-binding;Oxidoreductase,Putative gibberellin 3-beta-dioxygenase 3 (EC 1.14.11.15) (Gibberellin 3 beta-hydroxylase 3) (GA 3-oxidase 3) (AtGA3ox3) (AtGA3ox4).	3e-18	GO_ID:49699	TAIR|gene:2011580 SPTR:Q9C938 symbol:AT1G52800.1 [GO:0008372 "cellular component unknown" evidence=ND] Pfam:PF03171 InterPro:IPR005123 EMBL:AC019018 PIR:B96569 SPTR:Q9C938	7e-72
Ljwgs_045015.1	99.1.4.155	GO_ID:27156							CIGR2_ORYSA	Nuclearprotein;Transcription;Transcriptionregulation,Chitin-inducible gibberellin-responsive protein 2.	6e-13	GO_ID:27156	TAIR|gene:2083072 SPTR:Q9SN22 symbol:AT3G49950.1 [GO:0003700 "transcription factor activity" evidence=ISS] [GO:0045449 "regulation of transcription" evidence=TAS] Pfam:PF03514 InterPro:IPR005202 PROSITE:PS50985 EMBL:AL132978 EMBL:BT012553 PIR:T45848 SPTR:Q9SN22	1e-35
Ljwgs_045015.1	99.1.3.2.391	CIGR2_ORYSA							CIGR2_ORYSA	Nuclearprotein;Transcription;Transcriptionregulation,Chitin-inducible gibberellin-responsive protein 2.	6e-13	GO_ID:27156	TAIR|gene:2083072 SPTR:Q9SN22 symbol:AT3G49950.1 [GO:0003700 "transcription factor activity" evidence=ISS] [GO:0045449 "regulation of transcription" evidence=TAS] Pfam:PF03514 InterPro:IPR005202 PROSITE:PS50985 EMBL:AL132978 EMBL:BT012553 PIR:T45848 SPTR:Q9SN22	1e-35
TM0906.1.1	1.10.4.6	E1.14.11.15 gibberellin 3-beta-dioxygenase [EC:1.14.11.15] [GO:0016707]	ath:At1g15550	T16N11.6; gibberellin 3-beta-dioxygenase / gibberellin 3 beta-hydroxylase (GA4) [EC:1.14.11.15] [KO:K04124]	2e-20	mlr6892	COG3491	6e-13	DV4H_CATRO	Dioxygenase;Directproteinsequencing;Iron;Metal-binding;Oxidoreductase;VitaminC,Deacetoxyvindoline 4-hydroxylase (EC 1.14.11.20) (Desacetoxyvindoline 4-hydroxylase).	2e-55	GO_ID:27939	TAIR|gene:2148402 SPTR:Q9LTH8 symbol:AT5G59530.1 [GO:0016757 "transferase activity, transferring glycosyl groups" evidence=ISS] Pfam:PF03171 InterPro:IPR005123 HSSP:Q96323 EMBL:AB025604 EMBL:BT010539 EMBL:AK176452 SPTR:Q9LTH8	2e-50
chr3.CM0106.54	99.1.4.421	GO_ID:55151							CIGR2_ORYSA	Nuclearprotein;Transcription;Transcriptionregulation,Chitin-inducible gibberellin-responsive protein 2.	2e-42	GO_ID:55151	TAIR|gene:2120105 SPTR:Q9SZF7 symbol:AT4G37650.1 [GO:0003700 "transcription factor activity" evidence=ISS] Pfam:PF03514 InterPro:IPR005202 PROSITE:PS50985 EMBL:AL161591 EMBL:AL035605 EMBL:AF233752 PIR:T04722 TRANSFAC:T04770 SPTR:Q9SZF7	3e-109
chr3.CM0106.54	99.1.3.2.391	CIGR2_ORYSA							CIGR2_ORYSA	Nuclearprotein;Transcription;Transcriptionregulation,Chitin-inducible gibberellin-responsive protein 2.	2e-42	GO_ID:55151	TAIR|gene:2120105 SPTR:Q9SZF7 symbol:AT4G37650.1 [GO:0003700 "transcription factor activity" evidence=ISS] Pfam:PF03514 InterPro:IPR005202 PROSITE:PS50985 EMBL:AL161591 EMBL:AL035605 EMBL:AF233752 PIR:T04722 TRANSFAC:T04770 SPTR:Q9SZF7	3e-109
Ljwgs_094520.1	1.9.10.29	COBL2, cobL precorrin-8W decarboxylase [EC:1.-.-.-] [COG:COG2242] [GO:0016491]	ath:At1g30040	T1P2.6; gibberellin 2-oxidase / GA2-oxidase (GA2OX2) [EC:1.14.11.13] [KO:K04125]	1e-09				ACCO_MUSAC	Ethylenebiosynthesis;Fruitripening;Iron;Oxidoreductase;VitaminC,1-aminocyclopropane-1-carboxylate oxidase (EC 1.14.17.4) (ACC oxidase) (Ethylene-forming enzyme) (EFE).	1e-37	GO_ID:40023	TAIR|gene:2089427 SPTR:Q9LIF4 symbol:AT3G21420.1 [GO:0008372 "cellular component unknown" evidence=ND] [GO:0008152 "metabolism" evidence=ISS] [GO:0016491 "oxidoreductase activity" evidence=ISS] Pfam:PF03171 InterPro:IPR005123 HSSP:Q96323 EMBL:AP001305 EMBL:AY084795 EMBL:BT005988 SPTR:Q9LIF4	3e-15
Ljwgs_094520.1	1.10.4.7	E1.14.11.13 gibberellin 2-oxidase [EC:1.14.11.13] [GO:0045543]	ath:At1g30040	T1P2.6; gibberellin 2-oxidase / GA2-oxidase (GA2OX2) [EC:1.14.11.13] [KO:K04125]	1e-09				ACCO_MUSAC	Ethylenebiosynthesis;Fruitripening;Iron;Oxidoreductase;VitaminC,1-aminocyclopropane-1-carboxylate oxidase (EC 1.14.17.4) (ACC oxidase) (Ethylene-forming enzyme) (EFE).	1e-37	GO_ID:40023	TAIR|gene:2089427 SPTR:Q9LIF4 symbol:AT3G21420.1 [GO:0008372 "cellular component unknown" evidence=ND] [GO:0008152 "metabolism" evidence=ISS] [GO:0016491 "oxidoreductase activity" evidence=ISS] Pfam:PF03171 InterPro:IPR005123 HSSP:Q96323 EMBL:AP001305 EMBL:AY084795 EMBL:BT005988 SPTR:Q9LIF4	3e-15
Ljwgs_030049.2	1.10.9.7	E3.1.1.-, aes esterase / lipase [EC:3.1.1.-] [COG:COG0657] [GO:0016298]	bur:Bcep18194_B1213	lipolytic enzyme [EC:3.1.1.3] [KO:K01046]	8e-22	DRB0033_1	COG0657	4e-20	GI1L3_ARATH	Gibberellinsignalingpathway;Hydrolase;Nuclearprotein;Receptor,Probable gibberellin receptor GID1L3 (EC 3.-.-.-) (GID1-like protein 3).	7e-39	GO_ID:5758	TAIR|gene:2144082 SPTR:Q9FG13 symbol:AT5G06570.1 [GO:0008372 "cellular component unknown" evidence=ND] InterPro:IPR000379 EMBL:AP002543 EMBL:AK118580 EMBL:BT008350 HSSP:P30122 SPTR:Q9FG13	2e-91
Ljwgs_030049.2	1.1.14.16	E3.1.1.-, aes esterase / lipase [EC:3.1.1.-] [COG:COG0657] [GO:0016298]	bur:Bcep18194_B1213	lipolytic enzyme [EC:3.1.1.3] [KO:K01046]	8e-22	DRB0033_1	COG0657	4e-20	GI1L3_ARATH	Gibberellinsignalingpathway;Hydrolase;Nuclearprotein;Receptor,Probable gibberellin receptor GID1L3 (EC 3.-.-.-) (GID1-like protein 3).	7e-39	GO_ID:5758	TAIR|gene:2144082 SPTR:Q9FG13 symbol:AT5G06570.1 [GO:0008372 "cellular component unknown" evidence=ND] InterPro:IPR000379 EMBL:AP002543 EMBL:AK118580 EMBL:BT008350 HSSP:P30122 SPTR:Q9FG13	2e-91
Ljwgs_030049.2	1.3.9.19	E3.1.1.3 triacylglycerol lipase [EC:3.1.1.3] [COG:COG1075] [GO:0004806]	bur:Bcep18194_B1213	lipolytic enzyme [EC:3.1.1.3] [KO:K01046]	8e-22	DRB0033_1	COG0657	4e-20	GI1L3_ARATH	Gibberellinsignalingpathway;Hydrolase;Nuclearprotein;Receptor,Probable gibberellin receptor GID1L3 (EC 3.-.-.-) (GID1-like protein 3).	7e-39	GO_ID:5758	TAIR|gene:2144082 SPTR:Q9FG13 symbol:AT5G06570.1 [GO:0008372 "cellular component unknown" evidence=ND] InterPro:IPR000379 EMBL:AP002543 EMBL:AK118580 EMBL:BT008350 HSSP:P30122 SPTR:Q9FG13	2e-91
Ljwgs_030049.2	1.11.7.12	E3.1.1.-, aes esterase / lipase [EC:3.1.1.-] [COG:COG0657] [GO:0016298]	bur:Bcep18194_B1213	lipolytic enzyme [EC:3.1.1.3] [KO:K01046]	8e-22	DRB0033_1	COG0657	4e-20	GI1L3_ARATH	Gibberellinsignalingpathway;Hydrolase;Nuclearprotein;Receptor,Probable gibberellin receptor GID1L3 (EC 3.-.-.-) (GID1-like protein 3).	7e-39	GO_ID:5758	TAIR|gene:2144082 SPTR:Q9FG13 symbol:AT5G06570.1 [GO:0008372 "cellular component unknown" evidence=ND] InterPro:IPR000379 EMBL:AP002543 EMBL:AK118580 EMBL:BT008350 HSSP:P30122 SPTR:Q9FG13	2e-91
chr3.CM0226.67	1.10.4.5	E1.14.11.12 gibberellin 20-oxidase [EC:1.14.11.12] [GO:0045544]	ath:At5g07200	T28J14.140; gibberellin 20-oxidase [EC:1.14.11.12] [KO:K05282]	5e-15	PA0147	COG3491	1e-09	GAOX3_ARATH	Iron;Metal-binding;Oxidoreductase,Gibberellin 20 oxidase 3 (EC 1.14.11.-) (Gibberellin C-20 oxidase 3) (GA 20-oxidase 3).	3e-15	GO_ID:34033	TAIR|gene:2011505 SPTR:Q9C936 symbol:AT1G52820.1 [GO:0016706 "oxidoreductase activity, acting on paired donors, with incorporation or reduction of molecular oxygen, 2-oxoglutarate as one donor, and incorporation of one atom each of oxygen into both donors" evidence=IDA] [GO:0019761 "glucosinolate biosynthesis" evidence=IDA] Pfam:PF03171 InterPro:IPR005123 EMBL:AC019018 PIR:D96569 SPTR:Q9C936	1e-59
Ljwgs_023898.1	1.10.4.5	E1.14.11.12 gibberellin 20-oxidase [EC:1.14.11.12] [GO:0045544]	ath:At5g51810	MIO24.5; gibberellin 20-oxidase, putative [EC:1.14.11.12] [KO:K05282]	6e-21	PA4191	COG3491	3e-14	GAOX2_ORYSA	Iron;Metal-binding;Oxidoreductase;Polymorphism,Gibberellin 20 oxidase 2 (EC 1.14.11.-) (Gibberellin C-20 oxidase 2) (GA 20-oxidase 2) (Os20ox2) (Semidwarf-1 protein).	1e-22	GO_ID:3798	TAIR|gene:2085863 SPTR:Q9LJ66 symbol:AT3G19000.1 [GO:0008372 "cellular component unknown" evidence=ND] [GO:0016706 "oxidoreductase activity, acting on paired donors, with incorporation or reduction of molecular oxygen, 2-oxoglutarate as one donor, and incorporation of one atom each of oxygen into both donors" evidence=ISS] [GO:0000004 "biological process unknown" evidence=ND] Pfam:PF03171 InterPr…	4e-38
chr3.CM0226.61	1.10.4.5	E1.14.11.12 gibberellin 20-oxidase [EC:1.14.11.12] [GO:0045544]	ath:At5g07200	T28J14.140; gibberellin 20-oxidase [EC:1.14.11.12] [KO:K05282]	6e-12				GAOX1_ORYSA	Iron;Metal-binding;Oxidoreductase,Gibberellin 20 oxidase 1 (EC 1.14.11.-) (Gibberellin C-20 oxidase 1) (GA 20-oxidase 1) (Os20ox).	3e-12	GO_ID:34033	TAIR|gene:2011505 SPTR:Q9C936 symbol:AT1G52820.1 [GO:0016706 "oxidoreductase activity, acting on paired donors, with incorporation or reduction of molecular oxygen, 2-oxoglutarate as one donor, and incorporation of one atom each of oxygen into both donors" evidence=IDA] [GO:0019761 "glucosinolate biosynthesis" evidence=IDA] Pfam:PF03171 InterPro:IPR005123 EMBL:AC019018 PIR:D96569 SPTR:Q9C936	6e-41
chr1.CM0398.20	1.10.4.5	E1.14.11.12 gibberellin 20-oxidase [EC:1.14.11.12] [GO:0045544]	ath:At5g51810	MIO24.5; gibberellin 20-oxidase, putative [EC:1.14.11.12] [KO:K05282]	8e-19	PA0147	COG3491	1e-13	GAOX2_ARATH	Iron;Metal-binding;Oxidoreductase,Gibberellin 20 oxidase 2 (EC 1.14.11.-) (Gibberellin C-20 oxidase 2) (GA 20-oxidase 2).	4e-19	GO_ID:34033	TAIR|gene:2011505 SPTR:Q9C936 symbol:AT1G52820.1 [GO:0016706 "oxidoreductase activity, acting on paired donors, with incorporation or reduction of molecular oxygen, 2-oxoglutarate as one donor, and incorporation of one atom each of oxygen into both donors" evidence=IDA] [GO:0019761 "glucosinolate biosynthesis" evidence=IDA] Pfam:PF03171 InterPro:IPR005123 EMBL:AC019018 PIR:D96569 SPTR:Q9C936	6e-92
chr5.CM0062.17	1.10.9.7	E3.1.1.-, aes esterase / lipase [EC:3.1.1.-] [COG:COG0657] [GO:0016298]	bur:Bcep18194_C6777	lipolytic enzyme [EC:3.1.1.3] [KO:K01046]	3e-20	AF1716	COG0657	2e-18	GI1L1_ARATH	Gibberellinsignalingpathway;Hydrolase;Nuclearprotein;Receptor,Probable gibberellin receptor GID1L1 (EC 3.-.-.-) (GID1-like protein 1).	5e-128	GO_ID:45979	TAIR|gene:2096313 SPTR:Q9MAA7 symbol:AT3G05120.1 [GO:0000004 "biological process unknown" evidence=ND] [GO:0008372 "cellular component unknown" evidence=ND] InterPro:IPR000379 HSSP:O28558 EMBL:AC009177 EMBL:AY136305 EMBL:BT002605 SPTR:Q9MAA7	2e-128
chr5.CM0062.17	1.1.14.16	E3.1.1.-, aes esterase / lipase [EC:3.1.1.-] [COG:COG0657] [GO:0016298]	bur:Bcep18194_C6777	lipolytic enzyme [EC:3.1.1.3] [KO:K01046]	3e-20	AF1716	COG0657	2e-18	GI1L1_ARATH	Gibberellinsignalingpathway;Hydrolase;Nuclearprotein;Receptor,Probable gibberellin receptor GID1L1 (EC 3.-.-.-) (GID1-like protein 1).	5e-128	GO_ID:45979	TAIR|gene:2096313 SPTR:Q9MAA7 symbol:AT3G05120.1 [GO:0000004 "biological process unknown" evidence=ND] [GO:0008372 "cellular component unknown" evidence=ND] InterPro:IPR000379 HSSP:O28558 EMBL:AC009177 EMBL:AY136305 EMBL:BT002605 SPTR:Q9MAA7	2e-128
chr5.CM0062.17	1.3.9.19	E3.1.1.3 triacylglycerol lipase [EC:3.1.1.3] [COG:COG1075] [GO:0004806]	bur:Bcep18194_C6777	lipolytic enzyme [EC:3.1.1.3] [KO:K01046]	3e-20	AF1716	COG0657	2e-18	GI1L1_ARATH	Gibberellinsignalingpathway;Hydrolase;Nuclearprotein;Receptor,Probable gibberellin receptor GID1L1 (EC 3.-.-.-) (GID1-like protein 1).	5e-128	GO_ID:45979	TAIR|gene:2096313 SPTR:Q9MAA7 symbol:AT3G05120.1 [GO:0000004 "biological process unknown" evidence=ND] [GO:0008372 "cellular component unknown" evidence=ND] InterPro:IPR000379 HSSP:O28558 EMBL:AC009177 EMBL:AY136305 EMBL:BT002605 SPTR:Q9MAA7	2e-128
chr5.CM0062.17	1.11.7.12	E3.1.1.-, aes esterase / lipase [EC:3.1.1.-] [COG:COG0657] [GO:0016298]	bur:Bcep18194_C6777	lipolytic enzyme [EC:3.1.1.3] [KO:K01046]	3e-20	AF1716	COG0657	2e-18	GI1L1_ARATH	Gibberellinsignalingpathway;Hydrolase;Nuclearprotein;Receptor,Probable gibberellin receptor GID1L1 (EC 3.-.-.-) (GID1-like protein 1).	5e-128	GO_ID:45979	TAIR|gene:2096313 SPTR:Q9MAA7 symbol:AT3G05120.1 [GO:0000004 "biological process unknown" evidence=ND] [GO:0008372 "cellular component unknown" evidence=ND] InterPro:IPR000379 HSSP:O28558 EMBL:AC009177 EMBL:AY136305 EMBL:BT002605 SPTR:Q9MAA7	2e-128
chr3.CM0724.29	1.10.4.5	E1.14.11.12 gibberellin 20-oxidase [EC:1.14.11.12] [GO:0045544]	ath:At5g51810	MIO24.5; gibberellin 20-oxidase, putative [EC:1.14.11.12] [KO:K05282]	2e-20	PA0147	COG3491	1e-13	GAOX2_ARATH	Iron;Metal-binding;Oxidoreductase,Gibberellin 20 oxidase 2 (EC 1.14.11.-) (Gibberellin C-20 oxidase 2) (GA 20-oxidase 2).	1e-20	GO_ID:34033	TAIR|gene:2011505 SPTR:Q9C936 symbol:AT1G52820.1 [GO:0016706 "oxidoreductase activity, acting on paired donors, with incorporation or reduction of molecular oxygen, 2-oxoglutarate as one donor, and incorporation of one atom each of oxygen into both donors" evidence=IDA] [GO:0019761 "glucosinolate biosynthesis" evidence=IDA] Pfam:PF03171 InterPro:IPR005123 EMBL:AC019018 PIR:D96569 SPTR:Q9C936	4e-87
chr1.TM1666.6	1.10.4.5	E1.14.11.12 gibberellin 20-oxidase [EC:1.14.11.12] [GO:0045544]	ath:At4g25420	T30C3.90; gibberellin 20-oxidase [EC:1.14.11.12] [KO:K05282]	2e-28	PA4191	COG3491	2e-15	DV4H_CATRO	Dioxygenase;Directproteinsequencing;Iron;Metal-binding;Oxidoreductase;VitaminC,Deacetoxyvindoline 4-hydroxylase (EC 1.14.11.20) (Desacetoxyvindoline 4-hydroxylase).	2e-93	GO_ID:27939	TAIR|gene:2148402 SPTR:Q9LTH8 symbol:AT5G59530.1 [GO:0016757 "transferase activity, transferring glycosyl groups" evidence=ISS] Pfam:PF03171 InterPro:IPR005123 HSSP:Q96323 EMBL:AB025604 EMBL:BT010539 EMBL:AK176452 SPTR:Q9LTH8	4e-94
chr5.CM0095.15	1.10.4.5	E1.14.11.12 gibberellin 20-oxidase [EC:1.14.11.12] [GO:0045544]	ath:At4g25420	T30C3.90; gibberellin 20-oxidase [EC:1.14.11.12] [KO:K05282]	4e-33	PA0147	COG3491	2e-31	GAOX1_ARATH	Iron;Metal-binding;Oxidoreductase;Polymorphism,Gibberellin 20 oxidase 1 (EC 1.14.11.-) (Gibberellin C-20 oxidase 1) (GA 20-oxidase 1) (AtGA20ox).	3e-33	GO_ID:42671	TAIR|gene:3438660 SPTR:O65485 symbol:AT4G23340.1 [GO:0008152 "metabolism" evidence=ISS] [GO:0016491 "oxidoreductase activity" evidence=ISS] [GO:0008372 "cellular component unknown" evidence=ND] Pfam:PF03171 InterPro:IPR002283 InterPro:IPR005123 InterPro:IPR010916 PROSITE:PS00430 PRINTS:PR00682 EMBL:AL022347 EMBL:AL161559 EMBL:AL031326 PIR:T04851 SPTR:O65485	9e-107
chr5.CM0095.15	1.9.10.29	COBL2, cobL precorrin-8W decarboxylase [EC:1.-.-.-] [COG:COG2242] [GO:0016491]	ath:At4g25420	T30C3.90; gibberellin 20-oxidase [EC:1.14.11.12] [KO:K05282]	4e-33	PA0147	COG3491	2e-31	GAOX1_ARATH	Iron;Metal-binding;Oxidoreductase;Polymorphism,Gibberellin 20 oxidase 1 (EC 1.14.11.-) (Gibberellin C-20 oxidase 1) (GA 20-oxidase 1) (AtGA20ox).	3e-33	GO_ID:42671	TAIR|gene:3438660 SPTR:O65485 symbol:AT4G23340.1 [GO:0008152 "metabolism" evidence=ISS] [GO:0016491 "oxidoreductase activity" evidence=ISS] [GO:0008372 "cellular component unknown" evidence=ND] Pfam:PF03171 InterPro:IPR002283 InterPro:IPR005123 InterPro:IPR010916 PROSITE:PS00430 PRINTS:PR00682 EMBL:AL022347 EMBL:AL161559 EMBL:AL031326 PIR:T04851 SPTR:O65485	9e-107
chr2.CM0168.31	99.1.4.421	GO_ID:55151							CIGR2_ORYSA	Nuclearprotein;Transcription;Transcriptionregulation,Chitin-inducible gibberellin-responsive protein 2.	2e-36	GO_ID:55151	TAIR|gene:2120105 SPTR:Q9SZF7 symbol:AT4G37650.1 [GO:0003700 "transcription factor activity" evidence=ISS] Pfam:PF03514 InterPro:IPR005202 PROSITE:PS50985 EMBL:AL161591 EMBL:AL035605 EMBL:AF233752 PIR:T04722 TRANSFAC:T04770 SPTR:Q9SZF7	6e-148
chr2.CM0168.31	99.1.3.2.391	CIGR2_ORYSA							CIGR2_ORYSA	Nuclearprotein;Transcription;Transcriptionregulation,Chitin-inducible gibberellin-responsive protein 2.	2e-36	GO_ID:55151	TAIR|gene:2120105 SPTR:Q9SZF7 symbol:AT4G37650.1 [GO:0003700 "transcription factor activity" evidence=ISS] Pfam:PF03514 InterPro:IPR005202 PROSITE:PS50985 EMBL:AL161591 EMBL:AL035605 EMBL:AF233752 PIR:T04722 TRANSFAC:T04770 SPTR:Q9SZF7	6e-148
Ljwgs_053445.1	1.10.4.5	E1.14.11.12 gibberellin 20-oxidase [EC:1.14.11.12] [GO:0045544]	ath:At5g07200	T28J14.140; gibberellin 20-oxidase [EC:1.14.11.12] [KO:K05282]	4e-19	PA0147	COG3491	1e-11	GAOX3_ARATH	Iron;Metal-binding;Oxidoreductase,Gibberellin 20 oxidase 3 (EC 1.14.11.-) (Gibberellin C-20 oxidase 3) (GA 20-oxidase 3).	2e-19	GO_ID:34033	TAIR|gene:2011505 SPTR:Q9C936 symbol:AT1G52820.1 [GO:0016706 "oxidoreductase activity, acting on paired donors, with incorporation or reduction of molecular oxygen, 2-oxoglutarate as one donor, and incorporation of one atom each of oxygen into both donors" evidence=IDA] [GO:0019761 "glucosinolate biosynthesis" evidence=IDA] Pfam:PF03171 InterPro:IPR005123 EMBL:AC019018 PIR:D96569 SPTR:Q9C936	5e-88
chr2.CM0002.36	1.10.4.7	E1.14.11.13 gibberellin 2-oxidase [EC:1.14.11.13] [GO:0045543]							G2OX1_PEA	Dioxygenase;Iron;Metal-binding;Oxidoreductase,Gibberellin 2-beta-dioxygenase 1 (EC 1.14.11.13) (Gibberellin 2-beta- hydroxylase 1) (Gibberellin 2-oxidase 1) (GA 2-oxidase 1) (SLENDER protein).	1e-09	GO_ID:19270	TAIR|gene:3697806 SPTR:Q8GX26 symbol:AT3G11150.1 [GO:0005554 "molecular function unknown" evidence=ND] [GO:0000004 "biological process unknown" evidence=ND] EMBL:AK118481 EMBL:BT005331 SPTR:Q8GX26	3e-68
chr3.CM0226.66	1.10.4.5	E1.14.11.12 gibberellin 20-oxidase [EC:1.14.11.12] [GO:0045544]	ath:At5g51810	MIO24.5; gibberellin 20-oxidase, putative [EC:1.14.11.12] [KO:K05282]	1e-13	PA0147	COG3491	1e-10	G2OX2_PEA	Dioxygenase;Iron;Metal-binding;Oxidoreductase,Gibberellin 2-beta-dioxygenase 2 (EC 1.14.11.13) (Gibberellin 2-beta- hydroxylase 2) (Gibberellin 2-oxidase 2) (GA 2-oxidase 2).	2e-14	GO_ID:34033	TAIR|gene:2011505 SPTR:Q9C936 symbol:AT1G52820.1 [GO:0016706 "oxidoreductase activity, acting on paired donors, with incorporation or reduction of molecular oxygen, 2-oxoglutarate as one donor, and incorporation of one atom each of oxygen into both donors" evidence=IDA] [GO:0019761 "glucosinolate biosynthesis" evidence=IDA] Pfam:PF03171 InterPro:IPR005123 EMBL:AC019018 PIR:D96569 SPTR:Q9C936	4e-54
chr3.CM0226.66	1.10.4.7	E1.14.11.13 gibberellin 2-oxidase [EC:1.14.11.13] [GO:0045543]	ath:At5g51810	MIO24.5; gibberellin 20-oxidase, putative [EC:1.14.11.12] [KO:K05282]	1e-13	PA0147	COG3491	1e-10	G2OX2_PEA	Dioxygenase;Iron;Metal-binding;Oxidoreductase,Gibberellin 2-beta-dioxygenase 2 (EC 1.14.11.13) (Gibberellin 2-beta- hydroxylase 2) (Gibberellin 2-oxidase 2) (GA 2-oxidase 2).	2e-14	GO_ID:34033	TAIR|gene:2011505 SPTR:Q9C936 symbol:AT1G52820.1 [GO:0016706 "oxidoreductase activity, acting on paired donors, with incorporation or reduction of molecular oxygen, 2-oxoglutarate as one donor, and incorporation of one atom each of oxygen into both donors" evidence=IDA] [GO:0019761 "glucosinolate biosynthesis" evidence=IDA] Pfam:PF03171 InterPro:IPR005123 EMBL:AC019018 PIR:D96569 SPTR:Q9C936	4e-54
Ljwgs_053445.1	1.10.4.5	E1.14.11.12 gibberellin 20-oxidase [EC:1.14.11.12] [GO:0045544]	ath:At5g07200	T28J14.140; gibberellin 20-oxidase [EC:1.14.11.12] [KO:K05282]	4e-19	PA0147	COG3491	1e-11	GAOX3_ARATH	Iron;Metal-binding;Oxidoreductase,Gibberellin 20 oxidase 3 (EC 1.14.11.-) (Gibberellin C-20 oxidase 3) (GA 20-oxidase 3).	2e-19	GO_ID:34033	TAIR|gene:2011505 SPTR:Q9C936 symbol:AT1G52820.1 [GO:0016706 "oxidoreductase activity, acting on paired donors, with incorporation or reduction of molecular oxygen, 2-oxoglutarate as one donor, and incorporation of one atom each of oxygen into both donors" evidence=IDA] [GO:0019761 "glucosinolate biosynthesis" evidence=IDA] Pfam:PF03171 InterPro:IPR005123 EMBL:AC019018 PIR:D96569 SPTR:Q9C936	5e-88
Ljwgs_084059.1	99.1.4.6535	GO_ID:33279							CIGR1_ORYSA	Nuclearprotein;Transcription;Transcriptionregulation,Chitin-inducible gibberellin-responsive protein 1.	2e-41	GO_ID:33279	TAIR|gene:2040700 SPTR:O80933 symbol:AT2G37650.1 [GO:0003700 "transcription factor activity" evidence=ISS] [GO:0008372 "cellular component unknown" evidence=ND] [GO:0045449 "regulation of transcription" evidence=TAS] EMBL:AC004684 Pfam:PF03514 InterPro:IPR005202 PROSITE:PS50985 PIR:T02531 SPTR:O80933	5e-103
Ljwgs_084059.1	99.1.3.2.2515	CIGR1_ORYSA							CIGR1_ORYSA	Nuclearprotein;Transcription;Transcriptionregulation,Chitin-inducible gibberellin-responsive protein 1.	2e-41	GO_ID:33279	TAIR|gene:2040700 SPTR:O80933 symbol:AT2G37650.1 [GO:0003700 "transcription factor activity" evidence=ISS] [GO:0008372 "cellular component unknown" evidence=ND] [GO:0045449 "regulation of transcription" evidence=TAS] EMBL:AC004684 Pfam:PF03514 InterPro:IPR005202 PROSITE:PS50985 PIR:T02531 SPTR:O80933	5e-103
Ljwgs_024001.1	1.10.4.6	E1.14.11.15 gibberellin 3-beta-dioxygenase [EC:1.14.11.15] [GO:0016707]	ath:At1g15550	T16N11.6; gibberellin 3-beta-dioxygenase / gibberellin 3 beta-hydroxylase (GA4) [EC:1.14.11.15] [KO:K04124]	1e-26	mlr6892	COG3491	3e-19	DV4H_CATRO	Dioxygenase;Directproteinsequencing;Iron;Metal-binding;Oxidoreductase;VitaminC,Deacetoxyvindoline 4-hydroxylase (EC 1.14.11.20) (Desacetoxyvindoline 4-hydroxylase).	6e-66	GO_ID:27939	TAIR|gene:2148402 SPTR:Q9LTH8 symbol:AT5G59530.1 [GO:0016757 "transferase activity, transferring glycosyl groups" evidence=ISS] Pfam:PF03171 InterPro:IPR005123 HSSP:Q96323 EMBL:AB025604 EMBL:BT010539 EMBL:AK176452 SPTR:Q9LTH8	1e-68
Ljwgs_040673.1	1.10.4.5	E1.14.11.12 gibberellin 20-oxidase [EC:1.14.11.12] [GO:0045544]	ath:At5g07200	T28J14.140; gibberellin 20-oxidase [EC:1.14.11.12] [KO:K05282]	5e-22	CC0200	COG3491	2e-14	GAOX3_ARATH	Iron;Metal-binding;Oxidoreductase,Gibberellin 20 oxidase 3 (EC 1.14.11.-) (Gibberellin C-20 oxidase 3) (GA 20-oxidase 3).	3e-22	GO_ID:34033	TAIR|gene:2011505 SPTR:Q9C936 symbol:AT1G52820.1 [GO:0016706 "oxidoreductase activity, acting on paired donors, with incorporation or reduction of molecular oxygen, 2-oxoglutarate as one donor, and incorporation of one atom each of oxygen into both donors" evidence=IDA] [GO:0019761 "glucosinolate biosynthesis" evidence=IDA] Pfam:PF03171 InterPro:IPR005123 EMBL:AC019018 PIR:D96569 SPTR:Q9C936	2e-84
chr2.CM0168.31	99.1.4.421	GO_ID:55151							CIGR2_ORYSA	Nuclearprotein;Transcription;Transcriptionregulation,Chitin-inducible gibberellin-responsive protein 2.	2e-36	GO_ID:55151	TAIR|gene:2120105 SPTR:Q9SZF7 symbol:AT4G37650.1 [GO:0003700 "transcription factor activity" evidence=ISS] Pfam:PF03514 InterPro:IPR005202 PROSITE:PS50985 EMBL:AL161591 EMBL:AL035605 EMBL:AF233752 PIR:T04722 TRANSFAC:T04770 SPTR:Q9SZF7	6e-148
chr2.CM0168.31	99.1.3.2.391	CIGR2_ORYSA							CIGR2_ORYSA	Nuclearprotein;Transcription;Transcriptionregulation,Chitin-inducible gibberellin-responsive protein 2.	2e-36	GO_ID:55151	TAIR|gene:2120105 SPTR:Q9SZF7 symbol:AT4G37650.1 [GO:0003700 "transcription factor activity" evidence=ISS] Pfam:PF03514 InterPro:IPR005202 PROSITE:PS50985 EMBL:AL161591 EMBL:AL035605 EMBL:AF233752 PIR:T04722 TRANSFAC:T04770 SPTR:Q9SZF7	6e-148
BM1271.17	1.10.9.7	E3.1.1.-, aes esterase / lipase [EC:3.1.1.-] [COG:COG0657] [GO:0016298]	bur:Bcep18194_B1213	lipolytic enzyme [EC:3.1.1.3] [KO:K01046]	6e-11	AF1716	COG0657	1e-16	GI1L1_ARATH	Gibberellinsignalingpathway;Hydrolase;Nuclearprotein;Receptor,Probable gibberellin receptor GID1L1 (EC 3.-.-.-) (GID1-like protein 1).	3e-22	GO_ID:17377	TAIR|gene:2114449 SPTR:Q9SMN0 symbol:AT3G48690.1 [GO:0000004 "biological process unknown" evidence=ND] [GO:0008372 "cellular component unknown" evidence=ND] InterPro:IPR000379 EMBL:AL133315 EMBL:BT015037 PIR:T46213 SPTR:Q9SMN0	3e-59
BM1271.17	1.1.14.16	E3.1.1.-, aes esterase / lipase [EC:3.1.1.-] [COG:COG0657] [GO:0016298]	bur:Bcep18194_B1213	lipolytic enzyme [EC:3.1.1.3] [KO:K01046]	6e-11	AF1716	COG0657	1e-16	GI1L1_ARATH	Gibberellinsignalingpathway;Hydrolase;Nuclearprotein;Receptor,Probable gibberellin receptor GID1L1 (EC 3.-.-.-) (GID1-like protein 1).	3e-22	GO_ID:17377	TAIR|gene:2114449 SPTR:Q9SMN0 symbol:AT3G48690.1 [GO:0000004 "biological process unknown" evidence=ND] [GO:0008372 "cellular component unknown" evidence=ND] InterPro:IPR000379 EMBL:AL133315 EMBL:BT015037 PIR:T46213 SPTR:Q9SMN0	3e-59
BM1271.17	1.3.9.19	E3.1.1.3 triacylglycerol lipase [EC:3.1.1.3] [COG:COG1075] [GO:0004806]	bur:Bcep18194_B1213	lipolytic enzyme [EC:3.1.1.3] [KO:K01046]	6e-11	AF1716	COG0657	1e-16	GI1L1_ARATH	Gibberellinsignalingpathway;Hydrolase;Nuclearprotein;Receptor,Probable gibberellin receptor GID1L1 (EC 3.-.-.-) (GID1-like protein 1).	3e-22	GO_ID:17377	TAIR|gene:2114449 SPTR:Q9SMN0 symbol:AT3G48690.1 [GO:0000004 "biological process unknown" evidence=ND] [GO:0008372 "cellular component unknown" evidence=ND] InterPro:IPR000379 EMBL:AL133315 EMBL:BT015037 PIR:T46213 SPTR:Q9SMN0	3e-59
BM1271.17	1.11.7.12	E3.1.1.-, aes esterase / lipase [EC:3.1.1.-] [COG:COG0657] [GO:0016298]	bur:Bcep18194_B1213	lipolytic enzyme [EC:3.1.1.3] [KO:K01046]	6e-11	AF1716	COG0657	1e-16	GI1L1_ARATH	Gibberellinsignalingpathway;Hydrolase;Nuclearprotein;Receptor,Probable gibberellin receptor GID1L1 (EC 3.-.-.-) (GID1-like protein 1).	3e-22	GO_ID:17377	TAIR|gene:2114449 SPTR:Q9SMN0 symbol:AT3G48690.1 [GO:0000004 "biological process unknown" evidence=ND] [GO:0008372 "cellular component unknown" evidence=ND] InterPro:IPR000379 EMBL:AL133315 EMBL:BT015037 PIR:T46213 SPTR:Q9SMN0	3e-59
chr3.CM0226.64	1.10.4.5	E1.14.11.12 gibberellin 20-oxidase [EC:1.14.11.12] [GO:0045544]	ath:At5g07200	T28J14.140; gibberellin 20-oxidase [EC:1.14.11.12] [KO:K05282]	6e-16	PA0147	COG3491	2e-12	GAOX3_ARATH	Iron;Metal-binding;Oxidoreductase,Gibberellin 20 oxidase 3 (EC 1.14.11.-) (Gibberellin C-20 oxidase 3) (GA 20-oxidase 3).	3e-16	GO_ID:34033	TAIR|gene:2011505 SPTR:Q9C936 symbol:AT1G52820.1 [GO:0016706 "oxidoreductase activity, acting on paired donors, with incorporation or reduction of molecular oxygen, 2-oxoglutarate as one donor, and incorporation of one atom each of oxygen into both donors" evidence=IDA] [GO:0019761 "glucosinolate biosynthesis" evidence=IDA] Pfam:PF03171 InterPro:IPR005123 EMBL:AC019018 PIR:D96569 SPTR:Q9C936	1e-66
TM0933.4.1	1.10.4.6	E1.14.11.15 gibberellin 3-beta-dioxygenase [EC:1.14.11.15] [GO:0016707]	ath:At1g15550	T16N11.6; gibberellin 3-beta-dioxygenase / gibberellin 3 beta-hydroxylase (GA4) [EC:1.14.11.15] [KO:K04124]	2e-18	PA0147	COG3491	3e-11	G3OX1_ARATH	Dioxygenase;Iron;Metal-binding;Oxidoreductase,Gibberellin 3-beta-dioxygenase 1 (EC 1.14.11.15) (Gibberellin 3 beta- hydroxylase 1) (GA 3-oxidase 1) (AtGA3ox1).	9e-19	GO_ID:5701	TAIR|gene:2035858 SPTR:Q9XI75 symbol:AT1G14130.1 [GO:0000004 "biological process unknown" evidence=ND] [GO:0008372 "cellular component unknown" evidence=ND] [GO:0016706 "oxidoreductase activity, acting on paired donors, with incorporation or reduction of molecular oxygen, 2-oxoglutarate as one donor, and incorporation of one atom each of oxygen into both donors" evidence=ISS] Pfam:PF03171 InterPr…	8e-62
Ljwgs_019758.1	99.1.3.1.95	EC 3.-.-.-							GI1L2_ARATH	Gibberellinsignalingpathway;Hydrolase;Nuclearprotein;Receptor,Probable gibberellin receptor GID1L2 (EC 3.-.-.-) (GID1-like protein 2).	7e-25	GO_ID:10673	TAIR|gene:2171680 SPTR:Q9LT10 symbol:AT5G23530.1 [GO:0000004 "biological process unknown" evidence=ND] InterPro:IPR000379 EMBL:AB025633 SPTR:Q9LT10	6e-48
Ljwgs_019758.1	99.1.4.7402	GO_ID:10673							GI1L2_ARATH	Gibberellinsignalingpathway;Hydrolase;Nuclearprotein;Receptor,Probable gibberellin receptor GID1L2 (EC 3.-.-.-) (GID1-like protein 2).	7e-25	GO_ID:10673	TAIR|gene:2171680 SPTR:Q9LT10 symbol:AT5G23530.1 [GO:0000004 "biological process unknown" evidence=ND] InterPro:IPR000379 EMBL:AB025633 SPTR:Q9LT10	6e-48
Ljwgs_085595.1	99.1.4.4563	GO_ID:21326							CIGR1_ORYSA	Nuclearprotein;Transcription;Transcriptionregulation,Chitin-inducible gibberellin-responsive protein 1.	1e-44	GO_ID:21326	TAIR|gene:3443362 SPTR:Q9FYR7 symbol:AT5G52510.1 [GO:0003700 "transcription factor activity" evidence=ISS] [GO:0045449 "regulation of transcription" evidence=TAS] [GO:0005737 "cytoplasm" evidence=IDA] [GO:0005634 "nucleus" evidence=IDA] Pfam:PF03514 InterPro:IPR005202 PROSITE:PS50985 EMBL:AP000378 SPTR:Q9FYR7	2e-85
Ljwgs_085595.1	99.1.3.2.2515	CIGR1_ORYSA							CIGR1_ORYSA	Nuclearprotein;Transcription;Transcriptionregulation,Chitin-inducible gibberellin-responsive protein 1.	1e-44	GO_ID:21326	TAIR|gene:3443362 SPTR:Q9FYR7 symbol:AT5G52510.1 [GO:0003700 "transcription factor activity" evidence=ISS] [GO:0045449 "regulation of transcription" evidence=TAS] [GO:0005737 "cytoplasm" evidence=IDA] [GO:0005634 "nucleus" evidence=IDA] Pfam:PF03514 InterPro:IPR005202 PROSITE:PS50985 EMBL:AP000378 SPTR:Q9FYR7	2e-85
chr6.TM0367.11	99.1.4.4736	GO_ID:50887							CIGR2_ORYSA	Nuclearprotein;Transcription;Transcriptionregulation,Chitin-inducible gibberellin-responsive protein 2.	1e-141	GO_ID:50887	TAIR|gene:2164782 SPTR:Q9LDL7 symbol:AT5G48150.1 [GO:0003700 "transcription factor activity" evidence=ISS] Pfam:PF03514 InterPro:IPR005202 PROSITE:PS50985 EMBL:AB023039 EMBL:AF153443 SPTR:Q9LDL7	4e-146
chr6.TM0367.11	99.1.3.2.391	CIGR2_ORYSA							CIGR2_ORYSA	Nuclearprotein;Transcription;Transcriptionregulation,Chitin-inducible gibberellin-responsive protein 2.	1e-141	GO_ID:50887	TAIR|gene:2164782 SPTR:Q9LDL7 symbol:AT5G48150.1 [GO:0003700 "transcription factor activity" evidence=ISS] Pfam:PF03514 InterPro:IPR005202 PROSITE:PS50985 EMBL:AB023039 EMBL:AF153443 SPTR:Q9LDL7	4e-146
chr5.CM0953.24	1.10.4.5	E1.14.11.12 gibberellin 20-oxidase [EC:1.14.11.12] [GO:0045544]	ath:At5g51810	MIO24.5; gibberellin 20-oxidase, putative [EC:1.14.11.12] [KO:K05282]	4e-147	PA0147	COG3491	1e-26	GAOX2_ARATH	Iron;Metal-binding;Oxidoreductase,Gibberellin 20 oxidase 2 (EC 1.14.11.-) (Gibberellin C-20 oxidase 2) (GA 20-oxidase 2).	3e-147	GO_ID:20589	TAIR|gene:2165340 SPTR:Q39111 symbol:GA20OX2 [GO:0009686 "gibberellic acid biosynthesis" evidence=IDA] [GO:0009639 "response to red or far red light" evidence=IEP] [GO:0045544 "gibberellin 20-oxidase activity" evidence=TAS] [GO:0009739 "response to gibberellic acid stimulus" evidence=IEP] Pfam:PF03171 InterPro:IPR001412 InterPro:IPR002283 InterPro:IPR005123 PRINTS:PR00682 HSSP:Q96323 EMBL:AB01007…	1e-147
Ljwgs_092234.1	1.10.4.5	E1.14.11.12 gibberellin 20-oxidase [EC:1.14.11.12] [GO:0045544]	ath:At5g07200	T28J14.140; gibberellin 20-oxidase [EC:1.14.11.12] [KO:K05282]	9e-25				GAOX2_ORYSA	Iron;Metal-binding;Oxidoreductase;Polymorphism,Gibberellin 20 oxidase 2 (EC 1.14.11.-) (Gibberellin C-20 oxidase 2) (GA 20-oxidase 2) (Os20ox2) (Semidwarf-1 protein).	1e-28	GO_ID:2933	TAIR|gene:2182874 SPTR:Q39112 symbol:AT5G07200.1 [GO:0009686 "gibberellic acid biosynthesis" evidence=IDA] [GO:0045544 "gibberellin 20-oxidase activity" evidence=IDA] Pfam:PF03171 InterPro:IPR002283 InterPro:IPR005123 PRINTS:PR00682 HSSP:Q96323 EMBL:AL163652 EMBL:X83381 EMBL:BT004311 EMBL:BT005615 PIR:T48491 GeneFarm:4761 SPTR:Q39112	2e-25
Ljwgs_058336.1	99.1.4.4416	GO_ID:10529							CIGR1_ORYSA	Nuclearprotein;Transcription;Transcriptionregulation,Chitin-inducible gibberellin-responsive protein 1.	2e-46	GO_ID:10529	TAIR|gene:2066111 SPTR:O81074 symbol:AT2G29060.1 [GO:0003700 "transcription factor activity" evidence=ISS] [GO:0008372 "cellular component unknown" evidence=ND] [GO:0045449 "regulation of transcription" evidence=TAS] Pfam:PF03514 InterPro:IPR005202 PROSITE:PS50985 EMBL:AC005315 PIR:T02736 SPTR:O81074	1e-117
Ljwgs_058336.1	99.1.3.2.2515	CIGR1_ORYSA							CIGR1_ORYSA	Nuclearprotein;Transcription;Transcriptionregulation,Chitin-inducible gibberellin-responsive protein 1.	2e-46	GO_ID:10529	TAIR|gene:2066111 SPTR:O81074 symbol:AT2G29060.1 [GO:0003700 "transcription factor activity" evidence=ISS] [GO:0008372 "cellular component unknown" evidence=ND] [GO:0045449 "regulation of transcription" evidence=TAS] Pfam:PF03514 InterPro:IPR005202 PROSITE:PS50985 EMBL:AC005315 PIR:T02736 SPTR:O81074	1e-117
chr3.CM0190.26	1.10.4.7	E1.14.11.13 gibberellin 2-oxidase [EC:1.14.11.13] [GO:0045543]	ath:At1g78440	F3F9.5; gibberellin 2-oxidase / GA2-oxidase (GA2OX1) [EC:1.14.11.13] [KO:K04125]	9e-103	PA4191	COG3491	7e-24	G2OX1_PEA	Dioxygenase;Iron;Metal-binding;Oxidoreductase,Gibberellin 2-beta-dioxygenase 1 (EC 1.14.11.13) (Gibberellin 2-beta- hydroxylase 1) (Gibberellin 2-oxidase 1) (GA 2-oxidase 1) (SLENDER protein).	1e-149	GO_ID:24355	TAIR|gene:2032079 SPTR:Q8LEA2 symbol:ATGA2OX1 [GO:0045487 "gibberellic acid catabolism" evidence=IDA] [GO:0045543 "gibberellin 2-beta-dioxygenase activity" evidence=IDA] Pfam:PF03171 InterPro:IPR002283 InterPro:IPR005123 PRINTS:PR00682 EMBL:AC013430 EMBL:AJ132435 EMBL:BT002763 EMBL:AY085539 PIR:T52579 GeneFarm:3768 SPTR:Q8LEA2	2e-103
Ljwgs_024231.2	1.10.4.5	E1.14.11.12 gibberellin 20-oxidase [EC:1.14.11.12] [GO:0045544]	ath:At5g51810	MIO24.5; gibberellin 20-oxidase, putative [EC:1.14.11.12] [KO:K05282]	1e-49				GAOX2_ARATH	Iron;Metal-binding;Oxidoreductase,Gibberellin 20 oxidase 2 (EC 1.14.11.-) (Gibberellin C-20 oxidase 2) (GA 20-oxidase 2).	9e-50	GO_ID:20589	TAIR|gene:2165340 SPTR:Q39111 symbol:GA20OX2 [GO:0009686 "gibberellic acid biosynthesis" evidence=IDA] [GO:0009639 "response to red or far red light" evidence=IEP] [GO:0045544 "gibberellin 20-oxidase activity" evidence=TAS] [GO:0009739 "response to gibberellic acid stimulus" evidence=IEP] Pfam:PF03171 InterPro:IPR001412 InterPro:IPR002283 InterPro:IPR005123 PRINTS:PR00682 HSSP:Q96323 EMBL:AB01007…	3e-50
Ljwgs_018926.2	1.10.9.7	E3.1.1.-, aes esterase / lipase [EC:3.1.1.-] [COG:COG0657] [GO:0016298]	bja:bll4284	putative acetyl hydrolace [EC:3.1.1.-] [KO:K01066]	1e-19	AF1716	COG0657	6e-15	GI1L3_ARATH	Gibberellinsignalingpathway;Hydrolase;Nuclearprotein;Receptor,Probable gibberellin receptor GID1L3 (EC 3.-.-.-) (GID1-like protein 3).	1e-29	GO_ID:21375	TAIR|gene:3441917 SPTR:Q9LVB8 symbol:AT5G62180.1 [GO:0000004 "biological process unknown" evidence=ND] [GO:0008372 "cellular component unknown" evidence=ND] InterPro:IPR000379 InterPro:IPR003016 PROSITE:PS00189 EMBL:AB019235 SPTR:Q9LVB8	9e-89
Ljwgs_018926.2	1.1.14.16	E3.1.1.-, aes esterase / lipase [EC:3.1.1.-] [COG:COG0657] [GO:0016298]	bja:bll4284	putative acetyl hydrolace [EC:3.1.1.-] [KO:K01066]	1e-19	AF1716	COG0657	6e-15	GI1L3_ARATH	Gibberellinsignalingpathway;Hydrolase;Nuclearprotein;Receptor,Probable gibberellin receptor GID1L3 (EC 3.-.-.-) (GID1-like protein 3).	1e-29	GO_ID:21375	TAIR|gene:3441917 SPTR:Q9LVB8 symbol:AT5G62180.1 [GO:0000004 "biological process unknown" evidence=ND] [GO:0008372 "cellular component unknown" evidence=ND] InterPro:IPR000379 InterPro:IPR003016 PROSITE:PS00189 EMBL:AB019235 SPTR:Q9LVB8	9e-89
Ljwgs_018926.2	1.11.7.12	E3.1.1.-, aes esterase / lipase [EC:3.1.1.-] [COG:COG0657] [GO:0016298]	bja:bll4284	putative acetyl hydrolace [EC:3.1.1.-] [KO:K01066]	1e-19	AF1716	COG0657	6e-15	GI1L3_ARATH	Gibberellinsignalingpathway;Hydrolase;Nuclearprotein;Receptor,Probable gibberellin receptor GID1L3 (EC 3.-.-.-) (GID1-like protein 3).	1e-29	GO_ID:21375	TAIR|gene:3441917 SPTR:Q9LVB8 symbol:AT5G62180.1 [GO:0000004 "biological process unknown" evidence=ND] [GO:0008372 "cellular component unknown" evidence=ND] InterPro:IPR000379 InterPro:IPR003016 PROSITE:PS00189 EMBL:AB019235 SPTR:Q9LVB8	9e-89
Ljwgs_059664.1	1.10.4.7	E1.14.11.13 gibberellin 2-oxidase [EC:1.14.11.13] [GO:0045543]	ath:At1g30040	T1P2.6; gibberellin 2-oxidase / GA2-oxidase (GA2OX2) [EC:1.14.11.13] [KO:K04125]	7e-14				G2OX2_PEA	Dioxygenase;Iron;Metal-binding;Oxidoreductase,Gibberellin 2-beta-dioxygenase 2 (EC 1.14.11.13) (Gibberellin 2-beta- hydroxylase 2) (Gibberellin 2-oxidase 2) (GA 2-oxidase 2).	2e-18	GO_ID:35580	TAIR|gene:2204822 SPTR:Q9FZ21 symbol:ATGA2OX6 [GO:0045487 "gibberellic acid catabolism" evidence=IDA] [GO:0045543 "gibberellin 2-beta-dioxygenase activity" evidence=IDA] Pfam:PF03171 InterPro:IPR002283 InterPro:IPR005123 EMBL:AC064879 EMBL:BT014886 EMBL:AY859741 PIR:D86154 PRINTS:PR00682 SPTR:Q9FZ21	9e-18
chr4.CM0079.32	1.10.9.7	E3.1.1.-, aes esterase / lipase [EC:3.1.1.-] [COG:COG0657] [GO:0016298]	bja:bll4284	putative acetyl hydrolace [EC:3.1.1.-] [KO:K01066]	2e-15	Rv1400c	COG0657	7e-18	GI1L1_ARATH	Gibberellinsignalingpathway;Hydrolase;Nuclearprotein;Receptor,Probable gibberellin receptor GID1L1 (EC 3.-.-.-) (GID1-like protein 1).	7e-31	GO_ID:17377	TAIR|gene:2114449 SPTR:Q9SMN0 symbol:AT3G48690.1 [GO:0000004 "biological process unknown" evidence=ND] [GO:0008372 "cellular component unknown" evidence=ND] InterPro:IPR000379 EMBL:AL133315 EMBL:BT015037 PIR:T46213 SPTR:Q9SMN0	6e-82
chr4.CM0079.32	1.1.14.16	E3.1.1.-, aes esterase / lipase [EC:3.1.1.-] [COG:COG0657] [GO:0016298]	bja:bll4284	putative acetyl hydrolace [EC:3.1.1.-] [KO:K01066]	2e-15	Rv1400c	COG0657	7e-18	GI1L1_ARATH	Gibberellinsignalingpathway;Hydrolase;Nuclearprotein;Receptor,Probable gibberellin receptor GID1L1 (EC 3.-.-.-) (GID1-like protein 1).	7e-31	GO_ID:17377	TAIR|gene:2114449 SPTR:Q9SMN0 symbol:AT3G48690.1 [GO:0000004 "biological process unknown" evidence=ND] [GO:0008372 "cellular component unknown" evidence=ND] InterPro:IPR000379 EMBL:AL133315 EMBL:BT015037 PIR:T46213 SPTR:Q9SMN0	6e-82
chr4.CM0079.32	1.11.7.12	E3.1.1.-, aes esterase / lipase [EC:3.1.1.-] [COG:COG0657] [GO:0016298]	bja:bll4284	putative acetyl hydrolace [EC:3.1.1.-] [KO:K01066]	2e-15	Rv1400c	COG0657	7e-18	GI1L1_ARATH	Gibberellinsignalingpathway;Hydrolase;Nuclearprotein;Receptor,Probable gibberellin receptor GID1L1 (EC 3.-.-.-) (GID1-like protein 1).	7e-31	GO_ID:17377	TAIR|gene:2114449 SPTR:Q9SMN0 symbol:AT3G48690.1 [GO:0000004 "biological process unknown" evidence=ND] [GO:0008372 "cellular component unknown" evidence=ND] InterPro:IPR000379 EMBL:AL133315 EMBL:BT015037 PIR:T46213 SPTR:Q9SMN0	6e-82
Ljwgs_071131.1	1.10.4.7	E1.14.11.13 gibberellin 2-oxidase [EC:1.14.11.13] [GO:0045543]	ath:At1g78440	F3F9.5; gibberellin 2-oxidase / GA2-oxidase (GA2OX1) [EC:1.14.11.13] [KO:K04125]	5e-72	PA4191	COG3491	4e-17	G2OX1_PEA	Dioxygenase;Iron;Metal-binding;Oxidoreductase,Gibberellin 2-beta-dioxygenase 1 (EC 1.14.11.13) (Gibberellin 2-beta- hydroxylase 1) (Gibberellin 2-oxidase 1) (GA 2-oxidase 1) (SLENDER protein).	4e-109	GO_ID:24355	TAIR|gene:2032079 SPTR:Q8LEA2 symbol:ATGA2OX1 [GO:0045487 "gibberellic acid catabolism" evidence=IDA] [GO:0045543 "gibberellin 2-beta-dioxygenase activity" evidence=IDA] Pfam:PF03171 InterPro:IPR002283 InterPro:IPR005123 PRINTS:PR00682 EMBL:AC013430 EMBL:AJ132435 EMBL:BT002763 EMBL:AY085539 PIR:T52579 GeneFarm:3768 SPTR:Q8LEA2	1e-72
Ljwgs_119003.1	1.10.4.5	E1.14.11.12 gibberellin 20-oxidase [EC:1.14.11.12] [GO:0045544]	ath:At5g07200	T28J14.140; gibberellin 20-oxidase [EC:1.14.11.12] [KO:K05282]	5e-27				GAOX3_ARATH	Iron;Metal-binding;Oxidoreductase,Gibberellin 20 oxidase 3 (EC 1.14.11.-) (Gibberellin C-20 oxidase 3) (GA 20-oxidase 3).	3e-27	GO_ID:2933	TAIR|gene:2182874 SPTR:Q39112 symbol:AT5G07200.1 [GO:0009686 "gibberellic acid biosynthesis" evidence=IDA] [GO:0045544 "gibberellin 20-oxidase activity" evidence=IDA] Pfam:PF03171 InterPro:IPR002283 InterPro:IPR005123 PRINTS:PR00682 HSSP:Q96323 EMBL:AL163652 EMBL:X83381 EMBL:BT004311 EMBL:BT005615 PIR:T48491 GeneFarm:4761 SPTR:Q39112	1e-27
chr4.CM0265.9	1.10.4.7	E1.14.11.13 gibberellin 2-oxidase [EC:1.14.11.13] [GO:0045543]	ath:At1g30040	T1P2.6; gibberellin 2-oxidase / GA2-oxidase (GA2OX2) [EC:1.14.11.13] [KO:K04125]	1e-107	PA0147	COG3491	5e-20	G2OX_PHACN	Dioxygenase;Iron;Metal-binding;Oxidoreductase,Gibberellin 2-beta-dioxygenase (EC 1.14.11.13) (Gibberellin 2-beta- hydroxylase) (Gibberellin 2-oxidase) (GA 2-oxidase).	4e-132	GO_ID:24263	TAIR|gene:2198257 SPTR:Q9XFR9 symbol:ATGA2OX2 [GO:0045487 "gibberellic acid catabolism" evidence=IDA] [GO:0045543 "gibberellin 2-beta-dioxygenase activity" evidence=IDA] Pfam:PF03171 InterPro:IPR002283 InterPro:IPR005123 PRINTS:PR00682 EMBL:AC022455 EMBL:AJ132436 EMBL:BT002987 EMBL:BT004464 PIR:T52578 GeneFarm:3769 SPTR:Q9XFR9	3e-108
Ljwgs_022059.2	1.10.4.7	E1.14.11.13 gibberellin 2-oxidase [EC:1.14.11.13] [GO:0045543]	ath:At1g30040	T1P2.6; gibberellin 2-oxidase / GA2-oxidase (GA2OX2) [EC:1.14.11.13] [KO:K04125]	1e-11				G2OX_PHACN	Dioxygenase;Iron;Metal-binding;Oxidoreductase,Gibberellin 2-beta-dioxygenase (EC 1.14.11.13) (Gibberellin 2-beta- hydroxylase) (Gibberellin 2-oxidase) (GA 2-oxidase).	2e-14	GO_ID:24263	TAIR|gene:2198257 SPTR:Q9XFR9 symbol:ATGA2OX2 [GO:0045487 "gibberellic acid catabolism" evidence=IDA] [GO:0045543 "gibberellin 2-beta-dioxygenase activity" evidence=IDA] Pfam:PF03171 InterPro:IPR002283 InterPro:IPR005123 PRINTS:PR00682 EMBL:AC022455 EMBL:AJ132436 EMBL:BT002987 EMBL:BT004464 PIR:T52578 GeneFarm:3769 SPTR:Q9XFR9	3e-12
chr4.CM0265.9	1.10.4.7	E1.14.11.13 gibberellin 2-oxidase [EC:1.14.11.13] [GO:0045543]	ath:At1g30040	T1P2.6; gibberellin 2-oxidase / GA2-oxidase (GA2OX2) [EC:1.14.11.13] [KO:K04125]	1e-107	PA0147	COG3491	5e-20	G2OX_PHACN	Dioxygenase;Iron;Metal-binding;Oxidoreductase,Gibberellin 2-beta-dioxygenase (EC 1.14.11.13) (Gibberellin 2-beta- hydroxylase) (Gibberellin 2-oxidase) (GA 2-oxidase).	4e-132	GO_ID:24263	TAIR|gene:2198257 SPTR:Q9XFR9 symbol:ATGA2OX2 [GO:0045487 "gibberellic acid catabolism" evidence=IDA] [GO:0045543 "gibberellin 2-beta-dioxygenase activity" evidence=IDA] Pfam:PF03171 InterPro:IPR002283 InterPro:IPR005123 PRINTS:PR00682 EMBL:AC022455 EMBL:AJ132436 EMBL:BT002987 EMBL:BT004464 PIR:T52578 GeneFarm:3769 SPTR:Q9XFR9	3e-108
