# Supplementary material for: Dissection of Symbiosis and Organ Development by Integrated Transcriptome Analysis of Lotus japonicus Mutant and Wild-Type Plants
Source: PLoS One. 2009 Aug 7;4(8):e6556. doi: 10.1371/journal.pone.0006556 (PMC2717213; doi:10.1371/journal.pone.0006556)
Supplement: Folder S5 — Fix-minus mutants (9.19 MB ZIP) [file pone.0006556.s013.zip › S5.FIX-MINUS MUTANTS copy/5.1.Fix_minus_Nodule_vs_Uninoclated_Root/5.1.2. Specific transcript analysis/5.1.2.15/5.1.2.15.jasmonic acid.txt]

chr1.CM0591.23.1	1.2.6.15	E1.5.8.2 trimethylamine dehydrogenase [EC:1.5.8.2] [COG:COG1902]	bur:Bcep18194_B1242	NADH-flavin oxidoreductase/NADH oxidase [EC:1.6.99.1] [KO:K00354]	4e-26	VCA0993	COG1902	8e-28	OPR1_ARATH	3D-structure;Fattyacidbiosynthesis;Flavoprotein;FMN;Lipidsynthesis;NADP;Oxidoreductase;Oxylipinbiosynthesis,12-oxophytodienoate reductase 1 (EC 1.3.1.42) (12-oxophytodienoate- 10,11-reductase 1) (OPDA-reductase 1) (AtOPR1) (FS-AT-I).	4e-62	GO_ID:28143	TAIR|gene:2030085 SPTR:Q8LAH7 symbol:AT1G76680.1 [GO:0009695 "jasmonic acid biosynthesis" evidence=IMP;TAS] [GO:0016629 "12-oxophytodienoate reductase activity" evidence=IMP] Pfam:PF00724 EMBL:AC010718 EMBL:Y10617 EMBL:U92460 EMBL:AY074874 EMBL:BT020365 EMBL:AY087801 PIR:B96795 PDB:1VJI SPTR:Q8LAH7	2e-62
chr5.CM0494.14	99.1.4.1259	GO_ID:49569							ERF1B_ARATH	Activator;DNA-binding;Ethylenesignalingpathway;Nuclearprotein;Plantdefense;Transcription;Transcriptionregulation,Ethylene-responsive transcription factor 1B (Ethylene-responsive element-binding factor 1B) (EREBP-1B) (AtERF1).	7e-32	GO_ID:49569	TAIR|gene:2086222 SPTR:Q8LDC8 symbol:ATERF1 "ETHYLENE RESPONSE FACTOR 1" [GO:0003677 "DNA binding" evidence=IDA;TAS] [GO:0003700 "transcription factor activity" evidence=ISS;TAS] [GO:0006355 "regulation of transcription, DNA-dependent" evidence=TAS] [GO:0016563 "transcriptional activator activity" evidence=TAS] [GO:0009873 "ethylene mediated signaling pathway" evidence=IGI;TAS] [GO:0042829 "defen…	3e-32
chr5.CM0494.14	99.1.3.2.1241	ERF1B_ARATH							ERF1B_ARATH	Activator;DNA-binding;Ethylenesignalingpathway;Nuclearprotein;Plantdefense;Transcription;Transcriptionregulation,Ethylene-responsive transcription factor 1B (Ethylene-responsive element-binding factor 1B) (EREBP-1B) (AtERF1).	7e-32	GO_ID:49569	TAIR|gene:2086222 SPTR:Q8LDC8 symbol:ATERF1 "ETHYLENE RESPONSE FACTOR 1" [GO:0003677 "DNA binding" evidence=IDA;TAS] [GO:0003700 "transcription factor activity" evidence=ISS;TAS] [GO:0006355 "regulation of transcription, DNA-dependent" evidence=TAS] [GO:0016563 "transcriptional activator activity" evidence=TAS] [GO:0009873 "ethylene mediated signaling pathway" evidence=IGI;TAS] [GO:0042829 "defen…	3e-32
Ljwgs_026378.1	99.1.3.2.3835	ERF2_ARATH							ERF2_ARATH	Activator;DNA-binding;Ethylenesignalingpathway;Nuclearprotein;Plantdefense;Transcription;Transcriptionregulation,Ethylene-responsive transcription factor 2 (Ethylene-responsive element-binding factor 2) (EREBP-2) (AtERF2).	4e-16	GO_ID:30485	TAIR|gene:2171513 SPTR:O80338 symbol:ATERF2 "ETHYLENE RESPONSE FACTOR 2" [GO:0003677 "DNA binding" evidence=TAS] [GO:0003700 "transcription factor activity" evidence=ISS;IDA;TAS] [GO:0006355 "regulation of transcription, DNA-dependent" evidence=IDA] [GO:0016563 "transcriptional activator activity" evidence=IMP;IDA] [GO:0045941 "positive regulation of transcription" evidence=IDA] [GO:0005634 "nucl…	1e-16
Ljwgs_026378.1	99.1.4.3526	GO_ID:30485							ERF2_ARATH	Activator;DNA-binding;Ethylenesignalingpathway;Nuclearprotein;Plantdefense;Transcription;Transcriptionregulation,Ethylene-responsive transcription factor 2 (Ethylene-responsive element-binding factor 2) (EREBP-2) (AtERF2).	4e-16	GO_ID:30485	TAIR|gene:2171513 SPTR:O80338 symbol:ATERF2 "ETHYLENE RESPONSE FACTOR 2" [GO:0003677 "DNA binding" evidence=TAS] [GO:0003700 "transcription factor activity" evidence=ISS;IDA;TAS] [GO:0006355 "regulation of transcription, DNA-dependent" evidence=IDA] [GO:0016563 "transcriptional activator activity" evidence=IMP;IDA] [GO:0045941 "positive regulation of transcription" evidence=IDA] [GO:0005634 "nucl…	1e-16
chr1.CM0591.17	1.2.6.15	E1.5.8.2 trimethylamine dehydrogenase [EC:1.5.8.2] [COG:COG1902]	bur:Bcep18194_B1242	NADH-flavin oxidoreductase/NADH oxidase [EC:1.6.99.1] [KO:K00354]	2e-86	PA2932	COG1902	4e-73	OPR2_ARATH	Fattyacidbiosynthesis;Flavoprotein;FMN;Lipidsynthesis;NADP;Oxidoreductase;Oxylipinbiosynthesis,12-oxophytodienoate reductase 2 (EC 1.3.1.42) (12-oxophytodienoate- 10,11-reductase 2) (OPDA-reductase 2) (AtOPR2).	2e-162	GO_ID:7433	TAIR|gene:2030095 SPTR:Q8GYB8 symbol:AT1G76690.1 [GO:0009695 "jasmonic acid biosynthesis" evidence=IMP;TAS] [GO:0016629 "12-oxophytodienoate reductase activity" evidence=IMP] Pfam:PF00724 HSSP:Q9XG54 EMBL:AC010718 EMBL:U92460 EMBL:AK117738 PIR:C96795 SPTR:Q8GYB8	6e-163
Ljwgs_147107.1	99.1.4.3671	GO_ID:21861	ath:At1g55020	F14C21.54; lipoxygenase (LOX1) [EC:1.13.11.12] [KO:K00454]	3e-46				LOX4_SOYBN	Dioxygenase;Directproteinsequencing;Fattyacidbiosynthesis;Iron;Lipidsynthesis;Metal-binding;Multigenefamily;Oxidoreductase;Oxylipinbiosynthesis,Lipoxygenase-4 (EC 1.13.11.12) (L-4) (VSP94).	4e-61	GO_ID:21861	TAIR|gene:2011029 SPTR:Q06327 symbol:AT1G55020 [GO:0006952 "defense response" evidence=TAS] [GO:0009611 "response to wounding" evidence=TAS] [GO:0009695 "jasmonic acid biosynthesis" evidence=TAS] [GO:0009737 "response to abscisic acid stimulus" evidence=IEP] [GO:0009753 "response to jasmonic acid stimulus" evidence=IEP] [GO:0009816 "defense response to pathogenic bacteria, incompatible interactio…	6e-47
Ljwgs_147107.1	99.1.3.1.129	EC 1.13.11.12	ath:At1g55020	F14C21.54; lipoxygenase (LOX1) [EC:1.13.11.12] [KO:K00454]	3e-46				LOX4_SOYBN	Dioxygenase;Directproteinsequencing;Fattyacidbiosynthesis;Iron;Lipidsynthesis;Metal-binding;Multigenefamily;Oxidoreductase;Oxylipinbiosynthesis,Lipoxygenase-4 (EC 1.13.11.12) (L-4) (VSP94).	4e-61	GO_ID:21861	TAIR|gene:2011029 SPTR:Q06327 symbol:AT1G55020 [GO:0006952 "defense response" evidence=TAS] [GO:0009611 "response to wounding" evidence=TAS] [GO:0009695 "jasmonic acid biosynthesis" evidence=TAS] [GO:0009737 "response to abscisic acid stimulus" evidence=IEP] [GO:0009753 "response to jasmonic acid stimulus" evidence=IEP] [GO:0009816 "defense response to pathogenic bacteria, incompatible interactio…	6e-47
Ljwgs_147107.1	99.1.1.35	KO:K00454	ath:At1g55020	F14C21.54; lipoxygenase (LOX1) [EC:1.13.11.12] [KO:K00454]	3e-46				LOX4_SOYBN	Dioxygenase;Directproteinsequencing;Fattyacidbiosynthesis;Iron;Lipidsynthesis;Metal-binding;Multigenefamily;Oxidoreductase;Oxylipinbiosynthesis,Lipoxygenase-4 (EC 1.13.11.12) (L-4) (VSP94).	4e-61	GO_ID:21861	TAIR|gene:2011029 SPTR:Q06327 symbol:AT1G55020 [GO:0006952 "defense response" evidence=TAS] [GO:0009611 "response to wounding" evidence=TAS] [GO:0009695 "jasmonic acid biosynthesis" evidence=TAS] [GO:0009737 "response to abscisic acid stimulus" evidence=IEP] [GO:0009753 "response to jasmonic acid stimulus" evidence=IEP] [GO:0009816 "defense response to pathogenic bacteria, incompatible interactio…	6e-47
chr3.TM0576.21	99.1.4.3671	GO_ID:21861	ath:At1g55020	F14C21.54; lipoxygenase (LOX1) [EC:1.13.11.12] [KO:K00454]	2e-85				LOX2_PEA	Dioxygenase;Fattyacidbiosynthesis;Iron;Lipidsynthesis;Metal-binding;Multigenefamily;Oxidoreductase;Oxylipinbiosynthesis,Seed lipoxygenase-2 (EC 1.13.11.12).	1e-120	GO_ID:21861	TAIR|gene:2011029 SPTR:Q06327 symbol:AT1G55020 [GO:0006952 "defense response" evidence=TAS] [GO:0009611 "response to wounding" evidence=TAS] [GO:0009695 "jasmonic acid biosynthesis" evidence=TAS] [GO:0009737 "response to abscisic acid stimulus" evidence=IEP] [GO:0009753 "response to jasmonic acid stimulus" evidence=IEP] [GO:0009816 "defense response to pathogenic bacteria, incompatible interactio…	3e-86
chr3.TM0576.21	99.1.3.1.129	EC 1.13.11.12	ath:At1g55020	F14C21.54; lipoxygenase (LOX1) [EC:1.13.11.12] [KO:K00454]	2e-85				LOX2_PEA	Dioxygenase;Fattyacidbiosynthesis;Iron;Lipidsynthesis;Metal-binding;Multigenefamily;Oxidoreductase;Oxylipinbiosynthesis,Seed lipoxygenase-2 (EC 1.13.11.12).	1e-120	GO_ID:21861	TAIR|gene:2011029 SPTR:Q06327 symbol:AT1G55020 [GO:0006952 "defense response" evidence=TAS] [GO:0009611 "response to wounding" evidence=TAS] [GO:0009695 "jasmonic acid biosynthesis" evidence=TAS] [GO:0009737 "response to abscisic acid stimulus" evidence=IEP] [GO:0009753 "response to jasmonic acid stimulus" evidence=IEP] [GO:0009816 "defense response to pathogenic bacteria, incompatible interactio…	3e-86
chr3.TM0576.21	99.1.1.35	KO:K00454	ath:At1g55020	F14C21.54; lipoxygenase (LOX1) [EC:1.13.11.12] [KO:K00454]	2e-85				LOX2_PEA	Dioxygenase;Fattyacidbiosynthesis;Iron;Lipidsynthesis;Metal-binding;Multigenefamily;Oxidoreductase;Oxylipinbiosynthesis,Seed lipoxygenase-2 (EC 1.13.11.12).	1e-120	GO_ID:21861	TAIR|gene:2011029 SPTR:Q06327 symbol:AT1G55020 [GO:0006952 "defense response" evidence=TAS] [GO:0009611 "response to wounding" evidence=TAS] [GO:0009695 "jasmonic acid biosynthesis" evidence=TAS] [GO:0009737 "response to abscisic acid stimulus" evidence=IEP] [GO:0009753 "response to jasmonic acid stimulus" evidence=IEP] [GO:0009816 "defense response to pathogenic bacteria, incompatible interactio…	3e-86
chr3.TM0576.22	99.1.4.3671	GO_ID:21861	ath:At1g55020	F14C21.54; lipoxygenase (LOX1) [EC:1.13.11.12] [KO:K00454]	3e-116				LOX2_SOYBN	Dioxygenase;Fattyacidbiosynthesis;Iron;Lipidsynthesis;Metal-binding;Multigenefamily;Oxidoreductase;Oxylipinbiosynthesis,Seed lipoxygenase-2 (EC 1.13.11.12) (L-2).	2e-179	GO_ID:21861	TAIR|gene:2011029 SPTR:Q06327 symbol:AT1G55020 [GO:0006952 "defense response" evidence=TAS] [GO:0009611 "response to wounding" evidence=TAS] [GO:0009695 "jasmonic acid biosynthesis" evidence=TAS] [GO:0009737 "response to abscisic acid stimulus" evidence=IEP] [GO:0009753 "response to jasmonic acid stimulus" evidence=IEP] [GO:0009816 "defense response to pathogenic bacteria, incompatible interactio…	6e-117
chr3.TM0576.22	99.1.3.1.129	EC 1.13.11.12	ath:At1g55020	F14C21.54; lipoxygenase (LOX1) [EC:1.13.11.12] [KO:K00454]	3e-116				LOX2_SOYBN	Dioxygenase;Fattyacidbiosynthesis;Iron;Lipidsynthesis;Metal-binding;Multigenefamily;Oxidoreductase;Oxylipinbiosynthesis,Seed lipoxygenase-2 (EC 1.13.11.12) (L-2).	2e-179	GO_ID:21861	TAIR|gene:2011029 SPTR:Q06327 symbol:AT1G55020 [GO:0006952 "defense response" evidence=TAS] [GO:0009611 "response to wounding" evidence=TAS] [GO:0009695 "jasmonic acid biosynthesis" evidence=TAS] [GO:0009737 "response to abscisic acid stimulus" evidence=IEP] [GO:0009753 "response to jasmonic acid stimulus" evidence=IEP] [GO:0009816 "defense response to pathogenic bacteria, incompatible interactio…	6e-117
chr3.TM0576.22	99.1.1.35	KO:K00454	ath:At1g55020	F14C21.54; lipoxygenase (LOX1) [EC:1.13.11.12] [KO:K00454]	3e-116				LOX2_SOYBN	Dioxygenase;Fattyacidbiosynthesis;Iron;Lipidsynthesis;Metal-binding;Multigenefamily;Oxidoreductase;Oxylipinbiosynthesis,Seed lipoxygenase-2 (EC 1.13.11.12) (L-2).	2e-179	GO_ID:21861	TAIR|gene:2011029 SPTR:Q06327 symbol:AT1G55020 [GO:0006952 "defense response" evidence=TAS] [GO:0009611 "response to wounding" evidence=TAS] [GO:0009695 "jasmonic acid biosynthesis" evidence=TAS] [GO:0009737 "response to abscisic acid stimulus" evidence=IEP] [GO:0009753 "response to jasmonic acid stimulus" evidence=IEP] [GO:0009816 "defense response to pathogenic bacteria, incompatible interactio…	6e-117
chr3.CM0115.59	99.1.4.3671	GO_ID:21861	ath:At1g55020	F14C21.54; lipoxygenase (LOX1) [EC:1.13.11.12] [KO:K00454]	0				LOX1_LENCU	Dioxygenase;Fattyacidbiosynthesis;Iron;Lipidsynthesis;Metal-binding;Multigenefamily;Oxidoreductase;Oxylipinbiosynthesis,Lipoxygenase (EC 1.13.11.12).	0	GO_ID:21861	TAIR|gene:2011029 SPTR:Q06327 symbol:AT1G55020 [GO:0006952 "defense response" evidence=TAS] [GO:0009611 "response to wounding" evidence=TAS] [GO:0009695 "jasmonic acid biosynthesis" evidence=TAS] [GO:0009737 "response to abscisic acid stimulus" evidence=IEP] [GO:0009753 "response to jasmonic acid stimulus" evidence=IEP] [GO:0009816 "defense response to pathogenic bacteria, incompatible interactio…	0
chr3.CM0115.59	99.1.3.1.129	EC 1.13.11.12	ath:At1g55020	F14C21.54; lipoxygenase (LOX1) [EC:1.13.11.12] [KO:K00454]	0				LOX1_LENCU	Dioxygenase;Fattyacidbiosynthesis;Iron;Lipidsynthesis;Metal-binding;Multigenefamily;Oxidoreductase;Oxylipinbiosynthesis,Lipoxygenase (EC 1.13.11.12).	0	GO_ID:21861	TAIR|gene:2011029 SPTR:Q06327 symbol:AT1G55020 [GO:0006952 "defense response" evidence=TAS] [GO:0009611 "response to wounding" evidence=TAS] [GO:0009695 "jasmonic acid biosynthesis" evidence=TAS] [GO:0009737 "response to abscisic acid stimulus" evidence=IEP] [GO:0009753 "response to jasmonic acid stimulus" evidence=IEP] [GO:0009816 "defense response to pathogenic bacteria, incompatible interactio…	0
chr3.CM0115.59	99.1.1.35	KO:K00454	ath:At1g55020	F14C21.54; lipoxygenase (LOX1) [EC:1.13.11.12] [KO:K00454]	0				LOX1_LENCU	Dioxygenase;Fattyacidbiosynthesis;Iron;Lipidsynthesis;Metal-binding;Multigenefamily;Oxidoreductase;Oxylipinbiosynthesis,Lipoxygenase (EC 1.13.11.12).	0	GO_ID:21861	TAIR|gene:2011029 SPTR:Q06327 symbol:AT1G55020 [GO:0006952 "defense response" evidence=TAS] [GO:0009611 "response to wounding" evidence=TAS] [GO:0009695 "jasmonic acid biosynthesis" evidence=TAS] [GO:0009737 "response to abscisic acid stimulus" evidence=IEP] [GO:0009753 "response to jasmonic acid stimulus" evidence=IEP] [GO:0009816 "defense response to pathogenic bacteria, incompatible interactio…	0
TM0763.9	1.2.6.15	E1.5.8.2 trimethylamine dehydrogenase [EC:1.5.8.2] [COG:COG1902]	ava:Ava_4760	flavin oxidoreductase/NADH oxidase [EC:1.6.99.1] [KO:K00354]	1e-67	mll2211	COG1902	3e-66	OPR3_LYCES	Fattyacidbiosynthesis;Flavoprotein;FMN;Lipidsynthesis;NADP;Oxidoreductase;Oxylipinbiosynthesis;Peroxisome,12-oxophytodienoate reductase 3 (EC 1.3.1.42) (12-oxophytodienoate- 10,11-reductase 3) (OPDA-reductase 3) (LeOPR3).	6e-149	GO_ID:29493	TAIR|gene:2051515 SPTR:Q9FUP0 symbol:AT2G06050.1 [GO:0009611 "response to wounding" evidence=IGI] [GO:0009695 "jasmonic acid biosynthesis" evidence=IMP;TAS] [GO:0016629 "12-oxophytodienoate reductase activity" evidence=IMP] Pfam:PF00724 EMBL:AC006413 EMBL:AF132212 EMBL:AF218257 EMBL:AF293653 EMBL:AJ238149 EMBL:AF370582 EMBL:AF410322 EMBL:AY097367 PIR:F84474 PDB:1Q45 SPTR:Q9FUP0	3e-140
Ljwgs_016351.1	99.1.3.1.42	EC 2.1.1.141							JMT_ARATH	Fattyacidbiosynthesis;Lipidsynthesis;Methyltransferase;Nuclearprotein;Oxylipinbiosynthesis;Transferase,Jasmonate O-methyltransferase (EC 2.1.1.141) (S-adenosyl-L- methionine:jasmonic acid carboxyl methyltransferase).	5e-17	GO_ID:13064	TAIR|gene:2115399 SPTR:O23234 symbol:AT4G36470.1 [GO:0008757 "S-adenosylmethionine-dependent methyltransferase activity" evidence=ISS;IMP] [GO:0008372 "cellular component unknown" evidence=ND] [GO:0000004 "biological process unknown" evidence=ND] Pfam:PF03492 HSSP:Q9SPV4 InterPro:IPR005299 EMBL:AL161589 EMBL:Z99708 EMBL:BT014888 PIR:E85430 SPTR:O23234	4e-13
Ljwgs_016351.1	99.1.4.5636	GO_ID:13064							JMT_ARATH	Fattyacidbiosynthesis;Lipidsynthesis;Methyltransferase;Nuclearprotein;Oxylipinbiosynthesis;Transferase,Jasmonate O-methyltransferase (EC 2.1.1.141) (S-adenosyl-L- methionine:jasmonic acid carboxyl methyltransferase).	5e-17	GO_ID:13064	TAIR|gene:2115399 SPTR:O23234 symbol:AT4G36470.1 [GO:0008757 "S-adenosylmethionine-dependent methyltransferase activity" evidence=ISS;IMP] [GO:0008372 "cellular component unknown" evidence=ND] [GO:0000004 "biological process unknown" evidence=ND] Pfam:PF03492 HSSP:Q9SPV4 InterPro:IPR005299 EMBL:AL161589 EMBL:Z99708 EMBL:BT014888 PIR:E85430 SPTR:O23234	4e-13
TM1489.5	99.1.3.2.954	PTI5_LYCES							PTI5_LYCES	Activator;DNA-binding;Nuclearprotein;Plantdefense;Transcription;Transcriptionregulation,Pathogenesis-related genes transcriptional activator PTI5 (PTO- interacting protein 5).	2e-30	GO_ID:30485	TAIR|gene:2171513 SPTR:O80338 symbol:ATERF2 "ETHYLENE RESPONSE FACTOR 2" [GO:0003677 "DNA binding" evidence=TAS] [GO:0003700 "transcription factor activity" evidence=ISS;IDA;TAS] [GO:0006355 "regulation of transcription, DNA-dependent" evidence=IDA] [GO:0016563 "transcriptional activator activity" evidence=IMP;IDA] [GO:0045941 "positive regulation of transcription" evidence=IDA] [GO:0005634 "nucl…	2e-20
TM1489.5	99.1.4.3526	GO_ID:30485							PTI5_LYCES	Activator;DNA-binding;Nuclearprotein;Plantdefense;Transcription;Transcriptionregulation,Pathogenesis-related genes transcriptional activator PTI5 (PTO- interacting protein 5).	2e-30	GO_ID:30485	TAIR|gene:2171513 SPTR:O80338 symbol:ATERF2 "ETHYLENE RESPONSE FACTOR 2" [GO:0003677 "DNA binding" evidence=TAS] [GO:0003700 "transcription factor activity" evidence=ISS;IDA;TAS] [GO:0006355 "regulation of transcription, DNA-dependent" evidence=IDA] [GO:0016563 "transcriptional activator activity" evidence=IMP;IDA] [GO:0045941 "positive regulation of transcription" evidence=IDA] [GO:0005634 "nucl…	2e-20
Ljwgs_079559.1	99.1.4.3671	GO_ID:21861	ath:At3g22400	MCB17.13; lipoxygenase, putative [EC:1.13.11.12] [KO:K00454]	6e-43				LOXA_PHAVU	Dioxygenase;Fattyacidbiosynthesis;Iron;Lipidsynthesis;Metal-binding;Multigenefamily;Oxidoreductase;Oxylipinbiosynthesis,Lipoxygenase 1 (EC 1.13.11.12).	1e-58	GO_ID:21861	TAIR|gene:2011029 SPTR:Q06327 symbol:AT1G55020 [GO:0006952 "defense response" evidence=TAS] [GO:0009611 "response to wounding" evidence=TAS] [GO:0009695 "jasmonic acid biosynthesis" evidence=TAS] [GO:0009737 "response to abscisic acid stimulus" evidence=IEP] [GO:0009753 "response to jasmonic acid stimulus" evidence=IEP] [GO:0009816 "defense response to pathogenic bacteria, incompatible interactio…	8e-41
Ljwgs_079559.1	99.1.3.1.129	EC 1.13.11.12	ath:At3g22400	MCB17.13; lipoxygenase, putative [EC:1.13.11.12] [KO:K00454]	6e-43				LOXA_PHAVU	Dioxygenase;Fattyacidbiosynthesis;Iron;Lipidsynthesis;Metal-binding;Multigenefamily;Oxidoreductase;Oxylipinbiosynthesis,Lipoxygenase 1 (EC 1.13.11.12).	1e-58	GO_ID:21861	TAIR|gene:2011029 SPTR:Q06327 symbol:AT1G55020 [GO:0006952 "defense response" evidence=TAS] [GO:0009611 "response to wounding" evidence=TAS] [GO:0009695 "jasmonic acid biosynthesis" evidence=TAS] [GO:0009737 "response to abscisic acid stimulus" evidence=IEP] [GO:0009753 "response to jasmonic acid stimulus" evidence=IEP] [GO:0009816 "defense response to pathogenic bacteria, incompatible interactio…	8e-41
Ljwgs_079559.1	99.1.1.35	KO:K00454	ath:At3g22400	MCB17.13; lipoxygenase, putative [EC:1.13.11.12] [KO:K00454]	6e-43				LOXA_PHAVU	Dioxygenase;Fattyacidbiosynthesis;Iron;Lipidsynthesis;Metal-binding;Multigenefamily;Oxidoreductase;Oxylipinbiosynthesis,Lipoxygenase 1 (EC 1.13.11.12).	1e-58	GO_ID:21861	TAIR|gene:2011029 SPTR:Q06327 symbol:AT1G55020 [GO:0006952 "defense response" evidence=TAS] [GO:0009611 "response to wounding" evidence=TAS] [GO:0009695 "jasmonic acid biosynthesis" evidence=TAS] [GO:0009737 "response to abscisic acid stimulus" evidence=IEP] [GO:0009753 "response to jasmonic acid stimulus" evidence=IEP] [GO:0009816 "defense response to pathogenic bacteria, incompatible interactio…	8e-41
chr1.CM0544.34	1.6.9.5	E6.3.2.3, gshB glutathione synthase [EC:6.3.2.3] [COG:COG0189] [GO:0004363]	ath:At5g27380	F21A20.90; glutathione synthetase (GSH2) [EC:6.3.2.3] [KO:K01920]	0				GSHB_ARATH	ATP-binding;Chloroplast;Glutathionebiosynthesis;Ligase;Nucleotide-binding;Plastid;Transitpeptide,Glutathione synthetase, chloroplast precursor (EC 6.3.2.3) (Glutathione synthase) (GSH synthetase) (GSH-S).	0	GO_ID:20165	TAIR|gene:2146394 SPTR:P46416 symbol:GSH2 [GO:0004363 "glutathione synthase activity" evidence=IGI] [GO:0009753 "response to jasmonic acid stimulus" evidence=IEP] InterPro:IPR005615 InterPro:IPR004887 PANTHER:PTHR11130 Pfam:PF03917 Pfam:PF03199 PIRSF:PIRSF001558 TIGRFAMs:TIGR01986 EMBL:U22359 EMBL:U53856 EMBL:AJ243812 EMBL:AJ243813 EMBL:AC007123 EMBL:Z50153 EMBL:X83411 EMBL:AF424586 EMBL:BT000624…	0
chr1.CM0544.34	1.5.1.27	E6.3.2.3, gshB glutathione synthase [EC:6.3.2.3] [COG:COG0189] [GO:0004363]	ath:At5g27380	F21A20.90; glutathione synthetase (GSH2) [EC:6.3.2.3] [KO:K01920]	0				GSHB_ARATH	ATP-binding;Chloroplast;Glutathionebiosynthesis;Ligase;Nucleotide-binding;Plastid;Transitpeptide,Glutathione synthetase, chloroplast precursor (EC 6.3.2.3) (Glutathione synthase) (GSH synthetase) (GSH-S).	0	GO_ID:20165	TAIR|gene:2146394 SPTR:P46416 symbol:GSH2 [GO:0004363 "glutathione synthase activity" evidence=IGI] [GO:0009753 "response to jasmonic acid stimulus" evidence=IEP] InterPro:IPR005615 InterPro:IPR004887 PANTHER:PTHR11130 Pfam:PF03917 Pfam:PF03199 PIRSF:PIRSF001558 TIGRFAMs:TIGR01986 EMBL:U22359 EMBL:U53856 EMBL:AJ243812 EMBL:AJ243813 EMBL:AC007123 EMBL:Z50153 EMBL:X83411 EMBL:AF424586 EMBL:BT000624…	0
chr3.CM0115.46	99.1.4.3671	GO_ID:21861	ath:At1g55020	F14C21.54; lipoxygenase (LOX1) [EC:1.13.11.12] [KO:K00454]	0				LOXX_SOYBN	Dioxygenase;Fattyacidbiosynthesis;Iron;Lipidsynthesis;Metal-binding;Multigenefamily;Oxidoreductase;Oxylipinbiosynthesis,Seed lipoxygenase (EC 1.13.11.12).	0	GO_ID:21861	TAIR|gene:2011029 SPTR:Q06327 symbol:AT1G55020 [GO:0006952 "defense response" evidence=TAS] [GO:0009611 "response to wounding" evidence=TAS] [GO:0009695 "jasmonic acid biosynthesis" evidence=TAS] [GO:0009737 "response to abscisic acid stimulus" evidence=IEP] [GO:0009753 "response to jasmonic acid stimulus" evidence=IEP] [GO:0009816 "defense response to pathogenic bacteria, incompatible interactio…	0
chr3.CM0115.46	99.1.3.1.129	EC 1.13.11.12	ath:At1g55020	F14C21.54; lipoxygenase (LOX1) [EC:1.13.11.12] [KO:K00454]	0				LOXX_SOYBN	Dioxygenase;Fattyacidbiosynthesis;Iron;Lipidsynthesis;Metal-binding;Multigenefamily;Oxidoreductase;Oxylipinbiosynthesis,Seed lipoxygenase (EC 1.13.11.12).	0	GO_ID:21861	TAIR|gene:2011029 SPTR:Q06327 symbol:AT1G55020 [GO:0006952 "defense response" evidence=TAS] [GO:0009611 "response to wounding" evidence=TAS] [GO:0009695 "jasmonic acid biosynthesis" evidence=TAS] [GO:0009737 "response to abscisic acid stimulus" evidence=IEP] [GO:0009753 "response to jasmonic acid stimulus" evidence=IEP] [GO:0009816 "defense response to pathogenic bacteria, incompatible interactio…	0
chr3.CM0115.46	99.1.1.35	KO:K00454	ath:At1g55020	F14C21.54; lipoxygenase (LOX1) [EC:1.13.11.12] [KO:K00454]	0				LOXX_SOYBN	Dioxygenase;Fattyacidbiosynthesis;Iron;Lipidsynthesis;Metal-binding;Multigenefamily;Oxidoreductase;Oxylipinbiosynthesis,Seed lipoxygenase (EC 1.13.11.12).	0	GO_ID:21861	TAIR|gene:2011029 SPTR:Q06327 symbol:AT1G55020 [GO:0006952 "defense response" evidence=TAS] [GO:0009611 "response to wounding" evidence=TAS] [GO:0009695 "jasmonic acid biosynthesis" evidence=TAS] [GO:0009737 "response to abscisic acid stimulus" evidence=IEP] [GO:0009753 "response to jasmonic acid stimulus" evidence=IEP] [GO:0009816 "defense response to pathogenic bacteria, incompatible interactio…	0
chr3.CM0070.15	1.9.11.16	E6.2.1.26, menE O-succinylbenzoic acid--CoA ligase [EC:6.2.1.26] [COG:COG0318] [GO:0008756]	ath:At4g05160	C17L7.80; 4-coumarate--CoA ligase, putative / 4-coumaroyl-CoA synthase, putative [EC:6.2.1.12] [KO:K01904]	5e-63	AF0089	COG0318	6e-29	4CL1_TOBAC	Ligase;Multigenefamily;Phenylpropanoidmetabolism,4-coumarate--CoA ligase 1 (EC 6.2.1.12) (4CL 1) (4-coumaroyl-CoA synthase 1).	7e-47	GO_ID:54455	TAIR|gene:3438472 SPTR:Q9M0X9 symbol:AT4G05160.1 [GO:0016207 "4-coumarate-CoA ligase activity" evidence=ISS] [GO:0004321 "fatty-acyl-CoA synthase activity" evidence=IDA] [GO:0009850 "auxin metabolism" evidence=IDA] [GO:0009851 "auxin biosynthesis" evidence=IDA] [GO:0009695 "jasmonic acid biosynthesis" evidence=IDA] [GO:0005777 "peroxisome" evidence=IDA] InterPro:IPR000873 Pfam:PF00501 Prosite:PS0…	1e-63
chr3.CM0070.15	1.3.1.9	E2.3.1.86 fatty-acyl-CoA synthase [EC:2.3.1.86] [GO:0004321]	ath:At4g05160	C17L7.80; 4-coumarate--CoA ligase, putative / 4-coumaroyl-CoA synthase, putative [EC:6.2.1.12] [KO:K01904]	5e-63	AF0089	COG0318	6e-29	4CL1_TOBAC	Ligase;Multigenefamily;Phenylpropanoidmetabolism,4-coumarate--CoA ligase 1 (EC 6.2.1.12) (4CL 1) (4-coumaroyl-CoA synthase 1).	7e-47	GO_ID:54455	TAIR|gene:3438472 SPTR:Q9M0X9 symbol:AT4G05160.1 [GO:0016207 "4-coumarate-CoA ligase activity" evidence=ISS] [GO:0004321 "fatty-acyl-CoA synthase activity" evidence=IDA] [GO:0009850 "auxin metabolism" evidence=IDA] [GO:0009851 "auxin biosynthesis" evidence=IDA] [GO:0009695 "jasmonic acid biosynthesis" evidence=IDA] [GO:0005777 "peroxisome" evidence=IDA] InterPro:IPR000873 Pfam:PF00501 Prosite:PS0…	1e-63
chr3.CM0070.15	1.3.3.11	E6.2.1.3, fadD long-chain fatty-acid-CoA ligase [EC:6.2.1.3] [COG:COG0318 COG1022] [GO:0004467]	ath:At4g05160	C17L7.80; 4-coumarate--CoA ligase, putative / 4-coumaroyl-CoA synthase, putative [EC:6.2.1.12] [KO:K01904]	5e-63	AF0089	COG0318	6e-29	4CL1_TOBAC	Ligase;Multigenefamily;Phenylpropanoidmetabolism,4-coumarate--CoA ligase 1 (EC 6.2.1.12) (4CL 1) (4-coumaroyl-CoA synthase 1).	7e-47	GO_ID:54455	TAIR|gene:3438472 SPTR:Q9M0X9 symbol:AT4G05160.1 [GO:0016207 "4-coumarate-CoA ligase activity" evidence=ISS] [GO:0004321 "fatty-acyl-CoA synthase activity" evidence=IDA] [GO:0009850 "auxin metabolism" evidence=IDA] [GO:0009851 "auxin biosynthesis" evidence=IDA] [GO:0009695 "jasmonic acid biosynthesis" evidence=IDA] [GO:0005777 "peroxisome" evidence=IDA] InterPro:IPR000873 Pfam:PF00501 Prosite:PS0…	1e-63
chr3.CM0070.15	3.2.12.19	E6.2.1.3, fadD long-chain fatty-acid-CoA ligase [EC:6.2.1.3] [COG:COG0318 COG1022] [GO:0004467]	ath:At4g05160	C17L7.80; 4-coumarate--CoA ligase, putative / 4-coumaroyl-CoA synthase, putative [EC:6.2.1.12] [KO:K01904]	5e-63	AF0089	COG0318	6e-29	4CL1_TOBAC	Ligase;Multigenefamily;Phenylpropanoidmetabolism,4-coumarate--CoA ligase 1 (EC 6.2.1.12) (4CL 1) (4-coumaroyl-CoA synthase 1).	7e-47	GO_ID:54455	TAIR|gene:3438472 SPTR:Q9M0X9 symbol:AT4G05160.1 [GO:0016207 "4-coumarate-CoA ligase activity" evidence=ISS] [GO:0004321 "fatty-acyl-CoA synthase activity" evidence=IDA] [GO:0009850 "auxin metabolism" evidence=IDA] [GO:0009851 "auxin biosynthesis" evidence=IDA] [GO:0009695 "jasmonic acid biosynthesis" evidence=IDA] [GO:0005777 "peroxisome" evidence=IDA] InterPro:IPR000873 Pfam:PF00501 Prosite:PS0…	1e-63
chr3.CM0070.15	1.10.6.1	E6.2.1.12 4-coumarate--CoA ligase [EC:6.2.1.12] [GO:0016207]	ath:At4g05160	C17L7.80; 4-coumarate--CoA ligase, putative / 4-coumaroyl-CoA synthase, putative [EC:6.2.1.12] [KO:K01904]	5e-63	AF0089	COG0318	6e-29	4CL1_TOBAC	Ligase;Multigenefamily;Phenylpropanoidmetabolism,4-coumarate--CoA ligase 1 (EC 6.2.1.12) (4CL 1) (4-coumaroyl-CoA synthase 1).	7e-47	GO_ID:54455	TAIR|gene:3438472 SPTR:Q9M0X9 symbol:AT4G05160.1 [GO:0016207 "4-coumarate-CoA ligase activity" evidence=ISS] [GO:0004321 "fatty-acyl-CoA synthase activity" evidence=IDA] [GO:0009850 "auxin metabolism" evidence=IDA] [GO:0009851 "auxin biosynthesis" evidence=IDA] [GO:0009695 "jasmonic acid biosynthesis" evidence=IDA] [GO:0005777 "peroxisome" evidence=IDA] InterPro:IPR000873 Pfam:PF00501 Prosite:PS0…	1e-63
gi37499743	1.6.9.5	E6.3.2.3, gshB glutathione synthase [EC:6.3.2.3] [COG:COG0189] [GO:0004363]	ath:At5g27380	F21A20.90; glutathione synthetase (GSH2) [EC:6.3.2.3] [KO:K01920]	0				GSHB_ARATH	ATP-binding;Chloroplast;Glutathionebiosynthesis;Ligase;Nucleotide-binding;Plastid;Transitpeptide,Glutathione synthetase, chloroplast precursor (EC 6.3.2.3) (Glutathione synthase) (GSH synthetase) (GSH-S).	0	GO_ID:20165	TAIR|gene:2146394 SPTR:P46416 symbol:GSH2 [GO:0004363 "glutathione synthase activity" evidence=IGI] [GO:0009753 "response to jasmonic acid stimulus" evidence=IEP] InterPro:IPR005615 InterPro:IPR004887 PANTHER:PTHR11130 Pfam:PF03917 Pfam:PF03199 PIRSF:PIRSF001558 TIGRFAMs:TIGR01986 EMBL:U22359 EMBL:U53856 EMBL:AJ243812 EMBL:AJ243813 EMBL:AC007123 EMBL:Z50153 EMBL:X83411 EMBL:AF424586 EMBL:BT000624…	0
gi37499743	1.5.1.27	E6.3.2.3, gshB glutathione synthase [EC:6.3.2.3] [COG:COG0189] [GO:0004363]	ath:At5g27380	F21A20.90; glutathione synthetase (GSH2) [EC:6.3.2.3] [KO:K01920]	0				GSHB_ARATH	ATP-binding;Chloroplast;Glutathionebiosynthesis;Ligase;Nucleotide-binding;Plastid;Transitpeptide,Glutathione synthetase, chloroplast precursor (EC 6.3.2.3) (Glutathione synthase) (GSH synthetase) (GSH-S).	0	GO_ID:20165	TAIR|gene:2146394 SPTR:P46416 symbol:GSH2 [GO:0004363 "glutathione synthase activity" evidence=IGI] [GO:0009753 "response to jasmonic acid stimulus" evidence=IEP] InterPro:IPR005615 InterPro:IPR004887 PANTHER:PTHR11130 Pfam:PF03917 Pfam:PF03199 PIRSF:PIRSF001558 TIGRFAMs:TIGR01986 EMBL:U22359 EMBL:U53856 EMBL:AJ243812 EMBL:AJ243813 EMBL:AC007123 EMBL:Z50153 EMBL:X83411 EMBL:AF424586 EMBL:BT000624…	0
Ljwgs_027386.1	99.1.4.2013	GO_ID:2310	ath:At1g67560	F12B7.11; lipoxygenase family protein [EC:1.13.11.12] [KO:K00454]	5e-122				LOX6_ORYSA	Dioxygenase;Fattyacidbiosynthesis;Iron;Lipidsynthesis;Metal-binding;Multigenefamily;Oxidoreductase;Oxylipinbiosynthesis,Probable lipoxygenase 6 (EC 1.13.11.12).	6e-150	GO_ID:2310	TAIR|gene:2030214 SPTR:Q9FNX8 symbol:AT1G72520.1 [GO:0006952 "defense response" evidence=TAS] [GO:0009611 "response to wounding" evidence=TAS] [GO:0009695 "jasmonic acid biosynthesis" evidence=TAS] [GO:0040007 "growth" evidence=TAS] InterPro:IPR001246 InterPro:IPR000907 InterPro:IPR001024 InterPro:IPR008976 Pfam:PF00305 Pfam:PF01477 PRINTS:PR00087 PROSITE:PS00711 PROSITE:PS00081 PROSITE:PS50095 S…	1e-160
Ljwgs_027386.1	99.1.3.1.129	EC 1.13.11.12	ath:At1g67560	F12B7.11; lipoxygenase family protein [EC:1.13.11.12] [KO:K00454]	5e-122				LOX6_ORYSA	Dioxygenase;Fattyacidbiosynthesis;Iron;Lipidsynthesis;Metal-binding;Multigenefamily;Oxidoreductase;Oxylipinbiosynthesis,Probable lipoxygenase 6 (EC 1.13.11.12).	6e-150	GO_ID:2310	TAIR|gene:2030214 SPTR:Q9FNX8 symbol:AT1G72520.1 [GO:0006952 "defense response" evidence=TAS] [GO:0009611 "response to wounding" evidence=TAS] [GO:0009695 "jasmonic acid biosynthesis" evidence=TAS] [GO:0040007 "growth" evidence=TAS] InterPro:IPR001246 InterPro:IPR000907 InterPro:IPR001024 InterPro:IPR008976 Pfam:PF00305 Pfam:PF01477 PRINTS:PR00087 PROSITE:PS00711 PROSITE:PS00081 PROSITE:PS50095 S…	1e-160
Ljwgs_027386.1	99.1.1.35	KO:K00454	ath:At1g67560	F12B7.11; lipoxygenase family protein [EC:1.13.11.12] [KO:K00454]	5e-122				LOX6_ORYSA	Dioxygenase;Fattyacidbiosynthesis;Iron;Lipidsynthesis;Metal-binding;Multigenefamily;Oxidoreductase;Oxylipinbiosynthesis,Probable lipoxygenase 6 (EC 1.13.11.12).	6e-150	GO_ID:2310	TAIR|gene:2030214 SPTR:Q9FNX8 symbol:AT1G72520.1 [GO:0006952 "defense response" evidence=TAS] [GO:0009611 "response to wounding" evidence=TAS] [GO:0009695 "jasmonic acid biosynthesis" evidence=TAS] [GO:0040007 "growth" evidence=TAS] InterPro:IPR001246 InterPro:IPR000907 InterPro:IPR001024 InterPro:IPR008976 Pfam:PF00305 Pfam:PF01477 PRINTS:PR00087 PROSITE:PS00711 PROSITE:PS00081 PROSITE:PS50095 S…	1e-160
chr3.CM0115.32	99.1.4.3671	GO_ID:21861	ath:At1g55020	F14C21.54; lipoxygenase (LOX1) [EC:1.13.11.12] [KO:K00454]	0				LOXX_SOYBN	Dioxygenase;Fattyacidbiosynthesis;Iron;Lipidsynthesis;Metal-binding;Multigenefamily;Oxidoreductase;Oxylipinbiosynthesis,Seed lipoxygenase (EC 1.13.11.12).	0	GO_ID:21861	TAIR|gene:2011029 SPTR:Q06327 symbol:AT1G55020 [GO:0006952 "defense response" evidence=TAS] [GO:0009611 "response to wounding" evidence=TAS] [GO:0009695 "jasmonic acid biosynthesis" evidence=TAS] [GO:0009737 "response to abscisic acid stimulus" evidence=IEP] [GO:0009753 "response to jasmonic acid stimulus" evidence=IEP] [GO:0009816 "defense response to pathogenic bacteria, incompatible interactio…	0
chr3.CM0115.32	99.1.3.1.129	EC 1.13.11.12	ath:At1g55020	F14C21.54; lipoxygenase (LOX1) [EC:1.13.11.12] [KO:K00454]	0				LOXX_SOYBN	Dioxygenase;Fattyacidbiosynthesis;Iron;Lipidsynthesis;Metal-binding;Multigenefamily;Oxidoreductase;Oxylipinbiosynthesis,Seed lipoxygenase (EC 1.13.11.12).	0	GO_ID:21861	TAIR|gene:2011029 SPTR:Q06327 symbol:AT1G55020 [GO:0006952 "defense response" evidence=TAS] [GO:0009611 "response to wounding" evidence=TAS] [GO:0009695 "jasmonic acid biosynthesis" evidence=TAS] [GO:0009737 "response to abscisic acid stimulus" evidence=IEP] [GO:0009753 "response to jasmonic acid stimulus" evidence=IEP] [GO:0009816 "defense response to pathogenic bacteria, incompatible interactio…	0
chr3.CM0115.32	99.1.1.35	KO:K00454	ath:At1g55020	F14C21.54; lipoxygenase (LOX1) [EC:1.13.11.12] [KO:K00454]	0				LOXX_SOYBN	Dioxygenase;Fattyacidbiosynthesis;Iron;Lipidsynthesis;Metal-binding;Multigenefamily;Oxidoreductase;Oxylipinbiosynthesis,Seed lipoxygenase (EC 1.13.11.12).	0	GO_ID:21861	TAIR|gene:2011029 SPTR:Q06327 symbol:AT1G55020 [GO:0006952 "defense response" evidence=TAS] [GO:0009611 "response to wounding" evidence=TAS] [GO:0009695 "jasmonic acid biosynthesis" evidence=TAS] [GO:0009737 "response to abscisic acid stimulus" evidence=IEP] [GO:0009753 "response to jasmonic acid stimulus" evidence=IEP] [GO:0009816 "defense response to pathogenic bacteria, incompatible interactio…	0
chr3.CM0070.13	1.9.11.16	E6.2.1.26, menE O-succinylbenzoic acid--CoA ligase [EC:6.2.1.26] [COG:COG0318] [GO:0008756]	ath:At4g05160	C17L7.80; 4-coumarate--CoA ligase, putative / 4-coumaroyl-CoA synthase, putative [EC:6.2.1.12] [KO:K01904]	2e-143	BH3104	COG0318	1e-34	4CL2_ARATH	Ligase;Multigenefamily;Phenylpropanoidmetabolism,4-coumarate--CoA ligase 2 (EC 6.2.1.12) (4CL 2) (At4Cl2) (4-coumaroyl- CoA synthase 2).	1e-61	GO_ID:54455	TAIR|gene:3438472 SPTR:Q9M0X9 symbol:AT4G05160.1 [GO:0016207 "4-coumarate-CoA ligase activity" evidence=ISS] [GO:0004321 "fatty-acyl-CoA synthase activity" evidence=IDA] [GO:0009850 "auxin metabolism" evidence=IDA] [GO:0009851 "auxin biosynthesis" evidence=IDA] [GO:0009695 "jasmonic acid biosynthesis" evidence=IDA] [GO:0005777 "peroxisome" evidence=IDA] InterPro:IPR000873 Pfam:PF00501 Prosite:PS0…	4e-144
chr3.CM0070.13	1.3.1.9	E2.3.1.86 fatty-acyl-CoA synthase [EC:2.3.1.86] [GO:0004321]	ath:At4g05160	C17L7.80; 4-coumarate--CoA ligase, putative / 4-coumaroyl-CoA synthase, putative [EC:6.2.1.12] [KO:K01904]	2e-143	BH3104	COG0318	1e-34	4CL2_ARATH	Ligase;Multigenefamily;Phenylpropanoidmetabolism,4-coumarate--CoA ligase 2 (EC 6.2.1.12) (4CL 2) (At4Cl2) (4-coumaroyl- CoA synthase 2).	1e-61	GO_ID:54455	TAIR|gene:3438472 SPTR:Q9M0X9 symbol:AT4G05160.1 [GO:0016207 "4-coumarate-CoA ligase activity" evidence=ISS] [GO:0004321 "fatty-acyl-CoA synthase activity" evidence=IDA] [GO:0009850 "auxin metabolism" evidence=IDA] [GO:0009851 "auxin biosynthesis" evidence=IDA] [GO:0009695 "jasmonic acid biosynthesis" evidence=IDA] [GO:0005777 "peroxisome" evidence=IDA] InterPro:IPR000873 Pfam:PF00501 Prosite:PS0…	4e-144
chr3.CM0070.13	1.3.3.11	E6.2.1.3, fadD long-chain fatty-acid-CoA ligase [EC:6.2.1.3] [COG:COG0318 COG1022] [GO:0004467]	ath:At4g05160	C17L7.80; 4-coumarate--CoA ligase, putative / 4-coumaroyl-CoA synthase, putative [EC:6.2.1.12] [KO:K01904]	2e-143	BH3104	COG0318	1e-34	4CL2_ARATH	Ligase;Multigenefamily;Phenylpropanoidmetabolism,4-coumarate--CoA ligase 2 (EC 6.2.1.12) (4CL 2) (At4Cl2) (4-coumaroyl- CoA synthase 2).	1e-61	GO_ID:54455	TAIR|gene:3438472 SPTR:Q9M0X9 symbol:AT4G05160.1 [GO:0016207 "4-coumarate-CoA ligase activity" evidence=ISS] [GO:0004321 "fatty-acyl-CoA synthase activity" evidence=IDA] [GO:0009850 "auxin metabolism" evidence=IDA] [GO:0009851 "auxin biosynthesis" evidence=IDA] [GO:0009695 "jasmonic acid biosynthesis" evidence=IDA] [GO:0005777 "peroxisome" evidence=IDA] InterPro:IPR000873 Pfam:PF00501 Prosite:PS0…	4e-144
chr3.CM0070.13	3.2.12.19	E6.2.1.3, fadD long-chain fatty-acid-CoA ligase [EC:6.2.1.3] [COG:COG0318 COG1022] [GO:0004467]	ath:At4g05160	C17L7.80; 4-coumarate--CoA ligase, putative / 4-coumaroyl-CoA synthase, putative [EC:6.2.1.12] [KO:K01904]	2e-143	BH3104	COG0318	1e-34	4CL2_ARATH	Ligase;Multigenefamily;Phenylpropanoidmetabolism,4-coumarate--CoA ligase 2 (EC 6.2.1.12) (4CL 2) (At4Cl2) (4-coumaroyl- CoA synthase 2).	1e-61	GO_ID:54455	TAIR|gene:3438472 SPTR:Q9M0X9 symbol:AT4G05160.1 [GO:0016207 "4-coumarate-CoA ligase activity" evidence=ISS] [GO:0004321 "fatty-acyl-CoA synthase activity" evidence=IDA] [GO:0009850 "auxin metabolism" evidence=IDA] [GO:0009851 "auxin biosynthesis" evidence=IDA] [GO:0009695 "jasmonic acid biosynthesis" evidence=IDA] [GO:0005777 "peroxisome" evidence=IDA] InterPro:IPR000873 Pfam:PF00501 Prosite:PS0…	4e-144
chr3.CM0070.13	1.10.6.1	E6.2.1.12 4-coumarate--CoA ligase [EC:6.2.1.12] [GO:0016207]	ath:At4g05160	C17L7.80; 4-coumarate--CoA ligase, putative / 4-coumaroyl-CoA synthase, putative [EC:6.2.1.12] [KO:K01904]	2e-143	BH3104	COG0318	1e-34	4CL2_ARATH	Ligase;Multigenefamily;Phenylpropanoidmetabolism,4-coumarate--CoA ligase 2 (EC 6.2.1.12) (4CL 2) (At4Cl2) (4-coumaroyl- CoA synthase 2).	1e-61	GO_ID:54455	TAIR|gene:3438472 SPTR:Q9M0X9 symbol:AT4G05160.1 [GO:0016207 "4-coumarate-CoA ligase activity" evidence=ISS] [GO:0004321 "fatty-acyl-CoA synthase activity" evidence=IDA] [GO:0009850 "auxin metabolism" evidence=IDA] [GO:0009851 "auxin biosynthesis" evidence=IDA] [GO:0009695 "jasmonic acid biosynthesis" evidence=IDA] [GO:0005777 "peroxisome" evidence=IDA] InterPro:IPR000873 Pfam:PF00501 Prosite:PS0…	4e-144
gi37222543	1.6.9.5	E6.3.2.3, gshB glutathione synthase [EC:6.3.2.3] [COG:COG0189] [GO:0004363]	ath:At5g27380	F21A20.90; glutathione synthetase (GSH2) [EC:6.3.2.3] [KO:K01920]	0				GSHB_LYCES	ATP-binding;Chloroplast;Glutathionebiosynthesis;Ligase;Nucleotide-binding;Plastid;Transitpeptide,Glutathione synthetase, chloroplast precursor (EC 6.3.2.3) (Glutathione synthase) (GSH synthetase) (GSH-S).	0	GO_ID:20165	TAIR|gene:2146394 SPTR:P46416 symbol:GSH2 [GO:0004363 "glutathione synthase activity" evidence=IGI] [GO:0009753 "response to jasmonic acid stimulus" evidence=IEP] InterPro:IPR005615 InterPro:IPR004887 PANTHER:PTHR11130 Pfam:PF03917 Pfam:PF03199 PIRSF:PIRSF001558 TIGRFAMs:TIGR01986 EMBL:U22359 EMBL:U53856 EMBL:AJ243812 EMBL:AJ243813 EMBL:AC007123 EMBL:Z50153 EMBL:X83411 EMBL:AF424586 EMBL:BT000624…	0
gi37222543	1.5.1.27	E6.3.2.3, gshB glutathione synthase [EC:6.3.2.3] [COG:COG0189] [GO:0004363]	ath:At5g27380	F21A20.90; glutathione synthetase (GSH2) [EC:6.3.2.3] [KO:K01920]	0				GSHB_LYCES	ATP-binding;Chloroplast;Glutathionebiosynthesis;Ligase;Nucleotide-binding;Plastid;Transitpeptide,Glutathione synthetase, chloroplast precursor (EC 6.3.2.3) (Glutathione synthase) (GSH synthetase) (GSH-S).	0	GO_ID:20165	TAIR|gene:2146394 SPTR:P46416 symbol:GSH2 [GO:0004363 "glutathione synthase activity" evidence=IGI] [GO:0009753 "response to jasmonic acid stimulus" evidence=IEP] InterPro:IPR005615 InterPro:IPR004887 PANTHER:PTHR11130 Pfam:PF03917 Pfam:PF03199 PIRSF:PIRSF001558 TIGRFAMs:TIGR01986 EMBL:U22359 EMBL:U53856 EMBL:AJ243812 EMBL:AJ243813 EMBL:AC007123 EMBL:Z50153 EMBL:X83411 EMBL:AF424586 EMBL:BT000624…	0
chr1.CM0544.33	1.6.9.5	E6.3.2.3, gshB glutathione synthase [EC:6.3.2.3] [COG:COG0189] [GO:0004363]	ath:At5g27380	F21A20.90; glutathione synthetase (GSH2) [EC:6.3.2.3] [KO:K01920]	0				GSHB_BRAJU	ATP-binding;Chloroplast;Glutathionebiosynthesis;Ligase;Nucleotide-binding;Plastid;Transitpeptide,Glutathione synthetase, chloroplast precursor (EC 6.3.2.3) (Glutathione synthase) (GSH synthetase) (GSH-S).	0	GO_ID:20165	TAIR|gene:2146394 SPTR:P46416 symbol:GSH2 [GO:0004363 "glutathione synthase activity" evidence=IGI] [GO:0009753 "response to jasmonic acid stimulus" evidence=IEP] InterPro:IPR005615 InterPro:IPR004887 PANTHER:PTHR11130 Pfam:PF03917 Pfam:PF03199 PIRSF:PIRSF001558 TIGRFAMs:TIGR01986 EMBL:U22359 EMBL:U53856 EMBL:AJ243812 EMBL:AJ243813 EMBL:AC007123 EMBL:Z50153 EMBL:X83411 EMBL:AF424586 EMBL:BT000624…	0
chr1.CM0544.33	1.5.1.27	E6.3.2.3, gshB glutathione synthase [EC:6.3.2.3] [COG:COG0189] [GO:0004363]	ath:At5g27380	F21A20.90; glutathione synthetase (GSH2) [EC:6.3.2.3] [KO:K01920]	0				GSHB_BRAJU	ATP-binding;Chloroplast;Glutathionebiosynthesis;Ligase;Nucleotide-binding;Plastid;Transitpeptide,Glutathione synthetase, chloroplast precursor (EC 6.3.2.3) (Glutathione synthase) (GSH synthetase) (GSH-S).	0	GO_ID:20165	TAIR|gene:2146394 SPTR:P46416 symbol:GSH2 [GO:0004363 "glutathione synthase activity" evidence=IGI] [GO:0009753 "response to jasmonic acid stimulus" evidence=IEP] InterPro:IPR005615 InterPro:IPR004887 PANTHER:PTHR11130 Pfam:PF03917 Pfam:PF03199 PIRSF:PIRSF001558 TIGRFAMs:TIGR01986 EMBL:U22359 EMBL:U53856 EMBL:AJ243812 EMBL:AJ243813 EMBL:AC007123 EMBL:Z50153 EMBL:X83411 EMBL:AF424586 EMBL:BT000624…	0
