# Supplementary material for: Dissection of Symbiosis and Organ Development by Integrated Transcriptome Analysis of Lotus japonicus Mutant and Wild-Type Plants
Source: PLoS One. 2009 Aug 7;4(8):e6556. doi: 10.1371/journal.pone.0006556 (PMC2717213; doi:10.1371/journal.pone.0006556)
Supplement: Folder S5 — Fix-minus mutants (9.19 MB ZIP) [file pone.0006556.s013.zip › S5.FIX-MINUS MUTANTS copy/5.1.Fix_minus_Nodule_vs_Uninoclated_Root/5.1.2. Specific transcript analysis/5.1.2.15/5.1.2.15.transporter.txt]

Ljwgs_016778.1	99.1.4.7661	GO_ID:52182							SUT_SPIOL	Membrane;Sugartransport;Symport;Transmembrane;Transport,Sucrose transport protein (Sucrose permease) (Sucrose-proton symporter).	4e-15	GO_ID:52182	TAIR|gene:2016068 SPTR:Q39232 symbol:AT1G71880.1 [GO:0008506 "sucrose:hydrogen symporter activity" evidence=ISS] [GO:0005351 "sugar porter activity" evidence=ISS] [GO:0015144 "carbohydrate transporter activity" evidence=ISS] [GO:0016020 "membrane" evidence=ISS] InterPro:IPR005828 InterPro:IPR005989 Pfam:PF00083 GO:GO:0006810 TIGRFAMs:TIGR01301 EMBL:AC021665 EMBL:X75365 EMBL:AY049275 EMBL:BT020416…	3e-15
Ljwgs_016778.1	99.1.3.2.3139	SUT_SPIOL							SUT_SPIOL	Membrane;Sugartransport;Symport;Transmembrane;Transport,Sucrose transport protein (Sucrose permease) (Sucrose-proton symporter).	4e-15	GO_ID:52182	TAIR|gene:2016068 SPTR:Q39232 symbol:AT1G71880.1 [GO:0008506 "sucrose:hydrogen symporter activity" evidence=ISS] [GO:0005351 "sugar porter activity" evidence=ISS] [GO:0015144 "carbohydrate transporter activity" evidence=ISS] [GO:0016020 "membrane" evidence=ISS] InterPro:IPR005828 InterPro:IPR005989 Pfam:PF00083 GO:GO:0006810 TIGRFAMs:TIGR01301 EMBL:AC021665 EMBL:X75365 EMBL:AY049275 EMBL:BT020416…	3e-15
Ljwgs_009163.1	99.1.4.6145	GO_ID:3357							LAX3_MEDTR	Amino-acidtransport;Auxinsignalingpathway;Membrane;Symport;Transmembrane;Transport,Auxin transporter-like protein 3 (AUX1-like protein 3) (MtLAX3).	0	GO_ID:3357	TAIR|gene:2203225 SPTR:Q9CA25 symbol:AT1G77690.1 [GO:0015359 "amino acid permease activity" evidence=ISS] [GO:0005215 "transporter activity" evidence=ISS] [GO:0006865 "amino acid transport" evidence=ISS] [GO:0016020 "membrane" evidence=ISS] InterPro:IPR002422 InterPro:IPR002040 GO:GO:0006810 GO:GO:0016020 Pfam:PF01490 PROSITE:PS00267 EMBL:AC012193 EMBL:AY054266 EMBL:BT008300 EMBL:AY127575 PIR:F96…	0
Ljwgs_009163.1	99.1.3.2.2403	LAX3_MEDTR							LAX3_MEDTR	Amino-acidtransport;Auxinsignalingpathway;Membrane;Symport;Transmembrane;Transport,Auxin transporter-like protein 3 (AUX1-like protein 3) (MtLAX3).	0	GO_ID:3357	TAIR|gene:2203225 SPTR:Q9CA25 symbol:AT1G77690.1 [GO:0015359 "amino acid permease activity" evidence=ISS] [GO:0005215 "transporter activity" evidence=ISS] [GO:0006865 "amino acid transport" evidence=ISS] [GO:0016020 "membrane" evidence=ISS] InterPro:IPR002422 InterPro:IPR002040 GO:GO:0006810 GO:GO:0016020 Pfam:PF01490 PROSITE:PS00267 EMBL:AC012193 EMBL:AY054266 EMBL:BT008300 EMBL:AY127575 PIR:F96…	0
Ljwgs_127661.1	99.1.4.4331	GO_ID:20804							BCP_PEA	Copper;Electrontransport;Glycoprotein;Metal-binding;Signal;Transport,Blue copper protein precursor.	3e-24	GO_ID:20804	TAIR|gene:2206985 SPTR:Q9C7T2 symbol:AT1G72230.1 [GO:0031225 "anchored to membrane" evidence=TAS] [GO:0005489 "electron transporter activity" evidence=ISS] [GO:0005507 "copper ion binding" evidence=ISS] [GO:0006118 "electron transport" evidence=ISS] InterPro:IPR003245 InterPro:IPR000923 Pfam:PF02298 ProDom:PD003122 PROSITE:PS00196 HSSP:O82080 EMBL:AC067754 EMBL:AY052214 EMBL:AY085679 PIR:H96745 S…	4e-26
Ljwgs_127661.1	99.1.3.2.2474	BCP_PEA							BCP_PEA	Copper;Electrontransport;Glycoprotein;Metal-binding;Signal;Transport,Blue copper protein precursor.	3e-24	GO_ID:20804	TAIR|gene:2206985 SPTR:Q9C7T2 symbol:AT1G72230.1 [GO:0031225 "anchored to membrane" evidence=TAS] [GO:0005489 "electron transporter activity" evidence=ISS] [GO:0005507 "copper ion binding" evidence=ISS] [GO:0006118 "electron transport" evidence=ISS] InterPro:IPR003245 InterPro:IPR000923 Pfam:PF02298 ProDom:PD003122 PROSITE:PS00196 HSSP:O82080 EMBL:AC067754 EMBL:AY052214 EMBL:AY085679 PIR:H96745 S…	4e-26
Ljwgs_019272.1	3.1.3.22	TC.POT proton-dependent oligopeptide transporter, POT family [COG:COG3104] [TC:2.A.17]	hsa:6564	SLC15A1; solute carrier family 15 (oligopeptide transporter), member 1 [KO:K03305]	1e-14				CHL1_ARATH	Herbicideresistance;Membrane;Nitrateassimilation;Symport;Transmembrane;Transport,Nitrate/chlorate transporter.	6e-74	GO_ID:29482	TAIR|gene:3435169 SPTR:Q05085 symbol:AT1G12110.1 [GO:0005215 "transporter activity" evidence=ISS] InterPro:IPR000109 Pfam:PF00854 PROSITE:PS01022 PROSITE:PS01023 EMBL:AC002131 EMBL:L10357 EMBL:BT002016 EMBL:BT008783 PIR:A45772 SPTR:Q05085	2e-74
chr4.CM0244.51	99.1.4.645	GO_ID:14694							AECC2_ARATH	Auxinsignalingpathway;Glycoprotein;Membrane;Transmembrane;Transport,Auxin efflux carrier component 2 (AtPIN2) (Auxin efflux carrier AGR) (Polar-auxin-transport efflux component AGRAVITROPIC 1) (AtAGR1) (Ethylene insensitive root 1) (AtEIR1) (WAVY6).	0	GO_ID:14694	TAIR|gene:2175558 SPTR:Q9LU77 symbol:AT5G57090.1 [GO:0005215 "transporter activity" evidence=ISS] [GO:0009672 "auxin:hydrogen symporter activity" evidence=ISS] [GO:0009926 "auxin polar transport" evidence=ISS] Pfam:PF03547 InterPro:IPR004776 TIGRFAMs:TIGR00946 EMBL:AB023042 EMBL:AF056026 EMBL:AF087459 EMBL:AF093241 EMBL:AF086906 EMBL:AF086907 EMBL:AY078965 EMBL:BT001152 PIR:T51808 GeneFarm:3020 S…	0
chr4.CM0244.51	99.1.3.2.1437	AECC2_ARATH							AECC2_ARATH	Auxinsignalingpathway;Glycoprotein;Membrane;Transmembrane;Transport,Auxin efflux carrier component 2 (AtPIN2) (Auxin efflux carrier AGR) (Polar-auxin-transport efflux component AGRAVITROPIC 1) (AtAGR1) (Ethylene insensitive root 1) (AtEIR1) (WAVY6).	0	GO_ID:14694	TAIR|gene:2175558 SPTR:Q9LU77 symbol:AT5G57090.1 [GO:0005215 "transporter activity" evidence=ISS] [GO:0009672 "auxin:hydrogen symporter activity" evidence=ISS] [GO:0009926 "auxin polar transport" evidence=ISS] Pfam:PF03547 InterPro:IPR004776 TIGRFAMs:TIGR00946 EMBL:AB023042 EMBL:AF056026 EMBL:AF087459 EMBL:AF093241 EMBL:AF086906 EMBL:AF086907 EMBL:AY078965 EMBL:BT001152 PIR:T51808 GeneFarm:3020 S…	0
chr6.CM0140.28	3.1.2.1.2	ARAE arabinose-proton symporter	sec:SC2955	araE; MFS family, L-arabinose: proton symport protein (low-affinity transporter) [KO:K02100]	1e-17	BS_yxcC	COG0477	5e-21	MYCT_RAT	Glycoprotein;Membrane;Sugartransport;Transmembrane;Transport,Proton myo-inositol cotransporter (H(+)-myo-inositol cotransporter) (Hmit).	3e-51	GO_ID:23819	TAIR|gene:2009831 SPTR:Q9C757 symbol:AT1G30220.1 [GO:0015144 "carbohydrate transporter activity" evidence=ISS] [GO:0005351 "sugar porter activity" evidence=ISS] [GO:0016020 "membrane" evidence=ISS] Interpro:IPR005829 InterPro:IPR007114 InterPro:IPR005828 InterPro:IPR002345 InterPro:IPR003663 Pfam:PF00083 GO:GO:0016020 PRINTS:PR00171 PROSITE:PS50850 PROSITE:PS00216 PROSITE:PS00217 PROSITE:PS00213 …	4e-132
Ljwgs_092537.1	99.1.4.1499	GO_ID:50110										GO_ID:50110	TAIR|gene:2086517 SPTR:Q8VY59 symbol:AT3G27200.1 [GO:0031225 "anchored to membrane" evidence=TAS] [GO:0005489 "electron transporter activity" evidence=ISS] [GO:0005507 "copper ion binding" evidence=ISS] [GO:0006118 "electron transport" evidence=ISS] InterPro:IPR003245 Pfam:PF02298 ProDom:PD003122 HSSP:O82080 EMBL:AY072426 EMBL:BT006562 SPTR:Q8VY59	2e-11
chr3.BM1543.18	99.1.3.2.1372	ENL1_ARATH							ENL1_ARATH	Glycoprotein;GPI-anchor;Lipoprotein;Membrane;Signal,Early nodulin-like protein 1 precursor (Phytocyanin-like protein).	8e-27	GO_ID:54881	TAIR|gene:2085774 SPTR:Q9LJU1 symbol:AT3G20570.1 [GO:0031225 "anchored to membrane" evidence=TAS] [GO:0005489 "electron transporter activity" evidence=ISS] [GO:0005507 "copper ion binding" evidence=ISS] [GO:0006118 "electron transport" evidence=ISS] InterPro:IPR003245 Pfam:PF02298 ProDom:PD003122 HSSP:P29602 EMBL:AP000410 EMBL:BT009716 SPTR:Q9LJU1	3e-36
chr3.BM1543.18	99.1.4.5620	GO_ID:54881							ENL1_ARATH	Glycoprotein;GPI-anchor;Lipoprotein;Membrane;Signal,Early nodulin-like protein 1 precursor (Phytocyanin-like protein).	8e-27	GO_ID:54881	TAIR|gene:2085774 SPTR:Q9LJU1 symbol:AT3G20570.1 [GO:0031225 "anchored to membrane" evidence=TAS] [GO:0005489 "electron transporter activity" evidence=ISS] [GO:0005507 "copper ion binding" evidence=ISS] [GO:0006118 "electron transport" evidence=ISS] InterPro:IPR003245 Pfam:PF02298 ProDom:PD003122 HSSP:P29602 EMBL:AP000410 EMBL:BT009716 SPTR:Q9LJU1	3e-36
Ljwgs_096922.1	3.1.2	Major facilitator superfamily (MFS) [CLASS:02050] [TC:2.A.1] [GO:0005355] [COG:COG0477]				YML123c	COG0477	3e-28	PHO84_YEAST	Completeproteome;Membrane;Phosphatetransport;Transmembrane;Transport,Inorganic phosphate transporter PHO84.	7e-28	GO_ID:5343	TAIR|gene:2064894 SPTR:Q96303 symbol:AT2G38940.1 [GO:0015114 "phosphate transporter activity" evidence=ISS] [GO:0005351 "sugar porter activity" evidence=ISS] [GO:0015144 "carbohydrate transporter activity" evidence=ISS] [GO:0016020 "membrane" evidence=ISS] InterPro:IPR007114 InterPro:IPR005828 InterPro:IPR004738 Pfam:PF00083 GO:GO:0006810 PROSITE:PS50850 TIGRFAMs:TIGR00887 EMBL:AC005770 EMBL:U623…	1e-88
Ljwgs_071032.1	99.1.4.4250	GO_ID:28047										GO_ID:28047	TAIR|gene:3695300 SPTR:Q93ZE9 symbol:AT2G21540.1 [GO:0006810 "transport" evidence=ISS] [GO:0008526 "phosphatidylinositol transporter activity" evidence=ISS] PFAM:PF03765 InterPro:IPR001071 GO:GO:0005622 GO:GO:0006810 InterPro:IPR001251 SMART:SM00516 PROSITE:PS50191 InterPro:IPR008273 Pfam:PF00650 PRINTS:PR00180 HSSP:P24280 EMBL:AC006841 EMBL:AY057587 EMBL:AK176420 SPTR:Q93ZE9	4e-49
chr6.CM0041.55	3.1.3.5	TC.CDF cation efflux system protein, CDF family [COG:COG1230 COG0053] [TC:2.A.4]				PAB0462	COG0053	5e-26	MTPC3_ARATH	Hypotheticalprotein;Membrane;Metal-binding;Multigenefamily;Transmembrane;Transport;Vacuole,Putative metal tolerance protein C3 (AtMTPc3).	2e-81	GO_ID:18395	TAIR|gene:2039696 SPTR:O80632 symbol:AT2G39450.1 [GO:0006812 "cation transport" evidence=ISS] [GO:0008324 "cation transporter activity" evidence=ISS] [GO:0016020 "membrane" evidence=ISS] InterPro:IPR002524 Pfam:PF01545 GO:GO:0016020 TIGRFAMs:TIGR01297 EMBL:AC004218 EMBL:AY136449 EMBL:BT008477 PIR:T00555 SPTR:O80632	3e-117
chr2.CM0373.51	3.1.3.42.1	TRKH trk system potassium uptake protein TrkH [COG:COG0168]				YJL129c_2	COG0168	2e-14	TRK1_YEAST	Completeproteome;Glycoprotein;Iontransport;Membrane;Potassium;Potassiumtransport;Transmembrane;Transport,High-affinity potassium transport protein.	5e-14	GO_ID:22240	SGD|S000003665 SPTR:P12685 symbol:TRK1 "180 kDa high affinity potassium transporter" [GO:0005886 "plasma membrane" evidence=TAS] [GO:0015079 "potassium ion transporter activity" evidence=IDA] [GO:0030007 "potassium ion homeostasis" evidence=IDA] SGD:S000003665 InterPro:IPR003445 InterPro:IPR004773 Pfam:PF02386 PIRSF:PIRSF002450 TIGRFAMs:TIGR00934 EMBL:M21328 EMBL:Z49404 PIR:S05849 GermOnline:1417…	2e-14
Ljwgs_034590.1	99.1.3.2.1236	AECC1_ARATH							AECC1_ARATH	Auxinsignalingpathway;Glycoprotein;Membrane;Transmembrane;Transport,Auxin efflux carrier component 1 (PIN-FORMED protein) (AtPIN1).	5e-118	GO_ID:33676	TAIR|gene:2035036 SPTR:Q9C6B8 symbol:AT1G73590.1 [GO:0005215 "transporter activity" evidence=ISS] [GO:0016020 "membrane" evidence=ISS] [GO:0005737 "cytoplasm" evidence=IDA] Pfam:PF03547 InterPro:IPR004776 TIGRFAMs:TIGR00946 EMBL:AC079676 EMBL:AF089084 EMBL:AF089085 EMBL:AF372950 EMBL:AY093960 PIR:G96762 GeneFarm:3019 SPTR:Q9C6B8	2e-118
Ljwgs_034590.1	99.1.4.5938	GO_ID:33676							AECC1_ARATH	Auxinsignalingpathway;Glycoprotein;Membrane;Transmembrane;Transport,Auxin efflux carrier component 1 (PIN-FORMED protein) (AtPIN1).	5e-118	GO_ID:33676	TAIR|gene:2035036 SPTR:Q9C6B8 symbol:AT1G73590.1 [GO:0005215 "transporter activity" evidence=ISS] [GO:0016020 "membrane" evidence=ISS] [GO:0005737 "cytoplasm" evidence=IDA] Pfam:PF03547 InterPro:IPR004776 TIGRFAMs:TIGR00946 EMBL:AC079676 EMBL:AF089084 EMBL:AF089085 EMBL:AF372950 EMBL:AY093960 PIR:G96762 GeneFarm:3019 SPTR:Q9C6B8	2e-118
Ljwgs_070244.1	99.1.4.6074	GO_ID:3390							BABL_CUCSA	3D-structure;Copper;Directproteinsequencing;Electrontransport;Metal-binding;Transport,Basic blue protein (Cusacyanin) (Plantacyanin) (CBP).	1e-21	GO_ID:3390	TAIR|gene:3436821 SPTR:Q8LG89 symbol:AT2G02850.1 [GO:0005489 "electron transporter activity" evidence=ISS] [GO:0005507 "copper ion binding" evidence=ISS] [GO:0006118 "electron transport" evidence=ISS] EMBL:AC004138 InterPro:IPR003245 InterPro:IPR000923 EMBL:AC002521 EMBL:U76297 EMBL:AF325063 EMBL:AY064141 EMBL:AY097407 EMBL:AY084407 PIR:F84441 HSSP:P00303 Pfam:PF02298 ProDom:PD003122 PROSITE:PS00…	3e-20
Ljwgs_070244.1	99.1.3.2.2605	BABL_CUCSA							BABL_CUCSA	3D-structure;Copper;Directproteinsequencing;Electrontransport;Metal-binding;Transport,Basic blue protein (Cusacyanin) (Plantacyanin) (CBP).	1e-21	GO_ID:3390	TAIR|gene:3436821 SPTR:Q8LG89 symbol:AT2G02850.1 [GO:0005489 "electron transporter activity" evidence=ISS] [GO:0005507 "copper ion binding" evidence=ISS] [GO:0006118 "electron transport" evidence=ISS] EMBL:AC004138 InterPro:IPR003245 InterPro:IPR000923 EMBL:AC002521 EMBL:U76297 EMBL:AF325063 EMBL:AY064141 EMBL:AY097407 EMBL:AY084407 PIR:F84441 HSSP:P00303 Pfam:PF02298 ProDom:PD003122 PROSITE:PS00…	3e-20
Ljwgs_137016.1	99.1.4.5620	GO_ID:54881							ENL2_ARATH	GPI-anchor;Lipoprotein;Membrane;Signal,Early nodulin-like protein 2 precursor (Phytocyanin-like protein).	2e-12	GO_ID:54881	TAIR|gene:2085774 SPTR:Q9LJU1 symbol:AT3G20570.1 [GO:0031225 "anchored to membrane" evidence=TAS] [GO:0005489 "electron transporter activity" evidence=ISS] [GO:0005507 "copper ion binding" evidence=ISS] [GO:0006118 "electron transport" evidence=ISS] InterPro:IPR003245 Pfam:PF02298 ProDom:PD003122 HSSP:P29602 EMBL:AP000410 EMBL:BT009716 SPTR:Q9LJU1	6e-19
Ljwgs_137016.1	99.1.3.2.1553	ENL2_ARATH							ENL2_ARATH	GPI-anchor;Lipoprotein;Membrane;Signal,Early nodulin-like protein 2 precursor (Phytocyanin-like protein).	2e-12	GO_ID:54881	TAIR|gene:2085774 SPTR:Q9LJU1 symbol:AT3G20570.1 [GO:0031225 "anchored to membrane" evidence=TAS] [GO:0005489 "electron transporter activity" evidence=ISS] [GO:0005507 "copper ion binding" evidence=ISS] [GO:0006118 "electron transport" evidence=ISS] InterPro:IPR003245 Pfam:PF02298 ProDom:PD003122 HSSP:P29602 EMBL:AP000410 EMBL:BT009716 SPTR:Q9LJU1	6e-19
Ljwgs_012445.1	99.1.4.3619	GO_ID:11331							ZIP1_ARATH	Iontransport;Membrane;Signal;Transmembrane;Transport;Zinc;Zinctransport,Zinc transporter 1 precursor (ZRT/IRT-like protein 1).	2e-94	GO_ID:11331	TAIR|gene:2087704 SPTR:O81123 symbol:AT3G12750.1 [GO:0005385 "zinc ion transporter activity" evidence=ISS;TAS] [GO:0006829 "zinc ion transport" evidence=ISS;TAS] InterPro:IPR003689 InterPro:IPR004698 Pfam:PF02535 TIGRFAMs:TIGR00820 EMBL:AB024033 EMBL:AF033535 PIR:T52183 GeneFarm:2371 SPTR:O81123	7e-95
Ljwgs_012445.1	99.1.3.2.288	ZIP1_ARATH							ZIP1_ARATH	Iontransport;Membrane;Signal;Transmembrane;Transport;Zinc;Zinctransport,Zinc transporter 1 precursor (ZRT/IRT-like protein 1).	2e-94	GO_ID:11331	TAIR|gene:2087704 SPTR:O81123 symbol:AT3G12750.1 [GO:0005385 "zinc ion transporter activity" evidence=ISS;TAS] [GO:0006829 "zinc ion transport" evidence=ISS;TAS] InterPro:IPR003689 InterPro:IPR004698 Pfam:PF02535 TIGRFAMs:TIGR00820 EMBL:AB024033 EMBL:AF033535 PIR:T52183 GeneFarm:2371 SPTR:O81123	7e-95
chr1.CM0113.31	99.1.4.4250	GO_ID:28047	cal:orf19.941	SEC14; phosphatidylinositol transfer protein [EC:3.1.3.48] [KO:K01104]	6e-51				SEC14_SCHPO	Completeproteome;Golgistack;Nuclearprotein;Proteintransport;Transport,Sec14 cytosolic factor (Phosphatidylinositol/phosphatidyl-choline transfer protein) (PI/PC TP) (Sporulation-specific protein 20).	3e-53	GO_ID:28047	TAIR|gene:3695300 SPTR:Q93ZE9 symbol:AT2G21540.1 [GO:0006810 "transport" evidence=ISS] [GO:0008526 "phosphatidylinositol transporter activity" evidence=ISS] PFAM:PF03765 InterPro:IPR001071 GO:GO:0005622 GO:GO:0006810 InterPro:IPR001251 SMART:SM00516 PROSITE:PS50191 InterPro:IPR008273 Pfam:PF00650 PRINTS:PR00180 HSSP:P24280 EMBL:AC006841 EMBL:AY057587 EMBL:AK176420 SPTR:Q93ZE9	0
chr1.CM0113.31	99.1.1.154	KO:K01104	cal:orf19.941	SEC14; phosphatidylinositol transfer protein [EC:3.1.3.48] [KO:K01104]	6e-51				SEC14_SCHPO	Completeproteome;Golgistack;Nuclearprotein;Proteintransport;Transport,Sec14 cytosolic factor (Phosphatidylinositol/phosphatidyl-choline transfer protein) (PI/PC TP) (Sporulation-specific protein 20).	3e-53	GO_ID:28047	TAIR|gene:3695300 SPTR:Q93ZE9 symbol:AT2G21540.1 [GO:0006810 "transport" evidence=ISS] [GO:0008526 "phosphatidylinositol transporter activity" evidence=ISS] PFAM:PF03765 InterPro:IPR001071 GO:GO:0005622 GO:GO:0006810 InterPro:IPR001251 SMART:SM00516 PROSITE:PS50191 InterPro:IPR008273 Pfam:PF00650 PRINTS:PR00180 HSSP:P24280 EMBL:AC006841 EMBL:AY057587 EMBL:AK176420 SPTR:Q93ZE9	0
chr1.CM0113.31	99.1.3.2.1954	SEC14_SCHPO	cal:orf19.941	SEC14; phosphatidylinositol transfer protein [EC:3.1.3.48] [KO:K01104]	6e-51				SEC14_SCHPO	Completeproteome;Golgistack;Nuclearprotein;Proteintransport;Transport,Sec14 cytosolic factor (Phosphatidylinositol/phosphatidyl-choline transfer protein) (PI/PC TP) (Sporulation-specific protein 20).	3e-53	GO_ID:28047	TAIR|gene:3695300 SPTR:Q93ZE9 symbol:AT2G21540.1 [GO:0006810 "transport" evidence=ISS] [GO:0008526 "phosphatidylinositol transporter activity" evidence=ISS] PFAM:PF03765 InterPro:IPR001071 GO:GO:0005622 GO:GO:0006810 InterPro:IPR001251 SMART:SM00516 PROSITE:PS50191 InterPro:IPR008273 Pfam:PF00650 PRINTS:PR00180 HSSP:P24280 EMBL:AC006841 EMBL:AY057587 EMBL:AK176420 SPTR:Q93ZE9	0
chr5.CM0095.33	3.1.3.46	The Hydroxy/Aromatic Amino Acid Permease (HAAAP) Family [COG:COG0814] [TC:2.A.42]				YJR001w	COG0814	7e-09	LAX1_MEDTR	Amino-acidtransport;Auxinsignalingpathway;Glycoprotein;Membrane;Symport;Transmembrane;Transport,Auxin transporter-like protein 1 (AUX1-like protein 1) (MtLAX1).	3e-11	GO_ID:19219	TAIR|gene:2031214 SPTR:Q9C6M2 symbol:AT1G25530.1 [GO:0015359 "amino acid permease activity" evidence=ISS] [GO:0006865 "amino acid transport" evidence=ISS] [GO:0016020 "membrane" evidence=ISS] InterPro:IPR002422 GO:GO:0006810 GO:GO:0016020 Pfam:PF01490 EMBL:AC079281 EMBL:BT022015 PIR:F86385 SPTR:Q9C6M2	0
chr1.TM0507.12	3.1.3.54	TC.NRAMP metal ion transporter, Nramp family [COG:COG1914] [TC:2.A.55]	ana:all7601	manganese transport protein [KO:K03322]	1e-25	PA4334	COG1914	4e-22	NRAM6_ARATH	Iontransport;Iron;Irontransport;Membrane;Transmembrane;Transport,Metal transporter Nramp6 (AtNramp6).	9e-54	GO_ID:46563	FB|FBgn0011672 SPTR:P49283 symbol:Mvl "Malvolio" [GO:0005886 "plasma membrane" evidence=NAS] [GO:0005887 "integral to plasma membrane" evidence=NAS] InterPro:IPR001046 EMBL:AE003733 EMBL:U23948 EMBL:AY058543 PIR:S56140 FlyBase:FBgn0011672 Pfam:PF01566 PRINTS:PR00447 ProDom:PD001861 TIGRFAMs:TIGR01197 SPTR:P49283	1e-20
chr6.BM1714.7	3.1.2.1.4	IOLF inositol transporter and related sugar transporters	pto:PTO0797	sugar transporter [KO:K06610]	4e-15	YML123c	COG0477	3e-71	PHO84_YEAST	Completeproteome;Membrane;Phosphatetransport;Transmembrane;Transport,Inorganic phosphate transporter PHO84.	8e-71	GO_ID:10649	TAIR|gene:2102449 SPTR:Q9M1T0 symbol:AT3G54700.1 [GO:0015114 "phosphate transporter activity" evidence=ISS] [GO:0005351 "sugar porter activity" evidence=ISS] [GO:0015144 "carbohydrate transporter activity" evidence=ISS] [GO:0016020 "membrane" evidence=ISS] InterPro:IPR007114 InterPro:IPR005828 InterPro:IPR004738 Pfam:PF00083 GO:GO:0006810 PROSITE:PS50850 TIGRFAMs:TIGR00887 EMBL:AL138650 PIR:T4762…	0
chr6.TM0306.11	3.1.3.53	TC.SULP sulfate permease, SulP family [COG:COG0659] [TC:2.A.53]	cne:CNA00670	sulfate transporter, putative [KO:K03321]	4e-22	PA1647	COG0659	2e-33	SUT3_STYHA	Membrane;Multigenefamily;Transmembrane;Transport,Low affinity sulphate transporter 3.	2e-109	GO_ID:32237	TAIR|gene:2138560 SPTR:Q9SAY1 symbol:AT4G08620 [GO:0015116 "sulfate transporter activity" evidence=ISS] InterPro:IPR001902 Pfam:PF00916 InterPro:IPR002645 Pfam:PF01740 TIGRFAMs:TIGR00815 PROSITE:PS01130 PROSITE:PS50801 EMBL:AL161512 EMBL:AC002983 EMBL:AB018695 PIR:T00946 PIR:T51839 GeneFarm:2354 SPTR:Q9SAY1	3e-85
chr4.CM0026.6	99.1.4.1969	GO_ID:17279										GO_ID:17279	TAIR|gene:2178721 SPTR:Q9FLV9 symbol:AT5G24030.1 [GO:0005215 "transporter activity" evidence=ISS] [GO:0016021 "integral to membrane" evidence=ISS] InterPro:IPR004695 Pfam:PF03595 EMBL:AB009056 EMBL:BT015364 EMBL:BT015721 SPTR:Q9FLV9	1e-32
Ljwgs_029070.1	99.1.4.8596	GO_ID:22676							BOR2_ARATH	Anionexchange;Iontransport;Membrane;Transmembrane;Transport,Putative boron transporter 2.	4e-134	GO_ID:22676	TAIR|gene:2098032 SPTR:Q9M1P7 symbol:AT3G62270.1 [GO:0015380 "anion exchanger activity" evidence=ISS] InterPro:IPR011531 Pfam:PF00955 EMBL:AL138651 EMBL:AY074323 EMBL:AY096485 PIR:T48019 SPTR:Q9M1P7	1e-134
Ljwgs_029070.1	99.1.3.2.3952	BOR2_ARATH							BOR2_ARATH	Anionexchange;Iontransport;Membrane;Transmembrane;Transport,Putative boron transporter 2.	4e-134	GO_ID:22676	TAIR|gene:2098032 SPTR:Q9M1P7 symbol:AT3G62270.1 [GO:0015380 "anion exchanger activity" evidence=ISS] InterPro:IPR011531 Pfam:PF00955 EMBL:AL138651 EMBL:AY074323 EMBL:AY096485 PIR:T48019 SPTR:Q9M1P7	1e-134
Ljwgs_007566.1	3.1.3.65	KUP KUP system potassium uptake protein [COG:COG3158] [TC:2.A.72]	ath:At2g40540	T2P4.11; potassium transporter, putative (KT2) [KO:K03549]	0	Zkup	COG3158	1e-61	POT8_ARATH	Glycoprotein;Iontransport;Membrane;Multigenefamily;Potassium;Potassiumtransport;Transmembrane;Transport,Potassium transporter 8 (AtPOT8) (AtHAK8).	0	GO_ID:32729	TAIR|gene:2185514 SPTR:Q9M7J9 symbol:AT5G14880.1 [GO:0015079 "potassium ion transporter activity" evidence=ISS] [GO:0006813 "potassium ion transport" evidence=IC] InterPro:IPR003855 Pfam:PF02705 InterPro:IPR010983 TIGRFAMs:TIGR00794 EMBL:AL391149 EMBL:AF129483 PIR:T51433 SPTR:Q9M7J9	0
chr3.CM0253.25.2	99.1.3.2.1420	SUT34_ARATH							SUT34_ARATH	Membrane;Multigenefamily;Sulfatetransport;Symport;Transmembrane;Transport,Probable sulfate transporter 3.4.	3e-28	GO_ID:11873	TAIR|gene:2093451 SPTR:Q9LW86 symbol:AT3G15990.1 [GO:0015116 "sulfate transporter activity" evidence=ISS] InterPro:IPR001902 Pfam:PF00916 InterPro:IPR002645 Pfam:PF01740 TIGRFAMs:TIGR00815 PROSITE:PS01130 PROSITE:PS50801 EMBL:AB012247 EMBL:AB054645 GeneFarm:2697 SPTR:Q9LW86	1e-28
chr3.CM0253.25.2	99.1.4.1435	GO_ID:11873							SUT34_ARATH	Membrane;Multigenefamily;Sulfatetransport;Symport;Transmembrane;Transport,Probable sulfate transporter 3.4.	3e-28	GO_ID:11873	TAIR|gene:2093451 SPTR:Q9LW86 symbol:AT3G15990.1 [GO:0015116 "sulfate transporter activity" evidence=ISS] InterPro:IPR001902 Pfam:PF00916 InterPro:IPR002645 Pfam:PF01740 TIGRFAMs:TIGR00815 PROSITE:PS01130 PROSITE:PS50801 EMBL:AB012247 EMBL:AB054645 GeneFarm:2697 SPTR:Q9LW86	1e-28
chr1.CM0361.22	2.3.1.72	TRXA thioredoxin 1 [COG:COG0526] [GO:0030508]										GO_ID:49757	TAIR|gene:2164284 SPTR:Q9FNG2 symbol:AT5G06470.1 [GO:0005489 "electron transporter activity" evidence=ISS] [GO:0006118 "electron transport" evidence=ISS] [GO:0030508 "thiol-disulfide exchange intermediate activity" evidence=ISS] Pfam:PF00462 InterPro:IPR002109 HSSP:P37687 EMBL:AB006700 SPTR:Q9FNG2	3e-51
chr1.CM0361.22	2.3.1.37.1	TRXC thioredoxin 2 [COG:COG0526] [GO:0030508]										GO_ID:49757	TAIR|gene:2164284 SPTR:Q9FNG2 symbol:AT5G06470.1 [GO:0005489 "electron transporter activity" evidence=ISS] [GO:0006118 "electron transport" evidence=ISS] [GO:0030508 "thiol-disulfide exchange intermediate activity" evidence=ISS] Pfam:PF00462 InterPro:IPR002109 HSSP:P37687 EMBL:AB006700 SPTR:Q9FNG2	3e-51
Ljwgs_010594.1	3.1.1.29.3	CCMA heme exporter ATP-binding protein CcmA [EC:3.6.3.41] [COG:COG1131] [GO:0015439]	mmu:11307	Abcg1; ATP-binding cassette, sub-family G (WHITE), member 1 [KO:K05679]	2e-30	YOR153w_3	COG1131	2e-39	CGR1_CANGA	ATP-binding;Completeproteome;Membrane;Nucleotide-binding;Repeat;Transmembrane;Transport,ATP-binding cassette transporter CGR1 (Pleomorphic drug resistance homolog).	2e-39	GO_ID:37665	TAIR|gene:3695191 SPTR:Q9SJR6 symbol:AT2G36380.1 [GO:0042626 "ATPase activity, coupled to transmembrane movement of substances" evidence=ISS] InterPro:IPR003593 InterPro:IPR003439 Pfam:PF00005 InterPro:IPR000412 Pfam:PF01061 SMART:SM00382 ProDom:PD000006 PROSITE:PS50893 EMBL:AC006921 EMBL:AC006919 PIR:A84780 SPTR:Q9SJR6	4e-142
Ljwgs_010594.1	1.2.7.51.3	CCMA heme exporter ATP-binding protein CcmA [EC:3.6.3.41] [COG:COG1131] [GO:0015439]	mmu:11307	Abcg1; ATP-binding cassette, sub-family G (WHITE), member 1 [KO:K05679]	2e-30	YOR153w_3	COG1131	2e-39	CGR1_CANGA	ATP-binding;Completeproteome;Membrane;Nucleotide-binding;Repeat;Transmembrane;Transport,ATP-binding cassette transporter CGR1 (Pleomorphic drug resistance homolog).	2e-39	GO_ID:37665	TAIR|gene:3695191 SPTR:Q9SJR6 symbol:AT2G36380.1 [GO:0042626 "ATPase activity, coupled to transmembrane movement of substances" evidence=ISS] InterPro:IPR003593 InterPro:IPR003439 Pfam:PF00005 InterPro:IPR000412 Pfam:PF01061 SMART:SM00382 ProDom:PD000006 PROSITE:PS50893 EMBL:AC006921 EMBL:AC006919 PIR:A84780 SPTR:Q9SJR6	4e-142
Ljwgs_010594.1	3.1.1.23	ABC-2.A ABC-2 type transport system ATP-binding protein [COG:COG1131 COG1134]	mmu:11307	Abcg1; ATP-binding cassette, sub-family G (WHITE), member 1 [KO:K05679]	2e-30	YOR153w_3	COG1131	2e-39	CGR1_CANGA	ATP-binding;Completeproteome;Membrane;Nucleotide-binding;Repeat;Transmembrane;Transport,ATP-binding cassette transporter CGR1 (Pleomorphic drug resistance homolog).	2e-39	GO_ID:37665	TAIR|gene:3695191 SPTR:Q9SJR6 symbol:AT2G36380.1 [GO:0042626 "ATPase activity, coupled to transmembrane movement of substances" evidence=ISS] InterPro:IPR003593 InterPro:IPR003439 Pfam:PF00005 InterPro:IPR000412 Pfam:PF01061 SMART:SM00382 ProDom:PD000006 PROSITE:PS50893 EMBL:AC006921 EMBL:AC006919 PIR:A84780 SPTR:Q9SJR6	4e-142
Ljwgs_010594.1	3.1.1.35.1	ABCG1 ATP-binding cassette, subfamily G (WHITE), member 1	mmu:11307	Abcg1; ATP-binding cassette, sub-family G (WHITE), member 1 [KO:K05679]	2e-30	YOR153w_3	COG1131	2e-39	CGR1_CANGA	ATP-binding;Completeproteome;Membrane;Nucleotide-binding;Repeat;Transmembrane;Transport,ATP-binding cassette transporter CGR1 (Pleomorphic drug resistance homolog).	2e-39	GO_ID:37665	TAIR|gene:3695191 SPTR:Q9SJR6 symbol:AT2G36380.1 [GO:0042626 "ATPase activity, coupled to transmembrane movement of substances" evidence=ISS] InterPro:IPR003593 InterPro:IPR003439 Pfam:PF00005 InterPro:IPR000412 Pfam:PF01061 SMART:SM00382 ProDom:PD000006 PROSITE:PS50893 EMBL:AC006921 EMBL:AC006919 PIR:A84780 SPTR:Q9SJR6	4e-142
chr1.TM0507.14	99.1.3.2.498	NRAM1_ARATH							NRAM1_ARATH	Iontransport;Iron;Irontransport;Membrane;Transmembrane;Transport,Metal transporter Nramp1 (AtNramp1).	3e-16
Ljwgs_051873.1	99.1.3.2.3760	SUC2_ARATH							SUC2_ARATH	Glycoprotein;Membrane;Sugartransport;Symport;Transmembrane;Transport,Sucrose transport protein SUC2 (Sucrose permease 2) (Sucrose-proton symporter 2) (Sucrose transporter 1).	1e-92	GO_ID:8286	TAIR|gene:2199632 SPTR:O80550 symbol:AT1G22710.1 [GO:0008506 "sucrose:hydrogen symporter activity" evidence=ISS] [GO:0005351 "sugar porter activity" evidence=ISS] [GO:0015144 "carbohydrate transporter activity" evidence=ISS] [GO:0016020 "membrane" evidence=ISS] InterPro:IPR005828 InterPro:IPR005989 Pfam:PF00083 GO:GO:0006810 TIGRFAMs:TIGR01301 EMBL:AC003979 EMBL:AY048256 EMBL:AY050986 EMBL:AY0885…	4e-93
Ljwgs_051873.1	99.1.4.7804	GO_ID:8286							SUC2_ARATH	Glycoprotein;Membrane;Sugartransport;Symport;Transmembrane;Transport,Sucrose transport protein SUC2 (Sucrose permease 2) (Sucrose-proton symporter 2) (Sucrose transporter 1).	1e-92	GO_ID:8286	TAIR|gene:2199632 SPTR:O80550 symbol:AT1G22710.1 [GO:0008506 "sucrose:hydrogen symporter activity" evidence=ISS] [GO:0005351 "sugar porter activity" evidence=ISS] [GO:0015144 "carbohydrate transporter activity" evidence=ISS] [GO:0016020 "membrane" evidence=ISS] InterPro:IPR005828 InterPro:IPR005989 Pfam:PF00083 GO:GO:0006810 TIGRFAMs:TIGR01301 EMBL:AC003979 EMBL:AY048256 EMBL:AY050986 EMBL:AY0885…	4e-93
Ljwgs_025342.1	3.1.2.12.1	BENK benzoate transport protein	aci:ACIAD1434	benK; benzoate transport protein (MFS superfamily) [KO:K05548]	2e-12	TVN0123	COG0477	1e-37	PHO84_YEAST	Completeproteome;Membrane;Phosphatetransport;Transmembrane;Transport,Inorganic phosphate transporter PHO84.	1e-30	GO_ID:10649	TAIR|gene:2102449 SPTR:Q9M1T0 symbol:AT3G54700.1 [GO:0015114 "phosphate transporter activity" evidence=ISS] [GO:0005351 "sugar porter activity" evidence=ISS] [GO:0015144 "carbohydrate transporter activity" evidence=ISS] [GO:0016020 "membrane" evidence=ISS] InterPro:IPR007114 InterPro:IPR005828 InterPro:IPR004738 Pfam:PF00083 GO:GO:0006810 PROSITE:PS50850 TIGRFAMs:TIGR00887 EMBL:AL138650 PIR:T4762…	6e-136
Ljwgs_031423.1.1	99.1.3.2.2286	TPT2_BRAOB							TPT2_BRAOB	Chloroplast;Membrane;Plastid;Transitpeptide;Transmembrane;Transport,Triose phosphate/phosphate translocator, non-green plastid, chloroplast precursor (CTPT).	2e-25	GO_ID:31905	TAIR|gene:2145943 SPTR:Q8RXN3 symbol:AT5G33320.1 [GO:0015297 "antiporter activity" evidence=ISS] [GO:0009670 "triose-phosphate transporter activity" evidence=ISS] [GO:0015717 "triose phosphate transport" evidence=IC] InterPro:IPR004696 InterPro:IPR000620 Pfam:PF00892 GO:GO:0006810 GO:GO:0016020 InterPro:IPR004853 TIGRFAMs:TIGR00817 Pfam:PF03151 EMBL:AY080788 EMBL:AY133809 SPTR:Q8RXN3	2e-25
Ljwgs_031423.1.1	99.1.4.2177	GO_ID:31905							TPT2_BRAOB	Chloroplast;Membrane;Plastid;Transitpeptide;Transmembrane;Transport,Triose phosphate/phosphate translocator, non-green plastid, chloroplast precursor (CTPT).	2e-25	GO_ID:31905	TAIR|gene:2145943 SPTR:Q8RXN3 symbol:AT5G33320.1 [GO:0015297 "antiporter activity" evidence=ISS] [GO:0009670 "triose-phosphate transporter activity" evidence=ISS] [GO:0015717 "triose phosphate transport" evidence=IC] InterPro:IPR004696 InterPro:IPR000620 Pfam:PF00892 GO:GO:0006810 GO:GO:0016020 InterPro:IPR004853 TIGRFAMs:TIGR00817 Pfam:PF03151 EMBL:AY080788 EMBL:AY133809 SPTR:Q8RXN3	2e-25
Ljwgs_013903.1	3.1.3.46	The Hydroxy/Aromatic Amino Acid Permease (HAAAP) Family [COG:COG0814] [TC:2.A.42]				YJR001w	COG0814	1e-24	AVT1_YEAST	Amino-acidtransport;Completeproteome;Membrane;Transmembrane;Transport;Vacuole,Vacuolar amino acid transporter 1.	4e-24	GO_ID:20390	TAIR|gene:2149044 SPTR:Q9LFE3 symbol:AT5G16740.1 [GO:0015359 "amino acid permease activity" evidence=ISS] [GO:0006865 "amino acid transport" evidence=ISS] [GO:0016020 "membrane" evidence=ISS] InterPro:IPR002422 GO:GO:0006810 GO:GO:0016020 Pfam:PF01490 EMBL:AL391147 PIR:T51506 SPTR:Q9LFE3	9e-118
Ljwgs_071601.1	99.1.4.4250	GO_ID:28047	cal:orf19.941	SEC14; phosphatidylinositol transfer protein [EC:3.1.3.48] [KO:K01104]	2e-30				SEC14_KLULA	Completeproteome;Golgistack;Proteintransport;Transport,SEC14 cytosolic factor (Phosphatidylinositol/phosphatidylcholine transfer protein) (PI/PC TP).	5e-33	GO_ID:28047	TAIR|gene:3695300 SPTR:Q93ZE9 symbol:AT2G21540.1 [GO:0006810 "transport" evidence=ISS] [GO:0008526 "phosphatidylinositol transporter activity" evidence=ISS] PFAM:PF03765 InterPro:IPR001071 GO:GO:0005622 GO:GO:0006810 InterPro:IPR001251 SMART:SM00516 PROSITE:PS50191 InterPro:IPR008273 Pfam:PF00650 PRINTS:PR00180 HSSP:P24280 EMBL:AC006841 EMBL:AY057587 EMBL:AK176420 SPTR:Q93ZE9	9e-98
Ljwgs_071601.1	99.1.1.154	KO:K01104	cal:orf19.941	SEC14; phosphatidylinositol transfer protein [EC:3.1.3.48] [KO:K01104]	2e-30				SEC14_KLULA	Completeproteome;Golgistack;Proteintransport;Transport,SEC14 cytosolic factor (Phosphatidylinositol/phosphatidylcholine transfer protein) (PI/PC TP).	5e-33	GO_ID:28047	TAIR|gene:3695300 SPTR:Q93ZE9 symbol:AT2G21540.1 [GO:0006810 "transport" evidence=ISS] [GO:0008526 "phosphatidylinositol transporter activity" evidence=ISS] PFAM:PF03765 InterPro:IPR001071 GO:GO:0005622 GO:GO:0006810 InterPro:IPR001251 SMART:SM00516 PROSITE:PS50191 InterPro:IPR008273 Pfam:PF00650 PRINTS:PR00180 HSSP:P24280 EMBL:AC006841 EMBL:AY057587 EMBL:AK176420 SPTR:Q93ZE9	9e-98
Ljwgs_071601.1	99.1.3.2.3807	SEC14_KLULA	cal:orf19.941	SEC14; phosphatidylinositol transfer protein [EC:3.1.3.48] [KO:K01104]	2e-30				SEC14_KLULA	Completeproteome;Golgistack;Proteintransport;Transport,SEC14 cytosolic factor (Phosphatidylinositol/phosphatidylcholine transfer protein) (PI/PC TP).	5e-33	GO_ID:28047	TAIR|gene:3695300 SPTR:Q93ZE9 symbol:AT2G21540.1 [GO:0006810 "transport" evidence=ISS] [GO:0008526 "phosphatidylinositol transporter activity" evidence=ISS] PFAM:PF03765 InterPro:IPR001071 GO:GO:0005622 GO:GO:0006810 InterPro:IPR001251 SMART:SM00516 PROSITE:PS50191 InterPro:IPR008273 Pfam:PF00650 PRINTS:PR00180 HSSP:P24280 EMBL:AC006841 EMBL:AY057587 EMBL:AK176420 SPTR:Q93ZE9	9e-98
chr4.CM0172.46.3	99.1.3.2.3537	IRT1_ARATH							IRT1_ARATH	Alternativesplicing;Iontransport;Iron;Irontransport;Membrane;Signal;Transmembrane;Transport,Fe(II) transport protein 1 precursor (Iron-regulated transporter 1).	1e-111	GO_ID:45690	TAIR|gene:1005027765 SPTR:Q38856 symbol:AT4G19690.2 [GO:0005381 "iron ion transporter activity" evidence=TAS] [GO:0005384 "manganese ion transporter activity" evidence=TAS] [GO:0005385 "zinc ion transporter activity" evidence=TAS] [GO:0006826 "iron ion transport" evidence=TAS] [GO:0006828 "manganese ion transport" evidence=TAS] [GO:0006829 "zinc ion transport" evidence=TAS] [GO:0006879 "iron ion …	5e-112
chr4.CM0172.46.3	99.1.4.8397	GO_ID:45690							IRT1_ARATH	Alternativesplicing;Iontransport;Iron;Irontransport;Membrane;Signal;Transmembrane;Transport,Fe(II) transport protein 1 precursor (Iron-regulated transporter 1).	1e-111	GO_ID:45690	TAIR|gene:1005027765 SPTR:Q38856 symbol:AT4G19690.2 [GO:0005381 "iron ion transporter activity" evidence=TAS] [GO:0005384 "manganese ion transporter activity" evidence=TAS] [GO:0005385 "zinc ion transporter activity" evidence=TAS] [GO:0006826 "iron ion transport" evidence=TAS] [GO:0006828 "manganese ion transport" evidence=TAS] [GO:0006829 "zinc ion transport" evidence=TAS] [GO:0006879 "iron ion …	5e-112
Ljwgs_073234.1	99.1.4.4632	GO_ID:50192										GO_ID:50192	TAIR|gene:2198134 SPTR:Q9LQ96 symbol:AT1G01630.1 [GO:0008372 "cellular component unknown" evidence=ND] [GO:0005215 "transporter activity" evidence=ISS] [GO:0006810 "transport" evidence=ISS] PFAM:PF03765 InterPro:IPR001251 SMART:SM00516 PROSITE:PS50191 InterPro:IPR008273 Pfam:PF00650 EMBL:AY085959 EMBL:AY150445 EMBL:AC009273 PIR:B86147 SPTR:Q9LQ96	3e-10
BM1386.15	99.1.4.1182	GO_ID:21730							BCP_PEA	Copper;Electrontransport;Glycoprotein;Metal-binding;Signal;Transport,Blue copper protein precursor.	6e-12	GO_ID:21730	TAIR|gene:2062524 SPTR:O82081 symbol:AT2G32300 [GO:0031225 "anchored to membrane" evidence=TAS] [GO:0005489 "electron transporter activity" evidence=ISS] [GO:0005507 "copper ion binding" evidence=ISS] [GO:0006118 "electron transport" evidence=ISS] InterPro:IPR003245 InterPro:IPR000923 Pfam:PF02298 ProDom:PD003122 PROSITE:PS00196 HSSP:P29602 EMBL:AC005700 EMBL:U76298 PIR:D84731 SPTR:O82081	5e-17
BM1386.15	99.1.3.2.2474	BCP_PEA							BCP_PEA	Copper;Electrontransport;Glycoprotein;Metal-binding;Signal;Transport,Blue copper protein precursor.	6e-12	GO_ID:21730	TAIR|gene:2062524 SPTR:O82081 symbol:AT2G32300 [GO:0031225 "anchored to membrane" evidence=TAS] [GO:0005489 "electron transporter activity" evidence=ISS] [GO:0005507 "copper ion binding" evidence=ISS] [GO:0006118 "electron transport" evidence=ISS] InterPro:IPR003245 InterPro:IPR000923 Pfam:PF02298 ProDom:PD003122 PROSITE:PS00196 HSSP:P29602 EMBL:AC005700 EMBL:U76298 PIR:D84731 SPTR:O82081	5e-17
chr1.CM0322.18	3.1.3.53	TC.SULP sulfate permease, SulP family [COG:COG0659] [TC:2.A.53]	spo:SPAC869.05c	probable sulfate permease [KO:K03321]	6e-29	aq_1268	COG0659	1e-27	SUT31_ARATH	Membrane;Multigenefamily;Sulfatetransport;Symport;Transmembrane;Transport,Sulfate transporter 3.1 (AST12) (AtST1).	6e-119	GO_ID:37785	TAIR|gene:2132332 SPTR:O04289 symbol:AT4G02700 [GO:0015116 "sulfate transporter activity" evidence=ISS] InterPro:IPR001902 Pfam:PF00916 InterPro:IPR002645 Pfam:PF01740 TIGRFAMs:TIGR00815 PROSITE:PS01130 PROSITE:PS50801 EMBL:AC002330 EMBL:AL161495 EMBL:AB004060 PIR:T01079 GeneFarm:2358 SPTR:O04289	2e-108
chr5.CM0048.47	3.1.3.22	TC.POT proton-dependent oligopeptide transporter, POT family [COG:COG3104] [TC:2.A.17]	rno:246280	Slc15a4; peptide/histidine transporter [KO:K03305]	2e-17				CHL1_ARATH	Herbicideresistance;Membrane;Nitrateassimilation;Symport;Transmembrane;Transport,Nitrate/chlorate transporter.	4e-77	GO_ID:33217	TAIR|gene:2205768 SPTR:Q8VYE4 symbol:AT1G27040.1 [GO:0005215 "transporter activity" evidence=ISS] InterPro:IPR000109 Pfam:PF00854 GO:GO:0016020 EMBL:AY072134 EMBL:AY096445 SPTR:Q8VYE4	4e-105
Ljwgs_050615.1	99.1.4.3524	GO_ID:33633										GO_ID:33633	TAIR|gene:2016118 SPTR:Q8VXY7 symbol:AT1G70330 [GO:0005337 "nucleoside transporter activity" evidence=ISS] InterPro:IPR002259 GO:GO:0006810 GO:GO:0016020 Pfam:PF01733 PRINTS:PR01130 ProDom:PD005103 TIGRFAMs:TIGR00939 EMBL:AY074345 EMBL:BT003008 SPTR:Q8VXY7	9e-29
chr1.CM0001.70.2	99.1.4.1522	GO_ID:18059										GO_ID:18059	TAIR|gene:2101108 SPTR:Q9LZG8 symbol:AT3G43790.1 [GO:0005351 "sugar porter activity" evidence=ISS] [GO:0015144 "carbohydrate transporter activity" evidence=ISS] [GO:0016020 "membrane" evidence=ISS] Pfam:PF07690 InterPro:IPR007114 GO:GO:0006810 PROSITE:PS50850 InterPro:IPR011701 EMBL:AL162691 PIR:T47415 SPTR:Q9LZG8	1e-77
chr2.CM1032.27	3.1.3.46	The Hydroxy/Aromatic Amino Acid Permease (HAAAP) Family [COG:COG0814] [TC:2.A.42]				YER119c	COG0814	2e-18	S38A3_MOUSE	Amino-acidtransport;Antiport;Glycoprotein;Iontransport;Membrane;Sodium;Sodiumtransport;Symport;Transmembrane;Transport,System N amino acid transporter 1 (SN1) (N-system amino acid transporter 1) (Solute carrier family 38 member 3) (mNAT).	6e-18	GO_ID:49571	TAIR|gene:2078380 SPTR:Q9LYM2 symbol:AT3G56200.1 [GO:0015359 "amino acid permease activity" evidence=ISS] [GO:0006865 "amino acid transport" evidence=ISS] [GO:0016020 "membrane" evidence=ISS] InterPro:IPR002422 GO:GO:0016020 Pfam:PF01490 EMBL:AL163763 EMBL:AY094388 PIR:T47737 SPTR:Q9LYM2	1e-116
chr3.CM0216.80.1	3.1.3.61	TC.MATE multidrug resistance protein, MATE family [COG:COG0534] [TC:2.A.66.1]	ecj:JW4004	dinF; DNA-damage-inducible protein F [KO:K03327]	2e-13	mlr5680	COG0534	6e-16	EDS5_ARATH	Coiledcoil;Membrane;Plantdefense;Transmembrane;Transport,Enhanced disease susceptibility 5 (Eds5) (Salicylic acid induction deficient 1) (Sid1).	1e-150	GO_ID:31981	TAIR|gene:2120266 SPTR:Q945F0 symbol:AT4G39030.1 [GO:0005215 "transporter activity" evidence=ISS] [GO:0015297 "antiporter activity" evidence=ISS] [GO:0016020 "membrane" evidence=ISS] EMBL:AL161594 EMBL:AL035679 EMBL:AF416569 SPTR:Q945F0	4e-151
Ljwgs_049772.1	99.1.4.1522	GO_ID:18059										GO_ID:18059	TAIR|gene:2101108 SPTR:Q9LZG8 symbol:AT3G43790.1 [GO:0005351 "sugar porter activity" evidence=ISS] [GO:0015144 "carbohydrate transporter activity" evidence=ISS] [GO:0016020 "membrane" evidence=ISS] Pfam:PF07690 InterPro:IPR007114 GO:GO:0006810 PROSITE:PS50850 InterPro:IPR011701 EMBL:AL162691 PIR:T47415 SPTR:Q9LZG8	7e-26
chr1.CM0147.120	3.1.3.22	TC.POT proton-dependent oligopeptide transporter, POT family [COG:COG3104] [TC:2.A.17]	hsa:51296	SLC15A3; solute carrier family 15, member 3 [KO:K03305]	8e-17				PTR2_ARATH	Membrane;Peptidetransport;Proteintransport;Transmembrane;Transport,Peptide transporter PTR2 (Histidine transporting protein).	7e-48	GO_ID:32821	TAIR|gene:2084499 SPTR:Q9M331 symbol:AT3G53960.1 [GO:0005215 "transporter activity" evidence=ISS] [GO:0006857 "oligopeptide transport" evidence=ISS] [GO:0016020 "membrane" evidence=ISS] InterPro:IPR000109 Pfam:PF00854 GO:GO:0006810 GO:GO:0016020 PROSITE:PS01022 EMBL:AL132960 PIR:T45936 SPTR:Q9M331	3e-83
Ljwgs_015570.2	99.1.4.1941	GO_ID:16490	cal:orf19.941	SEC14; phosphatidylinositol transfer protein [EC:3.1.3.48] [KO:K01104]	1e-14				PATL4_ARATH	Cellcycle;Celldivision;Coiledcoil;Lipid-binding;Membrane;Transport,Patellin-4.	1e-134	GO_ID:16490	TAIR|gene:2204593 SPTR:Q9SA84 symbol:AT1G30690.1 [GO:0005215 "transporter activity" evidence=ISS] [GO:0006810 "transport" evidence=ISS] PFAM:PF03765 InterPro:IPR000348 InterPro:IPR001071 GO:GO:0005622 GO:GO:0006810 GO:GO:0016020 InterPro:IPR001251 SMART:SM00516 PROSITE:PS50191 InterPro:IPR008273 Pfam:PF00650 PRINTS:PR00180 InterPro:IPR009038 Pfam:PF01105 PROSITE:PS50866 EMBL:AC007060 EMBL:BT00095…	5e-135
Ljwgs_015570.2	99.1.3.2.1651	PATL4_ARATH	cal:orf19.941	SEC14; phosphatidylinositol transfer protein [EC:3.1.3.48] [KO:K01104]	1e-14				PATL4_ARATH	Cellcycle;Celldivision;Coiledcoil;Lipid-binding;Membrane;Transport,Patellin-4.	1e-134	GO_ID:16490	TAIR|gene:2204593 SPTR:Q9SA84 symbol:AT1G30690.1 [GO:0005215 "transporter activity" evidence=ISS] [GO:0006810 "transport" evidence=ISS] PFAM:PF03765 InterPro:IPR000348 InterPro:IPR001071 GO:GO:0005622 GO:GO:0006810 GO:GO:0016020 InterPro:IPR001251 SMART:SM00516 PROSITE:PS50191 InterPro:IPR008273 Pfam:PF00650 PRINTS:PR00180 InterPro:IPR009038 Pfam:PF01105 PROSITE:PS50866 EMBL:AC007060 EMBL:BT00095…	5e-135
Ljwgs_015570.2	99.1.1.154	KO:K01104	cal:orf19.941	SEC14; phosphatidylinositol transfer protein [EC:3.1.3.48] [KO:K01104]	1e-14				PATL4_ARATH	Cellcycle;Celldivision;Coiledcoil;Lipid-binding;Membrane;Transport,Patellin-4.	1e-134	GO_ID:16490	TAIR|gene:2204593 SPTR:Q9SA84 symbol:AT1G30690.1 [GO:0005215 "transporter activity" evidence=ISS] [GO:0006810 "transport" evidence=ISS] PFAM:PF03765 InterPro:IPR000348 InterPro:IPR001071 GO:GO:0005622 GO:GO:0006810 GO:GO:0016020 InterPro:IPR001251 SMART:SM00516 PROSITE:PS50191 InterPro:IPR008273 Pfam:PF00650 PRINTS:PR00180 InterPro:IPR009038 Pfam:PF01105 PROSITE:PS50866 EMBL:AC007060 EMBL:BT00095…	5e-135
Ljwgs_050424.1	99.1.3.2.2662	MAVI_CUCPE							MAVI_CUCPE	3D-structure;Copper;Directproteinsequencing;Electrontransport;Glycoprotein;Metal-binding;Transport,Mavicyanin.	1e-16	GO_ID:15243	TAIR|gene:2151068 SPTR:O81500 symbol:AT5G26330.1 [GO:0031225 "anchored to membrane" evidence=TAS] [GO:0005489 "electron transporter activity" evidence=ISS] [GO:0005507 "copper ion binding" evidence=ISS] [GO:0006118 "electron transport" evidence=ISS] InterPro:IPR003245 HSSP:P00303 Pfam:PF02298 ProDom:PD003122 EMBL:AF077407 EMBL:BT012167 EMBL:AK175177 PIR:T01852 SPTR:O81500	4e-29
Ljwgs_050424.1	99.1.4.4856	GO_ID:15243							MAVI_CUCPE	3D-structure;Copper;Directproteinsequencing;Electrontransport;Glycoprotein;Metal-binding;Transport,Mavicyanin.	1e-16	GO_ID:15243	TAIR|gene:2151068 SPTR:O81500 symbol:AT5G26330.1 [GO:0031225 "anchored to membrane" evidence=TAS] [GO:0005489 "electron transporter activity" evidence=ISS] [GO:0005507 "copper ion binding" evidence=ISS] [GO:0006118 "electron transport" evidence=ISS] InterPro:IPR003245 HSSP:P00303 Pfam:PF02298 ProDom:PD003122 EMBL:AF077407 EMBL:BT012167 EMBL:AK175177 PIR:T01852 SPTR:O81500	4e-29
chr3.CM0253.25	3.1.3.53	TC.SULP sulfate permease, SulP family [COG:COG0659] [TC:2.A.53]	cne:CNA00670	sulfate transporter, putative [KO:K03321]	5e-14	aq_1268	COG0659	7e-18	SUT34_ARATH	Membrane;Multigenefamily;Sulfatetransport;Symport;Transmembrane;Transport,Probable sulfate transporter 3.4.	9e-93	GO_ID:11873	TAIR|gene:2093451 SPTR:Q9LW86 symbol:AT3G15990.1 [GO:0015116 "sulfate transporter activity" evidence=ISS] InterPro:IPR001902 Pfam:PF00916 InterPro:IPR002645 Pfam:PF01740 TIGRFAMs:TIGR00815 PROSITE:PS01130 PROSITE:PS50801 EMBL:AB012247 EMBL:AB054645 GeneFarm:2697 SPTR:Q9LW86	3e-93
Ljwgs_021839.1	2.3.1.72	TRXA thioredoxin 1 [COG:COG0526] [GO:0030508]							GLRX_VERFO	Electrontransport;Redox-activecenter;Transport,Glutaredoxin.	3e-11	GO_ID:25834	TAIR|gene:2033147 SPTR:Q9M9Y9 symbol:AT1G06830.1 [GO:0005489 "electron transporter activity" evidence=ISS] [GO:0006118 "electron transport" evidence=ISS] [GO:0030508 "thiol-disulfide exchange intermediate activity" evidence=ISS] Pfam:PF00462 InterPro:IPR002109 PRINTS:PR00160 InterPro:IPR011905 TIGRFAMs:TIGR02189 EMBL:AC011001 EMBL:AY072366 EMBL:AY085047 EMBL:AY114614 PIR:B86203 SPTR:Q9M9Y9	8e-38
Ljwgs_021839.1	2.3.1.37.1	TRXC thioredoxin 2 [COG:COG0526] [GO:0030508]							GLRX_VERFO	Electrontransport;Redox-activecenter;Transport,Glutaredoxin.	3e-11	GO_ID:25834	TAIR|gene:2033147 SPTR:Q9M9Y9 symbol:AT1G06830.1 [GO:0005489 "electron transporter activity" evidence=ISS] [GO:0006118 "electron transport" evidence=ISS] [GO:0030508 "thiol-disulfide exchange intermediate activity" evidence=ISS] Pfam:PF00462 InterPro:IPR002109 PRINTS:PR00160 InterPro:IPR011905 TIGRFAMs:TIGR02189 EMBL:AC011001 EMBL:AY072366 EMBL:AY085047 EMBL:AY114614 PIR:B86203 SPTR:Q9M9Y9	8e-38
TM1554.19	3.1.2	Major facilitator superfamily (MFS) [CLASS:02050] [TC:2.A.1] [GO:0005355] [COG:COG0477]				slr0642	COG0477	8e-49				GO_ID:13585	TAIR|gene:2183809 SPTR:Q9LEV7 symbol:AT5G10820.1 [GO:0005215 "transporter activity" evidence=ISS] [GO:0006810 "transport" evidence=ISS] [GO:0016020 "membrane" evidence=ISS] Pfam:PF03092 InterPro:IPR004324 GO:GO:0016020 TIGRFAMs:TIGR00788 EMBL:AL365234 PIR:T50791 SPTR:Q9LEV7	5e-164
Ljwgs_078568.1	3.3.10.98	SLC4A1, EPB3 solute carrier family 4, anion exchanger, member 1 [TC:2.A.31.1]	rno:24779	Slc4a1; solute carrier family 4, member 1 [KO:K06573]	2e-11				BOR2_ARATH	Anionexchange;Iontransport;Membrane;Transmembrane;Transport,Putative boron transporter 2.	2e-109	GO_ID:22676	TAIR|gene:2098032 SPTR:Q9M1P7 symbol:AT3G62270.1 [GO:0015380 "anion exchanger activity" evidence=ISS] InterPro:IPR011531 Pfam:PF00955 EMBL:AL138651 EMBL:AY074323 EMBL:AY096485 PIR:T48019 SPTR:Q9M1P7	7e-110
Ljwgs_078568.1	3.1.3.35	SLC4A1, EPB3 solute carrier family 4, anion exchanger, member 1 [TC:2.A.31.1]	rno:24779	Slc4a1; solute carrier family 4, member 1 [KO:K06573]	2e-11				BOR2_ARATH	Anionexchange;Iontransport;Membrane;Transmembrane;Transport,Putative boron transporter 2.	2e-109	GO_ID:22676	TAIR|gene:2098032 SPTR:Q9M1P7 symbol:AT3G62270.1 [GO:0015380 "anion exchanger activity" evidence=ISS] InterPro:IPR011531 Pfam:PF00955 EMBL:AL138651 EMBL:AY074323 EMBL:AY096485 PIR:T48019 SPTR:Q9M1P7	7e-110
Ljwgs_035872.1	3.1.3.65	KUP KUP system potassium uptake protein [COG:COG3158] [TC:2.A.72]	ath:At2g40540	T2P4.11; potassium transporter, putative (KT2) [KO:K03549]	3e-88	VCA0529	COG3158	2e-49	POT5_ARATH	Glycoprotein;Iontransport;Membrane;Multigenefamily;Potassium;Potassiumtransport;Transmembrane;Transport,Potassium transporter 5 (AtPOT5) (AtHAK1) (AtHAK5).	2e-122	GO_ID:46175	TAIR|gene:2142109 SPTR:Q9M7K4 symbol:AT4G13420.1 [GO:0015079 "potassium ion transporter activity" evidence=ISS] [GO:0006813 "potassium ion transport" evidence=IC] InterPro:IPR003855 Pfam:PF02705 TIGRFAMs:TIGR00794 EMBL:AL161536 EMBL:AL049608 EMBL:AF129478 PIR:T06299 GeneFarm:2399 SPTR:Q9M7K4	7e-123
chr2.CM0020.20	99.1.4.3619	GO_ID:11331							ZIP1_ARATH	Iontransport;Membrane;Signal;Transmembrane;Transport;Zinc;Zinctransport,Zinc transporter 1 precursor (ZRT/IRT-like protein 1).	6e-85	GO_ID:11331	TAIR|gene:2087704 SPTR:O81123 symbol:AT3G12750.1 [GO:0005385 "zinc ion transporter activity" evidence=ISS;TAS] [GO:0006829 "zinc ion transport" evidence=ISS;TAS] InterPro:IPR003689 InterPro:IPR004698 Pfam:PF02535 TIGRFAMs:TIGR00820 EMBL:AB024033 EMBL:AF033535 PIR:T52183 GeneFarm:2371 SPTR:O81123	2e-85
chr2.CM0020.20	99.1.3.2.288	ZIP1_ARATH							ZIP1_ARATH	Iontransport;Membrane;Signal;Transmembrane;Transport;Zinc;Zinctransport,Zinc transporter 1 precursor (ZRT/IRT-like protein 1).	6e-85	GO_ID:11331	TAIR|gene:2087704 SPTR:O81123 symbol:AT3G12750.1 [GO:0005385 "zinc ion transporter activity" evidence=ISS;TAS] [GO:0006829 "zinc ion transport" evidence=ISS;TAS] InterPro:IPR003689 InterPro:IPR004698 Pfam:PF02535 TIGRFAMs:TIGR00820 EMBL:AB024033 EMBL:AF033535 PIR:T52183 GeneFarm:2371 SPTR:O81123	2e-85
chr1.CM0036.11	3.1.3.3.5	ADIC arginine:agmatine antiporter [COG:COG0531]	tte:TTE2623	potE6; Amino acid transporters [KO:K03294]	8e-15	YDL210w	COG0531	2e-53	UGA4_YEAST	Completeproteome;Membrane;Transmembrane;Transport,GABA-specific permease (GABA-specific transport protein).	6e-53	GO_ID:8614	TAIR|gene:2038810 SPTR:Q9ZU50 symbol:AT2G01170 [GO:0015359 "amino acid permease activity" evidence=ISS] InterPro:IPR002293 InterPro:IPR004841 Pfam:PF00324 GO:GO:0006810 GO:GO:0016020 InterPro:IPR004756 TIGRFAMs:TIGR00907 EMBL:AC006200 EMBL:AF019637 PIR:D84421 SPTR:Q9ZU50	8e-119
chr1.CM0036.11	3.1.3.3.3	CADB cadaverine:lysine antiporter [COG:COG0531]	tte:TTE2623	potE6; Amino acid transporters [KO:K03294]	8e-15	YDL210w	COG0531	2e-53	UGA4_YEAST	Completeproteome;Membrane;Transmembrane;Transport,GABA-specific permease (GABA-specific transport protein).	6e-53	GO_ID:8614	TAIR|gene:2038810 SPTR:Q9ZU50 symbol:AT2G01170 [GO:0015359 "amino acid permease activity" evidence=ISS] InterPro:IPR002293 InterPro:IPR004841 Pfam:PF00324 GO:GO:0006810 GO:GO:0016020 InterPro:IPR004756 TIGRFAMs:TIGR00907 EMBL:AC006200 EMBL:AF019637 PIR:D84421 SPTR:Q9ZU50	8e-119
chr1.CM0036.11	3.1.3.3.2	POTE putrescine:ornithine antiporter [COG:COG0531]	tte:TTE2623	potE6; Amino acid transporters [KO:K03294]	8e-15	YDL210w	COG0531	2e-53	UGA4_YEAST	Completeproteome;Membrane;Transmembrane;Transport,GABA-specific permease (GABA-specific transport protein).	6e-53	GO_ID:8614	TAIR|gene:2038810 SPTR:Q9ZU50 symbol:AT2G01170 [GO:0015359 "amino acid permease activity" evidence=ISS] InterPro:IPR002293 InterPro:IPR004841 Pfam:PF00324 GO:GO:0006810 GO:GO:0016020 InterPro:IPR004756 TIGRFAMs:TIGR00907 EMBL:AC006200 EMBL:AF019637 PIR:D84421 SPTR:Q9ZU50	8e-119
chr1.CM0036.11	3.1.3.3.4	ARCD arginine:ornithine antiporter [COG:COG0531]	tte:TTE2623	potE6; Amino acid transporters [KO:K03294]	8e-15	YDL210w	COG0531	2e-53	UGA4_YEAST	Completeproteome;Membrane;Transmembrane;Transport,GABA-specific permease (GABA-specific transport protein).	6e-53	GO_ID:8614	TAIR|gene:2038810 SPTR:Q9ZU50 symbol:AT2G01170 [GO:0015359 "amino acid permease activity" evidence=ISS] InterPro:IPR002293 InterPro:IPR004841 Pfam:PF00324 GO:GO:0006810 GO:GO:0016020 InterPro:IPR004756 TIGRFAMs:TIGR00907 EMBL:AC006200 EMBL:AF019637 PIR:D84421 SPTR:Q9ZU50	8e-119
chr1.CM0036.11	3.1.3.4	TC.LAT L-amino acid transporter, LAT family [COG:COG0531] [TC:2.A.3.8]	tte:TTE2623	potE6; Amino acid transporters [KO:K03294]	8e-15	YDL210w	COG0531	2e-53	UGA4_YEAST	Completeproteome;Membrane;Transmembrane;Transport,GABA-specific permease (GABA-specific transport protein).	6e-53	GO_ID:8614	TAIR|gene:2038810 SPTR:Q9ZU50 symbol:AT2G01170 [GO:0015359 "amino acid permease activity" evidence=ISS] InterPro:IPR002293 InterPro:IPR004841 Pfam:PF00324 GO:GO:0006810 GO:GO:0016020 InterPro:IPR004756 TIGRFAMs:TIGR00907 EMBL:AC006200 EMBL:AF019637 PIR:D84421 SPTR:Q9ZU50	8e-119
chr1.CM0036.11	3.1.3.3.1	TC.APA basic amino acid/polyamine antiporter, APA family [COG:COG0531]	tte:TTE2623	potE6; Amino acid transporters [KO:K03294]	8e-15	YDL210w	COG0531	2e-53	UGA4_YEAST	Completeproteome;Membrane;Transmembrane;Transport,GABA-specific permease (GABA-specific transport protein).	6e-53	GO_ID:8614	TAIR|gene:2038810 SPTR:Q9ZU50 symbol:AT2G01170 [GO:0015359 "amino acid permease activity" evidence=ISS] InterPro:IPR002293 InterPro:IPR004841 Pfam:PF00324 GO:GO:0006810 GO:GO:0016020 InterPro:IPR004756 TIGRFAMs:TIGR00907 EMBL:AC006200 EMBL:AF019637 PIR:D84421 SPTR:Q9ZU50	8e-119
chr3.TM0649.14	3.1.2.8	NARK nitrate transporter NarK [COG:COG2223] [TC:2.A.1.8]				BH0612	COG2223	1e-12	CRNA_EMENI	Membrane;Nitrateassimilation;Transmembrane;Transport,Nitrate transporter (Nitrate permease).	5e-23	GO_ID:50508	TAIR|gene:2205189 SPTR:O82811 symbol:AT1G08090.1 [GO:0015112 "nitrate transporter activity" evidence=ISS] Pfam:PF07690 GO:GO:0006810 InterPro:IPR011701 EMBL:AC026875 EMBL:AF019748 EMBL:Z97058 EMBL:AF093754 PIR:T51836 SPTR:O82811	1e-139
Ljwgs_042036.1	3.1.1.29.3	CCMA heme exporter ATP-binding protein CcmA [EC:3.6.3.41] [COG:COG1131] [GO:0015439]	ddi:DDB0214899	abcG22; ABC transporter G family protein [KO:K05681]	1e-09	YDR406w_3	COG1131	9e-09	PDR12_YEAST	ATP-binding;Completeproteome;Glycoprotein;Membrane;Nucleotide-binding;Repeat;Transmembrane;Transport,ATP-dependent permease PDR12.	9e-16	GO_ID:37665	TAIR|gene:3695191 SPTR:Q9SJR6 symbol:AT2G36380.1 [GO:0042626 "ATPase activity, coupled to transmembrane movement of substances" evidence=ISS] InterPro:IPR003593 InterPro:IPR003439 Pfam:PF00005 InterPro:IPR000412 Pfam:PF01061 SMART:SM00382 ProDom:PD000006 PROSITE:PS50893 EMBL:AC006921 EMBL:AC006919 PIR:A84780 SPTR:Q9SJR6	9e-103
Ljwgs_042036.1	3.1.1.35.3	ABCG2 ATP-binding cassette, subfamily G (WHITE), member 2	ddi:DDB0214899	abcG22; ABC transporter G family protein [KO:K05681]	1e-09	YDR406w_3	COG1131	9e-09	PDR12_YEAST	ATP-binding;Completeproteome;Glycoprotein;Membrane;Nucleotide-binding;Repeat;Transmembrane;Transport,ATP-dependent permease PDR12.	9e-16	GO_ID:37665	TAIR|gene:3695191 SPTR:Q9SJR6 symbol:AT2G36380.1 [GO:0042626 "ATPase activity, coupled to transmembrane movement of substances" evidence=ISS] InterPro:IPR003593 InterPro:IPR003439 Pfam:PF00005 InterPro:IPR000412 Pfam:PF01061 SMART:SM00382 ProDom:PD000006 PROSITE:PS50893 EMBL:AC006921 EMBL:AC006919 PIR:A84780 SPTR:Q9SJR6	9e-103
Ljwgs_042036.1	1.2.7.51.3	CCMA heme exporter ATP-binding protein CcmA [EC:3.6.3.41] [COG:COG1131] [GO:0015439]	ddi:DDB0214899	abcG22; ABC transporter G family protein [KO:K05681]	1e-09	YDR406w_3	COG1131	9e-09	PDR12_YEAST	ATP-binding;Completeproteome;Glycoprotein;Membrane;Nucleotide-binding;Repeat;Transmembrane;Transport,ATP-dependent permease PDR12.	9e-16	GO_ID:37665	TAIR|gene:3695191 SPTR:Q9SJR6 symbol:AT2G36380.1 [GO:0042626 "ATPase activity, coupled to transmembrane movement of substances" evidence=ISS] InterPro:IPR003593 InterPro:IPR003439 Pfam:PF00005 InterPro:IPR000412 Pfam:PF01061 SMART:SM00382 ProDom:PD000006 PROSITE:PS50893 EMBL:AC006921 EMBL:AC006919 PIR:A84780 SPTR:Q9SJR6	9e-103
Ljwgs_042036.1	3.3.10.140	ABCG2 ATP-binding cassette, subfamily G (WHITE), member 2 [TC:3.A.1.204]	ddi:DDB0214899	abcG22; ABC transporter G family protein [KO:K05681]	1e-09	YDR406w_3	COG1131	9e-09	PDR12_YEAST	ATP-binding;Completeproteome;Glycoprotein;Membrane;Nucleotide-binding;Repeat;Transmembrane;Transport,ATP-dependent permease PDR12.	9e-16	GO_ID:37665	TAIR|gene:3695191 SPTR:Q9SJR6 symbol:AT2G36380.1 [GO:0042626 "ATPase activity, coupled to transmembrane movement of substances" evidence=ISS] InterPro:IPR003593 InterPro:IPR003439 Pfam:PF00005 InterPro:IPR000412 Pfam:PF01061 SMART:SM00382 ProDom:PD000006 PROSITE:PS50893 EMBL:AC006921 EMBL:AC006919 PIR:A84780 SPTR:Q9SJR6	9e-103
Ljwgs_042036.1	3.1.1.23	ABC-2.A ABC-2 type transport system ATP-binding protein [COG:COG1131 COG1134]	ddi:DDB0214899	abcG22; ABC transporter G family protein [KO:K05681]	1e-09	YDR406w_3	COG1131	9e-09	PDR12_YEAST	ATP-binding;Completeproteome;Glycoprotein;Membrane;Nucleotide-binding;Repeat;Transmembrane;Transport,ATP-dependent permease PDR12.	9e-16	GO_ID:37665	TAIR|gene:3695191 SPTR:Q9SJR6 symbol:AT2G36380.1 [GO:0042626 "ATPase activity, coupled to transmembrane movement of substances" evidence=ISS] InterPro:IPR003593 InterPro:IPR003439 Pfam:PF00005 InterPro:IPR000412 Pfam:PF01061 SMART:SM00382 ProDom:PD000006 PROSITE:PS50893 EMBL:AC006921 EMBL:AC006919 PIR:A84780 SPTR:Q9SJR6	9e-103
Ljwgs_041442.1	3.1.3.3.5	ADIC arginine:agmatine antiporter [COG:COG0531]	ehi:122.t00025	amino acid permease, putative [KO:K03294]	5e-15	MTH546	COG0531	2e-10				GO_ID:34613	TAIR|gene:3441502 SPTR:Q9FFL1 symbol:AT5G05630.1 [GO:0015326 "cationic amino acid transporter activity" evidence=ISS] [GO:0006810 "transport" evidence=ISS] [GO:0016020 "membrane" evidence=ISS] InterPro:IPR002293 InterPro:IPR004841 Pfam:PF00324 GO:GO:0006810 GO:GO:0016020 EMBL:AB005237 EMBL:AK119108 EMBL:BT008298 SPTR:Q9FFL1	7e-66
Ljwgs_041442.1	3.1.3.3.3	CADB cadaverine:lysine antiporter [COG:COG0531]	ehi:122.t00025	amino acid permease, putative [KO:K03294]	5e-15	MTH546	COG0531	2e-10				GO_ID:34613	TAIR|gene:3441502 SPTR:Q9FFL1 symbol:AT5G05630.1 [GO:0015326 "cationic amino acid transporter activity" evidence=ISS] [GO:0006810 "transport" evidence=ISS] [GO:0016020 "membrane" evidence=ISS] InterPro:IPR002293 InterPro:IPR004841 Pfam:PF00324 GO:GO:0006810 GO:GO:0016020 EMBL:AB005237 EMBL:AK119108 EMBL:BT008298 SPTR:Q9FFL1	7e-66
Ljwgs_041442.1	3.1.3.3.2	POTE putrescine:ornithine antiporter [COG:COG0531]	ehi:122.t00025	amino acid permease, putative [KO:K03294]	5e-15	MTH546	COG0531	2e-10				GO_ID:34613	TAIR|gene:3441502 SPTR:Q9FFL1 symbol:AT5G05630.1 [GO:0015326 "cationic amino acid transporter activity" evidence=ISS] [GO:0006810 "transport" evidence=ISS] [GO:0016020 "membrane" evidence=ISS] InterPro:IPR002293 InterPro:IPR004841 Pfam:PF00324 GO:GO:0006810 GO:GO:0016020 EMBL:AB005237 EMBL:AK119108 EMBL:BT008298 SPTR:Q9FFL1	7e-66
Ljwgs_041442.1	3.1.3.3.4	ARCD arginine:ornithine antiporter [COG:COG0531]	ehi:122.t00025	amino acid permease, putative [KO:K03294]	5e-15	MTH546	COG0531	2e-10				GO_ID:34613	TAIR|gene:3441502 SPTR:Q9FFL1 symbol:AT5G05630.1 [GO:0015326 "cationic amino acid transporter activity" evidence=ISS] [GO:0006810 "transport" evidence=ISS] [GO:0016020 "membrane" evidence=ISS] InterPro:IPR002293 InterPro:IPR004841 Pfam:PF00324 GO:GO:0006810 GO:GO:0016020 EMBL:AB005237 EMBL:AK119108 EMBL:BT008298 SPTR:Q9FFL1	7e-66
Ljwgs_041442.1	3.1.3.4	TC.LAT L-amino acid transporter, LAT family [COG:COG0531] [TC:2.A.3.8]	ehi:122.t00025	amino acid permease, putative [KO:K03294]	5e-15	MTH546	COG0531	2e-10				GO_ID:34613	TAIR|gene:3441502 SPTR:Q9FFL1 symbol:AT5G05630.1 [GO:0015326 "cationic amino acid transporter activity" evidence=ISS] [GO:0006810 "transport" evidence=ISS] [GO:0016020 "membrane" evidence=ISS] InterPro:IPR002293 InterPro:IPR004841 Pfam:PF00324 GO:GO:0006810 GO:GO:0016020 EMBL:AB005237 EMBL:AK119108 EMBL:BT008298 SPTR:Q9FFL1	7e-66
Ljwgs_041442.1	3.1.3.3.1	TC.APA basic amino acid/polyamine antiporter, APA family [COG:COG0531]	ehi:122.t00025	amino acid permease, putative [KO:K03294]	5e-15	MTH546	COG0531	2e-10				GO_ID:34613	TAIR|gene:3441502 SPTR:Q9FFL1 symbol:AT5G05630.1 [GO:0015326 "cationic amino acid transporter activity" evidence=ISS] [GO:0006810 "transport" evidence=ISS] [GO:0016020 "membrane" evidence=ISS] InterPro:IPR002293 InterPro:IPR004841 Pfam:PF00324 GO:GO:0006810 GO:GO:0016020 EMBL:AB005237 EMBL:AK119108 EMBL:BT008298 SPTR:Q9FFL1	7e-66
Ljwgs_047927.1	3.1.3.44.2	PYRP uracil permease	tko:TK1212	xanthine/uracilpermease [KO:K02824]	5e-16	PAB1838	COG2233	3e-15	S23A2_MOUSE	Alternativesplicing;Glycoprotein;Iontransport;Membrane;Phosphorylation;Sodium;Sodiumtransport;Symport;Transmembrane;Transport,Solute carrier family 23 member 2 (Sodium-dependent vitamin C transporter 2) (mSVCT2) (Na(+)/L-ascorbic acid transporter 2) (Yolk sac permease-like molecule 2).	1e-42	GO_ID:28848	TAIR|gene:2040873 SPTR:O80768 symbol:AT2G34190.1 [GO:0015646 "permease activity" evidence=ISS] [GO:0016020 "membrane" evidence=ISS] Pfam:Pf00860 InterPro:IPR006043 GO:GO:0006810 GO:GO:0016020 EMBL:AC004481 EMBL:AY142641 PIR:T02307 SPTR:O80768	8e-116
Ljwgs_021964.1	3.3.10.98	SLC4A1, EPB3 solute carrier family 4, anion exchanger, member 1 [TC:2.A.31.1]	mmu:20533	Slc4a1; solute carrier family 4 (anion exchanger), member 1 [KO:K06573]	1e-09				BOR2_ARATH	Anionexchange;Iontransport;Membrane;Transmembrane;Transport,Putative boron transporter 2.	8e-64	GO_ID:22676	TAIR|gene:2098032 SPTR:Q9M1P7 symbol:AT3G62270.1 [GO:0015380 "anion exchanger activity" evidence=ISS] InterPro:IPR011531 Pfam:PF00955 EMBL:AL138651 EMBL:AY074323 EMBL:AY096485 PIR:T48019 SPTR:Q9M1P7	3e-64
Ljwgs_021964.1	3.1.3.35	SLC4A1, EPB3 solute carrier family 4, anion exchanger, member 1 [TC:2.A.31.1]	mmu:20533	Slc4a1; solute carrier family 4 (anion exchanger), member 1 [KO:K06573]	1e-09				BOR2_ARATH	Anionexchange;Iontransport;Membrane;Transmembrane;Transport,Putative boron transporter 2.	8e-64	GO_ID:22676	TAIR|gene:2098032 SPTR:Q9M1P7 symbol:AT3G62270.1 [GO:0015380 "anion exchanger activity" evidence=ISS] InterPro:IPR011531 Pfam:PF00955 EMBL:AL138651 EMBL:AY074323 EMBL:AY096485 PIR:T48019 SPTR:Q9M1P7	3e-64
chr6.CM0140.27.1	3.1.2.1.2	ARAE arabinose-proton symporter	bsu:BG11907	araE, yvbR; L-arabinose permease [KO:K02100]	6e-13	BS_ywtG	COG0477	4e-17	MYCT_HUMAN	Glycoprotein;Membrane;Sugartransport;Transmembrane;Transport,Proton myo-inositol cotransporter (H(+)-myo-inositol cotransporter) (Hmit).	1e-21	GO_ID:23819	TAIR|gene:2009831 SPTR:Q9C757 symbol:AT1G30220.1 [GO:0015144 "carbohydrate transporter activity" evidence=ISS] [GO:0005351 "sugar porter activity" evidence=ISS] [GO:0016020 "membrane" evidence=ISS] Interpro:IPR005829 InterPro:IPR007114 InterPro:IPR005828 InterPro:IPR002345 InterPro:IPR003663 Pfam:PF00083 GO:GO:0016020 PRINTS:PR00171 PROSITE:PS50850 PROSITE:PS00216 PROSITE:PS00217 PROSITE:PS00213 …	1e-38
chr1.CM0181.13	99.1.4.3749	GO_ID:35182							S36A1_HUMAN	Alternativesplicing;Amino-acidtransport;Glycoprotein;Membrane;Symport;Transmembrane;Transport,Proton-coupled amino acid transporter 1 (Proton/amino acid transporter 1) (Solute carrier family 36 member 1).	2e-09	GO_ID:35182	TAIR|gene:2031401 SPTR:Q39134 symbol:AT1G77380.1 [GO:0015359 "amino acid permease activity" evidence=ISS] [GO:0016020 "membrane" evidence=ISS] InterPro:IPR002422 GO:GO:0006810 GO:GO:0016020 Pfam:PF01490 EMBL:AC078898 EMBL:X77499 EMBL:AY128905 EMBL:AY099788 PIR:H96802 SPTR:Q39134	0
chr1.CM0181.13	99.1.3.2.1638	S36A1_HUMAN							S36A1_HUMAN	Alternativesplicing;Amino-acidtransport;Glycoprotein;Membrane;Symport;Transmembrane;Transport,Proton-coupled amino acid transporter 1 (Proton/amino acid transporter 1) (Solute carrier family 36 member 1).	2e-09	GO_ID:35182	TAIR|gene:2031401 SPTR:Q39134 symbol:AT1G77380.1 [GO:0015359 "amino acid permease activity" evidence=ISS] [GO:0016020 "membrane" evidence=ISS] InterPro:IPR002422 GO:GO:0006810 GO:GO:0016020 Pfam:PF01490 EMBL:AC078898 EMBL:X77499 EMBL:AY128905 EMBL:AY099788 PIR:H96802 SPTR:Q39134	0
chr1.CM0122.46	3.3.10.98	SLC4A1, EPB3 solute carrier family 4, anion exchanger, member 1 [TC:2.A.31.1]	rno:24779	Slc4a1; solute carrier family 4, member 1 [KO:K06573]	1e-26				BOR1_ARATH	Anionexchange;Iontransport;Membrane;Transmembrane;Transport,Boron transporter 1.	0	GO_ID:28854	TAIR|gene:2041318 SPTR:Q8VYR7 symbol:AT2G47160.1 [GO:0015380 "anion exchanger activity" evidence=ISS] InterPro:IPR011531 Pfam:PF00955 EMBL:AY070067 EMBL:AB073713 EMBL:AY096436 EMBL:BT000732 SPTR:Q8VYR7	0
chr1.CM0122.46	3.1.3.35	SLC4A1, EPB3 solute carrier family 4, anion exchanger, member 1 [TC:2.A.31.1]	rno:24779	Slc4a1; solute carrier family 4, member 1 [KO:K06573]	1e-26				BOR1_ARATH	Anionexchange;Iontransport;Membrane;Transmembrane;Transport,Boron transporter 1.	0	GO_ID:28854	TAIR|gene:2041318 SPTR:Q8VYR7 symbol:AT2G47160.1 [GO:0015380 "anion exchanger activity" evidence=ISS] InterPro:IPR011531 Pfam:PF00955 EMBL:AY070067 EMBL:AB073713 EMBL:AY096436 EMBL:BT000732 SPTR:Q8VYR7	0
Ljwgs_042911.1	99.1.4.550	GO_ID:23515							ENL1_ARATH	Glycoprotein;GPI-anchor;Lipoprotein;Membrane;Signal,Early nodulin-like protein 1 precursor (Phytocyanin-like protein).	2e-46	GO_ID:23515	TAIR|gene:3693914 SPTR:Q9SK27 symbol:AT2G25060.1 [GO:0031225 "anchored to membrane" evidence=TAS] [GO:0005489 "electron transporter activity" evidence=ISS] [GO:0005507 "copper ion binding" evidence=ISS] [GO:0006118 "electron transport" evidence=ISS] InterPro:IPR003245 Pfam:PF02298 ProDom:PD003122 HSSP:O82080 EMBL:AC006585 EMBL:BT010405 PIR:G84643 SPTR:Q9SK27	6e-47
Ljwgs_042911.1	99.1.3.2.1372	ENL1_ARATH							ENL1_ARATH	Glycoprotein;GPI-anchor;Lipoprotein;Membrane;Signal,Early nodulin-like protein 1 precursor (Phytocyanin-like protein).	2e-46	GO_ID:23515	TAIR|gene:3693914 SPTR:Q9SK27 symbol:AT2G25060.1 [GO:0031225 "anchored to membrane" evidence=TAS] [GO:0005489 "electron transporter activity" evidence=ISS] [GO:0005507 "copper ion binding" evidence=ISS] [GO:0006118 "electron transport" evidence=ISS] InterPro:IPR003245 Pfam:PF02298 ProDom:PD003122 HSSP:O82080 EMBL:AC006585 EMBL:BT010405 PIR:G84643 SPTR:Q9SK27	6e-47
chr3.CM0112.22	99.1.4.298	GO_ID:28348							LAX5_MEDTR	Amino-acidtransport;Auxinsignalingpathway;Glycoprotein;Membrane;Symport;Transmembrane;Transport,Auxin transporter-like protein 5 (AUX1-like protein 5) (MtLAX5).	0	GO_ID:28348	TAIR|gene:2047101 SPTR:Q9S836 symbol:AT2G21050.1 [GO:0015359 "amino acid permease activity" evidence=ISS] [GO:0005215 "transporter activity" evidence=ISS] [GO:0006865 "amino acid transport" evidence=ISS] [GO:0016020 "membrane" evidence=ISS] InterPro:IPR007087 InterPro:IPR002422 Prosite:PS00028 GO:GO:0006810 GO:GO:0016020 Pfam:PF01490 EMBL:AC006264 EMBL:AY054684 EMBL:AY128714 EMBL:AJ243221 PIR:E84…	0
chr3.CM0112.22	99.1.3.2.353	LAX5_MEDTR							LAX5_MEDTR	Amino-acidtransport;Auxinsignalingpathway;Glycoprotein;Membrane;Symport;Transmembrane;Transport,Auxin transporter-like protein 5 (AUX1-like protein 5) (MtLAX5).	0	GO_ID:28348	TAIR|gene:2047101 SPTR:Q9S836 symbol:AT2G21050.1 [GO:0015359 "amino acid permease activity" evidence=ISS] [GO:0005215 "transporter activity" evidence=ISS] [GO:0006865 "amino acid transport" evidence=ISS] [GO:0016020 "membrane" evidence=ISS] InterPro:IPR007087 InterPro:IPR002422 Prosite:PS00028 GO:GO:0006810 GO:GO:0016020 Pfam:PF01490 EMBL:AC006264 EMBL:AY054684 EMBL:AY128714 EMBL:AJ243221 PIR:E84…	0
Ljwgs_019184.2	99.1.3.2.1236	AECC1_ARATH							AECC1_ARATH	Auxinsignalingpathway;Glycoprotein;Membrane;Transmembrane;Transport,Auxin efflux carrier component 1 (PIN-FORMED protein) (AtPIN1).	2e-88	GO_ID:33676	TAIR|gene:2035036 SPTR:Q9C6B8 symbol:AT1G73590.1 [GO:0005215 "transporter activity" evidence=ISS] [GO:0016020 "membrane" evidence=ISS] [GO:0005737 "cytoplasm" evidence=IDA] Pfam:PF03547 InterPro:IPR004776 TIGRFAMs:TIGR00946 EMBL:AC079676 EMBL:AF089084 EMBL:AF089085 EMBL:AF372950 EMBL:AY093960 PIR:G96762 GeneFarm:3019 SPTR:Q9C6B8	9e-89
Ljwgs_019184.2	99.1.4.5938	GO_ID:33676							AECC1_ARATH	Auxinsignalingpathway;Glycoprotein;Membrane;Transmembrane;Transport,Auxin efflux carrier component 1 (PIN-FORMED protein) (AtPIN1).	2e-88	GO_ID:33676	TAIR|gene:2035036 SPTR:Q9C6B8 symbol:AT1G73590.1 [GO:0005215 "transporter activity" evidence=ISS] [GO:0016020 "membrane" evidence=ISS] [GO:0005737 "cytoplasm" evidence=IDA] Pfam:PF03547 InterPro:IPR004776 TIGRFAMs:TIGR00946 EMBL:AC079676 EMBL:AF089084 EMBL:AF089085 EMBL:AF372950 EMBL:AY093960 PIR:G96762 GeneFarm:3019 SPTR:Q9C6B8	9e-89
Ljwgs_078710.1	99.1.3.2.1236	AECC1_ARATH							AECC1_ARATH	Auxinsignalingpathway;Glycoprotein;Membrane;Transmembrane;Transport,Auxin efflux carrier component 1 (PIN-FORMED protein) (AtPIN1).	6e-83	GO_ID:33676	TAIR|gene:2035036 SPTR:Q9C6B8 symbol:AT1G73590.1 [GO:0005215 "transporter activity" evidence=ISS] [GO:0016020 "membrane" evidence=ISS] [GO:0005737 "cytoplasm" evidence=IDA] Pfam:PF03547 InterPro:IPR004776 TIGRFAMs:TIGR00946 EMBL:AC079676 EMBL:AF089084 EMBL:AF089085 EMBL:AF372950 EMBL:AY093960 PIR:G96762 GeneFarm:3019 SPTR:Q9C6B8	2e-83
Ljwgs_078710.1	99.1.4.5938	GO_ID:33676							AECC1_ARATH	Auxinsignalingpathway;Glycoprotein;Membrane;Transmembrane;Transport,Auxin efflux carrier component 1 (PIN-FORMED protein) (AtPIN1).	6e-83	GO_ID:33676	TAIR|gene:2035036 SPTR:Q9C6B8 symbol:AT1G73590.1 [GO:0005215 "transporter activity" evidence=ISS] [GO:0016020 "membrane" evidence=ISS] [GO:0005737 "cytoplasm" evidence=IDA] Pfam:PF03547 InterPro:IPR004776 TIGRFAMs:TIGR00946 EMBL:AC079676 EMBL:AF089084 EMBL:AF089085 EMBL:AF372950 EMBL:AY093960 PIR:G96762 GeneFarm:3019 SPTR:Q9C6B8	2e-83
gi13539544	3.1.2.8	NARK nitrate transporter NarK [COG:COG2223] [TC:2.A.1.8]	cdi:DIP0502	narK; putative nitrate/nitrite transport system integral membrane protein [KO:K02575]	1e-14	BH0612	COG2223	9e-24	CRNA_EMENI	Membrane;Nitrateassimilation;Transmembrane;Transport,Nitrate transporter (Nitrate permease).	4e-22	GO_ID:15859	TAIR|gene:2159279 SPTR:Q9FJH8 symbol:AT5G60770.1 [GO:0015112 "nitrate transporter activity" evidence=ISS] Pfam:PF07690 InterPro:IPR007114 GO:GO:0006810 PROSITE:PS50850 InterPro:IPR011701 EMBL:AB015472 SPTR:Q9FJH8	0
Ljwgs_088447.2	3.1.3.65	KUP KUP system potassium uptake protein [COG:COG3158] [TC:2.A.72]	ath:At2g40540	T2P4.11; potassium transporter, putative (KT2) [KO:K03549]	4e-19	VCA0529	COG3158	2e-12	POT5_ARATH	Glycoprotein;Iontransport;Membrane;Multigenefamily;Potassium;Potassiumtransport;Transmembrane;Transport,Potassium transporter 5 (AtPOT5) (AtHAK1) (AtHAK5).	5e-35	GO_ID:46175	TAIR|gene:2142109 SPTR:Q9M7K4 symbol:AT4G13420.1 [GO:0015079 "potassium ion transporter activity" evidence=ISS] [GO:0006813 "potassium ion transport" evidence=IC] InterPro:IPR003855 Pfam:PF02705 TIGRFAMs:TIGR00794 EMBL:AL161536 EMBL:AL049608 EMBL:AF129478 PIR:T06299 GeneFarm:2399 SPTR:Q9M7K4	2e-35
Ljwgs_010910.1	3.1.3.65	KUP KUP system potassium uptake protein [COG:COG3158] [TC:2.A.72]	ath:At2g40540	T2P4.11; potassium transporter, putative (KT2) [KO:K03549]	7e-45	CC0131	COG3158	5e-16	POT6_ARATH	Iontransport;Membrane;Multigenefamily;Potassium;Potassiumtransport;Transmembrane;Transport,Potassium transporter 6 (AtPOT6) (AtHAK6).	8e-46	GO_ID:13250	TAIR|gene:2016138 SPTR:Q8W4I4 symbol:AT1G70300.1 [GO:0015079 "potassium ion transporter activity" evidence=ISS] [GO:0006813 "potassium ion transport" evidence=IC] InterPro:IPR003855 Pfam:PF02705 InterPro:IPR010983 TIGRFAMs:TIGR00794 EMBL:AC003671 EMBL:AY062542 EMBL:AY093328 EMBL:AF129482 PIR:T01493 SPTR:Q8W4I4	3e-46
Ljwgs_057813.1.1	3.1.3.22	TC.POT proton-dependent oligopeptide transporter, POT family [COG:COG3104] [TC:2.A.17]	ddi:DDB0189610	hypothetical protein [KO:K03305]	7e-10				CHL1_ARATH	Herbicideresistance;Membrane;Nitrateassimilation;Symport;Transmembrane;Transport,Nitrate/chlorate transporter.	5e-34	GO_ID:31850	TAIR|gene:2025885 SPTR:Q93VV5 symbol:AT1G59740.1 [GO:0005215 "transporter activity" evidence=ISS] [GO:0006857 "oligopeptide transport" evidence=ISS] [GO:0016020 "membrane" evidence=ISS] InterPro:IPR000109 Pfam:PF00854 GO:GO:0006810 GO:GO:0016020 PROSITE:PS01022 EMBL:AY051041 EMBL:AY035037 SPTR:Q93VV5	2e-76
chr1.CM0010.18	99.1.4.4655	GO_ID:19584										GO_ID:19584	TAIR|gene:3440978 SPTR:Q9LZC2 symbol:AT5G03870.1 [GO:0008372 "cellular component unknown" evidence=ND] [GO:0005489 "electron transporter activity" evidence=ISS] [GO:0006118 "electron transport" evidence=ISS] Pfam:PF00462 InterPro:IPR002109 EMBL:AL162873 EMBL:AB005235 PIR:T48414 SPTR:Q9LZC2	3e-73
Ljwgs_023292.1	99.1.4.8596	GO_ID:22676							BOR2_ARATH	Anionexchange;Iontransport;Membrane;Transmembrane;Transport,Putative boron transporter 2.	3e-21	GO_ID:22676	TAIR|gene:2098032 SPTR:Q9M1P7 symbol:AT3G62270.1 [GO:0015380 "anion exchanger activity" evidence=ISS] InterPro:IPR011531 Pfam:PF00955 EMBL:AL138651 EMBL:AY074323 EMBL:AY096485 PIR:T48019 SPTR:Q9M1P7	1e-21
Ljwgs_023292.1	99.1.3.2.3952	BOR2_ARATH							BOR2_ARATH	Anionexchange;Iontransport;Membrane;Transmembrane;Transport,Putative boron transporter 2.	3e-21	GO_ID:22676	TAIR|gene:2098032 SPTR:Q9M1P7 symbol:AT3G62270.1 [GO:0015380 "anion exchanger activity" evidence=ISS] InterPro:IPR011531 Pfam:PF00955 EMBL:AL138651 EMBL:AY074323 EMBL:AY096485 PIR:T48019 SPTR:Q9M1P7	1e-21
Ljwgs_026989.1	3.1.3.65	KUP KUP system potassium uptake protein [COG:COG3158] [TC:2.A.72]	ath:At2g40540	T2P4.11; potassium transporter, putative (KT2) [KO:K03549]	2e-147	PA0917	COG3158	5e-47	POT8_ARATH	Glycoprotein;Iontransport;Membrane;Multigenefamily;Potassium;Potassiumtransport;Transmembrane;Transport,Potassium transporter 8 (AtPOT8) (AtHAK8).	1e-173	GO_ID:32729	TAIR|gene:2185514 SPTR:Q9M7J9 symbol:AT5G14880.1 [GO:0015079 "potassium ion transporter activity" evidence=ISS] [GO:0006813 "potassium ion transport" evidence=IC] InterPro:IPR003855 Pfam:PF02705 InterPro:IPR010983 TIGRFAMs:TIGR00794 EMBL:AL391149 EMBL:AF129483 PIR:T51433 SPTR:Q9M7J9	5e-174
Ljwgs_046909.1	99.1.4.5939	GO_ID:32443										GO_ID:32443	TAIR|gene:2201800 SPTR:O82083 symbol:AT1G08500.1 [GO:0031225 "anchored to membrane" evidence=TAS] [GO:0005489 "electron transporter activity" evidence=ISS] [GO:0005507 "copper ion binding" evidence=ISS] [GO:0006118 "electron transport" evidence=ISS] InterPro:IPR003245 Pfam:PF02298 ProDom:PD003122 EMBL:AC006932 EMBL:U76300 EMBL:AY064634 EMBL:AF370470 PIR:A86218 HSSP:P29602 SPTR:O82083	3e-18
chr3.TM1367.14	3.1.3.22	TC.POT proton-dependent oligopeptide transporter, POT family [COG:COG3104] [TC:2.A.17]	rno:246280	Slc15a4; peptide/histidine transporter [KO:K03305]	2e-19				PTR2_ARATH	Membrane;Peptidetransport;Proteintransport;Transmembrane;Transport,Peptide transporter PTR2 (Histidine transporting protein).	5e-69	GO_ID:24349	TAIR|gene:2206990 SPTR:Q9C7U1 symbol:AT1G72140.1 [GO:0005215 "transporter activity" evidence=ISS] [GO:0006857 "oligopeptide transport" evidence=ISS] [GO:0016020 "membrane" evidence=ISS] InterPro:IPR000109 Pfam:PF00854 GO:GO:0016020 EMBL:AC067754 EMBL:BT015165 PIR:G96744 SPTR:Q9C7U1	5e-78
Ljwgs_007589.1	3.1.3.6	TC.ZIP zinc transporer, ZIP family [COG:COG0428] [TC:2.A.5]	ath:At3g20870	MOE17.18; metal transporter family protein [KO:K07238]	2e-60	Cj0263	COG0428	9e-21	ZUPT_XANCP	Completeproteome;Iontransport;Membrane;Transmembrane;Transport;Zinc;Zinctransport,Zinc transporter zupT.	1e-21	GO_ID:51559	TAIR|gene:2091920 SPTR:Q940Q3 symbol:AT3G20870.1 [GO:0016020 "membrane" evidence=ISS] [GO:0030001 "metal ion transport" evidence=ISS] [GO:0046873 "metal ion transporter activity" evidence=ISS] InterPro:IPR003689 Pfam:PF02535 GO:GO:0006810 GO:GO:0016020 EMBL:AY054189 EMBL:BT006342 SPTR:Q940Q3	4e-61
Ljwgs_011950.1	99.1.4.184	GO_ID:1680							AECC3_ARATH	Auxinsignalingpathway;Glycoprotein;Membrane;Transmembrane;Transport,Auxin efflux carrier component 3 (AtPIN3).	1e-150	GO_ID:1680	TAIR|gene:2013974 SPTR:Q9S7Z8 symbol:AT1G70940.1 [GO:0005215 "transporter activity" evidence=ISS] [GO:0009672 "auxin:hydrogen symporter activity" evidence=ISS] [GO:0009926 "auxin polar transport" evidence=ISS] Pfam:PF03547 InterPro:IPR004776 TIGRFAMs:TIGR00946 EMBL:AC008148 EMBL:AF087818 EMBL:AY136327 EMBL:BT002085 PIR:G96733 GeneFarm:3021 SPTR:Q9S7Z8	6e-151
Ljwgs_011950.1	99.1.3.2.550	AECC3_ARATH							AECC3_ARATH	Auxinsignalingpathway;Glycoprotein;Membrane;Transmembrane;Transport,Auxin efflux carrier component 3 (AtPIN3).	1e-150	GO_ID:1680	TAIR|gene:2013974 SPTR:Q9S7Z8 symbol:AT1G70940.1 [GO:0005215 "transporter activity" evidence=ISS] [GO:0009672 "auxin:hydrogen symporter activity" evidence=ISS] [GO:0009926 "auxin polar transport" evidence=ISS] Pfam:PF03547 InterPro:IPR004776 TIGRFAMs:TIGR00946 EMBL:AC008148 EMBL:AF087818 EMBL:AY136327 EMBL:BT002085 PIR:G96733 GeneFarm:3021 SPTR:Q9S7Z8	6e-151
Ljwgs_046844.2	3.1.3.22	TC.POT proton-dependent oligopeptide transporter, POT family [COG:COG3104] [TC:2.A.17]	rno:246280	Slc15a4; peptide/histidine transporter [KO:K03305]	2e-17				PTR2_ARATH	Membrane;Peptidetransport;Proteintransport;Transmembrane;Transport,Peptide transporter PTR2 (Histidine transporting protein).	3e-43	GO_ID:44528	TAIR|gene:2196799 SPTR:Q8RX77 symbol:AT1G69870.1 [GO:0005215 "transporter activity" evidence=ISS] [GO:0006857 "oligopeptide transport" evidence=ISS] [GO:0016020 "membrane" evidence=ISS] InterPro:IPR000109 Pfam:PF00854 GO:GO:0016020 EMBL:AY090257 EMBL:AY125531 SPTR:Q8RX77	3e-53
chr3.TM1367.12	3.1.3.22	TC.POT proton-dependent oligopeptide transporter, POT family [COG:COG3104] [TC:2.A.17]	hsa:6564	SLC15A1; solute carrier family 15 (oligopeptide transporter), member 1 [KO:K03305]	7e-11				PTR2_ARATH	Membrane;Peptidetransport;Proteintransport;Transmembrane;Transport,Peptide transporter PTR2 (Histidine transporting protein).	5e-16	GO_ID:19510	TAIR|gene:2009541 SPTR:Q9SK99 symbol:AT1G22570.1 [GO:0005215 "transporter activity" evidence=ISS] [GO:0006857 "oligopeptide transport" evidence=ISS] [GO:0016020 "membrane" evidence=ISS] InterPro:IPR000109 Pfam:PF00854 GO:GO:0006810 GO:GO:0016020 PROSITE:PS01022 EMBL:AC006551 PIR:B86359 SPTR:Q9SK99	1e-24
Ljwgs_021113.1	3.1.3.65	KUP KUP system potassium uptake protein [COG:COG3158] [TC:2.A.72]	ath:At2g40540	T2P4.11; potassium transporter, putative (KT2) [KO:K03549]	2e-111	mll1416	COG3158	8e-61	POT5_ARATH	Glycoprotein;Iontransport;Membrane;Multigenefamily;Potassium;Potassiumtransport;Transmembrane;Transport,Potassium transporter 5 (AtPOT5) (AtHAK1) (AtHAK5).	8e-151	GO_ID:46175	TAIR|gene:2142109 SPTR:Q9M7K4 symbol:AT4G13420.1 [GO:0015079 "potassium ion transporter activity" evidence=ISS] [GO:0006813 "potassium ion transport" evidence=IC] InterPro:IPR003855 Pfam:PF02705 TIGRFAMs:TIGR00794 EMBL:AL161536 EMBL:AL049608 EMBL:AF129478 PIR:T06299 GeneFarm:2399 SPTR:Q9M7K4	3e-151
chr3.TM1367.12.1	99.1.4.7760	GO_ID:21706							PTR2_ARATH	Membrane;Peptidetransport;Proteintransport;Transmembrane;Transport,Peptide transporter PTR2 (Histidine transporting protein).	7e-13	GO_ID:21706	TAIR|gene:2030325 SPTR:Q9C7H5 symbol:AT1G72120.1 [GO:0005215 "transporter activity" evidence=ISS] [GO:0006857 "oligopeptide transport" evidence=ISS] [GO:0016020 "membrane" evidence=ISS] InterPro:IPR000109 Pfam:PF00854 GO:GO:0006810 GO:GO:0016020 PROSITE:PS01022 EMBL:AC069273 PIR:E96744 SPTR:Q9C7H5	6e-22
chr3.TM1367.12.1	99.1.3.2.554	PTR2_ARATH							PTR2_ARATH	Membrane;Peptidetransport;Proteintransport;Transmembrane;Transport,Peptide transporter PTR2 (Histidine transporting protein).	7e-13	GO_ID:21706	TAIR|gene:2030325 SPTR:Q9C7H5 symbol:AT1G72120.1 [GO:0005215 "transporter activity" evidence=ISS] [GO:0006857 "oligopeptide transport" evidence=ISS] [GO:0016020 "membrane" evidence=ISS] InterPro:IPR000109 Pfam:PF00854 GO:GO:0006810 GO:GO:0016020 PROSITE:PS01022 EMBL:AC069273 PIR:E96744 SPTR:Q9C7H5	6e-22
Ljwgs_009447.1	99.1.3.2.404	SUT13_ARATH							SUT13_ARATH	Membrane;Multigenefamily;Sulfatetransport;Symport;Transmembrane;Transport,Sulfate transporter 1.3.	1e-35	GO_ID:52487	TAIR|gene:2030605 SPTR:Q9FEP7 symbol:AT1G22150.1 [GO:0015116 "sulfate transporter activity" evidence=ISS] InterPro:IPR001902 Pfam:PF00916 InterPro:IPR002645 Pfam:PF01740 TIGRFAMs:TIGR00815 PROSITE:PS01130 PROSITE:PS50801 EMBL:AC069252 EMBL:AB049624 PIR:B86354 GeneFarm:2694 SPTR:Q9FEP7	3e-36
Ljwgs_009447.1	99.1.4.5007	GO_ID:52487							SUT13_ARATH	Membrane;Multigenefamily;Sulfatetransport;Symport;Transmembrane;Transport,Sulfate transporter 1.3.	1e-35	GO_ID:52487	TAIR|gene:2030605 SPTR:Q9FEP7 symbol:AT1G22150.1 [GO:0015116 "sulfate transporter activity" evidence=ISS] InterPro:IPR001902 Pfam:PF00916 InterPro:IPR002645 Pfam:PF01740 TIGRFAMs:TIGR00815 PROSITE:PS01130 PROSITE:PS50801 EMBL:AC069252 EMBL:AB049624 PIR:B86354 GeneFarm:2694 SPTR:Q9FEP7	3e-36
Ljwgs_042203.1	99.1.4.7225	GO_ID:54779							LAX2_MEDTR	Amino-acidtransport;Auxinsignalingpathway;Glycoprotein;Membrane;Symport;Transmembrane;Transport,Auxin transporter-like protein 2 (AUX1-like protein 2) (MtLAX2).	3e-92	GO_ID:54779	TAIR|gene:2150088 SPTR:Q9LFB2 symbol:AT5G01240.1 [GO:0005215 "transporter activity" evidence=ISS] [GO:0006865 "amino acid transport" evidence=ISS] [GO:0016020 "membrane" evidence=ISS] InterPro:IPR002422 InterPro:IPR002040 GO:GO:0006810 GO:GO:0016020 Pfam:PF01490 PROSITE:PS00267 EMBL:AL137189 PIR:T45964 SPTR:Q9LFB2	2e-89
Ljwgs_042203.1	99.1.3.2.741	LAX2_MEDTR							LAX2_MEDTR	Amino-acidtransport;Auxinsignalingpathway;Glycoprotein;Membrane;Symport;Transmembrane;Transport,Auxin transporter-like protein 2 (AUX1-like protein 2) (MtLAX2).	3e-92	GO_ID:54779	TAIR|gene:2150088 SPTR:Q9LFB2 symbol:AT5G01240.1 [GO:0005215 "transporter activity" evidence=ISS] [GO:0006865 "amino acid transport" evidence=ISS] [GO:0016020 "membrane" evidence=ISS] InterPro:IPR002422 InterPro:IPR002040 GO:GO:0006810 GO:GO:0016020 Pfam:PF01490 PROSITE:PS00267 EMBL:AL137189 PIR:T45964 SPTR:Q9LFB2	2e-89
chr3.CM0155.7	99.1.4.1182	GO_ID:21730							BCP_PEA	Copper;Electrontransport;Glycoprotein;Metal-binding;Signal;Transport,Blue copper protein precursor.	1e-17	GO_ID:21730	TAIR|gene:2062524 SPTR:O82081 symbol:AT2G32300 [GO:0031225 "anchored to membrane" evidence=TAS] [GO:0005489 "electron transporter activity" evidence=ISS] [GO:0005507 "copper ion binding" evidence=ISS] [GO:0006118 "electron transport" evidence=ISS] InterPro:IPR003245 InterPro:IPR000923 Pfam:PF02298 ProDom:PD003122 PROSITE:PS00196 HSSP:P29602 EMBL:AC005700 EMBL:U76298 PIR:D84731 SPTR:O82081	4e-31
chr3.CM0155.7	99.1.3.2.2474	BCP_PEA							BCP_PEA	Copper;Electrontransport;Glycoprotein;Metal-binding;Signal;Transport,Blue copper protein precursor.	1e-17	GO_ID:21730	TAIR|gene:2062524 SPTR:O82081 symbol:AT2G32300 [GO:0031225 "anchored to membrane" evidence=TAS] [GO:0005489 "electron transporter activity" evidence=ISS] [GO:0005507 "copper ion binding" evidence=ISS] [GO:0006118 "electron transport" evidence=ISS] InterPro:IPR003245 InterPro:IPR000923 Pfam:PF02298 ProDom:PD003122 PROSITE:PS00196 HSSP:P29602 EMBL:AC005700 EMBL:U76298 PIR:D84731 SPTR:O82081	4e-31
Ljwgs_047698.1	3.1.3.65	KUP KUP system potassium uptake protein [COG:COG3158] [TC:2.A.72]	ath:At2g40540	T2P4.11; potassium transporter, putative (KT2) [KO:K03549]	1e-38				HAK16_ORYSA	Iontransport;Membrane;Potassium;Potassiumtransport;Transmembrane;Transport,Probable potassium transporter 16 (OsHAK16).	6e-64	GO_ID:46175	TAIR|gene:2142109 SPTR:Q9M7K4 symbol:AT4G13420.1 [GO:0015079 "potassium ion transporter activity" evidence=ISS] [GO:0006813 "potassium ion transport" evidence=IC] InterPro:IPR003855 Pfam:PF02705 TIGRFAMs:TIGR00794 EMBL:AL161536 EMBL:AL049608 EMBL:AF129478 PIR:T06299 GeneFarm:2399 SPTR:Q9M7K4	5e-61
chr1.CM0206.152	3.1.3.22	TC.POT proton-dependent oligopeptide transporter, POT family [COG:COG3104] [TC:2.A.17]	rno:246280	Slc15a4; peptide/histidine transporter [KO:K03305]	2e-13				CHL1_ARATH	Herbicideresistance;Membrane;Nitrateassimilation;Symport;Transmembrane;Transport,Nitrate/chlorate transporter.	3e-40	GO_ID:37292	TAIR|gene:2080234 SPTR:Q9M390 symbol:AT3G54140.1 [GO:0005215 "transporter activity" evidence=ISS] [GO:0006857 "oligopeptide transport" evidence=ISS] [GO:0016020 "membrane" evidence=ISS] InterPro:IPR000109 Pfam:PF00854 GO:GO:0006810 GO:GO:0016020 PROSITE:PS01022 PROSITE:PS01023 EMBL:AL132957 EMBL:AY084773 EMBL:AF360155 EMBL:AY113884 PIR:T47573 SPTR:Q9M390	1e-44
Ljwgs_144365.1	99.1.4.7729	GO_ID:48973										GO_ID:48973	TAIR|gene:3687636 SPTR:Q9S735 symbol:AT1G76430.1 [GO:0015114 "phosphate transporter activity" evidence=ISS] [GO:0005351 "sugar porter activity" evidence=ISS] [GO:0015144 "carbohydrate transporter activity" evidence=ISS] [GO:0016020 "membrane" evidence=ISS] Interpro:IPR005829 InterPro:IPR007114 InterPro:IPR005828 Pfam:PF00083 GO:GO:0006810 GO:GO:0016020 PROSITE:PS50850 PROSITE:PS00217 EMBL:AC01239…	2e-11
Ljwgs_098535.1	3.1.1.38	ABC.MR putative ABC transport system ATP-binding protein [COG:COG1132 COG2274] [TC:3.A.1.21 3.A.1.106 3.A.1.110 3.A.1.112 3.A.1.113 3.A.1.117]	ddi:DDB0201629	abcB3; ABC transporter B family protein [KO:K05658]	1e-51	YPL270w	COG1132	7e-27	MDR3_HUMAN	ATP-binding;Diseasemutation;Glycoprotein;Membrane;Multigenefamily;Nucleotide-binding;Polymorphism;Repeat;Transmembrane;Transport,Multidrug resistance protein 3 (P-glycoprotein 3).	7e-50	GO_ID:36704	TAIR|gene:2196144 SPTR:Q9FWX7 symbol:AT1G02520.1 [GO:0042626 "ATPase activity, coupled to transmembrane movement of substances" evidence=ISS] InterPro:IPR003593 InterPro:IPR003439 InterPro:IPR001140 Pfam:PF00664 Pfam:PF00005 InterPro:IPR011527 Prosite:PS00211 SMART:SM00382 ProDom:PD000006 PROSITE:PS50893 GO:GO:0006810 PROSITE:PS50929 HSSP:P08716 EMBL:AC022521 PIR:E86155 SPTR:Q9FWX7	2e-102
Ljwgs_098535.1	3.3.10.106	ABCB1 ATP-binding cassette, subfamily B (MDR/TAP), member 1 [TC:3.A.1.201 3.A.1.209]	ddi:DDB0201629	abcB3; ABC transporter B family protein [KO:K05658]	1e-51	YPL270w	COG1132	7e-27	MDR3_HUMAN	ATP-binding;Diseasemutation;Glycoprotein;Membrane;Multigenefamily;Nucleotide-binding;Polymorphism;Repeat;Transmembrane;Transport,Multidrug resistance protein 3 (P-glycoprotein 3).	7e-50	GO_ID:36704	TAIR|gene:2196144 SPTR:Q9FWX7 symbol:AT1G02520.1 [GO:0042626 "ATPase activity, coupled to transmembrane movement of substances" evidence=ISS] InterPro:IPR003593 InterPro:IPR003439 InterPro:IPR001140 Pfam:PF00664 Pfam:PF00005 InterPro:IPR011527 Prosite:PS00211 SMART:SM00382 ProDom:PD000006 PROSITE:PS50893 GO:GO:0006810 PROSITE:PS50929 HSSP:P08716 EMBL:AC022521 PIR:E86155 SPTR:Q9FWX7	2e-102
Ljwgs_098535.1	3.1.1.33	ABCC-BAC ATP-binding casette, subfamily C, bacterial [COG:COG4988 COG4987 COG1132 COG2274] [TC:3.A.1.110 3.A.1.112]	ddi:DDB0201629	abcB3; ABC transporter B family protein [KO:K05658]	1e-51	YPL270w	COG1132	7e-27	MDR3_HUMAN	ATP-binding;Diseasemutation;Glycoprotein;Membrane;Multigenefamily;Nucleotide-binding;Polymorphism;Repeat;Transmembrane;Transport,Multidrug resistance protein 3 (P-glycoprotein 3).	7e-50	GO_ID:36704	TAIR|gene:2196144 SPTR:Q9FWX7 symbol:AT1G02520.1 [GO:0042626 "ATPase activity, coupled to transmembrane movement of substances" evidence=ISS] InterPro:IPR003593 InterPro:IPR003439 InterPro:IPR001140 Pfam:PF00664 Pfam:PF00005 InterPro:IPR011527 Prosite:PS00211 SMART:SM00382 ProDom:PD000006 PROSITE:PS50893 GO:GO:0006810 PROSITE:PS50929 HSSP:P08716 EMBL:AC022521 PIR:E86155 SPTR:Q9FWX7	2e-102
Ljwgs_098535.1	3.1.1.31.6	ABCB1 ATP-binding cassette, subfamily B (MDR/TAP), member 1	ddi:DDB0201629	abcB3; ABC transporter B family protein [KO:K05658]	1e-51	YPL270w	COG1132	7e-27	MDR3_HUMAN	ATP-binding;Diseasemutation;Glycoprotein;Membrane;Multigenefamily;Nucleotide-binding;Polymorphism;Repeat;Transmembrane;Transport,Multidrug resistance protein 3 (P-glycoprotein 3).	7e-50	GO_ID:36704	TAIR|gene:2196144 SPTR:Q9FWX7 symbol:AT1G02520.1 [GO:0042626 "ATPase activity, coupled to transmembrane movement of substances" evidence=ISS] InterPro:IPR003593 InterPro:IPR003439 InterPro:IPR001140 Pfam:PF00664 Pfam:PF00005 InterPro:IPR011527 Prosite:PS00211 SMART:SM00382 ProDom:PD000006 PROSITE:PS50893 GO:GO:0006810 PROSITE:PS50929 HSSP:P08716 EMBL:AC022521 PIR:E86155 SPTR:Q9FWX7	2e-102
Ljwgs_098535.1	3.1.1.31.13	ABCB-BAC ATP-binding casette, subfamily B, bacterial [COG:COG1132 COG2274 COG5265] [TC:3.A.1.21 3.A.1.106 3.A.1.109 3.A.1.117]	ddi:DDB0201629	abcB3; ABC transporter B family protein [KO:K05658]	1e-51	YPL270w	COG1132	7e-27	MDR3_HUMAN	ATP-binding;Diseasemutation;Glycoprotein;Membrane;Multigenefamily;Nucleotide-binding;Polymorphism;Repeat;Transmembrane;Transport,Multidrug resistance protein 3 (P-glycoprotein 3).	7e-50	GO_ID:36704	TAIR|gene:2196144 SPTR:Q9FWX7 symbol:AT1G02520.1 [GO:0042626 "ATPase activity, coupled to transmembrane movement of substances" evidence=ISS] InterPro:IPR003593 InterPro:IPR003439 InterPro:IPR001140 Pfam:PF00664 Pfam:PF00005 InterPro:IPR011527 Prosite:PS00211 SMART:SM00382 ProDom:PD000006 PROSITE:PS50893 GO:GO:0006810 PROSITE:PS50929 HSSP:P08716 EMBL:AC022521 PIR:E86155 SPTR:Q9FWX7	2e-102
Ljwgs_016286.1	3.1.3.65	KUP KUP system potassium uptake protein [COG:COG3158] [TC:2.A.72]	ath:At2g40540	T2P4.11; potassium transporter, putative (KT2) [KO:K03549]	0	XF1903	COG3158	3e-41	POT2_ARATH	Iontransport;Membrane;Multigenefamily;Potassium;Potassiumtransport;Transmembrane;Transport,Potassium transporter 2 (AtPOT2) (AtKUP2) (AtKT2).	0	GO_ID:7570	TAIR|gene:2061837 SPTR:O22881 symbol:AT2G40540.1 [GO:0015079 "potassium ion transporter activity" evidence=ISS;TAS] [GO:0006813 "potassium ion transport" evidence=IC] [GO:0016020 "membrane" evidence=NAS] InterPro:IPR003855 Pfam:PF02705 InterPro:IPR010983 TIGRFAMs:TIGR00794 EMBL:AC002336 EMBL:AF012657 EMBL:BT004049 EMBL:BT005048 PIR:G84830 GeneFarm:2394 SPTR:O22881	0
chr2.TM1517.14	3.1.3.61	TC.MATE multidrug resistance protein, MATE family [COG:COG0534] [TC:2.A.66.1]	vfi:VF1415	Na(+) driven multidrug efflux pump [KO:K03327]	2e-27	YDR338c	COG0534	2e-38	TT12_ARATH	Flavonoidbiosynthesis;Membrane;Repeat;Transmembrane;Transport;Vacuole,TRANSPARENT TESTA 12 protein.	0	GO_ID:45751	TAIR|gene:2077724 SPTR:Q9LYT3 symbol:AT3G59030.1 [GO:0005215 "transporter activity" evidence=ISS] [GO:0015297 "antiporter activity" evidence=ISS] [GO:0016020 "membrane" evidence=ISS] InterPro:IPR002528 Pfam:PF01554 TIGRFAMs:TIGR00797 EMBL:AL163527 EMBL:AJ294464 EMBL:AY088768 PIR:T47785 SPTR:Q9LYT3	0
Ljwgs_018201.2	99.1.4.6882	GO_ID:11538							PATL1_ARATH	Cellcycle;Celldivision;Coiledcoil;Lipid-binding;Membrane;Transport,Patellin-1.	1e-36	GO_ID:11538	TAIR|gene:2207000 SPTR:Q9C7U0 symbol:AT1G72150.1 [GO:0005215 "transporter activity" evidence=ISS] [GO:0006810 "transport" evidence=ISS] PFAM:PF03765 InterPro:IPR000348 GO:GO:0016020 InterPro:IPR001251 SMART:SM00516 PROSITE:PS50191 InterPro:IPR008273 Pfam:PF00650 InterPro:IPR009038 Pfam:PF01105 PROSITE:PS50866 EMBL:AC067754 EMBL:AY045913 EMBL:AY113865 PIR:H96744 SPTR:Q9C7U0	4e-37
Ljwgs_018201.2	99.1.3.2.3061	PATL1_ARATH							PATL1_ARATH	Cellcycle;Celldivision;Coiledcoil;Lipid-binding;Membrane;Transport,Patellin-1.	1e-36	GO_ID:11538	TAIR|gene:2207000 SPTR:Q9C7U0 symbol:AT1G72150.1 [GO:0005215 "transporter activity" evidence=ISS] [GO:0006810 "transport" evidence=ISS] PFAM:PF03765 InterPro:IPR000348 GO:GO:0016020 InterPro:IPR001251 SMART:SM00516 PROSITE:PS50191 InterPro:IPR008273 Pfam:PF00650 InterPro:IPR009038 Pfam:PF01105 PROSITE:PS50866 EMBL:AC067754 EMBL:AY045913 EMBL:AY113865 PIR:H96744 SPTR:Q9C7U0	4e-37
Ljwgs_030895.1	3.1.2.1.2	ARAE arabinose-proton symporter	cac:CAC1339	araE; possible sugar-proton symporter [KO:K02100]	9e-25	BS_yxcC	COG0477	3e-30	MYCT_RAT	Glycoprotein;Membrane;Sugartransport;Transmembrane;Transport,Proton myo-inositol cotransporter (H(+)-myo-inositol cotransporter) (Hmit).	4e-56	GO_ID:23819	TAIR|gene:2009831 SPTR:Q9C757 symbol:AT1G30220.1 [GO:0015144 "carbohydrate transporter activity" evidence=ISS] [GO:0005351 "sugar porter activity" evidence=ISS] [GO:0016020 "membrane" evidence=ISS] Interpro:IPR005829 InterPro:IPR007114 InterPro:IPR005828 InterPro:IPR002345 InterPro:IPR003663 Pfam:PF00083 GO:GO:0016020 PRINTS:PR00171 PROSITE:PS50850 PROSITE:PS00216 PROSITE:PS00217 PROSITE:PS00213 …	8e-130
chr1.CM0248.10	99.1.3.2.422	Y326_METJA				TM0594	COG2252	5e-61	Y326_METJA	Completeproteome;Hypotheticalprotein;Membrane;Transmembrane,Hypothetical protein MJ0326.	8e-50	GO_ID:3547	TAIR|gene:2157751 SPTR:Q9FGR5 symbol:AT5G50300.1 [GO:0005215 "transporter activity" evidence=ISS] [GO:0006810 "transport" evidence=ISS] [GO:0016020 "membrane" evidence=ISS] Pfam:Pf00860 InterPro:IPR006043 GO:GO:0006810 GO:GO:0016020 EMBL:AB024031 SPTR:Q9FGR5	4e-138
chr1.CM0248.10	99.1.2.189	COG2252				TM0594	COG2252	5e-61	Y326_METJA	Completeproteome;Hypotheticalprotein;Membrane;Transmembrane,Hypothetical protein MJ0326.	8e-50	GO_ID:3547	TAIR|gene:2157751 SPTR:Q9FGR5 symbol:AT5G50300.1 [GO:0005215 "transporter activity" evidence=ISS] [GO:0006810 "transport" evidence=ISS] [GO:0016020 "membrane" evidence=ISS] Pfam:Pf00860 InterPro:IPR006043 GO:GO:0006810 GO:GO:0016020 EMBL:AB024031 SPTR:Q9FGR5	4e-138
chr1.CM0248.10	99.1.4.1817	GO_ID:3547				TM0594	COG2252	5e-61	Y326_METJA	Completeproteome;Hypotheticalprotein;Membrane;Transmembrane,Hypothetical protein MJ0326.	8e-50	GO_ID:3547	TAIR|gene:2157751 SPTR:Q9FGR5 symbol:AT5G50300.1 [GO:0005215 "transporter activity" evidence=ISS] [GO:0006810 "transport" evidence=ISS] [GO:0016020 "membrane" evidence=ISS] Pfam:Pf00860 InterPro:IPR006043 GO:GO:0006810 GO:GO:0016020 EMBL:AB024031 SPTR:Q9FGR5	4e-138
Ljwgs_012520.2	3.1.3.46	The Hydroxy/Aromatic Amino Acid Permease (HAAAP) Family [COG:COG0814] [TC:2.A.42]				YJR001w	COG0814	8e-10	AVT1_YEAST	Amino-acidtransport;Completeproteome;Membrane;Transmembrane;Transport;Vacuole,Vacuolar amino acid transporter 1.	2e-09	GO_ID:15717	TAIR|gene:3702788 SPTR:Q9SV32 symbol:AT3G54830.1 [GO:0015359 "amino acid permease activity" evidence=ISS] [GO:0005279 "amino acid-polyamine transporter activity" evidence=ISS] [GO:0006865 "amino acid transport" evidence=ISS] [GO:0016020 "membrane" evidence=ISS] InterPro:IPR002422 GO:GO:0006810 GO:GO:0016020 Pfam:PF01490 EMBL:AL049655 PIR:T06737 SPTR:Q9SV32	6e-65
Ljwgs_125987.1	99.1.3.2.2344	TT12_ARATH							TT12_ARATH	Flavonoidbiosynthesis;Membrane;Repeat;Transmembrane;Transport;Vacuole,TRANSPARENT TESTA 12 protein.	2e-31	GO_ID:45751	TAIR|gene:2077724 SPTR:Q9LYT3 symbol:AT3G59030.1 [GO:0005215 "transporter activity" evidence=ISS] [GO:0015297 "antiporter activity" evidence=ISS] [GO:0016020 "membrane" evidence=ISS] InterPro:IPR002528 Pfam:PF01554 TIGRFAMs:TIGR00797 EMBL:AL163527 EMBL:AJ294464 EMBL:AY088768 PIR:T47785 SPTR:Q9LYT3	7e-32
Ljwgs_125987.1	99.1.4.5354	GO_ID:45751							TT12_ARATH	Flavonoidbiosynthesis;Membrane;Repeat;Transmembrane;Transport;Vacuole,TRANSPARENT TESTA 12 protein.	2e-31	GO_ID:45751	TAIR|gene:2077724 SPTR:Q9LYT3 symbol:AT3G59030.1 [GO:0005215 "transporter activity" evidence=ISS] [GO:0015297 "antiporter activity" evidence=ISS] [GO:0016020 "membrane" evidence=ISS] InterPro:IPR002528 Pfam:PF01554 TIGRFAMs:TIGR00797 EMBL:AL163527 EMBL:AJ294464 EMBL:AY088768 PIR:T47785 SPTR:Q9LYT3	7e-32
Ljwgs_037968.1	3.1.3.50	TC.AMT ammonium transporter, Amt family [COG:COG0004] [TC:2.A.49]	ypk:y1042	amtB; probable ammonium transporter [KO:K03320]	1e-33	aq_112	COG0004	3e-34	AMT2_ARATH	Ammoniatransport;Membrane;Polymorphism;Transmembrane;Transport,Ammonium transporter 2 (AtAMT2).	8e-97	GO_ID:32309	TIGR_CMR|PSPTO0218 SPTR:Q88B15 symbol:PSPTO0218 "ammonium transporter" [GO:0008519 "ammonium transporter activity" evidence=ISS] [GO:0015696 "ammonium transport" evidence=ISS] InterPro:IPR001905 Pfam:PF00909 GO:GO:0006810 GO:GO:0016020 InterPro:IPR010256 TIGRFAMs:TIGR00836 PROSITE:PS01219 EMBL:AE016856 TIGR:PSPTO0218 SPTR:Q88B15	3e-30
Ljwgs_064272.1	99.1.3.2.1063	MCH1_YARLI							MCH1_YARLI	Completeproteome;Membrane;Transmembrane;Transport;Vacuole,Probable transporter MCH1.	4e-09
Ljwgs_011755.1	3.1.3.53	TC.SULP sulfate permease, SulP family [COG:COG0659] [TC:2.A.53]	spo:SPAC869.05c	probable sulfate permease [KO:K03321]	2e-23	PA1647	COG0659	1e-33	SUT13_ARATH	Membrane;Multigenefamily;Sulfatetransport;Symport;Transmembrane;Transport,Sulfate transporter 1.3.	3e-128	GO_ID:52487	TAIR|gene:2030605 SPTR:Q9FEP7 symbol:AT1G22150.1 [GO:0015116 "sulfate transporter activity" evidence=ISS] InterPro:IPR001902 Pfam:PF00916 InterPro:IPR002645 Pfam:PF01740 TIGRFAMs:TIGR00815 PROSITE:PS01130 PROSITE:PS50801 EMBL:AC069252 EMBL:AB049624 PIR:B86354 GeneFarm:2694 SPTR:Q9FEP7	1e-128
Ljwgs_133042.1	3.3.10.106	ABCB1 ATP-binding cassette, subfamily B (MDR/TAP), member 1 [TC:3.A.1.201 3.A.1.209]	ddi:DDB0201629	abcB3; ABC transporter B family protein [KO:K05658]	3e-11				MDR1_LEIEN	Antibioticresistance;ATP-binding;Glycoprotein;Membrane;Multigenefamily;Nucleotide-binding;Polymorphism;Repeat;Transmembrane;Transport,Multidrug resistance protein 1 (P-glycoprotein 1).	1e-10	GO_ID:4219	TAIR|gene:2057960 SPTR:Q9ZR72 symbol:AT2G36910.1 [GO:0005516 "calmodulin binding" evidence=ISS] InterPro:IPR003593 InterPro:IPR000873 InterPro:IPR003439 InterPro:IPR001140 Pfam:PF00664 Pfam:PF00005 InterPro:IPR011527 Prosite:PS00211 Prosite:PS00455 SMART:SM00382 ProDom:PD000006 PROSITE:PS50893 GO:GO:0006810 PROSITE:PS50929 HSSP:P08716 EMBL:AC006922 EMBL:X61370 PIR:A42150 IntAct:Q9ZR72 SPTR:Q9ZR72	6e-66
Ljwgs_133042.1	3.1.1.31.6	ABCB1 ATP-binding cassette, subfamily B (MDR/TAP), member 1	ddi:DDB0201629	abcB3; ABC transporter B family protein [KO:K05658]	3e-11				MDR1_LEIEN	Antibioticresistance;ATP-binding;Glycoprotein;Membrane;Multigenefamily;Nucleotide-binding;Polymorphism;Repeat;Transmembrane;Transport,Multidrug resistance protein 1 (P-glycoprotein 1).	1e-10	GO_ID:4219	TAIR|gene:2057960 SPTR:Q9ZR72 symbol:AT2G36910.1 [GO:0005516 "calmodulin binding" evidence=ISS] InterPro:IPR003593 InterPro:IPR000873 InterPro:IPR003439 InterPro:IPR001140 Pfam:PF00664 Pfam:PF00005 InterPro:IPR011527 Prosite:PS00211 Prosite:PS00455 SMART:SM00382 ProDom:PD000006 PROSITE:PS50893 GO:GO:0006810 PROSITE:PS50929 HSSP:P08716 EMBL:AC006922 EMBL:X61370 PIR:A42150 IntAct:Q9ZR72 SPTR:Q9ZR72	6e-66
Ljwgs_017819.1	99.1.4.1663	GO_ID:32237							SUT21_ARATH	Glycoprotein;Membrane;Multigenefamily;Sulfatetransport;Symport;Transmembrane;Transport,Sulfate transporter 2.1 (AST68).	6e-60	GO_ID:32237	TAIR|gene:2138560 SPTR:Q9SAY1 symbol:AT4G08620 [GO:0015116 "sulfate transporter activity" evidence=ISS] InterPro:IPR001902 Pfam:PF00916 InterPro:IPR002645 Pfam:PF01740 TIGRFAMs:TIGR00815 PROSITE:PS01130 PROSITE:PS50801 EMBL:AL161512 EMBL:AC002983 EMBL:AB018695 PIR:T00946 PIR:T51839 GeneFarm:2354 SPTR:Q9SAY1	5e-44
Ljwgs_017819.1	99.1.3.2.3876	SUT21_ARATH							SUT21_ARATH	Glycoprotein;Membrane;Multigenefamily;Sulfatetransport;Symport;Transmembrane;Transport,Sulfate transporter 2.1 (AST68).	6e-60	GO_ID:32237	TAIR|gene:2138560 SPTR:Q9SAY1 symbol:AT4G08620 [GO:0015116 "sulfate transporter activity" evidence=ISS] InterPro:IPR001902 Pfam:PF00916 InterPro:IPR002645 Pfam:PF01740 TIGRFAMs:TIGR00815 PROSITE:PS01130 PROSITE:PS50801 EMBL:AL161512 EMBL:AC002983 EMBL:AB018695 PIR:T00946 PIR:T51839 GeneFarm:2354 SPTR:Q9SAY1	5e-44
chr3.CM0282.129	99.1.4.2448	GO_ID:428							ENL2_ARATH	GPI-anchor;Lipoprotein;Membrane;Signal,Early nodulin-like protein 2 precursor (Phytocyanin-like protein).	9e-34	GO_ID:428	TAIR|gene:3439748 SPTR:Q9T076 symbol:AT4G27520 [GO:0031225 "anchored to membrane" evidence=TAS] [GO:0005489 "electron transporter activity" evidence=ISS] [GO:0005507 "copper ion binding" evidence=ISS] [GO:0006118 "electron transport" evidence=ISS] InterPro:IPR003245 HSSP:P00303 Pfam:PF02298 ProDom:PD003122 EMBL:AL161571 EMBL:AF083668 EMBL:AL035602 EMBL:AF325035 EMBL:BT000767 EMBL:AY087260 PIR:T05…	3e-34
chr3.CM0282.129	99.1.3.2.1553	ENL2_ARATH							ENL2_ARATH	GPI-anchor;Lipoprotein;Membrane;Signal,Early nodulin-like protein 2 precursor (Phytocyanin-like protein).	9e-34	GO_ID:428	TAIR|gene:3439748 SPTR:Q9T076 symbol:AT4G27520 [GO:0031225 "anchored to membrane" evidence=TAS] [GO:0005489 "electron transporter activity" evidence=ISS] [GO:0005507 "copper ion binding" evidence=ISS] [GO:0006118 "electron transport" evidence=ISS] InterPro:IPR003245 HSSP:P00303 Pfam:PF02298 ProDom:PD003122 EMBL:AL161571 EMBL:AF083668 EMBL:AL035602 EMBL:AF325035 EMBL:BT000767 EMBL:AY087260 PIR:T05…	3e-34
Ljwgs_063721.1	99.1.3.2.554	PTR2_ARATH							PTR2_ARATH	Membrane;Peptidetransport;Proteintransport;Transmembrane;Transport,Peptide transporter PTR2 (Histidine transporting protein).	1e-23	GO_ID:39794	TAIR|gene:2026883 SPTR:Q9SX20 symbol:AT1G68570.1 [GO:0005215 "transporter activity" evidence=ISS] [GO:0006857 "oligopeptide transport" evidence=ISS] [GO:0016020 "membrane" evidence=ISS] InterPro:IPR000109 Pfam:PF00854 GO:GO:0016020 EMBL:AC008075 EMBL:AY091784 EMBL:BT002278 PIR:A96710 SPTR:Q9SX20	8e-28
Ljwgs_063721.1	99.1.4.2981	GO_ID:39794							PTR2_ARATH	Membrane;Peptidetransport;Proteintransport;Transmembrane;Transport,Peptide transporter PTR2 (Histidine transporting protein).	1e-23	GO_ID:39794	TAIR|gene:2026883 SPTR:Q9SX20 symbol:AT1G68570.1 [GO:0005215 "transporter activity" evidence=ISS] [GO:0006857 "oligopeptide transport" evidence=ISS] [GO:0016020 "membrane" evidence=ISS] InterPro:IPR000109 Pfam:PF00854 GO:GO:0016020 EMBL:AC008075 EMBL:AY091784 EMBL:BT002278 PIR:A96710 SPTR:Q9SX20	8e-28
Ljwgs_059310.1	3.1.3.50	TC.AMT ammonium transporter, Amt family [COG:COG0004] [TC:2.A.49]	wsu:WS0410	ammonium transporter, AmtB [KO:K03320]	7e-19	MTH661	COG0004	7e-20	AMT2_ARATH	Ammoniatransport;Membrane;Polymorphism;Transmembrane;Transport,Ammonium transporter 2 (AtAMT2).	5e-52	GO_ID:32309	TIGR_CMR|PSPTO0218 SPTR:Q88B15 symbol:PSPTO0218 "ammonium transporter" [GO:0008519 "ammonium transporter activity" evidence=ISS] [GO:0015696 "ammonium transport" evidence=ISS] InterPro:IPR001905 Pfam:PF00909 GO:GO:0006810 GO:GO:0016020 InterPro:IPR010256 TIGRFAMs:TIGR00836 PROSITE:PS01219 EMBL:AE016856 TIGR:PSPTO0218 SPTR:Q88B15	3e-16
Ljwgs_019948.1	3.1.3.50	TC.AMT ammonium transporter, Amt family [COG:COG0004] [TC:2.A.49]	lla:L0236	amtB; ammonium transporter [KO:K03320]	2e-20	L0236	COG0004	4e-21	AMT2_ARATH	Ammoniatransport;Membrane;Polymorphism;Transmembrane;Transport,Ammonium transporter 2 (AtAMT2).	6e-57	GO_ID:32309	TIGR_CMR|PSPTO0218 SPTR:Q88B15 symbol:PSPTO0218 "ammonium transporter" [GO:0008519 "ammonium transporter activity" evidence=ISS] [GO:0015696 "ammonium transport" evidence=ISS] InterPro:IPR001905 Pfam:PF00909 GO:GO:0006810 GO:GO:0016020 InterPro:IPR010256 TIGRFAMs:TIGR00836 PROSITE:PS01219 EMBL:AE016856 TIGR:PSPTO0218 SPTR:Q88B15	6e-17
Ljwgs_001709.1	3.1.1.38	ABC.MR putative ABC transport system ATP-binding protein [COG:COG1132 COG2274] [TC:3.A.1.21 3.A.1.106 3.A.1.110 3.A.1.112 3.A.1.113 3.A.1.117]	ddi:DDB0201629	abcB3; ABC transporter B family protein [KO:K05658]	0	mll3934	COG1132	4e-70	MDR3_HUMAN	ATP-binding;Diseasemutation;Glycoprotein;Membrane;Multigenefamily;Nucleotide-binding;Polymorphism;Repeat;Transmembrane;Transport,Multidrug resistance protein 3 (P-glycoprotein 3).	5e-177	GO_ID:15959	TAIR|gene:2041433 SPTR:O80725 symbol:AT2G47000.1 [GO:0042626 "ATPase activity, coupled to transmembrane movement of substances" evidence=ISS] InterPro:IPR003593 InterPro:IPR003439 InterPro:IPR001140 Pfam:PF00664 Pfam:PF00005 InterPro:IPR011527 Prosite:PS00211 SMART:SM00382 ProDom:PD000006 PROSITE:PS50893 GO:GO:0006810 PROSITE:PS50929 HSSP:P08716 EMBL:AC004411 PIR:T02187 SPTR:O80725	0
Ljwgs_001709.1	3.3.10.106	ABCB1 ATP-binding cassette, subfamily B (MDR/TAP), member 1 [TC:3.A.1.201 3.A.1.209]	ddi:DDB0201629	abcB3; ABC transporter B family protein [KO:K05658]	0	mll3934	COG1132	4e-70	MDR3_HUMAN	ATP-binding;Diseasemutation;Glycoprotein;Membrane;Multigenefamily;Nucleotide-binding;Polymorphism;Repeat;Transmembrane;Transport,Multidrug resistance protein 3 (P-glycoprotein 3).	5e-177	GO_ID:15959	TAIR|gene:2041433 SPTR:O80725 symbol:AT2G47000.1 [GO:0042626 "ATPase activity, coupled to transmembrane movement of substances" evidence=ISS] InterPro:IPR003593 InterPro:IPR003439 InterPro:IPR001140 Pfam:PF00664 Pfam:PF00005 InterPro:IPR011527 Prosite:PS00211 SMART:SM00382 ProDom:PD000006 PROSITE:PS50893 GO:GO:0006810 PROSITE:PS50929 HSSP:P08716 EMBL:AC004411 PIR:T02187 SPTR:O80725	0
Ljwgs_001709.1	3.1.1.33	ABCC-BAC ATP-binding casette, subfamily C, bacterial [COG:COG4988 COG4987 COG1132 COG2274] [TC:3.A.1.110 3.A.1.112]	ddi:DDB0201629	abcB3; ABC transporter B family protein [KO:K05658]	0	mll3934	COG1132	4e-70	MDR3_HUMAN	ATP-binding;Diseasemutation;Glycoprotein;Membrane;Multigenefamily;Nucleotide-binding;Polymorphism;Repeat;Transmembrane;Transport,Multidrug resistance protein 3 (P-glycoprotein 3).	5e-177	GO_ID:15959	TAIR|gene:2041433 SPTR:O80725 symbol:AT2G47000.1 [GO:0042626 "ATPase activity, coupled to transmembrane movement of substances" evidence=ISS] InterPro:IPR003593 InterPro:IPR003439 InterPro:IPR001140 Pfam:PF00664 Pfam:PF00005 InterPro:IPR011527 Prosite:PS00211 SMART:SM00382 ProDom:PD000006 PROSITE:PS50893 GO:GO:0006810 PROSITE:PS50929 HSSP:P08716 EMBL:AC004411 PIR:T02187 SPTR:O80725	0
Ljwgs_001709.1	3.1.1.31.6	ABCB1 ATP-binding cassette, subfamily B (MDR/TAP), member 1	ddi:DDB0201629	abcB3; ABC transporter B family protein [KO:K05658]	0	mll3934	COG1132	4e-70	MDR3_HUMAN	ATP-binding;Diseasemutation;Glycoprotein;Membrane;Multigenefamily;Nucleotide-binding;Polymorphism;Repeat;Transmembrane;Transport,Multidrug resistance protein 3 (P-glycoprotein 3).	5e-177	GO_ID:15959	TAIR|gene:2041433 SPTR:O80725 symbol:AT2G47000.1 [GO:0042626 "ATPase activity, coupled to transmembrane movement of substances" evidence=ISS] InterPro:IPR003593 InterPro:IPR003439 InterPro:IPR001140 Pfam:PF00664 Pfam:PF00005 InterPro:IPR011527 Prosite:PS00211 SMART:SM00382 ProDom:PD000006 PROSITE:PS50893 GO:GO:0006810 PROSITE:PS50929 HSSP:P08716 EMBL:AC004411 PIR:T02187 SPTR:O80725	0
Ljwgs_001709.1	3.1.1.31.13	ABCB-BAC ATP-binding casette, subfamily B, bacterial [COG:COG1132 COG2274 COG5265] [TC:3.A.1.21 3.A.1.106 3.A.1.109 3.A.1.117]	ddi:DDB0201629	abcB3; ABC transporter B family protein [KO:K05658]	0	mll3934	COG1132	4e-70	MDR3_HUMAN	ATP-binding;Diseasemutation;Glycoprotein;Membrane;Multigenefamily;Nucleotide-binding;Polymorphism;Repeat;Transmembrane;Transport,Multidrug resistance protein 3 (P-glycoprotein 3).	5e-177	GO_ID:15959	TAIR|gene:2041433 SPTR:O80725 symbol:AT2G47000.1 [GO:0042626 "ATPase activity, coupled to transmembrane movement of substances" evidence=ISS] InterPro:IPR003593 InterPro:IPR003439 InterPro:IPR001140 Pfam:PF00664 Pfam:PF00005 InterPro:IPR011527 Prosite:PS00211 SMART:SM00382 ProDom:PD000006 PROSITE:PS50893 GO:GO:0006810 PROSITE:PS50929 HSSP:P08716 EMBL:AC004411 PIR:T02187 SPTR:O80725	0
Ljwgs_123578.1	99.1.4.550	GO_ID:23515							ENL1_ARATH	Glycoprotein;GPI-anchor;Lipoprotein;Membrane;Signal,Early nodulin-like protein 1 precursor (Phytocyanin-like protein).	7e-10	GO_ID:23515	TAIR|gene:3693914 SPTR:Q9SK27 symbol:AT2G25060.1 [GO:0031225 "anchored to membrane" evidence=TAS] [GO:0005489 "electron transporter activity" evidence=ISS] [GO:0005507 "copper ion binding" evidence=ISS] [GO:0006118 "electron transport" evidence=ISS] InterPro:IPR003245 Pfam:PF02298 ProDom:PD003122 HSSP:O82080 EMBL:AC006585 EMBL:BT010405 PIR:G84643 SPTR:Q9SK27	3e-10
Ljwgs_123578.1	99.1.3.2.1372	ENL1_ARATH							ENL1_ARATH	Glycoprotein;GPI-anchor;Lipoprotein;Membrane;Signal,Early nodulin-like protein 1 precursor (Phytocyanin-like protein).	7e-10	GO_ID:23515	TAIR|gene:3693914 SPTR:Q9SK27 symbol:AT2G25060.1 [GO:0031225 "anchored to membrane" evidence=TAS] [GO:0005489 "electron transporter activity" evidence=ISS] [GO:0005507 "copper ion binding" evidence=ISS] [GO:0006118 "electron transport" evidence=ISS] InterPro:IPR003245 Pfam:PF02298 ProDom:PD003122 HSSP:O82080 EMBL:AC006585 EMBL:BT010405 PIR:G84643 SPTR:Q9SK27	3e-10
Ljwgs_023047.1	3.1.3.50	TC.AMT ammonium transporter, Amt family [COG:COG0004] [TC:2.A.49]	ath:At4g13510	T6G15.60; ammonium transporter 1, member 1 (AMT1.1) [KO:K03320]	2e-139	AF1746	COG0004	6e-45	AMT12_LYCES	Ammoniatransport;Membrane;Multigenefamily;Transmembrane;Transport,Ammonium transporter 1, member 2 (LeAMT1;2).	4e-146	GO_ID:5143	TAIR|gene:2087167 SPTR:Q9LK16 symbol:AT3G24290.1 [GO:0008519 "ammonium transporter activity" evidence=ISS] [GO:0006810 "transport" evidence=ISS] [GO:0016020 "membrane" evidence=ISS] InterPro:IPR001905 Pfam:PF00909 GO:GO:0006810 GO:GO:0016020 InterPro:IPR010256 TIGRFAMs:TIGR00836 PROSITE:PS01219 EMBL:AP000382 SPTR:Q9LK16	4e-135
Ljwgs_070137.1	99.1.3.2.2675	ARF_VIGUN	ath:At1g23490	F5O8.5; ADP-ribosylation factor [KO:K07977]	7e-32	YDL192w	COG1100	2e-25	ARF_VIGUN	ER-Golgitransport;Golgistack;GTP-binding;Lipoprotein;Myristate;Nucleotide-binding;Proteintransport;Transport,ADP-ribosylation factor.	4e-32	GO_ID:51895	MGI|MGI:99595 SPTR:Q8BSL7 symbol:Arf2 "ADP-ribosylation factor 2" [GO:0005794 "Golgi apparatus" evidence=RCA;IDA] [GO:0005215 "transporter activity" evidence=RCA] [GO:0008565 "protein transporter activity" evidence=RCA] [GO:0005525 "GTP binding" evidence=RCA;TAS] [GO:0015031 "protein transport" evidence=RCA;TAS] [GO:0006886 "intracellular protein transport" evidence=RCA] MGI:MGI:99595 InterPro:IP…	9e-29
Ljwgs_070137.1	99.1.2.149	COG1100	ath:At1g23490	F5O8.5; ADP-ribosylation factor [KO:K07977]	7e-32	YDL192w	COG1100	2e-25	ARF_VIGUN	ER-Golgitransport;Golgistack;GTP-binding;Lipoprotein;Myristate;Nucleotide-binding;Proteintransport;Transport,ADP-ribosylation factor.	4e-32	GO_ID:51895	MGI|MGI:99595 SPTR:Q8BSL7 symbol:Arf2 "ADP-ribosylation factor 2" [GO:0005794 "Golgi apparatus" evidence=RCA;IDA] [GO:0005215 "transporter activity" evidence=RCA] [GO:0008565 "protein transporter activity" evidence=RCA] [GO:0005525 "GTP binding" evidence=RCA;TAS] [GO:0015031 "protein transport" evidence=RCA;TAS] [GO:0006886 "intracellular protein transport" evidence=RCA] MGI:MGI:99595 InterPro:IP…	9e-29
Ljwgs_070137.1	99.1.4.4705	GO_ID:51895	ath:At1g23490	F5O8.5; ADP-ribosylation factor [KO:K07977]	7e-32	YDL192w	COG1100	2e-25	ARF_VIGUN	ER-Golgitransport;Golgistack;GTP-binding;Lipoprotein;Myristate;Nucleotide-binding;Proteintransport;Transport,ADP-ribosylation factor.	4e-32	GO_ID:51895	MGI|MGI:99595 SPTR:Q8BSL7 symbol:Arf2 "ADP-ribosylation factor 2" [GO:0005794 "Golgi apparatus" evidence=RCA;IDA] [GO:0005215 "transporter activity" evidence=RCA] [GO:0008565 "protein transporter activity" evidence=RCA] [GO:0005525 "GTP binding" evidence=RCA;TAS] [GO:0015031 "protein transport" evidence=RCA;TAS] [GO:0006886 "intracellular protein transport" evidence=RCA] MGI:MGI:99595 InterPro:IP…	9e-29
Ljwgs_070137.1	99.1.1.151	KO:K07977	ath:At1g23490	F5O8.5; ADP-ribosylation factor [KO:K07977]	7e-32	YDL192w	COG1100	2e-25	ARF_VIGUN	ER-Golgitransport;Golgistack;GTP-binding;Lipoprotein;Myristate;Nucleotide-binding;Proteintransport;Transport,ADP-ribosylation factor.	4e-32	GO_ID:51895	MGI|MGI:99595 SPTR:Q8BSL7 symbol:Arf2 "ADP-ribosylation factor 2" [GO:0005794 "Golgi apparatus" evidence=RCA;IDA] [GO:0005215 "transporter activity" evidence=RCA] [GO:0008565 "protein transporter activity" evidence=RCA] [GO:0005525 "GTP binding" evidence=RCA;TAS] [GO:0015031 "protein transport" evidence=RCA;TAS] [GO:0006886 "intracellular protein transport" evidence=RCA] MGI:MGI:99595 InterPro:IP…	9e-29
Ljwgs_114175.1	99.1.3.2.3354	AMT2_ARATH							AMT2_ARATH	Ammoniatransport;Membrane;Polymorphism;Transmembrane;Transport,Ammonium transporter 2 (AtAMT2).	8e-39
Ljwgs_126986.1	3.1.2.1.2	ARAE arabinose-proton symporter	bsu:BG11907	araE, yvbR; L-arabinose permease [KO:K02100]	1e-38	BS_yxcC	COG0477	1e-45	CSBC_BACSU	Completeproteome;Membrane;Transmembrane;Transport,Probable metabolite transport protein csbC.	3e-45	GO_ID:14617	TAIR|gene:2051442 SPTR:Q9SKT9 symbol:AT2G20780.1 [GO:0015144 "carbohydrate transporter activity" evidence=ISS] [GO:0005351 "sugar porter activity" evidence=ISS] [GO:0016020 "membrane" evidence=ISS] Interpro:IPR005829 InterPro:IPR007114 InterPro:IPR005828 InterPro:IPR003663 Pfam:PF00083 GO:GO:0016020 PRINTS:PR00171 PROSITE:PS50850 PROSITE:PS00216 PROSITE:PS00217 TIGRFAMs:TIGR00879 EMBL:AC006234 PI…	2e-123
Ljwgs_125461.1	3.1.1.38	ABC.MR putative ABC transport system ATP-binding protein [COG:COG1132 COG2274] [TC:3.A.1.21 3.A.1.106 3.A.1.110 3.A.1.112 3.A.1.113 3.A.1.117]	ddi:DDB0201629	abcB3; ABC transporter B family protein [KO:K05658]	2e-71	BH0941	COG1132	1e-56	MDR1_CAEEL	ATP-binding;Completeproteome;Glycoprotein;Membrane;Multigenefamily;Nucleotide-binding;Repeat;Transmembrane;Transport,Multidrug resistance protein 1 (P-glycoprotein A).	8e-68	GO_ID:36704	TAIR|gene:2196144 SPTR:Q9FWX7 symbol:AT1G02520.1 [GO:0042626 "ATPase activity, coupled to transmembrane movement of substances" evidence=ISS] InterPro:IPR003593 InterPro:IPR003439 InterPro:IPR001140 Pfam:PF00664 Pfam:PF00005 InterPro:IPR011527 Prosite:PS00211 SMART:SM00382 ProDom:PD000006 PROSITE:PS50893 GO:GO:0006810 PROSITE:PS50929 HSSP:P08716 EMBL:AC022521 PIR:E86155 SPTR:Q9FWX7	5e-103
Ljwgs_125461.1	3.3.10.106	ABCB1 ATP-binding cassette, subfamily B (MDR/TAP), member 1 [TC:3.A.1.201 3.A.1.209]	ddi:DDB0201629	abcB3; ABC transporter B family protein [KO:K05658]	2e-71	BH0941	COG1132	1e-56	MDR1_CAEEL	ATP-binding;Completeproteome;Glycoprotein;Membrane;Multigenefamily;Nucleotide-binding;Repeat;Transmembrane;Transport,Multidrug resistance protein 1 (P-glycoprotein A).	8e-68	GO_ID:36704	TAIR|gene:2196144 SPTR:Q9FWX7 symbol:AT1G02520.1 [GO:0042626 "ATPase activity, coupled to transmembrane movement of substances" evidence=ISS] InterPro:IPR003593 InterPro:IPR003439 InterPro:IPR001140 Pfam:PF00664 Pfam:PF00005 InterPro:IPR011527 Prosite:PS00211 SMART:SM00382 ProDom:PD000006 PROSITE:PS50893 GO:GO:0006810 PROSITE:PS50929 HSSP:P08716 EMBL:AC022521 PIR:E86155 SPTR:Q9FWX7	5e-103
Ljwgs_125461.1	3.1.1.33	ABCC-BAC ATP-binding casette, subfamily C, bacterial [COG:COG4988 COG4987 COG1132 COG2274] [TC:3.A.1.110 3.A.1.112]	ddi:DDB0201629	abcB3; ABC transporter B family protein [KO:K05658]	2e-71	BH0941	COG1132	1e-56	MDR1_CAEEL	ATP-binding;Completeproteome;Glycoprotein;Membrane;Multigenefamily;Nucleotide-binding;Repeat;Transmembrane;Transport,Multidrug resistance protein 1 (P-glycoprotein A).	8e-68	GO_ID:36704	TAIR|gene:2196144 SPTR:Q9FWX7 symbol:AT1G02520.1 [GO:0042626 "ATPase activity, coupled to transmembrane movement of substances" evidence=ISS] InterPro:IPR003593 InterPro:IPR003439 InterPro:IPR001140 Pfam:PF00664 Pfam:PF00005 InterPro:IPR011527 Prosite:PS00211 SMART:SM00382 ProDom:PD000006 PROSITE:PS50893 GO:GO:0006810 PROSITE:PS50929 HSSP:P08716 EMBL:AC022521 PIR:E86155 SPTR:Q9FWX7	5e-103
Ljwgs_125461.1	3.1.1.31.6	ABCB1 ATP-binding cassette, subfamily B (MDR/TAP), member 1	ddi:DDB0201629	abcB3; ABC transporter B family protein [KO:K05658]	2e-71	BH0941	COG1132	1e-56	MDR1_CAEEL	ATP-binding;Completeproteome;Glycoprotein;Membrane;Multigenefamily;Nucleotide-binding;Repeat;Transmembrane;Transport,Multidrug resistance protein 1 (P-glycoprotein A).	8e-68	GO_ID:36704	TAIR|gene:2196144 SPTR:Q9FWX7 symbol:AT1G02520.1 [GO:0042626 "ATPase activity, coupled to transmembrane movement of substances" evidence=ISS] InterPro:IPR003593 InterPro:IPR003439 InterPro:IPR001140 Pfam:PF00664 Pfam:PF00005 InterPro:IPR011527 Prosite:PS00211 SMART:SM00382 ProDom:PD000006 PROSITE:PS50893 GO:GO:0006810 PROSITE:PS50929 HSSP:P08716 EMBL:AC022521 PIR:E86155 SPTR:Q9FWX7	5e-103
Ljwgs_125461.1	3.1.1.31.13	ABCB-BAC ATP-binding casette, subfamily B, bacterial [COG:COG1132 COG2274 COG5265] [TC:3.A.1.21 3.A.1.106 3.A.1.109 3.A.1.117]	ddi:DDB0201629	abcB3; ABC transporter B family protein [KO:K05658]	2e-71	BH0941	COG1132	1e-56	MDR1_CAEEL	ATP-binding;Completeproteome;Glycoprotein;Membrane;Multigenefamily;Nucleotide-binding;Repeat;Transmembrane;Transport,Multidrug resistance protein 1 (P-glycoprotein A).	8e-68	GO_ID:36704	TAIR|gene:2196144 SPTR:Q9FWX7 symbol:AT1G02520.1 [GO:0042626 "ATPase activity, coupled to transmembrane movement of substances" evidence=ISS] InterPro:IPR003593 InterPro:IPR003439 InterPro:IPR001140 Pfam:PF00664 Pfam:PF00005 InterPro:IPR011527 Prosite:PS00211 SMART:SM00382 ProDom:PD000006 PROSITE:PS50893 GO:GO:0006810 PROSITE:PS50929 HSSP:P08716 EMBL:AC022521 PIR:E86155 SPTR:Q9FWX7	5e-103
chr2.TM0889.13	3.1.3.33	TC.MC mitochondrial carrier protein, MC family [TC:2.A.29]	ath:At1g07030	F10K1.26; mitochondrial substrate carrier family protein [KO:K03454]	4e-117				MRS3_YEAST	Completeproteome;Innermembrane;Membrane;Mitochondrion;mRNAprocessing;Repeat;Transmembrane;Transport,Mitochondrial RNA splicing protein MRS3.	1e-36	GO_ID:32352	SGD|S000003669 SPTR:P10566 symbol:MRS3 "carrier protein" [GO:0005739 "mitochondrion" evidence=IDA] [GO:0005381 "iron ion transporter activity" evidence=IMP] [GO:0005386 "carrier activity" evidence=ISS] [GO:0006839 "mitochondrial transport" evidence=ISS] [GO:0008380 "RNA splicing" evidence=IGI] [GO:0048250 "mitochondrial iron ion transport" evidence=IDA] InterPro:IPR001993 Pfam:PF00153 SGD:S000003…	4e-37
chr4.CM0170.9	3.1.3.22	TC.POT proton-dependent oligopeptide transporter, POT family [COG:COG3104] [TC:2.A.17]	hsa:51296	SLC15A3; solute carrier family 15, member 3 [KO:K03305]	2e-18				PTR2_ARATH	Membrane;Peptidetransport;Proteintransport;Transmembrane;Transport,Peptide transporter PTR2 (Histidine transporting protein).	9e-48	GO_ID:7129	TAIR|gene:2172248 SPTR:Q9LV10 symbol:AT5G62680.1 [GO:0005215 "transporter activity" evidence=ISS] [GO:0006857 "oligopeptide transport" evidence=ISS] [GO:0016020 "membrane" evidence=ISS] InterPro:IPR000109 Pfam:PF00854 GO:GO:0016020 EMBL:AB020751 SPTR:Q9LV10	4e-104
Ljwgs_147980.1	99.1.4.645	GO_ID:14694							AECC2_ARATH	Auxinsignalingpathway;Glycoprotein;Membrane;Transmembrane;Transport,Auxin efflux carrier component 2 (AtPIN2) (Auxin efflux carrier AGR) (Polar-auxin-transport efflux component AGRAVITROPIC 1) (AtAGR1) (Ethylene insensitive root 1) (AtEIR1) (WAVY6).	2e-43	GO_ID:14694	TAIR|gene:2175558 SPTR:Q9LU77 symbol:AT5G57090.1 [GO:0005215 "transporter activity" evidence=ISS] [GO:0009672 "auxin:hydrogen symporter activity" evidence=ISS] [GO:0009926 "auxin polar transport" evidence=ISS] Pfam:PF03547 InterPro:IPR004776 TIGRFAMs:TIGR00946 EMBL:AB023042 EMBL:AF056026 EMBL:AF087459 EMBL:AF093241 EMBL:AF086906 EMBL:AF086907 EMBL:AY078965 EMBL:BT001152 PIR:T51808 GeneFarm:3020 S…	6e-44
Ljwgs_147980.1	99.1.3.2.1437	AECC2_ARATH							AECC2_ARATH	Auxinsignalingpathway;Glycoprotein;Membrane;Transmembrane;Transport,Auxin efflux carrier component 2 (AtPIN2) (Auxin efflux carrier AGR) (Polar-auxin-transport efflux component AGRAVITROPIC 1) (AtAGR1) (Ethylene insensitive root 1) (AtEIR1) (WAVY6).	2e-43	GO_ID:14694	TAIR|gene:2175558 SPTR:Q9LU77 symbol:AT5G57090.1 [GO:0005215 "transporter activity" evidence=ISS] [GO:0009672 "auxin:hydrogen symporter activity" evidence=ISS] [GO:0009926 "auxin polar transport" evidence=ISS] Pfam:PF03547 InterPro:IPR004776 TIGRFAMs:TIGR00946 EMBL:AB023042 EMBL:AF056026 EMBL:AF087459 EMBL:AF093241 EMBL:AF086906 EMBL:AF086907 EMBL:AY078965 EMBL:BT001152 PIR:T51808 GeneFarm:3020 S…	6e-44
chr1.CM0544.28	3.1.2.1.6	SLC2A2, GLUT2 solute carrier family 2 (facilitated glucose transporter), member 2	xtr:496943	LOC496943; hypothetical LOC496943 [KO:K07593]	6e-48	BS_yxcC	COG0477	3e-49	GTR8_MOUSE	Glycoprotein;Membrane;Multigenefamily;Sugartransport;Transmembrane;Transport,Solute carrier family 2, facilitated glucose transporter member 8 (Glucose transporter type 8) (Glucose transporter type X1).	3e-58	GO_ID:37183	TAIR|gene:2144974 SPTR:Q8VZI5 symbol:AT5G18840.1 [GO:0015144 "carbohydrate transporter activity" evidence=ISS] [GO:0005351 "sugar porter activity" evidence=ISS] [GO:0016020 "membrane" evidence=ISS] InterPro:IPR007114 InterPro:IPR005828 InterPro:IPR003663 Pfam:PF00083 GO:GO:0016020 PRINTS:PR00171 PROSITE:PS50850 TIGRFAMs:TIGR00879 EMBL:AY064144 EMBL:BT000608 SPTR:Q8VZI5	3e-126
CM0457.19	3.1.3.25	TC.PIT inorganic phosphate transporter, PiT family [COG:COG0306] [TC:2.A.20]	ath:At3g26570	MFE16.9; phosphate transporter family protein [KO:K03306]	4e-106	CPn0680	COG0306	4e-44	PHT21_ARATH	Chloroplast;Innermembrane;Membrane;Phosphatetransport;Plastid;Symport;Transitpeptide;Transmembrane;Transport,Phosphate permease PHT2-1, chloroplast precursor (Phosphate transporter Pht2;1) (H(+)/Pi cotransporter).	2e-106	GO_ID:21126	TIGR_CMR|CBU0014 SPTR:Q83FC6 symbol:CBU0014 "phosphate transporter family protein" [GO:0006817 "phosphate transport" evidence=ISS] [GO:0015114 "phosphate transporter activity" evidence=ISS] Pfam:PF01384 Interpro:IPR001204 GO:GO:0016020 PANTHER:PTHR11101 EMBL:AE016960 TIGR:CBU0014 SPTR:Q83FC6	1e-35
Ljwgs_080010.1	3.1.1.29.3	CCMA heme exporter ATP-binding protein CcmA [EC:3.6.3.41] [COG:COG1131] [GO:0015439]	tcr:507681.100	ATP-binding cassette protein, putative [KO:K05681]	1e-22	YOR328w_3	COG1131	2e-36	CGR1_CANGA	ATP-binding;Completeproteome;Membrane;Nucleotide-binding;Repeat;Transmembrane;Transport,ATP-binding cassette transporter CGR1 (Pleomorphic drug resistance homolog).	5e-39	GO_ID:36915	TAIR|gene:2196592 SPTR:Q9M9E1 symbol:PDR12 "PLEIOTROPIC DRUG RESISTANCE 12" [GO:0042626 "ATPase activity, coupled to transmembrane movement of substances" evidence=ISS] [GO:0005886 "plasma membrane" evidence=IDA] [GO:0015692 "lead ion transport" evidence=IMP] InterPro:IPR003593 InterPro:IPR003439 Pfam:PF00005 InterPro:IPR000412 Pfam:PF01061 SMART:SM00382 ProDom:PD000006 PROSITE:PS50893 EMBL:AC013…	4e-119
Ljwgs_080010.1	3.1.1.35.3	ABCG2 ATP-binding cassette, subfamily G (WHITE), member 2	tcr:507681.100	ATP-binding cassette protein, putative [KO:K05681]	1e-22	YOR328w_3	COG1131	2e-36	CGR1_CANGA	ATP-binding;Completeproteome;Membrane;Nucleotide-binding;Repeat;Transmembrane;Transport,ATP-binding cassette transporter CGR1 (Pleomorphic drug resistance homolog).	5e-39	GO_ID:36915	TAIR|gene:2196592 SPTR:Q9M9E1 symbol:PDR12 "PLEIOTROPIC DRUG RESISTANCE 12" [GO:0042626 "ATPase activity, coupled to transmembrane movement of substances" evidence=ISS] [GO:0005886 "plasma membrane" evidence=IDA] [GO:0015692 "lead ion transport" evidence=IMP] InterPro:IPR003593 InterPro:IPR003439 Pfam:PF00005 InterPro:IPR000412 Pfam:PF01061 SMART:SM00382 ProDom:PD000006 PROSITE:PS50893 EMBL:AC013…	4e-119
Ljwgs_080010.1	1.2.7.51.3	CCMA heme exporter ATP-binding protein CcmA [EC:3.6.3.41] [COG:COG1131] [GO:0015439]	tcr:507681.100	ATP-binding cassette protein, putative [KO:K05681]	1e-22	YOR328w_3	COG1131	2e-36	CGR1_CANGA	ATP-binding;Completeproteome;Membrane;Nucleotide-binding;Repeat;Transmembrane;Transport,ATP-binding cassette transporter CGR1 (Pleomorphic drug resistance homolog).	5e-39	GO_ID:36915	TAIR|gene:2196592 SPTR:Q9M9E1 symbol:PDR12 "PLEIOTROPIC DRUG RESISTANCE 12" [GO:0042626 "ATPase activity, coupled to transmembrane movement of substances" evidence=ISS] [GO:0005886 "plasma membrane" evidence=IDA] [GO:0015692 "lead ion transport" evidence=IMP] InterPro:IPR003593 InterPro:IPR003439 Pfam:PF00005 InterPro:IPR000412 Pfam:PF01061 SMART:SM00382 ProDom:PD000006 PROSITE:PS50893 EMBL:AC013…	4e-119
Ljwgs_080010.1	3.3.10.140	ABCG2 ATP-binding cassette, subfamily G (WHITE), member 2 [TC:3.A.1.204]	tcr:507681.100	ATP-binding cassette protein, putative [KO:K05681]	1e-22	YOR328w_3	COG1131	2e-36	CGR1_CANGA	ATP-binding;Completeproteome;Membrane;Nucleotide-binding;Repeat;Transmembrane;Transport,ATP-binding cassette transporter CGR1 (Pleomorphic drug resistance homolog).	5e-39	GO_ID:36915	TAIR|gene:2196592 SPTR:Q9M9E1 symbol:PDR12 "PLEIOTROPIC DRUG RESISTANCE 12" [GO:0042626 "ATPase activity, coupled to transmembrane movement of substances" evidence=ISS] [GO:0005886 "plasma membrane" evidence=IDA] [GO:0015692 "lead ion transport" evidence=IMP] InterPro:IPR003593 InterPro:IPR003439 Pfam:PF00005 InterPro:IPR000412 Pfam:PF01061 SMART:SM00382 ProDom:PD000006 PROSITE:PS50893 EMBL:AC013…	4e-119
Ljwgs_080010.1	3.1.1.23	ABC-2.A ABC-2 type transport system ATP-binding protein [COG:COG1131 COG1134]	tcr:507681.100	ATP-binding cassette protein, putative [KO:K05681]	1e-22	YOR328w_3	COG1131	2e-36	CGR1_CANGA	ATP-binding;Completeproteome;Membrane;Nucleotide-binding;Repeat;Transmembrane;Transport,ATP-binding cassette transporter CGR1 (Pleomorphic drug resistance homolog).	5e-39	GO_ID:36915	TAIR|gene:2196592 SPTR:Q9M9E1 symbol:PDR12 "PLEIOTROPIC DRUG RESISTANCE 12" [GO:0042626 "ATPase activity, coupled to transmembrane movement of substances" evidence=ISS] [GO:0005886 "plasma membrane" evidence=IDA] [GO:0015692 "lead ion transport" evidence=IMP] InterPro:IPR003593 InterPro:IPR003439 Pfam:PF00005 InterPro:IPR000412 Pfam:PF01061 SMART:SM00382 ProDom:PD000006 PROSITE:PS50893 EMBL:AC013…	4e-119
Ljwgs_034324.1	99.1.4.7631	GO_ID:24742										GO_ID:24742	TAIR|gene:3438516 SPTR:Q9M0Y2 symbol:AT4G05130.1 [GO:0005337 "nucleoside transporter activity" evidence=ISS] InterPro:IPR002259 GO:GO:0006810 GO:GO:0016020 Pfam:PF01733 PRINTS:PR01130 ProDom:PD005103 EMBL:AL161502 EMBL:AF426401 PIR:E85064 SPTR:Q9M0Y2	5e-11
chr2.TM0435.1	99.1.4.1182	GO_ID:21730										GO_ID:21730	TAIR|gene:2062524 SPTR:O82081 symbol:AT2G32300 [GO:0031225 "anchored to membrane" evidence=TAS] [GO:0005489 "electron transporter activity" evidence=ISS] [GO:0005507 "copper ion binding" evidence=ISS] [GO:0006118 "electron transport" evidence=ISS] InterPro:IPR003245 InterPro:IPR000923 Pfam:PF02298 ProDom:PD003122 PROSITE:PS00196 HSSP:P29602 EMBL:AC005700 EMBL:U76298 PIR:D84731 SPTR:O82081	2e-11
Ljwgs_147620.1	99.1.3.2.2398	GTR6_HUMAN							GTR6_HUMAN	Glycoprotein;Membrane;Multigenefamily;Sugartransport;Transmembrane;Transport,Solute carrier family 2, facilitated glucose transporter member 6 (Glucose transporter type 6) (Glucose transporter type 9).	6e-09	GO_ID:49745	TAIR|gene:1005027852 SPTR:Q940K3 symbol:AT1G54730.3 [GO:0005351 "sugar porter activity" evidence=ISS] [GO:0015144 "carbohydrate transporter activity" evidence=ISS] [GO:0016020 "membrane" evidence=ISS] Interpro:IPR005829 InterPro:IPR007114 InterPro:IPR005828 InterPro:IPR003663 Pfam:PF00083 GO:GO:0016020 PRINTS:PR00171 PROSITE:PS50850 PROSITE:PS00216 EMBL:AY054504 SPTR:Q940K3	1e-23
Ljwgs_147620.1	99.1.4.8428	GO_ID:49745							GTR6_HUMAN	Glycoprotein;Membrane;Multigenefamily;Sugartransport;Transmembrane;Transport,Solute carrier family 2, facilitated glucose transporter member 6 (Glucose transporter type 6) (Glucose transporter type 9).	6e-09	GO_ID:49745	TAIR|gene:1005027852 SPTR:Q940K3 symbol:AT1G54730.3 [GO:0005351 "sugar porter activity" evidence=ISS] [GO:0015144 "carbohydrate transporter activity" evidence=ISS] [GO:0016020 "membrane" evidence=ISS] Interpro:IPR005829 InterPro:IPR007114 InterPro:IPR005828 InterPro:IPR003663 Pfam:PF00083 GO:GO:0016020 PRINTS:PR00171 PROSITE:PS50850 PROSITE:PS00216 EMBL:AY054504 SPTR:Q940K3	1e-23
chr2.CM0304.93.1	3.1.3.32	TC.BASS bile acid:Na+ symporter, BASS family [COG:COG0385] [TC:2.A.28]	lil:LB266	bile acid:Na+ symporter, BASS family [KO:K03453]	4e-41	BH0858	COG0385	5e-35	NTCP2_HUMAN	Diseasemutation;Glycoprotein;Iontransport;Membrane;Polymorphism;Sodium;Sodiumtransport;Symport;Transmembrane;Transport,Ileal sodium/bile acid cotransporter (Ileal Na(+)/bile acid cotransporter) (Na(+) dependent ileal bile acid transporter) (Ileal sodium-dependent bile acid transporter) (ISBT) (Sodium/taurocholate cotransporting polypeptide, ileal) (Solute carrier family 10 member 2).	5e-09	GO_ID:10219	TAIR|gene:2094482 SPTR:Q8RXE8 symbol:AT3G25410.1 [GO:0005215 "transporter activity" evidence=ISS] [GO:0006814 "sodium ion transport" evidence=ISS] [GO:0008508 "bile acid:sodium symporter activity" evidence=ISS] [GO:0016020 "membrane" evidence=ISS] InterPro:IPR000276 InterPro:IPR002657 Pfam:PF01758 PROSITE:PS00237 GO:GO:0016020 EMBL:AY081301 EMBL:AY128781 SPTR:Q8RXE8	4e-47
chr1.CM0145.20	3.1.3.33	TC.MC mitochondrial carrier protein, MC family [TC:2.A.29]	rno:29743	Slc25a1; solute carrier family 25, member 1 [KO:K03454]	1e-36				SFC1_YEAST	Completeproteome;Innermembrane;Membrane;Mitochondrion;Repeat;Transmembrane;Transport,Succinate/fumarate mitochondrial transporter (Regulator of acetyl-CoA synthetase activity).	8e-45	GO_ID:50450	TAIR|gene:2179151 SPTR:Q9M038 symbol:AT5G01340.1 [GO:0005488 "binding" evidence=ISS] [GO:0005743 "mitochondrial inner membrane" evidence=ISS] [GO:0006810 "transport" evidence=ISS] [GO:0006839 "mitochondrial transport" evidence=ISS] InterPro:IPR001993 Pfam:PF00153 InterPro:IPR002067 InterPro:IPR002113 GO:GO:0005739 PRINTS:PR00926 PROSITE:PS50920 GO:GO:0006810 PRINTS:PR00927 GO:GO:0005488 EMBL:AL16…	3e-147
gi15799271	3.1.3.50	TC.AMT ammonium transporter, Amt family [COG:COG0004] [TC:2.A.49]	aae:aq_112	amtB; ammonium transporter [KO:K03320]	5e-57	aq_112	COG0004	1e-57	AMT2_ARATH	Ammoniatransport;Membrane;Polymorphism;Transmembrane;Transport,Ammonium transporter 2 (AtAMT2).	0	GO_ID:32309	TIGR_CMR|PSPTO0218 SPTR:Q88B15 symbol:PSPTO0218 "ammonium transporter" [GO:0008519 "ammonium transporter activity" evidence=ISS] [GO:0015696 "ammonium transport" evidence=ISS] InterPro:IPR001905 Pfam:PF00909 GO:GO:0006810 GO:GO:0016020 InterPro:IPR010256 TIGRFAMs:TIGR00836 PROSITE:PS01219 EMBL:AE016856 TIGR:PSPTO0218 SPTR:Q88B15	2e-47
chr4.CM0046.61	3.1.3.22	TC.POT proton-dependent oligopeptide transporter, POT family [COG:COG3104] [TC:2.A.17]	rno:246280	Slc15a4; peptide/histidine transporter [KO:K03305]	1e-15				PTR2_ARATH	Membrane;Peptidetransport;Proteintransport;Transmembrane;Transport,Peptide transporter PTR2 (Histidine transporting protein).	4e-86	GO_ID:31850	TAIR|gene:2025885 SPTR:Q93VV5 symbol:AT1G59740.1 [GO:0005215 "transporter activity" evidence=ISS] [GO:0006857 "oligopeptide transport" evidence=ISS] [GO:0016020 "membrane" evidence=ISS] InterPro:IPR000109 Pfam:PF00854 GO:GO:0006810 GO:GO:0016020 PROSITE:PS01022 EMBL:AY051041 EMBL:AY035037 SPTR:Q93VV5	6e-107
chr3.CM0711.3	3.1.3.55	TC.ENT equilibrative nucleoside transporter, ENT family [TC:2.A.57]	ddi:DDB0185520	hypothetical protein [KO:K03323]	4e-14							GO_ID:10936	TAIR|gene:3438476 SPTR:Q9M0Y3 symbol:AT4G05120.1 [GO:0005337 "nucleoside transporter activity" evidence=ISS] InterPro:IPR002048 InterPro:IPR002259 Prosite:PS00018 GO:GO:0006810 GO:GO:0016020 Pfam:PF01733 PRINTS:PR01130 ProDom:PD005103 EMBL:AL161502 EMBL:AF426400 EMBL:AK175753 PIR:D85064 SPTR:Q9M0Y3	5e-144
chr2.TM0134.37	3.1.2	Major facilitator superfamily (MFS) [CLASS:02050] [TC:2.A.1] [GO:0005355] [COG:COG0477]				CC2283	COG0477	1e-11	SUC8_ARATH	Membrane;Sugartransport;Symport;Transmembrane;Transport,Sucrose transport protein SUC8 (Sucrose permease 8) (Sucrose-proton symporter 8).	2e-157	GO_ID:40422	TAIR|gene:2064252 SPTR:Q9ZVK6 symbol:ATSUC8 [GO:0008506 "sucrose:hydrogen symporter activity" evidence=ISS] [GO:0005351 "sugar porter activity" evidence=ISS] [GO:0015144 "carbohydrate transporter activity" evidence=ISS] [GO:0016020 "membrane" evidence=ISS] InterPro:IPR005828 InterPro:IPR005989 Pfam:PF00083 GO:GO:0006810 TIGRFAMs:TIGR01301 EMBL:AC005398 PIR:A84520 SPTR:Q9ZVK6	9e-158
chr3.CM0701.24	3.1.3.46	The Hydroxy/Aromatic Amino Acid Permease (HAAAP) Family [COG:COG0814] [TC:2.A.42]				YJR001w	COG0814	6e-09	LAX5_MEDTR	Amino-acidtransport;Auxinsignalingpathway;Glycoprotein;Membrane;Symport;Transmembrane;Transport,Auxin transporter-like protein 5 (AUX1-like protein 5) (MtLAX5).	1e-17	GO_ID:22718	TAIR|gene:2152994 SPTR:Q8L4X4 symbol:AT5G41800.1 [GO:0015359 "amino acid permease activity" evidence=ISS] [GO:0006865 "amino acid transport" evidence=ISS] [GO:0016020 "membrane" evidence=ISS] InterPro:IPR002422 GO:GO:0006810 GO:GO:0016020 Pfam:PF01490 EMBL:AY099685 EMBL:AY128864 SPTR:Q8L4X4	8e-120
chr4.CM0283.21	3.1.2.1.6	SLC2A2, GLUT2 solute carrier family 2 (facilitated glucose transporter), member 2	bta:282357	SLC2A2; solute carrier family 2 (facilitated glucose transporter), member 2 [KO:K07593]	2e-45	BS_ywtG	COG0477	1e-43	GTR8_HUMAN	Glycoprotein;Membrane;Multigenefamily;Sugartransport;Transmembrane;Transport,Solute carrier family 2, facilitated glucose transporter member 8 (Glucose transporter type 8) (Glucose transporter type X1).	6e-59	GO_ID:45569	TAIR|gene:2025131 SPTR:Q9FRL3 symbol:AT1G75220.1 [GO:0015144 "carbohydrate transporter activity" evidence=ISS] [GO:0005351 "sugar porter activity" evidence=ISS] [GO:0016020 "membrane" evidence=ISS] Interpro:IPR005829 InterPro:IPR007114 InterPro:IPR005828 InterPro:IPR003663 Pfam:PF00083 GO:GO:0016020 PRINTS:PR00171 PROSITE:PS50850 PROSITE:PS00216 PROSITE:PS00217 TIGRFAMs:TIGR00879 EMBL:AC025814 EM…	0
Ljwgs_067745.1	99.1.3.2.2664	SUC7_ARATH							SUC7_ARATH	Hypotheticalprotein;Membrane;Sugartransport;Symport;Transmembrane;Transport,Putative sucrose transport protein SUC7 (Sucrose permease 7) (Sucrose- proton symporter 7).	1e-90	GO_ID:40422	TAIR|gene:2064252 SPTR:Q9ZVK6 symbol:ATSUC8 [GO:0008506 "sucrose:hydrogen symporter activity" evidence=ISS] [GO:0005351 "sugar porter activity" evidence=ISS] [GO:0015144 "carbohydrate transporter activity" evidence=ISS] [GO:0016020 "membrane" evidence=ISS] InterPro:IPR005828 InterPro:IPR005989 Pfam:PF00083 GO:GO:0006810 TIGRFAMs:TIGR01301 EMBL:AC005398 PIR:A84520 SPTR:Q9ZVK6	1e-90
Ljwgs_067745.1	99.1.4.3713	GO_ID:40422							SUC7_ARATH	Hypotheticalprotein;Membrane;Sugartransport;Symport;Transmembrane;Transport,Putative sucrose transport protein SUC7 (Sucrose permease 7) (Sucrose- proton symporter 7).	1e-90	GO_ID:40422	TAIR|gene:2064252 SPTR:Q9ZVK6 symbol:ATSUC8 [GO:0008506 "sucrose:hydrogen symporter activity" evidence=ISS] [GO:0005351 "sugar porter activity" evidence=ISS] [GO:0015144 "carbohydrate transporter activity" evidence=ISS] [GO:0016020 "membrane" evidence=ISS] InterPro:IPR005828 InterPro:IPR005989 Pfam:PF00083 GO:GO:0006810 TIGRFAMs:TIGR01301 EMBL:AC005398 PIR:A84520 SPTR:Q9ZVK6	1e-90
chr3.TM0745.2	3.1.3.22	TC.POT proton-dependent oligopeptide transporter, POT family [COG:COG3104] [TC:2.A.17]	rno:246280	Slc15a4; peptide/histidine transporter [KO:K03305]	3e-27				PTR2_ARATH	Membrane;Peptidetransport;Proteintransport;Transmembrane;Transport,Peptide transporter PTR2 (Histidine transporting protein).	2e-84	GO_ID:44528	TAIR|gene:2196799 SPTR:Q8RX77 symbol:AT1G69870.1 [GO:0005215 "transporter activity" evidence=ISS] [GO:0006857 "oligopeptide transport" evidence=ISS] [GO:0016020 "membrane" evidence=ISS] InterPro:IPR000109 Pfam:PF00854 GO:GO:0016020 EMBL:AY090257 EMBL:AY125531 SPTR:Q8RX77	2e-100
Ljwgs_038084.2	99.1.4.454	GO_ID:37210										GO_ID:37210	TAIR|gene:2144280 SPTR:Q9LYD5 symbol:AT5G11570.1 [GO:0005215 "transporter activity" evidence=ISS] [GO:0006857 "oligopeptide transport" evidence=ISS] [GO:0016020 "membrane" evidence=ISS] InterPro:IPR000109 Pfam:PF00854 GO:GO:0016020 EMBL:AL163815 PIR:T48516 SPTR:Q9LYD5	3e-11
Ljwgs_015587.1	3.1.3.46	The Hydroxy/Aromatic Amino Acid Permease (HAAAP) Family [COG:COG0814] [TC:2.A.42]				YJR001w	COG0814	7e-15	AVT1_YEAST	Amino-acidtransport;Completeproteome;Membrane;Transmembrane;Transport;Vacuole,Vacuolar amino acid transporter 1.	2e-14	GO_ID:6344	TAIR|gene:2150910 SPTR:Q9LXF8 symbol:AT5G15240.1 [GO:0015359 "amino acid permease activity" evidence=ISS] [GO:0006865 "amino acid transport" evidence=ISS] [GO:0016020 "membrane" evidence=ISS] InterPro:IPR002422 GO:GO:0006810 GO:GO:0016020 Pfam:PF01490 EMBL:AL353993 PIR:T49959 SPTR:Q9LXF8	1e-62
chr6.CM0055.16	99.1.4.5766	GO_ID:40539							OPT4_ARATH	Membrane;Peptidetransport;Proteintransport;Transmembrane;Transport,Oligopeptide transporter 4 (AtOPT4).	1e-179	GO_ID:40539	TAIR|gene:2173407 SPTR:Q9FME8 symbol:AT5G64410.1 [GO:0015198 "oligopeptide transporter activity" evidence=ISS] Pfam:PF03169 InterPro:IPR004813 TIGRFAMs:TIGR00728 InterPro:IPR004648 TIGRFAMs:TIGR00727 EMBL:AB008268 EMBL:AY099843 EMBL:BT000339 EMBL:AY087053 SPTR:Q9FME8	4e-180
chr6.CM0055.16	99.1.3.2.1443	OPT4_ARATH							OPT4_ARATH	Membrane;Peptidetransport;Proteintransport;Transmembrane;Transport,Oligopeptide transporter 4 (AtOPT4).	1e-179	GO_ID:40539	TAIR|gene:2173407 SPTR:Q9FME8 symbol:AT5G64410.1 [GO:0015198 "oligopeptide transporter activity" evidence=ISS] Pfam:PF03169 InterPro:IPR004813 TIGRFAMs:TIGR00728 InterPro:IPR004648 TIGRFAMs:TIGR00727 EMBL:AB008268 EMBL:AY099843 EMBL:BT000339 EMBL:AY087053 SPTR:Q9FME8	4e-180
Ljwgs_093140.1	3.1.3.22	TC.POT proton-dependent oligopeptide transporter, POT family [COG:COG3104] [TC:2.A.17]	hsa:51296	SLC15A3; solute carrier family 15, member 3 [KO:K03305]	4e-11				PTR2_ARATH	Membrane;Peptidetransport;Proteintransport;Transmembrane;Transport,Peptide transporter PTR2 (Histidine transporting protein).	4e-33	GO_ID:33217	TAIR|gene:2205768 SPTR:Q8VYE4 symbol:AT1G27040.1 [GO:0005215 "transporter activity" evidence=ISS] InterPro:IPR000109 Pfam:PF00854 GO:GO:0016020 EMBL:AY072134 EMBL:AY096445 SPTR:Q8VYE4	7e-45
chr5.CM0019.47	2.3.1.72	TRXA thioredoxin 1 [COG:COG0526] [GO:0030508]										GO_ID:17747	TAIR|gene:3438941 SPTR:O82644 symbol:AT4G33040.1 [GO:0008372 "cellular component unknown" evidence=ND] [GO:0005489 "electron transporter activity" evidence=ISS] [GO:0006118 "electron transport" evidence=ISS] [GO:0030508 "thiol-disulfide exchange intermediate activity" evidence=ISS] Pfam:PF00462 InterPro:IPR002109 PRINTS:PR00160 HSSP:P37687 InterPro:IPR011905 TIGRFAMs:TIGR02189 EMBL:AL161582 EMBL:…	4e-39
chr5.CM0019.47	2.3.1.37.1	TRXC thioredoxin 2 [COG:COG0526] [GO:0030508]										GO_ID:17747	TAIR|gene:3438941 SPTR:O82644 symbol:AT4G33040.1 [GO:0008372 "cellular component unknown" evidence=ND] [GO:0005489 "electron transporter activity" evidence=ISS] [GO:0006118 "electron transport" evidence=ISS] [GO:0030508 "thiol-disulfide exchange intermediate activity" evidence=ISS] Pfam:PF00462 InterPro:IPR002109 PRINTS:PR00160 HSSP:P37687 InterPro:IPR011905 TIGRFAMs:TIGR02189 EMBL:AL161582 EMBL:…	4e-39
Ljwgs_034324.1	99.1.4.7631	GO_ID:24742										GO_ID:24742	TAIR|gene:3438516 SPTR:Q9M0Y2 symbol:AT4G05130.1 [GO:0005337 "nucleoside transporter activity" evidence=ISS] InterPro:IPR002259 GO:GO:0006810 GO:GO:0016020 Pfam:PF01733 PRINTS:PR01130 ProDom:PD005103 EMBL:AL161502 EMBL:AF426401 PIR:E85064 SPTR:Q9M0Y2	5e-11
Ljwgs_099509.2.1	99.1.4.2078	GO_ID:45569										GO_ID:45569	TAIR|gene:2025131 SPTR:Q9FRL3 symbol:AT1G75220.1 [GO:0015144 "carbohydrate transporter activity" evidence=ISS] [GO:0005351 "sugar porter activity" evidence=ISS] [GO:0016020 "membrane" evidence=ISS] Interpro:IPR005829 InterPro:IPR007114 InterPro:IPR005828 InterPro:IPR003663 Pfam:PF00083 GO:GO:0016020 PRINTS:PR00171 PROSITE:PS50850 PROSITE:PS00216 PROSITE:PS00217 TIGRFAMs:TIGR00879 EMBL:AC025814 EM…	4e-09
chr5.CM0095.34	3.1.2	Major facilitator superfamily (MFS) [CLASS:02050] [TC:2.A.1] [GO:0005355] [COG:COG0477]				mll2492	COG0477	4e-10	HIAT1_MOUSE	Glycoprotein;Membrane;Transmembrane;Transport,Hippocampus abundant transcript 1 protein.	4e-14	GO_ID:35329	TAIR|gene:2039429 SPTR:Q9ZVW6 symbol:AT2G16970.1 [GO:0008493 "tetracycline transporter activity" evidence=ISS] Pfam:PF07690 InterPro:IPR001958 GO:GO:0006810 InterPro:IPR011701 PRINTS:PR01035 EMBL:AC005167 PIR:E84546 SPTR:Q9ZVW6	1e-43
chr3.CM0711.21	3.1.3.55	TC.ENT equilibrative nucleoside transporter, ENT family [TC:2.A.57]	ddi:DDB0185520	hypothetical protein [KO:K03323]	4e-11							GO_ID:10936	TAIR|gene:3438476 SPTR:Q9M0Y3 symbol:AT4G05120.1 [GO:0005337 "nucleoside transporter activity" evidence=ISS] InterPro:IPR002048 InterPro:IPR002259 Prosite:PS00018 GO:GO:0006810 GO:GO:0016020 Pfam:PF01733 PRINTS:PR01130 ProDom:PD005103 EMBL:AL161502 EMBL:AF426400 EMBL:AK175753 PIR:D85064 SPTR:Q9M0Y3	4e-123
Ljwgs_016923.2	99.1.4.5548	GO_ID:31850							PTR2_ARATH	Membrane;Peptidetransport;Proteintransport;Transmembrane;Transport,Peptide transporter PTR2 (Histidine transporting protein).	3e-63	GO_ID:31850	TAIR|gene:2025885 SPTR:Q93VV5 symbol:AT1G59740.1 [GO:0005215 "transporter activity" evidence=ISS] [GO:0006857 "oligopeptide transport" evidence=ISS] [GO:0016020 "membrane" evidence=ISS] InterPro:IPR000109 Pfam:PF00854 GO:GO:0006810 GO:GO:0016020 PROSITE:PS01022 EMBL:AY051041 EMBL:AY035037 SPTR:Q93VV5	2e-75
Ljwgs_016923.2	99.1.3.2.554	PTR2_ARATH							PTR2_ARATH	Membrane;Peptidetransport;Proteintransport;Transmembrane;Transport,Peptide transporter PTR2 (Histidine transporting protein).	3e-63	GO_ID:31850	TAIR|gene:2025885 SPTR:Q93VV5 symbol:AT1G59740.1 [GO:0005215 "transporter activity" evidence=ISS] [GO:0006857 "oligopeptide transport" evidence=ISS] [GO:0016020 "membrane" evidence=ISS] InterPro:IPR000109 Pfam:PF00854 GO:GO:0006810 GO:GO:0016020 PROSITE:PS01022 EMBL:AY051041 EMBL:AY035037 SPTR:Q93VV5	2e-75
chr2.CM0803.123	3.1.3.10	TC.DME drug/metabolite transporter, DME family [COG:COG0697] [TC:2.A.7.3]				AF0510	COG0697	8e-09				GO_ID:761	TAIR|gene:3706118 SPTR:Q8W4R9 symbol:AT4G19185.1 [GO:0016020 "membrane" evidence=ISS] InterPro:IPR000620 Pfam:PF00892 GO:GO:0016020 EMBL:AY060572 EMBL:AK117436 EMBL:AY149946 EMBL:AK175465 SPTR:Q8W4R9	4e-129
Ljwgs_035795.1	99.1.4.6058	GO_ID:42886							TPT1_BRAOB	Chloroplast;Membrane;Plastid;Transitpeptide;Transmembrane;Transport,Triose phosphate/phosphate translocator, chloroplast precursor (cTPT).	2e-10	GO_ID:42886	TAIR|gene:2076238 SPTR:Q9SS40 symbol:AT3G10290.1 [GO:0008514 "organic anion transporter activity" evidence=ISS] InterPro:IPR004853 Pfam:PF03151 EMBL:AC009400 SPTR:Q9SS40	4e-81
Ljwgs_035795.1	99.1.3.2.599	TPT1_BRAOB							TPT1_BRAOB	Chloroplast;Membrane;Plastid;Transitpeptide;Transmembrane;Transport,Triose phosphate/phosphate translocator, chloroplast precursor (cTPT).	2e-10	GO_ID:42886	TAIR|gene:2076238 SPTR:Q9SS40 symbol:AT3G10290.1 [GO:0008514 "organic anion transporter activity" evidence=ISS] InterPro:IPR004853 Pfam:PF03151 EMBL:AC009400 SPTR:Q9SS40	4e-81
Ljwgs_041197.1.1	99.1.4.110	GO_ID:26466										GO_ID:26466	TAIR|gene:2019553 SPTR:Q9FYG3 symbol:AT1G67300.1 [GO:0015144 "carbohydrate transporter activity" evidence=ISS] [GO:0005351 "sugar porter activity" evidence=ISS] [GO:0016020 "membrane" evidence=ISS] Interpro:IPR005829 InterPro:IPR007114 InterPro:IPR005828 InterPro:IPR003663 Pfam:PF00083 GO:GO:0016020 PRINTS:PR00171 PROSITE:PS50850 PROSITE:PS00216 TIGRFAMs:TIGR00879 EMBL:AC002130 PIR:F96696 SPTR:Q9…	4e-26
Ljwgs_058572.1	99.1.4.2476	GO_ID:18395										GO_ID:18395	TAIR|gene:2039696 SPTR:O80632 symbol:AT2G39450.1 [GO:0006812 "cation transport" evidence=ISS] [GO:0008324 "cation transporter activity" evidence=ISS] [GO:0016020 "membrane" evidence=ISS] InterPro:IPR002524 Pfam:PF01545 GO:GO:0016020 TIGRFAMs:TIGR01297 EMBL:AC004218 EMBL:AY136449 EMBL:BT008477 PIR:T00555 SPTR:O80632	5e-09
chr1.CM0375.50	1.2.2.1.2.2	ATPVF, ntpF V-type H+-transporting ATPase subunit F [COG:COG1436]	ath:At4g02620	T10P11.25; vacuolar ATPase subunit F family protein [EC:3.6.3.14] [KO:K02151]	7e-56	YGR020c	COG1436	4e-27	VATF_ARATH	ATPsynthesis;Hydrogeniontransport;Hydrolase;Iontransport;Transport,Probable vacuolar ATP synthase subunit F (EC 3.6.3.14) (V-ATPase F subunit) (Vacuolar proton pump F subunit) (V-ATPase 14 kDa subunit).	4e-56	GO_ID:8146	MGI|MGI:1913394 SPTR:Q9D1K2 symbol:Atp6v1f "ATPase, H+ transporting, V1 subunit F" [GO:0006754 "ATP biosynthesis" evidence=RCA] [GO:0015992 "proton transport" evidence=RCA] [GO:0015986 "ATP synthesis coupled proton transport" evidence=RCA] [GO:0016787 "hydrolase activity" evidence=RCA] [GO:0015078 "hydrogen ion transporter activity" evidence=RCA] InterPro:IPR005772 InterPro:IPR008218 MGI:MGI:1913…	6e-33
chr1.CM0375.50	1.2.2.1.2.10	ATPeVF, ATP6S14 V-type H+-transporting ATPase subunit F [COG:COG1436]	ath:At4g02620	T10P11.25; vacuolar ATPase subunit F family protein [EC:3.6.3.14] [KO:K02151]	7e-56	YGR020c	COG1436	4e-27	VATF_ARATH	ATPsynthesis;Hydrogeniontransport;Hydrolase;Iontransport;Transport,Probable vacuolar ATP synthase subunit F (EC 3.6.3.14) (V-ATPase F subunit) (Vacuolar proton pump F subunit) (V-ATPase 14 kDa subunit).	4e-56	GO_ID:8146	MGI|MGI:1913394 SPTR:Q9D1K2 symbol:Atp6v1f "ATPase, H+ transporting, V1 subunit F" [GO:0006754 "ATP biosynthesis" evidence=RCA] [GO:0015992 "proton transport" evidence=RCA] [GO:0015986 "ATP synthesis coupled proton transport" evidence=RCA] [GO:0016787 "hydrolase activity" evidence=RCA] [GO:0015078 "hydrogen ion transporter activity" evidence=RCA] InterPro:IPR005772 InterPro:IPR008218 MGI:MGI:1913…	6e-33
chr1.CM0375.50	4.1.2.27	FLII flagellum-specific ATP synthase [EC:3.6.3.14] [COG:COG1157] [GO:0003936]	ath:At4g02620	T10P11.25; vacuolar ATPase subunit F family protein [EC:3.6.3.14] [KO:K02151]	7e-56	YGR020c	COG1436	4e-27	VATF_ARATH	ATPsynthesis;Hydrogeniontransport;Hydrolase;Iontransport;Transport,Probable vacuolar ATP synthase subunit F (EC 3.6.3.14) (V-ATPase F subunit) (Vacuolar proton pump F subunit) (V-ATPase 14 kDa subunit).	4e-56	GO_ID:8146	MGI|MGI:1913394 SPTR:Q9D1K2 symbol:Atp6v1f "ATPase, H+ transporting, V1 subunit F" [GO:0006754 "ATP biosynthesis" evidence=RCA] [GO:0015992 "proton transport" evidence=RCA] [GO:0015986 "ATP synthesis coupled proton transport" evidence=RCA] [GO:0016787 "hydrolase activity" evidence=RCA] [GO:0015078 "hydrogen ion transporter activity" evidence=RCA] InterPro:IPR005772 InterPro:IPR008218 MGI:MGI:1913…	6e-33
chr1.TM0507.17	3.1.3.54	TC.NRAMP metal ion transporter, Nramp family [COG:COG1914] [TC:2.A.55]	rno:25715	Slc11a2; solute carrier family 11 (proton-coupled divalent metal ion transporters), member 2 [KO:K03322]	1e-81	mlr2501	COG1914	1e-73	NRAM6_ARATH	Iontransport;Iron;Irontransport;Membrane;Transmembrane;Transport,Metal transporter Nramp6 (AtNramp6).	3e-156	GO_ID:44349	UNIPROT|P49281 SPTR:P49281 symbol:NRAM2_HUMAN "Similar to Natural resistance-associated macrophage protein 2" [GO:0005381 "iron ion transporter activity" evidence=TAS] [GO:0006826 "iron ion transport" evidence=TAS] [GO:0005887 "integral to plasma membrane" evidence=TAS] InterPro:IPR001046 Pfam:PF01566 PRINTS:PR00447 ProDom:PD001861 TIGRFAMs:TIGR01197 EMBL:AB004857 EMBL:AF046997 EMBL:AF064482 EMBL…	5e-83
chr3.CM0711.21	3.1.3.55	TC.ENT equilibrative nucleoside transporter, ENT family [TC:2.A.57]	ddi:DDB0185520	hypothetical protein [KO:K03323]	4e-11							GO_ID:10936	TAIR|gene:3438476 SPTR:Q9M0Y3 symbol:AT4G05120.1 [GO:0005337 "nucleoside transporter activity" evidence=ISS] InterPro:IPR002048 InterPro:IPR002259 Prosite:PS00018 GO:GO:0006810 GO:GO:0016020 Pfam:PF01733 PRINTS:PR01130 ProDom:PD005103 EMBL:AL161502 EMBL:AF426400 EMBL:AK175753 PIR:D85064 SPTR:Q9M0Y3	4e-123
Ljwgs_021570.1	99.1.4.7158	GO_ID:9948										GO_ID:9948	TAIR|gene:3442772 SPTR:Q9LZ20 symbol:AT5G04770.1 [GO:0015326 "cationic amino acid transporter activity" evidence=ISS] [GO:0006810 "transport" evidence=ISS] [GO:0015171 "amino acid transporter activity" evidence=ISS] [GO:0016020 "membrane" evidence=ISS] InterPro:IPR002293 InterPro:IPR004841 Pfam:PF00324 GO:GO:0006810 GO:GO:0016020 EMBL:AL162972 EMBL:AB008271 EMBL:AY040001 EMBL:AY085578 EMBL:AF3601…	3e-25
chr5.CM0328.67.2	3.1.3.4	TC.LAT L-amino acid transporter, LAT family [COG:COG0531] [TC:2.A.3.8]				YDL210w	COG0531	1e-11	AAP2_NEUCR	Amino-acidtransport;Membrane;Transmembrane;Transport,Amino acid permease 2.	1e-16	GO_ID:8614	TAIR|gene:2038810 SPTR:Q9ZU50 symbol:AT2G01170 [GO:0015359 "amino acid permease activity" evidence=ISS] InterPro:IPR002293 InterPro:IPR004841 Pfam:PF00324 GO:GO:0006810 GO:GO:0016020 InterPro:IPR004756 TIGRFAMs:TIGR00907 EMBL:AC006200 EMBL:AF019637 PIR:D84421 SPTR:Q9ZU50	2e-55
chr5.CM0344.52	3.1.2	Major facilitator superfamily (MFS) [CLASS:02050] [TC:2.A.1] [GO:0005355] [COG:COG0477]				CC2283	COG0477	1e-11	SUC2_ARATH	Glycoprotein;Membrane;Sugartransport;Symport;Transmembrane;Transport,Sucrose transport protein SUC2 (Sucrose permease 2) (Sucrose-proton symporter 2) (Sucrose transporter 1).	0	GO_ID:8286	TAIR|gene:2199632 SPTR:O80550 symbol:AT1G22710.1 [GO:0008506 "sucrose:hydrogen symporter activity" evidence=ISS] [GO:0005351 "sugar porter activity" evidence=ISS] [GO:0015144 "carbohydrate transporter activity" evidence=ISS] [GO:0016020 "membrane" evidence=ISS] InterPro:IPR005828 InterPro:IPR005989 Pfam:PF00083 GO:GO:0006810 TIGRFAMs:TIGR01301 EMBL:AC003979 EMBL:AY048256 EMBL:AY050986 EMBL:AY0885…	0
chr5.CM0071.14	99.1.4.2406	GO_ID:27714							MRS2L_MOUSE	Innermembrane;Iontransport;Magnesium;Membrane;Mitochondrion;Transitpeptide;Transmembrane;Transport,Magnesium transporter MRS2L, mitochondrial precursor (MRS2-like protein).	2e-18	GO_ID:27714	TAIR|gene:2174798 SPTR:Q9FLG2 symbol:AT5G64560.1 [GO:0016020 "membrane" evidence=ISS] [GO:0030001 "metal ion transport" evidence=ISS] [GO:0046873 "metal ion transporter activity" evidence=ISS] InterPro:IPR002523 Pfam:PF01544 GO:GO:0016020 EMBL:AB010076 EMBL:AY065449 EMBL:AY084382 EMBL:AY096449 EMBL:AY150287 SPTR:Q9FLG2	1e-153
chr5.CM0071.14	99.1.3.2.3538	MRS2L_MOUSE							MRS2L_MOUSE	Innermembrane;Iontransport;Magnesium;Membrane;Mitochondrion;Transitpeptide;Transmembrane;Transport,Magnesium transporter MRS2L, mitochondrial precursor (MRS2-like protein).	2e-18	GO_ID:27714	TAIR|gene:2174798 SPTR:Q9FLG2 symbol:AT5G64560.1 [GO:0016020 "membrane" evidence=ISS] [GO:0030001 "metal ion transport" evidence=ISS] [GO:0046873 "metal ion transporter activity" evidence=ISS] InterPro:IPR002523 Pfam:PF01544 GO:GO:0016020 EMBL:AB010076 EMBL:AY065449 EMBL:AY084382 EMBL:AY096449 EMBL:AY150287 SPTR:Q9FLG2	1e-153
chr4.CM0307.38	3.1.2	Major facilitator superfamily (MFS) [CLASS:02050] [TC:2.A.1] [GO:0005355] [COG:COG0477]				PH0367	COG0477	3e-19	BMR1_BACSU	Antibioticresistance;Completeproteome;Membrane;Transmembrane;Transport,Multidrug resistance protein 1 (Multidrug-efflux transporter 1).	1e-10	GO_ID:23080	TAIR|gene:3443250 SPTR:Q9C5L6 symbol:AT5G10190.1 [GO:0005351 "sugar porter activity" evidence=ISS] [GO:0015144 "carbohydrate transporter activity" evidence=ISS] [GO:0016020 "membrane" evidence=ISS] Pfam:PF07690 InterPro:IPR007114 GO:GO:0006810 PROSITE:PS50850 InterPro:IPR011701 EMBL:AF360162 EMBL:AY113893 SPTR:Q9C5L6	2e-175
Ljwgs_044441.1	1.1.11.29	E1.1.1.21, AKR1 aldehyde reductase [EC:1.1.1.21] [COG:COG0656] [GO:0004032]	cne:CNK02370	aldehyde reductase i, putative [EC:1.1.1.2] [KO:K00002]	5e-15	slr0942	COG0656	5e-14	ALDR_RAT	Acetylation;Directproteinsequencing;NADP;Oxidoreductase,Aldose reductase (EC 1.1.1.21) (AR) (Aldehyde reductase).	4e-13	GO_ID:46781	UNIPROT|P15121 SPTR:P15121 symbol:ALDR_HUMAN "Aldose reductase" [GO:0004032 "aldehyde reductase activity" evidence=TAS] [GO:0005489 "electron transporter activity" evidence=TAS] [GO:0005975 "carbohydrate metabolism" evidence=TAS] [GO:0005615 "extracellular space" evidence=TAS] PFAM:PF00248 InterPro:IPR001395 PRINTS:PR00069 ProDom:PD000288 PROSITE:PS00798 PROSITE:PS00062 PROSITE:PS00063 EMBL:X1541…	7e-13
Ljwgs_044441.1	1.1.1.19	E1.1.1.2, adh alcohol dehydrogenase (NADP+) [EC:1.1.1.2] [COG:COG0656] [GO:0008106]	cne:CNK02370	aldehyde reductase i, putative [EC:1.1.1.2] [KO:K00002]	5e-15	slr0942	COG0656	5e-14	ALDR_RAT	Acetylation;Directproteinsequencing;NADP;Oxidoreductase,Aldose reductase (EC 1.1.1.21) (AR) (Aldehyde reductase).	4e-13	GO_ID:46781	UNIPROT|P15121 SPTR:P15121 symbol:ALDR_HUMAN "Aldose reductase" [GO:0004032 "aldehyde reductase activity" evidence=TAS] [GO:0005489 "electron transporter activity" evidence=TAS] [GO:0005975 "carbohydrate metabolism" evidence=TAS] [GO:0005615 "extracellular space" evidence=TAS] PFAM:PF00248 InterPro:IPR001395 PRINTS:PR00069 ProDom:PD000288 PROSITE:PS00798 PROSITE:PS00062 PROSITE:PS00063 EMBL:X1541…	7e-13
Ljwgs_044441.1	1.11.1.4	E1.1.1.2, adh alcohol dehydrogenase (NADP+) [EC:1.1.1.2] [COG:COG0656] [GO:0008106]	cne:CNK02370	aldehyde reductase i, putative [EC:1.1.1.2] [KO:K00002]	5e-15	slr0942	COG0656	5e-14	ALDR_RAT	Acetylation;Directproteinsequencing;NADP;Oxidoreductase,Aldose reductase (EC 1.1.1.21) (AR) (Aldehyde reductase).	4e-13	GO_ID:46781	UNIPROT|P15121 SPTR:P15121 symbol:ALDR_HUMAN "Aldose reductase" [GO:0004032 "aldehyde reductase activity" evidence=TAS] [GO:0005489 "electron transporter activity" evidence=TAS] [GO:0005975 "carbohydrate metabolism" evidence=TAS] [GO:0005615 "extracellular space" evidence=TAS] PFAM:PF00248 InterPro:IPR001395 PRINTS:PR00069 ProDom:PD000288 PROSITE:PS00798 PROSITE:PS00062 PROSITE:PS00063 EMBL:X1541…	7e-13
Ljwgs_044441.1	1.1.6.15	E1.1.1.21, AKR1 aldehyde reductase [EC:1.1.1.21] [COG:COG0656] [GO:0004032]	cne:CNK02370	aldehyde reductase i, putative [EC:1.1.1.2] [KO:K00002]	5e-15	slr0942	COG0656	5e-14	ALDR_RAT	Acetylation;Directproteinsequencing;NADP;Oxidoreductase,Aldose reductase (EC 1.1.1.21) (AR) (Aldehyde reductase).	4e-13	GO_ID:46781	UNIPROT|P15121 SPTR:P15121 symbol:ALDR_HUMAN "Aldose reductase" [GO:0004032 "aldehyde reductase activity" evidence=TAS] [GO:0005489 "electron transporter activity" evidence=TAS] [GO:0005975 "carbohydrate metabolism" evidence=TAS] [GO:0005615 "extracellular space" evidence=TAS] PFAM:PF00248 InterPro:IPR001395 PRINTS:PR00069 ProDom:PD000288 PROSITE:PS00798 PROSITE:PS00062 PROSITE:PS00063 EMBL:X1541…	7e-13
Ljwgs_044441.1	1.1.4.27	E1.1.1.21, AKR1 aldehyde reductase [EC:1.1.1.21] [COG:COG0656] [GO:0004032]	cne:CNK02370	aldehyde reductase i, putative [EC:1.1.1.2] [KO:K00002]	5e-15	slr0942	COG0656	5e-14	ALDR_RAT	Acetylation;Directproteinsequencing;NADP;Oxidoreductase,Aldose reductase (EC 1.1.1.21) (AR) (Aldehyde reductase).	4e-13	GO_ID:46781	UNIPROT|P15121 SPTR:P15121 symbol:ALDR_HUMAN "Aldose reductase" [GO:0004032 "aldehyde reductase activity" evidence=TAS] [GO:0005489 "electron transporter activity" evidence=TAS] [GO:0005975 "carbohydrate metabolism" evidence=TAS] [GO:0005615 "extracellular space" evidence=TAS] PFAM:PF00248 InterPro:IPR001395 PRINTS:PR00069 ProDom:PD000288 PROSITE:PS00798 PROSITE:PS00062 PROSITE:PS00063 EMBL:X1541…	7e-13
Ljwgs_044441.1	1.1.5.32	E1.1.1.21, AKR1 aldehyde reductase [EC:1.1.1.21] [COG:COG0656] [GO:0004032]	cne:CNK02370	aldehyde reductase i, putative [EC:1.1.1.2] [KO:K00002]	5e-15	slr0942	COG0656	5e-14	ALDR_RAT	Acetylation;Directproteinsequencing;NADP;Oxidoreductase,Aldose reductase (EC 1.1.1.21) (AR) (Aldehyde reductase).	4e-13	GO_ID:46781	UNIPROT|P15121 SPTR:P15121 symbol:ALDR_HUMAN "Aldose reductase" [GO:0004032 "aldehyde reductase activity" evidence=TAS] [GO:0005489 "electron transporter activity" evidence=TAS] [GO:0005975 "carbohydrate metabolism" evidence=TAS] [GO:0005615 "extracellular space" evidence=TAS] PFAM:PF00248 InterPro:IPR001395 PRINTS:PR00069 ProDom:PD000288 PROSITE:PS00798 PROSITE:PS00062 PROSITE:PS00063 EMBL:X1541…	7e-13
Ljwgs_044441.1	1.3.9.3	E1.1.1.21, AKR1 aldehyde reductase [EC:1.1.1.21] [COG:COG0656] [GO:0004032]	cne:CNK02370	aldehyde reductase i, putative [EC:1.1.1.2] [KO:K00002]	5e-15	slr0942	COG0656	5e-14	ALDR_RAT	Acetylation;Directproteinsequencing;NADP;Oxidoreductase,Aldose reductase (EC 1.1.1.21) (AR) (Aldehyde reductase).	4e-13	GO_ID:46781	UNIPROT|P15121 SPTR:P15121 symbol:ALDR_HUMAN "Aldose reductase" [GO:0004032 "aldehyde reductase activity" evidence=TAS] [GO:0005489 "electron transporter activity" evidence=TAS] [GO:0005975 "carbohydrate metabolism" evidence=TAS] [GO:0005615 "extracellular space" evidence=TAS] PFAM:PF00248 InterPro:IPR001395 PRINTS:PR00069 ProDom:PD000288 PROSITE:PS00798 PROSITE:PS00062 PROSITE:PS00063 EMBL:X1541…	7e-13
Ljwgs_044441.1	1.3.9.5	E1.1.1.2, adh alcohol dehydrogenase (NADP+) [EC:1.1.1.2] [COG:COG0656] [GO:0008106]	cne:CNK02370	aldehyde reductase i, putative [EC:1.1.1.2] [KO:K00002]	5e-15	slr0942	COG0656	5e-14	ALDR_RAT	Acetylation;Directproteinsequencing;NADP;Oxidoreductase,Aldose reductase (EC 1.1.1.21) (AR) (Aldehyde reductase).	4e-13	GO_ID:46781	UNIPROT|P15121 SPTR:P15121 symbol:ALDR_HUMAN "Aldose reductase" [GO:0004032 "aldehyde reductase activity" evidence=TAS] [GO:0005489 "electron transporter activity" evidence=TAS] [GO:0005975 "carbohydrate metabolism" evidence=TAS] [GO:0005615 "extracellular space" evidence=TAS] PFAM:PF00248 InterPro:IPR001395 PRINTS:PR00069 ProDom:PD000288 PROSITE:PS00798 PROSITE:PS00062 PROSITE:PS00063 EMBL:X1541…	7e-13
chr5.CM0359.18	99.1.3.2.1257	PATL3_ARATH	cal:orf19.941	SEC14; phosphatidylinositol transfer protein [EC:3.1.3.48] [KO:K01104]	4e-15				PATL3_ARATH	Cellcycle;Celldivision;Lipid-binding;Membrane;Transport,Patellin-3.	4e-121	GO_ID:24620	TAIR|gene:2207015 SPTR:Q9C7T9 symbol:AT1G72160.1 [GO:0005215 "transporter activity" evidence=ISS] [GO:0006810 "transport" evidence=ISS] PFAM:PF03765 InterPro:IPR000348 GO:GO:0016020 InterPro:IPR001251 SMART:SM00516 PROSITE:PS50191 InterPro:IPR008273 Pfam:PF00650 InterPro:IPR009038 Pfam:PF01105 PROSITE:PS50866 EMBL:AC067754 PIR:A96745 SPTR:Q9C7T9	2e-121
chr5.CM0359.18	99.1.4.3955	GO_ID:24620	cal:orf19.941	SEC14; phosphatidylinositol transfer protein [EC:3.1.3.48] [KO:K01104]	4e-15				PATL3_ARATH	Cellcycle;Celldivision;Lipid-binding;Membrane;Transport,Patellin-3.	4e-121	GO_ID:24620	TAIR|gene:2207015 SPTR:Q9C7T9 symbol:AT1G72160.1 [GO:0005215 "transporter activity" evidence=ISS] [GO:0006810 "transport" evidence=ISS] PFAM:PF03765 InterPro:IPR000348 GO:GO:0016020 InterPro:IPR001251 SMART:SM00516 PROSITE:PS50191 InterPro:IPR008273 Pfam:PF00650 InterPro:IPR009038 Pfam:PF01105 PROSITE:PS50866 EMBL:AC067754 PIR:A96745 SPTR:Q9C7T9	2e-121
chr5.CM0359.18	99.1.1.154	KO:K01104	cal:orf19.941	SEC14; phosphatidylinositol transfer protein [EC:3.1.3.48] [KO:K01104]	4e-15				PATL3_ARATH	Cellcycle;Celldivision;Lipid-binding;Membrane;Transport,Patellin-3.	4e-121	GO_ID:24620	TAIR|gene:2207015 SPTR:Q9C7T9 symbol:AT1G72160.1 [GO:0005215 "transporter activity" evidence=ISS] [GO:0006810 "transport" evidence=ISS] PFAM:PF03765 InterPro:IPR000348 GO:GO:0016020 InterPro:IPR001251 SMART:SM00516 PROSITE:PS50191 InterPro:IPR008273 Pfam:PF00650 InterPro:IPR009038 Pfam:PF01105 PROSITE:PS50866 EMBL:AC067754 PIR:A96745 SPTR:Q9C7T9	2e-121
Ljwgs_040290.1	3.1.1.29.3	CCMA heme exporter ATP-binding protein CcmA [EC:3.6.3.41] [COG:COG1131] [GO:0015439]	tcr:507681.100	ATP-binding cassette protein, putative [KO:K05681]	9e-22	YOR328w_3	COG1131	8e-37	CGR1_CANGA	ATP-binding;Completeproteome;Membrane;Nucleotide-binding;Repeat;Transmembrane;Transport,ATP-binding cassette transporter CGR1 (Pleomorphic drug resistance homolog).	8e-39	GO_ID:43924	TAIR|gene:3702555 SPTR:O04323 symbol:AT3G16340.1 [GO:0042626 "ATPase activity, coupled to transmembrane movement of substances" evidence=ISS] InterPro:IPR003593 InterPro:IPR003439 Pfam:PF00005 InterPro:IPR000412 Pfam:PF01061 SMART:SM00382 ProDom:PD000006 PROSITE:PS50893 InterPro:IPR005285 TIGRFAMs:TIGR00956 EMBL:AB023046 EMBL:AC001645 EMBL:BK001001 SPTR:O04323	2e-114
Ljwgs_040290.1	3.1.1.35.3	ABCG2 ATP-binding cassette, subfamily G (WHITE), member 2	tcr:507681.100	ATP-binding cassette protein, putative [KO:K05681]	9e-22	YOR328w_3	COG1131	8e-37	CGR1_CANGA	ATP-binding;Completeproteome;Membrane;Nucleotide-binding;Repeat;Transmembrane;Transport,ATP-binding cassette transporter CGR1 (Pleomorphic drug resistance homolog).	8e-39	GO_ID:43924	TAIR|gene:3702555 SPTR:O04323 symbol:AT3G16340.1 [GO:0042626 "ATPase activity, coupled to transmembrane movement of substances" evidence=ISS] InterPro:IPR003593 InterPro:IPR003439 Pfam:PF00005 InterPro:IPR000412 Pfam:PF01061 SMART:SM00382 ProDom:PD000006 PROSITE:PS50893 InterPro:IPR005285 TIGRFAMs:TIGR00956 EMBL:AB023046 EMBL:AC001645 EMBL:BK001001 SPTR:O04323	2e-114
Ljwgs_040290.1	1.2.7.51.3	CCMA heme exporter ATP-binding protein CcmA [EC:3.6.3.41] [COG:COG1131] [GO:0015439]	tcr:507681.100	ATP-binding cassette protein, putative [KO:K05681]	9e-22	YOR328w_3	COG1131	8e-37	CGR1_CANGA	ATP-binding;Completeproteome;Membrane;Nucleotide-binding;Repeat;Transmembrane;Transport,ATP-binding cassette transporter CGR1 (Pleomorphic drug resistance homolog).	8e-39	GO_ID:43924	TAIR|gene:3702555 SPTR:O04323 symbol:AT3G16340.1 [GO:0042626 "ATPase activity, coupled to transmembrane movement of substances" evidence=ISS] InterPro:IPR003593 InterPro:IPR003439 Pfam:PF00005 InterPro:IPR000412 Pfam:PF01061 SMART:SM00382 ProDom:PD000006 PROSITE:PS50893 InterPro:IPR005285 TIGRFAMs:TIGR00956 EMBL:AB023046 EMBL:AC001645 EMBL:BK001001 SPTR:O04323	2e-114
Ljwgs_040290.1	3.3.10.140	ABCG2 ATP-binding cassette, subfamily G (WHITE), member 2 [TC:3.A.1.204]	tcr:507681.100	ATP-binding cassette protein, putative [KO:K05681]	9e-22	YOR328w_3	COG1131	8e-37	CGR1_CANGA	ATP-binding;Completeproteome;Membrane;Nucleotide-binding;Repeat;Transmembrane;Transport,ATP-binding cassette transporter CGR1 (Pleomorphic drug resistance homolog).	8e-39	GO_ID:43924	TAIR|gene:3702555 SPTR:O04323 symbol:AT3G16340.1 [GO:0042626 "ATPase activity, coupled to transmembrane movement of substances" evidence=ISS] InterPro:IPR003593 InterPro:IPR003439 Pfam:PF00005 InterPro:IPR000412 Pfam:PF01061 SMART:SM00382 ProDom:PD000006 PROSITE:PS50893 InterPro:IPR005285 TIGRFAMs:TIGR00956 EMBL:AB023046 EMBL:AC001645 EMBL:BK001001 SPTR:O04323	2e-114
Ljwgs_040290.1	3.1.1.23	ABC-2.A ABC-2 type transport system ATP-binding protein [COG:COG1131 COG1134]	tcr:507681.100	ATP-binding cassette protein, putative [KO:K05681]	9e-22	YOR328w_3	COG1131	8e-37	CGR1_CANGA	ATP-binding;Completeproteome;Membrane;Nucleotide-binding;Repeat;Transmembrane;Transport,ATP-binding cassette transporter CGR1 (Pleomorphic drug resistance homolog).	8e-39	GO_ID:43924	TAIR|gene:3702555 SPTR:O04323 symbol:AT3G16340.1 [GO:0042626 "ATPase activity, coupled to transmembrane movement of substances" evidence=ISS] InterPro:IPR003593 InterPro:IPR003439 Pfam:PF00005 InterPro:IPR000412 Pfam:PF01061 SMART:SM00382 ProDom:PD000006 PROSITE:PS50893 InterPro:IPR005285 TIGRFAMs:TIGR00956 EMBL:AB023046 EMBL:AC001645 EMBL:BK001001 SPTR:O04323	2e-114
gi10952509	3.1.3.50	TC.AMT ammonium transporter, Amt family [COG:COG0004] [TC:2.A.49]	ath:At4g13510	T6G15.60; ammonium transporter 1, member 1 (AMT1.1) [KO:K03320]	0	TM0402	COG0004	2e-54	AMT11_LYCES	Ammoniatransport;Membrane;Multigenefamily;Transmembrane;Transport,Ammonium transporter 1, member 1 (LeAMT1;1).	0	GO_ID:5143	TAIR|gene:2087167 SPTR:Q9LK16 symbol:AT3G24290.1 [GO:0008519 "ammonium transporter activity" evidence=ISS] [GO:0006810 "transport" evidence=ISS] [GO:0016020 "membrane" evidence=ISS] InterPro:IPR001905 Pfam:PF00909 GO:GO:0006810 GO:GO:0016020 InterPro:IPR010256 TIGRFAMs:TIGR00836 PROSITE:PS01219 EMBL:AP000382 SPTR:Q9LK16	0
Ljwgs_019851.1	99.1.3.2.2490	GONS1_ARATH							GONS1_ARATH	Alternativesplicing;Golgistack;Membrane;Sugartransport;Transmembrane;Transport,GDP-mannose transporter.	9e-56	GO_ID:10260	SGD|S000000841 SPTR:P40027 symbol:HVG1 "nucleotide sugar transporter (putative)" [GO:0008372 "cellular component unknown" evidence=ND] [GO:0005554 "molecular function unknown" evidence=ND] [GO:0000004 "biological process unknown" evidence=ND] EMBL:U18796 InterPro:IPR004689 SGD:S000000841 TIGRFAMs:TIGR00803 EMBL:AY558452 PIR:S50542 IntAct:P40027 GermOnline:139119 SPTR:P40027	5e-12
Ljwgs_019851.1	99.1.4.5242	GO_ID:10260							GONS1_ARATH	Alternativesplicing;Golgistack;Membrane;Sugartransport;Transmembrane;Transport,GDP-mannose transporter.	9e-56	GO_ID:10260	SGD|S000000841 SPTR:P40027 symbol:HVG1 "nucleotide sugar transporter (putative)" [GO:0008372 "cellular component unknown" evidence=ND] [GO:0005554 "molecular function unknown" evidence=ND] [GO:0000004 "biological process unknown" evidence=ND] EMBL:U18796 InterPro:IPR004689 SGD:S000000841 TIGRFAMs:TIGR00803 EMBL:AY558452 PIR:S50542 IntAct:P40027 GermOnline:139119 SPTR:P40027	5e-12
chr2.CM0608.39	99.1.4.274	GO_ID:32157	cal:orf19.941	SEC14; phosphatidylinositol transfer protein [EC:3.1.3.48] [KO:K01104]	5e-11				YJX4_SCHPO	Completeproteome,Protein C23B6.04c in chromosome III.	5e-25	GO_ID:32157	TAIR|gene:3439844 SPTR:O22270 symbol:AT4G08690.1 [GO:0005215 "transporter activity" evidence=ISS] [GO:0006810 "transport" evidence=ISS] [GO:0008372 "cellular component unknown" evidence=ND] PFAM:PF03765 InterPro:IPR001071 GO:GO:0005622 GO:GO:0006810 InterPro:IPR001251 SMART:SM00516 PROSITE:PS50191 InterPro:IPR008273 Pfam:PF00650 PRINTS:PR00180 EMBL:AL161512 EMBL:AC002983 EMBL:BT003080 PIR:B85087 …	3e-97
chr2.CM0608.39	99.1.3.2.7	YJX4_SCHPO	cal:orf19.941	SEC14; phosphatidylinositol transfer protein [EC:3.1.3.48] [KO:K01104]	5e-11				YJX4_SCHPO	Completeproteome,Protein C23B6.04c in chromosome III.	5e-25	GO_ID:32157	TAIR|gene:3439844 SPTR:O22270 symbol:AT4G08690.1 [GO:0005215 "transporter activity" evidence=ISS] [GO:0006810 "transport" evidence=ISS] [GO:0008372 "cellular component unknown" evidence=ND] PFAM:PF03765 InterPro:IPR001071 GO:GO:0005622 GO:GO:0006810 InterPro:IPR001251 SMART:SM00516 PROSITE:PS50191 InterPro:IPR008273 Pfam:PF00650 PRINTS:PR00180 EMBL:AL161512 EMBL:AC002983 EMBL:BT003080 PIR:B85087 …	3e-97
chr2.CM0608.39	99.1.1.154	KO:K01104	cal:orf19.941	SEC14; phosphatidylinositol transfer protein [EC:3.1.3.48] [KO:K01104]	5e-11				YJX4_SCHPO	Completeproteome,Protein C23B6.04c in chromosome III.	5e-25	GO_ID:32157	TAIR|gene:3439844 SPTR:O22270 symbol:AT4G08690.1 [GO:0005215 "transporter activity" evidence=ISS] [GO:0006810 "transport" evidence=ISS] [GO:0008372 "cellular component unknown" evidence=ND] PFAM:PF03765 InterPro:IPR001071 GO:GO:0005622 GO:GO:0006810 InterPro:IPR001251 SMART:SM00516 PROSITE:PS50191 InterPro:IPR008273 Pfam:PF00650 PRINTS:PR00180 EMBL:AL161512 EMBL:AC002983 EMBL:BT003080 PIR:B85087 …	3e-97
Ljwgs_014101.3.1	99.1.4.8372	GO_ID:31754							BCP_PEA	Copper;Electrontransport;Glycoprotein;Metal-binding;Signal;Transport,Blue copper protein precursor.	4e-28	GO_ID:31754	TAIR|gene:2081951 SPTR:Q9LY37 symbol:AT3G60270.1 [GO:0031225 "anchored to membrane" evidence=TAS] [GO:0005489 "electron transporter activity" evidence=ISS] [GO:0005507 "copper ion binding" evidence=ISS] [GO:0006118 "electron transport" evidence=ISS] InterPro:IPR003245 HSSP:P00303 Pfam:PF02298 ProDom:PD003122 EMBL:AL163852 PIR:T49222 SPTR:Q9LY37	9e-30
Ljwgs_014101.3.1	99.1.3.2.2474	BCP_PEA							BCP_PEA	Copper;Electrontransport;Glycoprotein;Metal-binding;Signal;Transport,Blue copper protein precursor.	4e-28	GO_ID:31754	TAIR|gene:2081951 SPTR:Q9LY37 symbol:AT3G60270.1 [GO:0031225 "anchored to membrane" evidence=TAS] [GO:0005489 "electron transporter activity" evidence=ISS] [GO:0005507 "copper ion binding" evidence=ISS] [GO:0006118 "electron transport" evidence=ISS] InterPro:IPR003245 HSSP:P00303 Pfam:PF02298 ProDom:PD003122 EMBL:AL163852 PIR:T49222 SPTR:Q9LY37	9e-30
chr1.CM0029.47	3.1.3.46	The Hydroxy/Aromatic Amino Acid Permease (HAAAP) Family [COG:COG0814] [TC:2.A.42]				YKL146w	COG0814	2e-26	S36A1_RAT	Amino-acidtransport;Glycoprotein;Membrane;Symport;Transmembrane;Transport,Proton-coupled amino acid transporter 1 (Proton/amino acid transporter 1) (Solute carrier family 36 member 1) (Lysosomal amino acid transporter 1) (LYAAT-1) (Neutral amino acid/proton symporter).	2e-30	GO_ID:51036	TAIR|gene:2081470 SPTR:Q9SF09 symbol:AT3G11900.1 [GO:0015359 "amino acid permease activity" evidence=ISS] [GO:0015171 "amino acid transporter activity" evidence=ISS] [GO:0006865 "amino acid transport" evidence=ISS] InterPro:IPR002422 GO:GO:0006810 GO:GO:0016020 Pfam:PF01490 EMBL:AC016795 EMBL:BT008302 SPTR:Q9SF09	1e-136
Ljwgs_031438.1	3.1.2	Major facilitator superfamily (MFS) [CLASS:02050] [TC:2.A.1] [GO:0005355] [COG:COG0477]				YML123c	COG0477	5e-26	PHO84_YEAST	Completeproteome;Membrane;Phosphatetransport;Transmembrane;Transport,Inorganic phosphate transporter PHO84.	1e-25	GO_ID:10649	TAIR|gene:2102449 SPTR:Q9M1T0 symbol:AT3G54700.1 [GO:0015114 "phosphate transporter activity" evidence=ISS] [GO:0005351 "sugar porter activity" evidence=ISS] [GO:0015144 "carbohydrate transporter activity" evidence=ISS] [GO:0016020 "membrane" evidence=ISS] InterPro:IPR007114 InterPro:IPR005828 InterPro:IPR004738 Pfam:PF00083 GO:GO:0006810 PROSITE:PS50850 TIGRFAMs:TIGR00887 EMBL:AL138650 PIR:T4762…	3e-98
chr3.CM0711.21	3.1.3.55	TC.ENT equilibrative nucleoside transporter, ENT family [TC:2.A.57]	ddi:DDB0185520	hypothetical protein [KO:K03323]	4e-11							GO_ID:10936	TAIR|gene:3438476 SPTR:Q9M0Y3 symbol:AT4G05120.1 [GO:0005337 "nucleoside transporter activity" evidence=ISS] InterPro:IPR002048 InterPro:IPR002259 Prosite:PS00018 GO:GO:0006810 GO:GO:0016020 Pfam:PF01733 PRINTS:PR01130 ProDom:PD005103 EMBL:AL161502 EMBL:AF426400 EMBL:AK175753 PIR:D85064 SPTR:Q9M0Y3	4e-123
Ljwgs_079412.1	99.1.4.2078	GO_ID:45569										GO_ID:45569	TAIR|gene:2025131 SPTR:Q9FRL3 symbol:AT1G75220.1 [GO:0015144 "carbohydrate transporter activity" evidence=ISS] [GO:0005351 "sugar porter activity" evidence=ISS] [GO:0016020 "membrane" evidence=ISS] Interpro:IPR005829 InterPro:IPR007114 InterPro:IPR005828 InterPro:IPR003663 Pfam:PF00083 GO:GO:0016020 PRINTS:PR00171 PROSITE:PS50850 PROSITE:PS00216 PROSITE:PS00217 TIGRFAMs:TIGR00879 EMBL:AC025814 EM…	3e-25
chr2.CM0272.51	3.1.3.46	The Hydroxy/Aromatic Amino Acid Permease (HAAAP) Family [COG:COG0814] [TC:2.A.42]				YJR001w	COG0814	2e-13	AVT1_YEAST	Amino-acidtransport;Completeproteome;Membrane;Transmembrane;Transport;Vacuole,Vacuolar amino acid transporter 1.	4e-13	GO_ID:20778	TAIR|gene:2015382 SPTR:Q9SX98 symbol:AT1G47670.1 [GO:0015359 "amino acid permease activity" evidence=ISS] [GO:0006865 "amino acid transport" evidence=ISS] [GO:0016020 "membrane" evidence=ISS] InterPro:IPR002422 GO:GO:0006810 GO:GO:0016020 Pfam:PF01490 EMBL:AC007519 EMBL:AY065445 EMBL:AY117276 PIR:F96517 SPTR:Q9SX98	2e-161
TM0485.14	99.1.3.2.2344	TT12_ARATH							TT12_ARATH	Flavonoidbiosynthesis;Membrane;Repeat;Transmembrane;Transport;Vacuole,TRANSPARENT TESTA 12 protein.	1e-18	GO_ID:38343	TAIR|gene:2089954 SPTR:Q9LVD9 symbol:AT3G21690.1 [GO:0005215 "transporter activity" evidence=ISS] [GO:0015297 "antiporter activity" evidence=ISS] [GO:0016020 "membrane" evidence=ISS] InterPro:IPR002528 Pfam:PF01554 GO:GO:0016020 TIGRFAMs:TIGR00797 EMBL:AB019232 EMBL:BT015408 SPTR:Q9LVD9	3e-35
TM0485.14	99.1.4.4296	GO_ID:38343							TT12_ARATH	Flavonoidbiosynthesis;Membrane;Repeat;Transmembrane;Transport;Vacuole,TRANSPARENT TESTA 12 protein.	1e-18	GO_ID:38343	TAIR|gene:2089954 SPTR:Q9LVD9 symbol:AT3G21690.1 [GO:0005215 "transporter activity" evidence=ISS] [GO:0015297 "antiporter activity" evidence=ISS] [GO:0016020 "membrane" evidence=ISS] InterPro:IPR002528 Pfam:PF01554 GO:GO:0016020 TIGRFAMs:TIGR00797 EMBL:AB019232 EMBL:BT015408 SPTR:Q9LVD9	3e-35
Ljwgs_040203.1	3.1.1.29.3	CCMA heme exporter ATP-binding protein CcmA [EC:3.6.3.41] [COG:COG1131] [GO:0015439]	ddi:DDB0214899	abcG22; ABC transporter G family protein [KO:K05681]	1e-19	YOR153w_3	COG1131	2e-24	PDR5_YEAST	Antibioticresistance;ATP-binding;Completeproteome;Cycloheximideresistance;Directproteinsequencing;Glycoprotein;Membrane;Nucleotide-binding;Repeat;Transmembrane;Transport,Suppressor of toxicity of sporidesmin.	1e-26	GO_ID:36915	TAIR|gene:2196592 SPTR:Q9M9E1 symbol:PDR12 "PLEIOTROPIC DRUG RESISTANCE 12" [GO:0042626 "ATPase activity, coupled to transmembrane movement of substances" evidence=ISS] [GO:0005886 "plasma membrane" evidence=IDA] [GO:0015692 "lead ion transport" evidence=IMP] InterPro:IPR003593 InterPro:IPR003439 Pfam:PF00005 InterPro:IPR000412 Pfam:PF01061 SMART:SM00382 ProDom:PD000006 PROSITE:PS50893 EMBL:AC013…	1e-104
Ljwgs_040203.1	3.1.1.35.3	ABCG2 ATP-binding cassette, subfamily G (WHITE), member 2	ddi:DDB0214899	abcG22; ABC transporter G family protein [KO:K05681]	1e-19	YOR153w_3	COG1131	2e-24	PDR5_YEAST	Antibioticresistance;ATP-binding;Completeproteome;Cycloheximideresistance;Directproteinsequencing;Glycoprotein;Membrane;Nucleotide-binding;Repeat;Transmembrane;Transport,Suppressor of toxicity of sporidesmin.	1e-26	GO_ID:36915	TAIR|gene:2196592 SPTR:Q9M9E1 symbol:PDR12 "PLEIOTROPIC DRUG RESISTANCE 12" [GO:0042626 "ATPase activity, coupled to transmembrane movement of substances" evidence=ISS] [GO:0005886 "plasma membrane" evidence=IDA] [GO:0015692 "lead ion transport" evidence=IMP] InterPro:IPR003593 InterPro:IPR003439 Pfam:PF00005 InterPro:IPR000412 Pfam:PF01061 SMART:SM00382 ProDom:PD000006 PROSITE:PS50893 EMBL:AC013…	1e-104
Ljwgs_040203.1	1.2.7.51.3	CCMA heme exporter ATP-binding protein CcmA [EC:3.6.3.41] [COG:COG1131] [GO:0015439]	ddi:DDB0214899	abcG22; ABC transporter G family protein [KO:K05681]	1e-19	YOR153w_3	COG1131	2e-24	PDR5_YEAST	Antibioticresistance;ATP-binding;Completeproteome;Cycloheximideresistance;Directproteinsequencing;Glycoprotein;Membrane;Nucleotide-binding;Repeat;Transmembrane;Transport,Suppressor of toxicity of sporidesmin.	1e-26	GO_ID:36915	TAIR|gene:2196592 SPTR:Q9M9E1 symbol:PDR12 "PLEIOTROPIC DRUG RESISTANCE 12" [GO:0042626 "ATPase activity, coupled to transmembrane movement of substances" evidence=ISS] [GO:0005886 "plasma membrane" evidence=IDA] [GO:0015692 "lead ion transport" evidence=IMP] InterPro:IPR003593 InterPro:IPR003439 Pfam:PF00005 InterPro:IPR000412 Pfam:PF01061 SMART:SM00382 ProDom:PD000006 PROSITE:PS50893 EMBL:AC013…	1e-104
Ljwgs_040203.1	3.3.10.140	ABCG2 ATP-binding cassette, subfamily G (WHITE), member 2 [TC:3.A.1.204]	ddi:DDB0214899	abcG22; ABC transporter G family protein [KO:K05681]	1e-19	YOR153w_3	COG1131	2e-24	PDR5_YEAST	Antibioticresistance;ATP-binding;Completeproteome;Cycloheximideresistance;Directproteinsequencing;Glycoprotein;Membrane;Nucleotide-binding;Repeat;Transmembrane;Transport,Suppressor of toxicity of sporidesmin.	1e-26	GO_ID:36915	TAIR|gene:2196592 SPTR:Q9M9E1 symbol:PDR12 "PLEIOTROPIC DRUG RESISTANCE 12" [GO:0042626 "ATPase activity, coupled to transmembrane movement of substances" evidence=ISS] [GO:0005886 "plasma membrane" evidence=IDA] [GO:0015692 "lead ion transport" evidence=IMP] InterPro:IPR003593 InterPro:IPR003439 Pfam:PF00005 InterPro:IPR000412 Pfam:PF01061 SMART:SM00382 ProDom:PD000006 PROSITE:PS50893 EMBL:AC013…	1e-104
Ljwgs_040203.1	3.1.1.23	ABC-2.A ABC-2 type transport system ATP-binding protein [COG:COG1131 COG1134]	ddi:DDB0214899	abcG22; ABC transporter G family protein [KO:K05681]	1e-19	YOR153w_3	COG1131	2e-24	PDR5_YEAST	Antibioticresistance;ATP-binding;Completeproteome;Cycloheximideresistance;Directproteinsequencing;Glycoprotein;Membrane;Nucleotide-binding;Repeat;Transmembrane;Transport,Suppressor of toxicity of sporidesmin.	1e-26	GO_ID:36915	TAIR|gene:2196592 SPTR:Q9M9E1 symbol:PDR12 "PLEIOTROPIC DRUG RESISTANCE 12" [GO:0042626 "ATPase activity, coupled to transmembrane movement of substances" evidence=ISS] [GO:0005886 "plasma membrane" evidence=IDA] [GO:0015692 "lead ion transport" evidence=IMP] InterPro:IPR003593 InterPro:IPR003439 Pfam:PF00005 InterPro:IPR000412 Pfam:PF01061 SMART:SM00382 ProDom:PD000006 PROSITE:PS50893 EMBL:AC013…	1e-104
chr1.CM0442.17	3.1.3.34	ANT solute carrier family 25 (mitochondrial carrier	tpv:TP02_0141	adenine nucleotide translocase, putative [KO:K05863]	1e-22				BT1_MAIZE	Amyloplast;Chloroplast;Innermembrane;Membrane;Plastid;Repeat;Transitpeptide;Transmembrane;Transport,Brittle-1 protein, chloroplast precursor.	8e-98	GO_ID:37860	TAIR|gene:2127850 SPTR:Q9SUV1 symbol:AT4G32400.1 [GO:0005215 "transporter activity" evidence=ISS] [GO:0005488 "binding" evidence=ISS] [GO:0005743 "mitochondrial inner membrane" evidence=ISS] [GO:0006810 "transport" evidence=ISS] [GO:0006839 "mitochondrial transport" evidence=ISS] InterPro:IPR001993 Pfam:PF00153 InterPro:IPR002067 GO:GO:0005739 PRINTS:PR00926 PROSITE:PS50920 GO:GO:0006810 GO:GO:00…	1e-136
chr1.CM0442.17	3.2.9.87	ANT solute carrier family 25 (mitochondrial carrier	tpv:TP02_0141	adenine nucleotide translocase, putative [KO:K05863]	1e-22				BT1_MAIZE	Amyloplast;Chloroplast;Innermembrane;Membrane;Plastid;Repeat;Transitpeptide;Transmembrane;Transport,Brittle-1 protein, chloroplast precursor.	8e-98	GO_ID:37860	TAIR|gene:2127850 SPTR:Q9SUV1 symbol:AT4G32400.1 [GO:0005215 "transporter activity" evidence=ISS] [GO:0005488 "binding" evidence=ISS] [GO:0005743 "mitochondrial inner membrane" evidence=ISS] [GO:0006810 "transport" evidence=ISS] [GO:0006839 "mitochondrial transport" evidence=ISS] InterPro:IPR001993 Pfam:PF00153 InterPro:IPR002067 GO:GO:0005739 PRINTS:PR00926 PROSITE:PS50920 GO:GO:0006810 GO:GO:00…	1e-136
Ljwgs_048732.1	99.1.4.2840	GO_ID:42979										GO_ID:42979	TAIR|gene:2059888 SPTR:Q9SLD9 symbol:AT2G16800.1 [GO:0015099 "nickel ion transporter activity" evidence=ISS] [GO:0015675 "nickel ion transport" evidence=ISS] [GO:0016021 "integral to membrane" evidence=ISS] Pfam:PF03824 EMBL:AC005825 PIR:D84544 InterPro:IPR011541 SPTR:Q9SLD9	1e-93
Ljwgs_019398.1	99.1.4.2779	GO_ID:3868										GO_ID:3868	TAIR|gene:2078220 SPTR:Q9SN94 symbol:AT3G46450.1 [GO:0008372 "cellular component unknown" evidence=ND] [GO:0005215 "transporter activity" evidence=ISS] [GO:0006810 "transport" evidence=ISS] InterPro:IPR001251 SMART:SM00516 PROSITE:PS50191 Pfam:PF00650 EMBL:AL133298 EMBL:AY094421 EMBL:AY125527 PIR:T45702 SPTR:Q9SN94	7e-34
Ljwgs_104233.1	99.1.4.6556	GO_ID:8023										GO_ID:8023	TAIR|gene:2149724 SPTR:Q9M024 symbol:AT5G01500.1 [GO:0005215 "transporter activity" evidence=ISS] [GO:0005488 "binding" evidence=ISS] [GO:0005743 "mitochondrial inner membrane" evidence=ISS] [GO:0006810 "transport" evidence=ISS] InterPro:IPR001993 Pfam:PF00153 InterPro:IPR002067 InterPro:IPR002113 GO:GO:0005739 PRINTS:PR00926 PROSITE:PS50920 GO:GO:0006810 PRINTS:PR00927 GO:GO:0016020 GO:GO:000548…	2e-15
Ljwgs_055600.1	1.2.1.16	FIXB, etfA electron transfer flavoprotein alpha subunit [COG:COG2025]	ath:At1g50940	F8A12.16; electron transfer flavoprotein alpha subunit family protein [KO:K03522]	2e-38	PA2951	COG2025	3e-17	ETFA_MOUSE	Electrontransport;FAD;Flavoprotein;Mitochondrion;Transitpeptide;Transport,Electron transfer flavoprotein alpha-subunit, mitochondrial precursor (Alpha-ETF).	4e-16	GO_ID:26943	TAIR|gene:2036466 SPTR:Q9C6I6 symbol:AT1G50940.1 [GO:0005739 "mitochondrion" evidence=IDA] [GO:0005489 "electron transporter activity" evidence=ISS] [GO:0006118 "electron transport" evidence=ISS] Pfam:PF00766 Pfam:PF01012 InterPro:IPR001308 InterPro:IPR000049 GO:GO:0005739 PIRSF:PIRSF000089 PROSITE:PS00696 EMBL:AC079284 EMBL:AK117515 EMBL:BT004989 PIR:E96546 HSSP:P38974 SPTR:Q9C6I6	5e-39
Ljwgs_042836.1	3.1.1.29.3	CCMA heme exporter ATP-binding protein CcmA [EC:3.6.3.41] [COG:COG1131] [GO:0015439]				YOR153w_3	COG1131	6e-17	CGR1_CANGA	ATP-binding;Completeproteome;Membrane;Nucleotide-binding;Repeat;Transmembrane;Transport,ATP-binding cassette transporter CGR1 (Pleomorphic drug resistance homolog).	1e-18	GO_ID:36915	TAIR|gene:2196592 SPTR:Q9M9E1 symbol:PDR12 "PLEIOTROPIC DRUG RESISTANCE 12" [GO:0042626 "ATPase activity, coupled to transmembrane movement of substances" evidence=ISS] [GO:0005886 "plasma membrane" evidence=IDA] [GO:0015692 "lead ion transport" evidence=IMP] InterPro:IPR003593 InterPro:IPR003439 Pfam:PF00005 InterPro:IPR000412 Pfam:PF01061 SMART:SM00382 ProDom:PD000006 PROSITE:PS50893 EMBL:AC013…	1e-50
Ljwgs_042836.1	1.2.7.51.3	CCMA heme exporter ATP-binding protein CcmA [EC:3.6.3.41] [COG:COG1131] [GO:0015439]				YOR153w_3	COG1131	6e-17	CGR1_CANGA	ATP-binding;Completeproteome;Membrane;Nucleotide-binding;Repeat;Transmembrane;Transport,ATP-binding cassette transporter CGR1 (Pleomorphic drug resistance homolog).	1e-18	GO_ID:36915	TAIR|gene:2196592 SPTR:Q9M9E1 symbol:PDR12 "PLEIOTROPIC DRUG RESISTANCE 12" [GO:0042626 "ATPase activity, coupled to transmembrane movement of substances" evidence=ISS] [GO:0005886 "plasma membrane" evidence=IDA] [GO:0015692 "lead ion transport" evidence=IMP] InterPro:IPR003593 InterPro:IPR003439 Pfam:PF00005 InterPro:IPR000412 Pfam:PF01061 SMART:SM00382 ProDom:PD000006 PROSITE:PS50893 EMBL:AC013…	1e-50
Ljwgs_042836.1	3.1.1.23	ABC-2.A ABC-2 type transport system ATP-binding protein [COG:COG1131 COG1134]				YOR153w_3	COG1131	6e-17	CGR1_CANGA	ATP-binding;Completeproteome;Membrane;Nucleotide-binding;Repeat;Transmembrane;Transport,ATP-binding cassette transporter CGR1 (Pleomorphic drug resistance homolog).	1e-18	GO_ID:36915	TAIR|gene:2196592 SPTR:Q9M9E1 symbol:PDR12 "PLEIOTROPIC DRUG RESISTANCE 12" [GO:0042626 "ATPase activity, coupled to transmembrane movement of substances" evidence=ISS] [GO:0005886 "plasma membrane" evidence=IDA] [GO:0015692 "lead ion transport" evidence=IMP] InterPro:IPR003593 InterPro:IPR003439 Pfam:PF00005 InterPro:IPR000412 Pfam:PF01061 SMART:SM00382 ProDom:PD000006 PROSITE:PS50893 EMBL:AC013…	1e-50
Ljwgs_042529.1	3.1.1.38	ABC.MR putative ABC transport system ATP-binding protein [COG:COG1132 COG2274] [TC:3.A.1.21 3.A.1.106 3.A.1.110 3.A.1.112 3.A.1.113 3.A.1.117]	ppu:PP4935	lipid/phospholipid ABC efflux transporter, permease and ATP-binding protein, putative [KO:K06147]	3e-28	XF1081	COG1132	2e-27	MSBA_PSEPK	ATP-binding;Completeproteome;Innermembrane;Lipidtransport;Membrane;Nucleotide-binding;Transmembrane;Transport,Lipid A export ATP-binding/permease protein msbA.	2e-28	GO_ID:38790	TAIR|gene:3706490 SPTR:Q8LPQ6 symbol:AT4G25450.1 [GO:0042626 "ATPase activity, coupled to transmembrane movement of substances" evidence=ISS] InterPro:IPR003593 InterPro:IPR003439 InterPro:IPR001140 Pfam:PF00664 Pfam:PF00005 InterPro:IPR011527 Prosite:PS00211 SMART:SM00382 ProDom:PD000006 PROSITE:PS50893 GO:GO:0006810 PROSITE:PS50929 HSSP:Q03518 EMBL:AY094470 EMBL:AK175486 SPTR:Q8LPQ6	8e-38
Ljwgs_042529.1	3.1.1.33	ABCC-BAC ATP-binding casette, subfamily C, bacterial [COG:COG4988 COG4987 COG1132 COG2274] [TC:3.A.1.110 3.A.1.112]	ppu:PP4935	lipid/phospholipid ABC efflux transporter, permease and ATP-binding protein, putative [KO:K06147]	3e-28	XF1081	COG1132	2e-27	MSBA_PSEPK	ATP-binding;Completeproteome;Innermembrane;Lipidtransport;Membrane;Nucleotide-binding;Transmembrane;Transport,Lipid A export ATP-binding/permease protein msbA.	2e-28	GO_ID:38790	TAIR|gene:3706490 SPTR:Q8LPQ6 symbol:AT4G25450.1 [GO:0042626 "ATPase activity, coupled to transmembrane movement of substances" evidence=ISS] InterPro:IPR003593 InterPro:IPR003439 InterPro:IPR001140 Pfam:PF00664 Pfam:PF00005 InterPro:IPR011527 Prosite:PS00211 SMART:SM00382 ProDom:PD000006 PROSITE:PS50893 GO:GO:0006810 PROSITE:PS50929 HSSP:Q03518 EMBL:AY094470 EMBL:AK175486 SPTR:Q8LPQ6	8e-38
Ljwgs_042529.1	3.1.1.31.13	ABCB-BAC ATP-binding casette, subfamily B, bacterial [COG:COG1132 COG2274 COG5265] [TC:3.A.1.21 3.A.1.106 3.A.1.109 3.A.1.117]	ppu:PP4935	lipid/phospholipid ABC efflux transporter, permease and ATP-binding protein, putative [KO:K06147]	3e-28	XF1081	COG1132	2e-27	MSBA_PSEPK	ATP-binding;Completeproteome;Innermembrane;Lipidtransport;Membrane;Nucleotide-binding;Transmembrane;Transport,Lipid A export ATP-binding/permease protein msbA.	2e-28	GO_ID:38790	TAIR|gene:3706490 SPTR:Q8LPQ6 symbol:AT4G25450.1 [GO:0042626 "ATPase activity, coupled to transmembrane movement of substances" evidence=ISS] InterPro:IPR003593 InterPro:IPR003439 InterPro:IPR001140 Pfam:PF00664 Pfam:PF00005 InterPro:IPR011527 Prosite:PS00211 SMART:SM00382 ProDom:PD000006 PROSITE:PS50893 GO:GO:0006810 PROSITE:PS50929 HSSP:Q03518 EMBL:AY094470 EMBL:AK175486 SPTR:Q8LPQ6	8e-38
chr5.CM0077.62	99.1.4.5084	GO_ID:48472	cal:orf19.941	SEC14; phosphatidylinositol transfer protein [EC:3.1.3.48] [KO:K01104]	1e-45				SEC14_SCHPO	Completeproteome;Golgistack;Nuclearprotein;Proteintransport;Transport,Sec14 cytosolic factor (Phosphatidylinositol/phosphatidyl-choline transfer protein) (PI/PC TP) (Sporulation-specific protein 20).	4e-50	GO_ID:48472	TAIR|gene:2050018 SPTR:Q9SJS7 symbol:AT2G21520.1 [GO:0005215 "transporter activity" evidence=ISS] [GO:0006810 "transport" evidence=ISS] PFAM:PF03765 InterPro:IPR001071 GO:GO:0005622 GO:GO:0006810 InterPro:IPR001251 SMART:SM00516 PROSITE:PS50191 InterPro:IPR008273 Pfam:PF00650 PRINTS:PR00180 HSSP:P24280 EMBL:AC006841 PIR:C84602 SPTR:Q9SJS7	0
chr5.CM0077.62	99.1.1.154	KO:K01104	cal:orf19.941	SEC14; phosphatidylinositol transfer protein [EC:3.1.3.48] [KO:K01104]	1e-45				SEC14_SCHPO	Completeproteome;Golgistack;Nuclearprotein;Proteintransport;Transport,Sec14 cytosolic factor (Phosphatidylinositol/phosphatidyl-choline transfer protein) (PI/PC TP) (Sporulation-specific protein 20).	4e-50	GO_ID:48472	TAIR|gene:2050018 SPTR:Q9SJS7 symbol:AT2G21520.1 [GO:0005215 "transporter activity" evidence=ISS] [GO:0006810 "transport" evidence=ISS] PFAM:PF03765 InterPro:IPR001071 GO:GO:0005622 GO:GO:0006810 InterPro:IPR001251 SMART:SM00516 PROSITE:PS50191 InterPro:IPR008273 Pfam:PF00650 PRINTS:PR00180 HSSP:P24280 EMBL:AC006841 PIR:C84602 SPTR:Q9SJS7	0
chr5.CM0077.62	99.1.3.2.1954	SEC14_SCHPO	cal:orf19.941	SEC14; phosphatidylinositol transfer protein [EC:3.1.3.48] [KO:K01104]	1e-45				SEC14_SCHPO	Completeproteome;Golgistack;Nuclearprotein;Proteintransport;Transport,Sec14 cytosolic factor (Phosphatidylinositol/phosphatidyl-choline transfer protein) (PI/PC TP) (Sporulation-specific protein 20).	4e-50	GO_ID:48472	TAIR|gene:2050018 SPTR:Q9SJS7 symbol:AT2G21520.1 [GO:0005215 "transporter activity" evidence=ISS] [GO:0006810 "transport" evidence=ISS] PFAM:PF03765 InterPro:IPR001071 GO:GO:0005622 GO:GO:0006810 InterPro:IPR001251 SMART:SM00516 PROSITE:PS50191 InterPro:IPR008273 Pfam:PF00650 PRINTS:PR00180 HSSP:P24280 EMBL:AC006841 PIR:C84602 SPTR:Q9SJS7	0
chr5.CM0048.54	2.2.2.1.2	IF-2, infB translation initiation factor IF-2 [COG:COG0532]	bca:BCE4832	FtsK/SpoIIIE family protein [KO:K03466]	1e-12	aq_2032	COG0532	4e-09	PATL1_ARATH	Cellcycle;Celldivision;Coiledcoil;Lipid-binding;Membrane;Transport,Patellin-1.	1e-11	GO_ID:11538	TAIR|gene:2207000 SPTR:Q9C7U0 symbol:AT1G72150.1 [GO:0005215 "transporter activity" evidence=ISS] [GO:0006810 "transport" evidence=ISS] PFAM:PF03765 InterPro:IPR000348 GO:GO:0016020 InterPro:IPR001251 SMART:SM00516 PROSITE:PS50191 InterPro:IPR008273 Pfam:PF00650 InterPro:IPR009038 Pfam:PF01105 PROSITE:PS50866 EMBL:AC067754 EMBL:AY045913 EMBL:AY113865 PIR:H96744 SPTR:Q9C7U0	5e-12
chr5.CM0048.54	3.1.5.1	FTSK, spoIIIE DNA segregation ATPase FtsK/SpoIIIE, S-DNA-T family [COG:COG1674] [TC:3.A.12]	bca:BCE4832	FtsK/SpoIIIE family protein [KO:K03466]	1e-12	aq_2032	COG0532	4e-09	PATL1_ARATH	Cellcycle;Celldivision;Coiledcoil;Lipid-binding;Membrane;Transport,Patellin-1.	1e-11	GO_ID:11538	TAIR|gene:2207000 SPTR:Q9C7U0 symbol:AT1G72150.1 [GO:0005215 "transporter activity" evidence=ISS] [GO:0006810 "transport" evidence=ISS] PFAM:PF03765 InterPro:IPR000348 GO:GO:0016020 InterPro:IPR001251 SMART:SM00516 PROSITE:PS50191 InterPro:IPR008273 Pfam:PF00650 InterPro:IPR009038 Pfam:PF01105 PROSITE:PS50866 EMBL:AC067754 EMBL:AY045913 EMBL:AY113865 PIR:H96744 SPTR:Q9C7U0	5e-12
chr5.CM0048.54	2.2.2.1.13	eIF-2O, infB translation initiation factor IF-2 unclassified subunit [COG:COG0532]	bca:BCE4832	FtsK/SpoIIIE family protein [KO:K03466]	1e-12	aq_2032	COG0532	4e-09	PATL1_ARATH	Cellcycle;Celldivision;Coiledcoil;Lipid-binding;Membrane;Transport,Patellin-1.	1e-11	GO_ID:11538	TAIR|gene:2207000 SPTR:Q9C7U0 symbol:AT1G72150.1 [GO:0005215 "transporter activity" evidence=ISS] [GO:0006810 "transport" evidence=ISS] PFAM:PF03765 InterPro:IPR000348 GO:GO:0016020 InterPro:IPR001251 SMART:SM00516 PROSITE:PS50191 InterPro:IPR008273 Pfam:PF00650 InterPro:IPR009038 Pfam:PF01105 PROSITE:PS50866 EMBL:AC067754 EMBL:AY045913 EMBL:AY113865 PIR:H96744 SPTR:Q9C7U0	5e-12
chr5.CM0048.54	4.2.1.6	FTSK, spoIIIE DNA segregation ATPase FtsK/SpoIIIE, S-DNA-T family [COG:COG1674] [TC:3.A.12]	bca:BCE4832	FtsK/SpoIIIE family protein [KO:K03466]	1e-12	aq_2032	COG0532	4e-09	PATL1_ARATH	Cellcycle;Celldivision;Coiledcoil;Lipid-binding;Membrane;Transport,Patellin-1.	1e-11	GO_ID:11538	TAIR|gene:2207000 SPTR:Q9C7U0 symbol:AT1G72150.1 [GO:0005215 "transporter activity" evidence=ISS] [GO:0006810 "transport" evidence=ISS] PFAM:PF03765 InterPro:IPR000348 GO:GO:0016020 InterPro:IPR001251 SMART:SM00516 PROSITE:PS50191 InterPro:IPR008273 Pfam:PF00650 InterPro:IPR009038 Pfam:PF01105 PROSITE:PS50866 EMBL:AC067754 EMBL:AY045913 EMBL:AY113865 PIR:H96744 SPTR:Q9C7U0	5e-12
chr4.CM0165.51	3.1.2.1.3	IOLT major inositol transporter	bsu:BG12802	iolT, ydjK; probable sugar transport protein [KO:K06609]	3e-59	BS_ywtG	COG0477	9e-66	CSBC_BACSU	Completeproteome;Membrane;Transmembrane;Transport,Probable metabolite transport protein csbC.	3e-63	GO_ID:30825	TAIR|gene:3437057 SPTR:Q9ZNS0 symbol:AT2G18480.1 [GO:0015144 "carbohydrate transporter activity" evidence=ISS] [GO:0005351 "sugar porter activity" evidence=ISS] [GO:0016020 "membrane" evidence=ISS] Interpro:IPR005829 InterPro:IPR007114 InterPro:IPR005828 InterPro:IPR003663 Pfam:PF00083 GO:GO:0016020 PRINTS:PR00171 PROSITE:PS50850 PROSITE:PS00216 PROSITE:PS00217 TIGRFAMs:TIGR00879 EMBL:AC006439 EM…	8e-180
Ljwgs_050020.1	99.1.4.4296	GO_ID:38343										GO_ID:38343	TAIR|gene:2089954 SPTR:Q9LVD9 symbol:AT3G21690.1 [GO:0005215 "transporter activity" evidence=ISS] [GO:0015297 "antiporter activity" evidence=ISS] [GO:0016020 "membrane" evidence=ISS] InterPro:IPR002528 Pfam:PF01554 GO:GO:0016020 TIGRFAMs:TIGR00797 EMBL:AB019232 EMBL:BT015408 SPTR:Q9LVD9	1e-14
chr4.CM0170.4	3.1.3.22	TC.POT proton-dependent oligopeptide transporter, POT family [COG:COG3104] [TC:2.A.17]	hsa:51296	SLC15A3; solute carrier family 15, member 3 [KO:K03305]	8e-33				PTR2_ARATH	Membrane;Peptidetransport;Proteintransport;Transmembrane;Transport,Peptide transporter PTR2 (Histidine transporting protein).	3e-91	GO_ID:7129	TAIR|gene:2172248 SPTR:Q9LV10 symbol:AT5G62680.1 [GO:0005215 "transporter activity" evidence=ISS] [GO:0006857 "oligopeptide transport" evidence=ISS] [GO:0016020 "membrane" evidence=ISS] InterPro:IPR000109 Pfam:PF00854 GO:GO:0016020 EMBL:AB020751 SPTR:Q9LV10	0
chr2.CM0008.51.1	99.1.4.3317	GO_ID:6001										GO_ID:6001	TAIR|gene:2060693 SPTR:O82390 symbol:AT2G29650.1 [GO:0008514 "organic anion transporter activity" evidence=ISS] [GO:0005351 "sugar porter activity" evidence=ISS] [GO:0015144 "carbohydrate transporter activity" evidence=ISS] [GO:0016020 "membrane" evidence=ISS] Pfam:PF07690 InterPro:IPR007114 InterPro:IPR001827 PROSITE:PS00032 GO:GO:0006810 PROSITE:PS50850 InterPro:IPR011701 EMBL:AC005496 PIR:H846…	2e-13
chr4.CM0654.46	99.1.3.2.1204	OPT3_ARATH							OPT3_ARATH	Developmentalprotein;Membrane;Peptidetransport;Proteintransport;Transmembrane;Transport,Probable oligopeptide transporter 3 (AtOPT3).	1e-93	GO_ID:40539	TAIR|gene:2173407 SPTR:Q9FME8 symbol:AT5G64410.1 [GO:0015198 "oligopeptide transporter activity" evidence=ISS] Pfam:PF03169 InterPro:IPR004813 TIGRFAMs:TIGR00728 InterPro:IPR004648 TIGRFAMs:TIGR00727 EMBL:AB008268 EMBL:AY099843 EMBL:BT000339 EMBL:AY087053 SPTR:Q9FME8	1e-61
chr4.CM0654.46	99.1.4.5766	GO_ID:40539							OPT3_ARATH	Developmentalprotein;Membrane;Peptidetransport;Proteintransport;Transmembrane;Transport,Probable oligopeptide transporter 3 (AtOPT3).	1e-93	GO_ID:40539	TAIR|gene:2173407 SPTR:Q9FME8 symbol:AT5G64410.1 [GO:0015198 "oligopeptide transporter activity" evidence=ISS] Pfam:PF03169 InterPro:IPR004813 TIGRFAMs:TIGR00728 InterPro:IPR004648 TIGRFAMs:TIGR00727 EMBL:AB008268 EMBL:AY099843 EMBL:BT000339 EMBL:AY087053 SPTR:Q9FME8	1e-61
chr1.CM0088.66	99.1.3.2.2127	MRS2_SCHPO							MRS2_SCHPO	Completeproteome;Innermembrane;Iontransport;Magnesium;Membrane;Mitochondrion;mRNAprocessing;mRNAsplicing;Transitpeptide;Transmembrane;Transport,Inner membrane magnesium transporter mrs2, mitochondrial precursor (RNA splicing protein mrs2).	3e-15	GO_ID:45602	TAIR|gene:2091175 SPTR:Q9LJN2 symbol:AT3G19640.1 [GO:0016020 "membrane" evidence=ISS] [GO:0030001 "metal ion transport" evidence=ISS] [GO:0046873 "metal ion transporter activity" evidence=ISS] InterPro:IPR002523 Pfam:PF01544 GO:GO:0016020 EMBL:AP000417 EMBL:AY150288 EMBL:BT000458 EMBL:BT006622 PIR:T52392 SPTR:Q9LJN2	2e-135
chr1.CM0088.66	99.1.4.174	GO_ID:45602							MRS2_SCHPO	Completeproteome;Innermembrane;Iontransport;Magnesium;Membrane;Mitochondrion;mRNAprocessing;mRNAsplicing;Transitpeptide;Transmembrane;Transport,Inner membrane magnesium transporter mrs2, mitochondrial precursor (RNA splicing protein mrs2).	3e-15	GO_ID:45602	TAIR|gene:2091175 SPTR:Q9LJN2 symbol:AT3G19640.1 [GO:0016020 "membrane" evidence=ISS] [GO:0030001 "metal ion transport" evidence=ISS] [GO:0046873 "metal ion transporter activity" evidence=ISS] InterPro:IPR002523 Pfam:PF01544 GO:GO:0016020 EMBL:AP000417 EMBL:AY150288 EMBL:BT000458 EMBL:BT006622 PIR:T52392 SPTR:Q9LJN2	2e-135
chr1.CM0349.17	3.1.3.34	ANT solute carrier family 25 (mitochondrial carrier	cme:CMN084C	ADP/ATP translocase [KO:K05863]	1e-34				GDC_BOVIN	Innermembrane;Membrane;Mitochondrion;Repeat;Transmembrane;Transport,Graves disease carrier protein (GDC) (Mitochondrial solute carrier protein homolog).	2e-55	GO_ID:8881	TAIR|gene:3439680 SPTR:Q9SZI9 symbol:AT4G26180.1 [GO:0005215 "transporter activity" evidence=ISS] [GO:0005488 "binding" evidence=ISS] [GO:0005743 "mitochondrial inner membrane" evidence=ISS] [GO:0006810 "transport" evidence=ISS] [GO:0006839 "mitochondrial transport" evidence=ISS] InterPro:IPR001993 Pfam:PF00153 InterPro:IPR002067 InterPro:IPR002113 Interpro:IPR002167 GO:GO:0005739 PRINTS:PR00926 …	6e-98
chr1.CM0349.17	3.2.9.87	ANT solute carrier family 25 (mitochondrial carrier	cme:CMN084C	ADP/ATP translocase [KO:K05863]	1e-34				GDC_BOVIN	Innermembrane;Membrane;Mitochondrion;Repeat;Transmembrane;Transport,Graves disease carrier protein (GDC) (Mitochondrial solute carrier protein homolog).	2e-55	GO_ID:8881	TAIR|gene:3439680 SPTR:Q9SZI9 symbol:AT4G26180.1 [GO:0005215 "transporter activity" evidence=ISS] [GO:0005488 "binding" evidence=ISS] [GO:0005743 "mitochondrial inner membrane" evidence=ISS] [GO:0006810 "transport" evidence=ISS] [GO:0006839 "mitochondrial transport" evidence=ISS] InterPro:IPR001993 Pfam:PF00153 InterPro:IPR002067 InterPro:IPR002113 Interpro:IPR002167 GO:GO:0005739 PRINTS:PR00926 …	6e-98
Ljwgs_128124.1	3.1.3.34	ANT solute carrier family 25 (mitochondrial carrier	ath:At5g56450	MCD7.21; mitochondrial carrier protein family [KO:K05863]	4e-12				GDC_BOVIN	Innermembrane;Membrane;Mitochondrion;Repeat;Transmembrane;Transport,Graves disease carrier protein (GDC) (Mitochondrial solute carrier protein homolog).	5e-20	GO_ID:8881	TAIR|gene:3439680 SPTR:Q9SZI9 symbol:AT4G26180.1 [GO:0005215 "transporter activity" evidence=ISS] [GO:0005488 "binding" evidence=ISS] [GO:0005743 "mitochondrial inner membrane" evidence=ISS] [GO:0006810 "transport" evidence=ISS] [GO:0006839 "mitochondrial transport" evidence=ISS] InterPro:IPR001993 Pfam:PF00153 InterPro:IPR002067 InterPro:IPR002113 Interpro:IPR002167 GO:GO:0005739 PRINTS:PR00926 …	2e-29
Ljwgs_128124.1	3.2.9.87	ANT solute carrier family 25 (mitochondrial carrier	ath:At5g56450	MCD7.21; mitochondrial carrier protein family [KO:K05863]	4e-12				GDC_BOVIN	Innermembrane;Membrane;Mitochondrion;Repeat;Transmembrane;Transport,Graves disease carrier protein (GDC) (Mitochondrial solute carrier protein homolog).	5e-20	GO_ID:8881	TAIR|gene:3439680 SPTR:Q9SZI9 symbol:AT4G26180.1 [GO:0005215 "transporter activity" evidence=ISS] [GO:0005488 "binding" evidence=ISS] [GO:0005743 "mitochondrial inner membrane" evidence=ISS] [GO:0006810 "transport" evidence=ISS] [GO:0006839 "mitochondrial transport" evidence=ISS] InterPro:IPR001993 Pfam:PF00153 InterPro:IPR002067 InterPro:IPR002113 Interpro:IPR002167 GO:GO:0005739 PRINTS:PR00926 …	2e-29
Ljwgs_061486.1	99.1.3.2.3619	GDC_MOUSE							GDC_MOUSE	Alternativesplicing;Innermembrane;Membrane;Mitochondrion;Repeat;Transmembrane;Transport,Graves disease carrier protein homolog (GDC) (Mitochondrial solute carrier protein homolog).	2e-10	GO_ID:24116	TAIR|gene:2074357 SPTR:O65023 symbol:AT3G51870.1 [GO:0005215 "transporter activity" evidence=ISS] [GO:0005488 "binding" evidence=ISS] [GO:0005743 "mitochondrial inner membrane" evidence=ISS] [GO:0006810 "transport" evidence=ISS] InterPro:IPR001993 Pfam:PF00153 InterPro:IPR002067 GO:GO:0005739 PRINTS:PR00926 PROSITE:PS50920 GO:GO:0006810 GO:GO:0016020 GO:GO:0005488 HSSP:P02722 EMBL:AF049236 PIR:T5…	6e-38
Ljwgs_061486.1	99.1.4.7004	GO_ID:24116							GDC_MOUSE	Alternativesplicing;Innermembrane;Membrane;Mitochondrion;Repeat;Transmembrane;Transport,Graves disease carrier protein homolog (GDC) (Mitochondrial solute carrier protein homolog).	2e-10	GO_ID:24116	TAIR|gene:2074357 SPTR:O65023 symbol:AT3G51870.1 [GO:0005215 "transporter activity" evidence=ISS] [GO:0005488 "binding" evidence=ISS] [GO:0005743 "mitochondrial inner membrane" evidence=ISS] [GO:0006810 "transport" evidence=ISS] InterPro:IPR001993 Pfam:PF00153 InterPro:IPR002067 GO:GO:0005739 PRINTS:PR00926 PROSITE:PS50920 GO:GO:0006810 GO:GO:0016020 GO:GO:0005488 HSSP:P02722 EMBL:AF049236 PIR:T5…	6e-38
chr1.CM0800.52	3.1.3.32	TC.BASS bile acid:Na+ symporter, BASS family [COG:COG0385] [TC:2.A.28]	ath:At1g78560	T30F21.11; bile acid:sodium symporter family protein [KO:K03453]	1e-44	BH0858	COG0385	5e-36	NTCP_HUMAN	Glycoprotein;Iontransport;Membrane;Polymorphism;Sodium;Sodiumtransport;Symport;Transmembrane;Transport,Sodium/bile acid cotransporter (Na(+)/bile acid cotransporter) (Na(+)/taurocholate transport protein) (Sodium/taurocholate cotransporting polypeptide) (Solute carrier family 10 member 1).	2e-13	GO_ID:10219	TAIR|gene:2094482 SPTR:Q8RXE8 symbol:AT3G25410.1 [GO:0005215 "transporter activity" evidence=ISS] [GO:0006814 "sodium ion transport" evidence=ISS] [GO:0008508 "bile acid:sodium symporter activity" evidence=ISS] [GO:0016020 "membrane" evidence=ISS] InterPro:IPR000276 InterPro:IPR002657 Pfam:PF01758 PROSITE:PS00237 GO:GO:0016020 EMBL:AY081301 EMBL:AY128781 SPTR:Q8RXE8	3e-133
Ljwgs_022526.1	99.1.4.5084	GO_ID:48472	cal:orf19.941	SEC14; phosphatidylinositol transfer protein [EC:3.1.3.48] [KO:K01104]	1e-46				SEC14_SCHPO	Completeproteome;Golgistack;Nuclearprotein;Proteintransport;Transport,Sec14 cytosolic factor (Phosphatidylinositol/phosphatidyl-choline transfer protein) (PI/PC TP) (Sporulation-specific protein 20).	2e-50	GO_ID:48472	TAIR|gene:2050018 SPTR:Q9SJS7 symbol:AT2G21520.1 [GO:0005215 "transporter activity" evidence=ISS] [GO:0006810 "transport" evidence=ISS] PFAM:PF03765 InterPro:IPR001071 GO:GO:0005622 GO:GO:0006810 InterPro:IPR001251 SMART:SM00516 PROSITE:PS50191 InterPro:IPR008273 Pfam:PF00650 PRINTS:PR00180 HSSP:P24280 EMBL:AC006841 PIR:C84602 SPTR:Q9SJS7	3e-128
Ljwgs_022526.1	99.1.1.154	KO:K01104	cal:orf19.941	SEC14; phosphatidylinositol transfer protein [EC:3.1.3.48] [KO:K01104]	1e-46				SEC14_SCHPO	Completeproteome;Golgistack;Nuclearprotein;Proteintransport;Transport,Sec14 cytosolic factor (Phosphatidylinositol/phosphatidyl-choline transfer protein) (PI/PC TP) (Sporulation-specific protein 20).	2e-50	GO_ID:48472	TAIR|gene:2050018 SPTR:Q9SJS7 symbol:AT2G21520.1 [GO:0005215 "transporter activity" evidence=ISS] [GO:0006810 "transport" evidence=ISS] PFAM:PF03765 InterPro:IPR001071 GO:GO:0005622 GO:GO:0006810 InterPro:IPR001251 SMART:SM00516 PROSITE:PS50191 InterPro:IPR008273 Pfam:PF00650 PRINTS:PR00180 HSSP:P24280 EMBL:AC006841 PIR:C84602 SPTR:Q9SJS7	3e-128
Ljwgs_022526.1	99.1.3.2.1954	SEC14_SCHPO	cal:orf19.941	SEC14; phosphatidylinositol transfer protein [EC:3.1.3.48] [KO:K01104]	1e-46				SEC14_SCHPO	Completeproteome;Golgistack;Nuclearprotein;Proteintransport;Transport,Sec14 cytosolic factor (Phosphatidylinositol/phosphatidyl-choline transfer protein) (PI/PC TP) (Sporulation-specific protein 20).	2e-50	GO_ID:48472	TAIR|gene:2050018 SPTR:Q9SJS7 symbol:AT2G21520.1 [GO:0005215 "transporter activity" evidence=ISS] [GO:0006810 "transport" evidence=ISS] PFAM:PF03765 InterPro:IPR001071 GO:GO:0005622 GO:GO:0006810 InterPro:IPR001251 SMART:SM00516 PROSITE:PS50191 InterPro:IPR008273 Pfam:PF00650 PRINTS:PR00180 HSSP:P24280 EMBL:AC006841 PIR:C84602 SPTR:Q9SJS7	3e-128
chr3.CM0216.49	99.1.4.5084	GO_ID:48472	cal:orf19.941	SEC14; phosphatidylinositol transfer protein [EC:3.1.3.48] [KO:K01104]	2e-47				SEC14_SCHPO	Completeproteome;Golgistack;Nuclearprotein;Proteintransport;Transport,Sec14 cytosolic factor (Phosphatidylinositol/phosphatidyl-choline transfer protein) (PI/PC TP) (Sporulation-specific protein 20).	4e-50	GO_ID:48472	TAIR|gene:2050018 SPTR:Q9SJS7 symbol:AT2G21520.1 [GO:0005215 "transporter activity" evidence=ISS] [GO:0006810 "transport" evidence=ISS] PFAM:PF03765 InterPro:IPR001071 GO:GO:0005622 GO:GO:0006810 InterPro:IPR001251 SMART:SM00516 PROSITE:PS50191 InterPro:IPR008273 Pfam:PF00650 PRINTS:PR00180 HSSP:P24280 EMBL:AC006841 PIR:C84602 SPTR:Q9SJS7	0
chr3.CM0216.49	99.1.1.154	KO:K01104	cal:orf19.941	SEC14; phosphatidylinositol transfer protein [EC:3.1.3.48] [KO:K01104]	2e-47				SEC14_SCHPO	Completeproteome;Golgistack;Nuclearprotein;Proteintransport;Transport,Sec14 cytosolic factor (Phosphatidylinositol/phosphatidyl-choline transfer protein) (PI/PC TP) (Sporulation-specific protein 20).	4e-50	GO_ID:48472	TAIR|gene:2050018 SPTR:Q9SJS7 symbol:AT2G21520.1 [GO:0005215 "transporter activity" evidence=ISS] [GO:0006810 "transport" evidence=ISS] PFAM:PF03765 InterPro:IPR001071 GO:GO:0005622 GO:GO:0006810 InterPro:IPR001251 SMART:SM00516 PROSITE:PS50191 InterPro:IPR008273 Pfam:PF00650 PRINTS:PR00180 HSSP:P24280 EMBL:AC006841 PIR:C84602 SPTR:Q9SJS7	0
chr3.CM0216.49	99.1.3.2.1954	SEC14_SCHPO	cal:orf19.941	SEC14; phosphatidylinositol transfer protein [EC:3.1.3.48] [KO:K01104]	2e-47				SEC14_SCHPO	Completeproteome;Golgistack;Nuclearprotein;Proteintransport;Transport,Sec14 cytosolic factor (Phosphatidylinositol/phosphatidyl-choline transfer protein) (PI/PC TP) (Sporulation-specific protein 20).	4e-50	GO_ID:48472	TAIR|gene:2050018 SPTR:Q9SJS7 symbol:AT2G21520.1 [GO:0005215 "transporter activity" evidence=ISS] [GO:0006810 "transport" evidence=ISS] PFAM:PF03765 InterPro:IPR001071 GO:GO:0005622 GO:GO:0006810 InterPro:IPR001251 SMART:SM00516 PROSITE:PS50191 InterPro:IPR008273 Pfam:PF00650 PRINTS:PR00180 HSSP:P24280 EMBL:AC006841 PIR:C84602 SPTR:Q9SJS7	0
Ljwgs_037118.1	99.1.4.3236	GO_ID:34391										GO_ID:34391	TAIR|gene:2156736 SPTR:Q9FHB6 symbol:AT5G52450.1 [GO:0005215 "transporter activity" evidence=ISS] [GO:0016020 "membrane" evidence=ISS] InterPro:IPR002528 Pfam:PF01554 GO:GO:0016020 GO:GO:0009405 TIGRFAMs:TIGR00797 EMBL:AB019226 EMBL:AY046054 EMBL:AY079316 InterPro:IPR004268 PRINTS:PR01806 SPTR:Q9FHB6	1e-12
Ljwgs_060581.1	99.1.4.6632	GO_ID:18099										GO_ID:18099	TAIR|gene:2057139 SPTR:O80910 symbol:AT2G38410.1 [GO:0005795 "Golgi stack" evidence=ISS] [GO:0006886 "intracellular protein transport" evidence=ISS] [GO:0006891 "intra-Golgi transport" evidence=ISS] [GO:0008565 "protein transporter activity" evidence=ISS] InterPro:IPR002014 InterPro:IPR004152 Pfam:PF00790 ProDom:PD003686 SMART:SM00288 PROSITE:PS50179 HSSP:O60784 Pfam:PF03127 EMBL:AC004683 PIR:T02…	7e-10
Ljwgs_013535.2	3.1.3.61	TC.MATE multidrug resistance protein, MATE family [COG:COG0534] [TC:2.A.66.1]	bth:BT3804	putative transport protein, multidrug efflux protein [KO:K03327]	2e-10	YHR032w	COG0534	2e-16	TT12_ARATH	Flavonoidbiosynthesis;Membrane;Repeat;Transmembrane;Transport;Vacuole,TRANSPARENT TESTA 12 protein.	2e-40	GO_ID:33889	TAIR|gene:2050179 SPTR:Q9SIA4 symbol:AT2G04050.1 [GO:0005215 "transporter activity" evidence=ISS] [GO:0015297 "antiporter activity" evidence=ISS] [GO:0016020 "membrane" evidence=ISS] InterPro:IPR002528 Pfam:PF01554 GO:GO:0016020 TIGRFAMs:TIGR00797 EMBL:AC007178 PIR:B84454 SPTR:Q9SIA4	3e-84
chr4.CM0175.26	99.1.4.3912	GO_ID:53936										GO_ID:53936	TAIR|gene:2157387 SPTR:Q9FI47 symbol:AT5G51010.1 [GO:0005489 "electron transporter activity" evidence=ISS] [GO:0006118 "electron transport" evidence=ISS] [GO:0046872 "metal ion binding" evidence=ISS] InterPro:IPR004039 Pfam:PF00301 GO:GO:0006810 ProDom:PD001610 PROSITE:PS50903 EMBL:AB017063 EMBL:AY050768 EMBL:AY079348 EMBL:AY086803 HSSP:P00269 SPTR:Q9FI47	1e-38
chr4.CM0170.15	99.1.4.6792	GO_ID:3811							PTR2_ARATH	Membrane;Peptidetransport;Proteintransport;Transmembrane;Transport,Peptide transporter PTR2 (Histidine transporting protein).	4e-27	GO_ID:3811	TAIR|gene:2035004 SPTR:Q9M9V7 symbol:AT1G18880.1 [GO:0005215 "transporter activity" evidence=ISS] [GO:0006857 "oligopeptide transport" evidence=ISS] [GO:0016020 "membrane" evidence=ISS] InterPro:IPR000109 Pfam:PF00854 GO:GO:0016020 EMBL:AC011809 EMBL:AY070054 EMBL:AY117308 PIR:G86322 SPTR:Q9M9V7	3e-58
chr4.CM0170.15	99.1.3.2.554	PTR2_ARATH							PTR2_ARATH	Membrane;Peptidetransport;Proteintransport;Transmembrane;Transport,Peptide transporter PTR2 (Histidine transporting protein).	4e-27	GO_ID:3811	TAIR|gene:2035004 SPTR:Q9M9V7 symbol:AT1G18880.1 [GO:0005215 "transporter activity" evidence=ISS] [GO:0006857 "oligopeptide transport" evidence=ISS] [GO:0016020 "membrane" evidence=ISS] InterPro:IPR000109 Pfam:PF00854 GO:GO:0016020 EMBL:AC011809 EMBL:AY070054 EMBL:AY117308 PIR:G86322 SPTR:Q9M9V7	3e-58
TM1408.6	3.1.1.38	ABC.MR putative ABC transport system ATP-binding protein [COG:COG1132 COG2274] [TC:3.A.1.21 3.A.1.106 3.A.1.110 3.A.1.112 3.A.1.113 3.A.1.117]	mmu:12780	Abcc2; ATP-binding cassette, sub-family C (CFTR/MRP), member 2 [KO:K05666]	3e-65	YDR135c	COG1132	1e-56	MRP2_RABIT	ATP-binding;Glycoprotein;Membrane;Nucleotide-binding;Repeat;Transmembrane;Transport,Canalicular multispecific organic anion transporter 1 (ATP-binding cassette sub-family C member 2) (Multidrug resistance-associated protein 2) (Canalicular multidrug resistance protein) (Epithelial basolateral chloride conductance regulator).	2e-69	GO_ID:4910	TAIR|gene:2061558 SPTR:O64590 symbol:AT2G34660.1 [GO:0042626 "ATPase activity, coupled to transmembrane movement of substances" evidence=IDA] InterPro:IPR003593 InterPro:IPR003439 InterPro:IPR001140 Pfam:PF00664 Pfam:PF00005 InterPro:IPR011527 Prosite:PS00211 SMART:SM00382 ProDom:PD000006 PROSITE:PS50893 PROSITE:PS50929 HSSP:P26361 EMBL:AC003096 PIR:T01369 SPTR:O64590	4e-119
TM1408.6	3.1.1.33	ABCC-BAC ATP-binding casette, subfamily C, bacterial [COG:COG4988 COG4987 COG1132 COG2274] [TC:3.A.1.110 3.A.1.112]	mmu:12780	Abcc2; ATP-binding cassette, sub-family C (CFTR/MRP), member 2 [KO:K05666]	3e-65	YDR135c	COG1132	1e-56	MRP2_RABIT	ATP-binding;Glycoprotein;Membrane;Nucleotide-binding;Repeat;Transmembrane;Transport,Canalicular multispecific organic anion transporter 1 (ATP-binding cassette sub-family C member 2) (Multidrug resistance-associated protein 2) (Canalicular multidrug resistance protein) (Epithelial basolateral chloride conductance regulator).	2e-69	GO_ID:4910	TAIR|gene:2061558 SPTR:O64590 symbol:AT2G34660.1 [GO:0042626 "ATPase activity, coupled to transmembrane movement of substances" evidence=IDA] InterPro:IPR003593 InterPro:IPR003439 InterPro:IPR001140 Pfam:PF00664 Pfam:PF00005 InterPro:IPR011527 Prosite:PS00211 SMART:SM00382 ProDom:PD000006 PROSITE:PS50893 PROSITE:PS50929 HSSP:P26361 EMBL:AC003096 PIR:T01369 SPTR:O64590	4e-119
TM1408.6	3.1.1.32.2	ABCC2 ATP-binding cassette, subfamily C (CFTR/MRP), member 2	mmu:12780	Abcc2; ATP-binding cassette, sub-family C (CFTR/MRP), member 2 [KO:K05666]	3e-65	YDR135c	COG1132	1e-56	MRP2_RABIT	ATP-binding;Glycoprotein;Membrane;Nucleotide-binding;Repeat;Transmembrane;Transport,Canalicular multispecific organic anion transporter 1 (ATP-binding cassette sub-family C member 2) (Multidrug resistance-associated protein 2) (Canalicular multidrug resistance protein) (Epithelial basolateral chloride conductance regulator).	2e-69	GO_ID:4910	TAIR|gene:2061558 SPTR:O64590 symbol:AT2G34660.1 [GO:0042626 "ATPase activity, coupled to transmembrane movement of substances" evidence=IDA] InterPro:IPR003593 InterPro:IPR003439 InterPro:IPR001140 Pfam:PF00664 Pfam:PF00005 InterPro:IPR011527 Prosite:PS00211 SMART:SM00382 ProDom:PD000006 PROSITE:PS50893 PROSITE:PS50929 HSSP:P26361 EMBL:AC003096 PIR:T01369 SPTR:O64590	4e-119
TM1408.6	3.1.1.31.13	ABCB-BAC ATP-binding casette, subfamily B, bacterial [COG:COG1132 COG2274 COG5265] [TC:3.A.1.21 3.A.1.106 3.A.1.109 3.A.1.117]	mmu:12780	Abcc2; ATP-binding cassette, sub-family C (CFTR/MRP), member 2 [KO:K05666]	3e-65	YDR135c	COG1132	1e-56	MRP2_RABIT	ATP-binding;Glycoprotein;Membrane;Nucleotide-binding;Repeat;Transmembrane;Transport,Canalicular multispecific organic anion transporter 1 (ATP-binding cassette sub-family C member 2) (Multidrug resistance-associated protein 2) (Canalicular multidrug resistance protein) (Epithelial basolateral chloride conductance regulator).	2e-69	GO_ID:4910	TAIR|gene:2061558 SPTR:O64590 symbol:AT2G34660.1 [GO:0042626 "ATPase activity, coupled to transmembrane movement of substances" evidence=IDA] InterPro:IPR003593 InterPro:IPR003439 InterPro:IPR001140 Pfam:PF00664 Pfam:PF00005 InterPro:IPR011527 Prosite:PS00211 SMART:SM00382 ProDom:PD000006 PROSITE:PS50893 PROSITE:PS50929 HSSP:P26361 EMBL:AC003096 PIR:T01369 SPTR:O64590	4e-119
TM1611.4	3.1.3.3.5	ADIC arginine:agmatine antiporter [COG:COG0531]	gka:GK0930	amino acid transporter [KO:K03294]	4e-46	BS_yfnA	COG0531	2e-45	CTR1_MOUSE	Amino-acidtransport;Glycoprotein;Membrane;Receptor;Transmembrane;Transport,High-affinity cationic amino acid transporter-1 (CAT-1) (CAT1) (System Y+ basic amino acid transporter) (Ecotropic retroviral leukemia receptor) (ERR) (Ecotropic retrovirus receptor).	2e-53	GO_ID:9115	MGI|MGI:88117 SPTR:Q09143 symbol:Slc7a1 "solute carrier family 7 (cationic amino acid transporter, y+ system), member 1" [GO:0016021 "integral to membrane" evidence=RCA] InterPro:IPR002293 InterPro:IPR004841 MGI:MGI:88117 Pfam:PF00324 Interpro:IPR004755 TIGRFAMs:TIGR00906 EMBL:M26687 PIR:A32742 SPTR:Q09143	8e-54
TM1611.4	3.1.3.3.3	CADB cadaverine:lysine antiporter [COG:COG0531]	gka:GK0930	amino acid transporter [KO:K03294]	4e-46	BS_yfnA	COG0531	2e-45	CTR1_MOUSE	Amino-acidtransport;Glycoprotein;Membrane;Receptor;Transmembrane;Transport,High-affinity cationic amino acid transporter-1 (CAT-1) (CAT1) (System Y+ basic amino acid transporter) (Ecotropic retroviral leukemia receptor) (ERR) (Ecotropic retrovirus receptor).	2e-53	GO_ID:9115	MGI|MGI:88117 SPTR:Q09143 symbol:Slc7a1 "solute carrier family 7 (cationic amino acid transporter, y+ system), member 1" [GO:0016021 "integral to membrane" evidence=RCA] InterPro:IPR002293 InterPro:IPR004841 MGI:MGI:88117 Pfam:PF00324 Interpro:IPR004755 TIGRFAMs:TIGR00906 EMBL:M26687 PIR:A32742 SPTR:Q09143	8e-54
TM1611.4	3.1.3.3.2	POTE putrescine:ornithine antiporter [COG:COG0531]	gka:GK0930	amino acid transporter [KO:K03294]	4e-46	BS_yfnA	COG0531	2e-45	CTR1_MOUSE	Amino-acidtransport;Glycoprotein;Membrane;Receptor;Transmembrane;Transport,High-affinity cationic amino acid transporter-1 (CAT-1) (CAT1) (System Y+ basic amino acid transporter) (Ecotropic retroviral leukemia receptor) (ERR) (Ecotropic retrovirus receptor).	2e-53	GO_ID:9115	MGI|MGI:88117 SPTR:Q09143 symbol:Slc7a1 "solute carrier family 7 (cationic amino acid transporter, y+ system), member 1" [GO:0016021 "integral to membrane" evidence=RCA] InterPro:IPR002293 InterPro:IPR004841 MGI:MGI:88117 Pfam:PF00324 Interpro:IPR004755 TIGRFAMs:TIGR00906 EMBL:M26687 PIR:A32742 SPTR:Q09143	8e-54
TM1611.4	3.1.3.3.4	ARCD arginine:ornithine antiporter [COG:COG0531]	gka:GK0930	amino acid transporter [KO:K03294]	4e-46	BS_yfnA	COG0531	2e-45	CTR1_MOUSE	Amino-acidtransport;Glycoprotein;Membrane;Receptor;Transmembrane;Transport,High-affinity cationic amino acid transporter-1 (CAT-1) (CAT1) (System Y+ basic amino acid transporter) (Ecotropic retroviral leukemia receptor) (ERR) (Ecotropic retrovirus receptor).	2e-53	GO_ID:9115	MGI|MGI:88117 SPTR:Q09143 symbol:Slc7a1 "solute carrier family 7 (cationic amino acid transporter, y+ system), member 1" [GO:0016021 "integral to membrane" evidence=RCA] InterPro:IPR002293 InterPro:IPR004841 MGI:MGI:88117 Pfam:PF00324 Interpro:IPR004755 TIGRFAMs:TIGR00906 EMBL:M26687 PIR:A32742 SPTR:Q09143	8e-54
TM1611.4	3.1.3.4	TC.LAT L-amino acid transporter, LAT family [COG:COG0531] [TC:2.A.3.8]	gka:GK0930	amino acid transporter [KO:K03294]	4e-46	BS_yfnA	COG0531	2e-45	CTR1_MOUSE	Amino-acidtransport;Glycoprotein;Membrane;Receptor;Transmembrane;Transport,High-affinity cationic amino acid transporter-1 (CAT-1) (CAT1) (System Y+ basic amino acid transporter) (Ecotropic retroviral leukemia receptor) (ERR) (Ecotropic retrovirus receptor).	2e-53	GO_ID:9115	MGI|MGI:88117 SPTR:Q09143 symbol:Slc7a1 "solute carrier family 7 (cationic amino acid transporter, y+ system), member 1" [GO:0016021 "integral to membrane" evidence=RCA] InterPro:IPR002293 InterPro:IPR004841 MGI:MGI:88117 Pfam:PF00324 Interpro:IPR004755 TIGRFAMs:TIGR00906 EMBL:M26687 PIR:A32742 SPTR:Q09143	8e-54
TM1611.4	3.1.3.3.1	TC.APA basic amino acid/polyamine antiporter, APA family [COG:COG0531]	gka:GK0930	amino acid transporter [KO:K03294]	4e-46	BS_yfnA	COG0531	2e-45	CTR1_MOUSE	Amino-acidtransport;Glycoprotein;Membrane;Receptor;Transmembrane;Transport,High-affinity cationic amino acid transporter-1 (CAT-1) (CAT1) (System Y+ basic amino acid transporter) (Ecotropic retroviral leukemia receptor) (ERR) (Ecotropic retrovirus receptor).	2e-53	GO_ID:9115	MGI|MGI:88117 SPTR:Q09143 symbol:Slc7a1 "solute carrier family 7 (cationic amino acid transporter, y+ system), member 1" [GO:0016021 "integral to membrane" evidence=RCA] InterPro:IPR002293 InterPro:IPR004841 MGI:MGI:88117 Pfam:PF00324 Interpro:IPR004755 TIGRFAMs:TIGR00906 EMBL:M26687 PIR:A32742 SPTR:Q09143	8e-54
chr3.CM0208.25	3.1.3.5	TC.CDF cation efflux system protein, CDF family [COG:COG1230 COG0053] [TC:2.A.4]	rno:25362	Slc30a2; solute carrier family 30 (zinc transporter), member 2 [KO:K03295]	1e-32	BS_czcD	COG1230	8e-20	MTP1_ARATH	Directproteinsequencing;Iontransport;Membrane;Metal-binding;Multigenefamily;Transmembrane;Transport;Vacuole;Zinc;Zinctransport,Metal tolerance protein 1 (AtMTP1) (Zinc transporter ZAT-1) (ZAT1p) [Contains: Metal tolerance protein 1 short form].	1e-71	GO_ID:32195	TAIR|gene:1005027839 SPTR:O81036 symbol:AT2G46800.2 [GO:0005385 "zinc ion transporter activity" evidence=ISS;IMP] [GO:0006882 "zinc ion homeostasis" evidence=NAS] [GO:0010038 "response to metal ion" evidence=IMP] [GO:0006829 "zinc ion transport" evidence=ISS] InterPro:IPR002524 Pfam:PF01545 GO:GO:0016020 TIGRFAMs:TIGR01297 EMBL:AC005310 EMBL:AY086033 PIR:T02681 SPTR:O81036	4e-72
chr6.CM0314.34	3.1.3.53	TC.SULP sulfate permease, SulP family [COG:COG0659] [TC:2.A.53]	spo:SPAC869.05c	probable sulfate permease [KO:K03321]	4e-57	aq_1268	COG0659	6e-65	SUT2_STYHA	Membrane;Multigenefamily;Transmembrane;Transport,High affinity sulphate transporter 2.	0	GO_ID:52487	TAIR|gene:2030605 SPTR:Q9FEP7 symbol:AT1G22150.1 [GO:0015116 "sulfate transporter activity" evidence=ISS] InterPro:IPR001902 Pfam:PF00916 InterPro:IPR002645 Pfam:PF01740 TIGRFAMs:TIGR00815 PROSITE:PS01130 PROSITE:PS50801 EMBL:AC069252 EMBL:AB049624 PIR:B86354 GeneFarm:2694 SPTR:Q9FEP7	0
chr6.BM1377.7	3.1.3.39	TC.CPA1 monovalent cation:H+ antiporter, CPA1 family [COG:COG0025] [TC:2.A.36]	cne:CND04380	monovalent inorganic cation transporter, putative [KO:K03316]	2e-17	YDR456w	COG0025	2e-14	SL9A8_MOUSE	Alternativesplicing;Antiport;Iontransport;Membrane;Sodium;Sodiumtransport;Transmembrane;Transport,Sodium/hydrogen exchanger 8 (Na(+)/H(+) exchanger 8) (NHE-8) (Solute carrier family 9 member 8).	3e-18	GO_ID:26457	TAIR|gene:2019852 SPTR:Q8RWU6 symbol:AT1G79610.1 [GO:0006814 "sodium ion transport" evidence=IC] [GO:0015385 "sodium:hydrogen antiporter activity" evidence=ISS] InterPro:IPR004709 InterPro:IPR006153 Pfam:PF00999 PRINTS:PR01084 TIGRFAMs:TIGR00840 EMBL:AY091100 EMBL:AY133748 SPTR:Q8RWU6	4e-80
chr2.TM0838.14	99.1.4.2792	GO_ID:26349										GO_ID:26349	TAIR|gene:2194813 SPTR:Q9LPF6 symbol:AT1G44750.1 [GO:0005345 "purine transporter activity" evidence=ISS] InterPro:IPR004853 Pfam:PF03151 EMBL:AC020576 EMBL:AY062782 EMBL:BT003358 PIR:D96506 SPTR:Q9LPF6	7e-19
gi14517814	99.1.4.4780	GO_ID:23505	cal:orf19.941	SEC14; phosphatidylinositol transfer protein [EC:3.1.3.48] [KO:K01104]	3e-46				SEC14_SCHPO	Completeproteome;Golgistack;Nuclearprotein;Proteintransport;Transport,Sec14 cytosolic factor (Phosphatidylinositol/phosphatidyl-choline transfer protein) (PI/PC TP) (Sporulation-specific protein 20).	4e-50	GO_ID:23505	TAIR|gene:2053113 SPTR:Q9SI13 symbol:AT2G18180.1 [GO:0005215 "transporter activity" evidence=ISS] [GO:0006810 "transport" evidence=ISS] PFAM:PF03765 InterPro:IPR001071 GO:GO:0005622 GO:GO:0006810 InterPro:IPR001251 SMART:SM00516 PROSITE:PS50191 InterPro:IPR008273 Pfam:PF00650 PRINTS:PR00180 HSSP:P24280 EMBL:AC007212 PIR:C84561 SPTR:Q9SI13	0
gi14517814	99.1.1.154	KO:K01104	cal:orf19.941	SEC14; phosphatidylinositol transfer protein [EC:3.1.3.48] [KO:K01104]	3e-46				SEC14_SCHPO	Completeproteome;Golgistack;Nuclearprotein;Proteintransport;Transport,Sec14 cytosolic factor (Phosphatidylinositol/phosphatidyl-choline transfer protein) (PI/PC TP) (Sporulation-specific protein 20).	4e-50	GO_ID:23505	TAIR|gene:2053113 SPTR:Q9SI13 symbol:AT2G18180.1 [GO:0005215 "transporter activity" evidence=ISS] [GO:0006810 "transport" evidence=ISS] PFAM:PF03765 InterPro:IPR001071 GO:GO:0005622 GO:GO:0006810 InterPro:IPR001251 SMART:SM00516 PROSITE:PS50191 InterPro:IPR008273 Pfam:PF00650 PRINTS:PR00180 HSSP:P24280 EMBL:AC007212 PIR:C84561 SPTR:Q9SI13	0
gi14517814	99.1.3.2.1954	SEC14_SCHPO	cal:orf19.941	SEC14; phosphatidylinositol transfer protein [EC:3.1.3.48] [KO:K01104]	3e-46				SEC14_SCHPO	Completeproteome;Golgistack;Nuclearprotein;Proteintransport;Transport,Sec14 cytosolic factor (Phosphatidylinositol/phosphatidyl-choline transfer protein) (PI/PC TP) (Sporulation-specific protein 20).	4e-50	GO_ID:23505	TAIR|gene:2053113 SPTR:Q9SI13 symbol:AT2G18180.1 [GO:0005215 "transporter activity" evidence=ISS] [GO:0006810 "transport" evidence=ISS] PFAM:PF03765 InterPro:IPR001071 GO:GO:0005622 GO:GO:0006810 InterPro:IPR001251 SMART:SM00516 PROSITE:PS50191 InterPro:IPR008273 Pfam:PF00650 PRINTS:PR00180 HSSP:P24280 EMBL:AC007212 PIR:C84561 SPTR:Q9SI13	0
chr4.TM1415.9	3.1.3.34	ANT solute carrier family 25 (mitochondrial carrier	cal:orf19.930	PET9; ATP/ADP translocator [KO:K05863]	4e-17				CMC2_CAEEL	Calcium;Completeproteome;Hypotheticalprotein;Innermembrane;Membrane;Mitochondrion;Repeat;Transmembrane;Transport,Probable calcium-binding mitochondrial carrier F55A11.4.	3e-31	GO_ID:47265	TAIR|gene:2177753 SPTR:Q9LV81 symbol:AT5G64970.1 [GO:0005215 "transporter activity" evidence=ISS] [GO:0005488 "binding" evidence=ISS] [GO:0005743 "mitochondrial inner membrane" evidence=ISS] [GO:0006810 "transport" evidence=ISS] [GO:0006839 "mitochondrial transport" evidence=ISS] InterPro:IPR001993 Pfam:PF00153 InterPro:IPR002067 GO:GO:0005739 PRINTS:PR00926 PROSITE:PS50920 GO:GO:0006810 GO:GO:00…	3e-138
chr4.TM1415.9	3.2.9.87	ANT solute carrier family 25 (mitochondrial carrier	cal:orf19.930	PET9; ATP/ADP translocator [KO:K05863]	4e-17				CMC2_CAEEL	Calcium;Completeproteome;Hypotheticalprotein;Innermembrane;Membrane;Mitochondrion;Repeat;Transmembrane;Transport,Probable calcium-binding mitochondrial carrier F55A11.4.	3e-31	GO_ID:47265	TAIR|gene:2177753 SPTR:Q9LV81 symbol:AT5G64970.1 [GO:0005215 "transporter activity" evidence=ISS] [GO:0005488 "binding" evidence=ISS] [GO:0005743 "mitochondrial inner membrane" evidence=ISS] [GO:0006810 "transport" evidence=ISS] [GO:0006839 "mitochondrial transport" evidence=ISS] InterPro:IPR001993 Pfam:PF00153 InterPro:IPR002067 GO:GO:0005739 PRINTS:PR00926 PROSITE:PS50920 GO:GO:0006810 GO:GO:00…	3e-138
chr1.CM0393.42	99.1.4.2792	GO_ID:26349										GO_ID:26349	TAIR|gene:2194813 SPTR:Q9LPF6 symbol:AT1G44750.1 [GO:0005345 "purine transporter activity" evidence=ISS] InterPro:IPR004853 Pfam:PF03151 EMBL:AC020576 EMBL:AY062782 EMBL:BT003358 PIR:D96506 SPTR:Q9LPF6	3e-135
TM1670.15.2	3.1.3.22	TC.POT proton-dependent oligopeptide transporter, POT family [COG:COG3104] [TC:2.A.17]	rno:246280	Slc15a4; peptide/histidine transporter [KO:K03305]	4e-34				CHL1_ARATH	Herbicideresistance;Membrane;Nitrateassimilation;Symport;Transmembrane;Transport,Nitrate/chlorate transporter.	4e-127	GO_ID:44926	TAIR|gene:2089934 SPTR:Q9LVE0 symbol:AT3G21670.1 [GO:0005215 "transporter activity" evidence=ISS] [GO:0006857 "oligopeptide transport" evidence=ISS] [GO:0016020 "membrane" evidence=ISS] InterPro:IPR000109 Pfam:PF00854 GO:GO:0016020 EMBL:AB019232 EMBL:AF372959 EMBL:AY143946 SPTR:Q9LVE0	0
chr1.CM0117.43	3.1.2.1.2	ARAE arabinose-proton symporter	cac:CAC1339	araE; possible sugar-proton symporter [KO:K02100]	1e-33	BS_ywtG	COG0477	2e-35	MYCT_HUMAN	Glycoprotein;Membrane;Sugartransport;Transmembrane;Transport,Proton myo-inositol cotransporter (H(+)-myo-inositol cotransporter) (Hmit).	6e-33	GO_ID:38684	TAIR|gene:2122137 SPTR:Q8LPQ8 symbol:AT4G35300.1 [GO:0005337 "nucleoside transporter activity" evidence=ISS] [GO:0005351 "sugar porter activity" evidence=ISS] [GO:0015144 "carbohydrate transporter activity" evidence=ISS] [GO:0016020 "membrane" evidence=ISS] Interpro:IPR005829 InterPro:IPR007114 InterPro:IPR005828 InterPro:IPR003663 Pfam:PF00083 GO:GO:0016020 PRINTS:PR00171 PROSITE:PS50850 PROSITE…	0
chr2.CM0124.20.1	99.1.4.4533	GO_ID:16725							PATL6_ARATH	Cellcycle;Celldivision;Coiledcoil;Lipid-binding;Membrane;Transport,Patellin-6.	2e-15	GO_ID:16725	TAIR|gene:2098281 SPTR:Q9SCU1 symbol:AT3G51670.1 [GO:0005215 "transporter activity" evidence=ISS] [GO:0006810 "transport" evidence=ISS] PFAM:PF03765 InterPro:IPR000348 InterPro:IPR001071 GO:GO:0005622 GO:GO:0006810 GO:GO:0016020 InterPro:IPR001251 SMART:SM00516 PROSITE:PS50191 InterPro:IPR008273 Pfam:PF00650 PRINTS:PR00180 InterPro:IPR009038 Pfam:PF01105 PROSITE:PS50866 EMBL:AL132968 EMBL:AF41959…	5e-16
chr2.CM0124.20.1	99.1.3.2.882	PATL6_ARATH							PATL6_ARATH	Cellcycle;Celldivision;Coiledcoil;Lipid-binding;Membrane;Transport,Patellin-6.	2e-15	GO_ID:16725	TAIR|gene:2098281 SPTR:Q9SCU1 symbol:AT3G51670.1 [GO:0005215 "transporter activity" evidence=ISS] [GO:0006810 "transport" evidence=ISS] PFAM:PF03765 InterPro:IPR000348 InterPro:IPR001071 GO:GO:0005622 GO:GO:0006810 GO:GO:0016020 InterPro:IPR001251 SMART:SM00516 PROSITE:PS50191 InterPro:IPR008273 Pfam:PF00650 PRINTS:PR00180 InterPro:IPR009038 Pfam:PF01105 PROSITE:PS50866 EMBL:AL132968 EMBL:AF41959…	5e-16
chr5.CM0456.4	3.1.1.38	ABC.MR putative ABC transport system ATP-binding protein [COG:COG1132 COG2274] [TC:3.A.1.21 3.A.1.106 3.A.1.110 3.A.1.112 3.A.1.113 3.A.1.117]	mmu:12780	Abcc2; ATP-binding cassette, sub-family C (CFTR/MRP), member 2 [KO:K05666]	3e-39	YDR135c	COG1132	4e-33	MRP2_MOUSE	ATP-binding;Glycoprotein;Membrane;Nucleotide-binding;Repeat;Transmembrane;Transport,Canalicular multispecific organic anion transporter 1 (ATP-binding cassette sub-family C member 2).	2e-39	GO_ID:55434	MGI|MGI:1352447 SPTR:Q8VI47 symbol:Abcc2 "ATP-binding cassette, sub-family C (CFTR/MRP), member 2" [GO:0016020 "membrane" evidence=RCA] [GO:0016324 "apical plasma membrane" evidence=IDA] [GO:0005887 "integral to plasma membrane" evidence=IDA] [GO:0000166 "nucleotide binding" evidence=RCA] [GO:0005515 "protein binding" evidence=IPI] [GO:0046581 "intercellular canaliculus" evidence=IDA] InterPro:IP…	7e-40
chr5.CM0456.4	3.1.1.33	ABCC-BAC ATP-binding casette, subfamily C, bacterial [COG:COG4988 COG4987 COG1132 COG2274] [TC:3.A.1.110 3.A.1.112]	mmu:12780	Abcc2; ATP-binding cassette, sub-family C (CFTR/MRP), member 2 [KO:K05666]	3e-39	YDR135c	COG1132	4e-33	MRP2_MOUSE	ATP-binding;Glycoprotein;Membrane;Nucleotide-binding;Repeat;Transmembrane;Transport,Canalicular multispecific organic anion transporter 1 (ATP-binding cassette sub-family C member 2).	2e-39	GO_ID:55434	MGI|MGI:1352447 SPTR:Q8VI47 symbol:Abcc2 "ATP-binding cassette, sub-family C (CFTR/MRP), member 2" [GO:0016020 "membrane" evidence=RCA] [GO:0016324 "apical plasma membrane" evidence=IDA] [GO:0005887 "integral to plasma membrane" evidence=IDA] [GO:0000166 "nucleotide binding" evidence=RCA] [GO:0005515 "protein binding" evidence=IPI] [GO:0046581 "intercellular canaliculus" evidence=IDA] InterPro:IP…	7e-40
chr5.CM0456.4	3.1.1.32.2	ABCC2 ATP-binding cassette, subfamily C (CFTR/MRP), member 2	mmu:12780	Abcc2; ATP-binding cassette, sub-family C (CFTR/MRP), member 2 [KO:K05666]	3e-39	YDR135c	COG1132	4e-33	MRP2_MOUSE	ATP-binding;Glycoprotein;Membrane;Nucleotide-binding;Repeat;Transmembrane;Transport,Canalicular multispecific organic anion transporter 1 (ATP-binding cassette sub-family C member 2).	2e-39	GO_ID:55434	MGI|MGI:1352447 SPTR:Q8VI47 symbol:Abcc2 "ATP-binding cassette, sub-family C (CFTR/MRP), member 2" [GO:0016020 "membrane" evidence=RCA] [GO:0016324 "apical plasma membrane" evidence=IDA] [GO:0005887 "integral to plasma membrane" evidence=IDA] [GO:0000166 "nucleotide binding" evidence=RCA] [GO:0005515 "protein binding" evidence=IPI] [GO:0046581 "intercellular canaliculus" evidence=IDA] InterPro:IP…	7e-40
chr5.CM0456.4	3.1.1.31.13	ABCB-BAC ATP-binding casette, subfamily B, bacterial [COG:COG1132 COG2274 COG5265] [TC:3.A.1.21 3.A.1.106 3.A.1.109 3.A.1.117]	mmu:12780	Abcc2; ATP-binding cassette, sub-family C (CFTR/MRP), member 2 [KO:K05666]	3e-39	YDR135c	COG1132	4e-33	MRP2_MOUSE	ATP-binding;Glycoprotein;Membrane;Nucleotide-binding;Repeat;Transmembrane;Transport,Canalicular multispecific organic anion transporter 1 (ATP-binding cassette sub-family C member 2).	2e-39	GO_ID:55434	MGI|MGI:1352447 SPTR:Q8VI47 symbol:Abcc2 "ATP-binding cassette, sub-family C (CFTR/MRP), member 2" [GO:0016020 "membrane" evidence=RCA] [GO:0016324 "apical plasma membrane" evidence=IDA] [GO:0005887 "integral to plasma membrane" evidence=IDA] [GO:0000166 "nucleotide binding" evidence=RCA] [GO:0005515 "protein binding" evidence=IPI] [GO:0046581 "intercellular canaliculus" evidence=IDA] InterPro:IP…	7e-40
Ljwgs_017281.1	99.1.4.6632	GO_ID:18099										GO_ID:18099	TAIR|gene:2057139 SPTR:O80910 symbol:AT2G38410.1 [GO:0005795 "Golgi stack" evidence=ISS] [GO:0006886 "intracellular protein transport" evidence=ISS] [GO:0006891 "intra-Golgi transport" evidence=ISS] [GO:0008565 "protein transporter activity" evidence=ISS] InterPro:IPR002014 InterPro:IPR004152 Pfam:PF00790 ProDom:PD003686 SMART:SM00288 PROSITE:PS50179 HSSP:O60784 Pfam:PF03127 EMBL:AC004683 PIR:T02…	2e-62
Ljwgs_014610.1	99.1.4.4780	GO_ID:23505	cal:orf19.941	SEC14; phosphatidylinositol transfer protein [EC:3.1.3.48] [KO:K01104]	5e-41				SEC14_KLULA	Completeproteome;Golgistack;Proteintransport;Transport,SEC14 cytosolic factor (Phosphatidylinositol/phosphatidylcholine transfer protein) (PI/PC TP).	9e-46	GO_ID:23505	TAIR|gene:2053113 SPTR:Q9SI13 symbol:AT2G18180.1 [GO:0005215 "transporter activity" evidence=ISS] [GO:0006810 "transport" evidence=ISS] PFAM:PF03765 InterPro:IPR001071 GO:GO:0005622 GO:GO:0006810 InterPro:IPR001251 SMART:SM00516 PROSITE:PS50191 InterPro:IPR008273 Pfam:PF00650 PRINTS:PR00180 HSSP:P24280 EMBL:AC007212 PIR:C84561 SPTR:Q9SI13	2e-137
Ljwgs_014610.1	99.1.1.154	KO:K01104	cal:orf19.941	SEC14; phosphatidylinositol transfer protein [EC:3.1.3.48] [KO:K01104]	5e-41				SEC14_KLULA	Completeproteome;Golgistack;Proteintransport;Transport,SEC14 cytosolic factor (Phosphatidylinositol/phosphatidylcholine transfer protein) (PI/PC TP).	9e-46	GO_ID:23505	TAIR|gene:2053113 SPTR:Q9SI13 symbol:AT2G18180.1 [GO:0005215 "transporter activity" evidence=ISS] [GO:0006810 "transport" evidence=ISS] PFAM:PF03765 InterPro:IPR001071 GO:GO:0005622 GO:GO:0006810 InterPro:IPR001251 SMART:SM00516 PROSITE:PS50191 InterPro:IPR008273 Pfam:PF00650 PRINTS:PR00180 HSSP:P24280 EMBL:AC007212 PIR:C84561 SPTR:Q9SI13	2e-137
Ljwgs_014610.1	99.1.3.2.3807	SEC14_KLULA	cal:orf19.941	SEC14; phosphatidylinositol transfer protein [EC:3.1.3.48] [KO:K01104]	5e-41				SEC14_KLULA	Completeproteome;Golgistack;Proteintransport;Transport,SEC14 cytosolic factor (Phosphatidylinositol/phosphatidylcholine transfer protein) (PI/PC TP).	9e-46	GO_ID:23505	TAIR|gene:2053113 SPTR:Q9SI13 symbol:AT2G18180.1 [GO:0005215 "transporter activity" evidence=ISS] [GO:0006810 "transport" evidence=ISS] PFAM:PF03765 InterPro:IPR001071 GO:GO:0005622 GO:GO:0006810 InterPro:IPR001251 SMART:SM00516 PROSITE:PS50191 InterPro:IPR008273 Pfam:PF00650 PRINTS:PR00180 HSSP:P24280 EMBL:AC007212 PIR:C84561 SPTR:Q9SI13	2e-137
Ljwgs_036445.1	99.1.2.155	COG2608	rno:84485	Ccs; copper chaperone for superoxide dismutase [KO:K04569]	6e-23	YMR038c	COG2608	4e-11	CCS_RAT	Chaperone;Copper;Metal-binding;Zinc,Copper chaperone for superoxide dismutase (Superoxide dismutase copper chaperone).	4e-23	GO_ID:14145	UNIPROT|O14618 SPTR:O14618 symbol:CCS_HUMAN "Copper chaperone for superoxide dismutase" [GO:0005375 "copper ion transporter activity" evidence=TAS] [GO:0005507 "copper ion binding" evidence=TAS] [GO:0006801 "superoxide metabolism" evidence=TAS] [GO:0015680 "intracellular copper ion transport" evidence=TAS] [GO:0005625 "soluble fraction" evidence=TAS] [GO:0005737 "cytoplasm" evidence=NR] InterPro:…	1e-22
Ljwgs_036445.1	99.1.3.2.2752	CCS_RAT	rno:84485	Ccs; copper chaperone for superoxide dismutase [KO:K04569]	6e-23	YMR038c	COG2608	4e-11	CCS_RAT	Chaperone;Copper;Metal-binding;Zinc,Copper chaperone for superoxide dismutase (Superoxide dismutase copper chaperone).	4e-23	GO_ID:14145	UNIPROT|O14618 SPTR:O14618 symbol:CCS_HUMAN "Copper chaperone for superoxide dismutase" [GO:0005375 "copper ion transporter activity" evidence=TAS] [GO:0005507 "copper ion binding" evidence=TAS] [GO:0006801 "superoxide metabolism" evidence=TAS] [GO:0015680 "intracellular copper ion transport" evidence=TAS] [GO:0005625 "soluble fraction" evidence=TAS] [GO:0005737 "cytoplasm" evidence=NR] InterPro:…	1e-22
Ljwgs_036445.1	99.1.1.56	KO:K04569	rno:84485	Ccs; copper chaperone for superoxide dismutase [KO:K04569]	6e-23	YMR038c	COG2608	4e-11	CCS_RAT	Chaperone;Copper;Metal-binding;Zinc,Copper chaperone for superoxide dismutase (Superoxide dismutase copper chaperone).	4e-23	GO_ID:14145	UNIPROT|O14618 SPTR:O14618 symbol:CCS_HUMAN "Copper chaperone for superoxide dismutase" [GO:0005375 "copper ion transporter activity" evidence=TAS] [GO:0005507 "copper ion binding" evidence=TAS] [GO:0006801 "superoxide metabolism" evidence=TAS] [GO:0015680 "intracellular copper ion transport" evidence=TAS] [GO:0005625 "soluble fraction" evidence=TAS] [GO:0005737 "cytoplasm" evidence=NR] InterPro:…	1e-22
Ljwgs_036445.1	99.1.4.2403	GO_ID:14145	rno:84485	Ccs; copper chaperone for superoxide dismutase [KO:K04569]	6e-23	YMR038c	COG2608	4e-11	CCS_RAT	Chaperone;Copper;Metal-binding;Zinc,Copper chaperone for superoxide dismutase (Superoxide dismutase copper chaperone).	4e-23	GO_ID:14145	UNIPROT|O14618 SPTR:O14618 symbol:CCS_HUMAN "Copper chaperone for superoxide dismutase" [GO:0005375 "copper ion transporter activity" evidence=TAS] [GO:0005507 "copper ion binding" evidence=TAS] [GO:0006801 "superoxide metabolism" evidence=TAS] [GO:0015680 "intracellular copper ion transport" evidence=TAS] [GO:0005625 "soluble fraction" evidence=TAS] [GO:0005737 "cytoplasm" evidence=NR] InterPro:…	1e-22
Ljwgs_021987.2	99.1.4.5345	GO_ID:8301										GO_ID:8301	TAIR|gene:2148120 SPTR:Q9LFL3 symbol:AT5G16880.1 [GO:0005795 "Golgi stack" evidence=ISS] [GO:0006886 "intracellular protein transport" evidence=ISS] [GO:0006891 "intra-Golgi transport" evidence=ISS] [GO:0008565 "protein transporter activity" evidence=ISS] InterPro:IPR002014 InterPro:IPR004152 Pfam:PF00790 ProDom:PD003686 PROSITE:PS50179 HSSP:O60784 Pfam:PF03127 EMBL:AL391141 EMBL:AY056786 EMBL:AY…	4e-15
Ljwgs_058404.1	99.1.4.1663	GO_ID:32237							SUT1_STYHA	Membrane;Multigenefamily;Transmembrane;Transport,High affinity sulphate transporter 1.	1e-13	GO_ID:32237	TAIR|gene:2138560 SPTR:Q9SAY1 symbol:AT4G08620 [GO:0015116 "sulfate transporter activity" evidence=ISS] InterPro:IPR001902 Pfam:PF00916 InterPro:IPR002645 Pfam:PF01740 TIGRFAMs:TIGR00815 PROSITE:PS01130 PROSITE:PS50801 EMBL:AL161512 EMBL:AC002983 EMBL:AB018695 PIR:T00946 PIR:T51839 GeneFarm:2354 SPTR:Q9SAY1	1e-13
Ljwgs_058404.1	99.1.3.2.3101	SUT1_STYHA							SUT1_STYHA	Membrane;Multigenefamily;Transmembrane;Transport,High affinity sulphate transporter 1.	1e-13	GO_ID:32237	TAIR|gene:2138560 SPTR:Q9SAY1 symbol:AT4G08620 [GO:0015116 "sulfate transporter activity" evidence=ISS] InterPro:IPR001902 Pfam:PF00916 InterPro:IPR002645 Pfam:PF01740 TIGRFAMs:TIGR00815 PROSITE:PS01130 PROSITE:PS50801 EMBL:AL161512 EMBL:AC002983 EMBL:AB018695 PIR:T00946 PIR:T51839 GeneFarm:2354 SPTR:Q9SAY1	1e-13
Ljwgs_076245.1	99.1.4.4250	GO_ID:28047							SEC14_SCHPO	Completeproteome;Golgistack;Nuclearprotein;Proteintransport;Transport,Sec14 cytosolic factor (Phosphatidylinositol/phosphatidyl-choline transfer protein) (PI/PC TP) (Sporulation-specific protein 20).	5e-12	GO_ID:28047	TAIR|gene:3695300 SPTR:Q93ZE9 symbol:AT2G21540.1 [GO:0006810 "transport" evidence=ISS] [GO:0008526 "phosphatidylinositol transporter activity" evidence=ISS] PFAM:PF03765 InterPro:IPR001071 GO:GO:0005622 GO:GO:0006810 InterPro:IPR001251 SMART:SM00516 PROSITE:PS50191 InterPro:IPR008273 Pfam:PF00650 PRINTS:PR00180 HSSP:P24280 EMBL:AC006841 EMBL:AY057587 EMBL:AK176420 SPTR:Q93ZE9	3e-39
Ljwgs_076245.1	99.1.3.2.1954	SEC14_SCHPO							SEC14_SCHPO	Completeproteome;Golgistack;Nuclearprotein;Proteintransport;Transport,Sec14 cytosolic factor (Phosphatidylinositol/phosphatidyl-choline transfer protein) (PI/PC TP) (Sporulation-specific protein 20).	5e-12	GO_ID:28047	TAIR|gene:3695300 SPTR:Q93ZE9 symbol:AT2G21540.1 [GO:0006810 "transport" evidence=ISS] [GO:0008526 "phosphatidylinositol transporter activity" evidence=ISS] PFAM:PF03765 InterPro:IPR001071 GO:GO:0005622 GO:GO:0006810 InterPro:IPR001251 SMART:SM00516 PROSITE:PS50191 InterPro:IPR008273 Pfam:PF00650 PRINTS:PR00180 HSSP:P24280 EMBL:AC006841 EMBL:AY057587 EMBL:AK176420 SPTR:Q93ZE9	3e-39
Ljwgs_025639.2	99.1.4.4533	GO_ID:16725	cal:orf19.941	SEC14; phosphatidylinositol transfer protein [EC:3.1.3.48] [KO:K01104]	2e-15				PATL6_ARATH	Cellcycle;Celldivision;Coiledcoil;Lipid-binding;Membrane;Transport,Patellin-6.	1e-137	GO_ID:16725	TAIR|gene:2098281 SPTR:Q9SCU1 symbol:AT3G51670.1 [GO:0005215 "transporter activity" evidence=ISS] [GO:0006810 "transport" evidence=ISS] PFAM:PF03765 InterPro:IPR000348 InterPro:IPR001071 GO:GO:0005622 GO:GO:0006810 GO:GO:0016020 InterPro:IPR001251 SMART:SM00516 PROSITE:PS50191 InterPro:IPR008273 Pfam:PF00650 PRINTS:PR00180 InterPro:IPR009038 Pfam:PF01105 PROSITE:PS50866 EMBL:AL132968 EMBL:AF41959…	5e-138
Ljwgs_025639.2	99.1.3.2.882	PATL6_ARATH	cal:orf19.941	SEC14; phosphatidylinositol transfer protein [EC:3.1.3.48] [KO:K01104]	2e-15				PATL6_ARATH	Cellcycle;Celldivision;Coiledcoil;Lipid-binding;Membrane;Transport,Patellin-6.	1e-137	GO_ID:16725	TAIR|gene:2098281 SPTR:Q9SCU1 symbol:AT3G51670.1 [GO:0005215 "transporter activity" evidence=ISS] [GO:0006810 "transport" evidence=ISS] PFAM:PF03765 InterPro:IPR000348 InterPro:IPR001071 GO:GO:0005622 GO:GO:0006810 GO:GO:0016020 InterPro:IPR001251 SMART:SM00516 PROSITE:PS50191 InterPro:IPR008273 Pfam:PF00650 PRINTS:PR00180 InterPro:IPR009038 Pfam:PF01105 PROSITE:PS50866 EMBL:AL132968 EMBL:AF41959…	5e-138
Ljwgs_025639.2	99.1.1.154	KO:K01104	cal:orf19.941	SEC14; phosphatidylinositol transfer protein [EC:3.1.3.48] [KO:K01104]	2e-15				PATL6_ARATH	Cellcycle;Celldivision;Coiledcoil;Lipid-binding;Membrane;Transport,Patellin-6.	1e-137	GO_ID:16725	TAIR|gene:2098281 SPTR:Q9SCU1 symbol:AT3G51670.1 [GO:0005215 "transporter activity" evidence=ISS] [GO:0006810 "transport" evidence=ISS] PFAM:PF03765 InterPro:IPR000348 InterPro:IPR001071 GO:GO:0005622 GO:GO:0006810 GO:GO:0016020 InterPro:IPR001251 SMART:SM00516 PROSITE:PS50191 InterPro:IPR008273 Pfam:PF00650 PRINTS:PR00180 InterPro:IPR009038 Pfam:PF01105 PROSITE:PS50866 EMBL:AL132968 EMBL:AF41959…	5e-138
Ljwgs_045188.1	99.1.3.2.2344	TT12_ARATH							TT12_ARATH	Flavonoidbiosynthesis;Membrane;Repeat;Transmembrane;Transport;Vacuole,TRANSPARENT TESTA 12 protein.	4e-16	GO_ID:8024	TAIR|gene:2168209 SPTR:Q9FKQ1 symbol:AT5G65380.1 [GO:0005215 "transporter activity" evidence=ISS] [GO:0009835 "ripening" evidence=ISS] [GO:0015297 "antiporter activity" evidence=ISS] [GO:0016020 "membrane" evidence=ISS] InterPro:IPR002528 Pfam:PF01554 GO:GO:0016020 TIGRFAMs:TIGR00797 EMBL:AB011479 EMBL:AF375456 EMBL:AY143960 SPTR:Q9FKQ1	2e-31
Ljwgs_045188.1	99.1.4.912	GO_ID:8024							TT12_ARATH	Flavonoidbiosynthesis;Membrane;Repeat;Transmembrane;Transport;Vacuole,TRANSPARENT TESTA 12 protein.	4e-16	GO_ID:8024	TAIR|gene:2168209 SPTR:Q9FKQ1 symbol:AT5G65380.1 [GO:0005215 "transporter activity" evidence=ISS] [GO:0009835 "ripening" evidence=ISS] [GO:0015297 "antiporter activity" evidence=ISS] [GO:0016020 "membrane" evidence=ISS] InterPro:IPR002528 Pfam:PF01554 GO:GO:0016020 TIGRFAMs:TIGR00797 EMBL:AB011479 EMBL:AF375456 EMBL:AY143960 SPTR:Q9FKQ1	2e-31
chr2.CM0102.51.1	3.1.3.61	TC.MATE multidrug resistance protein, MATE family [COG:COG0534] [TC:2.A.66.1]	tma:TM0815	putative multidrug resistance protein NorM [KO:K03327]	2e-16	Rv2836c	COG0534	3e-38	NORM_THEMA	Antiport;Completeproteome;Iontransport;Membrane;Transmembrane;Transport,Probable multidrug resistance protein norM (Multidrug-efflux transporter).	1e-16	GO_ID:35543	TAIR|gene:3698346 SPTR:Q9SFB0 symbol:AT3G08040.1 [GO:0015297 "antiporter activity" evidence=ISS] [GO:0016020 "membrane" evidence=ISS] InterPro:IPR002528 Pfam:PF01554 GO:GO:0016020 TIGRFAMs:TIGR00797 EMBL:AC074395 EMBL:AC013483 EMBL:AY056439 EMBL:AY057517 EMBL:AF448231 EMBL:BT006370 EMBL:AY133652 SPTR:Q9SFB0	2e-94
chr1.CM0393.42	99.1.4.2792	GO_ID:26349										GO_ID:26349	TAIR|gene:2194813 SPTR:Q9LPF6 symbol:AT1G44750.1 [GO:0005345 "purine transporter activity" evidence=ISS] InterPro:IPR004853 Pfam:PF03151 EMBL:AC020576 EMBL:AY062782 EMBL:BT003358 PIR:D96506 SPTR:Q9LPF6	3e-135
chr5.CM0024.54	3.1.3.53	TC.SULP sulfate permease, SulP family [COG:COG0659] [TC:2.A.53]	spo:SPAC869.05c	probable sulfate permease [KO:K03321]	8e-57	aq_1268	COG0659	3e-60	SUT31_ARATH	Membrane;Multigenefamily;Sulfatetransport;Symport;Transmembrane;Transport,Sulfate transporter 3.1 (AST12) (AtST1).	0	GO_ID:37785	TAIR|gene:2132332 SPTR:O04289 symbol:AT4G02700 [GO:0015116 "sulfate transporter activity" evidence=ISS] InterPro:IPR001902 Pfam:PF00916 InterPro:IPR002645 Pfam:PF01740 TIGRFAMs:TIGR00815 PROSITE:PS01130 PROSITE:PS50801 EMBL:AC002330 EMBL:AL161495 EMBL:AB004060 PIR:T01079 GeneFarm:2358 SPTR:O04289	0
Ljwgs_070176.1	3.1.1.38	ABC.MR putative ABC transport system ATP-binding protein [COG:COG1132 COG2274] [TC:3.A.1.21 3.A.1.106 3.A.1.110 3.A.1.112 3.A.1.113 3.A.1.117]	rno:25559	Abcc8; ATP-binding cassette, sub-family C (CFTR/MRP), member 8 [KO:K05032]	2e-14	YDR135c	COG1132	2e-16	YCFI_YEAST	ATP-binding;Cadmiumresistance;Completeproteome;Membrane;Nucleotide-binding;Phosphorylation;Repeat;Transmembrane;Transport,Metal resistance protein YCF1 (Yeast cadmium factor 1).	4e-16	GO_ID:9498	SGD|S000002542 SPTR:P39109 symbol:YCF1 [GO:0005774 "vacuolar membrane" evidence=IDA] [GO:0015127 "bilirubin transporter activity" evidence=IGI;IMP] [GO:0015431 "glutathione S-conjugate-exporting ATPase activity" evidence=IDA] [GO:0010038 "response to metal ion" evidence=IDA;TAS] [GO:0015723 "bilirubin transport" evidence=IGI;IMP] SGD:S000002542 InterPro:IPR003593 InterPro:IPR003439 InterPro:IPR00…	2e-16
Ljwgs_070176.1	3.3.3.24.2	ABCC8, SUR1 ATP-binding cassette, subfamily C (CFTR/MRP), member 8	rno:25559	Abcc8; ATP-binding cassette, sub-family C (CFTR/MRP), member 8 [KO:K05032]	2e-14	YDR135c	COG1132	2e-16	YCFI_YEAST	ATP-binding;Cadmiumresistance;Completeproteome;Membrane;Nucleotide-binding;Phosphorylation;Repeat;Transmembrane;Transport,Metal resistance protein YCF1 (Yeast cadmium factor 1).	4e-16	GO_ID:9498	SGD|S000002542 SPTR:P39109 symbol:YCF1 [GO:0005774 "vacuolar membrane" evidence=IDA] [GO:0015127 "bilirubin transporter activity" evidence=IGI;IMP] [GO:0015431 "glutathione S-conjugate-exporting ATPase activity" evidence=IDA] [GO:0010038 "response to metal ion" evidence=IDA;TAS] [GO:0015723 "bilirubin transport" evidence=IGI;IMP] SGD:S000002542 InterPro:IPR003593 InterPro:IPR003439 InterPro:IPR00…	2e-16
Ljwgs_070176.1	3.1.1.33	ABCC-BAC ATP-binding casette, subfamily C, bacterial [COG:COG4988 COG4987 COG1132 COG2274] [TC:3.A.1.110 3.A.1.112]	rno:25559	Abcc8; ATP-binding cassette, sub-family C (CFTR/MRP), member 8 [KO:K05032]	2e-14	YDR135c	COG1132	2e-16	YCFI_YEAST	ATP-binding;Cadmiumresistance;Completeproteome;Membrane;Nucleotide-binding;Phosphorylation;Repeat;Transmembrane;Transport,Metal resistance protein YCF1 (Yeast cadmium factor 1).	4e-16	GO_ID:9498	SGD|S000002542 SPTR:P39109 symbol:YCF1 [GO:0005774 "vacuolar membrane" evidence=IDA] [GO:0015127 "bilirubin transporter activity" evidence=IGI;IMP] [GO:0015431 "glutathione S-conjugate-exporting ATPase activity" evidence=IDA] [GO:0010038 "response to metal ion" evidence=IDA;TAS] [GO:0015723 "bilirubin transport" evidence=IGI;IMP] SGD:S000002542 InterPro:IPR003593 InterPro:IPR003439 InterPro:IPR00…	2e-16
Ljwgs_070176.1	3.1.1.32.7	ABCC8, SUR1 ATP-binding cassette, subfamily C (CFTR/MRP), member 8	rno:25559	Abcc8; ATP-binding cassette, sub-family C (CFTR/MRP), member 8 [KO:K05032]	2e-14	YDR135c	COG1132	2e-16	YCFI_YEAST	ATP-binding;Cadmiumresistance;Completeproteome;Membrane;Nucleotide-binding;Phosphorylation;Repeat;Transmembrane;Transport,Metal resistance protein YCF1 (Yeast cadmium factor 1).	4e-16	GO_ID:9498	SGD|S000002542 SPTR:P39109 symbol:YCF1 [GO:0005774 "vacuolar membrane" evidence=IDA] [GO:0015127 "bilirubin transporter activity" evidence=IGI;IMP] [GO:0015431 "glutathione S-conjugate-exporting ATPase activity" evidence=IDA] [GO:0010038 "response to metal ion" evidence=IDA;TAS] [GO:0015723 "bilirubin transport" evidence=IGI;IMP] SGD:S000002542 InterPro:IPR003593 InterPro:IPR003439 InterPro:IPR00…	2e-16
Ljwgs_070176.1	3.1.1.31.13	ABCB-BAC ATP-binding casette, subfamily B, bacterial [COG:COG1132 COG2274 COG5265] [TC:3.A.1.21 3.A.1.106 3.A.1.109 3.A.1.117]	rno:25559	Abcc8; ATP-binding cassette, sub-family C (CFTR/MRP), member 8 [KO:K05032]	2e-14	YDR135c	COG1132	2e-16	YCFI_YEAST	ATP-binding;Cadmiumresistance;Completeproteome;Membrane;Nucleotide-binding;Phosphorylation;Repeat;Transmembrane;Transport,Metal resistance protein YCF1 (Yeast cadmium factor 1).	4e-16	GO_ID:9498	SGD|S000002542 SPTR:P39109 symbol:YCF1 [GO:0005774 "vacuolar membrane" evidence=IDA] [GO:0015127 "bilirubin transporter activity" evidence=IGI;IMP] [GO:0015431 "glutathione S-conjugate-exporting ATPase activity" evidence=IDA] [GO:0010038 "response to metal ion" evidence=IDA;TAS] [GO:0015723 "bilirubin transport" evidence=IGI;IMP] SGD:S000002542 InterPro:IPR003593 InterPro:IPR003439 InterPro:IPR00…	2e-16
chr3.CM0216.81	3.1.3.61	TC.MATE multidrug resistance protein, MATE family [COG:COG0534] [TC:2.A.66.1]				mlr5680	COG0534	6e-13	EDS5_ARATH	Coiledcoil;Membrane;Plantdefense;Transmembrane;Transport,Enhanced disease susceptibility 5 (Eds5) (Salicylic acid induction deficient 1) (Sid1).	3e-149	GO_ID:31981	TAIR|gene:2120266 SPTR:Q945F0 symbol:AT4G39030.1 [GO:0005215 "transporter activity" evidence=ISS] [GO:0015297 "antiporter activity" evidence=ISS] [GO:0016020 "membrane" evidence=ISS] EMBL:AL161594 EMBL:AL035679 EMBL:AF416569 SPTR:Q945F0	1e-149
chr4.CM0131.75	99.1.4.4780	GO_ID:23505	cal:orf19.941	SEC14; phosphatidylinositol transfer protein [EC:3.1.3.48] [KO:K01104]	2e-46				SEC14_SCHPO	Completeproteome;Golgistack;Nuclearprotein;Proteintransport;Transport,Sec14 cytosolic factor (Phosphatidylinositol/phosphatidyl-choline transfer protein) (PI/PC TP) (Sporulation-specific protein 20).	3e-50	GO_ID:23505	TAIR|gene:2053113 SPTR:Q9SI13 symbol:AT2G18180.1 [GO:0005215 "transporter activity" evidence=ISS] [GO:0006810 "transport" evidence=ISS] PFAM:PF03765 InterPro:IPR001071 GO:GO:0005622 GO:GO:0006810 InterPro:IPR001251 SMART:SM00516 PROSITE:PS50191 InterPro:IPR008273 Pfam:PF00650 PRINTS:PR00180 HSSP:P24280 EMBL:AC007212 PIR:C84561 SPTR:Q9SI13	0
chr4.CM0131.75	99.1.1.154	KO:K01104	cal:orf19.941	SEC14; phosphatidylinositol transfer protein [EC:3.1.3.48] [KO:K01104]	2e-46				SEC14_SCHPO	Completeproteome;Golgistack;Nuclearprotein;Proteintransport;Transport,Sec14 cytosolic factor (Phosphatidylinositol/phosphatidyl-choline transfer protein) (PI/PC TP) (Sporulation-specific protein 20).	3e-50	GO_ID:23505	TAIR|gene:2053113 SPTR:Q9SI13 symbol:AT2G18180.1 [GO:0005215 "transporter activity" evidence=ISS] [GO:0006810 "transport" evidence=ISS] PFAM:PF03765 InterPro:IPR001071 GO:GO:0005622 GO:GO:0006810 InterPro:IPR001251 SMART:SM00516 PROSITE:PS50191 InterPro:IPR008273 Pfam:PF00650 PRINTS:PR00180 HSSP:P24280 EMBL:AC007212 PIR:C84561 SPTR:Q9SI13	0
chr4.CM0131.75	99.1.3.2.1954	SEC14_SCHPO	cal:orf19.941	SEC14; phosphatidylinositol transfer protein [EC:3.1.3.48] [KO:K01104]	2e-46				SEC14_SCHPO	Completeproteome;Golgistack;Nuclearprotein;Proteintransport;Transport,Sec14 cytosolic factor (Phosphatidylinositol/phosphatidyl-choline transfer protein) (PI/PC TP) (Sporulation-specific protein 20).	3e-50	GO_ID:23505	TAIR|gene:2053113 SPTR:Q9SI13 symbol:AT2G18180.1 [GO:0005215 "transporter activity" evidence=ISS] [GO:0006810 "transport" evidence=ISS] PFAM:PF03765 InterPro:IPR001071 GO:GO:0005622 GO:GO:0006810 InterPro:IPR001251 SMART:SM00516 PROSITE:PS50191 InterPro:IPR008273 Pfam:PF00650 PRINTS:PR00180 HSSP:P24280 EMBL:AC007212 PIR:C84561 SPTR:Q9SI13	0
Ljwgs_050801.1	99.1.3.2.135	VTI13_ARATH							VTI13_ARATH	Alternativesplicing;Coiledcoil;Membrane;Multigenefamily;Proteintransport;Transmembrane;Transport,Vesicle transport v-SNARE 13 (AtVTI13) (Vesicle transport v-SNARE protein VTI13) (Vesicle soluble NSF attachment protein receptor 13).	6e-63	GO_ID:15952	UNIPROT|Q96AJ9 SPTR:Q96AJ9 symbol:VTI1A_HUMAN "Vesicle transport through interaction with t-SNAREs homolog 1A" [GO:0008565 "protein transporter activity" evidence=NAS] [GO:0016192 "vesicle-mediated transport" evidence=NAS] [GO:0008372 "cellular component unknown" evidence=ND] InterPro:IPR007705 InterPro:IPR000727 Pfam:PF05008 SMART:SM00397 EMBL:BC017052 Genew:HGNC:17792 SPTR:Q96AJ9	5e-18
Ljwgs_050801.1	99.1.4.1966	GO_ID:15952							VTI13_ARATH	Alternativesplicing;Coiledcoil;Membrane;Multigenefamily;Proteintransport;Transmembrane;Transport,Vesicle transport v-SNARE 13 (AtVTI13) (Vesicle transport v-SNARE protein VTI13) (Vesicle soluble NSF attachment protein receptor 13).	6e-63	GO_ID:15952	UNIPROT|Q96AJ9 SPTR:Q96AJ9 symbol:VTI1A_HUMAN "Vesicle transport through interaction with t-SNAREs homolog 1A" [GO:0008565 "protein transporter activity" evidence=NAS] [GO:0016192 "vesicle-mediated transport" evidence=NAS] [GO:0008372 "cellular component unknown" evidence=ND] InterPro:IPR007705 InterPro:IPR000727 Pfam:PF05008 SMART:SM00397 EMBL:BC017052 Genew:HGNC:17792 SPTR:Q96AJ9	5e-18
Ljwgs_074659.1	3.1.3.22	TC.POT proton-dependent oligopeptide transporter, POT family [COG:COG3104] [TC:2.A.17]	hsa:6564	SLC15A1; solute carrier family 15 (oligopeptide transporter), member 1 [KO:K03305]	9e-20				PTR2_ARATH	Membrane;Peptidetransport;Proteintransport;Transmembrane;Transport,Peptide transporter PTR2 (Histidine transporting protein).	5e-63	GO_ID:22547	TAIR|gene:2041139 SPTR:Q9ZPS2 symbol:AT2G02020.1 [GO:0005215 "transporter activity" evidence=ISS] [GO:0006857 "oligopeptide transport" evidence=ISS] [GO:0016020 "membrane" evidence=ISS] InterPro:IPR000109 Pfam:PF00854 GO:GO:0006810 GO:GO:0016020 PROSITE:PS01022 PROSITE:PS01023 EMBL:AC006532 PIR:A84432 SPTR:Q9ZPS2	2e-62
TM1130.25	3.1.1.30.3	ABCA3 ATP-binding cassette, subfamily A (ABC1), member 3	mmu:27410	Abca3; ATP-binding cassette, sub-family A (ABC1), member 3 [KO:K05643]	6e-67	APE2579	COG1131	3e-41	ABCA3_MOUSE	ATP-binding;Membrane;Nucleotide-binding;Repeat;Transmembrane;Transport,ATP-binding cassette sub-family A member 3.	4e-67	GO_ID:13571	UNIPROT|Q99758 SPTR:Q99758 symbol:ABCA3_HUMAN "ATP-binding cassette sub-family A member 3" [GO:0005215 "transporter activity" evidence=TAS] [GO:0005524 "ATP binding" evidence=TAS] [GO:0042626 "ATPase activity, coupled to transmembrane movement of substances" evidence=TAS] [GO:0006810 "transport" evidence=IDA] [GO:0042493 "response to drug" evidence=TAS] [GO:0005624 "membrane fraction" evidence=TA…	2e-67
TM1130.25	3.1.1.29.3	CCMA heme exporter ATP-binding protein CcmA [EC:3.6.3.41] [COG:COG1131] [GO:0015439]	mmu:27410	Abca3; ATP-binding cassette, sub-family A (ABC1), member 3 [KO:K05643]	6e-67	APE2579	COG1131	3e-41	ABCA3_MOUSE	ATP-binding;Membrane;Nucleotide-binding;Repeat;Transmembrane;Transport,ATP-binding cassette sub-family A member 3.	4e-67	GO_ID:13571	UNIPROT|Q99758 SPTR:Q99758 symbol:ABCA3_HUMAN "ATP-binding cassette sub-family A member 3" [GO:0005215 "transporter activity" evidence=TAS] [GO:0005524 "ATP binding" evidence=TAS] [GO:0042626 "ATPase activity, coupled to transmembrane movement of substances" evidence=TAS] [GO:0006810 "transport" evidence=IDA] [GO:0042493 "response to drug" evidence=TAS] [GO:0005624 "membrane fraction" evidence=TA…	2e-67
TM1130.25	1.2.7.51.3	CCMA heme exporter ATP-binding protein CcmA [EC:3.6.3.41] [COG:COG1131] [GO:0015439]	mmu:27410	Abca3; ATP-binding cassette, sub-family A (ABC1), member 3 [KO:K05643]	6e-67	APE2579	COG1131	3e-41	ABCA3_MOUSE	ATP-binding;Membrane;Nucleotide-binding;Repeat;Transmembrane;Transport,ATP-binding cassette sub-family A member 3.	4e-67	GO_ID:13571	UNIPROT|Q99758 SPTR:Q99758 symbol:ABCA3_HUMAN "ATP-binding cassette sub-family A member 3" [GO:0005215 "transporter activity" evidence=TAS] [GO:0005524 "ATP binding" evidence=TAS] [GO:0042626 "ATPase activity, coupled to transmembrane movement of substances" evidence=TAS] [GO:0006810 "transport" evidence=IDA] [GO:0042493 "response to drug" evidence=TAS] [GO:0005624 "membrane fraction" evidence=TA…	2e-67
TM1130.25	3.1.1.23	ABC-2.A ABC-2 type transport system ATP-binding protein [COG:COG1131 COG1134]	mmu:27410	Abca3; ATP-binding cassette, sub-family A (ABC1), member 3 [KO:K05643]	6e-67	APE2579	COG1131	3e-41	ABCA3_MOUSE	ATP-binding;Membrane;Nucleotide-binding;Repeat;Transmembrane;Transport,ATP-binding cassette sub-family A member 3.	4e-67	GO_ID:13571	UNIPROT|Q99758 SPTR:Q99758 symbol:ABCA3_HUMAN "ATP-binding cassette sub-family A member 3" [GO:0005215 "transporter activity" evidence=TAS] [GO:0005524 "ATP binding" evidence=TAS] [GO:0042626 "ATPase activity, coupled to transmembrane movement of substances" evidence=TAS] [GO:0006810 "transport" evidence=IDA] [GO:0042493 "response to drug" evidence=TAS] [GO:0005624 "membrane fraction" evidence=TA…	2e-67
Ljwgs_047868.1	99.1.3.2.2344	TT12_ARATH							TT12_ARATH	Flavonoidbiosynthesis;Membrane;Repeat;Transmembrane;Transport;Vacuole,TRANSPARENT TESTA 12 protein.	8e-24	GO_ID:8024	TAIR|gene:2168209 SPTR:Q9FKQ1 symbol:AT5G65380.1 [GO:0005215 "transporter activity" evidence=ISS] [GO:0009835 "ripening" evidence=ISS] [GO:0015297 "antiporter activity" evidence=ISS] [GO:0016020 "membrane" evidence=ISS] InterPro:IPR002528 Pfam:PF01554 GO:GO:0016020 TIGRFAMs:TIGR00797 EMBL:AB011479 EMBL:AF375456 EMBL:AY143960 SPTR:Q9FKQ1	2e-48
Ljwgs_047868.1	99.1.4.912	GO_ID:8024							TT12_ARATH	Flavonoidbiosynthesis;Membrane;Repeat;Transmembrane;Transport;Vacuole,TRANSPARENT TESTA 12 protein.	8e-24	GO_ID:8024	TAIR|gene:2168209 SPTR:Q9FKQ1 symbol:AT5G65380.1 [GO:0005215 "transporter activity" evidence=ISS] [GO:0009835 "ripening" evidence=ISS] [GO:0015297 "antiporter activity" evidence=ISS] [GO:0016020 "membrane" evidence=ISS] InterPro:IPR002528 Pfam:PF01554 GO:GO:0016020 TIGRFAMs:TIGR00797 EMBL:AB011479 EMBL:AF375456 EMBL:AY143960 SPTR:Q9FKQ1	2e-48
chr5.CM0456.6.2	3.1.1.38	ABC.MR putative ABC transport system ATP-binding protein [COG:COG1132 COG2274] [TC:3.A.1.21 3.A.1.106 3.A.1.110 3.A.1.112 3.A.1.113 3.A.1.117]	rno:25303	Abcc2; ATP-binding cassette, sub-family C (CFTR/MRP), member 2 [KO:K05666]	8e-71	YDR135c	COG1132	1e-58	MRP2_RAT	ATP-binding;Glycoprotein;Membrane;Nucleotide-binding;Repeat;Transmembrane;Transport,Canalicular multispecific organic anion transporter 1 (ATP-binding cassette sub-family C member 2) (Multidrug resistance-associated protein 2) (Canalicular multidrug resistance protein).	5e-71	GO_ID:55434	MGI|MGI:1352447 SPTR:Q8VI47 symbol:Abcc2 "ATP-binding cassette, sub-family C (CFTR/MRP), member 2" [GO:0016020 "membrane" evidence=RCA] [GO:0016324 "apical plasma membrane" evidence=IDA] [GO:0005887 "integral to plasma membrane" evidence=IDA] [GO:0000166 "nucleotide binding" evidence=RCA] [GO:0005515 "protein binding" evidence=IPI] [GO:0046581 "intercellular canaliculus" evidence=IDA] InterPro:IP…	4e-69
chr5.CM0456.6.2	3.1.1.33	ABCC-BAC ATP-binding casette, subfamily C, bacterial [COG:COG4988 COG4987 COG1132 COG2274] [TC:3.A.1.110 3.A.1.112]	rno:25303	Abcc2; ATP-binding cassette, sub-family C (CFTR/MRP), member 2 [KO:K05666]	8e-71	YDR135c	COG1132	1e-58	MRP2_RAT	ATP-binding;Glycoprotein;Membrane;Nucleotide-binding;Repeat;Transmembrane;Transport,Canalicular multispecific organic anion transporter 1 (ATP-binding cassette sub-family C member 2) (Multidrug resistance-associated protein 2) (Canalicular multidrug resistance protein).	5e-71	GO_ID:55434	MGI|MGI:1352447 SPTR:Q8VI47 symbol:Abcc2 "ATP-binding cassette, sub-family C (CFTR/MRP), member 2" [GO:0016020 "membrane" evidence=RCA] [GO:0016324 "apical plasma membrane" evidence=IDA] [GO:0005887 "integral to plasma membrane" evidence=IDA] [GO:0000166 "nucleotide binding" evidence=RCA] [GO:0005515 "protein binding" evidence=IPI] [GO:0046581 "intercellular canaliculus" evidence=IDA] InterPro:IP…	4e-69
chr5.CM0456.6.2	3.1.1.32.2	ABCC2 ATP-binding cassette, subfamily C (CFTR/MRP), member 2	rno:25303	Abcc2; ATP-binding cassette, sub-family C (CFTR/MRP), member 2 [KO:K05666]	8e-71	YDR135c	COG1132	1e-58	MRP2_RAT	ATP-binding;Glycoprotein;Membrane;Nucleotide-binding;Repeat;Transmembrane;Transport,Canalicular multispecific organic anion transporter 1 (ATP-binding cassette sub-family C member 2) (Multidrug resistance-associated protein 2) (Canalicular multidrug resistance protein).	5e-71	GO_ID:55434	MGI|MGI:1352447 SPTR:Q8VI47 symbol:Abcc2 "ATP-binding cassette, sub-family C (CFTR/MRP), member 2" [GO:0016020 "membrane" evidence=RCA] [GO:0016324 "apical plasma membrane" evidence=IDA] [GO:0005887 "integral to plasma membrane" evidence=IDA] [GO:0000166 "nucleotide binding" evidence=RCA] [GO:0005515 "protein binding" evidence=IPI] [GO:0046581 "intercellular canaliculus" evidence=IDA] InterPro:IP…	4e-69
chr5.CM0456.6.2	3.1.1.31.13	ABCB-BAC ATP-binding casette, subfamily B, bacterial [COG:COG1132 COG2274 COG5265] [TC:3.A.1.21 3.A.1.106 3.A.1.109 3.A.1.117]	rno:25303	Abcc2; ATP-binding cassette, sub-family C (CFTR/MRP), member 2 [KO:K05666]	8e-71	YDR135c	COG1132	1e-58	MRP2_RAT	ATP-binding;Glycoprotein;Membrane;Nucleotide-binding;Repeat;Transmembrane;Transport,Canalicular multispecific organic anion transporter 1 (ATP-binding cassette sub-family C member 2) (Multidrug resistance-associated protein 2) (Canalicular multidrug resistance protein).	5e-71	GO_ID:55434	MGI|MGI:1352447 SPTR:Q8VI47 symbol:Abcc2 "ATP-binding cassette, sub-family C (CFTR/MRP), member 2" [GO:0016020 "membrane" evidence=RCA] [GO:0016324 "apical plasma membrane" evidence=IDA] [GO:0005887 "integral to plasma membrane" evidence=IDA] [GO:0000166 "nucleotide binding" evidence=RCA] [GO:0005515 "protein binding" evidence=IPI] [GO:0046581 "intercellular canaliculus" evidence=IDA] InterPro:IP…	4e-69
Ljwgs_075092.1	99.1.4.8601	GO_ID:49465							TSNAX_PONPY	Nuclearprotein,Translin-associated protein X (Translin-associated factor X).	5e-15	GO_ID:49465	UNIPROT|Q99598 SPTR:Q99598 symbol:TSNAX_HUMAN "Translin-associated protein X" [GO:0003677 "DNA binding" evidence=TAS] [GO:0008565 "protein transporter activity" evidence=TAS] INTERPRO:IPR002848 Pfam:PF01997 EMBL:X95073 EMBL:AF271269 EMBL:AF271267 EMBL:AF271268 EMBL:BC010376 EMBL:BC011797 Genew:HGNC:12380 H-InvDB:HIX0001697 MIM:602964 SPTR:Q99598	2e-15
Ljwgs_075092.1	99.1.3.2.3624	TSNAX_PONPY							TSNAX_PONPY	Nuclearprotein,Translin-associated protein X (Translin-associated factor X).	5e-15	GO_ID:49465	UNIPROT|Q99598 SPTR:Q99598 symbol:TSNAX_HUMAN "Translin-associated protein X" [GO:0003677 "DNA binding" evidence=TAS] [GO:0008565 "protein transporter activity" evidence=TAS] INTERPRO:IPR002848 Pfam:PF01997 EMBL:X95073 EMBL:AF271269 EMBL:AF271267 EMBL:AF271268 EMBL:BC010376 EMBL:BC011797 Genew:HGNC:12380 H-InvDB:HIX0001697 MIM:602964 SPTR:Q99598	2e-15
Ljwgs_133701.1	3.1.2	Major facilitator superfamily (MFS) [CLASS:02050] [TC:2.A.1] [GO:0005355] [COG:COG0477]				YML123c	COG0477	2e-35	PHO84_YEAST	Completeproteome;Membrane;Phosphatetransport;Transmembrane;Transport,Inorganic phosphate transporter PHO84.	7e-35	GO_ID:5343	TAIR|gene:2064894 SPTR:Q96303 symbol:AT2G38940.1 [GO:0015114 "phosphate transporter activity" evidence=ISS] [GO:0005351 "sugar porter activity" evidence=ISS] [GO:0015144 "carbohydrate transporter activity" evidence=ISS] [GO:0016020 "membrane" evidence=ISS] InterPro:IPR007114 InterPro:IPR005828 InterPro:IPR004738 Pfam:PF00083 GO:GO:0006810 PROSITE:PS50850 TIGRFAMs:TIGR00887 EMBL:AC005770 EMBL:U623…	5e-117
chr3.CM0792.22	3.1.3.5	TC.CDF cation efflux system protein, CDF family [COG:COG1230 COG0053] [TC:2.A.4]	gka:GK0581	cation efflux transporter [KO:K03295]	2e-22	PA0397	COG1230	2e-18	MTPB_ARATH	Iontransport;Membrane;Metal-binding;Multigenefamily;Transmembrane;Transport;Vacuole;Zinc;Zinctransport,Metal tolerance protein B (AtMTPb) (AtMTP4).	2e-40	GO_ID:30058	TAIR|gene:2043116 SPTR:Q9ZW23 symbol:AT2G29410.1 [GO:0005385 "zinc ion transporter activity" evidence=ISS] [GO:0006829 "zinc ion transport" evidence=IC] [GO:0015562 "efflux permease activity" evidence=ISS] InterPro:IPR002524 Pfam:PF01545 GO:GO:0016020 TIGRFAMs:TIGR01297 EMBL:AC004561 PIR:A84696 SPTR:Q9ZW23	9e-41
Ljwgs_029450.1	3.1.3.61	TC.MATE multidrug resistance protein, MATE family [COG:COG0534] [TC:2.A.66.1]	vfi:VF1415	Na(+) driven multidrug efflux pump [KO:K03327]	5e-15	YDR338c	COG0534	7e-25	TT12_ARATH	Flavonoidbiosynthesis;Membrane;Repeat;Transmembrane;Transport;Vacuole,TRANSPARENT TESTA 12 protein.	1e-49	GO_ID:34391	TAIR|gene:2156736 SPTR:Q9FHB6 symbol:AT5G52450.1 [GO:0005215 "transporter activity" evidence=ISS] [GO:0016020 "membrane" evidence=ISS] InterPro:IPR002528 Pfam:PF01554 GO:GO:0016020 GO:GO:0009405 TIGRFAMs:TIGR00797 EMBL:AB019226 EMBL:AY046054 EMBL:AY079316 InterPro:IPR004268 PRINTS:PR01806 SPTR:Q9FHB6	2e-93
Ljwgs_028535.1	3.1.3.3.5	ADIC arginine:agmatine antiporter [COG:COG0531]	ddi:DDB0189300	hypothetical protein [KO:K03294]	9e-48	BS_yfnA	COG0531	8e-38	CTR1_MOUSE	Amino-acidtransport;Glycoprotein;Membrane;Receptor;Transmembrane;Transport,High-affinity cationic amino acid transporter-1 (CAT-1) (CAT1) (System Y+ basic amino acid transporter) (Ecotropic retroviral leukemia receptor) (ERR) (Ecotropic retrovirus receptor).	3e-44	GO_ID:9576	TAIR|gene:2044681 SPTR:O64759 symbol:AT2G34960.1 [GO:0015326 "cationic amino acid transporter activity" evidence=ISS] InterPro:IPR002293 InterPro:IPR004841 Pfam:PF00324 GO:GO:0006810 GO:GO:0016020 EMBL:AC004238 PIR:T00477 SPTR:O64759	4e-119
Ljwgs_028535.1	3.1.3.3.3	CADB cadaverine:lysine antiporter [COG:COG0531]	ddi:DDB0189300	hypothetical protein [KO:K03294]	9e-48	BS_yfnA	COG0531	8e-38	CTR1_MOUSE	Amino-acidtransport;Glycoprotein;Membrane;Receptor;Transmembrane;Transport,High-affinity cationic amino acid transporter-1 (CAT-1) (CAT1) (System Y+ basic amino acid transporter) (Ecotropic retroviral leukemia receptor) (ERR) (Ecotropic retrovirus receptor).	3e-44	GO_ID:9576	TAIR|gene:2044681 SPTR:O64759 symbol:AT2G34960.1 [GO:0015326 "cationic amino acid transporter activity" evidence=ISS] InterPro:IPR002293 InterPro:IPR004841 Pfam:PF00324 GO:GO:0006810 GO:GO:0016020 EMBL:AC004238 PIR:T00477 SPTR:O64759	4e-119
Ljwgs_028535.1	3.1.3.3.2	POTE putrescine:ornithine antiporter [COG:COG0531]	ddi:DDB0189300	hypothetical protein [KO:K03294]	9e-48	BS_yfnA	COG0531	8e-38	CTR1_MOUSE	Amino-acidtransport;Glycoprotein;Membrane;Receptor;Transmembrane;Transport,High-affinity cationic amino acid transporter-1 (CAT-1) (CAT1) (System Y+ basic amino acid transporter) (Ecotropic retroviral leukemia receptor) (ERR) (Ecotropic retrovirus receptor).	3e-44	GO_ID:9576	TAIR|gene:2044681 SPTR:O64759 symbol:AT2G34960.1 [GO:0015326 "cationic amino acid transporter activity" evidence=ISS] InterPro:IPR002293 InterPro:IPR004841 Pfam:PF00324 GO:GO:0006810 GO:GO:0016020 EMBL:AC004238 PIR:T00477 SPTR:O64759	4e-119
Ljwgs_028535.1	3.1.3.3.4	ARCD arginine:ornithine antiporter [COG:COG0531]	ddi:DDB0189300	hypothetical protein [KO:K03294]	9e-48	BS_yfnA	COG0531	8e-38	CTR1_MOUSE	Amino-acidtransport;Glycoprotein;Membrane;Receptor;Transmembrane;Transport,High-affinity cationic amino acid transporter-1 (CAT-1) (CAT1) (System Y+ basic amino acid transporter) (Ecotropic retroviral leukemia receptor) (ERR) (Ecotropic retrovirus receptor).	3e-44	GO_ID:9576	TAIR|gene:2044681 SPTR:O64759 symbol:AT2G34960.1 [GO:0015326 "cationic amino acid transporter activity" evidence=ISS] InterPro:IPR002293 InterPro:IPR004841 Pfam:PF00324 GO:GO:0006810 GO:GO:0016020 EMBL:AC004238 PIR:T00477 SPTR:O64759	4e-119
Ljwgs_028535.1	3.1.3.4	TC.LAT L-amino acid transporter, LAT family [COG:COG0531] [TC:2.A.3.8]	ddi:DDB0189300	hypothetical protein [KO:K03294]	9e-48	BS_yfnA	COG0531	8e-38	CTR1_MOUSE	Amino-acidtransport;Glycoprotein;Membrane;Receptor;Transmembrane;Transport,High-affinity cationic amino acid transporter-1 (CAT-1) (CAT1) (System Y+ basic amino acid transporter) (Ecotropic retroviral leukemia receptor) (ERR) (Ecotropic retrovirus receptor).	3e-44	GO_ID:9576	TAIR|gene:2044681 SPTR:O64759 symbol:AT2G34960.1 [GO:0015326 "cationic amino acid transporter activity" evidence=ISS] InterPro:IPR002293 InterPro:IPR004841 Pfam:PF00324 GO:GO:0006810 GO:GO:0016020 EMBL:AC004238 PIR:T00477 SPTR:O64759	4e-119
Ljwgs_028535.1	3.1.3.3.1	TC.APA basic amino acid/polyamine antiporter, APA family [COG:COG0531]	ddi:DDB0189300	hypothetical protein [KO:K03294]	9e-48	BS_yfnA	COG0531	8e-38	CTR1_MOUSE	Amino-acidtransport;Glycoprotein;Membrane;Receptor;Transmembrane;Transport,High-affinity cationic amino acid transporter-1 (CAT-1) (CAT1) (System Y+ basic amino acid transporter) (Ecotropic retroviral leukemia receptor) (ERR) (Ecotropic retrovirus receptor).	3e-44	GO_ID:9576	TAIR|gene:2044681 SPTR:O64759 symbol:AT2G34960.1 [GO:0015326 "cationic amino acid transporter activity" evidence=ISS] InterPro:IPR002293 InterPro:IPR004841 Pfam:PF00324 GO:GO:0006810 GO:GO:0016020 EMBL:AC004238 PIR:T00477 SPTR:O64759	4e-119
Ljwgs_021647.2	99.1.4.5152	GO_ID:19374							ZIP11_ARATH	Iontransport;Membrane;Signal;Transmembrane;Transport;Zinc;Zinctransport,Zinc transporter 11 precursor (ZRT/IRT-like protein 11).	6e-60	GO_ID:19374	TAIR|gene:2012019 SPTR:Q94EG9 symbol:AT1G55910.1 [GO:0006812 "cation transport" evidence=ISS] [GO:0008324 "cation transporter activity" evidence=ISS] InterPro:IPR003689 Pfam:PF02535 EMBL:AC002304 EMBL:AF367763 EMBL:AF367764 EMBL:AF410328 EMBL:AY093733 PIR:C96600 SPTR:Q94EG9	2e-60
Ljwgs_021647.2	99.1.3.2.2086	ZIP11_ARATH							ZIP11_ARATH	Iontransport;Membrane;Signal;Transmembrane;Transport;Zinc;Zinctransport,Zinc transporter 11 precursor (ZRT/IRT-like protein 11).	6e-60	GO_ID:19374	TAIR|gene:2012019 SPTR:Q94EG9 symbol:AT1G55910.1 [GO:0006812 "cation transport" evidence=ISS] [GO:0008324 "cation transporter activity" evidence=ISS] InterPro:IPR003689 Pfam:PF02535 EMBL:AC002304 EMBL:AF367763 EMBL:AF367764 EMBL:AF410328 EMBL:AY093733 PIR:C96600 SPTR:Q94EG9	2e-60
Ljwgs_036642.1	3.1.3.3.5	ADIC arginine:agmatine antiporter [COG:COG0531]	gka:GK0930	amino acid transporter [KO:K03294]	7e-19	XF2207	COG0531	1e-16	CTR1_HUMAN	Amino-acidtransport;Directproteinsequencing;Glycoprotein;Membrane;Receptor;Transmembrane;Transport,High-affinity cationic amino acid transporter-1 (CAT-1) (CAT1) (System Y+ basic amino acid transporter) (Ecotropic retroviral leukemia receptor homolog) (ERR) (Ecotropic retrovirus receptor homolog).	9e-14	GO_ID:9576	TAIR|gene:2044681 SPTR:O64759 symbol:AT2G34960.1 [GO:0015326 "cationic amino acid transporter activity" evidence=ISS] InterPro:IPR002293 InterPro:IPR004841 Pfam:PF00324 GO:GO:0006810 GO:GO:0016020 EMBL:AC004238 PIR:T00477 SPTR:O64759	7e-42
Ljwgs_036642.1	3.1.3.3.3	CADB cadaverine:lysine antiporter [COG:COG0531]	gka:GK0930	amino acid transporter [KO:K03294]	7e-19	XF2207	COG0531	1e-16	CTR1_HUMAN	Amino-acidtransport;Directproteinsequencing;Glycoprotein;Membrane;Receptor;Transmembrane;Transport,High-affinity cationic amino acid transporter-1 (CAT-1) (CAT1) (System Y+ basic amino acid transporter) (Ecotropic retroviral leukemia receptor homolog) (ERR) (Ecotropic retrovirus receptor homolog).	9e-14	GO_ID:9576	TAIR|gene:2044681 SPTR:O64759 symbol:AT2G34960.1 [GO:0015326 "cationic amino acid transporter activity" evidence=ISS] InterPro:IPR002293 InterPro:IPR004841 Pfam:PF00324 GO:GO:0006810 GO:GO:0016020 EMBL:AC004238 PIR:T00477 SPTR:O64759	7e-42
Ljwgs_036642.1	3.1.3.3.2	POTE putrescine:ornithine antiporter [COG:COG0531]	gka:GK0930	amino acid transporter [KO:K03294]	7e-19	XF2207	COG0531	1e-16	CTR1_HUMAN	Amino-acidtransport;Directproteinsequencing;Glycoprotein;Membrane;Receptor;Transmembrane;Transport,High-affinity cationic amino acid transporter-1 (CAT-1) (CAT1) (System Y+ basic amino acid transporter) (Ecotropic retroviral leukemia receptor homolog) (ERR) (Ecotropic retrovirus receptor homolog).	9e-14	GO_ID:9576	TAIR|gene:2044681 SPTR:O64759 symbol:AT2G34960.1 [GO:0015326 "cationic amino acid transporter activity" evidence=ISS] InterPro:IPR002293 InterPro:IPR004841 Pfam:PF00324 GO:GO:0006810 GO:GO:0016020 EMBL:AC004238 PIR:T00477 SPTR:O64759	7e-42
Ljwgs_036642.1	3.1.3.3.4	ARCD arginine:ornithine antiporter [COG:COG0531]	gka:GK0930	amino acid transporter [KO:K03294]	7e-19	XF2207	COG0531	1e-16	CTR1_HUMAN	Amino-acidtransport;Directproteinsequencing;Glycoprotein;Membrane;Receptor;Transmembrane;Transport,High-affinity cationic amino acid transporter-1 (CAT-1) (CAT1) (System Y+ basic amino acid transporter) (Ecotropic retroviral leukemia receptor homolog) (ERR) (Ecotropic retrovirus receptor homolog).	9e-14	GO_ID:9576	TAIR|gene:2044681 SPTR:O64759 symbol:AT2G34960.1 [GO:0015326 "cationic amino acid transporter activity" evidence=ISS] InterPro:IPR002293 InterPro:IPR004841 Pfam:PF00324 GO:GO:0006810 GO:GO:0016020 EMBL:AC004238 PIR:T00477 SPTR:O64759	7e-42
Ljwgs_036642.1	3.1.3.4	TC.LAT L-amino acid transporter, LAT family [COG:COG0531] [TC:2.A.3.8]	gka:GK0930	amino acid transporter [KO:K03294]	7e-19	XF2207	COG0531	1e-16	CTR1_HUMAN	Amino-acidtransport;Directproteinsequencing;Glycoprotein;Membrane;Receptor;Transmembrane;Transport,High-affinity cationic amino acid transporter-1 (CAT-1) (CAT1) (System Y+ basic amino acid transporter) (Ecotropic retroviral leukemia receptor homolog) (ERR) (Ecotropic retrovirus receptor homolog).	9e-14	GO_ID:9576	TAIR|gene:2044681 SPTR:O64759 symbol:AT2G34960.1 [GO:0015326 "cationic amino acid transporter activity" evidence=ISS] InterPro:IPR002293 InterPro:IPR004841 Pfam:PF00324 GO:GO:0006810 GO:GO:0016020 EMBL:AC004238 PIR:T00477 SPTR:O64759	7e-42
Ljwgs_036642.1	3.1.3.3.1	TC.APA basic amino acid/polyamine antiporter, APA family [COG:COG0531]	gka:GK0930	amino acid transporter [KO:K03294]	7e-19	XF2207	COG0531	1e-16	CTR1_HUMAN	Amino-acidtransport;Directproteinsequencing;Glycoprotein;Membrane;Receptor;Transmembrane;Transport,High-affinity cationic amino acid transporter-1 (CAT-1) (CAT1) (System Y+ basic amino acid transporter) (Ecotropic retroviral leukemia receptor homolog) (ERR) (Ecotropic retrovirus receptor homolog).	9e-14	GO_ID:9576	TAIR|gene:2044681 SPTR:O64759 symbol:AT2G34960.1 [GO:0015326 "cationic amino acid transporter activity" evidence=ISS] InterPro:IPR002293 InterPro:IPR004841 Pfam:PF00324 GO:GO:0006810 GO:GO:0016020 EMBL:AC004238 PIR:T00477 SPTR:O64759	7e-42
Ljwgs_062355.1	99.1.4.4780	GO_ID:23505	cal:orf19.941	SEC14; phosphatidylinositol transfer protein [EC:3.1.3.48] [KO:K01104]	4e-25				SEC14_KLULA	Completeproteome;Golgistack;Proteintransport;Transport,SEC14 cytosolic factor (Phosphatidylinositol/phosphatidylcholine transfer protein) (PI/PC TP).	3e-28	GO_ID:23505	TAIR|gene:2053113 SPTR:Q9SI13 symbol:AT2G18180.1 [GO:0005215 "transporter activity" evidence=ISS] [GO:0006810 "transport" evidence=ISS] PFAM:PF03765 InterPro:IPR001071 GO:GO:0005622 GO:GO:0006810 InterPro:IPR001251 SMART:SM00516 PROSITE:PS50191 InterPro:IPR008273 Pfam:PF00650 PRINTS:PR00180 HSSP:P24280 EMBL:AC007212 PIR:C84561 SPTR:Q9SI13	2e-59
Ljwgs_062355.1	99.1.1.154	KO:K01104	cal:orf19.941	SEC14; phosphatidylinositol transfer protein [EC:3.1.3.48] [KO:K01104]	4e-25				SEC14_KLULA	Completeproteome;Golgistack;Proteintransport;Transport,SEC14 cytosolic factor (Phosphatidylinositol/phosphatidylcholine transfer protein) (PI/PC TP).	3e-28	GO_ID:23505	TAIR|gene:2053113 SPTR:Q9SI13 symbol:AT2G18180.1 [GO:0005215 "transporter activity" evidence=ISS] [GO:0006810 "transport" evidence=ISS] PFAM:PF03765 InterPro:IPR001071 GO:GO:0005622 GO:GO:0006810 InterPro:IPR001251 SMART:SM00516 PROSITE:PS50191 InterPro:IPR008273 Pfam:PF00650 PRINTS:PR00180 HSSP:P24280 EMBL:AC007212 PIR:C84561 SPTR:Q9SI13	2e-59
Ljwgs_062355.1	99.1.3.2.3807	SEC14_KLULA	cal:orf19.941	SEC14; phosphatidylinositol transfer protein [EC:3.1.3.48] [KO:K01104]	4e-25				SEC14_KLULA	Completeproteome;Golgistack;Proteintransport;Transport,SEC14 cytosolic factor (Phosphatidylinositol/phosphatidylcholine transfer protein) (PI/PC TP).	3e-28	GO_ID:23505	TAIR|gene:2053113 SPTR:Q9SI13 symbol:AT2G18180.1 [GO:0005215 "transporter activity" evidence=ISS] [GO:0006810 "transport" evidence=ISS] PFAM:PF03765 InterPro:IPR001071 GO:GO:0005622 GO:GO:0006810 InterPro:IPR001251 SMART:SM00516 PROSITE:PS50191 InterPro:IPR008273 Pfam:PF00650 PRINTS:PR00180 HSSP:P24280 EMBL:AC007212 PIR:C84561 SPTR:Q9SI13	2e-59
chr5.CM0456.6.1	3.1.1.38	ABC.MR putative ABC transport system ATP-binding protein [COG:COG1132 COG2274] [TC:3.A.1.21 3.A.1.106 3.A.1.110 3.A.1.112 3.A.1.113 3.A.1.117]	mmu:244562	Abcc12; ATP-binding cassette, sub-family C (CFTR/MRP), member 12 [KO:K05672]	2e-50	YDR135c	COG1132	5e-39	MRP2_RABIT	ATP-binding;Glycoprotein;Membrane;Nucleotide-binding;Repeat;Transmembrane;Transport,Canalicular multispecific organic anion transporter 1 (ATP-binding cassette sub-family C member 2) (Multidrug resistance-associated protein 2) (Canalicular multidrug resistance protein) (Epithelial basolateral chloride conductance regulator).	4e-51	GO_ID:55434	MGI|MGI:1352447 SPTR:Q8VI47 symbol:Abcc2 "ATP-binding cassette, sub-family C (CFTR/MRP), member 2" [GO:0016020 "membrane" evidence=RCA] [GO:0016324 "apical plasma membrane" evidence=IDA] [GO:0005887 "integral to plasma membrane" evidence=IDA] [GO:0000166 "nucleotide binding" evidence=RCA] [GO:0005515 "protein binding" evidence=IPI] [GO:0046581 "intercellular canaliculus" evidence=IDA] InterPro:IP…	2e-49
chr5.CM0456.6.1	3.1.1.32.10	ABCC12 ATP-binding cassette, subfamily C (CFTR/MRP), member 12	mmu:244562	Abcc12; ATP-binding cassette, sub-family C (CFTR/MRP), member 12 [KO:K05672]	2e-50	YDR135c	COG1132	5e-39	MRP2_RABIT	ATP-binding;Glycoprotein;Membrane;Nucleotide-binding;Repeat;Transmembrane;Transport,Canalicular multispecific organic anion transporter 1 (ATP-binding cassette sub-family C member 2) (Multidrug resistance-associated protein 2) (Canalicular multidrug resistance protein) (Epithelial basolateral chloride conductance regulator).	4e-51	GO_ID:55434	MGI|MGI:1352447 SPTR:Q8VI47 symbol:Abcc2 "ATP-binding cassette, sub-family C (CFTR/MRP), member 2" [GO:0016020 "membrane" evidence=RCA] [GO:0016324 "apical plasma membrane" evidence=IDA] [GO:0005887 "integral to plasma membrane" evidence=IDA] [GO:0000166 "nucleotide binding" evidence=RCA] [GO:0005515 "protein binding" evidence=IPI] [GO:0046581 "intercellular canaliculus" evidence=IDA] InterPro:IP…	2e-49
chr5.CM0456.6.1	3.1.1.33	ABCC-BAC ATP-binding casette, subfamily C, bacterial [COG:COG4988 COG4987 COG1132 COG2274] [TC:3.A.1.110 3.A.1.112]	mmu:244562	Abcc12; ATP-binding cassette, sub-family C (CFTR/MRP), member 12 [KO:K05672]	2e-50	YDR135c	COG1132	5e-39	MRP2_RABIT	ATP-binding;Glycoprotein;Membrane;Nucleotide-binding;Repeat;Transmembrane;Transport,Canalicular multispecific organic anion transporter 1 (ATP-binding cassette sub-family C member 2) (Multidrug resistance-associated protein 2) (Canalicular multidrug resistance protein) (Epithelial basolateral chloride conductance regulator).	4e-51	GO_ID:55434	MGI|MGI:1352447 SPTR:Q8VI47 symbol:Abcc2 "ATP-binding cassette, sub-family C (CFTR/MRP), member 2" [GO:0016020 "membrane" evidence=RCA] [GO:0016324 "apical plasma membrane" evidence=IDA] [GO:0005887 "integral to plasma membrane" evidence=IDA] [GO:0000166 "nucleotide binding" evidence=RCA] [GO:0005515 "protein binding" evidence=IPI] [GO:0046581 "intercellular canaliculus" evidence=IDA] InterPro:IP…	2e-49
chr5.CM0456.6.1	3.1.1.31.13	ABCB-BAC ATP-binding casette, subfamily B, bacterial [COG:COG1132 COG2274 COG5265] [TC:3.A.1.21 3.A.1.106 3.A.1.109 3.A.1.117]	mmu:244562	Abcc12; ATP-binding cassette, sub-family C (CFTR/MRP), member 12 [KO:K05672]	2e-50	YDR135c	COG1132	5e-39	MRP2_RABIT	ATP-binding;Glycoprotein;Membrane;Nucleotide-binding;Repeat;Transmembrane;Transport,Canalicular multispecific organic anion transporter 1 (ATP-binding cassette sub-family C member 2) (Multidrug resistance-associated protein 2) (Canalicular multidrug resistance protein) (Epithelial basolateral chloride conductance regulator).	4e-51	GO_ID:55434	MGI|MGI:1352447 SPTR:Q8VI47 symbol:Abcc2 "ATP-binding cassette, sub-family C (CFTR/MRP), member 2" [GO:0016020 "membrane" evidence=RCA] [GO:0016324 "apical plasma membrane" evidence=IDA] [GO:0005887 "integral to plasma membrane" evidence=IDA] [GO:0000166 "nucleotide binding" evidence=RCA] [GO:0005515 "protein binding" evidence=IPI] [GO:0046581 "intercellular canaliculus" evidence=IDA] InterPro:IP…	2e-49
TM1034.10	3.3.10.98	SLC4A1, EPB3 solute carrier family 4, anion exchanger, member 1 [TC:2.A.31.1]	mmu:20533	Slc4a1; solute carrier family 4 (anion exchanger), member 1 [KO:K06573]	2e-31				BOR2_ARATH	Anionexchange;Iontransport;Membrane;Transmembrane;Transport,Putative boron transporter 2.	0	GO_ID:22676	TAIR|gene:2098032 SPTR:Q9M1P7 symbol:AT3G62270.1 [GO:0015380 "anion exchanger activity" evidence=ISS] InterPro:IPR011531 Pfam:PF00955 EMBL:AL138651 EMBL:AY074323 EMBL:AY096485 PIR:T48019 SPTR:Q9M1P7	0
TM1034.10	3.1.3.35	SLC4A1, EPB3 solute carrier family 4, anion exchanger, member 1 [TC:2.A.31.1]	mmu:20533	Slc4a1; solute carrier family 4 (anion exchanger), member 1 [KO:K06573]	2e-31				BOR2_ARATH	Anionexchange;Iontransport;Membrane;Transmembrane;Transport,Putative boron transporter 2.	0	GO_ID:22676	TAIR|gene:2098032 SPTR:Q9M1P7 symbol:AT3G62270.1 [GO:0015380 "anion exchanger activity" evidence=ISS] InterPro:IPR011531 Pfam:PF00955 EMBL:AL138651 EMBL:AY074323 EMBL:AY096485 PIR:T48019 SPTR:Q9M1P7	0
Ljwgs_024210.1	3.1.1.38	ABC.MR putative ABC transport system ATP-binding protein [COG:COG1132 COG2274] [TC:3.A.1.21 3.A.1.106 3.A.1.110 3.A.1.112 3.A.1.113 3.A.1.117]	hsa:1244	ABCC2; ATP-binding cassette, sub-family C (CFTR/MRP), member 2 [KO:K05666]	1e-73	YDR135c	COG1132	5e-74	MRP2_HUMAN	ATP-binding;Diseasemutation;Glycoprotein;Membrane;Nucleotide-binding;Polymorphism;Repeat;Transmembrane;Transport,Canalicular multispecific organic anion transporter 1 (ATP-binding cassette sub-family C member 2) (Multidrug resistance-associated protein 2) (Canalicular multidrug resistance protein).	7e-74	GO_ID:46078	UNIPROT|Q92887 SPTR:Q92887 symbol:MRP2_HUMAN "Canalicular multispecific organic anion transporter 1" [GO:0008514 "organic anion transporter activity" evidence=TAS] [GO:0042626 "ATPase activity, coupled to transmembrane movement of substances" evidence=TAS] [GO:0006810 "transport" evidence=TAS] [GO:0005887 "integral to plasma membrane" evidence=TAS] InterPro:IPR003593 InterPro:IPR003439 InterPro:I…	2e-74
Ljwgs_024210.1	3.1.1.33	ABCC-BAC ATP-binding casette, subfamily C, bacterial [COG:COG4988 COG4987 COG1132 COG2274] [TC:3.A.1.110 3.A.1.112]	hsa:1244	ABCC2; ATP-binding cassette, sub-family C (CFTR/MRP), member 2 [KO:K05666]	1e-73	YDR135c	COG1132	5e-74	MRP2_HUMAN	ATP-binding;Diseasemutation;Glycoprotein;Membrane;Nucleotide-binding;Polymorphism;Repeat;Transmembrane;Transport,Canalicular multispecific organic anion transporter 1 (ATP-binding cassette sub-family C member 2) (Multidrug resistance-associated protein 2) (Canalicular multidrug resistance protein).	7e-74	GO_ID:46078	UNIPROT|Q92887 SPTR:Q92887 symbol:MRP2_HUMAN "Canalicular multispecific organic anion transporter 1" [GO:0008514 "organic anion transporter activity" evidence=TAS] [GO:0042626 "ATPase activity, coupled to transmembrane movement of substances" evidence=TAS] [GO:0006810 "transport" evidence=TAS] [GO:0005887 "integral to plasma membrane" evidence=TAS] InterPro:IPR003593 InterPro:IPR003439 InterPro:I…	2e-74
Ljwgs_024210.1	3.1.1.32.2	ABCC2 ATP-binding cassette, subfamily C (CFTR/MRP), member 2	hsa:1244	ABCC2; ATP-binding cassette, sub-family C (CFTR/MRP), member 2 [KO:K05666]	1e-73	YDR135c	COG1132	5e-74	MRP2_HUMAN	ATP-binding;Diseasemutation;Glycoprotein;Membrane;Nucleotide-binding;Polymorphism;Repeat;Transmembrane;Transport,Canalicular multispecific organic anion transporter 1 (ATP-binding cassette sub-family C member 2) (Multidrug resistance-associated protein 2) (Canalicular multidrug resistance protein).	7e-74	GO_ID:46078	UNIPROT|Q92887 SPTR:Q92887 symbol:MRP2_HUMAN "Canalicular multispecific organic anion transporter 1" [GO:0008514 "organic anion transporter activity" evidence=TAS] [GO:0042626 "ATPase activity, coupled to transmembrane movement of substances" evidence=TAS] [GO:0006810 "transport" evidence=TAS] [GO:0005887 "integral to plasma membrane" evidence=TAS] InterPro:IPR003593 InterPro:IPR003439 InterPro:I…	2e-74
Ljwgs_024210.1	3.1.1.31.13	ABCB-BAC ATP-binding casette, subfamily B, bacterial [COG:COG1132 COG2274 COG5265] [TC:3.A.1.21 3.A.1.106 3.A.1.109 3.A.1.117]	hsa:1244	ABCC2; ATP-binding cassette, sub-family C (CFTR/MRP), member 2 [KO:K05666]	1e-73	YDR135c	COG1132	5e-74	MRP2_HUMAN	ATP-binding;Diseasemutation;Glycoprotein;Membrane;Nucleotide-binding;Polymorphism;Repeat;Transmembrane;Transport,Canalicular multispecific organic anion transporter 1 (ATP-binding cassette sub-family C member 2) (Multidrug resistance-associated protein 2) (Canalicular multidrug resistance protein).	7e-74	GO_ID:46078	UNIPROT|Q92887 SPTR:Q92887 symbol:MRP2_HUMAN "Canalicular multispecific organic anion transporter 1" [GO:0008514 "organic anion transporter activity" evidence=TAS] [GO:0042626 "ATPase activity, coupled to transmembrane movement of substances" evidence=TAS] [GO:0006810 "transport" evidence=TAS] [GO:0005887 "integral to plasma membrane" evidence=TAS] InterPro:IPR003593 InterPro:IPR003439 InterPro:I…	2e-74
Ljwgs_042197.1	99.1.4.819	GO_ID:52279										GO_ID:52279	TAIR|gene:2141915 SPTR:O49726 symbol:AT4G18220.1 [GO:0005345 "purine transporter activity" evidence=ISS] InterPro:IPR004853 Pfam:PF03151 EMBL:AL161548 EMBL:AL021713 PIR:T04924 SPTR:O49726	3e-27
Ljwgs_019528.1	3.1.3.43	TC.NCS1 nucleobase:cation symporter-1, NCS1 family [COG:COG1457 COG1953] [TC:2.A.39]	ccr:CC2347	cytosine/purines/uracil/thiamine/allantoin permease family protein [KO:K03457]	4e-47	CC2347	COG1953	8e-48	ALLP_BACSU	Completeproteome;Membrane;Transmembrane;Transport,Probable allantoin permease (Allantoin transport protein).	3e-30	GO_ID:43658	SGD|S000000138 SPTR:P38196 symbol:FUI1 "uridine permease" [GO:0005886 "plasma membrane" evidence=IGI;IMP] [GO:0015213 "uridine transporter activity" evidence=IGI;IMP] [GO:0015862 "uridine transport" evidence=IGI;IMP] InterPro:IPR001248 SGD:S000000138 Pfam:PF02133 EMBL:X78214 EMBL:Z35803 PIR:S45776 GermOnline:138477 TIGRFAMs:TIGR00800 SPTR:P38196	7e-24
chr3.CM0460.23	3.1.3.46	The Hydroxy/Aromatic Amino Acid Permease (HAAAP) Family [COG:COG0814] [TC:2.A.42]				YJR001w	COG0814	1e-09	AVT1_YEAST	Amino-acidtransport;Completeproteome;Membrane;Transmembrane;Transport;Vacuole,Vacuolar amino acid transporter 1.	3e-09	GO_ID:20778	TAIR|gene:2015382 SPTR:Q9SX98 symbol:AT1G47670.1 [GO:0015359 "amino acid permease activity" evidence=ISS] [GO:0006865 "amino acid transport" evidence=ISS] [GO:0016020 "membrane" evidence=ISS] InterPro:IPR002422 GO:GO:0006810 GO:GO:0016020 Pfam:PF01490 EMBL:AC007519 EMBL:AY065445 EMBL:AY117276 PIR:F96517 SPTR:Q9SX98	8e-133
Ljwgs_008548.3	3.1.1.38	ABC.MR putative ABC transport system ATP-binding protein [COG:COG1132 COG2274] [TC:3.A.1.21 3.A.1.106 3.A.1.110 3.A.1.112 3.A.1.113 3.A.1.117]	mmu:17250	Abcc1; ATP-binding cassette, sub-family C (CFTR/MRP), member 1 [KO:K05665]	6e-77	YHL035c	COG1132	6e-63	MRP1_MOUSE	ATP-binding;Glycoprotein;Membrane;Nucleotide-binding;Repeat;Transmembrane;Transport,Multidrug resistance-associated protein 1 (ATP-binding cassette sub- family C member 1).	3e-77	GO_ID:30286	MGI|MGI:102676 SPTR:O35379 symbol:Abcc1 "ATP-binding cassette, sub-family C (CFTR/MRP), member 1" [GO:0005887 "integral to plasma membrane" evidence=IDA] [GO:0005215 "transporter activity" evidence=RCA] [GO:0000166 "nucleotide binding" evidence=RCA] [GO:0006810 "transport" evidence=RCA] InterPro:IPR003593 InterPro:IPR003439 InterPro:IPR001140 EMBL:AF022908 Pfam:PF00664 Pfam:PF00005 InterPro:IPR01…	1e-77
Ljwgs_008548.3	3.1.1.32.1	ABCC1 ATP-binding cassette, subfamily C (CFTR/MRP), member 1	mmu:17250	Abcc1; ATP-binding cassette, sub-family C (CFTR/MRP), member 1 [KO:K05665]	6e-77	YHL035c	COG1132	6e-63	MRP1_MOUSE	ATP-binding;Glycoprotein;Membrane;Nucleotide-binding;Repeat;Transmembrane;Transport,Multidrug resistance-associated protein 1 (ATP-binding cassette sub- family C member 1).	3e-77	GO_ID:30286	MGI|MGI:102676 SPTR:O35379 symbol:Abcc1 "ATP-binding cassette, sub-family C (CFTR/MRP), member 1" [GO:0005887 "integral to plasma membrane" evidence=IDA] [GO:0005215 "transporter activity" evidence=RCA] [GO:0000166 "nucleotide binding" evidence=RCA] [GO:0006810 "transport" evidence=RCA] InterPro:IPR003593 InterPro:IPR003439 InterPro:IPR001140 EMBL:AF022908 Pfam:PF00664 Pfam:PF00005 InterPro:IPR01…	1e-77
Ljwgs_008548.3	3.1.1.33	ABCC-BAC ATP-binding casette, subfamily C, bacterial [COG:COG4988 COG4987 COG1132 COG2274] [TC:3.A.1.110 3.A.1.112]	mmu:17250	Abcc1; ATP-binding cassette, sub-family C (CFTR/MRP), member 1 [KO:K05665]	6e-77	YHL035c	COG1132	6e-63	MRP1_MOUSE	ATP-binding;Glycoprotein;Membrane;Nucleotide-binding;Repeat;Transmembrane;Transport,Multidrug resistance-associated protein 1 (ATP-binding cassette sub- family C member 1).	3e-77	GO_ID:30286	MGI|MGI:102676 SPTR:O35379 symbol:Abcc1 "ATP-binding cassette, sub-family C (CFTR/MRP), member 1" [GO:0005887 "integral to plasma membrane" evidence=IDA] [GO:0005215 "transporter activity" evidence=RCA] [GO:0000166 "nucleotide binding" evidence=RCA] [GO:0006810 "transport" evidence=RCA] InterPro:IPR003593 InterPro:IPR003439 InterPro:IPR001140 EMBL:AF022908 Pfam:PF00664 Pfam:PF00005 InterPro:IPR01…	1e-77
Ljwgs_008548.3	3.1.1.31.13	ABCB-BAC ATP-binding casette, subfamily B, bacterial [COG:COG1132 COG2274 COG5265] [TC:3.A.1.21 3.A.1.106 3.A.1.109 3.A.1.117]	mmu:17250	Abcc1; ATP-binding cassette, sub-family C (CFTR/MRP), member 1 [KO:K05665]	6e-77	YHL035c	COG1132	6e-63	MRP1_MOUSE	ATP-binding;Glycoprotein;Membrane;Nucleotide-binding;Repeat;Transmembrane;Transport,Multidrug resistance-associated protein 1 (ATP-binding cassette sub- family C member 1).	3e-77	GO_ID:30286	MGI|MGI:102676 SPTR:O35379 symbol:Abcc1 "ATP-binding cassette, sub-family C (CFTR/MRP), member 1" [GO:0005887 "integral to plasma membrane" evidence=IDA] [GO:0005215 "transporter activity" evidence=RCA] [GO:0000166 "nucleotide binding" evidence=RCA] [GO:0006810 "transport" evidence=RCA] InterPro:IPR003593 InterPro:IPR003439 InterPro:IPR001140 EMBL:AF022908 Pfam:PF00664 Pfam:PF00005 InterPro:IPR01…	1e-77
Ljwgs_098791.1	99.1.4.1522	GO_ID:18059										GO_ID:18059	TAIR|gene:2101108 SPTR:Q9LZG8 symbol:AT3G43790.1 [GO:0005351 "sugar porter activity" evidence=ISS] [GO:0015144 "carbohydrate transporter activity" evidence=ISS] [GO:0016020 "membrane" evidence=ISS] Pfam:PF07690 InterPro:IPR007114 GO:GO:0006810 PROSITE:PS50850 InterPro:IPR011701 EMBL:AL162691 PIR:T47415 SPTR:Q9LZG8	3e-31
chr4.CM0831.15	99.1.4.2792	GO_ID:26349										GO_ID:26349	TAIR|gene:2194813 SPTR:Q9LPF6 symbol:AT1G44750.1 [GO:0005345 "purine transporter activity" evidence=ISS] InterPro:IPR004853 Pfam:PF03151 EMBL:AC020576 EMBL:AY062782 EMBL:BT003358 PIR:D96506 SPTR:Q9LPF6	2e-83
chr3.CM0226.1	3.1.3.53	TC.SULP sulfate permease, SulP family [COG:COG0659] [TC:2.A.53]	cne:CNA00670	sulfate transporter, putative [KO:K03321]	2e-16	slr1776	COG0659	5e-18	SUT34_ARATH	Membrane;Multigenefamily;Sulfatetransport;Symport;Transmembrane;Transport,Probable sulfate transporter 3.4.	7e-88	GO_ID:11873	TAIR|gene:2093451 SPTR:Q9LW86 symbol:AT3G15990.1 [GO:0015116 "sulfate transporter activity" evidence=ISS] InterPro:IPR001902 Pfam:PF00916 InterPro:IPR002645 Pfam:PF01740 TIGRFAMs:TIGR00815 PROSITE:PS01130 PROSITE:PS50801 EMBL:AB012247 EMBL:AB054645 GeneFarm:2697 SPTR:Q9LW86	3e-88
chr1.CM0794.22.1	99.1.3.2.1590	YGL4_YEAST				YGL114w	COG1297	3e-21	YGL4_YEAST	Completeproteome;Hypotheticalprotein;Membrane;Peptidetransport;Proteintransport;Transmembrane;Transport,Putative oligopeptide transporter YGL114w.	8e-21	GO_ID:27192	TAIR|gene:2168655 SPTR:Q9FJC8 symbol:AT5G53550.1 [GO:0006857 "oligopeptide transport" evidence=ISS] [GO:0015198 "oligopeptide transporter activity" evidence=ISS] Pfam:PF03169 InterPro:IPR004813 TIGRFAMs:TIGR00728 EMBL:AB015476 SPTR:Q9FJC8	0
chr1.CM0794.22.1	99.1.4.1384	GO_ID:27192				YGL114w	COG1297	3e-21	YGL4_YEAST	Completeproteome;Hypotheticalprotein;Membrane;Peptidetransport;Proteintransport;Transmembrane;Transport,Putative oligopeptide transporter YGL114w.	8e-21	GO_ID:27192	TAIR|gene:2168655 SPTR:Q9FJC8 symbol:AT5G53550.1 [GO:0006857 "oligopeptide transport" evidence=ISS] [GO:0015198 "oligopeptide transporter activity" evidence=ISS] Pfam:PF03169 InterPro:IPR004813 TIGRFAMs:TIGR00728 EMBL:AB015476 SPTR:Q9FJC8	0
chr1.CM0794.22.1	99.1.2.86	COG1297				YGL114w	COG1297	3e-21	YGL4_YEAST	Completeproteome;Hypotheticalprotein;Membrane;Peptidetransport;Proteintransport;Transmembrane;Transport,Putative oligopeptide transporter YGL114w.	8e-21	GO_ID:27192	TAIR|gene:2168655 SPTR:Q9FJC8 symbol:AT5G53550.1 [GO:0006857 "oligopeptide transport" evidence=ISS] [GO:0015198 "oligopeptide transporter activity" evidence=ISS] Pfam:PF03169 InterPro:IPR004813 TIGRFAMs:TIGR00728 EMBL:AB015476 SPTR:Q9FJC8	0
Ljwgs_032142.1	3.1.1.35.3	ABCG2 ATP-binding cassette, subfamily G (WHITE), member 2	ddi:DDB0214899	abcG22; ABC transporter G family protein [KO:K05681]	8e-16	YCR011c_3	COG0842	1e-10	YPC3_CAEEL	ATP-binding;Completeproteome;Hypotheticalprotein;Membrane;Nucleotide-binding;Transmembrane;Transport,Putative ABC transporter C05D10.3 in chromosome III.	9e-14	GO_ID:37152	TAIR|gene:3443519 SPTR:Q9FNB5 symbol:AT5G13580.1 [GO:0042626 "ATPase activity, coupled to transmembrane movement of substances" evidence=ISS] InterPro:IPR003593 InterPro:IPR003439 Pfam:PF00005 InterPro:IPR000412 Pfam:PF01061 Prosite:PS00211 SMART:SM00382 ProDom:PD000006 PROSITE:PS50893 EMBL:AB006704 EMBL:BT003884 EMBL:BT004956 SPTR:Q9FNB5	3e-130
Ljwgs_032142.1	3.1.1.22	ABC-2.P ABC-2 type transport system permease protein [COG:COG0842 COG1277 COG1668 COG1682 COG3524 COG3559]	ddi:DDB0214899	abcG22; ABC transporter G family protein [KO:K05681]	8e-16	YCR011c_3	COG0842	1e-10	YPC3_CAEEL	ATP-binding;Completeproteome;Hypotheticalprotein;Membrane;Nucleotide-binding;Transmembrane;Transport,Putative ABC transporter C05D10.3 in chromosome III.	9e-14	GO_ID:37152	TAIR|gene:3443519 SPTR:Q9FNB5 symbol:AT5G13580.1 [GO:0042626 "ATPase activity, coupled to transmembrane movement of substances" evidence=ISS] InterPro:IPR003593 InterPro:IPR003439 Pfam:PF00005 InterPro:IPR000412 Pfam:PF01061 Prosite:PS00211 SMART:SM00382 ProDom:PD000006 PROSITE:PS50893 EMBL:AB006704 EMBL:BT003884 EMBL:BT004956 SPTR:Q9FNB5	3e-130
Ljwgs_032142.1	3.3.10.140	ABCG2 ATP-binding cassette, subfamily G (WHITE), member 2 [TC:3.A.1.204]	ddi:DDB0214899	abcG22; ABC transporter G family protein [KO:K05681]	8e-16	YCR011c_3	COG0842	1e-10	YPC3_CAEEL	ATP-binding;Completeproteome;Hypotheticalprotein;Membrane;Nucleotide-binding;Transmembrane;Transport,Putative ABC transporter C05D10.3 in chromosome III.	9e-14	GO_ID:37152	TAIR|gene:3443519 SPTR:Q9FNB5 symbol:AT5G13580.1 [GO:0042626 "ATPase activity, coupled to transmembrane movement of substances" evidence=ISS] InterPro:IPR003593 InterPro:IPR003439 Pfam:PF00005 InterPro:IPR000412 Pfam:PF01061 Prosite:PS00211 SMART:SM00382 ProDom:PD000006 PROSITE:PS50893 EMBL:AB006704 EMBL:BT003884 EMBL:BT004956 SPTR:Q9FNB5	3e-130
TM1034.10.1	3.3.10.98	SLC4A1, EPB3 solute carrier family 4, anion exchanger, member 1 [TC:2.A.31.1]	hsa:6521	SLC4A1, EPB3, AE1, DI, WD; solute carrier family 4, anion exchanger, member 1 (erythrocyte membrane protein band 3, Diego blood group) [KO:K06573]	5e-18				BOR1_ARATH	Anionexchange;Iontransport;Membrane;Transmembrane;Transport,Boron transporter 1.	7e-92	GO_ID:28854	TAIR|gene:2041318 SPTR:Q8VYR7 symbol:AT2G47160.1 [GO:0015380 "anion exchanger activity" evidence=ISS] InterPro:IPR011531 Pfam:PF00955 EMBL:AY070067 EMBL:AB073713 EMBL:AY096436 EMBL:BT000732 SPTR:Q8VYR7	3e-92
TM1034.10.1	3.1.3.35	SLC4A1, EPB3 solute carrier family 4, anion exchanger, member 1 [TC:2.A.31.1]	hsa:6521	SLC4A1, EPB3, AE1, DI, WD; solute carrier family 4, anion exchanger, member 1 (erythrocyte membrane protein band 3, Diego blood group) [KO:K06573]	5e-18				BOR1_ARATH	Anionexchange;Iontransport;Membrane;Transmembrane;Transport,Boron transporter 1.	7e-92	GO_ID:28854	TAIR|gene:2041318 SPTR:Q8VYR7 symbol:AT2G47160.1 [GO:0015380 "anion exchanger activity" evidence=ISS] InterPro:IPR011531 Pfam:PF00955 EMBL:AY070067 EMBL:AB073713 EMBL:AY096436 EMBL:BT000732 SPTR:Q8VYR7	3e-92
Ljwgs_016193.1	3.1.3.61	TC.MATE multidrug resistance protein, MATE family [COG:COG0534] [TC:2.A.66.1]	vch:VC1540	multidrug resistance protein NorM, putative [KO:K03327]	3e-13	YHR032w	COG0534	3e-27	TT12_ARATH	Flavonoidbiosynthesis;Membrane;Repeat;Transmembrane;Transport;Vacuole,TRANSPARENT TESTA 12 protein.	6e-42	GO_ID:34391	TAIR|gene:2156736 SPTR:Q9FHB6 symbol:AT5G52450.1 [GO:0005215 "transporter activity" evidence=ISS] [GO:0016020 "membrane" evidence=ISS] InterPro:IPR002528 Pfam:PF01554 GO:GO:0016020 GO:GO:0009405 TIGRFAMs:TIGR00797 EMBL:AB019226 EMBL:AY046054 EMBL:AY079316 InterPro:IPR004268 PRINTS:PR01806 SPTR:Q9FHB6	5e-93
Ljwgs_026479.1	99.1.4.3619	GO_ID:11331							ZIP1_ARATH	Iontransport;Membrane;Signal;Transmembrane;Transport;Zinc;Zinctransport,Zinc transporter 1 precursor (ZRT/IRT-like protein 1).	2e-30	GO_ID:11331	TAIR|gene:2087704 SPTR:O81123 symbol:AT3G12750.1 [GO:0005385 "zinc ion transporter activity" evidence=ISS;TAS] [GO:0006829 "zinc ion transport" evidence=ISS;TAS] InterPro:IPR003689 InterPro:IPR004698 Pfam:PF02535 TIGRFAMs:TIGR00820 EMBL:AB024033 EMBL:AF033535 PIR:T52183 GeneFarm:2371 SPTR:O81123	8e-31
Ljwgs_026479.1	99.1.3.2.288	ZIP1_ARATH							ZIP1_ARATH	Iontransport;Membrane;Signal;Transmembrane;Transport;Zinc;Zinctransport,Zinc transporter 1 precursor (ZRT/IRT-like protein 1).	2e-30	GO_ID:11331	TAIR|gene:2087704 SPTR:O81123 symbol:AT3G12750.1 [GO:0005385 "zinc ion transporter activity" evidence=ISS;TAS] [GO:0006829 "zinc ion transport" evidence=ISS;TAS] InterPro:IPR003689 InterPro:IPR004698 Pfam:PF02535 TIGRFAMs:TIGR00820 EMBL:AB024033 EMBL:AF033535 PIR:T52183 GeneFarm:2371 SPTR:O81123	8e-31
chr1.CM0794.22	99.1.4.1384	GO_ID:27192										GO_ID:27192	TAIR|gene:2168655 SPTR:Q9FJC8 symbol:AT5G53550.1 [GO:0006857 "oligopeptide transport" evidence=ISS] [GO:0015198 "oligopeptide transporter activity" evidence=ISS] Pfam:PF03169 InterPro:IPR004813 TIGRFAMs:TIGR00728 EMBL:AB015476 SPTR:Q9FJC8	1e-64
Ljwgs_005884.1	3.1.3.22	TC.POT proton-dependent oligopeptide transporter, POT family [COG:COG3104] [TC:2.A.17]	rno:246280	Slc15a4; peptide/histidine transporter [KO:K03305]	5e-18				PTR2_ARATH	Membrane;Peptidetransport;Proteintransport;Transmembrane;Transport,Peptide transporter PTR2 (Histidine transporting protein).	4e-80	GO_ID:32821	TAIR|gene:2084499 SPTR:Q9M331 symbol:AT3G53960.1 [GO:0005215 "transporter activity" evidence=ISS] [GO:0006857 "oligopeptide transport" evidence=ISS] [GO:0016020 "membrane" evidence=ISS] InterPro:IPR000109 Pfam:PF00854 GO:GO:0006810 GO:GO:0016020 PROSITE:PS01022 EMBL:AL132960 PIR:T45936 SPTR:Q9M331	2e-127
Ljwgs_131098.1	3.1.1.38	ABC.MR putative ABC transport system ATP-binding protein [COG:COG1132 COG2274] [TC:3.A.1.21 3.A.1.106 3.A.1.110 3.A.1.112 3.A.1.113 3.A.1.117]	rno:140668	Abcc3; ATP-binding cassette, sub-family C (CFTR/MRP), member 3 [KO:K05667]	3e-27	YLL048c	COG1132	2e-25	MRP2_RABIT	ATP-binding;Glycoprotein;Membrane;Nucleotide-binding;Repeat;Transmembrane;Transport,Canalicular multispecific organic anion transporter 1 (ATP-binding cassette sub-family C member 2) (Multidrug resistance-associated protein 2) (Canalicular multidrug resistance protein) (Epithelial basolateral chloride conductance regulator).	1e-28	GO_ID:46078	UNIPROT|Q92887 SPTR:Q92887 symbol:MRP2_HUMAN "Canalicular multispecific organic anion transporter 1" [GO:0008514 "organic anion transporter activity" evidence=TAS] [GO:0042626 "ATPase activity, coupled to transmembrane movement of substances" evidence=TAS] [GO:0006810 "transport" evidence=TAS] [GO:0005887 "integral to plasma membrane" evidence=TAS] InterPro:IPR003593 InterPro:IPR003439 InterPro:I…	1e-27
Ljwgs_131098.1	3.1.1.33	ABCC-BAC ATP-binding casette, subfamily C, bacterial [COG:COG4988 COG4987 COG1132 COG2274] [TC:3.A.1.110 3.A.1.112]	rno:140668	Abcc3; ATP-binding cassette, sub-family C (CFTR/MRP), member 3 [KO:K05667]	3e-27	YLL048c	COG1132	2e-25	MRP2_RABIT	ATP-binding;Glycoprotein;Membrane;Nucleotide-binding;Repeat;Transmembrane;Transport,Canalicular multispecific organic anion transporter 1 (ATP-binding cassette sub-family C member 2) (Multidrug resistance-associated protein 2) (Canalicular multidrug resistance protein) (Epithelial basolateral chloride conductance regulator).	1e-28	GO_ID:46078	UNIPROT|Q92887 SPTR:Q92887 symbol:MRP2_HUMAN "Canalicular multispecific organic anion transporter 1" [GO:0008514 "organic anion transporter activity" evidence=TAS] [GO:0042626 "ATPase activity, coupled to transmembrane movement of substances" evidence=TAS] [GO:0006810 "transport" evidence=TAS] [GO:0005887 "integral to plasma membrane" evidence=TAS] InterPro:IPR003593 InterPro:IPR003439 InterPro:I…	1e-27
Ljwgs_131098.1	3.1.1.32.3	ABCC3 ATP-binding cassette, subfamily C (CFTR/MRP), member 3	rno:140668	Abcc3; ATP-binding cassette, sub-family C (CFTR/MRP), member 3 [KO:K05667]	3e-27	YLL048c	COG1132	2e-25	MRP2_RABIT	ATP-binding;Glycoprotein;Membrane;Nucleotide-binding;Repeat;Transmembrane;Transport,Canalicular multispecific organic anion transporter 1 (ATP-binding cassette sub-family C member 2) (Multidrug resistance-associated protein 2) (Canalicular multidrug resistance protein) (Epithelial basolateral chloride conductance regulator).	1e-28	GO_ID:46078	UNIPROT|Q92887 SPTR:Q92887 symbol:MRP2_HUMAN "Canalicular multispecific organic anion transporter 1" [GO:0008514 "organic anion transporter activity" evidence=TAS] [GO:0042626 "ATPase activity, coupled to transmembrane movement of substances" evidence=TAS] [GO:0006810 "transport" evidence=TAS] [GO:0005887 "integral to plasma membrane" evidence=TAS] InterPro:IPR003593 InterPro:IPR003439 InterPro:I…	1e-27
Ljwgs_131098.1	3.1.1.31.13	ABCB-BAC ATP-binding casette, subfamily B, bacterial [COG:COG1132 COG2274 COG5265] [TC:3.A.1.21 3.A.1.106 3.A.1.109 3.A.1.117]	rno:140668	Abcc3; ATP-binding cassette, sub-family C (CFTR/MRP), member 3 [KO:K05667]	3e-27	YLL048c	COG1132	2e-25	MRP2_RABIT	ATP-binding;Glycoprotein;Membrane;Nucleotide-binding;Repeat;Transmembrane;Transport,Canalicular multispecific organic anion transporter 1 (ATP-binding cassette sub-family C member 2) (Multidrug resistance-associated protein 2) (Canalicular multidrug resistance protein) (Epithelial basolateral chloride conductance regulator).	1e-28	GO_ID:46078	UNIPROT|Q92887 SPTR:Q92887 symbol:MRP2_HUMAN "Canalicular multispecific organic anion transporter 1" [GO:0008514 "organic anion transporter activity" evidence=TAS] [GO:0042626 "ATPase activity, coupled to transmembrane movement of substances" evidence=TAS] [GO:0006810 "transport" evidence=TAS] [GO:0005887 "integral to plasma membrane" evidence=TAS] InterPro:IPR003593 InterPro:IPR003439 InterPro:I…	1e-27
Ljwgs_115173.1	99.1.4.7570	GO_ID:10936										GO_ID:10936	TAIR|gene:3438476 SPTR:Q9M0Y3 symbol:AT4G05120.1 [GO:0005337 "nucleoside transporter activity" evidence=ISS] InterPro:IPR002048 InterPro:IPR002259 Prosite:PS00018 GO:GO:0006810 GO:GO:0016020 Pfam:PF01733 PRINTS:PR01130 ProDom:PD005103 EMBL:AL161502 EMBL:AF426400 EMBL:AK175753 PIR:D85064 SPTR:Q9M0Y3	6e-12
TM0936.1	99.1.4.4029	GO_ID:15911							S40A1_RAT	Iontransport;Iron;Irontransport;Membrane;Transmembrane;Transport,Solute carrier family 40 member 1 (Ferroportin-1) (Cell adhesion regulator) (CAR1).	2e-22	GO_ID:15911	TAIR|gene:2057221 SPTR:O80905 symbol:AT2G38460.1 [GO:0005215 "transporter activity" evidence=ISS] InterPro:IPR009716 Pfam:PF06963 EMBL:AC004683 PIR:T02499 SPTR:O80905	1e-76
TM0936.1	99.1.3.2.2215	S40A1_RAT							S40A1_RAT	Iontransport;Iron;Irontransport;Membrane;Transmembrane;Transport,Solute carrier family 40 member 1 (Ferroportin-1) (Cell adhesion regulator) (CAR1).	2e-22	GO_ID:15911	TAIR|gene:2057221 SPTR:O80905 symbol:AT2G38460.1 [GO:0005215 "transporter activity" evidence=ISS] InterPro:IPR009716 Pfam:PF06963 EMBL:AC004683 PIR:T02499 SPTR:O80905	1e-76
Ljwgs_055478.1	99.1.3.2.2344	TT12_ARATH							TT12_ARATH	Flavonoidbiosynthesis;Membrane;Repeat;Transmembrane;Transport;Vacuole,TRANSPARENT TESTA 12 protein.	9e-14	GO_ID:34391	TAIR|gene:2156736 SPTR:Q9FHB6 symbol:AT5G52450.1 [GO:0005215 "transporter activity" evidence=ISS] [GO:0016020 "membrane" evidence=ISS] InterPro:IPR002528 Pfam:PF01554 GO:GO:0016020 GO:GO:0009405 TIGRFAMs:TIGR00797 EMBL:AB019226 EMBL:AY046054 EMBL:AY079316 InterPro:IPR004268 PRINTS:PR01806 SPTR:Q9FHB6	3e-28
Ljwgs_055478.1	99.1.4.3236	GO_ID:34391							TT12_ARATH	Flavonoidbiosynthesis;Membrane;Repeat;Transmembrane;Transport;Vacuole,TRANSPARENT TESTA 12 protein.	9e-14	GO_ID:34391	TAIR|gene:2156736 SPTR:Q9FHB6 symbol:AT5G52450.1 [GO:0005215 "transporter activity" evidence=ISS] [GO:0016020 "membrane" evidence=ISS] InterPro:IPR002528 Pfam:PF01554 GO:GO:0016020 GO:GO:0009405 TIGRFAMs:TIGR00797 EMBL:AB019226 EMBL:AY046054 EMBL:AY079316 InterPro:IPR004268 PRINTS:PR01806 SPTR:Q9FHB6	3e-28
Ljwgs_063917.1	99.1.4.6231	GO_ID:41763										GO_ID:41763	TAIR|gene:2077852 SPTR:Q9C9Z1 symbol:AT3G08650.1 [GO:0016020 "membrane" evidence=ISS] [GO:0030001 "metal ion transport" evidence=ISS] [GO:0046873 "metal ion transporter activity" evidence=ISS] InterPro:IPR003689 Pfam:PF02535 GO:GO:0006810 GO:GO:0016020 EMBL:AC012562 SPTR:Q9C9Z1	2e-56
Ljwgs_118121.1	3.1.1.30.2	ABCA2 ATP-binding cassette, subfamily A (ABC1), member 2	rno:79248	Abca2; ATP-binding cassette, sub-family A (ABC1), member 2 [KO:K05642]	4e-12				ABCA2_RAT	ATP-binding;Glycoprotein;Membrane;Nucleotide-binding;Repeat;Transmembrane;Transport,ATP-binding cassette sub-family A member 2 (ATP-binding cassette transporter 2) (ATP-binding cassette 2).	2e-12	GO_ID:54393	MGI|MGI:99606 SPTR:P41234 symbol:Abca2 "ATP-binding cassette, sub-family A (ABC1), member 2" [GO:0005765 "lysosomal membrane" evidence=ISS] [GO:0005215 "transporter activity" evidence=RCA] [GO:0008203 "cholesterol metabolism" evidence=ISS] InterPro:IPR003593 InterPro:IPR003439 MGI:MGI:99606 Pfam:PF00005 InterPro:IPR012287 InterPro:IPR001093 InterPro:IPR012283 InterPro:IPR000895 InterPro:IPR011989…	9e-13
chr2.CM0903.44	3.1.3.22	TC.POT proton-dependent oligopeptide transporter, POT family [COG:COG3104] [TC:2.A.17]	rno:246280	Slc15a4; peptide/histidine transporter [KO:K03305]	1e-40	YKR093w	COG3104	1e-11	PTR2_ARATH	Membrane;Peptidetransport;Proteintransport;Transmembrane;Transport,Peptide transporter PTR2 (Histidine transporting protein).	2e-134	GO_ID:39794	TAIR|gene:2026883 SPTR:Q9SX20 symbol:AT1G68570.1 [GO:0005215 "transporter activity" evidence=ISS] [GO:0006857 "oligopeptide transport" evidence=ISS] [GO:0016020 "membrane" evidence=ISS] InterPro:IPR000109 Pfam:PF00854 GO:GO:0016020 EMBL:AC008075 EMBL:AY091784 EMBL:BT002278 PIR:A96710 SPTR:Q9SX20	0
Ljwgs_058260.2	3.1.3.43	TC.NCS1 nucleobase:cation symporter-1, NCS1 family [COG:COG1457 COG1953] [TC:2.A.39]	rso:RSc1233	RS02740; probable transporter transmembrane protein [KO:K03457]	5e-34	CC2347	COG1953	2e-33	ALLP_BACSU	Completeproteome;Membrane;Transmembrane;Transport,Probable allantoin permease (Allantoin transport protein).	2e-23	GO_ID:49484	SGD|S000001467 SPTR:Q04895 symbol:DAL4 "allantoin permease" [GO:0016020 "membrane" evidence=ISS] [GO:0005274 "allantoin permease activity" evidence=ISS;TAS] [GO:0015720 "allantoin transport" evidence=TAS] InterPro:IPR001248 SGD:S000001467 Pfam:PF02133 TIGRFAMs:TIGR00800 EMBL:Z38061 EMBL:Z15121 PIR:S30018 GermOnline:139740 SPTR:Q04895	3e-16
chr1.CM0192.50	99.1.4.274	GO_ID:32157	cal:orf19.941	SEC14; phosphatidylinositol transfer protein [EC:3.1.3.48] [KO:K01104]	6e-09				YJX4_SCHPO	Completeproteome,Protein C23B6.04c in chromosome III.	8e-27	GO_ID:32157	TAIR|gene:3439844 SPTR:O22270 symbol:AT4G08690.1 [GO:0005215 "transporter activity" evidence=ISS] [GO:0006810 "transport" evidence=ISS] [GO:0008372 "cellular component unknown" evidence=ND] PFAM:PF03765 InterPro:IPR001071 GO:GO:0005622 GO:GO:0006810 InterPro:IPR001251 SMART:SM00516 PROSITE:PS50191 InterPro:IPR008273 Pfam:PF00650 PRINTS:PR00180 EMBL:AL161512 EMBL:AC002983 EMBL:BT003080 PIR:B85087 …	1e-81
chr1.CM0192.50	99.1.3.2.7	YJX4_SCHPO	cal:orf19.941	SEC14; phosphatidylinositol transfer protein [EC:3.1.3.48] [KO:K01104]	6e-09				YJX4_SCHPO	Completeproteome,Protein C23B6.04c in chromosome III.	8e-27	GO_ID:32157	TAIR|gene:3439844 SPTR:O22270 symbol:AT4G08690.1 [GO:0005215 "transporter activity" evidence=ISS] [GO:0006810 "transport" evidence=ISS] [GO:0008372 "cellular component unknown" evidence=ND] PFAM:PF03765 InterPro:IPR001071 GO:GO:0005622 GO:GO:0006810 InterPro:IPR001251 SMART:SM00516 PROSITE:PS50191 InterPro:IPR008273 Pfam:PF00650 PRINTS:PR00180 EMBL:AL161512 EMBL:AC002983 EMBL:BT003080 PIR:B85087 …	1e-81
chr1.CM0192.50	99.1.1.154	KO:K01104	cal:orf19.941	SEC14; phosphatidylinositol transfer protein [EC:3.1.3.48] [KO:K01104]	6e-09				YJX4_SCHPO	Completeproteome,Protein C23B6.04c in chromosome III.	8e-27	GO_ID:32157	TAIR|gene:3439844 SPTR:O22270 symbol:AT4G08690.1 [GO:0005215 "transporter activity" evidence=ISS] [GO:0006810 "transport" evidence=ISS] [GO:0008372 "cellular component unknown" evidence=ND] PFAM:PF03765 InterPro:IPR001071 GO:GO:0005622 GO:GO:0006810 InterPro:IPR001251 SMART:SM00516 PROSITE:PS50191 InterPro:IPR008273 Pfam:PF00650 PRINTS:PR00180 EMBL:AL161512 EMBL:AC002983 EMBL:BT003080 PIR:B85087 …	1e-81
chr6.CM0245.7	99.1.4.819	GO_ID:52279										GO_ID:52279	TAIR|gene:2141915 SPTR:O49726 symbol:AT4G18220.1 [GO:0005345 "purine transporter activity" evidence=ISS] InterPro:IPR004853 Pfam:PF03151 EMBL:AL161548 EMBL:AL021713 PIR:T04924 SPTR:O49726	5e-93
Ljwgs_034838.1	3.1.3.61	TC.MATE multidrug resistance protein, MATE family [COG:COG0534] [TC:2.A.66.1]	vch:VC1540	multidrug resistance protein NorM, putative [KO:K03327]	9e-19	YDR338c	COG0534	4e-28	TT12_ARATH	Flavonoidbiosynthesis;Membrane;Repeat;Transmembrane;Transport;Vacuole,TRANSPARENT TESTA 12 protein.	3e-57	GO_ID:34391	TAIR|gene:2156736 SPTR:Q9FHB6 symbol:AT5G52450.1 [GO:0005215 "transporter activity" evidence=ISS] [GO:0016020 "membrane" evidence=ISS] InterPro:IPR002528 Pfam:PF01554 GO:GO:0016020 GO:GO:0009405 TIGRFAMs:TIGR00797 EMBL:AB019226 EMBL:AY046054 EMBL:AY079316 InterPro:IPR004268 PRINTS:PR01806 SPTR:Q9FHB6	3e-124
Ljwgs_019675.1	3.1.2.8	NARK nitrate transporter NarK [COG:COG2223] [TC:2.A.1.8]	cdi:DIP0502	narK; putative nitrate/nitrite transport system integral membrane protein [KO:K02575]	2e-13	BH0612	COG2223	2e-10	CRNA_EMENI	Membrane;Nitrateassimilation;Transmembrane;Transport,Nitrate transporter (Nitrate permease).	1e-15	GO_ID:43662	TAIR|gene:2205194 SPTR:Q9LMZ9 symbol:AT1G08100.1 [GO:0015112 "nitrate transporter activity" evidence=ISS] Pfam:PF07690 GO:GO:0006810 InterPro:IPR011701 EMBL:AC026875 PIR:F86215 SPTR:Q9LMZ9	2e-90
Ljwgs_072227.1	99.1.4.1941	GO_ID:16490							PATL4_ARATH	Cellcycle;Celldivision;Coiledcoil;Lipid-binding;Membrane;Transport,Patellin-4.	2e-25	GO_ID:16490	TAIR|gene:2204593 SPTR:Q9SA84 symbol:AT1G30690.1 [GO:0005215 "transporter activity" evidence=ISS] [GO:0006810 "transport" evidence=ISS] PFAM:PF03765 InterPro:IPR000348 InterPro:IPR001071 GO:GO:0005622 GO:GO:0006810 GO:GO:0016020 InterPro:IPR001251 SMART:SM00516 PROSITE:PS50191 InterPro:IPR008273 Pfam:PF00650 PRINTS:PR00180 InterPro:IPR009038 Pfam:PF01105 PROSITE:PS50866 EMBL:AC007060 EMBL:BT00095…	9e-26
Ljwgs_072227.1	99.1.3.2.1651	PATL4_ARATH							PATL4_ARATH	Cellcycle;Celldivision;Coiledcoil;Lipid-binding;Membrane;Transport,Patellin-4.	2e-25	GO_ID:16490	TAIR|gene:2204593 SPTR:Q9SA84 symbol:AT1G30690.1 [GO:0005215 "transporter activity" evidence=ISS] [GO:0006810 "transport" evidence=ISS] PFAM:PF03765 InterPro:IPR000348 InterPro:IPR001071 GO:GO:0005622 GO:GO:0006810 GO:GO:0016020 InterPro:IPR001251 SMART:SM00516 PROSITE:PS50191 InterPro:IPR008273 Pfam:PF00650 PRINTS:PR00180 InterPro:IPR009038 Pfam:PF01105 PROSITE:PS50866 EMBL:AC007060 EMBL:BT00095…	9e-26
Ljwgs_019410.1	99.1.4.7570	GO_ID:10936										GO_ID:10936	TAIR|gene:3438476 SPTR:Q9M0Y3 symbol:AT4G05120.1 [GO:0005337 "nucleoside transporter activity" evidence=ISS] InterPro:IPR002048 InterPro:IPR002259 Prosite:PS00018 GO:GO:0006810 GO:GO:0016020 Pfam:PF01733 PRINTS:PR01130 ProDom:PD005103 EMBL:AL161502 EMBL:AF426400 EMBL:AK175753 PIR:D85064 SPTR:Q9M0Y3	2e-87
Ljwgs_065123.1	99.1.4.7136	GO_ID:52743										GO_ID:52743	TAIR|gene:3434292 SPTR:Q9LD83 symbol:AT1G12480.1 [GO:0000004 "biological process unknown" evidence=ND] [GO:0005215 "transporter activity" evidence=ISS] [GO:0016021 "integral to membrane" evidence=ISS] InterPro:IPR004695 EMBL:AC025416 EMBL:AC025417 EMBL:AF424557 EMBL:BT002640 Pfam:PF03595 SPTR:Q9LD83	2e-45
TM1755.25.2	99.1.4.1941	GO_ID:16490							PATL4_ARATH	Cellcycle;Celldivision;Coiledcoil;Lipid-binding;Membrane;Transport,Patellin-4.	1e-39	GO_ID:16490	TAIR|gene:2204593 SPTR:Q9SA84 symbol:AT1G30690.1 [GO:0005215 "transporter activity" evidence=ISS] [GO:0006810 "transport" evidence=ISS] PFAM:PF03765 InterPro:IPR000348 InterPro:IPR001071 GO:GO:0005622 GO:GO:0006810 GO:GO:0016020 InterPro:IPR001251 SMART:SM00516 PROSITE:PS50191 InterPro:IPR008273 Pfam:PF00650 PRINTS:PR00180 InterPro:IPR009038 Pfam:PF01105 PROSITE:PS50866 EMBL:AC007060 EMBL:BT00095…	5e-40
TM1755.25.2	99.1.3.2.1651	PATL4_ARATH							PATL4_ARATH	Cellcycle;Celldivision;Coiledcoil;Lipid-binding;Membrane;Transport,Patellin-4.	1e-39	GO_ID:16490	TAIR|gene:2204593 SPTR:Q9SA84 symbol:AT1G30690.1 [GO:0005215 "transporter activity" evidence=ISS] [GO:0006810 "transport" evidence=ISS] PFAM:PF03765 InterPro:IPR000348 InterPro:IPR001071 GO:GO:0005622 GO:GO:0006810 GO:GO:0016020 InterPro:IPR001251 SMART:SM00516 PROSITE:PS50191 InterPro:IPR008273 Pfam:PF00650 PRINTS:PR00180 InterPro:IPR009038 Pfam:PF01105 PROSITE:PS50866 EMBL:AC007060 EMBL:BT00095…	5e-40
TM1130.29	3.1.1.30.3	ABCA3 ATP-binding cassette, subfamily A (ABC1), member 3	hsa:21	ABCA3, ABC3; ATP-binding cassette, sub-family A (ABC1), member 3 [KO:K05643]	7e-65	MTH1093	COG1131	1e-45	ABCA3_HUMAN	ATP-binding;Diseasemutation;Membrane;Nucleotide-binding;Repeat;Transmembrane;Transport,ATP-binding cassette sub-family A member 3 (ATP-binding cassette transporter 3) (ATP-binding cassette 3) (ABC-C transporter).	4e-65	GO_ID:13571	UNIPROT|Q99758 SPTR:Q99758 symbol:ABCA3_HUMAN "ATP-binding cassette sub-family A member 3" [GO:0005215 "transporter activity" evidence=TAS] [GO:0005524 "ATP binding" evidence=TAS] [GO:0042626 "ATPase activity, coupled to transmembrane movement of substances" evidence=TAS] [GO:0006810 "transport" evidence=IDA] [GO:0042493 "response to drug" evidence=TAS] [GO:0005624 "membrane fraction" evidence=TA…	2e-65
TM1130.29	3.1.1.29.3	CCMA heme exporter ATP-binding protein CcmA [EC:3.6.3.41] [COG:COG1131] [GO:0015439]	hsa:21	ABCA3, ABC3; ATP-binding cassette, sub-family A (ABC1), member 3 [KO:K05643]	7e-65	MTH1093	COG1131	1e-45	ABCA3_HUMAN	ATP-binding;Diseasemutation;Membrane;Nucleotide-binding;Repeat;Transmembrane;Transport,ATP-binding cassette sub-family A member 3 (ATP-binding cassette transporter 3) (ATP-binding cassette 3) (ABC-C transporter).	4e-65	GO_ID:13571	UNIPROT|Q99758 SPTR:Q99758 symbol:ABCA3_HUMAN "ATP-binding cassette sub-family A member 3" [GO:0005215 "transporter activity" evidence=TAS] [GO:0005524 "ATP binding" evidence=TAS] [GO:0042626 "ATPase activity, coupled to transmembrane movement of substances" evidence=TAS] [GO:0006810 "transport" evidence=IDA] [GO:0042493 "response to drug" evidence=TAS] [GO:0005624 "membrane fraction" evidence=TA…	2e-65
TM1130.29	1.2.7.51.3	CCMA heme exporter ATP-binding protein CcmA [EC:3.6.3.41] [COG:COG1131] [GO:0015439]	hsa:21	ABCA3, ABC3; ATP-binding cassette, sub-family A (ABC1), member 3 [KO:K05643]	7e-65	MTH1093	COG1131	1e-45	ABCA3_HUMAN	ATP-binding;Diseasemutation;Membrane;Nucleotide-binding;Repeat;Transmembrane;Transport,ATP-binding cassette sub-family A member 3 (ATP-binding cassette transporter 3) (ATP-binding cassette 3) (ABC-C transporter).	4e-65	GO_ID:13571	UNIPROT|Q99758 SPTR:Q99758 symbol:ABCA3_HUMAN "ATP-binding cassette sub-family A member 3" [GO:0005215 "transporter activity" evidence=TAS] [GO:0005524 "ATP binding" evidence=TAS] [GO:0042626 "ATPase activity, coupled to transmembrane movement of substances" evidence=TAS] [GO:0006810 "transport" evidence=IDA] [GO:0042493 "response to drug" evidence=TAS] [GO:0005624 "membrane fraction" evidence=TA…	2e-65
TM1130.29	3.1.1.23	ABC-2.A ABC-2 type transport system ATP-binding protein [COG:COG1131 COG1134]	hsa:21	ABCA3, ABC3; ATP-binding cassette, sub-family A (ABC1), member 3 [KO:K05643]	7e-65	MTH1093	COG1131	1e-45	ABCA3_HUMAN	ATP-binding;Diseasemutation;Membrane;Nucleotide-binding;Repeat;Transmembrane;Transport,ATP-binding cassette sub-family A member 3 (ATP-binding cassette transporter 3) (ATP-binding cassette 3) (ABC-C transporter).	4e-65	GO_ID:13571	UNIPROT|Q99758 SPTR:Q99758 symbol:ABCA3_HUMAN "ATP-binding cassette sub-family A member 3" [GO:0005215 "transporter activity" evidence=TAS] [GO:0005524 "ATP binding" evidence=TAS] [GO:0042626 "ATPase activity, coupled to transmembrane movement of substances" evidence=TAS] [GO:0006810 "transport" evidence=IDA] [GO:0042493 "response to drug" evidence=TAS] [GO:0005624 "membrane fraction" evidence=TA…	2e-65
chr1.CM1409.36	3.1.3.61	TC.MATE multidrug resistance protein, MATE family [COG:COG0534] [TC:2.A.66.1]				YHR032w	COG0534	3e-11	TT12_ARATH	Flavonoidbiosynthesis;Membrane;Repeat;Transmembrane;Transport;Vacuole,TRANSPARENT TESTA 12 protein.	9e-26	GO_ID:7914	TAIR|gene:3436060 SPTR:Q8RXK1 symbol:AT1G33080.1 [GO:0005215 "transporter activity" evidence=ISS] [GO:0015297 "antiporter activity" evidence=ISS] [GO:0016020 "membrane" evidence=ISS] InterPro:IPR002528 Pfam:PF01554 GO:GO:0016020 TIGRFAMs:TIGR00797 EMBL:AY080844 EMBL:AY133850 SPTR:Q8RXK1	8e-66
gi1947045	99.1.4.4780	GO_ID:23505										GO_ID:23505	TAIR|gene:2053113 SPTR:Q9SI13 symbol:AT2G18180.1 [GO:0005215 "transporter activity" evidence=ISS] [GO:0006810 "transport" evidence=ISS] PFAM:PF03765 InterPro:IPR001071 GO:GO:0005622 GO:GO:0006810 InterPro:IPR001251 SMART:SM00516 PROSITE:PS50191 InterPro:IPR008273 Pfam:PF00650 PRINTS:PR00180 HSSP:P24280 EMBL:AC007212 PIR:C84561 SPTR:Q9SI13	3e-22
Ljwgs_025623.1	3.1.1.38	ABC.MR putative ABC transport system ATP-binding protein [COG:COG1132 COG2274] [TC:3.A.1.21 3.A.1.106 3.A.1.110 3.A.1.112 3.A.1.113 3.A.1.117]	ddi:DDB0201629	abcB3; ABC transporter B family protein [KO:K05658]	5e-120	ZmsbA	COG1132	7e-76	MDR3_HUMAN	ATP-binding;Diseasemutation;Glycoprotein;Membrane;Multigenefamily;Nucleotide-binding;Polymorphism;Repeat;Transmembrane;Transport,Multidrug resistance protein 3 (P-glycoprotein 3).	2e-116	GO_ID:36704	TAIR|gene:2196144 SPTR:Q9FWX7 symbol:AT1G02520.1 [GO:0042626 "ATPase activity, coupled to transmembrane movement of substances" evidence=ISS] InterPro:IPR003593 InterPro:IPR003439 InterPro:IPR001140 Pfam:PF00664 Pfam:PF00005 InterPro:IPR011527 Prosite:PS00211 SMART:SM00382 ProDom:PD000006 PROSITE:PS50893 GO:GO:0006810 PROSITE:PS50929 HSSP:P08716 EMBL:AC022521 PIR:E86155 SPTR:Q9FWX7	0
Ljwgs_025623.1	3.3.10.106	ABCB1 ATP-binding cassette, subfamily B (MDR/TAP), member 1 [TC:3.A.1.201 3.A.1.209]	ddi:DDB0201629	abcB3; ABC transporter B family protein [KO:K05658]	5e-120	ZmsbA	COG1132	7e-76	MDR3_HUMAN	ATP-binding;Diseasemutation;Glycoprotein;Membrane;Multigenefamily;Nucleotide-binding;Polymorphism;Repeat;Transmembrane;Transport,Multidrug resistance protein 3 (P-glycoprotein 3).	2e-116	GO_ID:36704	TAIR|gene:2196144 SPTR:Q9FWX7 symbol:AT1G02520.1 [GO:0042626 "ATPase activity, coupled to transmembrane movement of substances" evidence=ISS] InterPro:IPR003593 InterPro:IPR003439 InterPro:IPR001140 Pfam:PF00664 Pfam:PF00005 InterPro:IPR011527 Prosite:PS00211 SMART:SM00382 ProDom:PD000006 PROSITE:PS50893 GO:GO:0006810 PROSITE:PS50929 HSSP:P08716 EMBL:AC022521 PIR:E86155 SPTR:Q9FWX7	0
Ljwgs_025623.1	3.1.1.33	ABCC-BAC ATP-binding casette, subfamily C, bacterial [COG:COG4988 COG4987 COG1132 COG2274] [TC:3.A.1.110 3.A.1.112]	ddi:DDB0201629	abcB3; ABC transporter B family protein [KO:K05658]	5e-120	ZmsbA	COG1132	7e-76	MDR3_HUMAN	ATP-binding;Diseasemutation;Glycoprotein;Membrane;Multigenefamily;Nucleotide-binding;Polymorphism;Repeat;Transmembrane;Transport,Multidrug resistance protein 3 (P-glycoprotein 3).	2e-116	GO_ID:36704	TAIR|gene:2196144 SPTR:Q9FWX7 symbol:AT1G02520.1 [GO:0042626 "ATPase activity, coupled to transmembrane movement of substances" evidence=ISS] InterPro:IPR003593 InterPro:IPR003439 InterPro:IPR001140 Pfam:PF00664 Pfam:PF00005 InterPro:IPR011527 Prosite:PS00211 SMART:SM00382 ProDom:PD000006 PROSITE:PS50893 GO:GO:0006810 PROSITE:PS50929 HSSP:P08716 EMBL:AC022521 PIR:E86155 SPTR:Q9FWX7	0
Ljwgs_025623.1	3.1.1.31.6	ABCB1 ATP-binding cassette, subfamily B (MDR/TAP), member 1	ddi:DDB0201629	abcB3; ABC transporter B family protein [KO:K05658]	5e-120	ZmsbA	COG1132	7e-76	MDR3_HUMAN	ATP-binding;Diseasemutation;Glycoprotein;Membrane;Multigenefamily;Nucleotide-binding;Polymorphism;Repeat;Transmembrane;Transport,Multidrug resistance protein 3 (P-glycoprotein 3).	2e-116	GO_ID:36704	TAIR|gene:2196144 SPTR:Q9FWX7 symbol:AT1G02520.1 [GO:0042626 "ATPase activity, coupled to transmembrane movement of substances" evidence=ISS] InterPro:IPR003593 InterPro:IPR003439 InterPro:IPR001140 Pfam:PF00664 Pfam:PF00005 InterPro:IPR011527 Prosite:PS00211 SMART:SM00382 ProDom:PD000006 PROSITE:PS50893 GO:GO:0006810 PROSITE:PS50929 HSSP:P08716 EMBL:AC022521 PIR:E86155 SPTR:Q9FWX7	0
Ljwgs_025623.1	3.1.1.31.13	ABCB-BAC ATP-binding casette, subfamily B, bacterial [COG:COG1132 COG2274 COG5265] [TC:3.A.1.21 3.A.1.106 3.A.1.109 3.A.1.117]	ddi:DDB0201629	abcB3; ABC transporter B family protein [KO:K05658]	5e-120	ZmsbA	COG1132	7e-76	MDR3_HUMAN	ATP-binding;Diseasemutation;Glycoprotein;Membrane;Multigenefamily;Nucleotide-binding;Polymorphism;Repeat;Transmembrane;Transport,Multidrug resistance protein 3 (P-glycoprotein 3).	2e-116	GO_ID:36704	TAIR|gene:2196144 SPTR:Q9FWX7 symbol:AT1G02520.1 [GO:0042626 "ATPase activity, coupled to transmembrane movement of substances" evidence=ISS] InterPro:IPR003593 InterPro:IPR003439 InterPro:IPR001140 Pfam:PF00664 Pfam:PF00005 InterPro:IPR011527 Prosite:PS00211 SMART:SM00382 ProDom:PD000006 PROSITE:PS50893 GO:GO:0006810 PROSITE:PS50929 HSSP:P08716 EMBL:AC022521 PIR:E86155 SPTR:Q9FWX7	0
chr4.TM1334.2	3.1.3.65	KUP KUP system potassium uptake protein [COG:COG3158] [TC:2.A.72]	ath:At2g40540	T2P4.11; potassium transporter, putative (KT2) [KO:K03549]	2e-133	XF1903	COG3158	9e-83	HAK17_ORYSA	Alternativesplicing;Glycoprotein;Iontransport;Membrane;Potassium;Potassiumtransport;Transmembrane;Transport,Probable potassium transporter 17 (OsHAK17).	0	GO_ID:32729	TAIR|gene:2185514 SPTR:Q9M7J9 symbol:AT5G14880.1 [GO:0015079 "potassium ion transporter activity" evidence=ISS] [GO:0006813 "potassium ion transport" evidence=IC] InterPro:IPR003855 Pfam:PF02705 InterPro:IPR010983 TIGRFAMs:TIGR00794 EMBL:AL391149 EMBL:AF129483 PIR:T51433 SPTR:Q9M7J9	2e-138
Ljwgs_116942.1	3.1.1.38	ABC.MR putative ABC transport system ATP-binding protein [COG:COG1132 COG2274] [TC:3.A.1.21 3.A.1.106 3.A.1.110 3.A.1.112 3.A.1.113 3.A.1.117]	hsa:94160	ABCC12; ATP-binding cassette, sub-family C (CFTR/MRP), member 12 [KO:K05672]	2e-40	YLL015w	COG1132	4e-29	MRP4_HUMAN	ATP-binding;Glycoprotein;Membrane;Nucleotide-binding;Polymorphism;Repeat;Transmembrane;Transport,Multidrug resistance-associated protein 4 (MRP/cMOAT-related ABC transporter) (Multi-specific organic anion tranporter-B) (MOAT-B).	2e-37	GO_ID:54591	TAIR|gene:2204201 SPTR:Q9C8G9 symbol:AT1G30400.1 [GO:0008559 "xenobiotic-transporting ATPase activity" evidence=IMP] InterPro:IPR003593 InterPro:IPR003439 InterPro:IPR001140 Pfam:PF00664 Pfam:PF00005 InterPro:IPR011527 Prosite:PS00211 SMART:SM00382 ProDom:PD000006 PROSITE:PS50893 GO:GO:0006810 PROSITE:PS50929 HSSP:P26361 EMBL:AC025295 PIR:D86428 SPTR:Q9C8G9	2e-40
Ljwgs_116942.1	3.1.1.32.10	ABCC12 ATP-binding cassette, subfamily C (CFTR/MRP), member 12	hsa:94160	ABCC12; ATP-binding cassette, sub-family C (CFTR/MRP), member 12 [KO:K05672]	2e-40	YLL015w	COG1132	4e-29	MRP4_HUMAN	ATP-binding;Glycoprotein;Membrane;Nucleotide-binding;Polymorphism;Repeat;Transmembrane;Transport,Multidrug resistance-associated protein 4 (MRP/cMOAT-related ABC transporter) (Multi-specific organic anion tranporter-B) (MOAT-B).	2e-37	GO_ID:54591	TAIR|gene:2204201 SPTR:Q9C8G9 symbol:AT1G30400.1 [GO:0008559 "xenobiotic-transporting ATPase activity" evidence=IMP] InterPro:IPR003593 InterPro:IPR003439 InterPro:IPR001140 Pfam:PF00664 Pfam:PF00005 InterPro:IPR011527 Prosite:PS00211 SMART:SM00382 ProDom:PD000006 PROSITE:PS50893 GO:GO:0006810 PROSITE:PS50929 HSSP:P26361 EMBL:AC025295 PIR:D86428 SPTR:Q9C8G9	2e-40
Ljwgs_116942.1	3.1.1.33	ABCC-BAC ATP-binding casette, subfamily C, bacterial [COG:COG4988 COG4987 COG1132 COG2274] [TC:3.A.1.110 3.A.1.112]	hsa:94160	ABCC12; ATP-binding cassette, sub-family C (CFTR/MRP), member 12 [KO:K05672]	2e-40	YLL015w	COG1132	4e-29	MRP4_HUMAN	ATP-binding;Glycoprotein;Membrane;Nucleotide-binding;Polymorphism;Repeat;Transmembrane;Transport,Multidrug resistance-associated protein 4 (MRP/cMOAT-related ABC transporter) (Multi-specific organic anion tranporter-B) (MOAT-B).	2e-37	GO_ID:54591	TAIR|gene:2204201 SPTR:Q9C8G9 symbol:AT1G30400.1 [GO:0008559 "xenobiotic-transporting ATPase activity" evidence=IMP] InterPro:IPR003593 InterPro:IPR003439 InterPro:IPR001140 Pfam:PF00664 Pfam:PF00005 InterPro:IPR011527 Prosite:PS00211 SMART:SM00382 ProDom:PD000006 PROSITE:PS50893 GO:GO:0006810 PROSITE:PS50929 HSSP:P26361 EMBL:AC025295 PIR:D86428 SPTR:Q9C8G9	2e-40
Ljwgs_116942.1	3.1.1.31.13	ABCB-BAC ATP-binding casette, subfamily B, bacterial [COG:COG1132 COG2274 COG5265] [TC:3.A.1.21 3.A.1.106 3.A.1.109 3.A.1.117]	hsa:94160	ABCC12; ATP-binding cassette, sub-family C (CFTR/MRP), member 12 [KO:K05672]	2e-40	YLL015w	COG1132	4e-29	MRP4_HUMAN	ATP-binding;Glycoprotein;Membrane;Nucleotide-binding;Polymorphism;Repeat;Transmembrane;Transport,Multidrug resistance-associated protein 4 (MRP/cMOAT-related ABC transporter) (Multi-specific organic anion tranporter-B) (MOAT-B).	2e-37	GO_ID:54591	TAIR|gene:2204201 SPTR:Q9C8G9 symbol:AT1G30400.1 [GO:0008559 "xenobiotic-transporting ATPase activity" evidence=IMP] InterPro:IPR003593 InterPro:IPR003439 InterPro:IPR001140 Pfam:PF00664 Pfam:PF00005 InterPro:IPR011527 Prosite:PS00211 SMART:SM00382 ProDom:PD000006 PROSITE:PS50893 GO:GO:0006810 PROSITE:PS50929 HSSP:P26361 EMBL:AC025295 PIR:D86428 SPTR:Q9C8G9	2e-40
Ljwgs_115919.1	99.1.4.7570	GO_ID:10936										GO_ID:10936	TAIR|gene:3438476 SPTR:Q9M0Y3 symbol:AT4G05120.1 [GO:0005337 "nucleoside transporter activity" evidence=ISS] InterPro:IPR002048 InterPro:IPR002259 Prosite:PS00018 GO:GO:0006810 GO:GO:0016020 Pfam:PF01733 PRINTS:PR01130 ProDom:PD005103 EMBL:AL161502 EMBL:AF426400 EMBL:AK175753 PIR:D85064 SPTR:Q9M0Y3	1e-38
chr1.CM0375.9	99.1.4.2406	GO_ID:27714							MRS2L_RAT	Alternativesplicing;Innermembrane;Iontransport;Magnesium;Membrane;Mitochondrion;Transitpeptide;Transmembrane;Transport,Magnesium transporter MRS2L, mitochondrial precursor (MRS2-like protein).	2e-12	GO_ID:27714	TAIR|gene:2174798 SPTR:Q9FLG2 symbol:AT5G64560.1 [GO:0016020 "membrane" evidence=ISS] [GO:0030001 "metal ion transport" evidence=ISS] [GO:0046873 "metal ion transporter activity" evidence=ISS] InterPro:IPR002523 Pfam:PF01544 GO:GO:0016020 EMBL:AB010076 EMBL:AY065449 EMBL:AY084382 EMBL:AY096449 EMBL:AY150287 SPTR:Q9FLG2	7e-61
chr1.CM0375.9	99.1.3.2.1523	MRS2L_RAT							MRS2L_RAT	Alternativesplicing;Innermembrane;Iontransport;Magnesium;Membrane;Mitochondrion;Transitpeptide;Transmembrane;Transport,Magnesium transporter MRS2L, mitochondrial precursor (MRS2-like protein).	2e-12	GO_ID:27714	TAIR|gene:2174798 SPTR:Q9FLG2 symbol:AT5G64560.1 [GO:0016020 "membrane" evidence=ISS] [GO:0030001 "metal ion transport" evidence=ISS] [GO:0046873 "metal ion transporter activity" evidence=ISS] InterPro:IPR002523 Pfam:PF01544 GO:GO:0016020 EMBL:AB010076 EMBL:AY065449 EMBL:AY084382 EMBL:AY096449 EMBL:AY150287 SPTR:Q9FLG2	7e-61
chr4.CM0831.26.2	99.1.4.2792	GO_ID:26349										GO_ID:26349	TAIR|gene:2194813 SPTR:Q9LPF6 symbol:AT1G44750.1 [GO:0005345 "purine transporter activity" evidence=ISS] InterPro:IPR004853 Pfam:PF03151 EMBL:AC020576 EMBL:AY062782 EMBL:BT003358 PIR:D96506 SPTR:Q9LPF6	6e-25
Ljwgs_034503.0.1	99.1.4.3236	GO_ID:34391										GO_ID:34391	TAIR|gene:2156736 SPTR:Q9FHB6 symbol:AT5G52450.1 [GO:0005215 "transporter activity" evidence=ISS] [GO:0016020 "membrane" evidence=ISS] InterPro:IPR002528 Pfam:PF01554 GO:GO:0016020 GO:GO:0009405 TIGRFAMs:TIGR00797 EMBL:AB019226 EMBL:AY046054 EMBL:AY079316 InterPro:IPR004268 PRINTS:PR01806 SPTR:Q9FHB6	2e-17
Ljwgs_101266.1	99.1.4.8100	GO_ID:22085										GO_ID:22085	TIGR_CMR|BA2680 SPTR:Q81PW2 symbol:BA2680 "oxalate:formate antiporter, putative" [GO:0006810 "transport" evidence=ISS] [GO:0015499 "formate transporter activity" evidence=ISS] Pfam:PF07690 InterPro:IPR007114 GO:GO:0006810 PROSITE:PS50850 InterPro:IPR011701 EMBL:AE017334 EMBL:AE017225 EMBL:AE017032 TIGR:BA2680 TIGR:GBAA2680 SPTR:Q81PW2	7e-09
Ljwgs_115187.1	3.1.2.1.1	MFS.SP sugar porter, SP family	gox:GOX0649	sugar-proton symporter [KO:K03444]	4e-16	BS_ywtG	COG0477	9e-19	XYLT_LACBR	Membrane;Sugartransport;Symport;Transmembrane;Transport,D-xylose-proton symporter (D-xylose transporter).	2e-18	GO_ID:30825	TAIR|gene:3437057 SPTR:Q9ZNS0 symbol:AT2G18480.1 [GO:0015144 "carbohydrate transporter activity" evidence=ISS] [GO:0005351 "sugar porter activity" evidence=ISS] [GO:0016020 "membrane" evidence=ISS] Interpro:IPR005829 InterPro:IPR007114 InterPro:IPR005828 InterPro:IPR003663 Pfam:PF00083 GO:GO:0016020 PRINTS:PR00171 PROSITE:PS50850 PROSITE:PS00216 PROSITE:PS00217 TIGRFAMs:TIGR00879 EMBL:AC006439 EM…	3e-48
CM0355.29	3.1.1.38	ABC.MR putative ABC transport system ATP-binding protein [COG:COG1132 COG2274] [TC:3.A.1.21 3.A.1.106 3.A.1.110 3.A.1.112 3.A.1.113 3.A.1.117]	hsa:1244	ABCC2; ATP-binding cassette, sub-family C (CFTR/MRP), member 2 [KO:K05666]	0	YDR135c	COG1132	4e-176	MRP2_HUMAN	ATP-binding;Diseasemutation;Glycoprotein;Membrane;Nucleotide-binding;Polymorphism;Repeat;Transmembrane;Transport,Canalicular multispecific organic anion transporter 1 (ATP-binding cassette sub-family C member 2) (Multidrug resistance-associated protein 2) (Canalicular multidrug resistance protein).	0	GO_ID:54591	TAIR|gene:2204201 SPTR:Q9C8G9 symbol:AT1G30400.1 [GO:0008559 "xenobiotic-transporting ATPase activity" evidence=IMP] InterPro:IPR003593 InterPro:IPR003439 InterPro:IPR001140 Pfam:PF00664 Pfam:PF00005 InterPro:IPR011527 Prosite:PS00211 SMART:SM00382 ProDom:PD000006 PROSITE:PS50893 GO:GO:0006810 PROSITE:PS50929 HSSP:P26361 EMBL:AC025295 PIR:D86428 SPTR:Q9C8G9	0
CM0355.29	3.1.1.33	ABCC-BAC ATP-binding casette, subfamily C, bacterial [COG:COG4988 COG4987 COG1132 COG2274] [TC:3.A.1.110 3.A.1.112]	hsa:1244	ABCC2; ATP-binding cassette, sub-family C (CFTR/MRP), member 2 [KO:K05666]	0	YDR135c	COG1132	4e-176	MRP2_HUMAN	ATP-binding;Diseasemutation;Glycoprotein;Membrane;Nucleotide-binding;Polymorphism;Repeat;Transmembrane;Transport,Canalicular multispecific organic anion transporter 1 (ATP-binding cassette sub-family C member 2) (Multidrug resistance-associated protein 2) (Canalicular multidrug resistance protein).	0	GO_ID:54591	TAIR|gene:2204201 SPTR:Q9C8G9 symbol:AT1G30400.1 [GO:0008559 "xenobiotic-transporting ATPase activity" evidence=IMP] InterPro:IPR003593 InterPro:IPR003439 InterPro:IPR001140 Pfam:PF00664 Pfam:PF00005 InterPro:IPR011527 Prosite:PS00211 SMART:SM00382 ProDom:PD000006 PROSITE:PS50893 GO:GO:0006810 PROSITE:PS50929 HSSP:P26361 EMBL:AC025295 PIR:D86428 SPTR:Q9C8G9	0
CM0355.29	3.1.1.32.2	ABCC2 ATP-binding cassette, subfamily C (CFTR/MRP), member 2	hsa:1244	ABCC2; ATP-binding cassette, sub-family C (CFTR/MRP), member 2 [KO:K05666]	0	YDR135c	COG1132	4e-176	MRP2_HUMAN	ATP-binding;Diseasemutation;Glycoprotein;Membrane;Nucleotide-binding;Polymorphism;Repeat;Transmembrane;Transport,Canalicular multispecific organic anion transporter 1 (ATP-binding cassette sub-family C member 2) (Multidrug resistance-associated protein 2) (Canalicular multidrug resistance protein).	0	GO_ID:54591	TAIR|gene:2204201 SPTR:Q9C8G9 symbol:AT1G30400.1 [GO:0008559 "xenobiotic-transporting ATPase activity" evidence=IMP] InterPro:IPR003593 InterPro:IPR003439 InterPro:IPR001140 Pfam:PF00664 Pfam:PF00005 InterPro:IPR011527 Prosite:PS00211 SMART:SM00382 ProDom:PD000006 PROSITE:PS50893 GO:GO:0006810 PROSITE:PS50929 HSSP:P26361 EMBL:AC025295 PIR:D86428 SPTR:Q9C8G9	0
CM0355.29	3.1.1.31.13	ABCB-BAC ATP-binding casette, subfamily B, bacterial [COG:COG1132 COG2274 COG5265] [TC:3.A.1.21 3.A.1.106 3.A.1.109 3.A.1.117]	hsa:1244	ABCC2; ATP-binding cassette, sub-family C (CFTR/MRP), member 2 [KO:K05666]	0	YDR135c	COG1132	4e-176	MRP2_HUMAN	ATP-binding;Diseasemutation;Glycoprotein;Membrane;Nucleotide-binding;Polymorphism;Repeat;Transmembrane;Transport,Canalicular multispecific organic anion transporter 1 (ATP-binding cassette sub-family C member 2) (Multidrug resistance-associated protein 2) (Canalicular multidrug resistance protein).	0	GO_ID:54591	TAIR|gene:2204201 SPTR:Q9C8G9 symbol:AT1G30400.1 [GO:0008559 "xenobiotic-transporting ATPase activity" evidence=IMP] InterPro:IPR003593 InterPro:IPR003439 InterPro:IPR001140 Pfam:PF00664 Pfam:PF00005 InterPro:IPR011527 Prosite:PS00211 SMART:SM00382 ProDom:PD000006 PROSITE:PS50893 GO:GO:0006810 PROSITE:PS50929 HSSP:P26361 EMBL:AC025295 PIR:D86428 SPTR:Q9C8G9	0
Ljwgs_077486.1	1.1.11.29	E1.1.1.21, AKR1 aldehyde reductase [EC:1.1.1.21] [COG:COG0656] [GO:0004032]	syn:slr0942	aldehyde reductase [EC:1.1.1.2] [KO:K00002]	3e-13	slr0942	COG0656	6e-14	ALDR_MOUSE	Acetylation;Multigenefamily;NADP;Oxidoreductase,Aldose reductase (EC 1.1.1.21) (AR) (Aldehyde reductase).	3e-10	GO_ID:46781	UNIPROT|P15121 SPTR:P15121 symbol:ALDR_HUMAN "Aldose reductase" [GO:0004032 "aldehyde reductase activity" evidence=TAS] [GO:0005489 "electron transporter activity" evidence=TAS] [GO:0005975 "carbohydrate metabolism" evidence=TAS] [GO:0005615 "extracellular space" evidence=TAS] PFAM:PF00248 InterPro:IPR001395 PRINTS:PR00069 ProDom:PD000288 PROSITE:PS00798 PROSITE:PS00062 PROSITE:PS00063 EMBL:X1541…	3e-10
Ljwgs_077486.1	1.1.1.19	E1.1.1.2, adh alcohol dehydrogenase (NADP+) [EC:1.1.1.2] [COG:COG0656] [GO:0008106]	syn:slr0942	aldehyde reductase [EC:1.1.1.2] [KO:K00002]	3e-13	slr0942	COG0656	6e-14	ALDR_MOUSE	Acetylation;Multigenefamily;NADP;Oxidoreductase,Aldose reductase (EC 1.1.1.21) (AR) (Aldehyde reductase).	3e-10	GO_ID:46781	UNIPROT|P15121 SPTR:P15121 symbol:ALDR_HUMAN "Aldose reductase" [GO:0004032 "aldehyde reductase activity" evidence=TAS] [GO:0005489 "electron transporter activity" evidence=TAS] [GO:0005975 "carbohydrate metabolism" evidence=TAS] [GO:0005615 "extracellular space" evidence=TAS] PFAM:PF00248 InterPro:IPR001395 PRINTS:PR00069 ProDom:PD000288 PROSITE:PS00798 PROSITE:PS00062 PROSITE:PS00063 EMBL:X1541…	3e-10
Ljwgs_077486.1	1.11.1.4	E1.1.1.2, adh alcohol dehydrogenase (NADP+) [EC:1.1.1.2] [COG:COG0656] [GO:0008106]	syn:slr0942	aldehyde reductase [EC:1.1.1.2] [KO:K00002]	3e-13	slr0942	COG0656	6e-14	ALDR_MOUSE	Acetylation;Multigenefamily;NADP;Oxidoreductase,Aldose reductase (EC 1.1.1.21) (AR) (Aldehyde reductase).	3e-10	GO_ID:46781	UNIPROT|P15121 SPTR:P15121 symbol:ALDR_HUMAN "Aldose reductase" [GO:0004032 "aldehyde reductase activity" evidence=TAS] [GO:0005489 "electron transporter activity" evidence=TAS] [GO:0005975 "carbohydrate metabolism" evidence=TAS] [GO:0005615 "extracellular space" evidence=TAS] PFAM:PF00248 InterPro:IPR001395 PRINTS:PR00069 ProDom:PD000288 PROSITE:PS00798 PROSITE:PS00062 PROSITE:PS00063 EMBL:X1541…	3e-10
Ljwgs_077486.1	1.1.6.15	E1.1.1.21, AKR1 aldehyde reductase [EC:1.1.1.21] [COG:COG0656] [GO:0004032]	syn:slr0942	aldehyde reductase [EC:1.1.1.2] [KO:K00002]	3e-13	slr0942	COG0656	6e-14	ALDR_MOUSE	Acetylation;Multigenefamily;NADP;Oxidoreductase,Aldose reductase (EC 1.1.1.21) (AR) (Aldehyde reductase).	3e-10	GO_ID:46781	UNIPROT|P15121 SPTR:P15121 symbol:ALDR_HUMAN "Aldose reductase" [GO:0004032 "aldehyde reductase activity" evidence=TAS] [GO:0005489 "electron transporter activity" evidence=TAS] [GO:0005975 "carbohydrate metabolism" evidence=TAS] [GO:0005615 "extracellular space" evidence=TAS] PFAM:PF00248 InterPro:IPR001395 PRINTS:PR00069 ProDom:PD000288 PROSITE:PS00798 PROSITE:PS00062 PROSITE:PS00063 EMBL:X1541…	3e-10
Ljwgs_077486.1	1.1.4.27	E1.1.1.21, AKR1 aldehyde reductase [EC:1.1.1.21] [COG:COG0656] [GO:0004032]	syn:slr0942	aldehyde reductase [EC:1.1.1.2] [KO:K00002]	3e-13	slr0942	COG0656	6e-14	ALDR_MOUSE	Acetylation;Multigenefamily;NADP;Oxidoreductase,Aldose reductase (EC 1.1.1.21) (AR) (Aldehyde reductase).	3e-10	GO_ID:46781	UNIPROT|P15121 SPTR:P15121 symbol:ALDR_HUMAN "Aldose reductase" [GO:0004032 "aldehyde reductase activity" evidence=TAS] [GO:0005489 "electron transporter activity" evidence=TAS] [GO:0005975 "carbohydrate metabolism" evidence=TAS] [GO:0005615 "extracellular space" evidence=TAS] PFAM:PF00248 InterPro:IPR001395 PRINTS:PR00069 ProDom:PD000288 PROSITE:PS00798 PROSITE:PS00062 PROSITE:PS00063 EMBL:X1541…	3e-10
Ljwgs_077486.1	1.1.5.32	E1.1.1.21, AKR1 aldehyde reductase [EC:1.1.1.21] [COG:COG0656] [GO:0004032]	syn:slr0942	aldehyde reductase [EC:1.1.1.2] [KO:K00002]	3e-13	slr0942	COG0656	6e-14	ALDR_MOUSE	Acetylation;Multigenefamily;NADP;Oxidoreductase,Aldose reductase (EC 1.1.1.21) (AR) (Aldehyde reductase).	3e-10	GO_ID:46781	UNIPROT|P15121 SPTR:P15121 symbol:ALDR_HUMAN "Aldose reductase" [GO:0004032 "aldehyde reductase activity" evidence=TAS] [GO:0005489 "electron transporter activity" evidence=TAS] [GO:0005975 "carbohydrate metabolism" evidence=TAS] [GO:0005615 "extracellular space" evidence=TAS] PFAM:PF00248 InterPro:IPR001395 PRINTS:PR00069 ProDom:PD000288 PROSITE:PS00798 PROSITE:PS00062 PROSITE:PS00063 EMBL:X1541…	3e-10
Ljwgs_077486.1	1.3.9.3	E1.1.1.21, AKR1 aldehyde reductase [EC:1.1.1.21] [COG:COG0656] [GO:0004032]	syn:slr0942	aldehyde reductase [EC:1.1.1.2] [KO:K00002]	3e-13	slr0942	COG0656	6e-14	ALDR_MOUSE	Acetylation;Multigenefamily;NADP;Oxidoreductase,Aldose reductase (EC 1.1.1.21) (AR) (Aldehyde reductase).	3e-10	GO_ID:46781	UNIPROT|P15121 SPTR:P15121 symbol:ALDR_HUMAN "Aldose reductase" [GO:0004032 "aldehyde reductase activity" evidence=TAS] [GO:0005489 "electron transporter activity" evidence=TAS] [GO:0005975 "carbohydrate metabolism" evidence=TAS] [GO:0005615 "extracellular space" evidence=TAS] PFAM:PF00248 InterPro:IPR001395 PRINTS:PR00069 ProDom:PD000288 PROSITE:PS00798 PROSITE:PS00062 PROSITE:PS00063 EMBL:X1541…	3e-10
Ljwgs_077486.1	1.3.9.5	E1.1.1.2, adh alcohol dehydrogenase (NADP+) [EC:1.1.1.2] [COG:COG0656] [GO:0008106]	syn:slr0942	aldehyde reductase [EC:1.1.1.2] [KO:K00002]	3e-13	slr0942	COG0656	6e-14	ALDR_MOUSE	Acetylation;Multigenefamily;NADP;Oxidoreductase,Aldose reductase (EC 1.1.1.21) (AR) (Aldehyde reductase).	3e-10	GO_ID:46781	UNIPROT|P15121 SPTR:P15121 symbol:ALDR_HUMAN "Aldose reductase" [GO:0004032 "aldehyde reductase activity" evidence=TAS] [GO:0005489 "electron transporter activity" evidence=TAS] [GO:0005975 "carbohydrate metabolism" evidence=TAS] [GO:0005615 "extracellular space" evidence=TAS] PFAM:PF00248 InterPro:IPR001395 PRINTS:PR00069 ProDom:PD000288 PROSITE:PS00798 PROSITE:PS00062 PROSITE:PS00063 EMBL:X1541…	3e-10
chr4.CM0831.19.1	99.1.4.819	GO_ID:52279										GO_ID:52279	TAIR|gene:2141915 SPTR:O49726 symbol:AT4G18220.1 [GO:0005345 "purine transporter activity" evidence=ISS] InterPro:IPR004853 Pfam:PF03151 EMBL:AL161548 EMBL:AL021713 PIR:T04924 SPTR:O49726	9e-36
gi38194465	3.1.3.65	KUP KUP system potassium uptake protein [COG:COG3158] [TC:2.A.72]	ath:At2g40540	T2P4.11; potassium transporter, putative (KT2) [KO:K03549]	3e-133	XF1903	COG3158	9e-83	HAK17_ORYSA	Alternativesplicing;Glycoprotein;Iontransport;Membrane;Potassium;Potassiumtransport;Transmembrane;Transport,Probable potassium transporter 17 (OsHAK17).	0	GO_ID:32729	TAIR|gene:2185514 SPTR:Q9M7J9 symbol:AT5G14880.1 [GO:0015079 "potassium ion transporter activity" evidence=ISS] [GO:0006813 "potassium ion transport" evidence=IC] InterPro:IPR003855 Pfam:PF02705 InterPro:IPR010983 TIGRFAMs:TIGR00794 EMBL:AL391149 EMBL:AF129483 PIR:T51433 SPTR:Q9M7J9	3e-138
Ljwgs_119901.1	99.1.4.2200	GO_ID:46805										GO_ID:46805	TAIR|gene:2127192 SPTR:O82752 symbol:AT4G23030.1 [GO:0005215 "transporter activity" evidence=ISS] [GO:0016020 "membrane" evidence=ISS] InterPro:IPR002528 Pfam:PF01554 GO:GO:0016020 TIGRFAMs:TIGR00797 EMBL:AL161558 EMBL:AL031018 EMBL:AY082796 PIR:T05135 SPTR:O82752	1e-11
Ljwgs_027662.1	3.1.2.1.1	MFS.SP sugar porter, SP family	gox:GOX0649	sugar-proton symporter [KO:K03444]	5e-21	BS_ywtG	COG0477	2e-23	HEX6_RICCO	Membrane;Sugartransport;Symport;Transmembrane;Transport,Hexose carrier protein HEX6.	9e-22	GO_ID:30825	TAIR|gene:3437057 SPTR:Q9ZNS0 symbol:AT2G18480.1 [GO:0015144 "carbohydrate transporter activity" evidence=ISS] [GO:0005351 "sugar porter activity" evidence=ISS] [GO:0016020 "membrane" evidence=ISS] Interpro:IPR005829 InterPro:IPR007114 InterPro:IPR005828 InterPro:IPR003663 Pfam:PF00083 GO:GO:0016020 PRINTS:PR00171 PROSITE:PS50850 PROSITE:PS00216 PROSITE:PS00217 TIGRFAMs:TIGR00879 EMBL:AC006439 EM…	2e-52
Ljwgs_041356.1	3.1.1.38	ABC.MR putative ABC transport system ATP-binding protein [COG:COG1132 COG2274] [TC:3.A.1.21 3.A.1.106 3.A.1.110 3.A.1.112 3.A.1.113 3.A.1.117]	mmu:244562	Abcc12; ATP-binding cassette, sub-family C (CFTR/MRP), member 12 [KO:K05672]	3e-26	YDR135c	COG1132	9e-22	MRP5_HUMAN	ATP-binding;Glycoprotein;Membrane;Nucleotide-binding;Repeat;Transmembrane;Transport,Multidrug resistance-associated protein 5 (Multi-specific organic anion tranporter-C) (MOAT-C) (pABC11) (SMRP).	7e-25	GO_ID:14788	UNIPROT|O15440 SPTR:O15440 symbol:MRP5_HUMAN "Multidrug resistance-associated protein 5" [GO:0005524 "ATP binding" evidence=TAS] [GO:0008514 "organic anion transporter activity" evidence=TAS] [GO:0015239 "multidrug transporter activity" evidence=NR] [GO:0006810 "transport" evidence=TAS] [GO:0005624 "membrane fraction" evidence=IDA] [GO:0005887 "integral to plasma membrane" evidence=TAS] InterPro:…	3e-25
Ljwgs_041356.1	3.1.1.32.10	ABCC12 ATP-binding cassette, subfamily C (CFTR/MRP), member 12	mmu:244562	Abcc12; ATP-binding cassette, sub-family C (CFTR/MRP), member 12 [KO:K05672]	3e-26	YDR135c	COG1132	9e-22	MRP5_HUMAN	ATP-binding;Glycoprotein;Membrane;Nucleotide-binding;Repeat;Transmembrane;Transport,Multidrug resistance-associated protein 5 (Multi-specific organic anion tranporter-C) (MOAT-C) (pABC11) (SMRP).	7e-25	GO_ID:14788	UNIPROT|O15440 SPTR:O15440 symbol:MRP5_HUMAN "Multidrug resistance-associated protein 5" [GO:0005524 "ATP binding" evidence=TAS] [GO:0008514 "organic anion transporter activity" evidence=TAS] [GO:0015239 "multidrug transporter activity" evidence=NR] [GO:0006810 "transport" evidence=TAS] [GO:0005624 "membrane fraction" evidence=IDA] [GO:0005887 "integral to plasma membrane" evidence=TAS] InterPro:…	3e-25
Ljwgs_041356.1	3.1.1.33	ABCC-BAC ATP-binding casette, subfamily C, bacterial [COG:COG4988 COG4987 COG1132 COG2274] [TC:3.A.1.110 3.A.1.112]	mmu:244562	Abcc12; ATP-binding cassette, sub-family C (CFTR/MRP), member 12 [KO:K05672]	3e-26	YDR135c	COG1132	9e-22	MRP5_HUMAN	ATP-binding;Glycoprotein;Membrane;Nucleotide-binding;Repeat;Transmembrane;Transport,Multidrug resistance-associated protein 5 (Multi-specific organic anion tranporter-C) (MOAT-C) (pABC11) (SMRP).	7e-25	GO_ID:14788	UNIPROT|O15440 SPTR:O15440 symbol:MRP5_HUMAN "Multidrug resistance-associated protein 5" [GO:0005524 "ATP binding" evidence=TAS] [GO:0008514 "organic anion transporter activity" evidence=TAS] [GO:0015239 "multidrug transporter activity" evidence=NR] [GO:0006810 "transport" evidence=TAS] [GO:0005624 "membrane fraction" evidence=IDA] [GO:0005887 "integral to plasma membrane" evidence=TAS] InterPro:…	3e-25
Ljwgs_041356.1	3.1.1.31.13	ABCB-BAC ATP-binding casette, subfamily B, bacterial [COG:COG1132 COG2274 COG5265] [TC:3.A.1.21 3.A.1.106 3.A.1.109 3.A.1.117]	mmu:244562	Abcc12; ATP-binding cassette, sub-family C (CFTR/MRP), member 12 [KO:K05672]	3e-26	YDR135c	COG1132	9e-22	MRP5_HUMAN	ATP-binding;Glycoprotein;Membrane;Nucleotide-binding;Repeat;Transmembrane;Transport,Multidrug resistance-associated protein 5 (Multi-specific organic anion tranporter-C) (MOAT-C) (pABC11) (SMRP).	7e-25	GO_ID:14788	UNIPROT|O15440 SPTR:O15440 symbol:MRP5_HUMAN "Multidrug resistance-associated protein 5" [GO:0005524 "ATP binding" evidence=TAS] [GO:0008514 "organic anion transporter activity" evidence=TAS] [GO:0015239 "multidrug transporter activity" evidence=NR] [GO:0006810 "transport" evidence=TAS] [GO:0005624 "membrane fraction" evidence=IDA] [GO:0005887 "integral to plasma membrane" evidence=TAS] InterPro:…	3e-25
Ljwgs_143580.1	3.1.2.1.5	SLC2A1, GLUT1 solute carrier family 2 (facilitated glucose transporter), member 1	hsa:6513	SLC2A1; solute carrier family 2 (facilitated glucose transporter), member 1 [KO:K07299]	9e-10	ZaraE	COG0477	6e-10	GTR1_RABIT	Glycoprotein;Membrane;Multigenefamily;Sugartransport;Transmembrane;Transport,Solute carrier family 2, facilitated glucose transporter member 1 (Glucose transporter type 1, erythrocyte/brain).	5e-10	GO_ID:6634	TAIR|gene:2115414 SPTR:O23213 symbol:AT4G36670.1 [GO:0015144 "carbohydrate transporter activity" evidence=ISS] [GO:0005351 "sugar porter activity" evidence=ISS] [GO:0016020 "membrane" evidence=ISS] Interpro:IPR005829 InterPro:IPR007114 InterPro:IPR005828 InterPro:IPR003663 Pfam:PF00083 GO:GO:0016020 PRINTS:PR00171 PROSITE:PS50850 PROSITE:PS00216 TIGRFAMs:TIGR00879 EMBL:AL161589 EMBL:Z99708 PIR:A8…	2e-40
Ljwgs_143580.1	3.2.12.46	SLC2A1, GLUT1 solute carrier family 2 (facilitated glucose transporter), member 1 [GO:0005355] [TC:2.A.1.1]	hsa:6513	SLC2A1; solute carrier family 2 (facilitated glucose transporter), member 1 [KO:K07299]	9e-10	ZaraE	COG0477	6e-10	GTR1_RABIT	Glycoprotein;Membrane;Multigenefamily;Sugartransport;Transmembrane;Transport,Solute carrier family 2, facilitated glucose transporter member 1 (Glucose transporter type 1, erythrocyte/brain).	5e-10	GO_ID:6634	TAIR|gene:2115414 SPTR:O23213 symbol:AT4G36670.1 [GO:0015144 "carbohydrate transporter activity" evidence=ISS] [GO:0005351 "sugar porter activity" evidence=ISS] [GO:0016020 "membrane" evidence=ISS] Interpro:IPR005829 InterPro:IPR007114 InterPro:IPR005828 InterPro:IPR003663 Pfam:PF00083 GO:GO:0016020 PRINTS:PR00171 PROSITE:PS50850 PROSITE:PS00216 TIGRFAMs:TIGR00879 EMBL:AL161589 EMBL:Z99708 PIR:A8…	2e-40
chr2.TM0610.20	99.1.4.7459	GO_ID:37785							SUT35_ARATH	Membrane;Multigenefamily;Sulfatetransport;Symport;Transmembrane;Transport,Probable sulfate transporter 3.5.	1e-22	GO_ID:37785	TAIR|gene:2132332 SPTR:O04289 symbol:AT4G02700 [GO:0015116 "sulfate transporter activity" evidence=ISS] InterPro:IPR001902 Pfam:PF00916 InterPro:IPR002645 Pfam:PF01740 TIGRFAMs:TIGR00815 PROSITE:PS01130 PROSITE:PS50801 EMBL:AC002330 EMBL:AL161495 EMBL:AB004060 PIR:T01079 GeneFarm:2358 SPTR:O04289	1e-17
chr2.TM0610.20	99.1.3.2.4171	SUT35_ARATH							SUT35_ARATH	Membrane;Multigenefamily;Sulfatetransport;Symport;Transmembrane;Transport,Probable sulfate transporter 3.5.	1e-22	GO_ID:37785	TAIR|gene:2132332 SPTR:O04289 symbol:AT4G02700 [GO:0015116 "sulfate transporter activity" evidence=ISS] InterPro:IPR001902 Pfam:PF00916 InterPro:IPR002645 Pfam:PF01740 TIGRFAMs:TIGR00815 PROSITE:PS01130 PROSITE:PS50801 EMBL:AC002330 EMBL:AL161495 EMBL:AB004060 PIR:T01079 GeneFarm:2358 SPTR:O04289	1e-17
TM0936.8	99.1.4.4029	GO_ID:15911							S40A1_HUMAN	Diseasemutation;Glycoprotein;Iontransport;Iron;Irontransport;Membrane;Polymorphism;Transmembrane;Transport,Solute carrier family 40 member 1 (Ferroportin-1) (Iron-regulated transporter 1).	2e-41	GO_ID:15911	TAIR|gene:2057221 SPTR:O80905 symbol:AT2G38460.1 [GO:0005215 "transporter activity" evidence=ISS] InterPro:IPR009716 Pfam:PF06963 EMBL:AC004683 PIR:T02499 SPTR:O80905	3e-101
TM0936.8	99.1.3.2.3433	S40A1_HUMAN							S40A1_HUMAN	Diseasemutation;Glycoprotein;Iontransport;Iron;Irontransport;Membrane;Polymorphism;Transmembrane;Transport,Solute carrier family 40 member 1 (Ferroportin-1) (Iron-regulated transporter 1).	2e-41	GO_ID:15911	TAIR|gene:2057221 SPTR:O80905 symbol:AT2G38460.1 [GO:0005215 "transporter activity" evidence=ISS] InterPro:IPR009716 Pfam:PF06963 EMBL:AC004683 PIR:T02499 SPTR:O80905	3e-101
Ljwgs_025080.1	3.1.3.65	KUP KUP system potassium uptake protein [COG:COG3158] [TC:2.A.72]	ath:At2g40540	T2P4.11; potassium transporter, putative (KT2) [KO:K03549]	4e-168	Zkup	COG3158	3e-56	POT6_ARATH	Iontransport;Membrane;Multigenefamily;Potassium;Potassiumtransport;Transmembrane;Transport,Potassium transporter 6 (AtPOT6) (AtHAK6).	0	GO_ID:13250	TAIR|gene:2016138 SPTR:Q8W4I4 symbol:AT1G70300.1 [GO:0015079 "potassium ion transporter activity" evidence=ISS] [GO:0006813 "potassium ion transport" evidence=IC] InterPro:IPR003855 Pfam:PF02705 InterPro:IPR010983 TIGRFAMs:TIGR00794 EMBL:AC003671 EMBL:AY062542 EMBL:AY093328 EMBL:AF129482 PIR:T01493 SPTR:Q8W4I4	0
chr6.CM0420.46	1.11.1.3	E3.1.1.17 gluconolactonase [EC:3.1.1.17] [COG:COG3386] [GO:0004341]	bja:blr7869	ABC transporter permease protein [KO:K02057]	8e-33	PA1293	COG3386	7e-48	APMAP_MOUSE	Glycoprotein;Membrane;Signal-anchor;Transmembrane,Adipocyte plasma membrane-associated protein (Protein DD16).	5e-33	GO_ID:50464	TAIR|gene:2081829 SPTR:Q9SD07 symbol:AT3G51420.1 [GO:0009821 "alkaloid biosynthesis" evidence=ISS] [GO:0016844 "strictosidine synthase activity" evidence=ISS] InterPro:IPR004141 Pfam:PF03088 GO:GO:0009058 EMBL:AL133452 EMBL:AY087809 PIR:T45773 SPTR:Q9SD07	2e-33
chr6.CM0420.46	3.1.1.11.2	ABC.SS.P simple sugar transport system permease protein [COG:COG1172 COG1079] [TC:3.A.1.2]	bja:blr7869	ABC transporter permease protein [KO:K02057]	8e-33	PA1293	COG3386	7e-48	APMAP_MOUSE	Glycoprotein;Membrane;Signal-anchor;Transmembrane,Adipocyte plasma membrane-associated protein (Protein DD16).	5e-33	GO_ID:50464	TAIR|gene:2081829 SPTR:Q9SD07 symbol:AT3G51420.1 [GO:0009821 "alkaloid biosynthesis" evidence=ISS] [GO:0016844 "strictosidine synthase activity" evidence=ISS] InterPro:IPR004141 Pfam:PF03088 GO:GO:0009058 EMBL:AL133452 EMBL:AY087809 PIR:T45773 SPTR:Q9SD07	2e-33
chr6.CM0420.46	1.1.3.25	E3.1.1.17 gluconolactonase [EC:3.1.1.17] [COG:COG3386] [GO:0004341]	bja:blr7869	ABC transporter permease protein [KO:K02057]	8e-33	PA1293	COG3386	7e-48	APMAP_MOUSE	Glycoprotein;Membrane;Signal-anchor;Transmembrane,Adipocyte plasma membrane-associated protein (Protein DD16).	5e-33	GO_ID:50464	TAIR|gene:2081829 SPTR:Q9SD07 symbol:AT3G51420.1 [GO:0009821 "alkaloid biosynthesis" evidence=ISS] [GO:0016844 "strictosidine synthase activity" evidence=ISS] InterPro:IPR004141 Pfam:PF03088 GO:GO:0009058 EMBL:AL133452 EMBL:AY087809 PIR:T45773 SPTR:Q9SD07	2e-33
chr6.CM0420.46	1.10.1.8	E4.3.3.2 strictosidine synthase [EC:4.3.3.2] [GO:0016844]	bja:blr7869	ABC transporter permease protein [KO:K02057]	8e-33	PA1293	COG3386	7e-48	APMAP_MOUSE	Glycoprotein;Membrane;Signal-anchor;Transmembrane,Adipocyte plasma membrane-associated protein (Protein DD16).	5e-33	GO_ID:50464	TAIR|gene:2081829 SPTR:Q9SD07 symbol:AT3G51420.1 [GO:0009821 "alkaloid biosynthesis" evidence=ISS] [GO:0016844 "strictosidine synthase activity" evidence=ISS] InterPro:IPR004141 Pfam:PF03088 GO:GO:0009058 EMBL:AL133452 EMBL:AY087809 PIR:T45773 SPTR:Q9SD07	2e-33
chr6.CM0420.46	1.1.7.11	E3.1.1.17 gluconolactonase [EC:3.1.1.17] [COG:COG3386] [GO:0004341]	bja:blr7869	ABC transporter permease protein [KO:K02057]	8e-33	PA1293	COG3386	7e-48	APMAP_MOUSE	Glycoprotein;Membrane;Signal-anchor;Transmembrane,Adipocyte plasma membrane-associated protein (Protein DD16).	5e-33	GO_ID:50464	TAIR|gene:2081829 SPTR:Q9SD07 symbol:AT3G51420.1 [GO:0009821 "alkaloid biosynthesis" evidence=ISS] [GO:0016844 "strictosidine synthase activity" evidence=ISS] InterPro:IPR004141 Pfam:PF03088 GO:GO:0009058 EMBL:AL133452 EMBL:AY087809 PIR:T45773 SPTR:Q9SD07	2e-33
chr6.CM0420.46	1.10.5.1	E4.3.3.2 strictosidine synthase [EC:4.3.3.2] [GO:0016844]	bja:blr7869	ABC transporter permease protein [KO:K02057]	8e-33	PA1293	COG3386	7e-48	APMAP_MOUSE	Glycoprotein;Membrane;Signal-anchor;Transmembrane,Adipocyte plasma membrane-associated protein (Protein DD16).	5e-33	GO_ID:50464	TAIR|gene:2081829 SPTR:Q9SD07 symbol:AT3G51420.1 [GO:0009821 "alkaloid biosynthesis" evidence=ISS] [GO:0016844 "strictosidine synthase activity" evidence=ISS] InterPro:IPR004141 Pfam:PF03088 GO:GO:0009058 EMBL:AL133452 EMBL:AY087809 PIR:T45773 SPTR:Q9SD07	2e-33
Ljwgs_101266.1	99.1.4.8100	GO_ID:22085										GO_ID:22085	TIGR_CMR|BA2680 SPTR:Q81PW2 symbol:BA2680 "oxalate:formate antiporter, putative" [GO:0006810 "transport" evidence=ISS] [GO:0015499 "formate transporter activity" evidence=ISS] Pfam:PF07690 InterPro:IPR007114 GO:GO:0006810 PROSITE:PS50850 InterPro:IPR011701 EMBL:AE017334 EMBL:AE017225 EMBL:AE017032 TIGR:BA2680 TIGR:GBAA2680 SPTR:Q81PW2	7e-09
Ljwgs_020466.1	1.1.11.29	E1.1.1.21, AKR1 aldehyde reductase [EC:1.1.1.21] [COG:COG0656] [GO:0004032]	hsa:10327	AKR1A1; aldo-keto reductase family 1, member A1 (aldehyde reductase) [EC:1.1.1.2] [KO:K00002]	1e-19	YDR368w	COG0656	1e-18	ALDR_HORVU	NADP;Oxidoreductase,Aldose reductase (EC 1.1.1.21) (AR) (Aldehyde reductase).	2e-24	GO_ID:540	UNIPROT|P14550 SPTR:P14550 symbol:AK1A1_HUMAN "Alcohol dehydrogenase" [GO:0004032 "aldehyde reductase activity" evidence=TAS] [GO:0005489 "electron transporter activity" evidence=TAS] [GO:0005515 "protein binding" evidence=IPI] [GO:0006006 "glucose metabolism" evidence=TAS] [GO:0006081 "aldehyde metabolism" evidence=TAS] PFAM:PF00248 InterPro:IPR001395 PRINTS:PR00069 ProDom:PD000288 PROSITE:PS007…	3e-20
Ljwgs_020466.1	1.1.1.19	E1.1.1.2, adh alcohol dehydrogenase (NADP+) [EC:1.1.1.2] [COG:COG0656] [GO:0008106]	hsa:10327	AKR1A1; aldo-keto reductase family 1, member A1 (aldehyde reductase) [EC:1.1.1.2] [KO:K00002]	1e-19	YDR368w	COG0656	1e-18	ALDR_HORVU	NADP;Oxidoreductase,Aldose reductase (EC 1.1.1.21) (AR) (Aldehyde reductase).	2e-24	GO_ID:540	UNIPROT|P14550 SPTR:P14550 symbol:AK1A1_HUMAN "Alcohol dehydrogenase" [GO:0004032 "aldehyde reductase activity" evidence=TAS] [GO:0005489 "electron transporter activity" evidence=TAS] [GO:0005515 "protein binding" evidence=IPI] [GO:0006006 "glucose metabolism" evidence=TAS] [GO:0006081 "aldehyde metabolism" evidence=TAS] PFAM:PF00248 InterPro:IPR001395 PRINTS:PR00069 ProDom:PD000288 PROSITE:PS007…	3e-20
Ljwgs_020466.1	1.11.1.4	E1.1.1.2, adh alcohol dehydrogenase (NADP+) [EC:1.1.1.2] [COG:COG0656] [GO:0008106]	hsa:10327	AKR1A1; aldo-keto reductase family 1, member A1 (aldehyde reductase) [EC:1.1.1.2] [KO:K00002]	1e-19	YDR368w	COG0656	1e-18	ALDR_HORVU	NADP;Oxidoreductase,Aldose reductase (EC 1.1.1.21) (AR) (Aldehyde reductase).	2e-24	GO_ID:540	UNIPROT|P14550 SPTR:P14550 symbol:AK1A1_HUMAN "Alcohol dehydrogenase" [GO:0004032 "aldehyde reductase activity" evidence=TAS] [GO:0005489 "electron transporter activity" evidence=TAS] [GO:0005515 "protein binding" evidence=IPI] [GO:0006006 "glucose metabolism" evidence=TAS] [GO:0006081 "aldehyde metabolism" evidence=TAS] PFAM:PF00248 InterPro:IPR001395 PRINTS:PR00069 ProDom:PD000288 PROSITE:PS007…	3e-20
Ljwgs_020466.1	1.1.6.15	E1.1.1.21, AKR1 aldehyde reductase [EC:1.1.1.21] [COG:COG0656] [GO:0004032]	hsa:10327	AKR1A1; aldo-keto reductase family 1, member A1 (aldehyde reductase) [EC:1.1.1.2] [KO:K00002]	1e-19	YDR368w	COG0656	1e-18	ALDR_HORVU	NADP;Oxidoreductase,Aldose reductase (EC 1.1.1.21) (AR) (Aldehyde reductase).	2e-24	GO_ID:540	UNIPROT|P14550 SPTR:P14550 symbol:AK1A1_HUMAN "Alcohol dehydrogenase" [GO:0004032 "aldehyde reductase activity" evidence=TAS] [GO:0005489 "electron transporter activity" evidence=TAS] [GO:0005515 "protein binding" evidence=IPI] [GO:0006006 "glucose metabolism" evidence=TAS] [GO:0006081 "aldehyde metabolism" evidence=TAS] PFAM:PF00248 InterPro:IPR001395 PRINTS:PR00069 ProDom:PD000288 PROSITE:PS007…	3e-20
Ljwgs_020466.1	1.1.4.27	E1.1.1.21, AKR1 aldehyde reductase [EC:1.1.1.21] [COG:COG0656] [GO:0004032]	hsa:10327	AKR1A1; aldo-keto reductase family 1, member A1 (aldehyde reductase) [EC:1.1.1.2] [KO:K00002]	1e-19	YDR368w	COG0656	1e-18	ALDR_HORVU	NADP;Oxidoreductase,Aldose reductase (EC 1.1.1.21) (AR) (Aldehyde reductase).	2e-24	GO_ID:540	UNIPROT|P14550 SPTR:P14550 symbol:AK1A1_HUMAN "Alcohol dehydrogenase" [GO:0004032 "aldehyde reductase activity" evidence=TAS] [GO:0005489 "electron transporter activity" evidence=TAS] [GO:0005515 "protein binding" evidence=IPI] [GO:0006006 "glucose metabolism" evidence=TAS] [GO:0006081 "aldehyde metabolism" evidence=TAS] PFAM:PF00248 InterPro:IPR001395 PRINTS:PR00069 ProDom:PD000288 PROSITE:PS007…	3e-20
Ljwgs_020466.1	1.1.5.32	E1.1.1.21, AKR1 aldehyde reductase [EC:1.1.1.21] [COG:COG0656] [GO:0004032]	hsa:10327	AKR1A1; aldo-keto reductase family 1, member A1 (aldehyde reductase) [EC:1.1.1.2] [KO:K00002]	1e-19	YDR368w	COG0656	1e-18	ALDR_HORVU	NADP;Oxidoreductase,Aldose reductase (EC 1.1.1.21) (AR) (Aldehyde reductase).	2e-24	GO_ID:540	UNIPROT|P14550 SPTR:P14550 symbol:AK1A1_HUMAN "Alcohol dehydrogenase" [GO:0004032 "aldehyde reductase activity" evidence=TAS] [GO:0005489 "electron transporter activity" evidence=TAS] [GO:0005515 "protein binding" evidence=IPI] [GO:0006006 "glucose metabolism" evidence=TAS] [GO:0006081 "aldehyde metabolism" evidence=TAS] PFAM:PF00248 InterPro:IPR001395 PRINTS:PR00069 ProDom:PD000288 PROSITE:PS007…	3e-20
Ljwgs_020466.1	1.3.9.3	E1.1.1.21, AKR1 aldehyde reductase [EC:1.1.1.21] [COG:COG0656] [GO:0004032]	hsa:10327	AKR1A1; aldo-keto reductase family 1, member A1 (aldehyde reductase) [EC:1.1.1.2] [KO:K00002]	1e-19	YDR368w	COG0656	1e-18	ALDR_HORVU	NADP;Oxidoreductase,Aldose reductase (EC 1.1.1.21) (AR) (Aldehyde reductase).	2e-24	GO_ID:540	UNIPROT|P14550 SPTR:P14550 symbol:AK1A1_HUMAN "Alcohol dehydrogenase" [GO:0004032 "aldehyde reductase activity" evidence=TAS] [GO:0005489 "electron transporter activity" evidence=TAS] [GO:0005515 "protein binding" evidence=IPI] [GO:0006006 "glucose metabolism" evidence=TAS] [GO:0006081 "aldehyde metabolism" evidence=TAS] PFAM:PF00248 InterPro:IPR001395 PRINTS:PR00069 ProDom:PD000288 PROSITE:PS007…	3e-20
Ljwgs_020466.1	1.3.9.5	E1.1.1.2, adh alcohol dehydrogenase (NADP+) [EC:1.1.1.2] [COG:COG0656] [GO:0008106]	hsa:10327	AKR1A1; aldo-keto reductase family 1, member A1 (aldehyde reductase) [EC:1.1.1.2] [KO:K00002]	1e-19	YDR368w	COG0656	1e-18	ALDR_HORVU	NADP;Oxidoreductase,Aldose reductase (EC 1.1.1.21) (AR) (Aldehyde reductase).	2e-24	GO_ID:540	UNIPROT|P14550 SPTR:P14550 symbol:AK1A1_HUMAN "Alcohol dehydrogenase" [GO:0004032 "aldehyde reductase activity" evidence=TAS] [GO:0005489 "electron transporter activity" evidence=TAS] [GO:0005515 "protein binding" evidence=IPI] [GO:0006006 "glucose metabolism" evidence=TAS] [GO:0006081 "aldehyde metabolism" evidence=TAS] PFAM:PF00248 InterPro:IPR001395 PRINTS:PR00069 ProDom:PD000288 PROSITE:PS007…	3e-20
Ljwgs_072298.1	3.1.1.38	ABC.MR putative ABC transport system ATP-binding protein [COG:COG1132 COG2274] [TC:3.A.1.21 3.A.1.106 3.A.1.110 3.A.1.112 3.A.1.113 3.A.1.117]	ddi:DDB0201629	abcB3; ABC transporter B family protein [KO:K05658]	2e-92	CC3274	COG1132	2e-61	MDR1_CRIGR	ATP-binding;Glycoprotein;Membrane;Multigenefamily;Nucleotide-binding;Repeat;Transmembrane;Transport,Multidrug resistance protein 1 (P-glycoprotein 1).	3e-85	GO_ID:15959	TAIR|gene:2041433 SPTR:O80725 symbol:AT2G47000.1 [GO:0042626 "ATPase activity, coupled to transmembrane movement of substances" evidence=ISS] InterPro:IPR003593 InterPro:IPR003439 InterPro:IPR001140 Pfam:PF00664 Pfam:PF00005 InterPro:IPR011527 Prosite:PS00211 SMART:SM00382 ProDom:PD000006 PROSITE:PS50893 GO:GO:0006810 PROSITE:PS50929 HSSP:P08716 EMBL:AC004411 PIR:T02187 SPTR:O80725	4e-144
Ljwgs_072298.1	3.3.10.106	ABCB1 ATP-binding cassette, subfamily B (MDR/TAP), member 1 [TC:3.A.1.201 3.A.1.209]	ddi:DDB0201629	abcB3; ABC transporter B family protein [KO:K05658]	2e-92	CC3274	COG1132	2e-61	MDR1_CRIGR	ATP-binding;Glycoprotein;Membrane;Multigenefamily;Nucleotide-binding;Repeat;Transmembrane;Transport,Multidrug resistance protein 1 (P-glycoprotein 1).	3e-85	GO_ID:15959	TAIR|gene:2041433 SPTR:O80725 symbol:AT2G47000.1 [GO:0042626 "ATPase activity, coupled to transmembrane movement of substances" evidence=ISS] InterPro:IPR003593 InterPro:IPR003439 InterPro:IPR001140 Pfam:PF00664 Pfam:PF00005 InterPro:IPR011527 Prosite:PS00211 SMART:SM00382 ProDom:PD000006 PROSITE:PS50893 GO:GO:0006810 PROSITE:PS50929 HSSP:P08716 EMBL:AC004411 PIR:T02187 SPTR:O80725	4e-144
Ljwgs_072298.1	3.1.1.33	ABCC-BAC ATP-binding casette, subfamily C, bacterial [COG:COG4988 COG4987 COG1132 COG2274] [TC:3.A.1.110 3.A.1.112]	ddi:DDB0201629	abcB3; ABC transporter B family protein [KO:K05658]	2e-92	CC3274	COG1132	2e-61	MDR1_CRIGR	ATP-binding;Glycoprotein;Membrane;Multigenefamily;Nucleotide-binding;Repeat;Transmembrane;Transport,Multidrug resistance protein 1 (P-glycoprotein 1).	3e-85	GO_ID:15959	TAIR|gene:2041433 SPTR:O80725 symbol:AT2G47000.1 [GO:0042626 "ATPase activity, coupled to transmembrane movement of substances" evidence=ISS] InterPro:IPR003593 InterPro:IPR003439 InterPro:IPR001140 Pfam:PF00664 Pfam:PF00005 InterPro:IPR011527 Prosite:PS00211 SMART:SM00382 ProDom:PD000006 PROSITE:PS50893 GO:GO:0006810 PROSITE:PS50929 HSSP:P08716 EMBL:AC004411 PIR:T02187 SPTR:O80725	4e-144
Ljwgs_072298.1	3.1.1.31.6	ABCB1 ATP-binding cassette, subfamily B (MDR/TAP), member 1	ddi:DDB0201629	abcB3; ABC transporter B family protein [KO:K05658]	2e-92	CC3274	COG1132	2e-61	MDR1_CRIGR	ATP-binding;Glycoprotein;Membrane;Multigenefamily;Nucleotide-binding;Repeat;Transmembrane;Transport,Multidrug resistance protein 1 (P-glycoprotein 1).	3e-85	GO_ID:15959	TAIR|gene:2041433 SPTR:O80725 symbol:AT2G47000.1 [GO:0042626 "ATPase activity, coupled to transmembrane movement of substances" evidence=ISS] InterPro:IPR003593 InterPro:IPR003439 InterPro:IPR001140 Pfam:PF00664 Pfam:PF00005 InterPro:IPR011527 Prosite:PS00211 SMART:SM00382 ProDom:PD000006 PROSITE:PS50893 GO:GO:0006810 PROSITE:PS50929 HSSP:P08716 EMBL:AC004411 PIR:T02187 SPTR:O80725	4e-144
Ljwgs_072298.1	3.1.1.31.13	ABCB-BAC ATP-binding casette, subfamily B, bacterial [COG:COG1132 COG2274 COG5265] [TC:3.A.1.21 3.A.1.106 3.A.1.109 3.A.1.117]	ddi:DDB0201629	abcB3; ABC transporter B family protein [KO:K05658]	2e-92	CC3274	COG1132	2e-61	MDR1_CRIGR	ATP-binding;Glycoprotein;Membrane;Multigenefamily;Nucleotide-binding;Repeat;Transmembrane;Transport,Multidrug resistance protein 1 (P-glycoprotein 1).	3e-85	GO_ID:15959	TAIR|gene:2041433 SPTR:O80725 symbol:AT2G47000.1 [GO:0042626 "ATPase activity, coupled to transmembrane movement of substances" evidence=ISS] InterPro:IPR003593 InterPro:IPR003439 InterPro:IPR001140 Pfam:PF00664 Pfam:PF00005 InterPro:IPR011527 Prosite:PS00211 SMART:SM00382 ProDom:PD000006 PROSITE:PS50893 GO:GO:0006810 PROSITE:PS50929 HSSP:P08716 EMBL:AC004411 PIR:T02187 SPTR:O80725	4e-144
TM1569.3	3.1.3.22	TC.POT proton-dependent oligopeptide transporter, POT family [COG:COG3104] [TC:2.A.17]	rno:246280	Slc15a4; peptide/histidine transporter [KO:K03305]	3e-46	YKR093w	COG3104	3e-25	PTR2_ARATH	Membrane;Peptidetransport;Proteintransport;Transmembrane;Transport,Peptide transporter PTR2 (Histidine transporting protein).	9e-179	GO_ID:37292	TAIR|gene:2080234 SPTR:Q9M390 symbol:AT3G54140.1 [GO:0005215 "transporter activity" evidence=ISS] [GO:0006857 "oligopeptide transport" evidence=ISS] [GO:0016020 "membrane" evidence=ISS] InterPro:IPR000109 Pfam:PF00854 GO:GO:0006810 GO:GO:0016020 PROSITE:PS01022 PROSITE:PS01023 EMBL:AL132957 EMBL:AY084773 EMBL:AF360155 EMBL:AY113884 PIR:T47573 SPTR:Q9M390	0
chr2.TM0610.20.1	99.1.4.7459	GO_ID:37785							SUT35_ARATH	Membrane;Multigenefamily;Sulfatetransport;Symport;Transmembrane;Transport,Probable sulfate transporter 3.5.	4e-21	GO_ID:37785	TAIR|gene:2132332 SPTR:O04289 symbol:AT4G02700 [GO:0015116 "sulfate transporter activity" evidence=ISS] InterPro:IPR001902 Pfam:PF00916 InterPro:IPR002645 Pfam:PF01740 TIGRFAMs:TIGR00815 PROSITE:PS01130 PROSITE:PS50801 EMBL:AC002330 EMBL:AL161495 EMBL:AB004060 PIR:T01079 GeneFarm:2358 SPTR:O04289	1e-19
chr2.TM0610.20.1	99.1.3.2.4171	SUT35_ARATH							SUT35_ARATH	Membrane;Multigenefamily;Sulfatetransport;Symport;Transmembrane;Transport,Probable sulfate transporter 3.5.	4e-21	GO_ID:37785	TAIR|gene:2132332 SPTR:O04289 symbol:AT4G02700 [GO:0015116 "sulfate transporter activity" evidence=ISS] InterPro:IPR001902 Pfam:PF00916 InterPro:IPR002645 Pfam:PF01740 TIGRFAMs:TIGR00815 PROSITE:PS01130 PROSITE:PS50801 EMBL:AC002330 EMBL:AL161495 EMBL:AB004060 PIR:T01079 GeneFarm:2358 SPTR:O04289	1e-19
Ljwgs_018132.1	3.1.3.53	TC.SULP sulfate permease, SulP family [COG:COG0659] [TC:2.A.53]	ago:AGR077C	AGR077Cp; syntenic homolog of Saccharomyces cerevisiae YLR092W (SUL2) [KO:K03321]	4e-24	PA0029	COG0659	1e-24	SUT3_STYHA	Membrane;Multigenefamily;Transmembrane;Transport,Low affinity sulphate transporter 3.	1e-117	GO_ID:32237	TAIR|gene:2138560 SPTR:Q9SAY1 symbol:AT4G08620 [GO:0015116 "sulfate transporter activity" evidence=ISS] InterPro:IPR001902 Pfam:PF00916 InterPro:IPR002645 Pfam:PF01740 TIGRFAMs:TIGR00815 PROSITE:PS01130 PROSITE:PS50801 EMBL:AL161512 EMBL:AC002983 EMBL:AB018695 PIR:T00946 PIR:T51839 GeneFarm:2354 SPTR:Q9SAY1	4e-89
Ljwgs_022143.1	99.1.4.7983	GO_ID:7945							OPT9_ARATH	Membrane;Peptidetransport;Proteintransport;Transmembrane;Transport,Probable oligopeptide transporter 9 (AtOPT9).	9e-119	GO_ID:7945	TAIR|gene:2137726 SPTR:Q9T095 symbol:AT4G27730.1 [GO:0015198 "oligopeptide transporter activity" evidence=ISS] Pfam:PF03169 InterPro:IPR004813 TIGRFAMs:TIGR00728 InterPro:IPR004648 TIGRFAMs:TIGR00727 EMBL:AL161571 EMBL:AL035602 EMBL:AY142525 PIR:T05878 SPTR:Q9T095	1e-118
Ljwgs_022143.1	99.1.3.2.3950	OPT9_ARATH							OPT9_ARATH	Membrane;Peptidetransport;Proteintransport;Transmembrane;Transport,Probable oligopeptide transporter 9 (AtOPT9).	9e-119	GO_ID:7945	TAIR|gene:2137726 SPTR:Q9T095 symbol:AT4G27730.1 [GO:0015198 "oligopeptide transporter activity" evidence=ISS] Pfam:PF03169 InterPro:IPR004813 TIGRFAMs:TIGR00728 InterPro:IPR004648 TIGRFAMs:TIGR00727 EMBL:AL161571 EMBL:AL035602 EMBL:AY142525 PIR:T05878 SPTR:Q9T095	1e-118
chr1.CM1409.39.1	3.1.3.61	TC.MATE multidrug resistance protein, MATE family [COG:COG0534] [TC:2.A.66.1]	bba:Bd2342	mate efflux family protein [KO:K03327]	3e-10	YDR338c	COG0534	2e-14	TT12_ARATH	Flavonoidbiosynthesis;Membrane;Repeat;Transmembrane;Transport;Vacuole,TRANSPARENT TESTA 12 protein.	1e-60	GO_ID:49665	TAIR|gene:2206959 SPTR:Q8W488 symbol:AT1G33110.1 [GO:0005215 "transporter activity" evidence=ISS] [GO:0016020 "membrane" evidence=ISS] InterPro:IPR002528 Pfam:PF01554 GO:GO:0016020 TIGRFAMs:TIGR00797 EMBL:AY062756 EMBL:AY114687 SPTR:Q8W488	2e-99
TM0445.37	3.1.3.65	KUP KUP system potassium uptake protein [COG:COG3158] [TC:2.A.72]	ath:At2g40540	T2P4.11; potassium transporter, putative (KT2) [KO:K03549]	1e-161	mll1417	COG3158	3e-46	HAK7_ORYSA	Glycoprotein;Iontransport;Membrane;Potassium;Potassiumtransport;Transmembrane;Transport,Potassium transporter 7 (OsHAK7).	6e-168	GO_ID:13250	TAIR|gene:2016138 SPTR:Q8W4I4 symbol:AT1G70300.1 [GO:0015079 "potassium ion transporter activity" evidence=ISS] [GO:0006813 "potassium ion transport" evidence=IC] InterPro:IPR003855 Pfam:PF02705 InterPro:IPR010983 TIGRFAMs:TIGR00794 EMBL:AC003671 EMBL:AY062542 EMBL:AY093328 EMBL:AF129482 PIR:T01493 SPTR:Q8W4I4	6e-166
chr2.TM0610.9	3.1.3.53	TC.SULP sulfate permease, SulP family [COG:COG0659] [TC:2.A.53]				PA1647	COG0659	7e-22	SUT35_ARATH	Membrane;Multigenefamily;Sulfatetransport;Symport;Transmembrane;Transport,Probable sulfate transporter 3.5.	4e-69	GO_ID:37785	TAIR|gene:2132332 SPTR:O04289 symbol:AT4G02700 [GO:0015116 "sulfate transporter activity" evidence=ISS] InterPro:IPR001902 Pfam:PF00916 InterPro:IPR002645 Pfam:PF01740 TIGRFAMs:TIGR00815 PROSITE:PS01130 PROSITE:PS50801 EMBL:AC002330 EMBL:AL161495 EMBL:AB004060 PIR:T01079 GeneFarm:2358 SPTR:O04289	4e-50
Ljwgs_018310.1	99.1.3.2.1063	MCH1_YARLI							MCH1_YARLI	Completeproteome;Membrane;Transmembrane;Transport;Vacuole,Probable transporter MCH1.	6e-09
Ljwgs_027662.1	3.1.2.1.1	MFS.SP sugar porter, SP family	gox:GOX0649	sugar-proton symporter [KO:K03444]	5e-21	BS_ywtG	COG0477	2e-23	HEX6_RICCO	Membrane;Sugartransport;Symport;Transmembrane;Transport,Hexose carrier protein HEX6.	9e-22	GO_ID:30825	TAIR|gene:3437057 SPTR:Q9ZNS0 symbol:AT2G18480.1 [GO:0015144 "carbohydrate transporter activity" evidence=ISS] [GO:0005351 "sugar porter activity" evidence=ISS] [GO:0016020 "membrane" evidence=ISS] Interpro:IPR005829 InterPro:IPR007114 InterPro:IPR005828 InterPro:IPR003663 Pfam:PF00083 GO:GO:0016020 PRINTS:PR00171 PROSITE:PS50850 PROSITE:PS00216 PROSITE:PS00217 TIGRFAMs:TIGR00879 EMBL:AC006439 EM…	2e-52
TM1440.7	3.1.3.3.5	ADIC arginine:agmatine antiporter [COG:COG0531]	bar:GBAA0818	amino acid permease family protein [KO:K03294]	2e-63	BS_yfnA	COG0531	2e-59	CTR1_HUMAN	Amino-acidtransport;Directproteinsequencing;Glycoprotein;Membrane;Receptor;Transmembrane;Transport,High-affinity cationic amino acid transporter-1 (CAT-1) (CAT1) (System Y+ basic amino acid transporter) (Ecotropic retroviral leukemia receptor homolog) (ERR) (Ecotropic retrovirus receptor homolog).	2e-51	GO_ID:9576	TAIR|gene:2044681 SPTR:O64759 symbol:AT2G34960.1 [GO:0015326 "cationic amino acid transporter activity" evidence=ISS] InterPro:IPR002293 InterPro:IPR004841 Pfam:PF00324 GO:GO:0006810 GO:GO:0016020 EMBL:AC004238 PIR:T00477 SPTR:O64759	3e-171
TM1440.7	3.1.3.3.3	CADB cadaverine:lysine antiporter [COG:COG0531]	bar:GBAA0818	amino acid permease family protein [KO:K03294]	2e-63	BS_yfnA	COG0531	2e-59	CTR1_HUMAN	Amino-acidtransport;Directproteinsequencing;Glycoprotein;Membrane;Receptor;Transmembrane;Transport,High-affinity cationic amino acid transporter-1 (CAT-1) (CAT1) (System Y+ basic amino acid transporter) (Ecotropic retroviral leukemia receptor homolog) (ERR) (Ecotropic retrovirus receptor homolog).	2e-51	GO_ID:9576	TAIR|gene:2044681 SPTR:O64759 symbol:AT2G34960.1 [GO:0015326 "cationic amino acid transporter activity" evidence=ISS] InterPro:IPR002293 InterPro:IPR004841 Pfam:PF00324 GO:GO:0006810 GO:GO:0016020 EMBL:AC004238 PIR:T00477 SPTR:O64759	3e-171
TM1440.7	3.1.3.3.2	POTE putrescine:ornithine antiporter [COG:COG0531]	bar:GBAA0818	amino acid permease family protein [KO:K03294]	2e-63	BS_yfnA	COG0531	2e-59	CTR1_HUMAN	Amino-acidtransport;Directproteinsequencing;Glycoprotein;Membrane;Receptor;Transmembrane;Transport,High-affinity cationic amino acid transporter-1 (CAT-1) (CAT1) (System Y+ basic amino acid transporter) (Ecotropic retroviral leukemia receptor homolog) (ERR) (Ecotropic retrovirus receptor homolog).	2e-51	GO_ID:9576	TAIR|gene:2044681 SPTR:O64759 symbol:AT2G34960.1 [GO:0015326 "cationic amino acid transporter activity" evidence=ISS] InterPro:IPR002293 InterPro:IPR004841 Pfam:PF00324 GO:GO:0006810 GO:GO:0016020 EMBL:AC004238 PIR:T00477 SPTR:O64759	3e-171
TM1440.7	3.1.3.3.4	ARCD arginine:ornithine antiporter [COG:COG0531]	bar:GBAA0818	amino acid permease family protein [KO:K03294]	2e-63	BS_yfnA	COG0531	2e-59	CTR1_HUMAN	Amino-acidtransport;Directproteinsequencing;Glycoprotein;Membrane;Receptor;Transmembrane;Transport,High-affinity cationic amino acid transporter-1 (CAT-1) (CAT1) (System Y+ basic amino acid transporter) (Ecotropic retroviral leukemia receptor homolog) (ERR) (Ecotropic retrovirus receptor homolog).	2e-51	GO_ID:9576	TAIR|gene:2044681 SPTR:O64759 symbol:AT2G34960.1 [GO:0015326 "cationic amino acid transporter activity" evidence=ISS] InterPro:IPR002293 InterPro:IPR004841 Pfam:PF00324 GO:GO:0006810 GO:GO:0016020 EMBL:AC004238 PIR:T00477 SPTR:O64759	3e-171
TM1440.7	3.1.3.4	TC.LAT L-amino acid transporter, LAT family [COG:COG0531] [TC:2.A.3.8]	bar:GBAA0818	amino acid permease family protein [KO:K03294]	2e-63	BS_yfnA	COG0531	2e-59	CTR1_HUMAN	Amino-acidtransport;Directproteinsequencing;Glycoprotein;Membrane;Receptor;Transmembrane;Transport,High-affinity cationic amino acid transporter-1 (CAT-1) (CAT1) (System Y+ basic amino acid transporter) (Ecotropic retroviral leukemia receptor homolog) (ERR) (Ecotropic retrovirus receptor homolog).	2e-51	GO_ID:9576	TAIR|gene:2044681 SPTR:O64759 symbol:AT2G34960.1 [GO:0015326 "cationic amino acid transporter activity" evidence=ISS] InterPro:IPR002293 InterPro:IPR004841 Pfam:PF00324 GO:GO:0006810 GO:GO:0016020 EMBL:AC004238 PIR:T00477 SPTR:O64759	3e-171
TM1440.7	3.1.3.3.1	TC.APA basic amino acid/polyamine antiporter, APA family [COG:COG0531]	bar:GBAA0818	amino acid permease family protein [KO:K03294]	2e-63	BS_yfnA	COG0531	2e-59	CTR1_HUMAN	Amino-acidtransport;Directproteinsequencing;Glycoprotein;Membrane;Receptor;Transmembrane;Transport,High-affinity cationic amino acid transporter-1 (CAT-1) (CAT1) (System Y+ basic amino acid transporter) (Ecotropic retroviral leukemia receptor homolog) (ERR) (Ecotropic retrovirus receptor homolog).	2e-51	GO_ID:9576	TAIR|gene:2044681 SPTR:O64759 symbol:AT2G34960.1 [GO:0015326 "cationic amino acid transporter activity" evidence=ISS] InterPro:IPR002293 InterPro:IPR004841 Pfam:PF00324 GO:GO:0006810 GO:GO:0016020 EMBL:AC004238 PIR:T00477 SPTR:O64759	3e-171
Ljwgs_012757.1	3.1.3.61	TC.MATE multidrug resistance protein, MATE family [COG:COG0534] [TC:2.A.66.1]	vch:VC1540	multidrug resistance protein NorM, putative [KO:K03327]	4e-30	YDR338c	COG0534	6e-52	TT12_ARATH	Flavonoidbiosynthesis;Membrane;Repeat;Transmembrane;Transport;Vacuole,TRANSPARENT TESTA 12 protein.	1e-88	GO_ID:34391	TAIR|gene:2156736 SPTR:Q9FHB6 symbol:AT5G52450.1 [GO:0005215 "transporter activity" evidence=ISS] [GO:0016020 "membrane" evidence=ISS] InterPro:IPR002528 Pfam:PF01554 GO:GO:0016020 GO:GO:0009405 TIGRFAMs:TIGR00797 EMBL:AB019226 EMBL:AY046054 EMBL:AY079316 InterPro:IPR004268 PRINTS:PR01806 SPTR:Q9FHB6	3e-175
chr2.TM0610.3	3.1.3.53	TC.SULP sulfate permease, SulP family [COG:COG0659] [TC:2.A.53]	cne:CNA00670	sulfate transporter, putative [KO:K03321]	3e-32	aq_1268	COG0659	9e-34	SUT35_ARATH	Membrane;Multigenefamily;Sulfatetransport;Symport;Transmembrane;Transport,Probable sulfate transporter 3.5.	8e-130	GO_ID:37785	TAIR|gene:2132332 SPTR:O04289 symbol:AT4G02700 [GO:0015116 "sulfate transporter activity" evidence=ISS] InterPro:IPR001902 Pfam:PF00916 InterPro:IPR002645 Pfam:PF01740 TIGRFAMs:TIGR00815 PROSITE:PS01130 PROSITE:PS50801 EMBL:AC002330 EMBL:AL161495 EMBL:AB004060 PIR:T01079 GeneFarm:2358 SPTR:O04289	6e-110
Ljwgs_041552.1	3.1.3.61	TC.MATE multidrug resistance protein, MATE family [COG:COG0534] [TC:2.A.66.1]	cbu:CBU_0812	MATE efflux family protein [KO:K03327]	1e-10	YHR032w	COG0534	9e-17	TT12_ARATH	Flavonoidbiosynthesis;Membrane;Repeat;Transmembrane;Transport;Vacuole,TRANSPARENT TESTA 12 protein.	8e-34	GO_ID:8178	TAIR|gene:2026310 SPTR:Q9C994 symbol:AT1G71140.1 [GO:0005215 "transporter activity" evidence=ISS] [GO:0015297 "antiporter activity" evidence=ISS] [GO:0016020 "membrane" evidence=ISS] InterPro:IPR002528 Pfam:PF01554 GO:GO:0016020 TIGRFAMs:TIGR00797 EMBL:AC016972 PIR:A96736 SPTR:Q9C994	2e-65
Ljwgs_095176.1	3.1.1.38	ABC.MR putative ABC transport system ATP-binding protein [COG:COG1132 COG2274] [TC:3.A.1.21 3.A.1.106 3.A.1.110 3.A.1.112 3.A.1.113 3.A.1.117]	ddi:DDB0201629	abcB3; ABC transporter B family protein [KO:K05658]	2e-40	YLR188w	COG1132	4e-16	MDR2_RAT	ATP-binding;Glycoprotein;Membrane;Multigenefamily;Nucleotide-binding;Repeat;Transmembrane;Transport,Multidrug resistance protein 2 (P-glycoprotein 2) (P-glycoprotein 3).	3e-31	GO_ID:36704	TAIR|gene:2196144 SPTR:Q9FWX7 symbol:AT1G02520.1 [GO:0042626 "ATPase activity, coupled to transmembrane movement of substances" evidence=ISS] InterPro:IPR003593 InterPro:IPR003439 InterPro:IPR001140 Pfam:PF00664 Pfam:PF00005 InterPro:IPR011527 Prosite:PS00211 SMART:SM00382 ProDom:PD000006 PROSITE:PS50893 GO:GO:0006810 PROSITE:PS50929 HSSP:P08716 EMBL:AC022521 PIR:E86155 SPTR:Q9FWX7	3e-79
Ljwgs_095176.1	3.3.10.106	ABCB1 ATP-binding cassette, subfamily B (MDR/TAP), member 1 [TC:3.A.1.201 3.A.1.209]	ddi:DDB0201629	abcB3; ABC transporter B family protein [KO:K05658]	2e-40	YLR188w	COG1132	4e-16	MDR2_RAT	ATP-binding;Glycoprotein;Membrane;Multigenefamily;Nucleotide-binding;Repeat;Transmembrane;Transport,Multidrug resistance protein 2 (P-glycoprotein 2) (P-glycoprotein 3).	3e-31	GO_ID:36704	TAIR|gene:2196144 SPTR:Q9FWX7 symbol:AT1G02520.1 [GO:0042626 "ATPase activity, coupled to transmembrane movement of substances" evidence=ISS] InterPro:IPR003593 InterPro:IPR003439 InterPro:IPR001140 Pfam:PF00664 Pfam:PF00005 InterPro:IPR011527 Prosite:PS00211 SMART:SM00382 ProDom:PD000006 PROSITE:PS50893 GO:GO:0006810 PROSITE:PS50929 HSSP:P08716 EMBL:AC022521 PIR:E86155 SPTR:Q9FWX7	3e-79
Ljwgs_095176.1	3.1.1.33	ABCC-BAC ATP-binding casette, subfamily C, bacterial [COG:COG4988 COG4987 COG1132 COG2274] [TC:3.A.1.110 3.A.1.112]	ddi:DDB0201629	abcB3; ABC transporter B family protein [KO:K05658]	2e-40	YLR188w	COG1132	4e-16	MDR2_RAT	ATP-binding;Glycoprotein;Membrane;Multigenefamily;Nucleotide-binding;Repeat;Transmembrane;Transport,Multidrug resistance protein 2 (P-glycoprotein 2) (P-glycoprotein 3).	3e-31	GO_ID:36704	TAIR|gene:2196144 SPTR:Q9FWX7 symbol:AT1G02520.1 [GO:0042626 "ATPase activity, coupled to transmembrane movement of substances" evidence=ISS] InterPro:IPR003593 InterPro:IPR003439 InterPro:IPR001140 Pfam:PF00664 Pfam:PF00005 InterPro:IPR011527 Prosite:PS00211 SMART:SM00382 ProDom:PD000006 PROSITE:PS50893 GO:GO:0006810 PROSITE:PS50929 HSSP:P08716 EMBL:AC022521 PIR:E86155 SPTR:Q9FWX7	3e-79
Ljwgs_095176.1	3.1.1.31.6	ABCB1 ATP-binding cassette, subfamily B (MDR/TAP), member 1	ddi:DDB0201629	abcB3; ABC transporter B family protein [KO:K05658]	2e-40	YLR188w	COG1132	4e-16	MDR2_RAT	ATP-binding;Glycoprotein;Membrane;Multigenefamily;Nucleotide-binding;Repeat;Transmembrane;Transport,Multidrug resistance protein 2 (P-glycoprotein 2) (P-glycoprotein 3).	3e-31	GO_ID:36704	TAIR|gene:2196144 SPTR:Q9FWX7 symbol:AT1G02520.1 [GO:0042626 "ATPase activity, coupled to transmembrane movement of substances" evidence=ISS] InterPro:IPR003593 InterPro:IPR003439 InterPro:IPR001140 Pfam:PF00664 Pfam:PF00005 InterPro:IPR011527 Prosite:PS00211 SMART:SM00382 ProDom:PD000006 PROSITE:PS50893 GO:GO:0006810 PROSITE:PS50929 HSSP:P08716 EMBL:AC022521 PIR:E86155 SPTR:Q9FWX7	3e-79
Ljwgs_095176.1	3.1.1.31.13	ABCB-BAC ATP-binding casette, subfamily B, bacterial [COG:COG1132 COG2274 COG5265] [TC:3.A.1.21 3.A.1.106 3.A.1.109 3.A.1.117]	ddi:DDB0201629	abcB3; ABC transporter B family protein [KO:K05658]	2e-40	YLR188w	COG1132	4e-16	MDR2_RAT	ATP-binding;Glycoprotein;Membrane;Multigenefamily;Nucleotide-binding;Repeat;Transmembrane;Transport,Multidrug resistance protein 2 (P-glycoprotein 2) (P-glycoprotein 3).	3e-31	GO_ID:36704	TAIR|gene:2196144 SPTR:Q9FWX7 symbol:AT1G02520.1 [GO:0042626 "ATPase activity, coupled to transmembrane movement of substances" evidence=ISS] InterPro:IPR003593 InterPro:IPR003439 InterPro:IPR001140 Pfam:PF00664 Pfam:PF00005 InterPro:IPR011527 Prosite:PS00211 SMART:SM00382 ProDom:PD000006 PROSITE:PS50893 GO:GO:0006810 PROSITE:PS50929 HSSP:P08716 EMBL:AC022521 PIR:E86155 SPTR:Q9FWX7	3e-79
chr2.CM0545.33	3.1.3.22	TC.POT proton-dependent oligopeptide transporter, POT family [COG:COG3104] [TC:2.A.17]	ddi:DDB0217021	hypothetical protein [KO:K03305]	1e-15				CHL1_ARATH	Herbicideresistance;Membrane;Nitrateassimilation;Symport;Transmembrane;Transport,Nitrate/chlorate transporter.	7e-81	GO_ID:44926	TAIR|gene:2089934 SPTR:Q9LVE0 symbol:AT3G21670.1 [GO:0005215 "transporter activity" evidence=ISS] [GO:0006857 "oligopeptide transport" evidence=ISS] [GO:0016020 "membrane" evidence=ISS] InterPro:IPR000109 Pfam:PF00854 GO:GO:0016020 EMBL:AB019232 EMBL:AF372959 EMBL:AY143946 SPTR:Q9LVE0	2e-115
chr1.CM0318.60	99.1.4.3057	GO_ID:21178							OPT1_ARATH	Membrane;Peptidetransport;Proteintransport;Transmembrane;Transport,Oligopeptide transporter 1 (AtOPT1).	0	GO_ID:21178	TAIR|gene:2178397 SPTR:Q9FG72 symbol:AT5G55930.1 [GO:0015198 "oligopeptide transporter activity" evidence=ISS] Pfam:PF03169 InterPro:IPR004813 TIGRFAMs:TIGR00728 InterPro:IPR004648 TIGRFAMs:TIGR00727 EMBL:AB026659 EMBL:AY070725 EMBL:BT004528 SPTR:Q9FG72	0
chr1.CM0318.60	99.1.3.2.1613	OPT1_ARATH							OPT1_ARATH	Membrane;Peptidetransport;Proteintransport;Transmembrane;Transport,Oligopeptide transporter 1 (AtOPT1).	0	GO_ID:21178	TAIR|gene:2178397 SPTR:Q9FG72 symbol:AT5G55930.1 [GO:0015198 "oligopeptide transporter activity" evidence=ISS] Pfam:PF03169 InterPro:IPR004813 TIGRFAMs:TIGR00728 InterPro:IPR004648 TIGRFAMs:TIGR00727 EMBL:AB026659 EMBL:AY070725 EMBL:BT004528 SPTR:Q9FG72	0
chr4.CM0179.25	99.1.3.2.2595	NO16_MEDTR							NO16_MEDTR	Nodulation;Signal,Early nodulin 16 precursor (N-16).	8e-30	GO_ID:44043	TAIR|gene:2174427 SPTR:Q8L6Z5 symbol:AT5G57920.1 [GO:0005489 "electron transporter activity" evidence=ISS] [GO:0005507 "copper ion binding" evidence=ISS] [GO:0006118 "electron transport" evidence=ISS] InterPro:IPR003245 HSSP:P00303 Pfam:PF02298 ProDom:PD003122 EMBL:AY140062 EMBL:BT006551 SPTR:Q8L6Z5	1e-20
chr4.CM0179.25	99.1.4.6814	GO_ID:44043							NO16_MEDTR	Nodulation;Signal,Early nodulin 16 precursor (N-16).	8e-30	GO_ID:44043	TAIR|gene:2174427 SPTR:Q8L6Z5 symbol:AT5G57920.1 [GO:0005489 "electron transporter activity" evidence=ISS] [GO:0005507 "copper ion binding" evidence=ISS] [GO:0006118 "electron transport" evidence=ISS] InterPro:IPR003245 HSSP:P00303 Pfam:PF02298 ProDom:PD003122 EMBL:AY140062 EMBL:BT006551 SPTR:Q8L6Z5	1e-20
TM0374.16	3.1.2.1.1	MFS.SP sugar porter, SP family	gox:GOX0649	sugar-proton symporter [KO:K03444]	7e-52	BS_ywtG	COG0477	5e-60	CSBC_BACSU	Completeproteome;Membrane;Transmembrane;Transport,Probable metabolite transport protein csbC.	6e-54	GO_ID:30825	TAIR|gene:3437057 SPTR:Q9ZNS0 symbol:AT2G18480.1 [GO:0015144 "carbohydrate transporter activity" evidence=ISS] [GO:0005351 "sugar porter activity" evidence=ISS] [GO:0016020 "membrane" evidence=ISS] Interpro:IPR005829 InterPro:IPR007114 InterPro:IPR005828 InterPro:IPR003663 Pfam:PF00083 GO:GO:0016020 PRINTS:PR00171 PROSITE:PS50850 PROSITE:PS00216 PROSITE:PS00217 TIGRFAMs:TIGR00879 EMBL:AC006439 EM…	2e-138
Ljwgs_039076.1	99.1.3.2.3575	OPT6_ARATH							OPT6_ARATH	Membrane;Peptidetransport;Proteintransport;Transmembrane;Transport,Oligopeptide transporter 6 (AtOPT6).	8e-86	GO_ID:7945	TAIR|gene:2137726 SPTR:Q9T095 symbol:AT4G27730.1 [GO:0015198 "oligopeptide transporter activity" evidence=ISS] Pfam:PF03169 InterPro:IPR004813 TIGRFAMs:TIGR00728 InterPro:IPR004648 TIGRFAMs:TIGR00727 EMBL:AL161571 EMBL:AL035602 EMBL:AY142525 PIR:T05878 SPTR:Q9T095	3e-86
Ljwgs_039076.1	99.1.4.7983	GO_ID:7945							OPT6_ARATH	Membrane;Peptidetransport;Proteintransport;Transmembrane;Transport,Oligopeptide transporter 6 (AtOPT6).	8e-86	GO_ID:7945	TAIR|gene:2137726 SPTR:Q9T095 symbol:AT4G27730.1 [GO:0015198 "oligopeptide transporter activity" evidence=ISS] Pfam:PF03169 InterPro:IPR004813 TIGRFAMs:TIGR00728 InterPro:IPR004648 TIGRFAMs:TIGR00727 EMBL:AL161571 EMBL:AL035602 EMBL:AY142525 PIR:T05878 SPTR:Q9T095	3e-86
TM0697.3	3.1.3.54	TC.NRAMP metal ion transporter, Nramp family [COG:COG1914] [TC:2.A.55]	rno:25715	Slc11a2; solute carrier family 11 (proton-coupled divalent metal ion transporters), member 2 [KO:K03322]	5e-81	mlr2501	COG1914	2e-69	NRAM1_ARATH	Iontransport;Iron;Irontransport;Membrane;Transmembrane;Transport,Metal transporter Nramp1 (AtNramp1).	7e-149	GO_ID:34056	MGI|MGI:1345279 SPTR:P49282 symbol:Slc11a2 "solute carrier family 11 (proton-coupled divalent metal ion transporters), member 2" [GO:0005886 "plasma membrane" evidence=IDA] [GO:0012505 "endomembrane system" evidence=IDA] [GO:0016021 "integral to membrane" evidence=RCA] [GO:0015087 "cobalt ion transporter activity" evidence=IDA] [GO:0006824 "cobalt ion transport" evidence=IDA] [GO:0010008 "endosom…	2e-82
TM0374.17	3.1.2.1.3	IOLT major inositol transporter	bsu:BG12802	iolT, ydjK; probable sugar transport protein [KO:K06609]	1e-48	BS_ywtG	COG0477	1e-54	IOLT_BACSU	Completeproteome;Membrane;Sugartransport;Transmembrane;Transport,Major myo-inositol transporter iolT.	6e-49	GO_ID:30825	TAIR|gene:3437057 SPTR:Q9ZNS0 symbol:AT2G18480.1 [GO:0015144 "carbohydrate transporter activity" evidence=ISS] [GO:0005351 "sugar porter activity" evidence=ISS] [GO:0016020 "membrane" evidence=ISS] Interpro:IPR005829 InterPro:IPR007114 InterPro:IPR005828 InterPro:IPR003663 Pfam:PF00083 GO:GO:0016020 PRINTS:PR00171 PROSITE:PS50850 PROSITE:PS00216 PROSITE:PS00217 TIGRFAMs:TIGR00879 EMBL:AC006439 EM…	1e-137
chr6.CM0082.31	3.1.3.22	TC.POT proton-dependent oligopeptide transporter, POT family [COG:COG3104] [TC:2.A.17]	rno:246280	Slc15a4; peptide/histidine transporter [KO:K03305]	1e-39	YKR093w	COG3104	1e-11	PTR2_ARATH	Membrane;Peptidetransport;Proteintransport;Transmembrane;Transport,Peptide transporter PTR2 (Histidine transporting protein).	4e-117	GO_ID:14812	TAIR|gene:2161437 SPTR:Q9FNL7 symbol:AT5G46050.1 [GO:0005215 "transporter activity" evidence=ISS] [GO:0006857 "oligopeptide transport" evidence=ISS] [GO:0016020 "membrane" evidence=ISS] InterPro:IPR000109 Pfam:PF00854 GO:GO:0016020 EMBL:AB006698 EMBL:AY150511 SPTR:Q9FNL7	1e-174
chr6.CM0082.31.1	3.1.3.22	TC.POT proton-dependent oligopeptide transporter, POT family [COG:COG3104] [TC:2.A.17]	rno:246280	Slc15a4; peptide/histidine transporter [KO:K03305]	8e-46	YKR093w	COG3104	5e-16	PTR2_ARATH	Membrane;Peptidetransport;Proteintransport;Transmembrane;Transport,Peptide transporter PTR2 (Histidine transporting protein).	1e-132	GO_ID:22448	TAIR|gene:2161427 SPTR:Q9FNL8 symbol:AT5G46040.1 [GO:0005215 "transporter activity" evidence=ISS] [GO:0006857 "oligopeptide transport" evidence=ISS] [GO:0016020 "membrane" evidence=ISS] InterPro:IPR000109 Pfam:PF00854 GO:GO:0016020 EMBL:AB006698 SPTR:Q9FNL8	0
gi2367417	3.1.3.22	TC.POT proton-dependent oligopeptide transporter, POT family [COG:COG3104] [TC:2.A.17]	hsa:51296	SLC15A3; solute carrier family 15, member 3 [KO:K03305]	4e-26	YKR093w	COG3104	4e-16	PTR2_ARATH	Membrane;Peptidetransport;Proteintransport;Transmembrane;Transport,Peptide transporter PTR2 (Histidine transporting protein).	2e-102	GO_ID:49777	TAIR|gene:2061842 SPTR:O22889 symbol:AT2G40460.1 [GO:0005215 "transporter activity" evidence=ISS] [GO:0006857 "oligopeptide transport" evidence=ISS] [GO:0016020 "membrane" evidence=ISS] InterPro:IPR000109 Pfam:PF00854 GO:GO:0016020 EMBL:AC002336 EMBL:AY094400 EMBL:AY150513 EMBL:BT002242 PIR:G84829 SPTR:O22889	0
chr4.CM0165.53	3.1.2.1.3	IOLT major inositol transporter	bsu:BG12802	iolT, ydjK; probable sugar transport protein [KO:K06609]	2e-60	BS_ywtG	COG0477	5e-67	CSBC_BACSU	Completeproteome;Membrane;Transmembrane;Transport,Probable metabolite transport protein csbC.	2e-63	GO_ID:30825	TAIR|gene:3437057 SPTR:Q9ZNS0 symbol:AT2G18480.1 [GO:0015144 "carbohydrate transporter activity" evidence=ISS] [GO:0005351 "sugar porter activity" evidence=ISS] [GO:0016020 "membrane" evidence=ISS] Interpro:IPR005829 InterPro:IPR007114 InterPro:IPR005828 InterPro:IPR003663 Pfam:PF00083 GO:GO:0016020 PRINTS:PR00171 PROSITE:PS50850 PROSITE:PS00216 PROSITE:PS00217 TIGRFAMs:TIGR00879 EMBL:AC006439 EM…	0
chr6.CM0245.16	99.1.4.819	GO_ID:52279										GO_ID:52279	TAIR|gene:2141915 SPTR:O49726 symbol:AT4G18220.1 [GO:0005345 "purine transporter activity" evidence=ISS] InterPro:IPR004853 Pfam:PF03151 EMBL:AL161548 EMBL:AL021713 PIR:T04924 SPTR:O49726	6e-102
Ljwgs_075731.1	3.1.3.22	TC.POT proton-dependent oligopeptide transporter, POT family [COG:COG3104] [TC:2.A.17]	hsa:51296	SLC15A3; solute carrier family 15, member 3 [KO:K03305]	1e-14				PTR2_ARATH	Membrane;Peptidetransport;Proteintransport;Transmembrane;Transport,Peptide transporter PTR2 (Histidine transporting protein).	2e-44	GO_ID:49777	TAIR|gene:2061842 SPTR:O22889 symbol:AT2G40460.1 [GO:0005215 "transporter activity" evidence=ISS] [GO:0006857 "oligopeptide transport" evidence=ISS] [GO:0016020 "membrane" evidence=ISS] InterPro:IPR000109 Pfam:PF00854 GO:GO:0016020 EMBL:AC002336 EMBL:AY094400 EMBL:AY150513 EMBL:BT002242 PIR:G84829 SPTR:O22889	5e-87
