# Supplementary material for: Dissection of Symbiosis and Organ Development by Integrated Transcriptome Analysis of Lotus japonicus Mutant and Wild-Type Plants
Source: PLoS One. 2009 Aug 7;4(8):e6556. doi: 10.1371/journal.pone.0006556 (PMC2717213; doi:10.1371/journal.pone.0006556)
Supplement: Folder S5 — Fix-minus mutants (9.19 MB ZIP) [file pone.0006556.s013.zip › S5.FIX-MINUS MUTANTS copy/5.1.Fix_minus_Nodule_vs_Uninoclated_Root/5.1.2. Specific transcript analysis/5.1.2.2/-5.1.2.2.ID list.txt]

	M	FDR
	T30 - T27	T30 - T27
TC17266_at	-3.522513844	0.03957491
chr6.CM0014.25_at	-2.891812295	0.000942304
Ljwgs_055820.1_s_at	-2.885576861	0.017475063
chr1.CM0233.43_at	-2.874350185	8.98E-13
chr4.CM0061.7_s_at	-2.750003338	0.046267084
Ljwgs_017185.2_at	-2.68627081	0.04944021
Ljwgs_140570.1_at	-2.620190782	1.45E-11
TM0840.2_at	-2.499908237	0.041423043
TM1471.8_at	-2.432677642	0.038760229
chr6.TM0084.15.1_s_at	-2.37966177	0.003354743
chr5.CM0019.23_at	-2.342573689	0.005932528
chr1.TM1573.10_at	-2.321603128	0.00402784
Ljwgs_082431.1.1_s_at	-2.14124541	0.029897402
Ljwgs_022326.1_at	-2.084138193	3.22E-05
TM1519.20_at	-1.926559268	0.000676436
Ljwgs_029362.1_at	-1.83018511	0.001709223
chr3.CM0135.19_at	-1.816444671	0.008884555
Ljwgs_051780.1_s_at	-1.788804559	0.002965428
chr4.CM0025.31_at	-1.755986276	0.006990971
Ljwgs_043352.1_s_at	-1.660977487	0.045035224
Ljwgs_026012.1_at	-1.64580041	0.021736889
Ljwgs_056007.1_at	-1.633729187	0.039680791
chr4.CM0288.51_at	-1.614818335	0.044257924
gi1370199_at	-1.601458513	1.76E-05
Ljwgs_014719.1_at	-1.588600625	0.02909829
Ljwgs_003423.2_at	-1.585646492	0.007290907
Ljwgs_053509.1_at	-1.57452392	0.011189829
LjU5.14_x_at	-1.558833276	0.015612935
chr3.CM0241.8_at	-1.556010339	0.014370431
chr2.CM0249.12.1_at	-1.52325625	0.007545135
Ljwgs_055536.1_at	-1.511804233	0.014364795
Ljwgs_022145.1_at	-1.505476373	0.003747964
Ljwgs_147666.1_at	-1.484619799	4.74E-07
Ljwgs_075616.1_at	-1.477631856	0.039462883
Ljwgs_073605.1_at	-1.456824716	0.027853958
gi45630948_at	-1.450672368	6.59E-11
Ljwgs_148153.1.1_at	-1.438748044	0.001368125
Ljwgs_040690.1_at	-1.437569938	0.000823198
Ljwgs_022277.1_at	-1.416491821	0.025927248
Ljwgs_024331.1_at	-1.413590798	0.016115256
chr5.CM0200.121_at	-1.41155047	0.036109175
chr5.TM0389.14.1_at	-1.40435653	0.002731806
Ljwgs_037062.1_at	-1.40193137	0.007846943
Ljwgs_016790.2_at	-1.37491329	0.006758308
Ljwgs_028551.1_at	-1.34522898	0.011479536
TC19260_at	-1.34427753	7.75E-07
gi7678534_at	-1.335128332	0.039190787
Ljwgs_022797.1_at	-1.33132216	0.032202397
Ljwgs_035690.1_s_at	-1.318851454	0.012351688
Ljwgs_017564.1_at	-1.291876261	0.003473157
Ljwgs_018186.2_at	-1.285755388	0.01764899
Ljwgs_074071.1_s_at	-1.281850169	0.047834648
LjsnoR28a_at	-1.261431638	0.025805732
Ljwgs_045178.1_s_at	-1.257509399	0.00618937
chr1.TM0372.1_at	-1.256312513	0.042631564
gi7743760_at	-1.251420708	0.026187407
Ljwgs_033246.1_at	-1.249590815	0.046281269
Ljwgs_017132.1_at	-1.246632065	0.007741935
Ljwgs_089921.1_at	-1.239280013	0.005640089
Ljwgs_052951.2_at	-1.235477251	0.024972323
Ljwgs_024595.1_at	-1.205177637	0.029908272
Ljwgs_118138.1_at	-1.204895466	0.000679308
Ljwgs_066854.1_at	-1.181453487	0.01334391
Ljwgs_058923.0.1_at	-1.179286524	0.030102654
Ljwgs_042173.1.1_at	-1.176009237	0.023835261
Ljwgs_003633.1_at	-1.172364456	0.016306214
Ljwgs_042411.1_s_at	-1.171309327	0.01087106
chr3.CM0216.118_at	-1.16935412	0.004936909
Ljwgs_099369.1_s_at	-1.161396151	0.012967457
Ljwgs_027158.1_at	-1.158628939	0.038588539
chr2.CM0177.46_at	-1.158508414	0.018112734
TC11698_at	-1.158458029	0.0254501
Ljwgs_024983.1_s_at	-1.145002792	0.000264875
chr2.CM0018.61_at	-1.141618233	0.000740423
chr1.CM0145.9_at	-1.132270958	0.022186217
chr6.CM0037.51.1_at	-1.12233893	0.038499726
Ljwgs_018600.1_at	-1.120875282	0.024862585
Ljwgs_038270.1_at	-1.115352132	0.044232037
Ljwgs_040150.1_at	-1.11126993	0.03690434
Ljwgs_039127.1_at	-1.10525649	0.034496448
gi7783935_at	-1.09400465	0.000146503
Ljwgs_106303.1_at	-1.090513799	0.010753221
Ljwgs_090921.1_s_at	-1.088088146	0.014579008
chr2.CM0545.54.2_at	-1.07187968	0.013092761
gi45573803_at	-1.065212492	0.013217939
Ljwgs_052077.1_at	-1.056941882	0.011664068
Ljwgs_019300.2_at	-1.056804064	0.028257334
gi7779665_at	-1.050685699	0.005470997
Ljwgs_050604.1_at	-1.045897621	0.005727986
Ljwgs_051596.1_at	-1.044259161	0.032828292
Ljwgs_054462.1_at	-1.04316108	0.037287615
Ljwgs_136095.1_at	-1.033232707	0.004137977
chr4.CM0343.10.1_at	-1.031290864	0.043636173
Ljwgs_067872.1_s_at	-1.023556625	0.026621994
Ljwgs_139647.1_at	-1.022204147	0.048331598
gi45640626_at	-1.018204994	0.023974724
chr2.CM0020.1.1_at	-1.013904226	0.02127624
Ljwgs_038317.1_at	-1.008178496	4.38E-07
Ljwgs_022729.1_at	-1.006889696	0.021980161
chr5.CM0569.13_at	-1.000202538	0.027742849
gi45405270_at	1.000191371	0.009131561
chr1.CM0231.51_at	1.002693019	0.004676179
gi45616495_at	1.006027546	0.03878219
Ljwgs_021833.2.1_at	1.006070254	0.018422893
gi45636745_at	1.007613789	0.010236722
Ljwgs_147854.1_at	1.016773449	0.005544955
Ljwgs_025508.1_at	1.022126164	0.001553731
gi45628263_x_at	1.026421536	0.04779067
gi45628853_at	1.033914461	0.034617246
Ljwgs_005717.2.1_at	1.038527645	0.017463941
Ljwgs_018838.1_s_at	1.043577449	0.04314876
chr6.CM0082.17_s_at	1.043611147	0.029661529
Ljwgs_122908.1_at	1.05583247	0.032724822
Ljwgs_030351.2_at	1.057637197	0.001448426
chr1.TM0862.2.1_at	1.057830433	0.013823379
gi29965509_at	1.060743189	0.007751129
Ljwgs_127102.1_at	1.063789924	0.012206186
Ljwgs_017065.1_at	1.067901852	0.003893505
chr3.CM0726.40.1_s_at	1.073518157	0.032789549
Ljwgs_080565.1.1_at	1.076675605	0.007779598
gi45401428_at	1.077031312	0.003629049
Lj_atpB_at	1.079591164	0.002232319
chr5.CM0089.38_at	1.081892985	0.007857892
Ljwgs_136460.0.1_at	1.08229379	0.044355517
TC14807_at	1.091039087	0.00237461
TC13633_at	1.091051265	0.006812472
Ljwgs_045258.1_at	1.093465786	0.031415845
TC12191_at	1.093846541	0.013235349
Ljwgs_015078.1_at	1.096699664	0.019016338
Ljwgs_037991.0.1_at	1.0987618	0.007029583
Ljwgs_090911.1_x_at	1.101741363	0.044606032
Ljwgs_094664.1_at	1.102908004	0.001775125
Ljwgs_052589.1_at	1.103815874	0.013231706
chr6.CM0066.21.2_at	1.112621451	0.0328628
Ljwgs_099518.1_s_at	1.11343626	0.029470956
chr3.TM1463.19_at	1.116824984	0.0105716
TM0499.5_x_at	1.123812206	0.004059191
chr1.CM0295.75.1_at	1.125523402	0.031743859
Ljwgs_054935.1_at	1.126828482	0.01333484
TC12574_at	1.128279354	0.01748886
gi45625043_at	1.133875669	0.016138665
Ljwgs_082140.1_at	1.134543973	0.017674236
Ljwgs_101812.1_s_at	1.136372013	0.017161008
chr2.CM0237.54_at	1.14245799	0.009247323
Ljwgs_088977.1_s_at	1.144912623	0.000616543
gi45401037_at	1.145116484	0.018180572
TM0898.13_at	1.148371097	0.037258882
Ljwgs_064877.1_at	1.151596371	0.000542028
gi45405013_at	1.167930851	0.033796925
Ljwgs_013369.1_at	1.170736721	0.044891544
chr5.TM1466.12_at	1.177359159	0.032117427
Ljwgs_002468.1_s_at	1.180609404	2.21E-05
chr1.CM0012.19.1_s_at	1.180923364	0.032205085
TC12961_at	1.182434576	0.017214504
CM1102.7.2_at	1.191669306	0.024475652
Ljwgs_063964.1_at	1.194232919	0.034814784
TM0949.17.2_at	1.198636743	0.00026718
chr6.CM0437.1.2_at	1.202230646	0.046460576
chr5.CM0034.27.1_at	1.214832192	0.000602172
chr3.CM0468.28_at	1.217694663	0.000715828
Ljwgs_087100.1.1_s_at	1.218636435	0.048186133
TM0326.5_at	1.219054806	0.00597028
chr6.CM0437.36_at	1.234193842	0.005582954
Ljwgs_095655.1_s_at	1.253187854	0.000546447
chr4.CM0061.17.1_x_at	1.268067769	0.013269894
chr1.CM0442.4_at	1.269340882	0.033237134
Ljwgs_093955.1_at	1.270567405	0.035615605
TC13302_at	1.275245058	0.014229692
Ljwgs_055787.1_at	1.275686831	0.024160245
Ljwgs_043047.1_at	1.291542644	0.045483341
Ljwgs_040776.0.1_at	1.291669958	0.044563526
chr1.CM0361.60_at	1.291929452	0.000722246
Ljwgs_116310.1.1_at	1.29312041	0.014060866
gi45354229_at	1.294232436	2.11E-06
chr5.CM0328.17.1_at	1.296700107	0.024923324
Ljwgs_019245.1_at	1.299912	0.019286599
gi45632097_at	1.300095632	0.002140416
Ljwgs_030925.1_at	1.303875381	0.024112708
Ljwgs_028496.1_s_at	1.312074947	0.020050036
Ljwgs_033625.2_s_at	1.318672153	0.013874277
Lj_psbJ_at	1.327637581	0.013259904
TC13294_at	1.331463927	0.026798218
Ljwgs_005488.1.2_x_at	1.332082606	0.011211966
Ljwgs_001253.2_at	1.337734998	0.034240063
Ljwgs_020349.1_at	1.338501762	0.004032611
chr1.TM0534.16.1_at	1.352906202	0.039314087
chr5.CM0072.16_at	1.357177029	0.001427666
gi45611780_at	1.367370114	0.011731436
Ljwgs_123017.2_s_at	1.369580263	0.025275693
Ljwgs_120368.1_s_at	1.372236614	0.015227297
Ljwgs_011836.1_s_at	1.373112929	0.025415966
Ljwgs_069036.2_at	1.375902103	0.021959015
Ljwgs_056509.1_x_at	1.377447899	0.01272622
chr4.CM0739.32_at	1.382408434	0.006859506
chr2.CM0249.36_s_at	1.394737964	5.96E-05
Ljwgs_014841.1_s_at	1.395151175	0.039382465
Ljwgs_136227.1.1_x_at	1.397957622	0.004072709
chr2.CM0249.36_at	1.40871059	0.004302904
Ljwgs_099359.2_x_at	1.413921561	0.039733817
chr5.TM1466.6_at	1.41526245	0.040341058
Lj_psbF_at	1.42029744	0.014537892
Ljwgs_102351.1_at	1.430094817	0.023213447
Ljwgs_000271.2_at	1.431546057	0.04293464
TM1515.8_x_at	1.436293103	0.013111606
gi45578324_at	1.437054545	0.033834932
Ljwgs_016655.1_at	1.437567952	0.003353632
Ljwgs_029802.1_at	1.444911575	0.006536874
TM1441.4_at	1.453439436	0.000329429
chr1.CM0233.54_at	1.455301792	0.007300172
chr2.TM0564.16_at	1.470084857	0.012178799
gi7719380_at	1.471834517	0.048411369
chr4.TM0844.24_at	1.473918721	0.000522015
Ljwgs_117302.1_at	1.479179005	0.008819178
chr1.CM0109.7_at	1.502952324	0.024962886
Ljwgs_145721.1_at	1.507090059	0.019598646
Ljwgs_114238.1_at	1.514202003	0.00638855
TC18428_at	1.518178291	0.022988532
chr4.CM0046.37_at	1.536266077	0.019540248
Ljwgs_104904.1_s_at	1.541082079	0.030753463
Ljwgs_018562.2_at	1.554372842	0.000184028
gi45628161_at	1.56116999	0.000224089
Ljwgs_100957.0.1_s_at	1.568917397	0.029547562
Ljwgs_064482.1_at	1.569982176	0.040076303
Lj_rps12_at	1.573551557	0.040369969
Ljwgs_034647.1_at	1.577087868	0.023997484
gi45628058_at	1.606185216	0.020785185
gi45629475_at	1.606687996	0.003248266
chr5.TM1125.13_at	1.642303081	0.003216261
Ljwgs_056895.1_at	1.659434623	0.00053187
Ljwgs_051781.1_at	1.667447108	0.038121634
Ljwgs_086486.1_at	1.675768035	0.024278971
Ljwgs_020687.1_s_at	1.67617186	0.034243281
chr4.CM0026.35_at	1.680141455	0.00199006
Ljwgs_056904.1_s_at	1.708062769	0.00022957
gi45402969_at	1.729959647	0.006159981
Ljwgs_110233.1.1_at	1.7685802	0.009772501
Ljwgs_000444.1_at	1.769525244	0.008814392
Ljwgs_001254.3_s_at	1.774924143	0.044869794
Ljwgs_002834.1_at	1.775391074	0.031155927
Ljwgs_007109.2.1_s_at	1.780823582	0.018830487
chr6.CM0118.53_at	1.784919188	0.020652694
Ljwgs_005495.1_at	1.791339573	0.031019214
chr3.CM0196.71_x_at	1.798454021	0.000214515
chr4.CM0025.53.1_at	1.814038316	0.00604775
TM1051.10_at	1.831430069	0.033245916
TM1201.9_at	1.845755547	0.000664048
Ljwgs_104647.1_at	1.856934301	0.000277468
Ljwgs_000642.2.1_at	1.87264129	0.032546672
Ljwgs_091522.1.1_at	1.875556997	0.001286412
Ljwgs_105484.1_at	1.887642588	0.040541558
Ljwgs_032417.2_at	1.903134466	0.039973916
gi45609677_at	1.903563448	0.000630323
Ljwgs_000643.2_at	1.917934554	0.01038862
Ljwgs_119283.1.1_x_at	1.933330972	0.002836758
gi45403095_at	1.935388304	0.039827579
Ljwgs_114134.1_s_at	1.988667576	0.005640089
gi7614600_at	2.016892749	0.018112734
Ljwgs_015233.2_at	2.021959541	0.025505147
chr2.CM0695.38_at	2.065593257	0.001437021
Ljwgs_017525.1_at	2.068038565	0.005371421
gi45622814_at	2.150554002	0.011979151
Ljwgs_074479.1.1_s_at	2.232577047	0.002921324
Ljwgs_071014.1.1_s_at	2.234316347	0.04181408
Ljwgs_111612.1.1_s_at	2.256327846	0.014664088
gi15191714_at	2.269454927	0.007246655
Ljwgs_147057.1_s_at	2.314561407	0.006178627
Ljwgs_026045.1_at	2.337033447	0.03308106
Ljwgs_055050.1_x_at	2.343860512	0.004587501
Ljwgs_111287.1.1_x_at	2.371119902	0.005077102
Ljwgs_021746.1_at	2.37319959	0.000151187
Ljwgs_136415.1.1_at	2.412917355	0.002764838
Ljwgs_012255.0.1_s_at	2.466652927	0.03107671
chr2.CM0120.40_s_at	2.472247243	0.000768988
chr1.BM1732.0.1_x_at	2.512313574	0.012181836
Ljwgs_111287.1.1_at	2.526288112	0.004111923
Ljwgs_000642.2_at	2.53116778	0.027396664
Ljwgs_140208.1_x_at	2.594238815	0.005564638
Ljwgs_092681.1_at	2.612441496	0.000959145
chr4.CM0165.65_at	2.632845048	1.99E-08
Ljwgs_044401.2_at	2.652189009	0.011832678
Ljwgs_115212.1.1_s_at	2.768494799	0.004182145
Ljwgs_105063.1.1_x_at	2.794986558	0.004134186
Ljwgs_148165.1_x_at	2.859389256	0.006299386
Ljwgs_147310.1_at	2.95774612	0.037759601
Ljwgs_119194.1_at	2.96028095	0.002906219
Ljwgs_125790.1.1_x_at	2.997654181	0.002693145
chr2.CM0249.74_at	3.173022032	0.031114669
Ljwgs_119194.1_x_at	3.322979017	0.001636107
Ljwgs_023783.1_x_at	4.665732735	0.002351795
