# Supplementary material for: Dissection of Symbiosis and Organ Development by Integrated Transcriptome Analysis of Lotus japonicus Mutant and Wild-Type Plants
Source: PLoS One. 2009 Aug 7;4(8):e6556. doi: 10.1371/journal.pone.0006556 (PMC2717213; doi:10.1371/journal.pone.0006556)
Supplement: Folder S5 — Fix-minus mutants (9.19 MB ZIP) [file pone.0006556.s013.zip › S5.FIX-MINUS MUTANTS copy/5.1.Fix_minus_Nodule_vs_Uninoclated_Root/5.1.2. Specific transcript analysis/5.1.2.2/-5.1.2.2.ID-ANU.txt]

Identifier	BIN code	BIN name	BlastX KEGG Identifier	BlastX KEGG Description	BlastX KEGG E-value	BlastX COG Identifier	BlastX COG Description	BlastX COG E-value	BlastX Swiss-Prot Identifier	BlastX Swiss-Prot Description	BlastX Swiss-Prot E-value	BlastX Gene Ontology Identifier	BlastX Gene Ontology Description	BlastX Gene Ontology E-value
TC17266	99.2	Unclassified without homolog
chr6.CM0014.25	99.1.3.1.62	EC 3.4.23.-							NEP1_NEPGR	Aspartylprotease;Glycoprotein;Hydrolase;Polymorphism;Protease;Signal;Zymogen,Aspartic proteinase nepenthesin-1 precursor (EC 3.4.23.-) (Nepenthesin-I).	2e-43	GO_ID:18359	TAIR|gene:2169885 SPTR:Q9FGI3 symbol:AT5G37540.1 [GO:0004194 "pepsin A activity" evidence=ISS] [GO:0006508 "proteolysis" evidence=ISS] InterPro:IPR001461 InterPro:IPR001969 Pfam:PF00026 PRINTS:PR00792 PROSITE:PS00141 EMBL:AB025630 EMBL:AY054192 EMBL:AY092990 EMBL:BT000082 SPTR:Q9FGI3	2e-163
chr6.CM0014.25	99.1.4.5949	GO_ID:18359							NEP1_NEPGR	Aspartylprotease;Glycoprotein;Hydrolase;Polymorphism;Protease;Signal;Zymogen,Aspartic proteinase nepenthesin-1 precursor (EC 3.4.23.-) (Nepenthesin-I).	2e-43	GO_ID:18359	TAIR|gene:2169885 SPTR:Q9FGI3 symbol:AT5G37540.1 [GO:0004194 "pepsin A activity" evidence=ISS] [GO:0006508 "proteolysis" evidence=ISS] InterPro:IPR001461 InterPro:IPR001969 Pfam:PF00026 PRINTS:PR00792 PROSITE:PS00141 EMBL:AB025630 EMBL:AY054192 EMBL:AY092990 EMBL:BT000082 SPTR:Q9FGI3	2e-163
Ljwgs_055820.1	99.1.3.1.129	EC 1.13.11.12							LOXX_SOYBN	Dioxygenase;Fattyacidbiosynthesis;Iron;Lipidsynthesis;Metal-binding;Multigenefamily;Oxidoreductase;Oxylipinbiosynthesis,Seed lipoxygenase (EC 1.13.11.12).	1e-11
chr1.CM0233.43	99.2	Unclassified without homolog
chr4.CM0061.7	99.1.4.3448	GO_ID:27261	cal:orf19.3966	CRH2; congo red hypersensitive, Cell wall protein [EC:3.2.1.73] [KO:K01216]	2e-12	YLR213c	COG2273	3e-17	XTH23_ARATH	Apoplast;Cellwall;Glycoprotein;Glycosidase;Hydrolase;Multigenefamily;Signal;Transferase,Probable xyloglucan endotransglucosylase/hydrolase protein 23 precursor (EC 2.4.1.207) (At-XTH23) (XTH-23).	9e-120	GO_ID:27261	TAIR|gene:2117566 SPTR:Q38910 symbol:AT4G25810.1 [GO:0016798 "hydrolase activity, acting on glycosyl bonds" evidence=ISS] InterPro:IPR000757 InterPro:IPR008985 InterPro:IPR008263 InterPro:IPR008264 InterPro:IPR010713 Pfam:PF00722 HSSP:P23904 PRINTS:PR00737 PROSITE:PS01034 Pfam:PF06955 EMBL:AL049480 EMBL:AL161564 EMBL:U43488 EMBL:AY062472 EMBL:AY093252 PIR:S71225 GeneFarm:2642 SPTR:Q38910	3e-120
chr4.CM0061.7	99.1.1.54	KO:K01216	cal:orf19.3966	CRH2; congo red hypersensitive, Cell wall protein [EC:3.2.1.73] [KO:K01216]	2e-12	YLR213c	COG2273	3e-17	XTH23_ARATH	Apoplast;Cellwall;Glycoprotein;Glycosidase;Hydrolase;Multigenefamily;Signal;Transferase,Probable xyloglucan endotransglucosylase/hydrolase protein 23 precursor (EC 2.4.1.207) (At-XTH23) (XTH-23).	9e-120	GO_ID:27261	TAIR|gene:2117566 SPTR:Q38910 symbol:AT4G25810.1 [GO:0016798 "hydrolase activity, acting on glycosyl bonds" evidence=ISS] InterPro:IPR000757 InterPro:IPR008985 InterPro:IPR008263 InterPro:IPR008264 InterPro:IPR010713 Pfam:PF00722 HSSP:P23904 PRINTS:PR00737 PROSITE:PS01034 Pfam:PF06955 EMBL:AL049480 EMBL:AL161564 EMBL:U43488 EMBL:AY062472 EMBL:AY093252 PIR:S71225 GeneFarm:2642 SPTR:Q38910	3e-120
chr4.CM0061.7	99.1.2.185	COG2273	cal:orf19.3966	CRH2; congo red hypersensitive, Cell wall protein [EC:3.2.1.73] [KO:K01216]	2e-12	YLR213c	COG2273	3e-17	XTH23_ARATH	Apoplast;Cellwall;Glycoprotein;Glycosidase;Hydrolase;Multigenefamily;Signal;Transferase,Probable xyloglucan endotransglucosylase/hydrolase protein 23 precursor (EC 2.4.1.207) (At-XTH23) (XTH-23).	9e-120	GO_ID:27261	TAIR|gene:2117566 SPTR:Q38910 symbol:AT4G25810.1 [GO:0016798 "hydrolase activity, acting on glycosyl bonds" evidence=ISS] InterPro:IPR000757 InterPro:IPR008985 InterPro:IPR008263 InterPro:IPR008264 InterPro:IPR010713 Pfam:PF00722 HSSP:P23904 PRINTS:PR00737 PROSITE:PS01034 Pfam:PF06955 EMBL:AL049480 EMBL:AL161564 EMBL:U43488 EMBL:AY062472 EMBL:AY093252 PIR:S71225 GeneFarm:2642 SPTR:Q38910	3e-120
chr4.CM0061.7	99.1.3.1.33	EC 2.4.1.207	cal:orf19.3966	CRH2; congo red hypersensitive, Cell wall protein [EC:3.2.1.73] [KO:K01216]	2e-12	YLR213c	COG2273	3e-17	XTH23_ARATH	Apoplast;Cellwall;Glycoprotein;Glycosidase;Hydrolase;Multigenefamily;Signal;Transferase,Probable xyloglucan endotransglucosylase/hydrolase protein 23 precursor (EC 2.4.1.207) (At-XTH23) (XTH-23).	9e-120	GO_ID:27261	TAIR|gene:2117566 SPTR:Q38910 symbol:AT4G25810.1 [GO:0016798 "hydrolase activity, acting on glycosyl bonds" evidence=ISS] InterPro:IPR000757 InterPro:IPR008985 InterPro:IPR008263 InterPro:IPR008264 InterPro:IPR010713 Pfam:PF00722 HSSP:P23904 PRINTS:PR00737 PROSITE:PS01034 Pfam:PF06955 EMBL:AL049480 EMBL:AL161564 EMBL:U43488 EMBL:AY062472 EMBL:AY093252 PIR:S71225 GeneFarm:2642 SPTR:Q38910	3e-120
Ljwgs_017185.2	99.1.4.5563	GO_ID:2004							ATL1D_ARATH	Membrane;Metal-binding;Transmembrane;Ublconjugationpathway;Zinc;Zinc-finger,RING-H2 finger protein ATL1D.	1e-09	GO_ID:2004	TAIR|gene:2082756 SPTR:Q9XF92 symbol:AT3G61460.1 [GO:0005515 "protein binding" evidence=ISS] [GO:0008270 "zinc ion binding" evidence=ISS] InterPro:IPR001841 Pfam:PF00097 PROSITE:PS50089 SMART:SM00184 HSSP:Q9LRB7 EMBL:AL132962 EMBL:AF134155 EMBL:AY065300 EMBL:AY086562 EMBL:AY117307 PIR:T47938 SPTR:Q9XF92	1e-14
Ljwgs_017185.2	99.1.3.2.357	ATL1D_ARATH							ATL1D_ARATH	Membrane;Metal-binding;Transmembrane;Ublconjugationpathway;Zinc;Zinc-finger,RING-H2 finger protein ATL1D.	1e-09	GO_ID:2004	TAIR|gene:2082756 SPTR:Q9XF92 symbol:AT3G61460.1 [GO:0005515 "protein binding" evidence=ISS] [GO:0008270 "zinc ion binding" evidence=ISS] InterPro:IPR001841 Pfam:PF00097 PROSITE:PS50089 SMART:SM00184 HSSP:Q9LRB7 EMBL:AL132962 EMBL:AF134155 EMBL:AY065300 EMBL:AY086562 EMBL:AY117307 PIR:T47938 SPTR:Q9XF92	1e-14
Ljwgs_140570.1	1.5.4.3	E2.5.1.6, metK S-adenosylmethionine synthetase [EC:2.5.1.6] [COG:COG0192] [GO:0004478]	ath:At2g36880	T1J8.6; S-adenosylmethionine synthetase, putative [EC:2.5.1.6] [KO:K00789]	6e-119	YLR180w	COG0192	3e-73	METM_LYCES	ATP-binding;Magnesium;Metal-binding;Multigenefamily;Nucleotide-binding;One-carbonmetabolism;Potassium;Transferase,S-adenosylmethionine synthetase 3 (EC 2.5.1.6) (Methionine adenosyltransferase 3) (AdoMet synthetase 3).	3e-121	GO_ID:13579	TAIR|gene:2058010 SPTR:Q9SJL8 symbol:AT2G36880.1 [GO:0008372 "cellular component unknown" evidence=ND] [GO:0004478 "methionine adenosyltransferase activity" evidence=ISS] [GO:0006556 "S-adenosylmethionine biosynthesis" evidence=ISS] InterPro:IPR002133 Pfam:PF00438 Pfam:PF02772 Pfam:PF02773 HSSP:P13444 PIRSF:PIRSF000497 TIGRFAMs:TIGR01034 PROSITE:PS00376 PROSITE:PS00377 EMBL:AC006922 EMBL:AF367310…	1e-119
Ljwgs_140570.1	1.6.4.8	E2.5.1.6, metK S-adenosylmethionine synthetase [EC:2.5.1.6] [COG:COG0192] [GO:0004478]	ath:At2g36880	T1J8.6; S-adenosylmethionine synthetase, putative [EC:2.5.1.6] [KO:K00789]	6e-119	YLR180w	COG0192	3e-73	METM_LYCES	ATP-binding;Magnesium;Metal-binding;Multigenefamily;Nucleotide-binding;One-carbonmetabolism;Potassium;Transferase,S-adenosylmethionine synthetase 3 (EC 2.5.1.6) (Methionine adenosyltransferase 3) (AdoMet synthetase 3).	3e-121	GO_ID:13579	TAIR|gene:2058010 SPTR:Q9SJL8 symbol:AT2G36880.1 [GO:0008372 "cellular component unknown" evidence=ND] [GO:0004478 "methionine adenosyltransferase activity" evidence=ISS] [GO:0006556 "S-adenosylmethionine biosynthesis" evidence=ISS] InterPro:IPR002133 Pfam:PF00438 Pfam:PF02772 Pfam:PF02773 HSSP:P13444 PIRSF:PIRSF000497 TIGRFAMs:TIGR01034 PROSITE:PS00376 PROSITE:PS00377 EMBL:AC006922 EMBL:AF367310…	1e-119
TM0840.2	99.1.4.6136	GO_ID:55121										GO_ID:55121	TAIR|gene:2095046 SPTR:Q9LS54 symbol:AT3G18360.1 [GO:0005554 "molecular function unknown" evidence=ND] [GO:0000004 "biological process unknown" evidence=ND] [GO:0008372 "cellular component unknown" evidence=ND] Pfam:PF05678 InterPro:IPR008889 EMBL:AB026658 EMBL:BT012192 SPTR:Q9LS54	1e-12
TM1471.8	99.1.3.2.1679	WRK30_ARATH							WRK30_ARATH	DNA-binding;Nuclearprotein;Transcription;Transcriptionregulation,Probable WRKY transcription factor 30 (WRKY DNA-binding protein 30).	2e-32
chr6.TM0084.15.1	99.1.4.531	GO_ID:4608										GO_ID:4608	TAIR|gene:2075595 SPTR:Q9SD66 symbol:AT3G47070.1 [GO:0009535 "thylakoid membrane (sensu Viridiplantae)" evidence=ISS] EMBL:AL133292 EMBL:AY086566 EMBL:AY142645 PIR:T45643 SPTR:Q9SD66	1e-10
chr5.CM0019.23	99.1.3.2.1992	ZIP4_ARATH							ZIP4_ARATH	Chloroplast;Iontransport;Membrane;Plastid;Thylakoid;Transitpeptide;Transmembrane;Transport;Zinc;Zinctransport,Zinc transporter 4, chloroplast precursor (ZRT/IRT-like protein 4).	9e-69	GO_ID:18533	TAIR|gene:2206010 SPTR:Q8LE59 symbol:AT1G60960.1 [GO:0006812 "cation transport" evidence=ISS] [GO:0008324 "cation transporter activity" evidence=ISS] [GO:0016020 "membrane" evidence=ISS] [GO:0030001 "metal ion transport" evidence=ISS] [GO:0046873 "metal ion transporter activity" evidence=ISS] InterPro:IPR003689 InterPro:IPR004698 Pfam:PF02535 TIGRFAMs:TIGR00820 EMBL:AC018908 EMBL:AF369915 EMBL:AY…	8e-69
chr5.CM0019.23	99.1.4.5686	GO_ID:18533							ZIP4_ARATH	Chloroplast;Iontransport;Membrane;Plastid;Thylakoid;Transitpeptide;Transmembrane;Transport;Zinc;Zinctransport,Zinc transporter 4, chloroplast precursor (ZRT/IRT-like protein 4).	9e-69	GO_ID:18533	TAIR|gene:2206010 SPTR:Q8LE59 symbol:AT1G60960.1 [GO:0006812 "cation transport" evidence=ISS] [GO:0008324 "cation transporter activity" evidence=ISS] [GO:0016020 "membrane" evidence=ISS] [GO:0030001 "metal ion transport" evidence=ISS] [GO:0046873 "metal ion transporter activity" evidence=ISS] InterPro:IPR003689 InterPro:IPR004698 Pfam:PF02535 TIGRFAMs:TIGR00820 EMBL:AC018908 EMBL:AF369915 EMBL:AY…	8e-69
chr1.TM1573.10	1.1.8.29	E3.1.1.11 pectinesterase [EC:3.1.1.11] [GO:0030599]	ath:At1g53830	T18A20.6; pectinesterase family protein [EC:3.1.1.11] [KO:K01051]	1e-12				PME3_LYCES	Aspartylesterase;Cellwall;Fruitripening;Glycoprotein;Hydrolase;Multigenefamily;Signal;Zymogen,Pectinesterase-3 precursor (EC 3.1.1.11) (Pectin methylesterase 3) (PE 3).	6e-13	GO_ID:32228	TAIR|gene:2133223 SPTR:O81300 symbol:AT4G02330.1 [GO:0030599 "pectinesterase activity" evidence=ISS] InterPro:IPR000070 InterPro:IPR006501 Pfam:PF04043 InterPro:IPR007186 TIGRFAMs:TIGR01614 HSSP:P83218 Pfam:PF01095 PROSITE:PS00503 EMBL:AL161494 EMBL:AF069298 EMBL:AY150433 PIR:T01317 SPTR:O81300	6e-74
chr1.TM1573.10	1.1.4.1	E3.1.1.11 pectinesterase [EC:3.1.1.11] [GO:0030599]	ath:At1g53830	T18A20.6; pectinesterase family protein [EC:3.1.1.11] [KO:K01051]	1e-12				PME3_LYCES	Aspartylesterase;Cellwall;Fruitripening;Glycoprotein;Hydrolase;Multigenefamily;Signal;Zymogen,Pectinesterase-3 precursor (EC 3.1.1.11) (Pectin methylesterase 3) (PE 3).	6e-13	GO_ID:32228	TAIR|gene:2133223 SPTR:O81300 symbol:AT4G02330.1 [GO:0030599 "pectinesterase activity" evidence=ISS] InterPro:IPR000070 InterPro:IPR006501 Pfam:PF04043 InterPro:IPR007186 TIGRFAMs:TIGR01614 HSSP:P83218 Pfam:PF01095 PROSITE:PS00503 EMBL:AL161494 EMBL:AF069298 EMBL:AY150433 PIR:T01317 SPTR:O81300	6e-74
Ljwgs_082431.1.1	99.2	Unclassified without homolog
Ljwgs_022326.1	99.1.4.534	GO_ID:29877										GO_ID:29877	TAIR|gene:2056230 SPTR:Q9ZVQ6 symbol:ATPP2-B10 [GO:0005554 "molecular function unknown" evidence=ND] [GO:0000004 "biological process unknown" evidence=ND] [GO:0008372 "cellular component unknown" evidence=ND] Pfam:PF00646 InterPro:IPR001810 SMART:SM00256 PROSITE:PS50181 EMBL:AC005312 PIR:G84435 SPTR:Q9ZVQ6	3e-25
TM1519.20	99.1.4.474	GO_ID:25090										GO_ID:25090	TAIR|gene:2083759 SPTR:Q8GTS1 symbol:AT3G51960.1 [GO:0003700 "transcription factor activity" evidence=ISS] [GO:0003677 "DNA binding" evidence=ISS] [GO:0006355 "regulation of transcription, DNA-dependent" evidence=ISS] InterPro:IPR004827 InterPro:IPR011700 GO:GO:0005634 SMART:SM00338 PROSITE:PS50217 HSSP:P17676 Pfam:PF07716 EMBL:AK117629 EMBL:BT005422 SPTR:Q8GTS1	6e-31
Ljwgs_029362.1	99.1.4.4884	GO_ID:54677										GO_ID:54677	TAIR|gene:2040574 SPTR:Q9ZQA5 symbol:AT2G36690.1 [GO:0008372 "cellular component unknown" evidence=ND] [GO:0009058 "biosynthesis" evidence=ISS] [GO:0016706 "oxidoreductase activity, acting on paired donors, with incorporation or reduction of molecular oxygen, 2-oxoglutarate as one donor, and incorporation of one atom each of oxygen into both donors" evidence=ISS] Pfam:PF03171 InterPro:IPR002283 I…	2e-17
chr3.CM0135.19	1.2.6.9	E1.11.1.7 peroxidase [EC:1.11.1.7] [GO:0004601]	ath:At1g14550	T5E21.5; anionic peroxidase, putative [EC:1.11.1.7] [KO:K00430]	1e-112				PERX_NICSY	Calcium;Glycoprotein;Heme;Hydrogenperoxide;Iron;Metal-binding;Oxidoreductase;Peroxidase;Pyrrolidonecarboxylicacid;Signal,Lignin forming anionic peroxidase precursor (EC 1.11.1.7).	3e-123	GO_ID:16441	TAIR|gene:3435718 SPTR:Q9M9Q9 symbol:AT1G14550.1 [GO:0004601 "peroxidase activity" evidence=ISS] InterPro:IPR002016 InterPro:IPR000823 Pfam:PF00141 InterPro:IPR010255 PROSITE:PS00435 PROSITE:PS00436 PRINTS:PR00458 PROSITE:PS50873 PRINTS:PR00461 EMBL:AC012188 EMBL:AC010657 HSSP:P22195 GeneFarm:1516 SPTR:Q9M9Q9	2e-113
chr3.CM0135.19	1.3.11.18	E1.11.1.7 peroxidase [EC:1.11.1.7] [GO:0004601]	ath:At1g14550	T5E21.5; anionic peroxidase, putative [EC:1.11.1.7] [KO:K00430]	1e-112				PERX_NICSY	Calcium;Glycoprotein;Heme;Hydrogenperoxide;Iron;Metal-binding;Oxidoreductase;Peroxidase;Pyrrolidonecarboxylicacid;Signal,Lignin forming anionic peroxidase precursor (EC 1.11.1.7).	3e-123	GO_ID:16441	TAIR|gene:3435718 SPTR:Q9M9Q9 symbol:AT1G14550.1 [GO:0004601 "peroxidase activity" evidence=ISS] InterPro:IPR002016 InterPro:IPR000823 Pfam:PF00141 InterPro:IPR010255 PROSITE:PS00435 PROSITE:PS00436 PRINTS:PR00458 PROSITE:PS50873 PRINTS:PR00461 EMBL:AC012188 EMBL:AC010657 HSSP:P22195 GeneFarm:1516 SPTR:Q9M9Q9	2e-113
chr3.CM0135.19	1.5.13.21	E1.11.1.7 peroxidase [EC:1.11.1.7] [GO:0004601]	ath:At1g14550	T5E21.5; anionic peroxidase, putative [EC:1.11.1.7] [KO:K00430]	1e-112				PERX_NICSY	Calcium;Glycoprotein;Heme;Hydrogenperoxide;Iron;Metal-binding;Oxidoreductase;Peroxidase;Pyrrolidonecarboxylicacid;Signal,Lignin forming anionic peroxidase precursor (EC 1.11.1.7).	3e-123	GO_ID:16441	TAIR|gene:3435718 SPTR:Q9M9Q9 symbol:AT1G14550.1 [GO:0004601 "peroxidase activity" evidence=ISS] InterPro:IPR002016 InterPro:IPR000823 Pfam:PF00141 InterPro:IPR010255 PROSITE:PS00435 PROSITE:PS00436 PRINTS:PR00458 PROSITE:PS50873 PRINTS:PR00461 EMBL:AC012188 EMBL:AC010657 HSSP:P22195 GeneFarm:1516 SPTR:Q9M9Q9	2e-113
chr3.CM0135.19	1.10.6.4	E1.11.1.7 peroxidase [EC:1.11.1.7] [GO:0004601]	ath:At1g14550	T5E21.5; anionic peroxidase, putative [EC:1.11.1.7] [KO:K00430]	1e-112				PERX_NICSY	Calcium;Glycoprotein;Heme;Hydrogenperoxide;Iron;Metal-binding;Oxidoreductase;Peroxidase;Pyrrolidonecarboxylicacid;Signal,Lignin forming anionic peroxidase precursor (EC 1.11.1.7).	3e-123	GO_ID:16441	TAIR|gene:3435718 SPTR:Q9M9Q9 symbol:AT1G14550.1 [GO:0004601 "peroxidase activity" evidence=ISS] InterPro:IPR002016 InterPro:IPR000823 Pfam:PF00141 InterPro:IPR010255 PROSITE:PS00435 PROSITE:PS00436 PRINTS:PR00458 PROSITE:PS50873 PRINTS:PR00461 EMBL:AC012188 EMBL:AC010657 HSSP:P22195 GeneFarm:1516 SPTR:Q9M9Q9	2e-113
Ljwgs_051780.1	99.1.3.1.48	EC 2.4.1.121							IAAG_MAIZE	Directproteinsequencing;Glycosyltransferase;Transferase,Indole-3-acetate beta-glucosyltransferase (EC 2.4.1.121) (IAA-Glu synthetase) ((Uridine 5-diphosphate-glucose:indol-3-ylacetyl)-beta-D- glucosyl transferase).	3e-34	GO_ID:7567	TAIR|gene:2043948 SPTR:O22822 symbol:AT2G43820.1 [GO:0008372 "cellular component unknown" evidence=ND] [GO:0016757 "transferase activity, transferring glycosyl groups" evidence=ISS] [GO:0008194 "UDP-glycosyltransferase activity" evidence=ISS] [GO:0016758 "transferase activity, transferring hexosyl groups" evidence=ISS] InterPro:IPR002213 Pfam:PF00201 GO:GO:0008152 PROSITE:PS00375 EMBL:AC002333 EM…	1e-42
Ljwgs_051780.1	99.1.4.5399	GO_ID:7567							IAAG_MAIZE	Directproteinsequencing;Glycosyltransferase;Transferase,Indole-3-acetate beta-glucosyltransferase (EC 2.4.1.121) (IAA-Glu synthetase) ((Uridine 5-diphosphate-glucose:indol-3-ylacetyl)-beta-D- glucosyl transferase).	3e-34	GO_ID:7567	TAIR|gene:2043948 SPTR:O22822 symbol:AT2G43820.1 [GO:0008372 "cellular component unknown" evidence=ND] [GO:0016757 "transferase activity, transferring glycosyl groups" evidence=ISS] [GO:0008194 "UDP-glycosyltransferase activity" evidence=ISS] [GO:0016758 "transferase activity, transferring hexosyl groups" evidence=ISS] InterPro:IPR002213 Pfam:PF00201 GO:GO:0008152 PROSITE:PS00375 EMBL:AC002333 EM…	1e-42
chr4.CM0025.31	1.3.3.11	E6.2.1.3, fadD long-chain fatty-acid-CoA ligase [EC:6.2.1.3] [COG:COG0318 COG1022] [GO:0004467]	ath:At4g23850	T32A16.20; long-chain-fatty-acid--CoA ligase / long-chain acyl-CoA synthetase [EC:6.2.1.3] [KO:K01897]	0	YOR317w	COG1022	4e-72	ACSL1_CAVPO	Acetylation;Fattyacidmetabolism;Ligase;Lipidmetabolism;Magnesium;Multigenefamily,Long-chain-fatty-acid--CoA ligase 1 (EC 6.2.1.3) (Long-chain acyl-CoA synthetase 1) (LACS 1) (Palmitoyl-CoA ligase).	2e-115	GO_ID:47589	TAIR|gene:2138140 SPTR:Q9T0A0 symbol:AT4G23850.1 [GO:0006633 "fatty acid biosynthesis" evidence=TAS] InterPro:IPR000873 Pfam:PF00501 Prosite:PS00455 GO:GO:0008152 PRINTS:PR00154 HSSP:P08659 EMBL:AL161560 EMBL:AL078468 EMBL:AY049239 EMBL:AF503754 PIR:T08904 SPTR:Q9T0A0	0
chr4.CM0025.31	3.2.12.19	E6.2.1.3, fadD long-chain fatty-acid-CoA ligase [EC:6.2.1.3] [COG:COG0318 COG1022] [GO:0004467]	ath:At4g23850	T32A16.20; long-chain-fatty-acid--CoA ligase / long-chain acyl-CoA synthetase [EC:6.2.1.3] [KO:K01897]	0	YOR317w	COG1022	4e-72	ACSL1_CAVPO	Acetylation;Fattyacidmetabolism;Ligase;Lipidmetabolism;Magnesium;Multigenefamily,Long-chain-fatty-acid--CoA ligase 1 (EC 6.2.1.3) (Long-chain acyl-CoA synthetase 1) (LACS 1) (Palmitoyl-CoA ligase).	2e-115	GO_ID:47589	TAIR|gene:2138140 SPTR:Q9T0A0 symbol:AT4G23850.1 [GO:0006633 "fatty acid biosynthesis" evidence=TAS] InterPro:IPR000873 Pfam:PF00501 Prosite:PS00455 GO:GO:0008152 PRINTS:PR00154 HSSP:P08659 EMBL:AL161560 EMBL:AL078468 EMBL:AY049239 EMBL:AF503754 PIR:T08904 SPTR:Q9T0A0	0
Ljwgs_043352.1	1.5.9.13	E4.1.1.18, ldcC lysine decarboxylase [EC:4.1.1.18] [COG:COG1982] [GO:0008923]	bcl:ABC1937	lysine decarboxylase [EC:4.1.1.18] [KO:K01582]	4e-17	PA4923	COG1611	2e-19	Y4923_PSEAE	Completeproteome;Hypotheticalprotein,Hypothetical protein PA4923.	7e-19	GO_ID:53567	TAIR|gene:2061732 SPTR:Q8L8B8 symbol:AT2G37210.1 [GO:0000004 "biological process unknown" evidence=ND] [GO:0005554 "molecular function unknown" evidence=ND] [GO:0008372 "cellular component unknown" evidence=ND] Pfam:PF03641 InterPro:IPR005269 TIGRFAMs:TIGR00730 EMBL:AY102554 EMBL:AY954818 SMR:Q8L8B8 SPTR:Q8L8B8	3e-39
Ljwgs_043352.1	1.10.9.9	E4.1.1.18, ldcC lysine decarboxylase [EC:4.1.1.18] [COG:COG1982] [GO:0008923]	bcl:ABC1937	lysine decarboxylase [EC:4.1.1.18] [KO:K01582]	4e-17	PA4923	COG1611	2e-19	Y4923_PSEAE	Completeproteome;Hypotheticalprotein,Hypothetical protein PA4923.	7e-19	GO_ID:53567	TAIR|gene:2061732 SPTR:Q8L8B8 symbol:AT2G37210.1 [GO:0000004 "biological process unknown" evidence=ND] [GO:0005554 "molecular function unknown" evidence=ND] [GO:0008372 "cellular component unknown" evidence=ND] Pfam:PF03641 InterPro:IPR005269 TIGRFAMs:TIGR00730 EMBL:AY102554 EMBL:AY954818 SMR:Q8L8B8 SPTR:Q8L8B8	3e-39
Ljwgs_026012.1	99.1.4.3392	GO_ID:41478							RPT3_ARATH	Membrane;Phosphorylation;Transducer,Root phototropism protein 3 (Non-phototropic hypocotyl protein 3).	1e-34	GO_ID:41478	TAIR|gene:2200285 SPTR:Q9C9V6 symbol:AT1G67900.1 [GO:0004871 "signal transducer activity" evidence=ISS] [GO:0009416 "response to light stimulus" evidence=ISS] [GO:0008372 "cellular component unknown" evidence=ND] InterPro:IPR004249 Pfam:PF03000 InterPro:IPR010916 PROSITE:PS00430 EMBL:AC012563 EMBL:BT008787 EMBL:AY120729 PIR:G96701 SPTR:Q9C9V6	6e-90
Ljwgs_026012.1	99.1.3.2.152	RPT3_ARATH							RPT3_ARATH	Membrane;Phosphorylation;Transducer,Root phototropism protein 3 (Non-phototropic hypocotyl protein 3).	1e-34	GO_ID:41478	TAIR|gene:2200285 SPTR:Q9C9V6 symbol:AT1G67900.1 [GO:0004871 "signal transducer activity" evidence=ISS] [GO:0009416 "response to light stimulus" evidence=ISS] [GO:0008372 "cellular component unknown" evidence=ND] InterPro:IPR004249 Pfam:PF03000 InterPro:IPR010916 PROSITE:PS00430 EMBL:AC012563 EMBL:BT008787 EMBL:AY120729 PIR:G96701 SPTR:Q9C9V6	6e-90
Ljwgs_056007.1	99.1.4.8111	GO_ID:13821										GO_ID:13821	TAIR|gene:3442260 SPTR:Q9FIR9 symbol:AT5G24660.1 [GO:0005554 "molecular function unknown" evidence=ND] [GO:0000004 "biological process unknown" evidence=ND] [GO:0008372 "cellular component unknown" evidence=ND] EMBL:AB016881 EMBL:AY086698 EMBL:AK118602 EMBL:BT004681 SPTR:Q9FIR9	1e-13
chr4.CM0288.51	99.1.4.4598	GO_ID:17326										GO_ID:17326	TAIR|gene:2149228 SPTR:Q8LAF9 symbol:AT5G20130.1 [GO:0005554 "molecular function unknown" evidence=ND] [GO:0000004 "biological process unknown" evidence=ND] EMBL:AY087837 EMBL:BT004013 EMBL:BT021143 SPTR:Q8LAF9	2e-31
gi1370199	99.1.2.149	COG1100	ath:At2g17800	T17A5.14; Rac-like GTP-binding protein (ARAC1) (ATGP2) [KO:K07975]	4e-94	YLR229c	COG1100	1e-52	RAC1_LOTJA	GTP-binding;Lipoprotein;Membrane;Nucleotide-binding;Prenylation,RAC-like GTP binding protein RAC1.	8e-101	GO_ID:49151	TAIR|gene:2827915 SPTR:Q38902 symbol:ARAC1 [GO:0009738 "abscisic acid mediated signaling" evidence=TAS] [GO:0005525 "GTP binding" evidence=ISS] [GO:0005737 "cytoplasm" evidence=IDA] [GO:0005634 "nucleus" evidence=IDA] [GO:0009524 "phragmoplast" evidence=IDA] [GO:0005819 "spindle" evidence=IDA] [GO:0009734 "auxin mediated signaling pathway" evidence=IMP] InterPro:IPR001806 InterPro:IPR003578 Pfam:…	1e-94
gi1370199	99.1.4.287	GO_ID:49151	ath:At2g17800	T17A5.14; Rac-like GTP-binding protein (ARAC1) (ATGP2) [KO:K07975]	4e-94	YLR229c	COG1100	1e-52	RAC1_LOTJA	GTP-binding;Lipoprotein;Membrane;Nucleotide-binding;Prenylation,RAC-like GTP binding protein RAC1.	8e-101	GO_ID:49151	TAIR|gene:2827915 SPTR:Q38902 symbol:ARAC1 [GO:0009738 "abscisic acid mediated signaling" evidence=TAS] [GO:0005525 "GTP binding" evidence=ISS] [GO:0005737 "cytoplasm" evidence=IDA] [GO:0005634 "nucleus" evidence=IDA] [GO:0009524 "phragmoplast" evidence=IDA] [GO:0005819 "spindle" evidence=IDA] [GO:0009734 "auxin mediated signaling pathway" evidence=IMP] InterPro:IPR001806 InterPro:IPR003578 Pfam:…	1e-94
gi1370199	99.1.1.126	KO:K07975	ath:At2g17800	T17A5.14; Rac-like GTP-binding protein (ARAC1) (ATGP2) [KO:K07975]	4e-94	YLR229c	COG1100	1e-52	RAC1_LOTJA	GTP-binding;Lipoprotein;Membrane;Nucleotide-binding;Prenylation,RAC-like GTP binding protein RAC1.	8e-101	GO_ID:49151	TAIR|gene:2827915 SPTR:Q38902 symbol:ARAC1 [GO:0009738 "abscisic acid mediated signaling" evidence=TAS] [GO:0005525 "GTP binding" evidence=ISS] [GO:0005737 "cytoplasm" evidence=IDA] [GO:0005634 "nucleus" evidence=IDA] [GO:0009524 "phragmoplast" evidence=IDA] [GO:0005819 "spindle" evidence=IDA] [GO:0009734 "auxin mediated signaling pathway" evidence=IMP] InterPro:IPR001806 InterPro:IPR003578 Pfam:…	1e-94
gi1370199	99.1.3.2.3607	RAC1_LOTJA	ath:At2g17800	T17A5.14; Rac-like GTP-binding protein (ARAC1) (ATGP2) [KO:K07975]	4e-94	YLR229c	COG1100	1e-52	RAC1_LOTJA	GTP-binding;Lipoprotein;Membrane;Nucleotide-binding;Prenylation,RAC-like GTP binding protein RAC1.	8e-101	GO_ID:49151	TAIR|gene:2827915 SPTR:Q38902 symbol:ARAC1 [GO:0009738 "abscisic acid mediated signaling" evidence=TAS] [GO:0005525 "GTP binding" evidence=ISS] [GO:0005737 "cytoplasm" evidence=IDA] [GO:0005634 "nucleus" evidence=IDA] [GO:0009524 "phragmoplast" evidence=IDA] [GO:0005819 "spindle" evidence=IDA] [GO:0009734 "auxin mediated signaling pathway" evidence=IMP] InterPro:IPR001806 InterPro:IPR003578 Pfam:…	1e-94
Ljwgs_014719.1	99.1.4.1522	GO_ID:18059										GO_ID:18059	TAIR|gene:2101108 SPTR:Q9LZG8 symbol:AT3G43790.1 [GO:0005351 "sugar porter activity" evidence=ISS] [GO:0015144 "carbohydrate transporter activity" evidence=ISS] [GO:0016020 "membrane" evidence=ISS] Pfam:PF07690 InterPro:IPR007114 GO:GO:0006810 PROSITE:PS50850 InterPro:IPR011701 EMBL:AL162691 PIR:T47415 SPTR:Q9LZG8	2e-63
Ljwgs_003423.2	99.1.3.1.116	EC 2.7.1.-	ath:At4g28490	F20O9.180; leucine-rich repeat transmembrane protein kinase, putative [EC:2.7.1.37] [KO:K00870]	3e-18				CLV1_ARATH	ATP-binding;Developmentalprotein;Differentiation;Glycoprotein;Kinase;Leucine-richrepeat;Membrane;Nucleotide-binding;Phosphorylation;Receptor;Repeat;Serine/threonine-proteinkinase;Signal;Transferase;Transmembrane,Receptor protein kinase CLAVATA1 precursor (EC 2.7.1.-).	1e-20	GO_ID:11498	TAIR|gene:3699262 SPTR:Q9LYN6 symbol:AT3G56050.1 [GO:0016301 "kinase activity" evidence=ISS] InterPro:IPR000719 ProDom:PD000001 PROSITE:PS50011 EMBL:AL163763 EMBL:AY046021 EMBL:AY091435 EMBL:AF083761 EMBL:AY099821 EMBL:BT000328 PIR:T47722 SPTR:Q9LYN6	4e-88
Ljwgs_003423.2	99.1.1.97	KO:K00870	ath:At4g28490	F20O9.180; leucine-rich repeat transmembrane protein kinase, putative [EC:2.7.1.37] [KO:K00870]	3e-18				CLV1_ARATH	ATP-binding;Developmentalprotein;Differentiation;Glycoprotein;Kinase;Leucine-richrepeat;Membrane;Nucleotide-binding;Phosphorylation;Receptor;Repeat;Serine/threonine-proteinkinase;Signal;Transferase;Transmembrane,Receptor protein kinase CLAVATA1 precursor (EC 2.7.1.-).	1e-20	GO_ID:11498	TAIR|gene:3699262 SPTR:Q9LYN6 symbol:AT3G56050.1 [GO:0016301 "kinase activity" evidence=ISS] InterPro:IPR000719 ProDom:PD000001 PROSITE:PS50011 EMBL:AL163763 EMBL:AY046021 EMBL:AY091435 EMBL:AF083761 EMBL:AY099821 EMBL:BT000328 PIR:T47722 SPTR:Q9LYN6	4e-88
Ljwgs_003423.2	99.1.4.7413	GO_ID:11498	ath:At4g28490	F20O9.180; leucine-rich repeat transmembrane protein kinase, putative [EC:2.7.1.37] [KO:K00870]	3e-18				CLV1_ARATH	ATP-binding;Developmentalprotein;Differentiation;Glycoprotein;Kinase;Leucine-richrepeat;Membrane;Nucleotide-binding;Phosphorylation;Receptor;Repeat;Serine/threonine-proteinkinase;Signal;Transferase;Transmembrane,Receptor protein kinase CLAVATA1 precursor (EC 2.7.1.-).	1e-20	GO_ID:11498	TAIR|gene:3699262 SPTR:Q9LYN6 symbol:AT3G56050.1 [GO:0016301 "kinase activity" evidence=ISS] InterPro:IPR000719 ProDom:PD000001 PROSITE:PS50011 EMBL:AL163763 EMBL:AY046021 EMBL:AY091435 EMBL:AF083761 EMBL:AY099821 EMBL:BT000328 PIR:T47722 SPTR:Q9LYN6	4e-88
Ljwgs_053509.1	99.2	Unclassified without homolog
LjU5.14	99.2	Unclassified without homolog
chr3.CM0241.8	99.1.4.366	GO_ID:7488										GO_ID:7488	TAIR|gene:2207264 SPTR:O64531 symbol:AT1G79220.1 [GO:0000004 "biological process unknown" evidence=ND] InterPro:IPR003690 Pfam:PF02536 SMART:SM00733 EMBL:AC002986 PIR:T01035 SPTR:O64531	3e-82
chr2.CM0249.12.1	99.1.4.3046	GO_ID:856							STHY_ARATH	Metal-binding;Nuclearprotein;Repeat;Zinc;Zinc-finger,Putative salt tolerance-like protein At1g78600.	3e-24	GO_ID:856	TAIR|gene:2050129 SPTR:Q9SJU5 symbol:AT2G21320.1 [GO:0003700 "transcription factor activity" evidence=ISS] [GO:0045449 "regulation of transcription" evidence=TAS] [GO:0008270 "zinc ion binding" evidence=ISS] InterPro:IPR000315 InterPro:IPR002926 Pfam:PF00643 SMART:SM00336 PROSITE:PS50119 ProDom:PD007661 EMBL:AC006841 EMBL:AY060570 EMBL:AY125573 PIR:H84599 SPTR:Q9SJU5	4e-60
chr2.CM0249.12.1	99.1.3.2.119	STHY_ARATH							STHY_ARATH	Metal-binding;Nuclearprotein;Repeat;Zinc;Zinc-finger,Putative salt tolerance-like protein At1g78600.	3e-24	GO_ID:856	TAIR|gene:2050129 SPTR:Q9SJU5 symbol:AT2G21320.1 [GO:0003700 "transcription factor activity" evidence=ISS] [GO:0045449 "regulation of transcription" evidence=TAS] [GO:0008270 "zinc ion binding" evidence=ISS] InterPro:IPR000315 InterPro:IPR002926 Pfam:PF00643 SMART:SM00336 PROSITE:PS50119 ProDom:PD007661 EMBL:AC006841 EMBL:AY060570 EMBL:AY125573 PIR:H84599 SPTR:Q9SJU5	4e-60
Ljwgs_055536.1	99.1.3.2.2640	IN21_MAIZE							IN21_MAIZE	,IN2-1 protein.	2e-33
Ljwgs_022145.1	99.1.4.3297	GO_ID:9548										GO_ID:9548	TAIR|gene:2088211 SPTR:Q8GYL9 symbol:AT3G14000.1 [GO:0005554 "molecular function unknown" evidence=ND] [GO:0000004 "biological process unknown" evidence=ND] [GO:0008372 "cellular component unknown" evidence=ND] EMBL:AK117522 SPTR:Q8GYL9	8e-37
Ljwgs_147666.1	2.1.2.33	MBF1 putative transcription factor [COG:COG1813]	ath:At3g24500	MOB24.13; ethylene-responsive transcriptional coactivator, putative [KO:K03627]	2e-26							GO_ID:12176	TAIR|gene:2091746 SPTR:Q9LV58 symbol:AT3G24500.1 [GO:0008372 "cellular component unknown" evidence=ND] [GO:0003700 "transcription factor activity" evidence=TAS] [GO:0009873 "ethylene mediated signaling pathway" evidence=TAS] [GO:0003677 "DNA binding" evidence=ISS] [GO:0003713 "transcription coactivator activity" evidence=ISS] [GO:0006350 "transcription" evidence=ISS] [GO:0009723 "response to ethy…	4e-27
Ljwgs_075616.1	1.1.8.16	E3.1.3.12, otsB trehalose-phosphatase [EC:3.1.3.12] [COG:COG1877] [GO:0004805]	noc:Noc_1775	beta-phosphoglucomutase hydrolase [EC:3.1.3.12 2.4.1.216] [KO:K01087]	3e-16	Rv2006_2	COG1877	5e-12	Y2006_MYCTU	Completeproteome;Glycosidase;Hydrolase;Hypotheticalprotein,Hypothetical glycosyl hydrolase Rv2006/MT2062 (EC 3.2.1.-).	1e-11	GO_ID:8408	TAIR|gene:2171849 SPTR:Q9FJQ1 symbol:AT5G65140.1 [GO:0004805 "trehalose-phosphatase activity" evidence=ISS] [GO:0005992 "trehalose biosynthesis" evidence=ISS] InterPro:IPR006379 InterPro:IPR003337 Pfam:PF02358 GO:GO:0008152 TIGRFAMs:TIGR01484 TIGRFAMs:TIGR00685 EMBL:AB013395 SPTR:Q9FJQ1	1e-46
Ljwgs_073605.1	99.1.4.5051	GO_ID:51299										GO_ID:51299	TAIR|gene:2051414 SPTR:Q9SKT4 symbol:AT2G20830.1 [GO:0005554 "molecular function unknown" evidence=ND] EMBL:AC006234 EMBL:AY040069 EMBL:AF360255 PIR:H84593 SPTR:Q9SKT4	1e-27
gi45630948	99.2	Unclassified without homolog
Ljwgs_148153.1.1	99.1.3.1.62	EC 3.4.23.-							NEP1_NEPGR	Aspartylprotease;Glycoprotein;Hydrolase;Polymorphism;Protease;Signal;Zymogen,Aspartic proteinase nepenthesin-1 precursor (EC 3.4.23.-) (Nepenthesin-I).	4e-15	GO_ID:15223	TAIR|gene:3705376 SPTR:Q940R4 symbol:AT4G16563.1 [GO:0004194 "pepsin A activity" evidence=ISS] [GO:0006508 "proteolysis" evidence=ISS] InterPro:IPR001461 InterPro:IPR001969 Pfam:PF00026 PRINTS:PR00792 PROSITE:PS00141 EMBL:AY054167 EMBL:AY074554 SPTR:Q940R4	3e-70
Ljwgs_148153.1.1	99.1.4.3024	GO_ID:15223							NEP1_NEPGR	Aspartylprotease;Glycoprotein;Hydrolase;Polymorphism;Protease;Signal;Zymogen,Aspartic proteinase nepenthesin-1 precursor (EC 3.4.23.-) (Nepenthesin-I).	4e-15	GO_ID:15223	TAIR|gene:3705376 SPTR:Q940R4 symbol:AT4G16563.1 [GO:0004194 "pepsin A activity" evidence=ISS] [GO:0006508 "proteolysis" evidence=ISS] InterPro:IPR001461 InterPro:IPR001969 Pfam:PF00026 PRINTS:PR00792 PROSITE:PS00141 EMBL:AY054167 EMBL:AY074554 SPTR:Q940R4	3e-70
Ljwgs_040690.1	1.7.10.12	PIGN/O phosphatidylinositol glycan, class N/O [EC:2.7.-.-] [COG:COG1524]	ddi:DDB0205715	phosphatidylinositol glycan, class N [EC:2.7.-.-] [KO:K05285]	1e-12				YHR8_SCHPO	Completeproteome;GPI-anchorbiosynthesis;Membrane;Signal;Transmembrane,Protein C839.08c in chromosome II precursor.	1e-09	GO_ID:33271	TAIR|gene:2096676 SPTR:Q9SGH9 symbol:AT3G01380.1 [GO:0006506 "GPI anchor biosynthesis" evidence=ISS] [GO:0016740 "transferase activity" evidence=ISS] InterPro:IPR007070 Pfam:PF04987 EMBL:AC010870 SPTR:Q9SGH9	1e-30
Ljwgs_040690.1	1.7.8.10	KDTA 3-deoxy-D-manno-octulosonic-acid transferase [EC:2.-.-.-] [COG:COG1519] [GO:0016740] [CAZy:GT30]	ddi:DDB0205715	phosphatidylinositol glycan, class N [EC:2.7.-.-] [KO:K05285]	1e-12				YHR8_SCHPO	Completeproteome;GPI-anchorbiosynthesis;Membrane;Signal;Transmembrane,Protein C839.08c in chromosome II precursor.	1e-09	GO_ID:33271	TAIR|gene:2096676 SPTR:Q9SGH9 symbol:AT3G01380.1 [GO:0006506 "GPI anchor biosynthesis" evidence=ISS] [GO:0016740 "transferase activity" evidence=ISS] InterPro:IPR007070 Pfam:PF04987 EMBL:AC010870 SPTR:Q9SGH9	1e-30
Ljwgs_022277.1	99.1.4.8547	GO_ID:9764										GO_ID:9764	TAIR|gene:2119549 SPTR:Q8H180 symbol:AT4G13900.1 [GO:0016301 "kinase activity" evidence=ISS] [GO:0005515 "protein binding" evidence=ISS;NAS] [GO:0007165 "signal transduction" evidence=IC] [GO:0006952 "defense response" evidence=ISS] Pfam:PF00560 InterPro:IPR001611 InterPro:IPR007090 PRINTS:PR00019 InterPro:IPR010916 PROSITE:PS00430 EMBL:BT000466 EMBL:AK221537 SPTR:Q8H180	7e-16
Ljwgs_024331.1	2.4.3.9	E2.7.7.49 RNA-directed DNA polymerase [EC:2.7.7.49] [COG:COG3344] [GO:0003721 0003964]										GO_ID:43475	TAIR|gene:3438824 SPTR:Q9SZD8 symbol:AT4G29090.1 [GO:0003723 "RNA binding" evidence=ISS] [GO:0003964 "RNA-directed DNA polymerase activity" evidence=ISS] [GO:0006278 "RNA-dependent DNA replication" evidence=ISS] InterPro:IPR006121 PROSITE:PS01047 EMBL:AL161574 EMBL:AL078470 PIR:T08964 SPTR:Q9SZD8	1e-32
chr5.CM0200.121	99.2	Unclassified without homolog
chr5.TM0389.14.1	99.1.3.2.1076	ARG7_PHAAU							ARG7_PHAAU	,Indole-3-acetic acid-induced protein ARG7.	8e-12	GO_ID:41455	TAIR|gene:2057970 SPTR:Q9SJK4 symbol:AT2G37030.1 [GO:0005554 "molecular function unknown" evidence=ND] [GO:0008372 "cellular component unknown" evidence=ND] [GO:0009733 "response to auxin stimulus" evidence=ISS] Pfam:PF02519 InterPro:IPR003676 EMBL:AC006922 PIR:F84787 SPTR:Q9SJK4	4e-27
chr5.TM0389.14.1	99.1.4.6107	GO_ID:41455							ARG7_PHAAU	,Indole-3-acetic acid-induced protein ARG7.	8e-12	GO_ID:41455	TAIR|gene:2057970 SPTR:Q9SJK4 symbol:AT2G37030.1 [GO:0005554 "molecular function unknown" evidence=ND] [GO:0008372 "cellular component unknown" evidence=ND] [GO:0009733 "response to auxin stimulus" evidence=ISS] Pfam:PF02519 InterPro:IPR003676 EMBL:AC006922 PIR:F84787 SPTR:Q9SJK4	4e-27
Ljwgs_037062.1	99.1.2.33	COG0384				BH0283	COG0384	9e-16	Y283_BACHD	Completeproteome;Hypotheticalprotein;Oxidoreductase,Hypothetical protein BH0283.	3e-15	GO_ID:24270	TAIR|gene:2140264 SPTR:Q9SY11 symbol:AT4G02860.1 [GO:0003824 "catalytic activity" evidence=ISS] [GO:0009058 "biosynthesis" evidence=ISS] InterPro:IPR003719 Pfam:PF02567 PANTHER:PTHR13774 TIGRFAMs:TIGR00654 GO:GO:0009058 EMBL:AL161495 EMBL:AC004044 EMBL:BT015684 PIR:D85036 SPTR:Q9SY11	4e-21
Ljwgs_037062.1	99.1.3.2.756	Y283_BACHD				BH0283	COG0384	9e-16	Y283_BACHD	Completeproteome;Hypotheticalprotein;Oxidoreductase,Hypothetical protein BH0283.	3e-15	GO_ID:24270	TAIR|gene:2140264 SPTR:Q9SY11 symbol:AT4G02860.1 [GO:0003824 "catalytic activity" evidence=ISS] [GO:0009058 "biosynthesis" evidence=ISS] InterPro:IPR003719 Pfam:PF02567 PANTHER:PTHR13774 TIGRFAMs:TIGR00654 GO:GO:0009058 EMBL:AL161495 EMBL:AC004044 EMBL:BT015684 PIR:D85036 SPTR:Q9SY11	4e-21
Ljwgs_037062.1	99.1.4.1463	GO_ID:24270				BH0283	COG0384	9e-16	Y283_BACHD	Completeproteome;Hypotheticalprotein;Oxidoreductase,Hypothetical protein BH0283.	3e-15	GO_ID:24270	TAIR|gene:2140264 SPTR:Q9SY11 symbol:AT4G02860.1 [GO:0003824 "catalytic activity" evidence=ISS] [GO:0009058 "biosynthesis" evidence=ISS] InterPro:IPR003719 Pfam:PF02567 PANTHER:PTHR13774 TIGRFAMs:TIGR00654 GO:GO:0009058 EMBL:AL161495 EMBL:AC004044 EMBL:BT015684 PIR:D85036 SPTR:Q9SY11	4e-21
Ljwgs_016790.2	99.1.3.2.1663	ATL5I_ARATH							ATL5I_ARATH	Membrane;Metal-binding;Transmembrane;Ublconjugationpathway;Zinc;Zinc-finger,RING-H2 finger protein ATL5I.	2e-48	GO_ID:43030	TAIR|gene:2173771 SPTR:Q9FL07 symbol:AT5G40250.1 [GO:0008270 "zinc ion binding" evidence=ISS] InterPro:IPR001841 Pfam:PF00097 PROSITE:PS50089 SMART:SM00184 HSSP:Q9LRB7 EMBL:AB010699 EMBL:AK176313 SPTR:Q9FL07	9e-49
Ljwgs_016790.2	99.1.4.1626	GO_ID:43030							ATL5I_ARATH	Membrane;Metal-binding;Transmembrane;Ublconjugationpathway;Zinc;Zinc-finger,RING-H2 finger protein ATL5I.	2e-48	GO_ID:43030	TAIR|gene:2173771 SPTR:Q9FL07 symbol:AT5G40250.1 [GO:0008270 "zinc ion binding" evidence=ISS] InterPro:IPR001841 Pfam:PF00097 PROSITE:PS50089 SMART:SM00184 HSSP:Q9LRB7 EMBL:AB010699 EMBL:AK176313 SPTR:Q9FL07	9e-49
Ljwgs_028551.1	99.1.4.8674	GO_ID:40450										GO_ID:40450	TAIR|gene:2103487 SPTR:Q9SCM1 symbol:AT3G57520.1 [GO:0000004 "biological process unknown" evidence=ND] [GO:0008372 "cellular component unknown" evidence=ND] [GO:0004553 "hydrolase activity, hydrolyzing O-glycosyl compounds" evidence=ISS] InterPro:IPR000111 ProDom:PD002572 InterPro:IPR008811 Pfam:PF05691 EMBL:AL133248 PIR:T46188 SPTR:Q9SCM1	2e-26
TC19260	99.2	Unclassified without homolog
gi7678534	99.2	Unclassified without homolog
Ljwgs_022797.1	99.1.4.6826	GO_ID:33904										GO_ID:33904	TAIR|gene:3692675 SPTR:Q94JL3 symbol:AT1G61660.1 [GO:0003700 "transcription factor activity" evidence=ISS] [GO:0003677 "DNA binding" evidence=ISS] Pfam:PF00010 InterPro:IPR001092 SMART:SM00353 PROSITE:PS50888 EMBL:AF380649 EMBL:AY113072 SPTR:Q94JL3	5e-25
Ljwgs_035690.1	2.3.1.1	GROEL chaperonin GroEL (Hsp60) [COG:COG0459]				YJL008c	COG0459	1e-47	TCPQ_MOUSE	Acetylation;ATP-binding;Chaperone;Multigenefamily;Nucleotide-binding,T-complex protein 1, theta subunit (TCP-1-theta) (CCT-theta).	2e-66	GO_ID:35193	TAIR|gene:2095947 SPTR:Q94K05 symbol:AT3G03960.1 [GO:0008372 "cellular component unknown" evidence=ND] InterPro:IPR001844 InterPro:IPR002423 InterPro:IPR002194 Pfam:PF00118 PRINTS:PR00298 PRINTS:PR00304 PROSITE:PS00750 PROSITE:PS00751 EMBL:AF370490 EMBL:BT010388 SPTR:Q94K05	8e-118
Ljwgs_017564.1	99.1.4.4599	GO_ID:12627										GO_ID:12627	TAIR|gene:2827576 SPTR:Q8GY96 symbol:AT2G17280.1 [GO:0008372 "cellular component unknown" evidence=ND] [GO:0003824 "catalytic activity" evidence=ISS] [GO:0008152 "metabolism" evidence=ISS] InterPro:IPR001345 Pfam:PF00300 GO:GO:0008152 EMBL:AC002329 EMBL:AK117779 EMBL:BT006234 PIR:C84550 SPTR:Q8GY96	6e-42
Ljwgs_018186.2	99.1.4.3143	GO_ID:53956							QORL_ARATH	Chloroplast;NAD;Oxidoreductase;Plastid;Transitpeptide,Quinone oxidoreductase-like protein At1g23740, chloroplast precursor (EC 1.-.-.-).	6e-18	GO_ID:53956	TAIR|gene:2034801 SPTR:Q9ZUC1 symbol:AT1G23740.1 [GO:0008270 "zinc ion binding" evidence=ISS] InterPro:IPR002085 Pfam:PF00107 InterPro:IPR002364 Prosite:PS01162 EMBL:AC005990 EMBL:AF411799 EMBL:AY094032 PIR:E86371 SWISS-2DPAGE:Q9ZUC1 GeneFarm:2233 SPTR:Q9ZUC1	2e-18
Ljwgs_018186.2	99.1.3.1.136	EC 1.-.-.-							QORL_ARATH	Chloroplast;NAD;Oxidoreductase;Plastid;Transitpeptide,Quinone oxidoreductase-like protein At1g23740, chloroplast precursor (EC 1.-.-.-).	6e-18	GO_ID:53956	TAIR|gene:2034801 SPTR:Q9ZUC1 symbol:AT1G23740.1 [GO:0008270 "zinc ion binding" evidence=ISS] InterPro:IPR002085 Pfam:PF00107 InterPro:IPR002364 Prosite:PS01162 EMBL:AC005990 EMBL:AF411799 EMBL:AY094032 PIR:E86371 SWISS-2DPAGE:Q9ZUC1 GeneFarm:2233 SPTR:Q9ZUC1	2e-18
Ljwgs_074071.1	99.1.4.1482	GO_ID:51825										GO_ID:51825	TAIR|gene:2078006 SPTR:Q8GZ01 symbol:AT3G50940.1 [GO:0005524 "ATP binding" evidence=ISS] [GO:0016887 "ATPase activity" evidence=ISS] InterPro:IPR003593 InterPro:IPR003959 InterPro:IPR003960 Pfam:PF00004 Prosite:PS00674 SMART:SM00382 HSSP:Q9LCZ4 GO:GO:0009507 EMBL:AK117288 SPTR:Q8GZ01	9e-58
LjsnoR28a	99.2	Unclassified without homolog
Ljwgs_045178.1	99.1.2.9	COG2939	ath:At1g11080	T19D16.4; serine carboxypeptidase S10 family protein [EC:3.4.16.5] [KO:K01287]	3e-33	YMR297w	COG2939	3e-16	CBP22_HORVU	Carboxypeptidase;Directproteinsequencing;Glycoprotein;Hydrolase;Multigenefamily;Protease;Zymogen,Serine carboxypeptidase II-2 precursor (EC 3.4.16.6) (CP-MII.2) [Contains: Serine carboxypeptidase II-2 chain A; Serine carboxypeptidase II-2 chain B] (Fragment).	2e-29	GO_ID:45067	TAIR|gene:2197383 SPTR:O04084 symbol:SCPL31 [GO:0004185 "serine carboxypeptidase activity" evidence=ISS] [GO:0006508 "proteolysis" evidence=ISS] InterPro:IPR001563 InterPro:IPR000379 Pfam:PF00450 PRINTS:PR00724 ProDom:PD001189 PROSITE:PS00131 HSSP:Q8W4X3 MEROPS:S10.005 EMBL:U95973 PIR:G86244 SPTR:O04084	6e-34
Ljwgs_045178.1	99.1.1.32	KO:K01287	ath:At1g11080	T19D16.4; serine carboxypeptidase S10 family protein [EC:3.4.16.5] [KO:K01287]	3e-33	YMR297w	COG2939	3e-16	CBP22_HORVU	Carboxypeptidase;Directproteinsequencing;Glycoprotein;Hydrolase;Multigenefamily;Protease;Zymogen,Serine carboxypeptidase II-2 precursor (EC 3.4.16.6) (CP-MII.2) [Contains: Serine carboxypeptidase II-2 chain A; Serine carboxypeptidase II-2 chain B] (Fragment).	2e-29	GO_ID:45067	TAIR|gene:2197383 SPTR:O04084 symbol:SCPL31 [GO:0004185 "serine carboxypeptidase activity" evidence=ISS] [GO:0006508 "proteolysis" evidence=ISS] InterPro:IPR001563 InterPro:IPR000379 Pfam:PF00450 PRINTS:PR00724 ProDom:PD001189 PROSITE:PS00131 HSSP:Q8W4X3 MEROPS:S10.005 EMBL:U95973 PIR:G86244 SPTR:O04084	6e-34
Ljwgs_045178.1	99.1.4.3104	GO_ID:45067	ath:At1g11080	T19D16.4; serine carboxypeptidase S10 family protein [EC:3.4.16.5] [KO:K01287]	3e-33	YMR297w	COG2939	3e-16	CBP22_HORVU	Carboxypeptidase;Directproteinsequencing;Glycoprotein;Hydrolase;Multigenefamily;Protease;Zymogen,Serine carboxypeptidase II-2 precursor (EC 3.4.16.6) (CP-MII.2) [Contains: Serine carboxypeptidase II-2 chain A; Serine carboxypeptidase II-2 chain B] (Fragment).	2e-29	GO_ID:45067	TAIR|gene:2197383 SPTR:O04084 symbol:SCPL31 [GO:0004185 "serine carboxypeptidase activity" evidence=ISS] [GO:0006508 "proteolysis" evidence=ISS] InterPro:IPR001563 InterPro:IPR000379 Pfam:PF00450 PRINTS:PR00724 ProDom:PD001189 PROSITE:PS00131 HSSP:Q8W4X3 MEROPS:S10.005 EMBL:U95973 PIR:G86244 SPTR:O04084	6e-34
Ljwgs_045178.1	99.1.3.1.98	EC 3.4.16.6	ath:At1g11080	T19D16.4; serine carboxypeptidase S10 family protein [EC:3.4.16.5] [KO:K01287]	3e-33	YMR297w	COG2939	3e-16	CBP22_HORVU	Carboxypeptidase;Directproteinsequencing;Glycoprotein;Hydrolase;Multigenefamily;Protease;Zymogen,Serine carboxypeptidase II-2 precursor (EC 3.4.16.6) (CP-MII.2) [Contains: Serine carboxypeptidase II-2 chain A; Serine carboxypeptidase II-2 chain B] (Fragment).	2e-29	GO_ID:45067	TAIR|gene:2197383 SPTR:O04084 symbol:SCPL31 [GO:0004185 "serine carboxypeptidase activity" evidence=ISS] [GO:0006508 "proteolysis" evidence=ISS] InterPro:IPR001563 InterPro:IPR000379 Pfam:PF00450 PRINTS:PR00724 ProDom:PD001189 PROSITE:PS00131 HSSP:Q8W4X3 MEROPS:S10.005 EMBL:U95973 PIR:G86244 SPTR:O04084	6e-34
chr1.TM0372.1	1.7.11.17	E2.4.1.80, UGCG ceramide glucosyltransferase [EC:2.4.1.80] [COG:COG1215] [GO:0008120] [CAZy:GT21]	cvi:CV2678	bscA; cellulose synthase, subunit A [EC:2.4.1.12] [KO:K00694]	2e-13	sll1377	COG1215	4e-18	BCSA_ECO57	Cellulosebiosynthesis;Completeproteome;Glycosyltransferase;Innermembrane;Membrane;Transferase;Transmembrane,Cellulose synthase catalytic subunit [UDP-forming] (EC 2.4.1.12).	4e-12	GO_ID:13483	TAIR|gene:3438924 SPTR:Q9SB75 symbol:AT4G31590.1 [GO:0000004 "biological process unknown" evidence=ND] [GO:0008372 "cellular component unknown" evidence=ND] [GO:0016757 "transferase activity, transferring glycosyl groups" evidence=ISS] InterPro:IPR001173 Pfam:PF00535 EMBL:AL161579 EMBL:AL031004 EMBL:BT003334 EMBL:BT008423 PIR:T05111 SPTR:Q9SB75	0
chr1.TM0372.1	1.1.9.33	E2.4.1.16, CHS1 chitin synthase [EC:2.4.1.16] [COG:COG1215] [GO:0004100] [CAZy:GT2]	cvi:CV2678	bscA; cellulose synthase, subunit A [EC:2.4.1.12] [KO:K00694]	2e-13	sll1377	COG1215	4e-18	BCSA_ECO57	Cellulosebiosynthesis;Completeproteome;Glycosyltransferase;Innermembrane;Membrane;Transferase;Transmembrane,Cellulose synthase catalytic subunit [UDP-forming] (EC 2.4.1.12).	4e-12	GO_ID:13483	TAIR|gene:3438924 SPTR:Q9SB75 symbol:AT4G31590.1 [GO:0000004 "biological process unknown" evidence=ND] [GO:0008372 "cellular component unknown" evidence=ND] [GO:0016757 "transferase activity, transferring glycosyl groups" evidence=ISS] InterPro:IPR001173 Pfam:PF00535 EMBL:AL161579 EMBL:AL031004 EMBL:BT003334 EMBL:BT008423 PIR:T05111 SPTR:Q9SB75	0
chr1.TM0372.1	1.1.8.56	E2.4.1.12 cellulose synthase (UDP-forming) [EC:2.4.1.12] [COG:COG1215] [GO:0016760] [CAZy:GT2]	cvi:CV2678	bscA; cellulose synthase, subunit A [EC:2.4.1.12] [KO:K00694]	2e-13	sll1377	COG1215	4e-18	BCSA_ECO57	Cellulosebiosynthesis;Completeproteome;Glycosyltransferase;Innermembrane;Membrane;Transferase;Transmembrane,Cellulose synthase catalytic subunit [UDP-forming] (EC 2.4.1.12).	4e-12	GO_ID:13483	TAIR|gene:3438924 SPTR:Q9SB75 symbol:AT4G31590.1 [GO:0000004 "biological process unknown" evidence=ND] [GO:0008372 "cellular component unknown" evidence=ND] [GO:0016757 "transferase activity, transferring glycosyl groups" evidence=ISS] InterPro:IPR001173 Pfam:PF00535 EMBL:AL161579 EMBL:AL031004 EMBL:BT003334 EMBL:BT008423 PIR:T05111 SPTR:Q9SB75	0
gi7743760	99.2	Unclassified without homolog
Ljwgs_033246.1	2.3.1.8	HTPG molecular chaperone HtpG (Hsp90) [COG:COG0326]	bta:281832	HSPCA; heat shock 90kD protein 1, alpha [KO:K04079]	9e-40	YPL240c	COG0326	5e-37	HSP83_IPONI	ATP-binding;Chaperone;Heatshock;Multigenefamily;Nucleotide-binding,Heat shock protein 83.	4e-49	GO_ID:25233	UNIPROT|Q04619 SPTR:Q04619 symbol:HS90B_CHICK "Heat shock cognate protein HSP 90-beta" [GO:0005829 "cytosol" evidence=IDA] InterPro:IPR003594 InterPro:IPR001404 Pfam:PF02518 HSSP:P07900 InterPro:IPR009079 Pfam:PF00183 PRINTS:PR00775 SMART:SM00387 PROSITE:PS00298 EMBL:X70101 PIR:JC1468 SPTR:Q04619	2e-41
Ljwgs_017132.1	1.9.4.15	E2.7.1.- [EC:2.7.1.-] [COG:COG0515 COG1493]	ath:At5g02290	T1E22.50; protein kinase, putative [EC:2.7.1.37] [KO:K00870]	3e-19	YAR019c	COG0515	2e-09	CX32_ARATH	ATP-binding;Chloroplast;Kinase;Nucleotide-binding;Plastid;Serine/threonine-proteinkinase;Transferase;Transitpeptide,Probable serine/threonine-protein kinase Cx32, chloroplast precursor (EC 2.7.1.37).	6e-21	GO_ID:11200	TAIR|gene:2099940 SPTR:Q9M2S4 symbol:AT3G55550.1 [GO:0016301 "kinase activity" evidence=ISS] InterPro:IPR000719 InterPro:IPR008271 Pfam:PF00069 Prosite:PS00108 InterPro:IPR001220 InterPro:IPR000985 Prosite:PS00107 Pfam:PF00139 Pfam:PF00138 ProDom:PD000001 PROSITE:PS50011 HSSP:P05046 ProDom:PD000671 ProDom:PD000711 EMBL:AL132975 PIR:T47694 SPTR:Q9M2S4	2e-123
Ljwgs_017132.1	1.7.8.19	WAAY, rfaY lipopolysaccharide core biosynthesis protein RFAY [EC:2.7.-.-] [COG:COG0515]	ath:At5g02290	T1E22.50; protein kinase, putative [EC:2.7.1.37] [KO:K00870]	3e-19	YAR019c	COG0515	2e-09	CX32_ARATH	ATP-binding;Chloroplast;Kinase;Nucleotide-binding;Plastid;Serine/threonine-proteinkinase;Transferase;Transitpeptide,Probable serine/threonine-protein kinase Cx32, chloroplast precursor (EC 2.7.1.37).	6e-21	GO_ID:11200	TAIR|gene:2099940 SPTR:Q9M2S4 symbol:AT3G55550.1 [GO:0016301 "kinase activity" evidence=ISS] InterPro:IPR000719 InterPro:IPR008271 Pfam:PF00069 Prosite:PS00108 InterPro:IPR001220 InterPro:IPR000985 Prosite:PS00107 Pfam:PF00139 Pfam:PF00138 ProDom:PD000001 PROSITE:PS50011 HSSP:P05046 ProDom:PD000671 ProDom:PD000711 EMBL:AL132975 PIR:T47694 SPTR:Q9M2S4	2e-123
Ljwgs_017132.1	1.1.17.19	E2.7.1.- [EC:2.7.1.-] [COG:COG0515 COG1493]	ath:At5g02290	T1E22.50; protein kinase, putative [EC:2.7.1.37] [KO:K00870]	3e-19	YAR019c	COG0515	2e-09	CX32_ARATH	ATP-binding;Chloroplast;Kinase;Nucleotide-binding;Plastid;Serine/threonine-proteinkinase;Transferase;Transitpeptide,Probable serine/threonine-protein kinase Cx32, chloroplast precursor (EC 2.7.1.37).	6e-21	GO_ID:11200	TAIR|gene:2099940 SPTR:Q9M2S4 symbol:AT3G55550.1 [GO:0016301 "kinase activity" evidence=ISS] InterPro:IPR000719 InterPro:IPR008271 Pfam:PF00069 Prosite:PS00108 InterPro:IPR001220 InterPro:IPR000985 Prosite:PS00107 Pfam:PF00139 Pfam:PF00138 ProDom:PD000001 PROSITE:PS50011 HSSP:P05046 ProDom:PD000671 ProDom:PD000711 EMBL:AL132975 PIR:T47694 SPTR:Q9M2S4	2e-123
Ljwgs_017132.1	3.3.10.117	BMPR1 bone morphogenetic protein receptor, type I [EC:2.7.1.37]	ath:At5g02290	T1E22.50; protein kinase, putative [EC:2.7.1.37] [KO:K00870]	3e-19	YAR019c	COG0515	2e-09	CX32_ARATH	ATP-binding;Chloroplast;Kinase;Nucleotide-binding;Plastid;Serine/threonine-proteinkinase;Transferase;Transitpeptide,Probable serine/threonine-protein kinase Cx32, chloroplast precursor (EC 2.7.1.37).	6e-21	GO_ID:11200	TAIR|gene:2099940 SPTR:Q9M2S4 symbol:AT3G55550.1 [GO:0016301 "kinase activity" evidence=ISS] InterPro:IPR000719 InterPro:IPR008271 Pfam:PF00069 Prosite:PS00108 InterPro:IPR001220 InterPro:IPR000985 Prosite:PS00107 Pfam:PF00139 Pfam:PF00138 ProDom:PD000001 PROSITE:PS50011 HSSP:P05046 ProDom:PD000671 ProDom:PD000711 EMBL:AL132975 PIR:T47694 SPTR:Q9M2S4	2e-123
Ljwgs_017132.1	1.11.16.8	E2.7.1.- [EC:2.7.1.-] [COG:COG0515 COG1493]	ath:At5g02290	T1E22.50; protein kinase, putative [EC:2.7.1.37] [KO:K00870]	3e-19	YAR019c	COG0515	2e-09	CX32_ARATH	ATP-binding;Chloroplast;Kinase;Nucleotide-binding;Plastid;Serine/threonine-proteinkinase;Transferase;Transitpeptide,Probable serine/threonine-protein kinase Cx32, chloroplast precursor (EC 2.7.1.37).	6e-21	GO_ID:11200	TAIR|gene:2099940 SPTR:Q9M2S4 symbol:AT3G55550.1 [GO:0016301 "kinase activity" evidence=ISS] InterPro:IPR000719 InterPro:IPR008271 Pfam:PF00069 Prosite:PS00108 InterPro:IPR001220 InterPro:IPR000985 Prosite:PS00107 Pfam:PF00139 Pfam:PF00138 ProDom:PD000001 PROSITE:PS50011 HSSP:P05046 ProDom:PD000671 ProDom:PD000711 EMBL:AL132975 PIR:T47694 SPTR:Q9M2S4	2e-123
Ljwgs_017132.1	4.2.4	Cell cycle [CLASS:04110] [PATH:hsa04110] [COG:COG0515]	ath:At5g02290	T1E22.50; protein kinase, putative [EC:2.7.1.37] [KO:K00870]	3e-19	YAR019c	COG0515	2e-09	CX32_ARATH	ATP-binding;Chloroplast;Kinase;Nucleotide-binding;Plastid;Serine/threonine-proteinkinase;Transferase;Transitpeptide,Probable serine/threonine-protein kinase Cx32, chloroplast precursor (EC 2.7.1.37).	6e-21	GO_ID:11200	TAIR|gene:2099940 SPTR:Q9M2S4 symbol:AT3G55550.1 [GO:0016301 "kinase activity" evidence=ISS] InterPro:IPR000719 InterPro:IPR008271 Pfam:PF00069 Prosite:PS00108 InterPro:IPR001220 InterPro:IPR000985 Prosite:PS00107 Pfam:PF00139 Pfam:PF00138 ProDom:PD000001 PROSITE:PS50011 HSSP:P05046 ProDom:PD000671 ProDom:PD000711 EMBL:AL132975 PIR:T47694 SPTR:Q9M2S4	2e-123
Ljwgs_017132.1	3.2.2.1	Protein kinase [EC:2.7.1.37]	ath:At5g02290	T1E22.50; protein kinase, putative [EC:2.7.1.37] [KO:K00870]	3e-19	YAR019c	COG0515	2e-09	CX32_ARATH	ATP-binding;Chloroplast;Kinase;Nucleotide-binding;Plastid;Serine/threonine-proteinkinase;Transferase;Transitpeptide,Probable serine/threonine-protein kinase Cx32, chloroplast precursor (EC 2.7.1.37).	6e-21	GO_ID:11200	TAIR|gene:2099940 SPTR:Q9M2S4 symbol:AT3G55550.1 [GO:0016301 "kinase activity" evidence=ISS] InterPro:IPR000719 InterPro:IPR008271 Pfam:PF00069 Prosite:PS00108 InterPro:IPR001220 InterPro:IPR000985 Prosite:PS00107 Pfam:PF00139 Pfam:PF00138 ProDom:PD000001 PROSITE:PS50011 HSSP:P05046 ProDom:PD000671 ProDom:PD000711 EMBL:AL132975 PIR:T47694 SPTR:Q9M2S4	2e-123
Ljwgs_089921.1	99.1.3.2.3632	NOG2_HUMAN							NOG2_HUMAN	GTP-binding;Nuclearprotein;Nucleotide-binding;Ribosomebiogenesis,Nucleolar GTP-binding protein 2 (Autoantigen NGP-1).	2e-09	GO_ID:38759	TAIR|gene:3691453 SPTR:Q9C923 symbol:AT1G52980.1 [GO:0000004 "biological process unknown" evidence=ND] [GO:0008372 "cellular component unknown" evidence=ND] [GO:0005525 "GTP binding" evidence=ISS] InterPro:IPR002917 InterPro:IPR006073 InterPro:IPR005289 Pfam:PF01926 PRINTS:PR00326 TIGRFAMs:TIGR00650 HSSP:O31743 EMBL:AC019018 SPTR:Q9C923	8e-19
Ljwgs_089921.1	99.1.4.6067	GO_ID:38759							NOG2_HUMAN	GTP-binding;Nuclearprotein;Nucleotide-binding;Ribosomebiogenesis,Nucleolar GTP-binding protein 2 (Autoantigen NGP-1).	2e-09	GO_ID:38759	TAIR|gene:3691453 SPTR:Q9C923 symbol:AT1G52980.1 [GO:0000004 "biological process unknown" evidence=ND] [GO:0008372 "cellular component unknown" evidence=ND] [GO:0005525 "GTP binding" evidence=ISS] InterPro:IPR002917 InterPro:IPR006073 InterPro:IPR005289 Pfam:PF01926 PRINTS:PR00326 TIGRFAMs:TIGR00650 HSSP:O31743 EMBL:AC019018 SPTR:Q9C923	8e-19
Ljwgs_052951.2	2.3.1.1	GROEL chaperonin GroEL (Hsp60) [COG:COG0459]				YJR064w	COG0459	5e-16	TCPE1_AVESA	ATP-binding;Chaperone;Multigenefamily;Nucleotide-binding,T-complex protein 1, epsilon subunit (TCP-1-epsilon) (CCT-epsilon) (TCP-K19).	1e-27	GO_ID:54038	TAIR|gene:2024050 SPTR:O04450 symbol:AT1G24510.1 [GO:0008372 "cellular component unknown" evidence=ND] InterPro:IPR001844 InterPro:IPR002423 InterPro:IPR002194 InterPro:IPR008950 Pfam:PF00118 PRINTS:PR00298 PRINTS:PR00304 PROSITE:PS00750 PROSITE:PS00751 PROSITE:PS00995 HSSP:P48424 EMBL:AC000103 EMBL:AY075611 EMBL:BT000818 SPTR:O04450	6e-28
Ljwgs_024595.1	99.2	Unclassified without homolog
Ljwgs_118138.1	1.1.8.16	E3.1.3.12, otsB trehalose-phosphatase [EC:3.1.3.12] [COG:COG1877] [GO:0004805]	ath:At1g06410	T2D23.11; glycosyl transferase family 20 protein / trehalose-phosphatase family protein [EC:3.1.3.12 2.4.1.15] [KO:K00697 K01087]	4e-115	YDR074w_2	COG1877	1e-25	TPP1_SCHPO	Completeproteome;Hydrolase,Trehalose-phosphatase (EC 3.1.3.12) (Trehalose 6-phosphate phosphatase) (TPP).	1e-38	GO_ID:4978	TAIR|gene:2199846 SPTR:Q9LRA7 symbol:AT1G23870.1 [GO:0016757 "transferase activity, transferring glycosyl groups" evidence=ISS] [GO:0004805 "trehalose-phosphatase activity" evidence=ISS] [GO:0005992 "trehalose biosynthesis" evidence=ISS] InterPro:IPR006379 InterPro:IPR001830 InterPro:IPR003337 Pfam:PF02358 Pfam:PF00982 GO:GO:0008152 TIGRFAMs:TIGR01484 HSSP:P31677 TIGRFAMs:TIGR00685 EMBL:AC002423 …	2e-130
Ljwgs_118138.1	1.1.8.15	E2.4.1.15, otsA alpha,alpha-trehalose-phosphate synthase (UDP-forming) [EC:2.4.1.15] [COG:COG0380] [GO:0003825] [CAZy:GT20]	ath:At1g06410	T2D23.11; glycosyl transferase family 20 protein / trehalose-phosphatase family protein [EC:3.1.3.12 2.4.1.15] [KO:K00697 K01087]	4e-115	YDR074w_2	COG1877	1e-25	TPP1_SCHPO	Completeproteome;Hydrolase,Trehalose-phosphatase (EC 3.1.3.12) (Trehalose 6-phosphate phosphatase) (TPP).	1e-38	GO_ID:4978	TAIR|gene:2199846 SPTR:Q9LRA7 symbol:AT1G23870.1 [GO:0016757 "transferase activity, transferring glycosyl groups" evidence=ISS] [GO:0004805 "trehalose-phosphatase activity" evidence=ISS] [GO:0005992 "trehalose biosynthesis" evidence=ISS] InterPro:IPR006379 InterPro:IPR001830 InterPro:IPR003337 Pfam:PF02358 Pfam:PF00982 GO:GO:0008152 TIGRFAMs:TIGR01484 HSSP:P31677 TIGRFAMs:TIGR00685 EMBL:AC002423 …	2e-130
Ljwgs_066854.1	99.2	Unclassified without homolog
Ljwgs_058923.0.1	99.1.4.2931	GO_ID:17781										GO_ID:17781	TAIR|gene:2159197 SPTR:Q940Q8 symbol:AT5G61840.1 [GO:0003824 "catalytic activity" evidence=ISS] [GO:0016020 "membrane" evidence=ISS] [GO:0000004 "biological process unknown" evidence=ND] InterPro:IPR004263 Pfam:PF03016 GO:GO:0016020 EMBL:AY054180 EMBL:AY066039 SPTR:Q940Q8	8e-17
Ljwgs_042173.1.1	99.2	Unclassified without homolog
Ljwgs_003633.1	1.7.8.24	WAAL, rfaL O-antigen ligase [EC:6.-.-.-] [COG:COG3307] [GO:0016874]	bld:BLi01735	murE; UDP-N-acetylmuramoylalanyl-D-glutamate-2, 6-diaminopimelate ligase; RBL00240 [EC:6.3.2.13] [KO:K01928]	7e-74	BS_murE	COG0769	3e-72	MURE_BACSU	ATP-binding;Cellcycle;Celldivision;Cellshape;Cellwall;Completeproteome;Ligase;Nucleotide-binding;Peptidoglycansynthesis,UDP-N-acetylmuramoylalanyl-D-glutamate--2,6-diaminopimelate ligase (EC 6.3.2.13) (UDP-N-acetylmuramyl-tripeptide synthetase) (Meso- diaminopimelate-adding enzyme) (UDP-MurNAc-tripeptide synthetase).	8e-72	GO_ID:45719	TAIR|gene:2026698 SPTR:Q9CAD3 symbol:AT1G63680.1 [GO:0005524 "ATP binding" evidence=ISS] [GO:0009058 "biosynthesis" evidence=ISS] [GO:0016874 "ligase activity" evidence=ISS] InterPro:IPR000713 InterPro:IPR004101 Pfam:PF01225 Pfam:PF02875 GO:GO:0005737 GO:GO:0000910 GO:GO:0009058 EMBL:AC011622 PIR:G96661 HSSP:P22188 InterPro:IPR005761 TIGRFAMs:TIGR01085 SPTR:Q9CAD3	0
Ljwgs_003633.1	1.7.9.3	E6.3.2.13, murE UDP-N-acetylmuramoylalanyl-D-glutamate--2,6-diaminopimelate ligase [EC:6.3.2.13] [COG:COG0769] [GO:0008765]	bld:BLi01735	murE; UDP-N-acetylmuramoylalanyl-D-glutamate-2, 6-diaminopimelate ligase; RBL00240 [EC:6.3.2.13] [KO:K01928]	7e-74	BS_murE	COG0769	3e-72	MURE_BACSU	ATP-binding;Cellcycle;Celldivision;Cellshape;Cellwall;Completeproteome;Ligase;Nucleotide-binding;Peptidoglycansynthesis,UDP-N-acetylmuramoylalanyl-D-glutamate--2,6-diaminopimelate ligase (EC 6.3.2.13) (UDP-N-acetylmuramyl-tripeptide synthetase) (Meso- diaminopimelate-adding enzyme) (UDP-MurNAc-tripeptide synthetase).	8e-72	GO_ID:45719	TAIR|gene:2026698 SPTR:Q9CAD3 symbol:AT1G63680.1 [GO:0005524 "ATP binding" evidence=ISS] [GO:0009058 "biosynthesis" evidence=ISS] [GO:0016874 "ligase activity" evidence=ISS] InterPro:IPR000713 InterPro:IPR004101 Pfam:PF01225 Pfam:PF02875 GO:GO:0005737 GO:GO:0000910 GO:GO:0009058 EMBL:AC011622 PIR:G96661 HSSP:P22188 InterPro:IPR005761 TIGRFAMs:TIGR01085 SPTR:Q9CAD3	0
Ljwgs_003633.1	1.5.8.33	E6.3.2.13, murE UDP-N-acetylmuramoylalanyl-D-glutamate--2,6-diaminopimelate ligase [EC:6.3.2.13] [COG:COG0769] [GO:0008765]	bld:BLi01735	murE; UDP-N-acetylmuramoylalanyl-D-glutamate-2, 6-diaminopimelate ligase; RBL00240 [EC:6.3.2.13] [KO:K01928]	7e-74	BS_murE	COG0769	3e-72	MURE_BACSU	ATP-binding;Cellcycle;Celldivision;Cellshape;Cellwall;Completeproteome;Ligase;Nucleotide-binding;Peptidoglycansynthesis,UDP-N-acetylmuramoylalanyl-D-glutamate--2,6-diaminopimelate ligase (EC 6.3.2.13) (UDP-N-acetylmuramyl-tripeptide synthetase) (Meso- diaminopimelate-adding enzyme) (UDP-MurNAc-tripeptide synthetase).	8e-72	GO_ID:45719	TAIR|gene:2026698 SPTR:Q9CAD3 symbol:AT1G63680.1 [GO:0005524 "ATP binding" evidence=ISS] [GO:0009058 "biosynthesis" evidence=ISS] [GO:0016874 "ligase activity" evidence=ISS] InterPro:IPR000713 InterPro:IPR004101 Pfam:PF01225 Pfam:PF02875 GO:GO:0005737 GO:GO:0000910 GO:GO:0009058 EMBL:AC011622 PIR:G96661 HSSP:P22188 InterPro:IPR005761 TIGRFAMs:TIGR01085 SPTR:Q9CAD3	0
Ljwgs_042411.1	99.2	Unclassified without homolog
chr3.CM0216.118	99.1.4.208	GO_ID:6679							ARG7_PHAAU	,Indole-3-acetic acid-induced protein ARG7.	5e-11	GO_ID:6679	TAIR|gene:2035443 SPTR:Q9FXI2 symbol:AT1G19840.1 [GO:0005554 "molecular function unknown" evidence=ND] [GO:0009733 "response to auxin stimulus" evidence=ISS] Pfam:PF02519 InterPro:IPR003676 EMBL:AC007797 PIR:F86331 SPTR:Q9FXI2	2e-31
chr3.CM0216.118	99.1.3.2.1076	ARG7_PHAAU							ARG7_PHAAU	,Indole-3-acetic acid-induced protein ARG7.	5e-11	GO_ID:6679	TAIR|gene:2035443 SPTR:Q9FXI2 symbol:AT1G19840.1 [GO:0005554 "molecular function unknown" evidence=ND] [GO:0009733 "response to auxin stimulus" evidence=ISS] Pfam:PF02519 InterPro:IPR003676 EMBL:AC007797 PIR:F86331 SPTR:Q9FXI2	2e-31
Ljwgs_099369.1	99.2	Unclassified without homolog
Ljwgs_027158.1	99.1.3.2.4124	RAPH1_HUMAN							RAPH1_HUMAN	Alternativesplicing;Cytoskeleton,Ras-associated and pleckstrin homology domains-containing protein 1 (RAPH1) (Lamellipodin) (Proline-rich EVH1 ligand 2) (PREL-2) (Protein RMO1) (Amyotrophic lateral sclerosis 2 chromosomal region candidate gene 9 protein).	7e-09
chr2.CM0177.46	1.9.10.1	E6.1.1.17, gltX glutamyl-tRNA synthetase [EC:6.1.1.17] [COG:COG0008] [GO:0004818]	ath:At3g62120	T17J13.80; tRNA synthetase class II (G, H, P and S) family protein [EC:6.1.1.15] [KO:K01881]	0	YHR020w_2	COG0442	6e-140	SYEP_MOUSE	Aminoacyl-tRNAsynthetase;ATP-binding;Ligase;Multifunctionalenzyme;Nucleotide-binding;Polymorphism;Proteinbiosynthesis;Repeat,Bifunctional aminoacyl-tRNA synthetase [Includes: Glutamyl-tRNA synthetase (EC 6.1.1.17) (Glutamate--tRNA ligase); Prolyl-tRNA synthetase (EC 6.1.1.15) (Proline--tRNA ligase)].	1e-147	GO_ID:13600	TAIR|gene:2098052 SPTR:Q9M1R2 symbol:AT3G62120.1 [GO:0004812 "tRNA ligase activity" evidence=ISS] [GO:0005524 "ATP binding" evidence=ISS] [GO:0006418 "tRNA aminoacylation for protein translation" evidence=ISS] InterPro:IPR004499 Pfam:PF00587 Interpro:IPR002316 InterPro:IPR002314 InterPro:IPR006195 InterPro:IPR004154 GO:GO:0005737 Pfam:PF03129 PRINTS:PR01046 TIGRFAMs:TIGR00408 PROSITE:PS50862 HSSP…	0
chr2.CM0177.46	2.2.3.13	E6.1.1.15, proS prolyl-tRNA synthetase [EC:6.1.1.15] [COG:COG0442] [GO:0004827]	ath:At3g62120	T17J13.80; tRNA synthetase class II (G, H, P and S) family protein [EC:6.1.1.15] [KO:K01881]	0	YHR020w_2	COG0442	6e-140	SYEP_MOUSE	Aminoacyl-tRNAsynthetase;ATP-binding;Ligase;Multifunctionalenzyme;Nucleotide-binding;Polymorphism;Proteinbiosynthesis;Repeat,Bifunctional aminoacyl-tRNA synthetase [Includes: Glutamyl-tRNA synthetase (EC 6.1.1.17) (Glutamate--tRNA ligase); Prolyl-tRNA synthetase (EC 6.1.1.15) (Proline--tRNA ligase)].	1e-147	GO_ID:13600	TAIR|gene:2098052 SPTR:Q9M1R2 symbol:AT3G62120.1 [GO:0004812 "tRNA ligase activity" evidence=ISS] [GO:0005524 "ATP binding" evidence=ISS] [GO:0006418 "tRNA aminoacylation for protein translation" evidence=ISS] InterPro:IPR004499 Pfam:PF00587 Interpro:IPR002316 InterPro:IPR002314 InterPro:IPR006195 InterPro:IPR004154 GO:GO:0005737 Pfam:PF03129 PRINTS:PR01046 TIGRFAMs:TIGR00408 PROSITE:PS50862 HSSP…	0
chr2.CM0177.46	2.2.3.6	E6.1.1.17, gltX glutamyl-tRNA synthetase [EC:6.1.1.17] [COG:COG0008] [GO:0004818]	ath:At3g62120	T17J13.80; tRNA synthetase class II (G, H, P and S) family protein [EC:6.1.1.15] [KO:K01881]	0	YHR020w_2	COG0442	6e-140	SYEP_MOUSE	Aminoacyl-tRNAsynthetase;ATP-binding;Ligase;Multifunctionalenzyme;Nucleotide-binding;Polymorphism;Proteinbiosynthesis;Repeat,Bifunctional aminoacyl-tRNA synthetase [Includes: Glutamyl-tRNA synthetase (EC 6.1.1.17) (Glutamate--tRNA ligase); Prolyl-tRNA synthetase (EC 6.1.1.15) (Proline--tRNA ligase)].	1e-147	GO_ID:13600	TAIR|gene:2098052 SPTR:Q9M1R2 symbol:AT3G62120.1 [GO:0004812 "tRNA ligase activity" evidence=ISS] [GO:0005524 "ATP binding" evidence=ISS] [GO:0006418 "tRNA aminoacylation for protein translation" evidence=ISS] InterPro:IPR004499 Pfam:PF00587 Interpro:IPR002316 InterPro:IPR002314 InterPro:IPR006195 InterPro:IPR004154 GO:GO:0005737 Pfam:PF03129 PRINTS:PR01046 TIGRFAMs:TIGR00408 PROSITE:PS50862 HSSP…	0
chr2.CM0177.46	1.5.10.19	E6.1.1.15, proS prolyl-tRNA synthetase [EC:6.1.1.15] [COG:COG0442] [GO:0004827]	ath:At3g62120	T17J13.80; tRNA synthetase class II (G, H, P and S) family protein [EC:6.1.1.15] [KO:K01881]	0	YHR020w_2	COG0442	6e-140	SYEP_MOUSE	Aminoacyl-tRNAsynthetase;ATP-binding;Ligase;Multifunctionalenzyme;Nucleotide-binding;Polymorphism;Proteinbiosynthesis;Repeat,Bifunctional aminoacyl-tRNA synthetase [Includes: Glutamyl-tRNA synthetase (EC 6.1.1.17) (Glutamate--tRNA ligase); Prolyl-tRNA synthetase (EC 6.1.1.15) (Proline--tRNA ligase)].	1e-147	GO_ID:13600	TAIR|gene:2098052 SPTR:Q9M1R2 symbol:AT3G62120.1 [GO:0004812 "tRNA ligase activity" evidence=ISS] [GO:0005524 "ATP binding" evidence=ISS] [GO:0006418 "tRNA aminoacylation for protein translation" evidence=ISS] InterPro:IPR004499 Pfam:PF00587 Interpro:IPR002316 InterPro:IPR002314 InterPro:IPR006195 InterPro:IPR004154 GO:GO:0005737 Pfam:PF03129 PRINTS:PR01046 TIGRFAMs:TIGR00408 PROSITE:PS50862 HSSP…	0
chr2.CM0177.46	1.5.1.12	E6.1.1.17, gltX glutamyl-tRNA synthetase [EC:6.1.1.17] [COG:COG0008] [GO:0004818]	ath:At3g62120	T17J13.80; tRNA synthetase class II (G, H, P and S) family protein [EC:6.1.1.15] [KO:K01881]	0	YHR020w_2	COG0442	6e-140	SYEP_MOUSE	Aminoacyl-tRNAsynthetase;ATP-binding;Ligase;Multifunctionalenzyme;Nucleotide-binding;Polymorphism;Proteinbiosynthesis;Repeat,Bifunctional aminoacyl-tRNA synthetase [Includes: Glutamyl-tRNA synthetase (EC 6.1.1.17) (Glutamate--tRNA ligase); Prolyl-tRNA synthetase (EC 6.1.1.15) (Proline--tRNA ligase)].	1e-147	GO_ID:13600	TAIR|gene:2098052 SPTR:Q9M1R2 symbol:AT3G62120.1 [GO:0004812 "tRNA ligase activity" evidence=ISS] [GO:0005524 "ATP binding" evidence=ISS] [GO:0006418 "tRNA aminoacylation for protein translation" evidence=ISS] InterPro:IPR004499 Pfam:PF00587 Interpro:IPR002316 InterPro:IPR002314 InterPro:IPR006195 InterPro:IPR004154 GO:GO:0005737 Pfam:PF03129 PRINTS:PR01046 TIGRFAMs:TIGR00408 PROSITE:PS50862 HSSP…	0
TC11698	99.2	Unclassified without homolog
Ljwgs_024983.1	99.1.2.149	COG1100	ath:At4g35020	F11I11.2; Rac-like GTP-binding protein (ARAC3) / Rho-like GTP-binding protein (ROP6) [KO:K07975]	3e-37	YLR229c	COG1100	9e-15	RAC1_LOTJA	GTP-binding;Lipoprotein;Membrane;Nucleotide-binding;Prenylation,RAC-like GTP binding protein RAC1.	1e-41	GO_ID:49151	TAIR|gene:2827915 SPTR:Q38902 symbol:ARAC1 [GO:0009738 "abscisic acid mediated signaling" evidence=TAS] [GO:0005525 "GTP binding" evidence=ISS] [GO:0005737 "cytoplasm" evidence=IDA] [GO:0005634 "nucleus" evidence=IDA] [GO:0009524 "phragmoplast" evidence=IDA] [GO:0005819 "spindle" evidence=IDA] [GO:0009734 "auxin mediated signaling pathway" evidence=IMP] InterPro:IPR001806 InterPro:IPR003578 Pfam:…	6e-38
Ljwgs_024983.1	99.1.4.287	GO_ID:49151	ath:At4g35020	F11I11.2; Rac-like GTP-binding protein (ARAC3) / Rho-like GTP-binding protein (ROP6) [KO:K07975]	3e-37	YLR229c	COG1100	9e-15	RAC1_LOTJA	GTP-binding;Lipoprotein;Membrane;Nucleotide-binding;Prenylation,RAC-like GTP binding protein RAC1.	1e-41	GO_ID:49151	TAIR|gene:2827915 SPTR:Q38902 symbol:ARAC1 [GO:0009738 "abscisic acid mediated signaling" evidence=TAS] [GO:0005525 "GTP binding" evidence=ISS] [GO:0005737 "cytoplasm" evidence=IDA] [GO:0005634 "nucleus" evidence=IDA] [GO:0009524 "phragmoplast" evidence=IDA] [GO:0005819 "spindle" evidence=IDA] [GO:0009734 "auxin mediated signaling pathway" evidence=IMP] InterPro:IPR001806 InterPro:IPR003578 Pfam:…	6e-38
Ljwgs_024983.1	99.1.1.126	KO:K07975	ath:At4g35020	F11I11.2; Rac-like GTP-binding protein (ARAC3) / Rho-like GTP-binding protein (ROP6) [KO:K07975]	3e-37	YLR229c	COG1100	9e-15	RAC1_LOTJA	GTP-binding;Lipoprotein;Membrane;Nucleotide-binding;Prenylation,RAC-like GTP binding protein RAC1.	1e-41	GO_ID:49151	TAIR|gene:2827915 SPTR:Q38902 symbol:ARAC1 [GO:0009738 "abscisic acid mediated signaling" evidence=TAS] [GO:0005525 "GTP binding" evidence=ISS] [GO:0005737 "cytoplasm" evidence=IDA] [GO:0005634 "nucleus" evidence=IDA] [GO:0009524 "phragmoplast" evidence=IDA] [GO:0005819 "spindle" evidence=IDA] [GO:0009734 "auxin mediated signaling pathway" evidence=IMP] InterPro:IPR001806 InterPro:IPR003578 Pfam:…	6e-38
Ljwgs_024983.1	99.1.3.2.3607	RAC1_LOTJA	ath:At4g35020	F11I11.2; Rac-like GTP-binding protein (ARAC3) / Rho-like GTP-binding protein (ROP6) [KO:K07975]	3e-37	YLR229c	COG1100	9e-15	RAC1_LOTJA	GTP-binding;Lipoprotein;Membrane;Nucleotide-binding;Prenylation,RAC-like GTP binding protein RAC1.	1e-41	GO_ID:49151	TAIR|gene:2827915 SPTR:Q38902 symbol:ARAC1 [GO:0009738 "abscisic acid mediated signaling" evidence=TAS] [GO:0005525 "GTP binding" evidence=ISS] [GO:0005737 "cytoplasm" evidence=IDA] [GO:0005634 "nucleus" evidence=IDA] [GO:0009524 "phragmoplast" evidence=IDA] [GO:0005819 "spindle" evidence=IDA] [GO:0009734 "auxin mediated signaling pathway" evidence=IMP] InterPro:IPR001806 InterPro:IPR003578 Pfam:…	6e-38
chr2.CM0018.61	99.2	Unclassified without homolog
chr1.CM0145.9	99.2	Unclassified without homolog
chr6.CM0037.51.1	3.3.3.15.8	CNGF cyclic nucleotide gated channel, other eukaryote	ath:At5g57940	MTI20.20; cyclic nucleotide-regulated ion channel (CNGC5) [KO:K05391]	6e-108				CNGC5_ARATH	Alternativesplicing;Calmodulin-binding;cAMP;cAMP-binding;cGMP;cGMP-binding;Iontransport;Ionicchannel;Membrane;Multigenefamily;Nucleotide-binding;Transmembrane;Transport,Probable cyclic nucleotide-gated ion channel 5 (AtCNGC5) (Cyclic nucleotide- and calmodulin-regulated ion channel 5).	4e-108	GO_ID:576	TAIR|gene:2174447 SPTR:Q8RWS9 symbol:AT5G57940.1 [GO:0005516 "calmodulin binding" evidence=TAS] [GO:0005267 "potassium channel activity" evidence=ISS] [GO:0030551 "cyclic nucleotide binding" evidence=ISS] Pfam:PF00612 InterPro:IPR005821 InterPro:IPR000595 InterPro:IPR000048 InterPro:IPR003938 InterPro:IPR001622 Pfam:PF00520 Pfam:PF00027 PROSITE:PS50096 PRINTS:PR01463 PROSITE:PS00888 PROSITE:PS008…	1e-108
Ljwgs_018600.1	99.1.4.7729	GO_ID:48973										GO_ID:48973	TAIR|gene:3687636 SPTR:Q9S735 symbol:AT1G76430.1 [GO:0015114 "phosphate transporter activity" evidence=ISS] [GO:0005351 "sugar porter activity" evidence=ISS] [GO:0015144 "carbohydrate transporter activity" evidence=ISS] [GO:0016020 "membrane" evidence=ISS] Interpro:IPR005829 InterPro:IPR007114 InterPro:IPR005828 Pfam:PF00083 GO:GO:0006810 GO:GO:0016020 PROSITE:PS50850 PROSITE:PS00217 EMBL:AC01239…	1e-24
Ljwgs_038270.1	2.3.1.1	GROEL chaperonin GroEL (Hsp60) [COG:COG0459]	pfa:PF10_0153	hsp60 [EC:3.6.4.9] [KO:K04077]	3e-11	YDR212w	COG0459	9e-52	TCPA_ARATH	ATP-binding;Chaperone;Multigenefamily;Nucleotide-binding,T-complex protein 1, alpha subunit (TCP-1-alpha) (CCT-alpha).	2e-69	GO_ID:16890	TAIR|gene:2087604 SPTR:P28769 symbol:AT3G20050 [GO:0008372 "cellular component unknown" evidence=ND] InterPro:IPR001844 InterPro:IPR002423 InterPro:IPR002194 InterPro:IPR008950 Pfam:PF00118 PRINTS:PR00298 PRINTS:PR00304 PROSITE:PS00750 PROSITE:PS00751 PROSITE:PS00995 HSSP:P48424 EMBL:AP000383 EMBL:D11351 EMBL:D11352 PIR:JN0448 SPTR:P28769	8e-70
Ljwgs_040150.1	1.10.7.6	E2.4.1.91 flavonol 3-O-glucosyltransferase [EC:2.4.1.91] [GO:0047893] [CAZy:GT1]	ath:At5g17050	F2K13.200; glycosyltransferase family [EC:2.4.1.91] [KO:K00724]	1e-41				UFOG_GENTR	Glycosyltransferase;Transferase,Flavonol 3-O-glucosyltransferase (EC 2.4.1.91) (UDP-glucose flavonoid 3-O-glucosyltransferase).	9e-40	GO_ID:45635	TAIR|gene:2148125 SPTR:Q9LFJ8 symbol:AT5G17050.1 [GO:0016757 "transferase activity, transferring glycosyl groups" evidence=ISS] [GO:0008194 "UDP-glycosyltransferase activity" evidence=ISS] InterPro:IPR002213 Pfam:PF00201 GO:GO:0008152 PROSITE:PS00375 EMBL:AL391141 EMBL:AY072325 EMBL:AY128739 PIR:T51560 SPTR:Q9LFJ8	3e-42
Ljwgs_039127.1	99.2	Unclassified without homolog
gi7783935	99.2	Unclassified without homolog
Ljwgs_106303.1	99.1.4.6100	GO_ID:21512							EXPR1_ARATH	Glycoprotein;Multigenefamily;Signal,Expansin-related protein 1 precursor (AtEXPR1) (At-EXPR1) (Ath- ExpBeta-3.1).	1e-49	GO_ID:21512	TAIR|gene:2077166 SPTR:Q8GZA5 symbol:AT3G45960.1 [GO:0005554 "molecular function unknown" evidence=TAS] [GO:0009826 "unidimensional cell growth" evidence=NAS] [GO:0009828 "cell wall loosening (sensu Magnoliophyta)" evidence=NAS] [GO:0009664 "cell wall organization and biogenesis (sensu Magnoliophyta)" evidence=ISS] InterPro:IPR007112 InterPro:IPR005132 InterPro:IPR007118 Pfam:PF01357 InterPro:IPR…	6e-25
Ljwgs_106303.1	99.1.3.2.1114	EXPR1_ARATH							EXPR1_ARATH	Glycoprotein;Multigenefamily;Signal,Expansin-related protein 1 precursor (AtEXPR1) (At-EXPR1) (Ath- ExpBeta-3.1).	1e-49	GO_ID:21512	TAIR|gene:2077166 SPTR:Q8GZA5 symbol:AT3G45960.1 [GO:0005554 "molecular function unknown" evidence=TAS] [GO:0009826 "unidimensional cell growth" evidence=NAS] [GO:0009828 "cell wall loosening (sensu Magnoliophyta)" evidence=NAS] [GO:0009664 "cell wall organization and biogenesis (sensu Magnoliophyta)" evidence=ISS] InterPro:IPR007112 InterPro:IPR005132 InterPro:IPR007118 Pfam:PF01357 InterPro:IPR…	6e-25
Ljwgs_090921.1	2.3.1.1	GROEL chaperonin GroEL (Hsp60) [COG:COG0459]	ath:At3g23990	F14O13.1; chaperonin (CPN60) (HSP60) [KO:K04077]	8e-18	mlr2394	COG0459	2e-09	CH62_CUCMA	ATP-binding;Chaperone;Directproteinsequencing;Heatshock;Mitochondrion;Nucleotide-binding;Transitpeptide,Chaperonin CPN60-2, mitochondrial precursor (HSP60-2).	2e-19	GO_ID:27220	TAIR|gene:2046589 SPTR:Q8L7B5 symbol:AT2G33210.1 [GO:0005739 "mitochondrion" evidence=ISS;IDA] [GO:0006954 "inflammatory response" evidence=ISS] InterPro:IPR001844 InterPro:IPR002423 GO:GO:0005739 Pfam:PF00118 PRINTS:PR00298 PRINTS:PR00304 PROSITE:PS00296 HSSP:Q9Z462 EMBL:AY136360 EMBL:BT000103 EMBL:AK175415 SPTR:Q8L7B5	1e-18
chr2.CM0545.54.2	1.10.6.3	E1.1.1.195 cinnamyl-alcohol dehydrogenase [EC:1.1.1.195] [GO:0045551]										GO_ID:8232	TAIR|gene:2131733 SPTR:Q8H1R1 symbol:AT4G27250.1 [GO:0045551 "cinnamyl-alcohol dehydrogenase activity" evidence=ISS] [GO:0008372 "cellular component unknown" evidence=ND] InterPro:IPR001509 Pfam:PF01370 EMBL:AY142521 SPTR:Q8H1R1	2e-10
gi45573803	99.2	Unclassified without homolog
Ljwgs_052077.1	99.1.4.4486	GO_ID:23151							VAR3_ARATH	Chloroplast;Metal-binding;Plastid;Repeat;Transitpeptide;Zinc;Zinc-finger,Zinc finger protein VAR3, chloroplast precursor (VARIEGATED 3 protein).	8e-09	GO_ID:23151	TAIR|gene:2198094 SPTR:Q9LP67 symbol:AT1G48570.1 [GO:0005488 "binding" evidence=ISS] InterPro:IPR001876 Pfam:PF00641 SMART:SM00547 PROSITE:PS01358 PROSITE:PS50199 EMBL:AC020889 EMBL:AY065170 EMBL:BT000067 PIR:D96525 SPTR:Q9LP67	2e-34
Ljwgs_052077.1	99.1.3.2.170	VAR3_ARATH							VAR3_ARATH	Chloroplast;Metal-binding;Plastid;Repeat;Transitpeptide;Zinc;Zinc-finger,Zinc finger protein VAR3, chloroplast precursor (VARIEGATED 3 protein).	8e-09	GO_ID:23151	TAIR|gene:2198094 SPTR:Q9LP67 symbol:AT1G48570.1 [GO:0005488 "binding" evidence=ISS] InterPro:IPR001876 Pfam:PF00641 SMART:SM00547 PROSITE:PS01358 PROSITE:PS50199 EMBL:AC020889 EMBL:AY065170 EMBL:BT000067 PIR:D96525 SPTR:Q9LP67	2e-34
Ljwgs_019300.2	99.1.4.2849	GO_ID:40243										GO_ID:40243	TAIR|gene:2028685 SPTR:Q9C6V6 symbol:AT1G31660.1 [GO:0005554 "molecular function unknown" evidence=ND] [GO:0000004 "biological process unknown" evidence=ND] [GO:0008372 "cellular component unknown" evidence=ND] InterPro:IPR007955 Pfam:PF05291 EMBL:AC074360 SPTR:Q9C6V6	2e-12
gi7779665	99.2	Unclassified without homolog
Ljwgs_050604.1	99.1.3.2.768	ZN363_HUMAN							ZN363_HUMAN	Metal-binding;Zinc;Zinc-finger,RING finger and CHY zinc finger domain containing protein 1 (Zinc finger protein 363) (CH-rich interacting match with PLAG1) (Androgen receptor N-terminal-interacting protein).	4e-31	GO_ID:16028	TAIR|gene:2180073 SPTR:Q8VZK0 symbol:AT5G18650.1 [GO:0005515 "protein binding" evidence=ISS] [GO:0008270 "zinc ion binding" evidence=ISS] InterPro:IPR001841 Pfam:PF00097 InterPro:IPR008913 Pfam:PF05495 PROSITE:PS50089 SMART:SM00184 EMBL:AY064060 EMBL:AY096370 SPTR:Q8VZK0	3e-67
Ljwgs_050604.1	99.1.4.5221	GO_ID:16028							ZN363_HUMAN	Metal-binding;Zinc;Zinc-finger,RING finger and CHY zinc finger domain containing protein 1 (Zinc finger protein 363) (CH-rich interacting match with PLAG1) (Androgen receptor N-terminal-interacting protein).	4e-31	GO_ID:16028	TAIR|gene:2180073 SPTR:Q8VZK0 symbol:AT5G18650.1 [GO:0005515 "protein binding" evidence=ISS] [GO:0008270 "zinc ion binding" evidence=ISS] InterPro:IPR001841 Pfam:PF00097 InterPro:IPR008913 Pfam:PF05495 PROSITE:PS50089 SMART:SM00184 EMBL:AY064060 EMBL:AY096370 SPTR:Q8VZK0	3e-67
Ljwgs_051596.1	99.1.4.1374	GO_ID:16152										GO_ID:16152	TAIR|gene:2201546 SPTR:Q9C8Y4 symbol:AT1G66330.1 [GO:0005554 "molecular function unknown" evidence=ND] [GO:0010149 "senescence (sensu Magnoliophyta)" evidence=ISS] EMBL:AC020665 PIR:E96688 SPTR:Q9C8Y4	2e-19
Ljwgs_054462.1	99.1.3.2.2419	Y2734_ARATH							Y2734_ARATH	3D-structure,Protein At2g17340.	3e-11	GO_ID:13558	TAIR|gene:2827543 SPTR:Q949P3 symbol:AT2G17340.1 [GO:0005554 "molecular function unknown" evidence=ND] [GO:0008372 "cellular component unknown" evidence=ND] InterPro:IPR002791 Pfam:PF01937 EMBL:AY096682 EMBL:AY050977 PDB:1XFI SMR:Q949P3 ProDom:PD013988 SPTR:Q949P3	1e-11
Ljwgs_054462.1	99.1.4.6221	GO_ID:13558							Y2734_ARATH	3D-structure,Protein At2g17340.	3e-11	GO_ID:13558	TAIR|gene:2827543 SPTR:Q949P3 symbol:AT2G17340.1 [GO:0005554 "molecular function unknown" evidence=ND] [GO:0008372 "cellular component unknown" evidence=ND] InterPro:IPR002791 Pfam:PF01937 EMBL:AY096682 EMBL:AY050977 PDB:1XFI SMR:Q949P3 ProDom:PD013988 SPTR:Q949P3	1e-11
Ljwgs_136095.1	99.1.3.2.2590	MS2_ARATH							MS2_ARATH	,Male sterility protein 2.	4e-13
chr4.CM0343.10.1	1.2.6.9	E1.11.1.7 peroxidase [EC:1.11.1.7] [GO:0004601]	mmu:30956	Aass; aminoadipate-semialdehyde synthase [EC:1.5.1.8 1.5.1.9] [KO:K00291 K00292]	9e-80				AASS_MOUSE	Mitochondrion;Multifunctionalenzyme;NAD;NADP;Oxidoreductase;Transitpeptide,Alpha-aminoadipic semialdehyde synthase, mitochondrial precursor (LKR/SDH) [Includes: Lysine ketoglutarate reductase (EC 1.5.1.8) (LOR) (LKR); Saccharopine dehydrogenase (EC 1.5.1.9) (SDH)].	5e-80	GO_ID:28595	MGI|MGI:1353573 SPTR:Q99K67 symbol:Aass "aminoadipate-semialdehyde synthase" [GO:0006979 "response to oxidative stress" evidence=RCA] [GO:0005739 "mitochondrion" evidence=IDA] [GO:0004601 "peroxidase activity" evidence=RCA] MGI:MGI:1353573 EMBL:AJ224761 InterPro:IPR007698 Pfam:PF03435 Interpro:IPR007886 GO:GO:0005739 Pfam:PF01262 Pfam:PF05222 EMBL:BC005420 InterPro:IPR005097 SPTR:Q99K67	2e-80
chr4.CM0343.10.1	1.5.9.3	E1.5.1.9 saccharopine dehydrogenase (NAD+, L-glutamate forming) [EC:1.5.1.9] [GO:0047131]	mmu:30956	Aass; aminoadipate-semialdehyde synthase [EC:1.5.1.8 1.5.1.9] [KO:K00291 K00292]	9e-80				AASS_MOUSE	Mitochondrion;Multifunctionalenzyme;NAD;NADP;Oxidoreductase;Transitpeptide,Alpha-aminoadipic semialdehyde synthase, mitochondrial precursor (LKR/SDH) [Includes: Lysine ketoglutarate reductase (EC 1.5.1.8) (LOR) (LKR); Saccharopine dehydrogenase (EC 1.5.1.9) (SDH)].	5e-80	GO_ID:28595	MGI|MGI:1353573 SPTR:Q99K67 symbol:Aass "aminoadipate-semialdehyde synthase" [GO:0006979 "response to oxidative stress" evidence=RCA] [GO:0005739 "mitochondrion" evidence=IDA] [GO:0004601 "peroxidase activity" evidence=RCA] MGI:MGI:1353573 EMBL:AJ224761 InterPro:IPR007698 Pfam:PF03435 Interpro:IPR007886 GO:GO:0005739 Pfam:PF01262 Pfam:PF05222 EMBL:BC005420 InterPro:IPR005097 SPTR:Q99K67	2e-80
chr4.CM0343.10.1	1.3.11.18	E1.11.1.7 peroxidase [EC:1.11.1.7] [GO:0004601]	mmu:30956	Aass; aminoadipate-semialdehyde synthase [EC:1.5.1.8 1.5.1.9] [KO:K00291 K00292]	9e-80				AASS_MOUSE	Mitochondrion;Multifunctionalenzyme;NAD;NADP;Oxidoreductase;Transitpeptide,Alpha-aminoadipic semialdehyde synthase, mitochondrial precursor (LKR/SDH) [Includes: Lysine ketoglutarate reductase (EC 1.5.1.8) (LOR) (LKR); Saccharopine dehydrogenase (EC 1.5.1.9) (SDH)].	5e-80	GO_ID:28595	MGI|MGI:1353573 SPTR:Q99K67 symbol:Aass "aminoadipate-semialdehyde synthase" [GO:0006979 "response to oxidative stress" evidence=RCA] [GO:0005739 "mitochondrion" evidence=IDA] [GO:0004601 "peroxidase activity" evidence=RCA] MGI:MGI:1353573 EMBL:AJ224761 InterPro:IPR007698 Pfam:PF03435 Interpro:IPR007886 GO:GO:0005739 Pfam:PF01262 Pfam:PF05222 EMBL:BC005420 InterPro:IPR005097 SPTR:Q99K67	2e-80
chr4.CM0343.10.1	1.5.13.21	E1.11.1.7 peroxidase [EC:1.11.1.7] [GO:0004601]	mmu:30956	Aass; aminoadipate-semialdehyde synthase [EC:1.5.1.8 1.5.1.9] [KO:K00291 K00292]	9e-80				AASS_MOUSE	Mitochondrion;Multifunctionalenzyme;NAD;NADP;Oxidoreductase;Transitpeptide,Alpha-aminoadipic semialdehyde synthase, mitochondrial precursor (LKR/SDH) [Includes: Lysine ketoglutarate reductase (EC 1.5.1.8) (LOR) (LKR); Saccharopine dehydrogenase (EC 1.5.1.9) (SDH)].	5e-80	GO_ID:28595	MGI|MGI:1353573 SPTR:Q99K67 symbol:Aass "aminoadipate-semialdehyde synthase" [GO:0006979 "response to oxidative stress" evidence=RCA] [GO:0005739 "mitochondrion" evidence=IDA] [GO:0004601 "peroxidase activity" evidence=RCA] MGI:MGI:1353573 EMBL:AJ224761 InterPro:IPR007698 Pfam:PF03435 Interpro:IPR007886 GO:GO:0005739 Pfam:PF01262 Pfam:PF05222 EMBL:BC005420 InterPro:IPR005097 SPTR:Q99K67	2e-80
chr4.CM0343.10.1	1.5.9.2	E1.5.1.8 saccharopine dehydrogenase (NADP+, L-lysine forming) [EC:1.5.1.8] [GO:0047130]	mmu:30956	Aass; aminoadipate-semialdehyde synthase [EC:1.5.1.8 1.5.1.9] [KO:K00291 K00292]	9e-80				AASS_MOUSE	Mitochondrion;Multifunctionalenzyme;NAD;NADP;Oxidoreductase;Transitpeptide,Alpha-aminoadipic semialdehyde synthase, mitochondrial precursor (LKR/SDH) [Includes: Lysine ketoglutarate reductase (EC 1.5.1.8) (LOR) (LKR); Saccharopine dehydrogenase (EC 1.5.1.9) (SDH)].	5e-80	GO_ID:28595	MGI|MGI:1353573 SPTR:Q99K67 symbol:Aass "aminoadipate-semialdehyde synthase" [GO:0006979 "response to oxidative stress" evidence=RCA] [GO:0005739 "mitochondrion" evidence=IDA] [GO:0004601 "peroxidase activity" evidence=RCA] MGI:MGI:1353573 EMBL:AJ224761 InterPro:IPR007698 Pfam:PF03435 Interpro:IPR007886 GO:GO:0005739 Pfam:PF01262 Pfam:PF05222 EMBL:BC005420 InterPro:IPR005097 SPTR:Q99K67	2e-80
chr4.CM0343.10.1	1.5.8.24	E1.5.1.8 saccharopine dehydrogenase (NADP+, L-lysine forming) [EC:1.5.1.8] [GO:0047130]	mmu:30956	Aass; aminoadipate-semialdehyde synthase [EC:1.5.1.8 1.5.1.9] [KO:K00291 K00292]	9e-80				AASS_MOUSE	Mitochondrion;Multifunctionalenzyme;NAD;NADP;Oxidoreductase;Transitpeptide,Alpha-aminoadipic semialdehyde synthase, mitochondrial precursor (LKR/SDH) [Includes: Lysine ketoglutarate reductase (EC 1.5.1.8) (LOR) (LKR); Saccharopine dehydrogenase (EC 1.5.1.9) (SDH)].	5e-80	GO_ID:28595	MGI|MGI:1353573 SPTR:Q99K67 symbol:Aass "aminoadipate-semialdehyde synthase" [GO:0006979 "response to oxidative stress" evidence=RCA] [GO:0005739 "mitochondrion" evidence=IDA] [GO:0004601 "peroxidase activity" evidence=RCA] MGI:MGI:1353573 EMBL:AJ224761 InterPro:IPR007698 Pfam:PF03435 Interpro:IPR007886 GO:GO:0005739 Pfam:PF01262 Pfam:PF05222 EMBL:BC005420 InterPro:IPR005097 SPTR:Q99K67	2e-80
chr4.CM0343.10.1	1.10.6.4	E1.11.1.7 peroxidase [EC:1.11.1.7] [GO:0004601]	mmu:30956	Aass; aminoadipate-semialdehyde synthase [EC:1.5.1.8 1.5.1.9] [KO:K00291 K00292]	9e-80				AASS_MOUSE	Mitochondrion;Multifunctionalenzyme;NAD;NADP;Oxidoreductase;Transitpeptide,Alpha-aminoadipic semialdehyde synthase, mitochondrial precursor (LKR/SDH) [Includes: Lysine ketoglutarate reductase (EC 1.5.1.8) (LOR) (LKR); Saccharopine dehydrogenase (EC 1.5.1.9) (SDH)].	5e-80	GO_ID:28595	MGI|MGI:1353573 SPTR:Q99K67 symbol:Aass "aminoadipate-semialdehyde synthase" [GO:0006979 "response to oxidative stress" evidence=RCA] [GO:0005739 "mitochondrion" evidence=IDA] [GO:0004601 "peroxidase activity" evidence=RCA] MGI:MGI:1353573 EMBL:AJ224761 InterPro:IPR007698 Pfam:PF03435 Interpro:IPR007886 GO:GO:0005739 Pfam:PF01262 Pfam:PF05222 EMBL:BC005420 InterPro:IPR005097 SPTR:Q99K67	2e-80
Ljwgs_067872.1	99.1.4.799	GO_ID:22790										GO_ID:22790	TAIR|gene:2039340 SPTR:Q94AX3 symbol:AT2G48140.1 [GO:0031225 "anchored to membrane" evidence=TAS] [GO:0006869 "lipid transport" evidence=ISS] [GO:0008289 "lipid binding" evidence=ISS] InterPro:IPR003612 Pfam:PF00234 SMART:SM00499 EMBL:AY045643 EMBL:AY059652 EMBL:AY088054 SPTR:Q94AX3	2e-23
Ljwgs_139647.1	99.1.4.3286	GO_ID:18464							LBD21_ARATH	Hypotheticalprotein,Putative LOB domain protein 21.	8e-17	GO_ID:18464	TAIR|gene:2034162 SPTR:O04479 symbol:AT1G65620.1 [GO:0005554 "molecular function unknown" evidence=ISS] Pfam:PF03195 InterPro:IPR004883 PROSITE:PS50891 EMBL:AC001229 EMBL:AF447887 EMBL:AB080802 PIR:C96681 SPTR:O04479	8e-12
Ljwgs_139647.1	99.1.3.2.525	LBD21_ARATH							LBD21_ARATH	Hypotheticalprotein,Putative LOB domain protein 21.	8e-17	GO_ID:18464	TAIR|gene:2034162 SPTR:O04479 symbol:AT1G65620.1 [GO:0005554 "molecular function unknown" evidence=ISS] Pfam:PF03195 InterPro:IPR004883 PROSITE:PS50891 EMBL:AC001229 EMBL:AF447887 EMBL:AB080802 PIR:C96681 SPTR:O04479	8e-12
gi45640626	99.2	Unclassified without homolog
chr2.CM0020.1.1	99.1.4.5402	GO_ID:16547										GO_ID:16547	TAIR|gene:2089565 SPTR:Q9LUC4 symbol:AT3G14710.1 [GO:0005554 "molecular function unknown" evidence=ND] [GO:0008372 "cellular component unknown" evidence=ND] [GO:0000004 "biological process unknown" evidence=ND] Pfam:PF00646 InterPro:IPR001810 InterPro:IPR006566 SMART:SM00579 EMBL:AB023038 EMBL:BT015055 EMBL:BT020252 SPTR:Q9LUC4	1e-19
Ljwgs_038317.1	1.1.11.35	E1.1.1.40, maeB malate dehydrogenase (oxaloacetate-decarboxylating)(NADP+) [EC:1.1.1.40] [COG:COG0280 COG0281] [GO:0004473]	ath:At1g79750	F19K16.27; malate oxidoreductase, putative [EC:1.1.1.40] [KO:K00029]	2e-107	ZsfcA	COG0281	8e-42	MAOC_FLAPR	Chloroplast;Metal-binding;NAD;NADP;Oxidoreductase;Plastid;Transitpeptide,NADP-dependent malic enzyme, chloroplast precursor (EC 1.1.1.40) (NADP-ME).	9e-104	GO_ID:4253	TAIR|gene:3688612 SPTR:Q9CA83 symbol:ATNADP-ME4 [GO:0004470 "malic enzyme activity" evidence=ISS] [GO:0006108 "malate metabolism" evidence=ISS;TAS] [GO:0016652 "oxidoreductase activity, acting on NADH or NADPH, NAD or NADP as acceptor" evidence=ISS] [GO:0009507 "chloroplast" evidence=IDA] [GO:0004473 "malate dehydrogenase (oxaloacetate-decarboxylating) (NADP+) activity" evidence=IDA] [GO:0006633 …	4e-108
Ljwgs_038317.1	1.1.11.33	E1.1.1.38, sfcA malate dehydrogenase (oxaloacetate-decarboxylating) [EC:1.1.1.38] [COG:COG0281] [GO:0016619]	ath:At1g79750	F19K16.27; malate oxidoreductase, putative [EC:1.1.1.40] [KO:K00029]	2e-107	ZsfcA	COG0281	8e-42	MAOC_FLAPR	Chloroplast;Metal-binding;NAD;NADP;Oxidoreductase;Plastid;Transitpeptide,NADP-dependent malic enzyme, chloroplast precursor (EC 1.1.1.40) (NADP-ME).	9e-104	GO_ID:4253	TAIR|gene:3688612 SPTR:Q9CA83 symbol:ATNADP-ME4 [GO:0004470 "malic enzyme activity" evidence=ISS] [GO:0006108 "malate metabolism" evidence=ISS;TAS] [GO:0016652 "oxidoreductase activity, acting on NADH or NADPH, NAD or NADP as acceptor" evidence=ISS] [GO:0009507 "chloroplast" evidence=IDA] [GO:0004473 "malate dehydrogenase (oxaloacetate-decarboxylating) (NADP+) activity" evidence=IDA] [GO:0006633 …	4e-108
Ljwgs_038317.1	1.2.4.22	E1.1.1.39 malate dehydrogenase (decarboxylating) [EC:1.1.1.39] [COG:COG0281] [GO:0004471]	ath:At1g79750	F19K16.27; malate oxidoreductase, putative [EC:1.1.1.40] [KO:K00029]	2e-107	ZsfcA	COG0281	8e-42	MAOC_FLAPR	Chloroplast;Metal-binding;NAD;NADP;Oxidoreductase;Plastid;Transitpeptide,NADP-dependent malic enzyme, chloroplast precursor (EC 1.1.1.40) (NADP-ME).	9e-104	GO_ID:4253	TAIR|gene:3688612 SPTR:Q9CA83 symbol:ATNADP-ME4 [GO:0004470 "malic enzyme activity" evidence=ISS] [GO:0006108 "malate metabolism" evidence=ISS;TAS] [GO:0016652 "oxidoreductase activity, acting on NADH or NADPH, NAD or NADP as acceptor" evidence=ISS] [GO:0009507 "chloroplast" evidence=IDA] [GO:0004473 "malate dehydrogenase (oxaloacetate-decarboxylating) (NADP+) activity" evidence=IDA] [GO:0006633 …	4e-108
Ljwgs_038317.1	1.1.11.34	E1.1.1.39 malate dehydrogenase (decarboxylating) [EC:1.1.1.39] [COG:COG0281] [GO:0004471]	ath:At1g79750	F19K16.27; malate oxidoreductase, putative [EC:1.1.1.40] [KO:K00029]	2e-107	ZsfcA	COG0281	8e-42	MAOC_FLAPR	Chloroplast;Metal-binding;NAD;NADP;Oxidoreductase;Plastid;Transitpeptide,NADP-dependent malic enzyme, chloroplast precursor (EC 1.1.1.40) (NADP-ME).	9e-104	GO_ID:4253	TAIR|gene:3688612 SPTR:Q9CA83 symbol:ATNADP-ME4 [GO:0004470 "malic enzyme activity" evidence=ISS] [GO:0006108 "malate metabolism" evidence=ISS;TAS] [GO:0016652 "oxidoreductase activity, acting on NADH or NADPH, NAD or NADP as acceptor" evidence=ISS] [GO:0009507 "chloroplast" evidence=IDA] [GO:0004473 "malate dehydrogenase (oxaloacetate-decarboxylating) (NADP+) activity" evidence=IDA] [GO:0006633 …	4e-108
Ljwgs_038317.1	1.2.4.19	E1.1.1.40, maeB malate dehydrogenase (oxaloacetate-decarboxylating)(NADP+) [EC:1.1.1.40] [COG:COG0280 COG0281] [GO:0004473]	ath:At1g79750	F19K16.27; malate oxidoreductase, putative [EC:1.1.1.40] [KO:K00029]	2e-107	ZsfcA	COG0281	8e-42	MAOC_FLAPR	Chloroplast;Metal-binding;NAD;NADP;Oxidoreductase;Plastid;Transitpeptide,NADP-dependent malic enzyme, chloroplast precursor (EC 1.1.1.40) (NADP-ME).	9e-104	GO_ID:4253	TAIR|gene:3688612 SPTR:Q9CA83 symbol:ATNADP-ME4 [GO:0004470 "malic enzyme activity" evidence=ISS] [GO:0006108 "malate metabolism" evidence=ISS;TAS] [GO:0016652 "oxidoreductase activity, acting on NADH or NADPH, NAD or NADP as acceptor" evidence=ISS] [GO:0009507 "chloroplast" evidence=IDA] [GO:0004473 "malate dehydrogenase (oxaloacetate-decarboxylating) (NADP+) activity" evidence=IDA] [GO:0006633 …	4e-108
Ljwgs_022729.1	99.1.4.5973	GO_ID:3677										GO_ID:3677	TAIR|gene:2173427 SPTR:Q9FE06 symbol:AT5G64260.1 [GO:0005554 "molecular function unknown" evidence=ND] [GO:0000004 "biological process unknown" evidence=ND] InterPro:IPR006766 Pfam:PF04674 EMBL:AB008268 EMBL:AF326891 EMBL:AY057739 EMBL:AF339708 EMBL:AF380638 EMBL:AY087652 SPTR:Q9FE06	2e-112
chr5.CM0569.13	4.2.5.36.2	PPP3R, CNB protein phosphatase 3, regulatory subunit	spo:SPCC830.06	probable calcineurin b subunit [KO:K06268]	1e-17				CNB10_ARATH	Alternativesplicing;Calcium;Repeat,Calcineurin B-like protein 10.	1e-75	GO_ID:38157	TAIR|gene:2123766 SPTR:Q7FRS8 symbol:AT4G33000.1 [GO:0005509 "calcium ion binding" evidence=ISS] InterPro:IPR002048 InterPro:IPR001125 Pfam:PF00036 Prosite:PS00018 ProDom:PD000012 SMART:SM00054 PROSITE:PS50222 PRINTS:PR00450 EMBL:AL161582 EMBL:AL031804 EMBL:AF490607 EMBL:AF513507 EMBL:AK117439 PIR:H85387 PIR:T05308 HSSP:P02618 GeneFarm:4667 SPTR:Q7FRS8	4e-76
chr5.CM0569.13	3.2.14.10.2	PPP3R, CNB protein phosphatase 3, regulatory subunit	spo:SPCC830.06	probable calcineurin b subunit [KO:K06268]	1e-17				CNB10_ARATH	Alternativesplicing;Calcium;Repeat,Calcineurin B-like protein 10.	1e-75	GO_ID:38157	TAIR|gene:2123766 SPTR:Q7FRS8 symbol:AT4G33000.1 [GO:0005509 "calcium ion binding" evidence=ISS] InterPro:IPR002048 InterPro:IPR001125 Pfam:PF00036 Prosite:PS00018 ProDom:PD000012 SMART:SM00054 PROSITE:PS50222 PRINTS:PR00450 EMBL:AL161582 EMBL:AL031804 EMBL:AF490607 EMBL:AF513507 EMBL:AK117439 PIR:H85387 PIR:T05308 HSSP:P02618 GeneFarm:4667 SPTR:Q7FRS8	4e-76
chr5.CM0569.13	3.2.3.91	PPP3R, CNB protein phosphatase 3, regulatory subunit	spo:SPCC830.06	probable calcineurin b subunit [KO:K06268]	1e-17				CNB10_ARATH	Alternativesplicing;Calcium;Repeat,Calcineurin B-like protein 10.	1e-75	GO_ID:38157	TAIR|gene:2123766 SPTR:Q7FRS8 symbol:AT4G33000.1 [GO:0005509 "calcium ion binding" evidence=ISS] InterPro:IPR002048 InterPro:IPR001125 Pfam:PF00036 Prosite:PS00018 ProDom:PD000012 SMART:SM00054 PROSITE:PS50222 PRINTS:PR00450 EMBL:AL161582 EMBL:AL031804 EMBL:AF490607 EMBL:AF513507 EMBL:AK117439 PIR:H85387 PIR:T05308 HSSP:P02618 GeneFarm:4667 SPTR:Q7FRS8	4e-76
chr5.CM0569.13	3.2.13.28.2	PPP3R, CNB protein phosphatase 3, regulatory subunit	spo:SPCC830.06	probable calcineurin b subunit [KO:K06268]	1e-17				CNB10_ARATH	Alternativesplicing;Calcium;Repeat,Calcineurin B-like protein 10.	1e-75	GO_ID:38157	TAIR|gene:2123766 SPTR:Q7FRS8 symbol:AT4G33000.1 [GO:0005509 "calcium ion binding" evidence=ISS] InterPro:IPR002048 InterPro:IPR001125 Pfam:PF00036 Prosite:PS00018 ProDom:PD000012 SMART:SM00054 PROSITE:PS50222 PRINTS:PR00450 EMBL:AL161582 EMBL:AL031804 EMBL:AF490607 EMBL:AF513507 EMBL:AK117439 PIR:H85387 PIR:T05308 HSSP:P02618 GeneFarm:4667 SPTR:Q7FRS8	4e-76
chr5.CM0569.13	4.5.2.5.2	PPP3R, CNB protein phosphatase 3, regulatory subunit	spo:SPCC830.06	probable calcineurin b subunit [KO:K06268]	1e-17				CNB10_ARATH	Alternativesplicing;Calcium;Repeat,Calcineurin B-like protein 10.	1e-75	GO_ID:38157	TAIR|gene:2123766 SPTR:Q7FRS8 symbol:AT4G33000.1 [GO:0005509 "calcium ion binding" evidence=ISS] InterPro:IPR002048 InterPro:IPR001125 Pfam:PF00036 Prosite:PS00018 ProDom:PD000012 SMART:SM00054 PROSITE:PS50222 PRINTS:PR00450 EMBL:AL161582 EMBL:AL031804 EMBL:AF490607 EMBL:AF513507 EMBL:AK117439 PIR:H85387 PIR:T05308 HSSP:P02618 GeneFarm:4667 SPTR:Q7FRS8	4e-76
chr5.CM0569.13	3.2.9.103	PPP3R, CNB protein phosphatase 3, regulatory subunit	spo:SPCC830.06	probable calcineurin b subunit [KO:K06268]	1e-17				CNB10_ARATH	Alternativesplicing;Calcium;Repeat,Calcineurin B-like protein 10.	1e-75	GO_ID:38157	TAIR|gene:2123766 SPTR:Q7FRS8 symbol:AT4G33000.1 [GO:0005509 "calcium ion binding" evidence=ISS] InterPro:IPR002048 InterPro:IPR001125 Pfam:PF00036 Prosite:PS00018 ProDom:PD000012 SMART:SM00054 PROSITE:PS50222 PRINTS:PR00450 EMBL:AL161582 EMBL:AL031804 EMBL:AF490607 EMBL:AF513507 EMBL:AK117439 PIR:H85387 PIR:T05308 HSSP:P02618 GeneFarm:4667 SPTR:Q7FRS8	4e-76
gi45405270	99.2	Unclassified without homolog
chr1.CM0231.51	1.1.8.57	E3.2.1.4 endoglucanase [EC:3.2.1.4] [COG:COG3405] [GO:0008810]	ath:At4g39010	F19H22.110; glycosyl hydrolase family 9 protein [EC:3.2.1.4] [KO:K01179]	0				GUN1_PERAE	Carbohydratemetabolism;Cellulosedegradation;Fruitripening;Glycoprotein;Glycosidase;Hydrolase;Multigenefamily;Polysaccharidedegradation;Signal,Endoglucanase 1 precursor (EC 3.2.1.4) (Endo-1,4-beta-glucanase) (Abscission cellulase 1).	3e-155	GO_ID:44037	TAIR|gene:2120241 SPTR:Q93YQ7 symbol:AT4G39010.1 [GO:0004553 "hydrolase activity, hydrolyzing O-glycosyl compounds" evidence=ISS] InterPro:IPR001701 Pfam:PF00759 PROSITE:PS00592 PROSITE:PS00698 HSSP:O77044 EMBL:AY059825 SPTR:Q93YQ7	0
gi45616495	99.2	Unclassified without homolog
Ljwgs_021833.2.1	99.1.4.4834	GO_ID:38138										GO_ID:38138	TAIR|gene:2076195 SPTR:Q9LIR8 symbol:AT3G23880.1 [GO:0005554 "molecular function unknown" evidence=ND] [GO:0000004 "biological process unknown" evidence=ND] [GO:0008372 "cellular component unknown" evidence=ND] Pfam:PF00646 InterPro:IPR001810 GO:GO:0005634 SMART:SM00256 PROSITE:PS50181 InterPro:IPR006527 TIGRFAMs:TIGR01640 Pfam:PF07734 EMBL:AP001297 EMBL:AK117299 EMBL:BT008354 SPTR:Q9LIR8	8e-23
gi45636745	99.2	Unclassified without homolog
Ljwgs_147854.1	1.2.1.2.1	NDH NADH dehydrogenase [COG:COG1252]	ath:At4g21490	F18E5.110; pyridine nucleotide-disulphide oxidoreductase family protein [EC:1.6.99.3] [KO:K03885]	3e-25							GO_ID:24681	TAIR|gene:2119666 SPTR:O65414 symbol:AT4G21490.1 [GO:0003954 "NADH dehydrogenase activity" evidence=ISS] Pfam:PF00070 InterPro:IPR001327 InterPro:IPR000103 PRINTS:PR00368 PRINTS:PR00469 EMBL:AL161555 EMBL:AL022603 PIR:T05157 SPTR:O65414	9e-26
Ljwgs_025508.1	99.1.4.5853	GO_ID:6368										GO_ID:6368	TAIR|gene:3440064 SPTR:O65408 symbol:B160 [GO:0000004 "biological process unknown" evidence=ND] [GO:0008372 "cellular component unknown" evidence=ND] [GO:0003700 "transcription factor activity" evidence=ISS] Pfam:PF02373 Interpro:IPR003347 SMART:SM00558 EMBL:AL031187 EMBL:AL161555 EMBL:AL022603 PIR:T05151 SPTR:O65408	9e-33
gi45628263	99.2	Unclassified without homolog
gi45628853	99.2	Unclassified without homolog
Ljwgs_005717.2.1	99.1.4.2737	GO_ID:34387							ZFNL1_ARATH	DNA-binding;Metal-binding;Nuclearprotein;Repeat;Zinc;Zinc-finger,Zinc finger CCCH type domain containing protein ZFN-like 1.	2e-35	GO_ID:34387	TAIR|gene:2081065 SPTR:Q9SQU4 symbol:AT3G06410.1 [GO:0000004 "biological process unknown" evidence=ND] [GO:0003676 "nucleic acid binding" evidence=ISS] InterPro:IPR000571 Pfam:PF00642 SMART:SM00356 EMBL:AC011623 SPTR:Q9SQU4	9e-15
Ljwgs_005717.2.1	99.1.3.2.382	ZFNL1_ARATH							ZFNL1_ARATH	DNA-binding;Metal-binding;Nuclearprotein;Repeat;Zinc;Zinc-finger,Zinc finger CCCH type domain containing protein ZFN-like 1.	2e-35	GO_ID:34387	TAIR|gene:2081065 SPTR:Q9SQU4 symbol:AT3G06410.1 [GO:0000004 "biological process unknown" evidence=ND] [GO:0003676 "nucleic acid binding" evidence=ISS] InterPro:IPR000571 Pfam:PF00642 SMART:SM00356 EMBL:AC011623 SPTR:Q9SQU4	9e-15
Ljwgs_018838.1	99.1.3.2.1426	ZN294_MOUSE							ZN294_MOUSE	Metal-binding;Zinc;Zinc-finger,Zinc finger protein 294 (Zfp-294).	2e-11
chr6.CM0082.17	99.2	Unclassified without homolog
Ljwgs_122908.1	1.10.7.9	E1.14.13.21 flavonoid 3-monooxygenase [EC:1.14.13.21] [GO:0016711]	ath:At5g07990	F13G24.190; cytochrome P450 75A5 / flavonoid 3-monooxygenase / flavonoid 3-hydroxylase (F3H) (F35H) (TT7) [EC:1.14.13.21] [KO:K05280]	3e-26	BH0579	COG2124	1e-15	C93A2_SOYBN	Heme;Iron;Membrane;Metal-binding;Monooxygenase;Oxidoreductase,Cytochrome P450 93A2 (EC 1.14.-.-).	7e-43	GO_ID:17300	TAIR|gene:2169433 SPTR:Q9FL56 symbol:AT5G06900.1 [GO:0019825 "oxygen binding" evidence=ISS] InterPro:IPR001128 Pfam:PF00067 InterPro:IPR002403 InterPro:IPR002401 PRINTS:PR00463 PRINTS:PR00385 PROSITE:PS00086 PRINTS:PR00465 EMBL:AB010697 SPTR:Q9FL56	2e-34
Ljwgs_122908.1	1.11.14.4	E1.14.-.- [EC:1.14.-.-] [COG:COG2124]	ath:At5g07990	F13G24.190; cytochrome P450 75A5 / flavonoid 3-monooxygenase / flavonoid 3-hydroxylase (F3H) (F35H) (TT7) [EC:1.14.13.21] [KO:K05280]	3e-26	BH0579	COG2124	1e-15	C93A2_SOYBN	Heme;Iron;Membrane;Metal-binding;Monooxygenase;Oxidoreductase,Cytochrome P450 93A2 (EC 1.14.-.-).	7e-43	GO_ID:17300	TAIR|gene:2169433 SPTR:Q9FL56 symbol:AT5G06900.1 [GO:0019825 "oxygen binding" evidence=ISS] InterPro:IPR001128 Pfam:PF00067 InterPro:IPR002403 InterPro:IPR002401 PRINTS:PR00463 PRINTS:PR00385 PROSITE:PS00086 PRINTS:PR00465 EMBL:AB010697 SPTR:Q9FL56	2e-34
Ljwgs_122908.1	1.10.3.12	E1.14.-.- [EC:1.14.-.-] [COG:COG2124]	ath:At5g07990	F13G24.190; cytochrome P450 75A5 / flavonoid 3-monooxygenase / flavonoid 3-hydroxylase (F3H) (F35H) (TT7) [EC:1.14.13.21] [KO:K05280]	3e-26	BH0579	COG2124	1e-15	C93A2_SOYBN	Heme;Iron;Membrane;Metal-binding;Monooxygenase;Oxidoreductase,Cytochrome P450 93A2 (EC 1.14.-.-).	7e-43	GO_ID:17300	TAIR|gene:2169433 SPTR:Q9FL56 symbol:AT5G06900.1 [GO:0019825 "oxygen binding" evidence=ISS] InterPro:IPR001128 Pfam:PF00067 InterPro:IPR002403 InterPro:IPR002401 PRINTS:PR00463 PRINTS:PR00385 PROSITE:PS00086 PRINTS:PR00465 EMBL:AB010697 SPTR:Q9FL56	2e-34
Ljwgs_122908.1	1.10.6.12	E1.14.-.- [EC:1.14.-.-] [COG:COG2124]	ath:At5g07990	F13G24.190; cytochrome P450 75A5 / flavonoid 3-monooxygenase / flavonoid 3-hydroxylase (F3H) (F35H) (TT7) [EC:1.14.13.21] [KO:K05280]	3e-26	BH0579	COG2124	1e-15	C93A2_SOYBN	Heme;Iron;Membrane;Metal-binding;Monooxygenase;Oxidoreductase,Cytochrome P450 93A2 (EC 1.14.-.-).	7e-43	GO_ID:17300	TAIR|gene:2169433 SPTR:Q9FL56 symbol:AT5G06900.1 [GO:0019825 "oxygen binding" evidence=ISS] InterPro:IPR001128 Pfam:PF00067 InterPro:IPR002403 InterPro:IPR002401 PRINTS:PR00463 PRINTS:PR00385 PROSITE:PS00086 PRINTS:PR00465 EMBL:AB010697 SPTR:Q9FL56	2e-34
Ljwgs_122908.1	1.3.3.23	E1.14.14.1 unspecific monooxygenase [EC:1.14.14.1] [COG:COG2124] [GO:0050381]	ath:At5g07990	F13G24.190; cytochrome P450 75A5 / flavonoid 3-monooxygenase / flavonoid 3-hydroxylase (F3H) (F35H) (TT7) [EC:1.14.13.21] [KO:K05280]	3e-26	BH0579	COG2124	1e-15	C93A2_SOYBN	Heme;Iron;Membrane;Metal-binding;Monooxygenase;Oxidoreductase,Cytochrome P450 93A2 (EC 1.14.-.-).	7e-43	GO_ID:17300	TAIR|gene:2169433 SPTR:Q9FL56 symbol:AT5G06900.1 [GO:0019825 "oxygen binding" evidence=ISS] InterPro:IPR001128 Pfam:PF00067 InterPro:IPR002403 InterPro:IPR002401 PRINTS:PR00463 PRINTS:PR00385 PROSITE:PS00086 PRINTS:PR00465 EMBL:AB010697 SPTR:Q9FL56	2e-34
Ljwgs_122908.1	1.5.14.29	E1.14.14.1 unspecific monooxygenase [EC:1.14.14.1] [COG:COG2124] [GO:0050381]	ath:At5g07990	F13G24.190; cytochrome P450 75A5 / flavonoid 3-monooxygenase / flavonoid 3-hydroxylase (F3H) (F35H) (TT7) [EC:1.14.13.21] [KO:K05280]	3e-26	BH0579	COG2124	1e-15	C93A2_SOYBN	Heme;Iron;Membrane;Metal-binding;Monooxygenase;Oxidoreductase,Cytochrome P450 93A2 (EC 1.14.-.-).	7e-43	GO_ID:17300	TAIR|gene:2169433 SPTR:Q9FL56 symbol:AT5G06900.1 [GO:0019825 "oxygen binding" evidence=ISS] InterPro:IPR001128 Pfam:PF00067 InterPro:IPR002403 InterPro:IPR002401 PRINTS:PR00463 PRINTS:PR00385 PROSITE:PS00086 PRINTS:PR00465 EMBL:AB010697 SPTR:Q9FL56	2e-34
Ljwgs_122908.1	1.1.7.13	E1.14.-.- [EC:1.14.-.-] [COG:COG2124]	ath:At5g07990	F13G24.190; cytochrome P450 75A5 / flavonoid 3-monooxygenase / flavonoid 3-hydroxylase (F3H) (F35H) (TT7) [EC:1.14.13.21] [KO:K05280]	3e-26	BH0579	COG2124	1e-15	C93A2_SOYBN	Heme;Iron;Membrane;Metal-binding;Monooxygenase;Oxidoreductase,Cytochrome P450 93A2 (EC 1.14.-.-).	7e-43	GO_ID:17300	TAIR|gene:2169433 SPTR:Q9FL56 symbol:AT5G06900.1 [GO:0019825 "oxygen binding" evidence=ISS] InterPro:IPR001128 Pfam:PF00067 InterPro:IPR002403 InterPro:IPR002401 PRINTS:PR00463 PRINTS:PR00385 PROSITE:PS00086 PRINTS:PR00465 EMBL:AB010697 SPTR:Q9FL56	2e-34
Ljwgs_122908.1	1.11.4.6	E1.14.-.- [EC:1.14.-.-] [COG:COG2124]	ath:At5g07990	F13G24.190; cytochrome P450 75A5 / flavonoid 3-monooxygenase / flavonoid 3-hydroxylase (F3H) (F35H) (TT7) [EC:1.14.13.21] [KO:K05280]	3e-26	BH0579	COG2124	1e-15	C93A2_SOYBN	Heme;Iron;Membrane;Metal-binding;Monooxygenase;Oxidoreductase,Cytochrome P450 93A2 (EC 1.14.-.-).	7e-43	GO_ID:17300	TAIR|gene:2169433 SPTR:Q9FL56 symbol:AT5G06900.1 [GO:0019825 "oxygen binding" evidence=ISS] InterPro:IPR001128 Pfam:PF00067 InterPro:IPR002403 InterPro:IPR002401 PRINTS:PR00463 PRINTS:PR00385 PROSITE:PS00086 PRINTS:PR00465 EMBL:AB010697 SPTR:Q9FL56	2e-34
Ljwgs_122908.1	1.11.4.2	E1.14.14.1 unspecific monooxygenase [EC:1.14.14.1] [COG:COG2124] [GO:0050381]	ath:At5g07990	F13G24.190; cytochrome P450 75A5 / flavonoid 3-monooxygenase / flavonoid 3-hydroxylase (F3H) (F35H) (TT7) [EC:1.14.13.21] [KO:K05280]	3e-26	BH0579	COG2124	1e-15	C93A2_SOYBN	Heme;Iron;Membrane;Metal-binding;Monooxygenase;Oxidoreductase,Cytochrome P450 93A2 (EC 1.14.-.-).	7e-43	GO_ID:17300	TAIR|gene:2169433 SPTR:Q9FL56 symbol:AT5G06900.1 [GO:0019825 "oxygen binding" evidence=ISS] InterPro:IPR001128 Pfam:PF00067 InterPro:IPR002403 InterPro:IPR002401 PRINTS:PR00463 PRINTS:PR00385 PROSITE:PS00086 PRINTS:PR00465 EMBL:AB010697 SPTR:Q9FL56	2e-34
Ljwgs_030351.2	99.2	Unclassified without homolog
chr1.TM0862.2.1	4.2.4.78	MOB1 maintenance of ploidy protein MOB1 (MPS1 binder 1)	ath:At4g19050	F13C5.220; mob1/phocein family protein [KO:K06685]	2e-14				TMVRN_NICGU	Alternativesplicing;ATP-binding;Hypersensitiveresponse;Leucine-richrepeat;Nucleotide-binding;Plantdefense;Repeat,TMV resistance protein N.	2e-52	GO_ID:33237	TAIR|gene:2118105 SPTR:Q9SZ66 symbol:AT4G12010.1 [GO:0006952 "defense response" evidence=ISS] Pfam:PF00560 InterPro:IPR001611 InterPro:IPR000157 InterPro:IPR002182 InterPro:IPR000767 Pfam:PF01582 GO:GO:0006915 PRINTS:PR00019 GO:GO:0016020 SMART:SM00255 PROSITE:PS50104 PRINTS:PR00364 Pfam:PF00931 InterPro:IPR011713 Pfam:PF07725 EMBL:AL161533 EMBL:AL049638 PIR:T06608 SPTR:Q9SZ66	1e-59
chr1.TM0862.2.1	4.2.5	Apoptosis [CLASS:04210] [PATH:hsa04210] [GO:0006915]	ath:At4g19050	F13C5.220; mob1/phocein family protein [KO:K06685]	2e-14				TMVRN_NICGU	Alternativesplicing;ATP-binding;Hypersensitiveresponse;Leucine-richrepeat;Nucleotide-binding;Plantdefense;Repeat,TMV resistance protein N.	2e-52	GO_ID:33237	TAIR|gene:2118105 SPTR:Q9SZ66 symbol:AT4G12010.1 [GO:0006952 "defense response" evidence=ISS] Pfam:PF00560 InterPro:IPR001611 InterPro:IPR000157 InterPro:IPR002182 InterPro:IPR000767 Pfam:PF01582 GO:GO:0006915 PRINTS:PR00019 GO:GO:0016020 SMART:SM00255 PROSITE:PS50104 PRINTS:PR00364 Pfam:PF00931 InterPro:IPR011713 Pfam:PF07725 EMBL:AL161533 EMBL:AL049638 PIR:T06608 SPTR:Q9SZ66	1e-59
gi29965509	99.2	Unclassified without homolog
Ljwgs_127102.1	99.1.4.2098	GO_ID:17226							COGT3_ARATH	Glycosyltransferase;Membrane;Transferase;Transmembrane,Cytokinin-O-glucosyltransferase 3 (EC 2.4.1.-) (UDP- glycosyltransferase 73C5) (Deoxynivalenol-glucosyl-transferase) (Zeatin O-glucosyltransferase 3) (AtZOG3).	3e-12	GO_ID:17226	TAIR|gene:2040569 SPTR:Q9ZQ94 symbol:AT2G36800.1 [GO:0016757 "transferase activity, transferring glycosyl groups" evidence=ISS] [GO:0008194 "UDP-glycosyltransferase activity" evidence=ISS] InterPro:IPR002213 Pfam:PF00201 PROSITE:PS00375 EMBL:AC006282 EMBL:AY573822 EMBL:AY062743 EMBL:BT003373 PIR:H84784 SPTR:Q9ZQ94	1e-12
Ljwgs_127102.1	99.1.3.1.21	EC 2.4.1.-							COGT3_ARATH	Glycosyltransferase;Membrane;Transferase;Transmembrane,Cytokinin-O-glucosyltransferase 3 (EC 2.4.1.-) (UDP- glycosyltransferase 73C5) (Deoxynivalenol-glucosyl-transferase) (Zeatin O-glucosyltransferase 3) (AtZOG3).	3e-12	GO_ID:17226	TAIR|gene:2040569 SPTR:Q9ZQ94 symbol:AT2G36800.1 [GO:0016757 "transferase activity, transferring glycosyl groups" evidence=ISS] [GO:0008194 "UDP-glycosyltransferase activity" evidence=ISS] InterPro:IPR002213 Pfam:PF00201 PROSITE:PS00375 EMBL:AC006282 EMBL:AY573822 EMBL:AY062743 EMBL:BT003373 PIR:H84784 SPTR:Q9ZQ94	1e-12
Ljwgs_017065.1	99.2	Unclassified without homolog
chr3.CM0726.40.1	99.2	Unclassified without homolog
Ljwgs_080565.1.1	99.2	Unclassified without homolog
gi45401428	99.2	Unclassified without homolog
chr5.CM0089.38	99.2	Unclassified without homolog
Ljwgs_136460.0.1	99.2	Unclassified without homolog
TC14807	99.2	Unclassified without homolog
TC13633	99.2	Unclassified without homolog
Ljwgs_045258.1	99.1.4.7046	GO_ID:3048										GO_ID:3048	TAIR|gene:2097924 SPTR:Q9SU69 symbol:AT3G48060.1 [GO:0003677 "DNA binding" evidence=ISS] InterPro:IPR001025 InterPro:IPR003617 GO:GO:0006350 Pfam:PF01426 SMART:SM00439 SMART:SM00509 EMBL:AL049658 PIR:T06677 SPTR:Q9SU69	1e-22
TC12191	99.2	Unclassified without homolog
Ljwgs_015078.1	99.2	Unclassified without homolog
Ljwgs_037991.0.1	99.2	Unclassified without homolog
Ljwgs_090911.1	2.4.3.9	E2.7.7.49 RNA-directed DNA polymerase [EC:2.7.7.49] [COG:COG3344] [GO:0003721 0003964]	cal:orf19.2669	rev product adjacent to gag/pol products [EC:2.7.7.49] [KO:K00986]	1e-19				COPIA_DROME	Alternativesplicing;Aspartylprotease;ATP-binding;Directproteinsequencing;Hydrolase;Metal-binding;Nucleotide-binding;Polymorphism;Polyprotein;Protease;Transposableelement;Zinc;Zinc-finger,Copia protein (Gag-int-pol protein) [Contains: Copia VLP protein; Copia protease (EC 3.4.23.-)].	2e-47	GO_ID:9534	TAIR|gene:2008108 SPTR:Q9C739 symbol:AT1G48710.1 [GO:0004803 "transposase activity" evidence=ISS] InterPro:IPR001878 InterPro:IPR001584 Pfam:PF00098 Pfam:PF00665 PRINTS:PR00939 SMART:SM00343 PROSITE:PS50158 EMBL:AC073555 SPTR:Q9C739	1e-59
Ljwgs_094664.1	99.2	Unclassified without homolog
Ljwgs_052589.1	99.1.4.4495	GO_ID:7205							RGA4_SOLBU	ATP-binding;Leucine-richrepeat;Nucleotide-binding;Plantdefense;Repeat,Putative disease resistance protein RGA4 (RGA4-blb).	3e-73	GO_ID:7205	TAIR|gene:2091661 SPTR:Q9LRR5 symbol:AT3G14460.1 [GO:0006952 "defense response" evidence=ISS] Pfam:PF00560 InterPro:IPR001611 InterPro:IPR002182 InterPro:IPR000767 PRINTS:PR00019 PRINTS:PR00364 Pfam:PF00931 EMBL:AB028617 SPTR:Q9LRR5	2e-51
Ljwgs_052589.1	99.1.3.2.300	RGA4_SOLBU							RGA4_SOLBU	ATP-binding;Leucine-richrepeat;Nucleotide-binding;Plantdefense;Repeat,Putative disease resistance protein RGA4 (RGA4-blb).	3e-73	GO_ID:7205	TAIR|gene:2091661 SPTR:Q9LRR5 symbol:AT3G14460.1 [GO:0006952 "defense response" evidence=ISS] Pfam:PF00560 InterPro:IPR001611 InterPro:IPR002182 InterPro:IPR000767 PRINTS:PR00019 PRINTS:PR00364 Pfam:PF00931 EMBL:AB028617 SPTR:Q9LRR5	2e-51
chr6.CM0066.21.2	99.2	Unclassified without homolog
Ljwgs_099518.1	99.2	Unclassified without homolog
chr3.TM1463.19	2.4.3.9	E2.7.7.49 RNA-directed DNA polymerase [EC:2.7.7.49] [COG:COG3344] [GO:0003721 0003964]							POLX_TOBAC	Aspartylprotease;Endonuclease;Hydrolase;Metal-binding;Nuclease;Nucleotidyltransferase;Polyprotein;Protease;RNA-directedDNApolymerase;Transferase;Transposableelement;Zinc;Zinc-finger,Retrovirus-related Pol polyprotein from transposon TNT 1-94 [Contains: Protease (EC 3.4.23.-); Reverse transcriptase (EC 2.7.7.49); Endonuclease].	2e-13	GO_ID:21399	TAIR|gene:2029238 SPTR:Q9C8F4 symbol:AT1G36620.1 [GO:0003677 "DNA binding" evidence=ISS] [GO:0006310 "DNA recombination" evidence=ISS] InterPro:IPR001878 InterPro:IPR001584 Pfam:PF00665 SMART:SM00343 EMBL:AC025782 PIR:H86486 SPTR:Q9C8F4	2e-19
TM0499.5	99.2	Unclassified without homolog
chr1.CM0295.75.1	99.1.4.1067	GO_ID:19648										GO_ID:19648	TAIR|gene:2169159 SPTR:Q8RWB1 symbol:AT5G37370.1 [GO:0008372 "cellular component unknown" evidence=ND] [GO:0005488 "binding" evidence=ISS] [GO:0006396 "RNA processing" evidence=ISS] Pfam:PF03371 InterPro:IPR005037 EMBL:AY093216 EMBL:BT008856 SPTR:Q8RWB1	2e-41
Ljwgs_054935.1	99.1.2.105	COG2032	ath:At2g28190	F24D13.2; superoxide dismutase [Cu-Zn], chloroplast (SODCP) / copper/zinc superoxide dismutase (CSD2) [EC:1.15.1.1] [KO:K04565]	2e-29	YJR104c	COG2032	2e-17	SODCP_SPIOL	3D-structure;Antioxidant;Chloroplast;Copper;Directproteinsequencing;Metal-binding;Oxidoreductase;Plastid;Transitpeptide;Zinc,Superoxide dismutase [Cu-Zn], chloroplast precursor (EC 1.15.1.1).	4e-32	GO_ID:15175	ZFIN|ZDB-GENE-990415-258 SPTR:O73872 symbol:sod1 "superoxide dismutase 1, soluble" [GO:0051597 "response to methylmercury" evidence=IDA] InterPro:IPR001424 Pfam:PF00080 ZFIN:ZDB-GENE-990415-258 PRINTS:PR00068 ProDom:PD000469 PROSITE:PS00087 PROSITE:PS00332 HSSP:P00441 EMBL:Y12236 EMBL:BC055516 SMR:O73872 SPTR:O73872	6e-20
Ljwgs_054935.1	99.1.4.738	GO_ID:15175	ath:At2g28190	F24D13.2; superoxide dismutase [Cu-Zn], chloroplast (SODCP) / copper/zinc superoxide dismutase (CSD2) [EC:1.15.1.1] [KO:K04565]	2e-29	YJR104c	COG2032	2e-17	SODCP_SPIOL	3D-structure;Antioxidant;Chloroplast;Copper;Directproteinsequencing;Metal-binding;Oxidoreductase;Plastid;Transitpeptide;Zinc,Superoxide dismutase [Cu-Zn], chloroplast precursor (EC 1.15.1.1).	4e-32	GO_ID:15175	ZFIN|ZDB-GENE-990415-258 SPTR:O73872 symbol:sod1 "superoxide dismutase 1, soluble" [GO:0051597 "response to methylmercury" evidence=IDA] InterPro:IPR001424 Pfam:PF00080 ZFIN:ZDB-GENE-990415-258 PRINTS:PR00068 ProDom:PD000469 PROSITE:PS00087 PROSITE:PS00332 HSSP:P00441 EMBL:Y12236 EMBL:BC055516 SMR:O73872 SPTR:O73872	6e-20
Ljwgs_054935.1	99.1.1.118	KO:K04565	ath:At2g28190	F24D13.2; superoxide dismutase [Cu-Zn], chloroplast (SODCP) / copper/zinc superoxide dismutase (CSD2) [EC:1.15.1.1] [KO:K04565]	2e-29	YJR104c	COG2032	2e-17	SODCP_SPIOL	3D-structure;Antioxidant;Chloroplast;Copper;Directproteinsequencing;Metal-binding;Oxidoreductase;Plastid;Transitpeptide;Zinc,Superoxide dismutase [Cu-Zn], chloroplast precursor (EC 1.15.1.1).	4e-32	GO_ID:15175	ZFIN|ZDB-GENE-990415-258 SPTR:O73872 symbol:sod1 "superoxide dismutase 1, soluble" [GO:0051597 "response to methylmercury" evidence=IDA] InterPro:IPR001424 Pfam:PF00080 ZFIN:ZDB-GENE-990415-258 PRINTS:PR00068 ProDom:PD000469 PROSITE:PS00087 PROSITE:PS00332 HSSP:P00441 EMBL:Y12236 EMBL:BC055516 SMR:O73872 SPTR:O73872	6e-20
Ljwgs_054935.1	99.1.3.1.7	EC 1.15.1.1	ath:At2g28190	F24D13.2; superoxide dismutase [Cu-Zn], chloroplast (SODCP) / copper/zinc superoxide dismutase (CSD2) [EC:1.15.1.1] [KO:K04565]	2e-29	YJR104c	COG2032	2e-17	SODCP_SPIOL	3D-structure;Antioxidant;Chloroplast;Copper;Directproteinsequencing;Metal-binding;Oxidoreductase;Plastid;Transitpeptide;Zinc,Superoxide dismutase [Cu-Zn], chloroplast precursor (EC 1.15.1.1).	4e-32	GO_ID:15175	ZFIN|ZDB-GENE-990415-258 SPTR:O73872 symbol:sod1 "superoxide dismutase 1, soluble" [GO:0051597 "response to methylmercury" evidence=IDA] InterPro:IPR001424 Pfam:PF00080 ZFIN:ZDB-GENE-990415-258 PRINTS:PR00068 ProDom:PD000469 PROSITE:PS00087 PROSITE:PS00332 HSSP:P00441 EMBL:Y12236 EMBL:BC055516 SMR:O73872 SPTR:O73872	6e-20
TC12574	99.2	Unclassified without homolog
gi45625043	99.2	Unclassified without homolog
Ljwgs_082140.1	99.1.4.4834	GO_ID:38138										GO_ID:38138	TAIR|gene:2076195 SPTR:Q9LIR8 symbol:AT3G23880.1 [GO:0005554 "molecular function unknown" evidence=ND] [GO:0000004 "biological process unknown" evidence=ND] [GO:0008372 "cellular component unknown" evidence=ND] Pfam:PF00646 InterPro:IPR001810 GO:GO:0005634 SMART:SM00256 PROSITE:PS50181 InterPro:IPR006527 TIGRFAMs:TIGR01640 Pfam:PF07734 EMBL:AP001297 EMBL:AK117299 EMBL:BT008354 SPTR:Q9LIR8	1e-17
Ljwgs_101812.1	99.1.4.5381	GO_ID:15814										GO_ID:15814	TAIR|gene:2093286 SPTR:Q9LVZ5 symbol:AT3G15840 [GO:0000004 "biological process unknown" evidence=ND] [GO:0005554 "molecular function unknown" evidence=ND] EMBL:AB017071 EMBL:AY035025 EMBL:AY133879 SPTR:Q9LVZ5	4e-46
chr2.CM0237.54	99.1.4.1661	GO_ID:23580							SACS_HUMAN	3D-structure;Chaperone;Polymorphism,Sacsin.	3e-25	GO_ID:23580	TAIR|gene:2178321 SPTR:Q9FN44 symbol:AT5G23110.1 [GO:0005515 "protein binding" evidence=ISS] [GO:0008270 "zinc ion binding" evidence=ISS] InterPro:IPR001841 Pfam:PF00097 PROSITE:PS50089 SMART:SM00184 EMBL:AB006708 SPTR:Q9FN44	0
chr2.CM0237.54	99.1.3.2.2431	SACS_HUMAN							SACS_HUMAN	3D-structure;Chaperone;Polymorphism,Sacsin.	3e-25	GO_ID:23580	TAIR|gene:2178321 SPTR:Q9FN44 symbol:AT5G23110.1 [GO:0005515 "protein binding" evidence=ISS] [GO:0008270 "zinc ion binding" evidence=ISS] InterPro:IPR001841 Pfam:PF00097 PROSITE:PS50089 SMART:SM00184 EMBL:AB006708 SPTR:Q9FN44	0
Ljwgs_088977.1	99.2	Unclassified without homolog
gi45401037	99.2	Unclassified without homolog
TM0898.13	99.1.4.8288	GO_ID:30495										GO_ID:30495	TAIR|gene:2160298 SPTR:Q9FLQ6 symbol:AT5G07760.1 [GO:0003779 "actin binding" evidence=ISS] InterPro:IPR003104 Pfam:PF02181 SMART:SM00498 EMBL:AB010070 SPTR:Q9FLQ6	5e-21
Ljwgs_064877.1	3.3.3.23.12	CLNS1A chloride channel, nucleotide-sensitive, 1A	mmu:12729	Clns1a; chloride channel, nucleotide-sensitive, 1A [KO:K05019]	6e-11				ICLN_CANFA	Nuclearprotein,Methylosome subunit pICln (Chloride conductance regulatory protein ICln) (I(Cln)) (Chloride channel, nucleotide sensitive 1A).	7e-12	GO_ID:19474	TAIR|gene:2167917 SPTR:Q9LVA7 symbol:AT5G62290.1 [GO:0008372 "cellular component unknown" evidence=ND] [GO:0005216 "ion channel activity" evidence=ISS] [GO:0006884 "regulation of cell volume" evidence=ISS] InterPro:IPR003521 Pfam:PF03517 PRINTS:PR01348 EMBL:AB019235 EMBL:AY088500 EMBL:AK119007 EMBL:BT005429 SPTR:Q9LVA7	4e-39
gi45405013	99.2	Unclassified without homolog
Ljwgs_013369.1	99.1.3.2.689	SLSG6_BRAOL							SLSG6_BRAOL	Glycoprotein;Polymorphism;Self-incompatibility;Signal,S-locus-specific glycoprotein S6 precursor (SLSG-6).	9e-86	GO_ID:26674	TAIR|gene:2141180 SPTR:O81905 symbol:AT4G21380.1 [GO:0016301 "kinase activity" evidence=ISS] InterPro:IPR000719 InterPro:IPR008271 Prosite:PS00108 InterPro:IPR003609 InterPro:IPR000858 InterPro:IPR001480 Prosite:PS00107 Pfam:PF01453 ProDom:PD000001 PROSITE:PS50011 PROSITE:PS50948 SMART:SM00473 HSSP:P06239 Pfam:PF00954 SMART:SM00108 PROSITE:PS50927 EMBL:AL031187 EMBL:AL161555 EMBL:AK118895 EMBL:BT…	8e-96
Ljwgs_013369.1	99.1.4.638	GO_ID:26674							SLSG6_BRAOL	Glycoprotein;Polymorphism;Self-incompatibility;Signal,S-locus-specific glycoprotein S6 precursor (SLSG-6).	9e-86	GO_ID:26674	TAIR|gene:2141180 SPTR:O81905 symbol:AT4G21380.1 [GO:0016301 "kinase activity" evidence=ISS] InterPro:IPR000719 InterPro:IPR008271 Prosite:PS00108 InterPro:IPR003609 InterPro:IPR000858 InterPro:IPR001480 Prosite:PS00107 Pfam:PF01453 ProDom:PD000001 PROSITE:PS50011 PROSITE:PS50948 SMART:SM00473 HSSP:P06239 Pfam:PF00954 SMART:SM00108 PROSITE:PS50927 EMBL:AL031187 EMBL:AL161555 EMBL:AK118895 EMBL:BT…	8e-96
chr5.TM1466.12	99.1.4.2698	GO_ID:23908										GO_ID:23908	TAIR|gene:3438468 SPTR:Q9M0X5 symbol:AT4G05200.1 [GO:0016301 "kinase activity" evidence=ISS] InterPro:IPR000719 InterPro:IPR008271 Pfam:PF00069 Prosite:PS00108 InterPro:IPR002902 Prosite:PS00107 Pfam:PF01657 ProDom:PD000001 PROSITE:PS50011 HSSP:P00523 EMBL:AL161503 PIR:D85065 SPTR:Q9M0X5	4e-10
Ljwgs_002468.1	1.2.1.1	E1.6.5.3 NADH dehydrogenase [EC:1.6.5.3] [GO:0008137]							NU1M_CITLA	Membrane;Mitochondrion;NAD;Oxidoreductase;RNAediting;Transmembrane;Ubiquinone,NADH-ubiquinone oxidoreductase chain 1 (EC 1.6.5.3) (NADH dehydrogenase subunit 1).	1e-19
Ljwgs_002468.1	1.9.11.19	E1.6.5.3 NADH dehydrogenase [EC:1.6.5.3] [GO:0008137]							NU1M_CITLA	Membrane;Mitochondrion;NAD;Oxidoreductase;RNAediting;Transmembrane;Ubiquinone,NADH-ubiquinone oxidoreductase chain 1 (EC 1.6.5.3) (NADH dehydrogenase subunit 1).	1e-19
chr1.CM0012.19.1	99.2	Unclassified without homolog
TC12961	99.2	Unclassified without homolog
CM1102.7.2	99.2	Unclassified without homolog
Ljwgs_063964.1	99.2	Unclassified without homolog
TM0949.17.2	2.4.3.74	HEPA ATP-dependent helicase HepA [COG:COG0553]	cho:Chro.80323	chromatin remodelling complex protein SNF2L [EC:3.6.1.3] [KO:K01509]	3e-13	YOR304w	COG0553	2e-12	ISW2_ORYSA	ATP-binding;Chromatinregulator;Coiledcoil;Helicase;Hydrolase;Nuclearprotein;Nucleotide-binding;Repeat,Putative chromatin remodelling complex ATPase chain (EC 3.6.1.-) (ISW2-like) (Sucrose nonfermenting protein 2 homolog).	2e-18	GO_ID:50595	UNIPROT|O60264 SPTR:O60264 symbol:SMCA5_HUMAN "SWI/SNF related matrix associated actin dependent regulator of chromatin subfamily A member 5" [GO:0003677 "DNA binding" evidence=IDA] [GO:0003702 "RNA polymerase II transcription factor activity" evidence=TAS] [GO:0004386 "helicase activity" evidence=TAS] [GO:0005524 "ATP binding" evidence=IDA] [GO:0016887 "ATPase activity" evidence=IDA] [GO:0042393…	3e-14
TM0949.17.2	1.4.1.60	E3.6.1.3 adenosinetriphosphatase [EC:3.6.1.3] [GO:0004003 0004004 0008026 0008094 0008186]	cho:Chro.80323	chromatin remodelling complex protein SNF2L [EC:3.6.1.3] [KO:K01509]	3e-13	YOR304w	COG0553	2e-12	ISW2_ORYSA	ATP-binding;Chromatinregulator;Coiledcoil;Helicase;Hydrolase;Nuclearprotein;Nucleotide-binding;Repeat,Putative chromatin remodelling complex ATPase chain (EC 3.6.1.-) (ISW2-like) (Sucrose nonfermenting protein 2 homolog).	2e-18	GO_ID:50595	UNIPROT|O60264 SPTR:O60264 symbol:SMCA5_HUMAN "SWI/SNF related matrix associated actin dependent regulator of chromatin subfamily A member 5" [GO:0003677 "DNA binding" evidence=IDA] [GO:0003702 "RNA polymerase II transcription factor activity" evidence=TAS] [GO:0004386 "helicase activity" evidence=TAS] [GO:0005524 "ATP binding" evidence=IDA] [GO:0016887 "ATPase activity" evidence=IDA] [GO:0042393…	3e-14
chr6.CM0437.1.2	2.2.4.4	E3.1.26.3 ribonuclease III [EC:3.1.26.3] [GO:0004525]							DICER_ARATH	ATP-binding;Endonuclease;Helicase;Hydrolase;Nuclearprotein;Nuclease;Nucleotide-binding;Repeat;RNA-binding,Endoribonuclease Dicer homolog (EC 3.1.26.-) (CARPEL FACTORY protein) (SHORT INTEGUMENTS 1 protein) (SUSPENSOR1 protein).	1e-50	GO_ID:10141	TAIR|gene:2200959 SPTR:Q9SP32 symbol:AT1G01040.1 [GO:0009908 "flower development" evidence=TAS] [GO:0004525 "ribonuclease III activity" evidence=ISS] [GO:0008026 "ATP-dependent helicase activity" evidence=ISS] InterPro:IPR001159 InterPro:IPR000999 InterPro:IPR001650 InterPro:IPR001410 Pfam:PF00035 Pfam:PF00271 Pfam:PF00270 InterPro:IPR003100 PROSITE:PS50821 HSSP:O67082 InterPro:IPR005034 Pfam:PF0…	5e-51
chr6.CM0437.1.2	1.4.1.60	E3.6.1.3 adenosinetriphosphatase [EC:3.6.1.3] [GO:0004003 0004004 0008026 0008094 0008186]							DICER_ARATH	ATP-binding;Endonuclease;Helicase;Hydrolase;Nuclearprotein;Nuclease;Nucleotide-binding;Repeat;RNA-binding,Endoribonuclease Dicer homolog (EC 3.1.26.-) (CARPEL FACTORY protein) (SHORT INTEGUMENTS 1 protein) (SUSPENSOR1 protein).	1e-50	GO_ID:10141	TAIR|gene:2200959 SPTR:Q9SP32 symbol:AT1G01040.1 [GO:0009908 "flower development" evidence=TAS] [GO:0004525 "ribonuclease III activity" evidence=ISS] [GO:0008026 "ATP-dependent helicase activity" evidence=ISS] InterPro:IPR001159 InterPro:IPR000999 InterPro:IPR001650 InterPro:IPR001410 Pfam:PF00035 Pfam:PF00271 Pfam:PF00270 InterPro:IPR003100 PROSITE:PS50821 HSSP:O67082 InterPro:IPR005034 Pfam:PF0…	5e-51
chr5.CM0034.27.1	99.1.4.3764	GO_ID:16998										GO_ID:16998	TAIR|gene:3439472 SPTR:O65586 symbol:AT4G26480.1 [GO:0000004 "biological process unknown" evidence=ND] [GO:0008372 "cellular component unknown" evidence=ND] [GO:0003676 "nucleic acid binding" evidence=ISS] Interpro:IPR004087 InterPro:IPR004298 SMART:SM00322 HSSP:Q9BW01 Pfam:PF03059 EMBL:AL161565 EMBL:AL022223 PIR:T05056 SPTR:O65586	8e-26
chr3.CM0468.28	1.2.1.2.1	NDH NADH dehydrogenase [COG:COG1252]	ath:At4g28220	F26K10.100; NADH dehydrogenase-related [EC:1.6.99.3] [KO:K03885]	0	YMR145c	COG1252	3e-73	YM23_YEAST	Completeproteome;FAD;Flavoprotein;Hypotheticalprotein;NAD;Oxidoreductase;Ubiquinone,Hypothetical 62.8 kDa protein in RPS16A-TIF34 intergenic region.	8e-73	GO_ID:7703	TAIR|gene:2051430 SPTR:Q9SKT7 symbol:NDB4 [GO:0003954 "NADH dehydrogenase activity" evidence=ISS] [GO:0005739 "mitochondrion" evidence=IDA] InterPro:IPR002048 Pfam:PF00070 InterPro:IPR001327 InterPro:IPR001100 InterPro:IPR000103 GO:GO:0005739 PRINTS:PR00368 PRINTS:PR00411 PRINTS:PR00469 EMBL:AC006234 PIR:E84593 SPTR:Q9SKT7	1e-168
Ljwgs_087100.1.1	1.2.1.8	E1.9.3.1 cytochrome c oxidase [EC:1.9.3.1] [GO:0004129]							COX3_VICFA	Membrane;Mitochondrion;Oxidoreductase;Transmembrane,Cytochrome c oxidase subunit 3 (EC 1.9.3.1) (Cytochrome c oxidase polypeptide III).	4e-10
TM0326.5	99.1.4.2936	GO_ID:47048										GO_ID:47048	TAIR|gene:2121059 SPTR:Q9SZL8 symbol:AT4G38180.1 [GO:0005554 "molecular function unknown" evidence=ND] [GO:0008372 "cellular component unknown" evidence=ND] [GO:0009639 "response to red or far red light" evidence=ISS] Pfam:PF03101 INTERPRO:IPR004330 InterPro:IPR007527 Pfam:PF04434 PROSITE:PS50966 InterPro:IPR006564 SMART:SM00575 EMBL:AL035538 EMBL:AL161593 EMBL:AY136457 PIR:T05645 SPTR:Q9SZL8	2e-102
chr6.CM0437.36	99.2	Unclassified without homolog
Ljwgs_095655.1	99.1.3.2.132	TINY_ARATH							TINY_ARATH	Activator;DNA-binding;Nuclearprotein;Transcription;Transcriptionregulation,Transcriptional factor TINY.	1e-19	GO_ID:48862	TAIR|gene:3442990 SPTR:Q9LYD3 symbol:AT5G11590.1 [GO:0003700 "transcription factor activity" evidence=ISS] [GO:0003677 "DNA binding" evidence=ISS] [GO:0005634 "nucleus" evidence=IC] [GO:0006355 "regulation of transcription, DNA-dependent" evidence=ISS] EMBL:AL163815 EMBL:AY560851 EMBL:AY940160 PIR:T48518 HSSP:O80337 GO:GO:0005634 InterPro:IPR001471 Pfam:PF00847 PRINTS:PR00367 ProDom:PD001423 SMAR…	2e-20
Ljwgs_095655.1	99.1.4.2996	GO_ID:48862							TINY_ARATH	Activator;DNA-binding;Nuclearprotein;Transcription;Transcriptionregulation,Transcriptional factor TINY.	1e-19	GO_ID:48862	TAIR|gene:3442990 SPTR:Q9LYD3 symbol:AT5G11590.1 [GO:0003700 "transcription factor activity" evidence=ISS] [GO:0003677 "DNA binding" evidence=ISS] [GO:0005634 "nucleus" evidence=IC] [GO:0006355 "regulation of transcription, DNA-dependent" evidence=ISS] EMBL:AL163815 EMBL:AY560851 EMBL:AY940160 PIR:T48518 HSSP:O80337 GO:GO:0005634 InterPro:IPR001471 Pfam:PF00847 PRINTS:PR00367 ProDom:PD001423 SMAR…	2e-20
chr4.CM0061.17.1	99.1.4.5582	GO_ID:28819										GO_ID:28819	TAIR|gene:2030877 SPTR:Q9LMT7 symbol:AT1G17930.1 [GO:0005554 "molecular function unknown" evidence=ND] [GO:0000004 "biological process unknown" evidence=ND] [GO:0008372 "cellular component unknown" evidence=ND] EMBL:AC034106 EMBL:AK221477 PIR:E86314 SPTR:Q9LMT7	2e-09
chr1.CM0442.4	2.4.3.9	E2.7.7.49 RNA-directed DNA polymerase [EC:2.7.7.49] [COG:COG3344] [GO:0003721 0003964]										GO_ID:39222	TAIR|gene:3700592 SPTR:Q9LHM4 symbol:AT3G11970.1 [GO:0003964 "RNA-directed DNA polymerase activity" evidence=ISS] InterPro:IPR000953 Pfam:PF00385 InterPro:IPR001584 InterPro:IPR000477 InterPro:IPR001969 InterPro:IPR005162 Pfam:PF00665 Pfam:PF00078 GO:GO:0005634 GO:GO:0000785 SMART:SM00298 PROSITE:PS50013 PROSITE:PS00141 Pfam:PF03732 EMBL:AP002040 EMBL:AC069473 SPTR:Q9LHM4	1e-15
Ljwgs_093955.1	99.1.4.2936	GO_ID:47048										GO_ID:47048	TAIR|gene:2121059 SPTR:Q9SZL8 symbol:AT4G38180.1 [GO:0005554 "molecular function unknown" evidence=ND] [GO:0008372 "cellular component unknown" evidence=ND] [GO:0009639 "response to red or far red light" evidence=ISS] Pfam:PF03101 INTERPRO:IPR004330 InterPro:IPR007527 Pfam:PF04434 PROSITE:PS50966 InterPro:IPR006564 SMART:SM00575 EMBL:AL035538 EMBL:AL161593 EMBL:AY136457 PIR:T05645 SPTR:Q9SZL8	3e-43
TC13302	99.2	Unclassified without homolog
Ljwgs_055787.1	1.11.14.4	E1.14.-.- [EC:1.14.-.-] [COG:COG2124]	hsa:11283	CYP4F8; cytochrome P450, family 4, subfamily F, polypeptide 8 [EC:1.14.14.1] [KO:K00493]	2e-21	Cj1411c	COG2124	6e-18	C72A1_CATRO	Alkaloidmetabolism;Heme;Iron;Membrane;Metal-binding;Monooxygenase;NADP;Oxidoreductase;Transmembrane;Vacuole,Cytochrome P450 72A1 (EC 1.3.3.9) (CYPLXXII) (Secologanin synthase) (SLS).	8e-94	GO_ID:31832	TAIR|gene:2089620 SPTR:Q9LUC6 symbol:AT3G14680.1 [GO:0019825 "oxygen binding" evidence=ISS] InterPro:IPR001128 Pfam:PF00067 InterPro:IPR002403 InterPro:IPR002401 PRINTS:PR00463 PRINTS:PR00385 PRINTS:PR00465 HSSP:P14779 EMBL:AB023038 EMBL:AF367347 EMBL:BT001008 SPTR:Q9LUC6	7e-94
Ljwgs_055787.1	1.10.3.12	E1.14.-.- [EC:1.14.-.-] [COG:COG2124]	hsa:11283	CYP4F8; cytochrome P450, family 4, subfamily F, polypeptide 8 [EC:1.14.14.1] [KO:K00493]	2e-21	Cj1411c	COG2124	6e-18	C72A1_CATRO	Alkaloidmetabolism;Heme;Iron;Membrane;Metal-binding;Monooxygenase;NADP;Oxidoreductase;Transmembrane;Vacuole,Cytochrome P450 72A1 (EC 1.3.3.9) (CYPLXXII) (Secologanin synthase) (SLS).	8e-94	GO_ID:31832	TAIR|gene:2089620 SPTR:Q9LUC6 symbol:AT3G14680.1 [GO:0019825 "oxygen binding" evidence=ISS] InterPro:IPR001128 Pfam:PF00067 InterPro:IPR002403 InterPro:IPR002401 PRINTS:PR00463 PRINTS:PR00385 PRINTS:PR00465 HSSP:P14779 EMBL:AB023038 EMBL:AF367347 EMBL:BT001008 SPTR:Q9LUC6	7e-94
Ljwgs_055787.1	1.10.6.12	E1.14.-.- [EC:1.14.-.-] [COG:COG2124]	hsa:11283	CYP4F8; cytochrome P450, family 4, subfamily F, polypeptide 8 [EC:1.14.14.1] [KO:K00493]	2e-21	Cj1411c	COG2124	6e-18	C72A1_CATRO	Alkaloidmetabolism;Heme;Iron;Membrane;Metal-binding;Monooxygenase;NADP;Oxidoreductase;Transmembrane;Vacuole,Cytochrome P450 72A1 (EC 1.3.3.9) (CYPLXXII) (Secologanin synthase) (SLS).	8e-94	GO_ID:31832	TAIR|gene:2089620 SPTR:Q9LUC6 symbol:AT3G14680.1 [GO:0019825 "oxygen binding" evidence=ISS] InterPro:IPR001128 Pfam:PF00067 InterPro:IPR002403 InterPro:IPR002401 PRINTS:PR00463 PRINTS:PR00385 PRINTS:PR00465 HSSP:P14779 EMBL:AB023038 EMBL:AF367347 EMBL:BT001008 SPTR:Q9LUC6	7e-94
Ljwgs_055787.1	1.3.3.23	E1.14.14.1 unspecific monooxygenase [EC:1.14.14.1] [COG:COG2124] [GO:0050381]	hsa:11283	CYP4F8; cytochrome P450, family 4, subfamily F, polypeptide 8 [EC:1.14.14.1] [KO:K00493]	2e-21	Cj1411c	COG2124	6e-18	C72A1_CATRO	Alkaloidmetabolism;Heme;Iron;Membrane;Metal-binding;Monooxygenase;NADP;Oxidoreductase;Transmembrane;Vacuole,Cytochrome P450 72A1 (EC 1.3.3.9) (CYPLXXII) (Secologanin synthase) (SLS).	8e-94	GO_ID:31832	TAIR|gene:2089620 SPTR:Q9LUC6 symbol:AT3G14680.1 [GO:0019825 "oxygen binding" evidence=ISS] InterPro:IPR001128 Pfam:PF00067 InterPro:IPR002403 InterPro:IPR002401 PRINTS:PR00463 PRINTS:PR00385 PRINTS:PR00465 HSSP:P14779 EMBL:AB023038 EMBL:AF367347 EMBL:BT001008 SPTR:Q9LUC6	7e-94
Ljwgs_055787.1	1.1.7.13	E1.14.-.- [EC:1.14.-.-] [COG:COG2124]	hsa:11283	CYP4F8; cytochrome P450, family 4, subfamily F, polypeptide 8 [EC:1.14.14.1] [KO:K00493]	2e-21	Cj1411c	COG2124	6e-18	C72A1_CATRO	Alkaloidmetabolism;Heme;Iron;Membrane;Metal-binding;Monooxygenase;NADP;Oxidoreductase;Transmembrane;Vacuole,Cytochrome P450 72A1 (EC 1.3.3.9) (CYPLXXII) (Secologanin synthase) (SLS).	8e-94	GO_ID:31832	TAIR|gene:2089620 SPTR:Q9LUC6 symbol:AT3G14680.1 [GO:0019825 "oxygen binding" evidence=ISS] InterPro:IPR001128 Pfam:PF00067 InterPro:IPR002403 InterPro:IPR002401 PRINTS:PR00463 PRINTS:PR00385 PRINTS:PR00465 HSSP:P14779 EMBL:AB023038 EMBL:AF367347 EMBL:BT001008 SPTR:Q9LUC6	7e-94
Ljwgs_055787.1	1.5.14.29	E1.14.14.1 unspecific monooxygenase [EC:1.14.14.1] [COG:COG2124] [GO:0050381]	hsa:11283	CYP4F8; cytochrome P450, family 4, subfamily F, polypeptide 8 [EC:1.14.14.1] [KO:K00493]	2e-21	Cj1411c	COG2124	6e-18	C72A1_CATRO	Alkaloidmetabolism;Heme;Iron;Membrane;Metal-binding;Monooxygenase;NADP;Oxidoreductase;Transmembrane;Vacuole,Cytochrome P450 72A1 (EC 1.3.3.9) (CYPLXXII) (Secologanin synthase) (SLS).	8e-94	GO_ID:31832	TAIR|gene:2089620 SPTR:Q9LUC6 symbol:AT3G14680.1 [GO:0019825 "oxygen binding" evidence=ISS] InterPro:IPR001128 Pfam:PF00067 InterPro:IPR002403 InterPro:IPR002401 PRINTS:PR00463 PRINTS:PR00385 PRINTS:PR00465 HSSP:P14779 EMBL:AB023038 EMBL:AF367347 EMBL:BT001008 SPTR:Q9LUC6	7e-94
Ljwgs_055787.1	1.11.4.6	E1.14.-.- [EC:1.14.-.-] [COG:COG2124]	hsa:11283	CYP4F8; cytochrome P450, family 4, subfamily F, polypeptide 8 [EC:1.14.14.1] [KO:K00493]	2e-21	Cj1411c	COG2124	6e-18	C72A1_CATRO	Alkaloidmetabolism;Heme;Iron;Membrane;Metal-binding;Monooxygenase;NADP;Oxidoreductase;Transmembrane;Vacuole,Cytochrome P450 72A1 (EC 1.3.3.9) (CYPLXXII) (Secologanin synthase) (SLS).	8e-94	GO_ID:31832	TAIR|gene:2089620 SPTR:Q9LUC6 symbol:AT3G14680.1 [GO:0019825 "oxygen binding" evidence=ISS] InterPro:IPR001128 Pfam:PF00067 InterPro:IPR002403 InterPro:IPR002401 PRINTS:PR00463 PRINTS:PR00385 PRINTS:PR00465 HSSP:P14779 EMBL:AB023038 EMBL:AF367347 EMBL:BT001008 SPTR:Q9LUC6	7e-94
Ljwgs_055787.1	1.11.4.2	E1.14.14.1 unspecific monooxygenase [EC:1.14.14.1] [COG:COG2124] [GO:0050381]	hsa:11283	CYP4F8; cytochrome P450, family 4, subfamily F, polypeptide 8 [EC:1.14.14.1] [KO:K00493]	2e-21	Cj1411c	COG2124	6e-18	C72A1_CATRO	Alkaloidmetabolism;Heme;Iron;Membrane;Metal-binding;Monooxygenase;NADP;Oxidoreductase;Transmembrane;Vacuole,Cytochrome P450 72A1 (EC 1.3.3.9) (CYPLXXII) (Secologanin synthase) (SLS).	8e-94	GO_ID:31832	TAIR|gene:2089620 SPTR:Q9LUC6 symbol:AT3G14680.1 [GO:0019825 "oxygen binding" evidence=ISS] InterPro:IPR001128 Pfam:PF00067 InterPro:IPR002403 InterPro:IPR002401 PRINTS:PR00463 PRINTS:PR00385 PRINTS:PR00465 HSSP:P14779 EMBL:AB023038 EMBL:AF367347 EMBL:BT001008 SPTR:Q9LUC6	7e-94
Ljwgs_043047.1	99.2	Unclassified without homolog
Ljwgs_040776.0.1	99.2	Unclassified without homolog
chr1.CM0361.60	2.4.3.152	K07497 putative transposase [COG:COG2801]	spo:SPAC9.04	retrotransposable element tf2 155 kd protein [KO:K07497]	3e-10				RT23_SCHPO	Completeproteome;Transposableelement,Retrotransposable element Tf2 155 kDa protein type 3.	2e-10	GO_ID:39222	TAIR|gene:3700592 SPTR:Q9LHM4 symbol:AT3G11970.1 [GO:0003964 "RNA-directed DNA polymerase activity" evidence=ISS] InterPro:IPR000953 Pfam:PF00385 InterPro:IPR001584 InterPro:IPR000477 InterPro:IPR001969 InterPro:IPR005162 Pfam:PF00665 Pfam:PF00078 GO:GO:0005634 GO:GO:0000785 SMART:SM00298 PROSITE:PS50013 PROSITE:PS00141 Pfam:PF03732 EMBL:AP002040 EMBL:AC069473 SPTR:Q9LHM4	1e-20
chr1.CM0361.60	2.4.3.9	E2.7.7.49 RNA-directed DNA polymerase [EC:2.7.7.49] [COG:COG3344] [GO:0003721 0003964]	spo:SPAC9.04	retrotransposable element tf2 155 kd protein [KO:K07497]	3e-10				RT23_SCHPO	Completeproteome;Transposableelement,Retrotransposable element Tf2 155 kDa protein type 3.	2e-10	GO_ID:39222	TAIR|gene:3700592 SPTR:Q9LHM4 symbol:AT3G11970.1 [GO:0003964 "RNA-directed DNA polymerase activity" evidence=ISS] InterPro:IPR000953 Pfam:PF00385 InterPro:IPR001584 InterPro:IPR000477 InterPro:IPR001969 InterPro:IPR005162 Pfam:PF00665 Pfam:PF00078 GO:GO:0005634 GO:GO:0000785 SMART:SM00298 PROSITE:PS50013 PROSITE:PS00141 Pfam:PF03732 EMBL:AP002040 EMBL:AC069473 SPTR:Q9LHM4	1e-20
Ljwgs_116310.1.1	99.2	Unclassified without homolog
gi45354229	99.2	Unclassified without homolog
chr5.CM0328.17.1	99.1.4.113	GO_ID:27337							CUCM1_CUCME	Allergen;Autocatalyticcleavage;Directproteinsequencing;Glycoprotein;Hydrolase;Protease;Serineprotease;Signal;Zymogen,Cucumisin precursor (EC 3.4.21.25) (Allergen Cuc m 1).	3e-16	GO_ID:27337	TAIR|gene:2102806 SPTR:Q9STF7 symbol:AT3G46850.1 [GO:0004289 "subtilase activity" evidence=ISS] [GO:0006508 "proteolysis" evidence=ISS] InterPro:IPR000209 InterPro:IPR010259 InterPro:IPR003137 Pfam:PF02225 Prosite:PS00138 Pfam:PF00082 PRINTS:PR00723 HSSP:P00782 Pfam:PF05922 MEROPS:S08.092 EMBL:AL096859 PIR:T12963 SPTR:Q9STF7	9e-15
chr5.CM0328.17.1	99.1.3.1.148	EC 3.4.21.25							CUCM1_CUCME	Allergen;Autocatalyticcleavage;Directproteinsequencing;Glycoprotein;Hydrolase;Protease;Serineprotease;Signal;Zymogen,Cucumisin precursor (EC 3.4.21.25) (Allergen Cuc m 1).	3e-16	GO_ID:27337	TAIR|gene:2102806 SPTR:Q9STF7 symbol:AT3G46850.1 [GO:0004289 "subtilase activity" evidence=ISS] [GO:0006508 "proteolysis" evidence=ISS] InterPro:IPR000209 InterPro:IPR010259 InterPro:IPR003137 Pfam:PF02225 Prosite:PS00138 Pfam:PF00082 PRINTS:PR00723 HSSP:P00782 Pfam:PF05922 MEROPS:S08.092 EMBL:AL096859 PIR:T12963 SPTR:Q9STF7	9e-15
Ljwgs_019245.1	3.3.10.117	BMPR1 bone morphogenetic protein receptor, type I [EC:2.7.1.37]	ath:At4g28490	F20O9.180; leucine-rich repeat transmembrane protein kinase, putative [EC:2.7.1.37] [KO:K00870]	6e-43				RLK5_ARATH	ATP-binding;Glycoprotein;Kinase;Leucine-richrepeat;Membrane;Nucleotide-binding;Phosphorylation;Repeat;Serine/threonine-proteinkinase;Signal;Transferase;Transmembrane,Receptor-like protein kinase 5 precursor (EC 2.7.1.37).	4e-43	GO_ID:19976	TAIR|gene:2044766 SPTR:O64757 symbol:AT2G34930.1 [GO:0005515 "protein binding" evidence=ISS;NAS] [GO:0007165 "signal transduction" evidence=IC] [GO:0006952 "defense response" evidence=ISS] [GO:0050832 "defense response to fungi" evidence=IMP] Pfam:PF00560 InterPro:IPR001611 InterPro:IPR007090 PRINTS:PR00019 HSSP:P07359 EMBL:AC004238 EMBL:AY063944 EMBL:AF325082 EMBL:AY117169 PIR:T00475 SPTR:O64757	3e-83
Ljwgs_019245.1	3.2.2.1	Protein kinase [EC:2.7.1.37]	ath:At4g28490	F20O9.180; leucine-rich repeat transmembrane protein kinase, putative [EC:2.7.1.37] [KO:K00870]	6e-43				RLK5_ARATH	ATP-binding;Glycoprotein;Kinase;Leucine-richrepeat;Membrane;Nucleotide-binding;Phosphorylation;Repeat;Serine/threonine-proteinkinase;Signal;Transferase;Transmembrane,Receptor-like protein kinase 5 precursor (EC 2.7.1.37).	4e-43	GO_ID:19976	TAIR|gene:2044766 SPTR:O64757 symbol:AT2G34930.1 [GO:0005515 "protein binding" evidence=ISS;NAS] [GO:0007165 "signal transduction" evidence=IC] [GO:0006952 "defense response" evidence=ISS] [GO:0050832 "defense response to fungi" evidence=IMP] Pfam:PF00560 InterPro:IPR001611 InterPro:IPR007090 PRINTS:PR00019 HSSP:P07359 EMBL:AC004238 EMBL:AY063944 EMBL:AF325082 EMBL:AY117169 PIR:T00475 SPTR:O64757	3e-83
gi45632097	99.2	Unclassified without homolog
Ljwgs_030925.1	99.1.4.1930	GO_ID:42046										GO_ID:42046	TAIR|gene:2193976 SPTR:Q9C9D7 symbol:AT1G72390.1 [GO:0005554 "molecular function unknown" evidence=ND] [GO:0000004 "biological process unknown" evidence=ND] [GO:0008372 "cellular component unknown" evidence=ND] InterPro:IPR010916 PROSITE:PS00430 EMBL:AC016529 PIR:H96747 SPTR:Q9C9D7	5e-85
Ljwgs_028496.1	99.2	Unclassified without homolog
Ljwgs_033625.2	99.1.4.7231	GO_ID:50718										GO_ID:50718	TAIR|gene:2099401 SPTR:Q8W4B3 symbol:AT3G14850.1 [GO:0000004 "biological process unknown" evidence=ND] InterPro:IPR004253 Pfam:PF03005 EMBL:AY062682 EMBL:AY093337 SPTR:Q8W4B3	1e-30
Lj_psbJ	99.2	Unclassified without homolog
TC13294	99.2	Unclassified without homolog
Ljwgs_005488.1.2	99.2	Unclassified without homolog
Ljwgs_001253.2	99.1.3.2.3820	RT03_OENBE							RT03_OENBE	Mitochondrion;Ribonucleoprotein;Ribosomalprotein,Mitochondrial ribosomal protein S3.	3e-90
Ljwgs_020349.1	99.1.4.6230	GO_ID:30363	syf:Synpcc7942_2330	carboxyl-terminal protease [EC:3.4.21.102] [KO:K03797]	8e-33	slr0008	COG0793	4e-30	YPEB_SYNP2	Hydrolase;Hypotheticalprotein;Protease;Serineprotease,Hypothetical protein in petB 5region (Fragment).	8e-31	GO_ID:30363	TAIR|gene:2129410 SPTR:O23614 symbol:AT4G17740.1 [GO:0009543 "thylakoid lumen (sensu Viridiplantae)" evidence=IDA] [GO:0005739 "mitochondrion" evidence=IDA] [GO:0007242 "intracellular signaling cascade" evidence=ISS] Pfam:PF00595 InterPro:IPR001478 InterPro:IPR005151 InterPro:IPR004447 GO:GO:0005739 SMART:SM00228 PROSITE:PS50106 SMART:SM00245 EMBL:Z97344 EMBL:AL161547 EMBL:AY054171 EMBL:AF424602 …	5e-23
Ljwgs_020349.1	99.1.3.2.2374	YPEB_SYNP2	syf:Synpcc7942_2330	carboxyl-terminal protease [EC:3.4.21.102] [KO:K03797]	8e-33	slr0008	COG0793	4e-30	YPEB_SYNP2	Hydrolase;Hypotheticalprotein;Protease;Serineprotease,Hypothetical protein in petB 5region (Fragment).	8e-31	GO_ID:30363	TAIR|gene:2129410 SPTR:O23614 symbol:AT4G17740.1 [GO:0009543 "thylakoid lumen (sensu Viridiplantae)" evidence=IDA] [GO:0005739 "mitochondrion" evidence=IDA] [GO:0007242 "intracellular signaling cascade" evidence=ISS] Pfam:PF00595 InterPro:IPR001478 InterPro:IPR005151 InterPro:IPR004447 GO:GO:0005739 SMART:SM00228 PROSITE:PS50106 SMART:SM00245 EMBL:Z97344 EMBL:AL161547 EMBL:AY054171 EMBL:AF424602 …	5e-23
Ljwgs_020349.1	99.1.1.155	KO:K03797	syf:Synpcc7942_2330	carboxyl-terminal protease [EC:3.4.21.102] [KO:K03797]	8e-33	slr0008	COG0793	4e-30	YPEB_SYNP2	Hydrolase;Hypotheticalprotein;Protease;Serineprotease,Hypothetical protein in petB 5region (Fragment).	8e-31	GO_ID:30363	TAIR|gene:2129410 SPTR:O23614 symbol:AT4G17740.1 [GO:0009543 "thylakoid lumen (sensu Viridiplantae)" evidence=IDA] [GO:0005739 "mitochondrion" evidence=IDA] [GO:0007242 "intracellular signaling cascade" evidence=ISS] Pfam:PF00595 InterPro:IPR001478 InterPro:IPR005151 InterPro:IPR004447 GO:GO:0005739 SMART:SM00228 PROSITE:PS50106 SMART:SM00245 EMBL:Z97344 EMBL:AL161547 EMBL:AY054171 EMBL:AF424602 …	5e-23
Ljwgs_020349.1	99.1.2.10	COG0793	syf:Synpcc7942_2330	carboxyl-terminal protease [EC:3.4.21.102] [KO:K03797]	8e-33	slr0008	COG0793	4e-30	YPEB_SYNP2	Hydrolase;Hypotheticalprotein;Protease;Serineprotease,Hypothetical protein in petB 5region (Fragment).	8e-31	GO_ID:30363	TAIR|gene:2129410 SPTR:O23614 symbol:AT4G17740.1 [GO:0009543 "thylakoid lumen (sensu Viridiplantae)" evidence=IDA] [GO:0005739 "mitochondrion" evidence=IDA] [GO:0007242 "intracellular signaling cascade" evidence=ISS] Pfam:PF00595 InterPro:IPR001478 InterPro:IPR005151 InterPro:IPR004447 GO:GO:0005739 SMART:SM00228 PROSITE:PS50106 SMART:SM00245 EMBL:Z97344 EMBL:AL161547 EMBL:AY054171 EMBL:AF424602 …	5e-23
chr1.TM0534.16.1	99.1.4.3868	GO_ID:37667										GO_ID:37667	TAIR|gene:2040029 SPTR:Q8S8D3 symbol:AT2G25350.1 [GO:0007242 "intracellular signaling cascade" evidence=ISS] InterPro:IPR001683 Pfam:PF00787 SMART:SM00312 PROSITE:PS50195 EMBL:AC007070 SPTR:Q8S8D3	1e-23
chr5.CM0072.16	99.1.3.1.57	EC 3.1.2.15	ago:AGL357W	AGL357Wp; ubiquitin thiolesterase (UBP15) [EC:3.1.2.15] [KO:K01072]	4e-09				UBP15_YEAST	Completeproteome;Hydrolase;Multigenefamily;Protease;Thiolprotease;Ublconjugationpathway,Ubiquitin carboxyl-terminal hydrolase 15 (EC 3.1.2.15) (Ubiquitin thiolesterase 15) (Ubiquitin-specific processing protease 15) (Deubiquitinating enzyme 15).	4e-09	GO_ID:17037	SGD|S000004920 SPTR:P50101 symbol:UBP15 [GO:0005737 "cytoplasm" evidence=IC] [GO:0004843 "ubiquitin-specific protease activity" evidence=TAS] [GO:0016579 "protein deubiquitination" evidence=TAS] InterPro:IPR001394 Pfam:PF00443 InterPro:IPR002083 SGD:S000004920 GO:GO:0005737 HSSP:Q93009 PROSITE:PS00972 PROSITE:PS00973 PROSITE:PS50235 Pfam:PF00917 SMART:SM00061 PROSITE:PS50144 InterPro:IPR008974 EM…	1e-09
chr5.CM0072.16	99.1.4.477	GO_ID:17037	ago:AGL357W	AGL357Wp; ubiquitin thiolesterase (UBP15) [EC:3.1.2.15] [KO:K01072]	4e-09				UBP15_YEAST	Completeproteome;Hydrolase;Multigenefamily;Protease;Thiolprotease;Ublconjugationpathway,Ubiquitin carboxyl-terminal hydrolase 15 (EC 3.1.2.15) (Ubiquitin thiolesterase 15) (Ubiquitin-specific processing protease 15) (Deubiquitinating enzyme 15).	4e-09	GO_ID:17037	SGD|S000004920 SPTR:P50101 symbol:UBP15 [GO:0005737 "cytoplasm" evidence=IC] [GO:0004843 "ubiquitin-specific protease activity" evidence=TAS] [GO:0016579 "protein deubiquitination" evidence=TAS] InterPro:IPR001394 Pfam:PF00443 InterPro:IPR002083 SGD:S000004920 GO:GO:0005737 HSSP:Q93009 PROSITE:PS00972 PROSITE:PS00973 PROSITE:PS50235 Pfam:PF00917 SMART:SM00061 PROSITE:PS50144 InterPro:IPR008974 EM…	1e-09
chr5.CM0072.16	99.1.1.5	KO:K01072	ago:AGL357W	AGL357Wp; ubiquitin thiolesterase (UBP15) [EC:3.1.2.15] [KO:K01072]	4e-09				UBP15_YEAST	Completeproteome;Hydrolase;Multigenefamily;Protease;Thiolprotease;Ublconjugationpathway,Ubiquitin carboxyl-terminal hydrolase 15 (EC 3.1.2.15) (Ubiquitin thiolesterase 15) (Ubiquitin-specific processing protease 15) (Deubiquitinating enzyme 15).	4e-09	GO_ID:17037	SGD|S000004920 SPTR:P50101 symbol:UBP15 [GO:0005737 "cytoplasm" evidence=IC] [GO:0004843 "ubiquitin-specific protease activity" evidence=TAS] [GO:0016579 "protein deubiquitination" evidence=TAS] InterPro:IPR001394 Pfam:PF00443 InterPro:IPR002083 SGD:S000004920 GO:GO:0005737 HSSP:Q93009 PROSITE:PS00972 PROSITE:PS00973 PROSITE:PS50235 Pfam:PF00917 SMART:SM00061 PROSITE:PS50144 InterPro:IPR008974 EM…	1e-09
gi45611780	99.2	Unclassified without homolog
Ljwgs_123017.2	99.2	Unclassified without homolog
Ljwgs_120368.1	99.2	Unclassified without homolog
Ljwgs_011836.1	2.1.2.2	TFIID1 transcription initiation factor TFIID subunit D1	ath:At1g32750	F6N18.13; HAC13 protein (HAC13) [KO:K03125]	7e-88				TAF1L_HUMAN	Bromodomain;Cellcycle;DNA-binding;Nuclearprotein;Repeat;Transcription;Transcriptionregulation,Transcription initiation factor TFIID 210 kDa subunit (TBP-associated factor 210 kDa) (TAF(II)210) (TBP-associated factor 1-like).	2e-28	GO_ID:2997	TAIR|gene:2035573 SPTR:Q8LRK9 symbol:AT1G32750.1 [GO:0003677 "DNA binding" evidence=ISS] [GO:0006512 "ubiquitin cycle" evidence=ISS] Pfam:PF00439 Pfam:PF00240 InterPro:IPR001487 InterPro:IPR000626 GO:GO:0005634 PRINTS:PR00503 PROSITE:PS00633 PROSITE:PS50014 HSSP:Q92830 SMART:SM00297 PROSITE:PS50053 SMART:SM00213 EMBL:AF510669 SPTR:Q8LRK9	2e-88
Ljwgs_069036.2	99.2	Unclassified without homolog
Ljwgs_056509.1	99.1.4.2030	GO_ID:833										GO_ID:833	TAIR|gene:2175187 SPTR:Q9FKK2 symbol:AT5G60440.1 [GO:0003700 "transcription factor activity" evidence=ISS] [GO:0003677 "DNA binding" evidence=ISS] InterPro:IPR002100 Pfam:PF00319 GO:GO:0005634 GO:GO:0006350 PRINTS:PR00404 PROSITE:PS50066 HSSP:Q02078 SMART:SM00432 EMBL:AB011483 SPTR:Q9FKK2	2e-15
chr4.CM0739.32	1.11.11.2	E3.1.1.45 carboxymethylenebutenolidase [EC:3.1.1.45] [COG:COG0412] [GO:0008806]				YAL049c	COG0412	6e-21	E134_MAIZE	Directproteinsequencing;Glycoprotein;Hydrolase;Signal,Endo-1,3;1,4-beta-D-glucanase precursor (EC 3.2.1.-).	2e-34	GO_ID:7678	TAIR|gene:2088059 SPTR:Q9LUG8 symbol:AT3G23600.1 [GO:0016787 "hydrolase activity" evidence=ISS] [GO:0005737 "cytoplasm" evidence=IDA] [GO:0005634 "nucleus" evidence=IDA] InterPro:IPR002925 Pfam:PF01738 EMBL:AB023036 EMBL:AY064133 EMBL:AY084617 EMBL:AY097405 SPTR:Q9LUG8	4e-82
chr4.CM0739.32	1.11.4.16	E3.1.1.45 carboxymethylenebutenolidase [EC:3.1.1.45] [COG:COG0412] [GO:0008806]				YAL049c	COG0412	6e-21	E134_MAIZE	Directproteinsequencing;Glycoprotein;Hydrolase;Signal,Endo-1,3;1,4-beta-D-glucanase precursor (EC 3.2.1.-).	2e-34	GO_ID:7678	TAIR|gene:2088059 SPTR:Q9LUG8 symbol:AT3G23600.1 [GO:0016787 "hydrolase activity" evidence=ISS] [GO:0005737 "cytoplasm" evidence=IDA] [GO:0005634 "nucleus" evidence=IDA] InterPro:IPR002925 Pfam:PF01738 EMBL:AB023036 EMBL:AY064133 EMBL:AY084617 EMBL:AY097405 SPTR:Q9LUG8	4e-82
chr2.CM0249.36	1.11.14.4	E1.14.-.- [EC:1.14.-.-] [COG:COG2124]	ath:At2g32440	T32F6.4; ent-kaurenoic acid hydroxylase, putative / cytochrome P450, putative [EC:1.14.13.79] [KO:K04123]	1e-48	slr0574	COG2124	6e-36	C90C1_ARATH	Endoplasmicreticulum;Heme;Iron;Membrane;Metal-binding;Monooxygenase;Multigenefamily;Oxidoreductase;Transmembrane,Cytochrome P450 90C1 (EC 1.14.-.-) (ROTUNDIFOLIA3).	5e-168	GO_ID:48582	TAIR|gene:2091570 SPTR:Q94IA6 symbol:AT3G13730.1 [GO:0019825 "oxygen binding" evidence=ISS] [GO:0016132 "brassinosteroid biosynthesis" evidence=IMP] InterPro:IPR001128 Pfam:PF00067 InterPro:IPR002401 PRINTS:PR00463 PRINTS:PR00385 PROSITE:PS00086 EMBL:AB066286 EMBL:BT004084 EMBL:BT005093 SPTR:Q94IA6	3e-130
chr2.CM0249.36	1.10.3.12	E1.14.-.- [EC:1.14.-.-] [COG:COG2124]	ath:At2g32440	T32F6.4; ent-kaurenoic acid hydroxylase, putative / cytochrome P450, putative [EC:1.14.13.79] [KO:K04123]	1e-48	slr0574	COG2124	6e-36	C90C1_ARATH	Endoplasmicreticulum;Heme;Iron;Membrane;Metal-binding;Monooxygenase;Multigenefamily;Oxidoreductase;Transmembrane,Cytochrome P450 90C1 (EC 1.14.-.-) (ROTUNDIFOLIA3).	5e-168	GO_ID:48582	TAIR|gene:2091570 SPTR:Q94IA6 symbol:AT3G13730.1 [GO:0019825 "oxygen binding" evidence=ISS] [GO:0016132 "brassinosteroid biosynthesis" evidence=IMP] InterPro:IPR001128 Pfam:PF00067 InterPro:IPR002401 PRINTS:PR00463 PRINTS:PR00385 PROSITE:PS00086 EMBL:AB066286 EMBL:BT004084 EMBL:BT005093 SPTR:Q94IA6	3e-130
chr2.CM0249.36	1.10.6.12	E1.14.-.- [EC:1.14.-.-] [COG:COG2124]	ath:At2g32440	T32F6.4; ent-kaurenoic acid hydroxylase, putative / cytochrome P450, putative [EC:1.14.13.79] [KO:K04123]	1e-48	slr0574	COG2124	6e-36	C90C1_ARATH	Endoplasmicreticulum;Heme;Iron;Membrane;Metal-binding;Monooxygenase;Multigenefamily;Oxidoreductase;Transmembrane,Cytochrome P450 90C1 (EC 1.14.-.-) (ROTUNDIFOLIA3).	5e-168	GO_ID:48582	TAIR|gene:2091570 SPTR:Q94IA6 symbol:AT3G13730.1 [GO:0019825 "oxygen binding" evidence=ISS] [GO:0016132 "brassinosteroid biosynthesis" evidence=IMP] InterPro:IPR001128 Pfam:PF00067 InterPro:IPR002401 PRINTS:PR00463 PRINTS:PR00385 PROSITE:PS00086 EMBL:AB066286 EMBL:BT004084 EMBL:BT005093 SPTR:Q94IA6	3e-130
chr2.CM0249.36	1.3.3.23	E1.14.14.1 unspecific monooxygenase [EC:1.14.14.1] [COG:COG2124] [GO:0050381]	ath:At2g32440	T32F6.4; ent-kaurenoic acid hydroxylase, putative / cytochrome P450, putative [EC:1.14.13.79] [KO:K04123]	1e-48	slr0574	COG2124	6e-36	C90C1_ARATH	Endoplasmicreticulum;Heme;Iron;Membrane;Metal-binding;Monooxygenase;Multigenefamily;Oxidoreductase;Transmembrane,Cytochrome P450 90C1 (EC 1.14.-.-) (ROTUNDIFOLIA3).	5e-168	GO_ID:48582	TAIR|gene:2091570 SPTR:Q94IA6 symbol:AT3G13730.1 [GO:0019825 "oxygen binding" evidence=ISS] [GO:0016132 "brassinosteroid biosynthesis" evidence=IMP] InterPro:IPR001128 Pfam:PF00067 InterPro:IPR002401 PRINTS:PR00463 PRINTS:PR00385 PROSITE:PS00086 EMBL:AB066286 EMBL:BT004084 EMBL:BT005093 SPTR:Q94IA6	3e-130
chr2.CM0249.36	1.5.14.29	E1.14.14.1 unspecific monooxygenase [EC:1.14.14.1] [COG:COG2124] [GO:0050381]	ath:At2g32440	T32F6.4; ent-kaurenoic acid hydroxylase, putative / cytochrome P450, putative [EC:1.14.13.79] [KO:K04123]	1e-48	slr0574	COG2124	6e-36	C90C1_ARATH	Endoplasmicreticulum;Heme;Iron;Membrane;Metal-binding;Monooxygenase;Multigenefamily;Oxidoreductase;Transmembrane,Cytochrome P450 90C1 (EC 1.14.-.-) (ROTUNDIFOLIA3).	5e-168	GO_ID:48582	TAIR|gene:2091570 SPTR:Q94IA6 symbol:AT3G13730.1 [GO:0019825 "oxygen binding" evidence=ISS] [GO:0016132 "brassinosteroid biosynthesis" evidence=IMP] InterPro:IPR001128 Pfam:PF00067 InterPro:IPR002401 PRINTS:PR00463 PRINTS:PR00385 PROSITE:PS00086 EMBL:AB066286 EMBL:BT004084 EMBL:BT005093 SPTR:Q94IA6	3e-130
chr2.CM0249.36	1.1.7.13	E1.14.-.- [EC:1.14.-.-] [COG:COG2124]	ath:At2g32440	T32F6.4; ent-kaurenoic acid hydroxylase, putative / cytochrome P450, putative [EC:1.14.13.79] [KO:K04123]	1e-48	slr0574	COG2124	6e-36	C90C1_ARATH	Endoplasmicreticulum;Heme;Iron;Membrane;Metal-binding;Monooxygenase;Multigenefamily;Oxidoreductase;Transmembrane,Cytochrome P450 90C1 (EC 1.14.-.-) (ROTUNDIFOLIA3).	5e-168	GO_ID:48582	TAIR|gene:2091570 SPTR:Q94IA6 symbol:AT3G13730.1 [GO:0019825 "oxygen binding" evidence=ISS] [GO:0016132 "brassinosteroid biosynthesis" evidence=IMP] InterPro:IPR001128 Pfam:PF00067 InterPro:IPR002401 PRINTS:PR00463 PRINTS:PR00385 PROSITE:PS00086 EMBL:AB066286 EMBL:BT004084 EMBL:BT005093 SPTR:Q94IA6	3e-130
chr2.CM0249.36	1.10.4.4	E1.14.13.79 ent-kaurenoic acid hydroxylase [EC:1.14.13.79]	ath:At2g32440	T32F6.4; ent-kaurenoic acid hydroxylase, putative / cytochrome P450, putative [EC:1.14.13.79] [KO:K04123]	1e-48	slr0574	COG2124	6e-36	C90C1_ARATH	Endoplasmicreticulum;Heme;Iron;Membrane;Metal-binding;Monooxygenase;Multigenefamily;Oxidoreductase;Transmembrane,Cytochrome P450 90C1 (EC 1.14.-.-) (ROTUNDIFOLIA3).	5e-168	GO_ID:48582	TAIR|gene:2091570 SPTR:Q94IA6 symbol:AT3G13730.1 [GO:0019825 "oxygen binding" evidence=ISS] [GO:0016132 "brassinosteroid biosynthesis" evidence=IMP] InterPro:IPR001128 Pfam:PF00067 InterPro:IPR002401 PRINTS:PR00463 PRINTS:PR00385 PROSITE:PS00086 EMBL:AB066286 EMBL:BT004084 EMBL:BT005093 SPTR:Q94IA6	3e-130
chr2.CM0249.36	1.11.4.6	E1.14.-.- [EC:1.14.-.-] [COG:COG2124]	ath:At2g32440	T32F6.4; ent-kaurenoic acid hydroxylase, putative / cytochrome P450, putative [EC:1.14.13.79] [KO:K04123]	1e-48	slr0574	COG2124	6e-36	C90C1_ARATH	Endoplasmicreticulum;Heme;Iron;Membrane;Metal-binding;Monooxygenase;Multigenefamily;Oxidoreductase;Transmembrane,Cytochrome P450 90C1 (EC 1.14.-.-) (ROTUNDIFOLIA3).	5e-168	GO_ID:48582	TAIR|gene:2091570 SPTR:Q94IA6 symbol:AT3G13730.1 [GO:0019825 "oxygen binding" evidence=ISS] [GO:0016132 "brassinosteroid biosynthesis" evidence=IMP] InterPro:IPR001128 Pfam:PF00067 InterPro:IPR002401 PRINTS:PR00463 PRINTS:PR00385 PROSITE:PS00086 EMBL:AB066286 EMBL:BT004084 EMBL:BT005093 SPTR:Q94IA6	3e-130
chr2.CM0249.36	1.11.4.2	E1.14.14.1 unspecific monooxygenase [EC:1.14.14.1] [COG:COG2124] [GO:0050381]	ath:At2g32440	T32F6.4; ent-kaurenoic acid hydroxylase, putative / cytochrome P450, putative [EC:1.14.13.79] [KO:K04123]	1e-48	slr0574	COG2124	6e-36	C90C1_ARATH	Endoplasmicreticulum;Heme;Iron;Membrane;Metal-binding;Monooxygenase;Multigenefamily;Oxidoreductase;Transmembrane,Cytochrome P450 90C1 (EC 1.14.-.-) (ROTUNDIFOLIA3).	5e-168	GO_ID:48582	TAIR|gene:2091570 SPTR:Q94IA6 symbol:AT3G13730.1 [GO:0019825 "oxygen binding" evidence=ISS] [GO:0016132 "brassinosteroid biosynthesis" evidence=IMP] InterPro:IPR001128 Pfam:PF00067 InterPro:IPR002401 PRINTS:PR00463 PRINTS:PR00385 PROSITE:PS00086 EMBL:AB066286 EMBL:BT004084 EMBL:BT005093 SPTR:Q94IA6	3e-130
Ljwgs_014841.1	4.2.4.17	YWHA tyrosine 3-monooxygenase/tryptophan 5-monooxygenase activation protein	dre:322060	ywhae; tyrosine 3-monooxygenase/tryptophan 5-monooxygenase activation protein, epsilon polypeptide [KO:K06630]	1e-31				1433A_SOYBN	Multigenefamily,14-3-3-like protein A (SGF14A).	1e-44	GO_ID:51903	TAIR|gene:2122322 SPTR:Q945M2 symbol:AT4G09000 [GO:0045309 "protein phosphorylated amino acid binding" evidence=TAS] InterPro:IPR000308 HSSP:P93343 Pfam:PF00244 PRINTS:PR00305 ProDom:PD000600 PROSITE:PS00796 PROSITE:PS00797 SMART:SM00101 EMBL:AF412067 EMBL:AY065064 EMBL:AY086143 PIR:H85090 PIR:S57276 SMR:Q945M2 SPTR:Q945M2	3e-41
Ljwgs_136227.1.1	99.2	Unclassified without homolog
chr2.CM0249.36	1.11.14.4	E1.14.-.- [EC:1.14.-.-] [COG:COG2124]	ath:At2g32440	T32F6.4; ent-kaurenoic acid hydroxylase, putative / cytochrome P450, putative [EC:1.14.13.79] [KO:K04123]	1e-48	slr0574	COG2124	6e-36	C90C1_ARATH	Endoplasmicreticulum;Heme;Iron;Membrane;Metal-binding;Monooxygenase;Multigenefamily;Oxidoreductase;Transmembrane,Cytochrome P450 90C1 (EC 1.14.-.-) (ROTUNDIFOLIA3).	5e-168	GO_ID:48582	TAIR|gene:2091570 SPTR:Q94IA6 symbol:AT3G13730.1 [GO:0019825 "oxygen binding" evidence=ISS] [GO:0016132 "brassinosteroid biosynthesis" evidence=IMP] InterPro:IPR001128 Pfam:PF00067 InterPro:IPR002401 PRINTS:PR00463 PRINTS:PR00385 PROSITE:PS00086 EMBL:AB066286 EMBL:BT004084 EMBL:BT005093 SPTR:Q94IA6	3e-130
chr2.CM0249.36	1.10.3.12	E1.14.-.- [EC:1.14.-.-] [COG:COG2124]	ath:At2g32440	T32F6.4; ent-kaurenoic acid hydroxylase, putative / cytochrome P450, putative [EC:1.14.13.79] [KO:K04123]	1e-48	slr0574	COG2124	6e-36	C90C1_ARATH	Endoplasmicreticulum;Heme;Iron;Membrane;Metal-binding;Monooxygenase;Multigenefamily;Oxidoreductase;Transmembrane,Cytochrome P450 90C1 (EC 1.14.-.-) (ROTUNDIFOLIA3).	5e-168	GO_ID:48582	TAIR|gene:2091570 SPTR:Q94IA6 symbol:AT3G13730.1 [GO:0019825 "oxygen binding" evidence=ISS] [GO:0016132 "brassinosteroid biosynthesis" evidence=IMP] InterPro:IPR001128 Pfam:PF00067 InterPro:IPR002401 PRINTS:PR00463 PRINTS:PR00385 PROSITE:PS00086 EMBL:AB066286 EMBL:BT004084 EMBL:BT005093 SPTR:Q94IA6	3e-130
chr2.CM0249.36	1.10.6.12	E1.14.-.- [EC:1.14.-.-] [COG:COG2124]	ath:At2g32440	T32F6.4; ent-kaurenoic acid hydroxylase, putative / cytochrome P450, putative [EC:1.14.13.79] [KO:K04123]	1e-48	slr0574	COG2124	6e-36	C90C1_ARATH	Endoplasmicreticulum;Heme;Iron;Membrane;Metal-binding;Monooxygenase;Multigenefamily;Oxidoreductase;Transmembrane,Cytochrome P450 90C1 (EC 1.14.-.-) (ROTUNDIFOLIA3).	5e-168	GO_ID:48582	TAIR|gene:2091570 SPTR:Q94IA6 symbol:AT3G13730.1 [GO:0019825 "oxygen binding" evidence=ISS] [GO:0016132 "brassinosteroid biosynthesis" evidence=IMP] InterPro:IPR001128 Pfam:PF00067 InterPro:IPR002401 PRINTS:PR00463 PRINTS:PR00385 PROSITE:PS00086 EMBL:AB066286 EMBL:BT004084 EMBL:BT005093 SPTR:Q94IA6	3e-130
chr2.CM0249.36	1.3.3.23	E1.14.14.1 unspecific monooxygenase [EC:1.14.14.1] [COG:COG2124] [GO:0050381]	ath:At2g32440	T32F6.4; ent-kaurenoic acid hydroxylase, putative / cytochrome P450, putative [EC:1.14.13.79] [KO:K04123]	1e-48	slr0574	COG2124	6e-36	C90C1_ARATH	Endoplasmicreticulum;Heme;Iron;Membrane;Metal-binding;Monooxygenase;Multigenefamily;Oxidoreductase;Transmembrane,Cytochrome P450 90C1 (EC 1.14.-.-) (ROTUNDIFOLIA3).	5e-168	GO_ID:48582	TAIR|gene:2091570 SPTR:Q94IA6 symbol:AT3G13730.1 [GO:0019825 "oxygen binding" evidence=ISS] [GO:0016132 "brassinosteroid biosynthesis" evidence=IMP] InterPro:IPR001128 Pfam:PF00067 InterPro:IPR002401 PRINTS:PR00463 PRINTS:PR00385 PROSITE:PS00086 EMBL:AB066286 EMBL:BT004084 EMBL:BT005093 SPTR:Q94IA6	3e-130
chr2.CM0249.36	1.5.14.29	E1.14.14.1 unspecific monooxygenase [EC:1.14.14.1] [COG:COG2124] [GO:0050381]	ath:At2g32440	T32F6.4; ent-kaurenoic acid hydroxylase, putative / cytochrome P450, putative [EC:1.14.13.79] [KO:K04123]	1e-48	slr0574	COG2124	6e-36	C90C1_ARATH	Endoplasmicreticulum;Heme;Iron;Membrane;Metal-binding;Monooxygenase;Multigenefamily;Oxidoreductase;Transmembrane,Cytochrome P450 90C1 (EC 1.14.-.-) (ROTUNDIFOLIA3).	5e-168	GO_ID:48582	TAIR|gene:2091570 SPTR:Q94IA6 symbol:AT3G13730.1 [GO:0019825 "oxygen binding" evidence=ISS] [GO:0016132 "brassinosteroid biosynthesis" evidence=IMP] InterPro:IPR001128 Pfam:PF00067 InterPro:IPR002401 PRINTS:PR00463 PRINTS:PR00385 PROSITE:PS00086 EMBL:AB066286 EMBL:BT004084 EMBL:BT005093 SPTR:Q94IA6	3e-130
chr2.CM0249.36	1.1.7.13	E1.14.-.- [EC:1.14.-.-] [COG:COG2124]	ath:At2g32440	T32F6.4; ent-kaurenoic acid hydroxylase, putative / cytochrome P450, putative [EC:1.14.13.79] [KO:K04123]	1e-48	slr0574	COG2124	6e-36	C90C1_ARATH	Endoplasmicreticulum;Heme;Iron;Membrane;Metal-binding;Monooxygenase;Multigenefamily;Oxidoreductase;Transmembrane,Cytochrome P450 90C1 (EC 1.14.-.-) (ROTUNDIFOLIA3).	5e-168	GO_ID:48582	TAIR|gene:2091570 SPTR:Q94IA6 symbol:AT3G13730.1 [GO:0019825 "oxygen binding" evidence=ISS] [GO:0016132 "brassinosteroid biosynthesis" evidence=IMP] InterPro:IPR001128 Pfam:PF00067 InterPro:IPR002401 PRINTS:PR00463 PRINTS:PR00385 PROSITE:PS00086 EMBL:AB066286 EMBL:BT004084 EMBL:BT005093 SPTR:Q94IA6	3e-130
chr2.CM0249.36	1.10.4.4	E1.14.13.79 ent-kaurenoic acid hydroxylase [EC:1.14.13.79]	ath:At2g32440	T32F6.4; ent-kaurenoic acid hydroxylase, putative / cytochrome P450, putative [EC:1.14.13.79] [KO:K04123]	1e-48	slr0574	COG2124	6e-36	C90C1_ARATH	Endoplasmicreticulum;Heme;Iron;Membrane;Metal-binding;Monooxygenase;Multigenefamily;Oxidoreductase;Transmembrane,Cytochrome P450 90C1 (EC 1.14.-.-) (ROTUNDIFOLIA3).	5e-168	GO_ID:48582	TAIR|gene:2091570 SPTR:Q94IA6 symbol:AT3G13730.1 [GO:0019825 "oxygen binding" evidence=ISS] [GO:0016132 "brassinosteroid biosynthesis" evidence=IMP] InterPro:IPR001128 Pfam:PF00067 InterPro:IPR002401 PRINTS:PR00463 PRINTS:PR00385 PROSITE:PS00086 EMBL:AB066286 EMBL:BT004084 EMBL:BT005093 SPTR:Q94IA6	3e-130
chr2.CM0249.36	1.11.4.6	E1.14.-.- [EC:1.14.-.-] [COG:COG2124]	ath:At2g32440	T32F6.4; ent-kaurenoic acid hydroxylase, putative / cytochrome P450, putative [EC:1.14.13.79] [KO:K04123]	1e-48	slr0574	COG2124	6e-36	C90C1_ARATH	Endoplasmicreticulum;Heme;Iron;Membrane;Metal-binding;Monooxygenase;Multigenefamily;Oxidoreductase;Transmembrane,Cytochrome P450 90C1 (EC 1.14.-.-) (ROTUNDIFOLIA3).	5e-168	GO_ID:48582	TAIR|gene:2091570 SPTR:Q94IA6 symbol:AT3G13730.1 [GO:0019825 "oxygen binding" evidence=ISS] [GO:0016132 "brassinosteroid biosynthesis" evidence=IMP] InterPro:IPR001128 Pfam:PF00067 InterPro:IPR002401 PRINTS:PR00463 PRINTS:PR00385 PROSITE:PS00086 EMBL:AB066286 EMBL:BT004084 EMBL:BT005093 SPTR:Q94IA6	3e-130
chr2.CM0249.36	1.11.4.2	E1.14.14.1 unspecific monooxygenase [EC:1.14.14.1] [COG:COG2124] [GO:0050381]	ath:At2g32440	T32F6.4; ent-kaurenoic acid hydroxylase, putative / cytochrome P450, putative [EC:1.14.13.79] [KO:K04123]	1e-48	slr0574	COG2124	6e-36	C90C1_ARATH	Endoplasmicreticulum;Heme;Iron;Membrane;Metal-binding;Monooxygenase;Multigenefamily;Oxidoreductase;Transmembrane,Cytochrome P450 90C1 (EC 1.14.-.-) (ROTUNDIFOLIA3).	5e-168	GO_ID:48582	TAIR|gene:2091570 SPTR:Q94IA6 symbol:AT3G13730.1 [GO:0019825 "oxygen binding" evidence=ISS] [GO:0016132 "brassinosteroid biosynthesis" evidence=IMP] InterPro:IPR001128 Pfam:PF00067 InterPro:IPR002401 PRINTS:PR00463 PRINTS:PR00385 PROSITE:PS00086 EMBL:AB066286 EMBL:BT004084 EMBL:BT005093 SPTR:Q94IA6	3e-130
Ljwgs_099359.2	99.2	Unclassified without homolog
chr5.TM1466.6	99.2	Unclassified without homolog
Lj_psbF	1.2.3.1.6	PSBF photosystem II PsbF protein	ath:ArthCp038	cytochrome b559 beta chain [KO:K02708]	4e-15				PSBF_LOTJA	Chloroplast;Electrontransport;Heme;Iron;Membrane;Metal-binding;Photosynthesis;PhotosystemII;Plastid;Transmembrane;Transport,Cytochrome b559 beta subunit (PSII reaction center subunit VI).	9e-16
Ljwgs_102351.1	99.2	Unclassified without homolog
Ljwgs_000271.2	99.1.4.8425	GO_ID:35564							YMF19_HELAN	Hypotheticalprotein;Membrane;Mitochondrion;Transmembrane,Hypothetical protein ymf19 (ORFB).	4e-77	GO_ID:35564	TAIR|gene:2828190 SPTR:P93303 symbol:AT2G07707.1 [GO:0005554 "molecular function unknown" evidence=ND] [GO:0000004 "biological process unknown" evidence=ND] InterPro:IPR003319 EMBL:Y08501 EMBL:AC007729 InterPro:IPR009455 Pfam:PF06449 Pfam:PF02326 SPTR:P93303	4e-70
Ljwgs_000271.2	99.1.3.2.3564	YMF19_HELAN							YMF19_HELAN	Hypotheticalprotein;Membrane;Mitochondrion;Transmembrane,Hypothetical protein ymf19 (ORFB).	4e-77	GO_ID:35564	TAIR|gene:2828190 SPTR:P93303 symbol:AT2G07707.1 [GO:0005554 "molecular function unknown" evidence=ND] [GO:0000004 "biological process unknown" evidence=ND] InterPro:IPR003319 EMBL:Y08501 EMBL:AC007729 InterPro:IPR009455 Pfam:PF06449 Pfam:PF02326 SPTR:P93303	4e-70
TM1515.8	2.4.3.9	E2.7.7.49 RNA-directed DNA polymerase [EC:2.7.7.49] [COG:COG3344] [GO:0003721 0003964]	cal:orf19.5373	POL; pol polyprotein [EC:2.7.7.49] [KO:K00986]	4e-18				POLX_TOBAC	Aspartylprotease;Endonuclease;Hydrolase;Metal-binding;Nuclease;Nucleotidyltransferase;Polyprotein;Protease;RNA-directedDNApolymerase;Transferase;Transposableelement;Zinc;Zinc-finger,Retrovirus-related Pol polyprotein from transposon TNT 1-94 [Contains: Protease (EC 3.4.23.-); Reverse transcriptase (EC 2.7.7.49); Endonuclease].	4e-47	GO_ID:9534	TAIR|gene:2008108 SPTR:Q9C739 symbol:AT1G48710.1 [GO:0004803 "transposase activity" evidence=ISS] InterPro:IPR001878 InterPro:IPR001584 Pfam:PF00098 Pfam:PF00665 PRINTS:PR00939 SMART:SM00343 PROSITE:PS50158 EMBL:AC073555 SPTR:Q9C739	8e-78
gi45578324	99.2	Unclassified without homolog
Ljwgs_016655.1	2.4.3.74	HEPA ATP-dependent helicase HepA [COG:COG0553]				YGL150c	COG0553	7e-11	INO80_YEAST	Activator;ATP-binding;Chromatinregulator;Completeproteome;Directproteinsequencing;DNAdamage;DNArepair;DNA-binding;Helicase;Hydrolase;Nuclearprotein;Nucleotide-binding;Transcription;Transcriptionregulation,Putative DNA helicase INO80 (EC 3.6.1.-) (Inositol requiering protein 80).	2e-10	GO_ID:33661	SGD|S000003118 SPTR:P53115 symbol:INO80 [GO:0031011 "INO80 complex" evidence=IDA] [GO:0016887 "ATPase activity" evidence=IDA] [GO:0006281 "DNA repair" evidence=IMP;IDA] [GO:0006338 "chromatin remodeling" evidence=IDA] [GO:0006366 "transcription from RNA polymerase II promoter" evidence=IMP;IDA] InterPro:IPR000330 InterPro:IPR001650 Pfam:PF00176 SGD:S000003118 Pfam:PF00271 InterPro:IPR011545 SMART…	7e-11
Ljwgs_029802.1	1.5.14.39	E1.4.3.6, tynA copper amine oxidase [EC:1.4.3.6] [COG:COG3733] [GO:0008131]							LSD1_MOUSE	Chromatinregulator;Coiledcoil;FAD;Nuclearprotein;Oxidoreductase;Repressor;Transcription;Transcriptionregulation,Lysine-specific histone demethylase 1 (EC 1.-.-.-) (Amine oxidase flavin containing domain protein 2) (AOF2 protein) (BRAF35-HDAC complex protein BHC110).	1e-18	GO_ID:38074	TAIR|gene:2130453 SPTR:O23476 symbol:AT4G16310.1 [GO:0006118 "electron transport" evidence=ISS] [GO:0008131 "amine oxidase activity" evidence=ISS] InterPro:IPR002937 InterPro:IPR000759 InterPro:IPR000205 Pfam:PF01593 PRINTS:PR00419 InterPro:IPR007526 PROSITE:PS50934 Pfam:PF04433 EMBL:Z97340 EMBL:AL161543 PIR:F71429 SPTR:O23476	8e-59
Ljwgs_029802.1	1.5.10.38	E1.4.3.6, tynA copper amine oxidase [EC:1.4.3.6] [COG:COG3733] [GO:0008131]							LSD1_MOUSE	Chromatinregulator;Coiledcoil;FAD;Nuclearprotein;Oxidoreductase;Repressor;Transcription;Transcriptionregulation,Lysine-specific histone demethylase 1 (EC 1.-.-.-) (Amine oxidase flavin containing domain protein 2) (AOF2 protein) (BRAF35-HDAC complex protein BHC110).	1e-18	GO_ID:38074	TAIR|gene:2130453 SPTR:O23476 symbol:AT4G16310.1 [GO:0006118 "electron transport" evidence=ISS] [GO:0008131 "amine oxidase activity" evidence=ISS] InterPro:IPR002937 InterPro:IPR000759 InterPro:IPR000205 Pfam:PF01593 PRINTS:PR00419 InterPro:IPR007526 PROSITE:PS50934 Pfam:PF04433 EMBL:Z97340 EMBL:AL161543 PIR:F71429 SPTR:O23476	8e-59
Ljwgs_029802.1	1.5.11.21	E1.4.3.6, tynA copper amine oxidase [EC:1.4.3.6] [COG:COG3733] [GO:0008131]							LSD1_MOUSE	Chromatinregulator;Coiledcoil;FAD;Nuclearprotein;Oxidoreductase;Repressor;Transcription;Transcriptionregulation,Lysine-specific histone demethylase 1 (EC 1.-.-.-) (Amine oxidase flavin containing domain protein 2) (AOF2 protein) (BRAF35-HDAC complex protein BHC110).	1e-18	GO_ID:38074	TAIR|gene:2130453 SPTR:O23476 symbol:AT4G16310.1 [GO:0006118 "electron transport" evidence=ISS] [GO:0008131 "amine oxidase activity" evidence=ISS] InterPro:IPR002937 InterPro:IPR000759 InterPro:IPR000205 Pfam:PF01593 PRINTS:PR00419 InterPro:IPR007526 PROSITE:PS50934 Pfam:PF04433 EMBL:Z97340 EMBL:AL161543 PIR:F71429 SPTR:O23476	8e-59
Ljwgs_029802.1	1.5.3.20	E1.4.3.6, tynA copper amine oxidase [EC:1.4.3.6] [COG:COG3733] [GO:0008131]							LSD1_MOUSE	Chromatinregulator;Coiledcoil;FAD;Nuclearprotein;Oxidoreductase;Repressor;Transcription;Transcriptionregulation,Lysine-specific histone demethylase 1 (EC 1.-.-.-) (Amine oxidase flavin containing domain protein 2) (AOF2 protein) (BRAF35-HDAC complex protein BHC110).	1e-18	GO_ID:38074	TAIR|gene:2130453 SPTR:O23476 symbol:AT4G16310.1 [GO:0006118 "electron transport" evidence=ISS] [GO:0008131 "amine oxidase activity" evidence=ISS] InterPro:IPR002937 InterPro:IPR000759 InterPro:IPR000205 Pfam:PF01593 PRINTS:PR00419 InterPro:IPR007526 PROSITE:PS50934 Pfam:PF04433 EMBL:Z97340 EMBL:AL161543 PIR:F71429 SPTR:O23476	8e-59
Ljwgs_029802.1	1.5.13.1	E1.4.3.6, tynA copper amine oxidase [EC:1.4.3.6] [COG:COG3733] [GO:0008131]							LSD1_MOUSE	Chromatinregulator;Coiledcoil;FAD;Nuclearprotein;Oxidoreductase;Repressor;Transcription;Transcriptionregulation,Lysine-specific histone demethylase 1 (EC 1.-.-.-) (Amine oxidase flavin containing domain protein 2) (AOF2 protein) (BRAF35-HDAC complex protein BHC110).	1e-18	GO_ID:38074	TAIR|gene:2130453 SPTR:O23476 symbol:AT4G16310.1 [GO:0006118 "electron transport" evidence=ISS] [GO:0008131 "amine oxidase activity" evidence=ISS] InterPro:IPR002937 InterPro:IPR000759 InterPro:IPR000205 Pfam:PF01593 PRINTS:PR00419 InterPro:IPR007526 PROSITE:PS50934 Pfam:PF04433 EMBL:Z97340 EMBL:AL161543 PIR:F71429 SPTR:O23476	8e-59
Ljwgs_029802.1	1.5.12.22	E1.4.3.6, tynA copper amine oxidase [EC:1.4.3.6] [COG:COG3733] [GO:0008131]							LSD1_MOUSE	Chromatinregulator;Coiledcoil;FAD;Nuclearprotein;Oxidoreductase;Repressor;Transcription;Transcriptionregulation,Lysine-specific histone demethylase 1 (EC 1.-.-.-) (Amine oxidase flavin containing domain protein 2) (AOF2 protein) (BRAF35-HDAC complex protein BHC110).	1e-18	GO_ID:38074	TAIR|gene:2130453 SPTR:O23476 symbol:AT4G16310.1 [GO:0006118 "electron transport" evidence=ISS] [GO:0008131 "amine oxidase activity" evidence=ISS] InterPro:IPR002937 InterPro:IPR000759 InterPro:IPR000205 Pfam:PF01593 PRINTS:PR00419 InterPro:IPR007526 PROSITE:PS50934 Pfam:PF04433 EMBL:Z97340 EMBL:AL161543 PIR:F71429 SPTR:O23476	8e-59
Ljwgs_029802.1	1.6.1.7	E1.4.3.6, tynA copper amine oxidase [EC:1.4.3.6] [COG:COG3733] [GO:0008131]							LSD1_MOUSE	Chromatinregulator;Coiledcoil;FAD;Nuclearprotein;Oxidoreductase;Repressor;Transcription;Transcriptionregulation,Lysine-specific histone demethylase 1 (EC 1.-.-.-) (Amine oxidase flavin containing domain protein 2) (AOF2 protein) (BRAF35-HDAC complex protein BHC110).	1e-18	GO_ID:38074	TAIR|gene:2130453 SPTR:O23476 symbol:AT4G16310.1 [GO:0006118 "electron transport" evidence=ISS] [GO:0008131 "amine oxidase activity" evidence=ISS] InterPro:IPR002937 InterPro:IPR000759 InterPro:IPR000205 Pfam:PF01593 PRINTS:PR00419 InterPro:IPR007526 PROSITE:PS50934 Pfam:PF04433 EMBL:Z97340 EMBL:AL161543 PIR:F71429 SPTR:O23476	8e-59
Ljwgs_029802.1	1.10.9.2	E1.4.3.6, tynA copper amine oxidase [EC:1.4.3.6] [COG:COG3733] [GO:0008131]							LSD1_MOUSE	Chromatinregulator;Coiledcoil;FAD;Nuclearprotein;Oxidoreductase;Repressor;Transcription;Transcriptionregulation,Lysine-specific histone demethylase 1 (EC 1.-.-.-) (Amine oxidase flavin containing domain protein 2) (AOF2 protein) (BRAF35-HDAC complex protein BHC110).	1e-18	GO_ID:38074	TAIR|gene:2130453 SPTR:O23476 symbol:AT4G16310.1 [GO:0006118 "electron transport" evidence=ISS] [GO:0008131 "amine oxidase activity" evidence=ISS] InterPro:IPR002937 InterPro:IPR000759 InterPro:IPR000205 Pfam:PF01593 PRINTS:PR00419 InterPro:IPR007526 PROSITE:PS50934 Pfam:PF04433 EMBL:Z97340 EMBL:AL161543 PIR:F71429 SPTR:O23476	8e-59
TM1441.4	99.1.4.7568	GO_ID:46872										GO_ID:46872	TAIR|gene:2159415 SPTR:Q9FNR0 symbol:AT5G61040.1 [GO:0000004 "biological process unknown" evidence=ND] [GO:0008372 "cellular component unknown" evidence=ND] Prosite:PS00761 InterPro:IPR000223 EMBL:AB006696 SPTR:Q9FNR0	5e-63
chr1.CM0233.54	99.2	Unclassified without homolog
chr2.TM0564.16	4.2.5	Apoptosis [CLASS:04210] [PATH:hsa04210] [GO:0006915]							TMVRN_NICGU	Alternativesplicing;ATP-binding;Hypersensitiveresponse;Leucine-richrepeat;Nucleotide-binding;Plantdefense;Repeat,TMV resistance protein N.	4e-46	GO_ID:48572	TAIR|gene:2170487 SPTR:Q9FL35 symbol:AT5G46260.1 [GO:0006952 "defense response" evidence=ISS] Pfam:PF00560 InterPro:IPR003593 InterPro:IPR001611 InterPro:IPR000157 InterPro:IPR002182 InterPro:IPR000767 Pfam:PF01582 GO:GO:0006915 SMART:SM00382 GO:GO:0016020 InterPro:IPR011991 SMART:SM00255 PROSITE:PS50104 PRINTS:PR00364 Pfam:PF00931 InterPro:IPR011713 Pfam:PF07725 EMBL:AB010698 SPTR:Q9FL35	1e-45
gi7719380	99.2	Unclassified without homolog
chr4.TM0844.24	99.1.3.1.62	EC 3.4.23.-							ASP1_ORYSA	Aspartylprotease;Hydrolase;Protease;Repeat;Signal,Aspartic proteinase Asp1 precursor (EC 3.4.23.-) (OsAsp1) (Nucellin- like protein).	3e-72	GO_ID:17112	TAIR|gene:2028465 SPTR:Q9M9A8 symbol:AT1G49050.1 [GO:0004194 "pepsin A activity" evidence=ISS] [GO:0006508 "proteolysis" evidence=ISS] InterPro:IPR001461 InterPro:IPR001969 Pfam:PF00026 PRINTS:PR00792 PROSITE:PS00141 EMBL:AC016041 EMBL:AY039998 EMBL:AF360182 SPTR:Q9M9A8	2e-71
chr4.TM0844.24	99.1.4.6105	GO_ID:17112							ASP1_ORYSA	Aspartylprotease;Hydrolase;Protease;Repeat;Signal,Aspartic proteinase Asp1 precursor (EC 3.4.23.-) (OsAsp1) (Nucellin- like protein).	3e-72	GO_ID:17112	TAIR|gene:2028465 SPTR:Q9M9A8 symbol:AT1G49050.1 [GO:0004194 "pepsin A activity" evidence=ISS] [GO:0006508 "proteolysis" evidence=ISS] InterPro:IPR001461 InterPro:IPR001969 Pfam:PF00026 PRINTS:PR00792 PROSITE:PS00141 EMBL:AC016041 EMBL:AY039998 EMBL:AF360182 SPTR:Q9M9A8	2e-71
Ljwgs_117302.1	3.1.3.61	TC.MATE multidrug resistance protein, MATE family [COG:COG0534] [TC:2.A.66.1]				YHR032w	COG0534	7e-20	TT12_ARATH	Flavonoidbiosynthesis;Membrane;Repeat;Transmembrane;Transport;Vacuole,TRANSPARENT TESTA 12 protein.	3e-30	GO_ID:34391	TAIR|gene:2156736 SPTR:Q9FHB6 symbol:AT5G52450.1 [GO:0005215 "transporter activity" evidence=ISS] [GO:0016020 "membrane" evidence=ISS] InterPro:IPR002528 Pfam:PF01554 GO:GO:0016020 GO:GO:0009405 TIGRFAMs:TIGR00797 EMBL:AB019226 EMBL:AY046054 EMBL:AY079316 InterPro:IPR004268 PRINTS:PR01806 SPTR:Q9FHB6	2e-67
chr1.CM0109.7	99.1.4.2834	GO_ID:12049										GO_ID:12049	TAIR|gene:2081654 SPTR:Q9LZH6 symbol:AT3G62900.1 [GO:0005554 "molecular function unknown" evidence=ND] [GO:0000004 "biological process unknown" evidence=ND] [GO:0008372 "cellular component unknown" evidence=ND] InterPro:IPR011124 Pfam:PF07496 EMBL:AL162651 PIR:T48079 SPTR:Q9LZH6	6e-75
Ljwgs_145721.1	99.1.4.6500	GO_ID:31187										GO_ID:31187	TAIR|gene:2054218 SPTR:Q9ZUQ4 symbol:AT2G12210.1 [GO:0005554 "molecular function unknown" evidence=ISS] InterPro:IPR004242 Pfam:PF02992 EMBL:AC005897 PIR:G84501 SPTR:Q9ZUQ4	4e-16
Ljwgs_114238.1	99.2	Unclassified without homolog
TC18428	99.2	Unclassified without homolog
chr4.CM0046.37	99.1.4.3475	GO_ID:11428										GO_ID:11428	TAIR|gene:2009669 SPTR:Q9MAG4 symbol:AT1G53380.1 [GO:0000004 "biological process unknown" evidence=ND] [GO:0005554 "molecular function unknown" evidence=ND] [GO:0008372 "cellular component unknown" evidence=ND] InterPro:IPR006943 Pfam:PF04859 EMBL:AC008007 EMBL:BT014949 EMBL:BT015837 PIR:G96573 SPTR:Q9MAG4	2e-09
Ljwgs_104904.1	99.1.3.1.121	EC 2.7.9.4							R1_ARATH	ATP-binding;Carbohydratemetabolism;Chloroplast;Kinase;Nucleotide-binding;Phosphorylation;Plastid;Transferase;Transitpeptide,Alpha-glucan water dikinase, chloroplast precursor (EC 2.7.9.4) (Starch-related R1 protein) (Starch excess protein 1).	2e-10	GO_ID:26598	TAIR|gene:3688643 SPTR:Q9SAC6 symbol:AT1G10760.1 [GO:0005739 "mitochondrion" evidence=IDA] InterPro:IPR002192 InterPro:IPR000121 InterPro:IPR008279 Pfam:PF01326 EMBL:AC007354 EMBL:AF312027 EMBL:AF372893 EMBL:AY052349 EMBL:AY057722 PIR:B86241 PROSITE:PS00742 PROSITE:PS00370 SPTR:Q9SAC6	7e-11
Ljwgs_104904.1	99.1.4.5859	GO_ID:26598							R1_ARATH	ATP-binding;Carbohydratemetabolism;Chloroplast;Kinase;Nucleotide-binding;Phosphorylation;Plastid;Transferase;Transitpeptide,Alpha-glucan water dikinase, chloroplast precursor (EC 2.7.9.4) (Starch-related R1 protein) (Starch excess protein 1).	2e-10	GO_ID:26598	TAIR|gene:3688643 SPTR:Q9SAC6 symbol:AT1G10760.1 [GO:0005739 "mitochondrion" evidence=IDA] InterPro:IPR002192 InterPro:IPR000121 InterPro:IPR008279 Pfam:PF01326 EMBL:AC007354 EMBL:AF312027 EMBL:AF372893 EMBL:AY052349 EMBL:AY057722 PIR:B86241 PROSITE:PS00742 PROSITE:PS00370 SPTR:Q9SAC6	7e-11
Ljwgs_018562.2	99.1.4.1627	GO_ID:17896										GO_ID:17896	TAIR|gene:2150569 SPTR:Q93XY4 symbol:AT5G03990.1 [GO:0005554 "molecular function unknown" evidence=ND] [GO:0000004 "biological process unknown" evidence=ND] EMBL:AY054579 EMBL:AY064676 SPTR:Q93XY4	5e-33
gi45628161	99.2	Unclassified without homolog
Ljwgs_100957.0.1	99.2	Unclassified without homolog
Ljwgs_064482.1	99.1.4.5551	GO_ID:29298										GO_ID:29298	TAIR|gene:2183163 SPTR:Q9C5J8 symbol:AT5G19620.1 [GO:0009941 "chloroplast envelope" evidence=IDA] Pfam:PF01103 InterPro:IPR000184 EMBL:AF360205 EMBL:AY040053 InterPro:IPR010827 Pfam:PF07244 SPTR:Q9C5J8	9e-21
Lj_rps12	2.2.1.1.12	RP-S12, rpsL small subunit ribosomal protein S12 [COG:COG0048]	tel:tlr1747	rps12; 30S ribosomal protein S12 [KO:K02950]	3e-57	sll1096	COG0048	2e-56	RR12_LOTJA	Chloroplast;Plastid;Ribonucleoprotein;Ribosomalprotein;RNA-binding;rRNA-binding,Chloroplast 30S ribosomal protein S12.	7e-67	GO_ID:1342	TIGR_CMR|SO0226 SPTR:P59166 symbol:SO0226 "ribosomal protein S12" [GO:0003735 "structural constituent of ribosome" evidence=ISS] [GO:0006412 "protein biosynthesis" evidence=ISS] [GO:0009283 "cytosolic small ribosomal subunit (sensu Bacteria)" evidence=ISS] HAMAP:MF_00403 InterPro:IPR008994 InterPro:IPR006032 InterPro:IPR005679 Pfam:PF00164 PROSITE:PS00055 PRINTS:PR01034 ProDom:PD000576 TIGRFAMs:T…	6e-49
Lj_rps12	2.2.1.1.45	RP-S23e, RPS23 small subunit ribosomal protein S23e [COG:COG0048]	tel:tlr1747	rps12; 30S ribosomal protein S12 [KO:K02950]	3e-57	sll1096	COG0048	2e-56	RR12_LOTJA	Chloroplast;Plastid;Ribonucleoprotein;Ribosomalprotein;RNA-binding;rRNA-binding,Chloroplast 30S ribosomal protein S12.	7e-67	GO_ID:1342	TIGR_CMR|SO0226 SPTR:P59166 symbol:SO0226 "ribosomal protein S12" [GO:0003735 "structural constituent of ribosome" evidence=ISS] [GO:0006412 "protein biosynthesis" evidence=ISS] [GO:0009283 "cytosolic small ribosomal subunit (sensu Bacteria)" evidence=ISS] HAMAP:MF_00403 InterPro:IPR008994 InterPro:IPR006032 InterPro:IPR005679 Pfam:PF00164 PROSITE:PS00055 PRINTS:PR01034 ProDom:PD000576 TIGRFAMs:T…	6e-49
Ljwgs_034647.1	99.2	Unclassified without homolog
gi45628058	99.2	Unclassified without homolog
gi45629475	99.2	Unclassified without homolog
chr5.TM1125.13	99.2	Unclassified without homolog
Ljwgs_056895.1	99.2	Unclassified without homolog
Ljwgs_051781.1	2.4.3.73	HRPB ATP-dependent helicase HrpB [COG:COG1643]	mpa:MAP1684	hrpA; ATP-dependent helicase [KO:K03578]	5e-09	YKR086w	COG1643	8e-10	BGCN_DROME	ANKrepeat;Developmentalprotein,Benign gonial cell neoplasm protein.	2e-19	GO_ID:39218	FB|FBgn0004581 SPTR:Q9W1I2 symbol:bgcn "benign gonial cell neoplasm" [GO:0009993 "oogenesis (sensu Insecta)" evidence=IMP] [GO:0004386 "helicase activity" evidence=ISS] [GO:0007282 "cystoblast division" evidence=NAS;TAS] [GO:0007281 "germ cell development" evidence=TAS] [GO:0007140 "male meiosis" evidence=TAS] [GO:0007283 "spermatogenesis" evidence=TAS] [GO:0045478 "fusome organization and biogen…	9e-20
Ljwgs_051781.1	2.4.3.72	HRPA ATP-dependent helicase HrpA [COG:COG1643]	mpa:MAP1684	hrpA; ATP-dependent helicase [KO:K03578]	5e-09	YKR086w	COG1643	8e-10	BGCN_DROME	ANKrepeat;Developmentalprotein,Benign gonial cell neoplasm protein.	2e-19	GO_ID:39218	FB|FBgn0004581 SPTR:Q9W1I2 symbol:bgcn "benign gonial cell neoplasm" [GO:0009993 "oogenesis (sensu Insecta)" evidence=IMP] [GO:0004386 "helicase activity" evidence=ISS] [GO:0007282 "cystoblast division" evidence=NAS;TAS] [GO:0007281 "germ cell development" evidence=TAS] [GO:0007140 "male meiosis" evidence=TAS] [GO:0007283 "spermatogenesis" evidence=TAS] [GO:0045478 "fusome organization and biogen…	9e-20
Ljwgs_086486.1	3.3.10.117	BMPR1 bone morphogenetic protein receptor, type I [EC:2.7.1.37]	ath:At5g03730	F17C15.150; SERINE/THREONINE-PROTEIN KINASE CTR1 [EC:2.7.1.37] [KO:K00870]	2e-13				CTR1_ARATH	ATP-binding;Ethylenesignalingpathway;Kinase;Nucleotide-binding;Serine/threonine-proteinkinase;Transferase,Serine/threonine-protein kinase CTR1 (EC 2.7.1.37).	9e-14	GO_ID:33206	TAIR|gene:2143008 SPTR:Q8S9K4 symbol:AT5G11850.1 [GO:0016301 "kinase activity" evidence=ISS] InterPro:IPR000719 InterPro:IPR008271 INTERPRO:IPR001245 Prosite:PS00108 Prosite:PS00107 PRINTS:PR00109 ProDom:PD000001 PROSITE:PS50011 HSSP:P08581 EMBL:AY075641 SPTR:Q8S9K4	2e-57
Ljwgs_086486.1	3.2.2.1	Protein kinase [EC:2.7.1.37]	ath:At5g03730	F17C15.150; SERINE/THREONINE-PROTEIN KINASE CTR1 [EC:2.7.1.37] [KO:K00870]	2e-13				CTR1_ARATH	ATP-binding;Ethylenesignalingpathway;Kinase;Nucleotide-binding;Serine/threonine-proteinkinase;Transferase,Serine/threonine-protein kinase CTR1 (EC 2.7.1.37).	9e-14	GO_ID:33206	TAIR|gene:2143008 SPTR:Q8S9K4 symbol:AT5G11850.1 [GO:0016301 "kinase activity" evidence=ISS] InterPro:IPR000719 InterPro:IPR008271 INTERPRO:IPR001245 Prosite:PS00108 Prosite:PS00107 PRINTS:PR00109 ProDom:PD000001 PROSITE:PS50011 HSSP:P08581 EMBL:AY075641 SPTR:Q8S9K4	2e-57
Ljwgs_020687.1	1.1.4.8	E3.2.1.15 polygalacturonase [EC:3.2.1.15] [GO:0004650]	ath:At3g59850	F24G16.120; polygalacturonase, putative / pectinase, putative [EC:3.2.1.15] [KO:K01184]	5e-19				PGLR_ACTCH	Cellwall;Fruitripening;Glycoprotein;Glycosidase;Hydrolase;Signal,Polygalacturonase precursor (EC 3.2.1.15) (PG) (Pectinase).	5e-32	GO_ID:41778	TAIR|gene:2103477 SPTR:O23147 symbol:AT3G57510.1 [GO:0004650 "polygalacturonase activity" evidence=ISS] [GO:0005975 "carbohydrate metabolism" evidence=ISS] InterPro:IPR000408 InterPro:IPR000743 PROSITE:PS00626 InterPro:IPR006626 Pfam:PF00295 SMART:SM00710 PROSITE:PS00502 EMBL:AL133248 EMBL:AJ002532 EMBL:AF037367 EMBL:AK117942 EMBL:BT005376 PIR:T46187 SPTR:O23147	2e-27
Ljwgs_020687.1	1.1.8.30	E3.2.1.15 polygalacturonase [EC:3.2.1.15] [GO:0004650]	ath:At3g59850	F24G16.120; polygalacturonase, putative / pectinase, putative [EC:3.2.1.15] [KO:K01184]	5e-19				PGLR_ACTCH	Cellwall;Fruitripening;Glycoprotein;Glycosidase;Hydrolase;Signal,Polygalacturonase precursor (EC 3.2.1.15) (PG) (Pectinase).	5e-32	GO_ID:41778	TAIR|gene:2103477 SPTR:O23147 symbol:AT3G57510.1 [GO:0004650 "polygalacturonase activity" evidence=ISS] [GO:0005975 "carbohydrate metabolism" evidence=ISS] InterPro:IPR000408 InterPro:IPR000743 PROSITE:PS00626 InterPro:IPR006626 Pfam:PF00295 SMART:SM00710 PROSITE:PS00502 EMBL:AL133248 EMBL:AJ002532 EMBL:AF037367 EMBL:AK117942 EMBL:BT005376 PIR:T46187 SPTR:O23147	2e-27
chr4.CM0026.35	99.2	Unclassified without homolog
Ljwgs_056904.1	99.2	Unclassified without homolog
gi45402969	99.2	Unclassified without homolog
Ljwgs_110233.1.1	99.2	Unclassified without homolog
Ljwgs_000444.1	1.2.2.1.1.17	ATPeF0C, ATP5G1 F-type H+-transporting ATPase subunit c [COG:COG0636]	ath:atp9	ATPase subunit 9 [EC:3.6.3.14] [KO:K02128]	4e-11				ATP9_WHEAT	CF(0);Directproteinsequencing;Hydrogeniontransport;Iontransport;Lipid-binding;Membrane;Mitochondrion;RNAediting;Transmembrane;Transport,ATP synthase protein 9, mitochondrial (EC 3.6.3.14) (Lipid-binding protein).	9e-13
Ljwgs_000444.1	4.1.2.27	FLII flagellum-specific ATP synthase [EC:3.6.3.14] [COG:COG1157] [GO:0003936]	ath:atp9	ATPase subunit 9 [EC:3.6.3.14] [KO:K02128]	4e-11				ATP9_WHEAT	CF(0);Directproteinsequencing;Hydrogeniontransport;Iontransport;Lipid-binding;Membrane;Mitochondrion;RNAediting;Transmembrane;Transport,ATP synthase protein 9, mitochondrial (EC 3.6.3.14) (Lipid-binding protein).	9e-13
Ljwgs_001254.3	99.1.3.2.3664	RT03_PETHY							RT03_PETHY	Mitochondrion;Ribonucleoprotein;Ribosomalprotein,Mitochondrial ribosomal protein S3.	0
Ljwgs_002834.1	1.2.1.1.1.32	ND4 NADH dehydrogenase I subunit 4	ath:nad4	NADH dehydrogenase subunit 4 [EC:1.6.99.3] [KO:K03881]	5e-46	mll1354	COG1008	6e-19	NU4M_BRACM	Mitochondrion;NAD;Oxidoreductase;Ubiquinone,NADH-ubiquinone oxidoreductase chain 4 (EC 1.6.5.3) (NADH dehydrogenase subunit 4).	2e-47	GO_ID:46923	TIGR_CMR|CBU1436 SPTR:Q83BR7 symbol:CBU1436 "NADH dehydrogenase I, M subunit" [GO:0006120 "mitochondrial electron transport, NADH to ubiquinone" evidence=ISS] [GO:0008137 "NADH dehydrogenase (ubiquinone) activity" evidence=ISS] InterPro:IPR001750 InterPro:IPR003918 InterPro:IPR010227 Pfam:PF00361 PRINTS:PR01437 TIGRFAMs:TIGR01972 EMBL:AE016964 TIGR:CBU1436 SPTR:Q83BR7	6e-12
Ljwgs_002834.1	1.2.1.1.1.13	NUOM NADH dehydrogenase I chain M [COG:COG1008 COG0651]	ath:nad4	NADH dehydrogenase subunit 4 [EC:1.6.99.3] [KO:K03881]	5e-46	mll1354	COG1008	6e-19	NU4M_BRACM	Mitochondrion;NAD;Oxidoreductase;Ubiquinone,NADH-ubiquinone oxidoreductase chain 4 (EC 1.6.5.3) (NADH dehydrogenase subunit 4).	2e-47	GO_ID:46923	TIGR_CMR|CBU1436 SPTR:Q83BR7 symbol:CBU1436 "NADH dehydrogenase I, M subunit" [GO:0006120 "mitochondrial electron transport, NADH to ubiquinone" evidence=ISS] [GO:0008137 "NADH dehydrogenase (ubiquinone) activity" evidence=ISS] InterPro:IPR001750 InterPro:IPR003918 InterPro:IPR010227 Pfam:PF00361 PRINTS:PR01437 TIGRFAMs:TIGR01972 EMBL:AE016964 TIGR:CBU1436 SPTR:Q83BR7	6e-12
Ljwgs_002834.1	1.9.11.19.12	NUOM NADH dehydrogenase I chain M [COG:COG1008 COG0651]	ath:nad4	NADH dehydrogenase subunit 4 [EC:1.6.99.3] [KO:K03881]	5e-46	mll1354	COG1008	6e-19	NU4M_BRACM	Mitochondrion;NAD;Oxidoreductase;Ubiquinone,NADH-ubiquinone oxidoreductase chain 4 (EC 1.6.5.3) (NADH dehydrogenase subunit 4).	2e-47	GO_ID:46923	TIGR_CMR|CBU1436 SPTR:Q83BR7 symbol:CBU1436 "NADH dehydrogenase I, M subunit" [GO:0006120 "mitochondrial electron transport, NADH to ubiquinone" evidence=ISS] [GO:0008137 "NADH dehydrogenase (ubiquinone) activity" evidence=ISS] InterPro:IPR001750 InterPro:IPR003918 InterPro:IPR010227 Pfam:PF00361 PRINTS:PR01437 TIGRFAMs:TIGR01972 EMBL:AE016964 TIGR:CBU1436 SPTR:Q83BR7	6e-12
Ljwgs_002834.1	1.2.1.1.1.18	NDHD NADH dehydrogenase I subunit 4 [COG:COG1008 COG0651]	ath:nad4	NADH dehydrogenase subunit 4 [EC:1.6.99.3] [KO:K03881]	5e-46	mll1354	COG1008	6e-19	NU4M_BRACM	Mitochondrion;NAD;Oxidoreductase;Ubiquinone,NADH-ubiquinone oxidoreductase chain 4 (EC 1.6.5.3) (NADH dehydrogenase subunit 4).	2e-47	GO_ID:46923	TIGR_CMR|CBU1436 SPTR:Q83BR7 symbol:CBU1436 "NADH dehydrogenase I, M subunit" [GO:0006120 "mitochondrial electron transport, NADH to ubiquinone" evidence=ISS] [GO:0008137 "NADH dehydrogenase (ubiquinone) activity" evidence=ISS] InterPro:IPR001750 InterPro:IPR003918 InterPro:IPR010227 Pfam:PF00361 PRINTS:PR01437 TIGRFAMs:TIGR01972 EMBL:AE016964 TIGR:CBU1436 SPTR:Q83BR7	6e-12
Ljwgs_007109.2.1	99.2	Unclassified without homolog
chr6.CM0118.53	2.2.4.17.1	GATA glutamyl-tRNA (Gln) amidotransferase subunit A [EC:6.3.5.-] [COG:COG0154]	sce:YMR293C	protein similar to bacterial glutamyl-tRNA amidotransferases [EC:6.3.5.-] [KO:K02433]	3e-11	YMR293c	COG0154	6e-12	GATH_YEAST	Completeproteome;Ligase;Mitochondrion;Proteinbiosynthesis;Transitpeptide,Probable glutamyl-tRNA(Gln) amidotransferase subunit A, mitochondrial precursor (EC 6.3.5.-) (Glu-ADT subunit A).	2e-11	GO_ID:28107	TAIR|gene:2036028 SPTR:Q9FR37 symbol:AT1G08980 [GO:0004040 "amidase activity" evidence=ISS] Pfam:PF01425 InterPro:IPR000120 PANTHER:PTHR11895 PROSITE:PS00571 EMBL:AF202077 EMBL:AY037198 EMBL:BT004554 SPTR:Q9FR37	7e-15
chr6.CM0118.53	1.5.10.34	E3.5.1.4, amiE amidase [EC:3.5.1.4] [COG:COG0154] [GO:0004040]	sce:YMR293C	protein similar to bacterial glutamyl-tRNA amidotransferases [EC:6.3.5.-] [KO:K02433]	3e-11	YMR293c	COG0154	6e-12	GATH_YEAST	Completeproteome;Ligase;Mitochondrion;Proteinbiosynthesis;Transitpeptide,Probable glutamyl-tRNA(Gln) amidotransferase subunit A, mitochondrial precursor (EC 6.3.5.-) (Glu-ADT subunit A).	2e-11	GO_ID:28107	TAIR|gene:2036028 SPTR:Q9FR37 symbol:AT1G08980 [GO:0004040 "amidase activity" evidence=ISS] Pfam:PF01425 InterPro:IPR000120 PANTHER:PTHR11895 PROSITE:PS00571 EMBL:AF202077 EMBL:AY037198 EMBL:BT004554 SPTR:Q9FR37	7e-15
chr6.CM0118.53	1.11.16.2	E3.5.1.4, amiE amidase [EC:3.5.1.4] [COG:COG0154] [GO:0004040]	sce:YMR293C	protein similar to bacterial glutamyl-tRNA amidotransferases [EC:6.3.5.-] [KO:K02433]	3e-11	YMR293c	COG0154	6e-12	GATH_YEAST	Completeproteome;Ligase;Mitochondrion;Proteinbiosynthesis;Transitpeptide,Probable glutamyl-tRNA(Gln) amidotransferase subunit A, mitochondrial precursor (EC 6.3.5.-) (Glu-ADT subunit A).	2e-11	GO_ID:28107	TAIR|gene:2036028 SPTR:Q9FR37 symbol:AT1G08980 [GO:0004040 "amidase activity" evidence=ISS] Pfam:PF01425 InterPro:IPR000120 PANTHER:PTHR11895 PROSITE:PS00571 EMBL:AF202077 EMBL:AY037198 EMBL:BT004554 SPTR:Q9FR37	7e-15
chr6.CM0118.53	1.11.10.11	E3.5.1.4, amiE amidase [EC:3.5.1.4] [COG:COG0154] [GO:0004040]	sce:YMR293C	protein similar to bacterial glutamyl-tRNA amidotransferases [EC:6.3.5.-] [KO:K02433]	3e-11	YMR293c	COG0154	6e-12	GATH_YEAST	Completeproteome;Ligase;Mitochondrion;Proteinbiosynthesis;Transitpeptide,Probable glutamyl-tRNA(Gln) amidotransferase subunit A, mitochondrial precursor (EC 6.3.5.-) (Glu-ADT subunit A).	2e-11	GO_ID:28107	TAIR|gene:2036028 SPTR:Q9FR37 symbol:AT1G08980 [GO:0004040 "amidase activity" evidence=ISS] Pfam:PF01425 InterPro:IPR000120 PANTHER:PTHR11895 PROSITE:PS00571 EMBL:AF202077 EMBL:AY037198 EMBL:BT004554 SPTR:Q9FR37	7e-15
chr6.CM0118.53	1.5.14.40	E3.5.1.4, amiE amidase [EC:3.5.1.4] [COG:COG0154] [GO:0004040]	sce:YMR293C	protein similar to bacterial glutamyl-tRNA amidotransferases [EC:6.3.5.-] [KO:K02433]	3e-11	YMR293c	COG0154	6e-12	GATH_YEAST	Completeproteome;Ligase;Mitochondrion;Proteinbiosynthesis;Transitpeptide,Probable glutamyl-tRNA(Gln) amidotransferase subunit A, mitochondrial precursor (EC 6.3.5.-) (Glu-ADT subunit A).	2e-11	GO_ID:28107	TAIR|gene:2036028 SPTR:Q9FR37 symbol:AT1G08980 [GO:0004040 "amidase activity" evidence=ISS] Pfam:PF01425 InterPro:IPR000120 PANTHER:PTHR11895 PROSITE:PS00571 EMBL:AF202077 EMBL:AY037198 EMBL:BT004554 SPTR:Q9FR37	7e-15
chr6.CM0118.53	1.5.13.22	E3.5.1.4, amiE amidase [EC:3.5.1.4] [COG:COG0154] [GO:0004040]	sce:YMR293C	protein similar to bacterial glutamyl-tRNA amidotransferases [EC:6.3.5.-] [KO:K02433]	3e-11	YMR293c	COG0154	6e-12	GATH_YEAST	Completeproteome;Ligase;Mitochondrion;Proteinbiosynthesis;Transitpeptide,Probable glutamyl-tRNA(Gln) amidotransferase subunit A, mitochondrial precursor (EC 6.3.5.-) (Glu-ADT subunit A).	2e-11	GO_ID:28107	TAIR|gene:2036028 SPTR:Q9FR37 symbol:AT1G08980 [GO:0004040 "amidase activity" evidence=ISS] Pfam:PF01425 InterPro:IPR000120 PANTHER:PTHR11895 PROSITE:PS00571 EMBL:AF202077 EMBL:AY037198 EMBL:BT004554 SPTR:Q9FR37	7e-15
chr6.CM0118.53	1.6.5.3	E3.5.1.4, amiE amidase [EC:3.5.1.4] [COG:COG0154] [GO:0004040]	sce:YMR293C	protein similar to bacterial glutamyl-tRNA amidotransferases [EC:6.3.5.-] [KO:K02433]	3e-11	YMR293c	COG0154	6e-12	GATH_YEAST	Completeproteome;Ligase;Mitochondrion;Proteinbiosynthesis;Transitpeptide,Probable glutamyl-tRNA(Gln) amidotransferase subunit A, mitochondrial precursor (EC 6.3.5.-) (Glu-ADT subunit A).	2e-11	GO_ID:28107	TAIR|gene:2036028 SPTR:Q9FR37 symbol:AT1G08980 [GO:0004040 "amidase activity" evidence=ISS] Pfam:PF01425 InterPro:IPR000120 PANTHER:PTHR11895 PROSITE:PS00571 EMBL:AF202077 EMBL:AY037198 EMBL:BT004554 SPTR:Q9FR37	7e-15
Ljwgs_005495.1	1.1.8.42	E2.4.1.18, glgB 1,4-alpha-glucan branching enzyme [EC:2.4.1.18] [COG:COG0296] [GO:0003844]	ath:At2g36390	F1O11.2; 1,4-alpha-glucan branching enzyme / starch branching enzyme class II (SBE2-1) [EC:2.4.1.18] [KO:K00700]	4e-29				GLGB_MAIZE	Amyloplast;Chloroplast;Directproteinsequencing;Glycosyltransferase;Plastid;Starchbiosynthesis;Transferase;Transitpeptide,1,4-alpha-glucan branching enzyme IIB, chloroplast precursor (EC 2.4.1.18) (Starch branching enzyme IIB) (Q-enzyme).	6e-18
chr3.CM0196.71	1.1.4.8	E3.2.1.15 polygalacturonase [EC:3.2.1.15] [GO:0004650]	xcv:XCV0722	pgl; polygalacturonase precursor [EC:3.2.1.15] [KO:K01184]	3e-20				PGLR2_CHAOB	Allergen;Cellwall;Directproteinsequencing;Fruitripening;Glycoprotein;Glycosidase;Hydrolase;Repeat;Signal;Zymogen,Polygalacturonase precursor (PG) (EC 3.2.1.15) (Pectinase) (Major pollen allergen Cha o 2).	5e-26	GO_ID:39066	TAIR|gene:2082786 SPTR:Q9M318 symbol:AT3G61490.1 [GO:0004650 "polygalacturonase activity" evidence=ISS] [GO:0005975 "carbohydrate metabolism" evidence=ISS] Interpro:IPR005829 InterPro:IPR000743 PROSITE:PS00217 InterPro:IPR006626 Pfam:PF00295 SMART:SM00710 EMBL:AL132962 PIR:T47941 SPTR:Q9M318	3e-169
chr3.CM0196.71	1.1.8.30	E3.2.1.15 polygalacturonase [EC:3.2.1.15] [GO:0004650]	xcv:XCV0722	pgl; polygalacturonase precursor [EC:3.2.1.15] [KO:K01184]	3e-20				PGLR2_CHAOB	Allergen;Cellwall;Directproteinsequencing;Fruitripening;Glycoprotein;Glycosidase;Hydrolase;Repeat;Signal;Zymogen,Polygalacturonase precursor (PG) (EC 3.2.1.15) (Pectinase) (Major pollen allergen Cha o 2).	5e-26	GO_ID:39066	TAIR|gene:2082786 SPTR:Q9M318 symbol:AT3G61490.1 [GO:0004650 "polygalacturonase activity" evidence=ISS] [GO:0005975 "carbohydrate metabolism" evidence=ISS] Interpro:IPR005829 InterPro:IPR000743 PROSITE:PS00217 InterPro:IPR006626 Pfam:PF00295 SMART:SM00710 EMBL:AL132962 PIR:T47941 SPTR:Q9M318	3e-169
chr4.CM0025.53.1	99.1.4.8466	GO_ID:54036							RHA4A_ARATH	Metal-binding;Zinc;Zinc-finger,RING-H2 zinc finger protein RHA4a.	1e-16	GO_ID:54036	TAIR|gene:3706905 SPTR:Q9SN27 symbol:AT4G10160.1 [GO:0005515 "protein binding" evidence=ISS] [GO:0008270 "zinc ion binding" evidence=ISS] InterPro:IPR001841 Pfam:PF00097 PROSITE:PS50089 SMART:SM00184 HSSP:Q9LRB7 EMBL:AL161516 EMBL:AL049487 EMBL:AY122915 PIR:T04066 SPTR:Q9SN27	2e-14
chr4.CM0025.53.1	99.1.3.2.944	RHA4A_ARATH							RHA4A_ARATH	Metal-binding;Zinc;Zinc-finger,RING-H2 zinc finger protein RHA4a.	1e-16	GO_ID:54036	TAIR|gene:3706905 SPTR:Q9SN27 symbol:AT4G10160.1 [GO:0005515 "protein binding" evidence=ISS] [GO:0008270 "zinc ion binding" evidence=ISS] InterPro:IPR001841 Pfam:PF00097 PROSITE:PS50089 SMART:SM00184 HSSP:Q9LRB7 EMBL:AL161516 EMBL:AL049487 EMBL:AY122915 PIR:T04066 SPTR:Q9SN27	2e-14
TM1051.10	99.1.4.3403	GO_ID:46548										GO_ID:46548	TAIR|gene:3710168 SPTR:Q9FFD3 symbol:AT5G16505.1 [GO:0004803 "transposase activity" evidence=ISS] InterPro:IPR001878 InterPro:IPR004332 Pfam:PF03108 SMART:SM00343 InterPro:IPR007527 Pfam:PF04434 PROSITE:PS50966 InterPro:IPR006564 SMART:SM00575 EMBL:AB005242 EMBL:AY059842 EMBL:AY093286 SPTR:Q9FFD3	1e-17
TM1201.9	99.2	Unclassified without homolog
Ljwgs_104647.1	99.2	Unclassified without homolog
Ljwgs_000642.2.1	99.1.4.8102	GO_ID:28873							RT10_PEA	Mitochondrion;Ribonucleoprotein;Ribosomalprotein;RNAediting,Mitochondrial ribosomal protein S10.	3e-34	GO_ID:28873	TAIR|gene:2087826 SPTR:P42797 symbol:AT3G22300.1 [GO:0003735 "structural constituent of ribosome" evidence=ISS] [GO:0006412 "protein biosynthesis" evidence=ISS] [GO:0015935 "small ribosomal subunit" evidence=ISS] InterPro:IPR001848 Pfam:PF00338 PRINTS:PR00971 ProDom:PD001272 PROSITE:PS00361 EMBL:X80694 EMBL:AB022215 EMBL:AF370548 EMBL:BT006286 PIR:S66361 SPTR:P42797	9e-21
Ljwgs_000642.2.1	99.1.3.2.3740	RT10_PEA							RT10_PEA	Mitochondrion;Ribonucleoprotein;Ribosomalprotein;RNAediting,Mitochondrial ribosomal protein S10.	3e-34	GO_ID:28873	TAIR|gene:2087826 SPTR:P42797 symbol:AT3G22300.1 [GO:0003735 "structural constituent of ribosome" evidence=ISS] [GO:0006412 "protein biosynthesis" evidence=ISS] [GO:0015935 "small ribosomal subunit" evidence=ISS] InterPro:IPR001848 Pfam:PF00338 PRINTS:PR00971 ProDom:PD001272 PROSITE:PS00361 EMBL:X80694 EMBL:AB022215 EMBL:AF370548 EMBL:BT006286 PIR:S66361 SPTR:P42797	9e-21
Ljwgs_091522.1.1	99.2	Unclassified without homolog
Ljwgs_105484.1	99.1.4.6306	GO_ID:14594	cal:orf19.3451	TRA12; histone acetyltransferase [EC:2.7.1.37] [KO:K00870]	1e-32				TRA1_YEAST	Activator;Chromatinregulator;Completeproteome;Directproteinsequencing;Nuclearprotein;Repeat;TPRrepeat;Transcription;Transcriptionregulation,Transcription-associated protein 1 (p400 kDa component of SAGA).	3e-31	GO_ID:14594	SGD|S000001141 SPTR:P38811 symbol:TRA1 "ATM/Mec1/TOR1/TOR2-related, NuA4 complex component" [GO:0000123 "histone acetyltransferase complex" evidence=IPI] [GO:0043189 "H4/H2A histone acetyltransferase complex" evidence=IPI] [GO:0046695 "SLIK (SAGA-like) complex" evidence=IPI] [GO:0004402 "histone acetyltransferase activity" evidence=IDA] [GO:0006357 "regulation of transcription from RNA polymerase…	1e-31
Ljwgs_105484.1	99.1.1.97	KO:K00870	cal:orf19.3451	TRA12; histone acetyltransferase [EC:2.7.1.37] [KO:K00870]	1e-32				TRA1_YEAST	Activator;Chromatinregulator;Completeproteome;Directproteinsequencing;Nuclearprotein;Repeat;TPRrepeat;Transcription;Transcriptionregulation,Transcription-associated protein 1 (p400 kDa component of SAGA).	3e-31	GO_ID:14594	SGD|S000001141 SPTR:P38811 symbol:TRA1 "ATM/Mec1/TOR1/TOR2-related, NuA4 complex component" [GO:0000123 "histone acetyltransferase complex" evidence=IPI] [GO:0043189 "H4/H2A histone acetyltransferase complex" evidence=IPI] [GO:0046695 "SLIK (SAGA-like) complex" evidence=IPI] [GO:0004402 "histone acetyltransferase activity" evidence=IDA] [GO:0006357 "regulation of transcription from RNA polymerase…	1e-31
Ljwgs_105484.1	99.1.3.2.1319	TRA1_YEAST	cal:orf19.3451	TRA12; histone acetyltransferase [EC:2.7.1.37] [KO:K00870]	1e-32				TRA1_YEAST	Activator;Chromatinregulator;Completeproteome;Directproteinsequencing;Nuclearprotein;Repeat;TPRrepeat;Transcription;Transcriptionregulation,Transcription-associated protein 1 (p400 kDa component of SAGA).	3e-31	GO_ID:14594	SGD|S000001141 SPTR:P38811 symbol:TRA1 "ATM/Mec1/TOR1/TOR2-related, NuA4 complex component" [GO:0000123 "histone acetyltransferase complex" evidence=IPI] [GO:0043189 "H4/H2A histone acetyltransferase complex" evidence=IPI] [GO:0046695 "SLIK (SAGA-like) complex" evidence=IPI] [GO:0004402 "histone acetyltransferase activity" evidence=IDA] [GO:0006357 "regulation of transcription from RNA polymerase…	1e-31
Ljwgs_032417.2	99.1.3.2.3434	KIF5C_HUMAN							KIF5C_HUMAN	ATP-binding;Coiledcoil;Microtubule;Motorprotein;Nucleotide-binding,Kinesin heavy chain isoform 5C (Kinesin heavy chain neuron-specific 2).	1e-15	GO_ID:16565	TAIR|gene:2050043 SPTR:Q9SJU0 symbol:AT2G21380.1 [GO:0003777 "microtubule motor activity" evidence=ISS] InterPro:IPR001841 Pfam:PF00225 InterPro:IPR001752 Prosite:PS00411 PROSITE:PS50089 SMART:SM00184 PRINTS:PR00380 SMART:SM00129 PROSITE:PS50067 HSSP:P33173 EMBL:AC006841 EMBL:AY039966 EMBL:AY150452 PIR:E84600 SPTR:Q9SJU0	2e-38
Ljwgs_032417.2	99.1.4.8291	GO_ID:16565							KIF5C_HUMAN	ATP-binding;Coiledcoil;Microtubule;Motorprotein;Nucleotide-binding,Kinesin heavy chain isoform 5C (Kinesin heavy chain neuron-specific 2).	1e-15	GO_ID:16565	TAIR|gene:2050043 SPTR:Q9SJU0 symbol:AT2G21380.1 [GO:0003777 "microtubule motor activity" evidence=ISS] InterPro:IPR001841 Pfam:PF00225 InterPro:IPR001752 Prosite:PS00411 PROSITE:PS50089 SMART:SM00184 PRINTS:PR00380 SMART:SM00129 PROSITE:PS50067 HSSP:P33173 EMBL:AC006841 EMBL:AY039966 EMBL:AY150452 PIR:E84600 SPTR:Q9SJU0	2e-38
gi45609677	99.2	Unclassified without homolog
Ljwgs_000643.2	1.2.1.9.3	QOXB quinol oxidase polypeptide I [EC:1.9.3.-] [COG:COG0843]	ath:cox1	cytochrome c oxidase subunit 1 [EC:1.9.3.1] [KO:K02256]	0	RP405	COG0843	0	COX1_SOYBN	Copper;Electrontransport;Heme;Innermembrane;Iron;Membrane;Metal-binding;Mitochondrion;Oxidoreductase;Respiratorychain;Transmembrane;Transport,Cytochrome c oxidase subunit 1 (EC 1.9.3.1) (Cytochrome c oxidase polypeptide I).	0	GO_ID:27151	ZFIN|ZDB-GENE-011205-14 SPTR:Q9MIY8 symbol:mt-co1 "cytochrome c oxidase I, mitochondrial" [GO:0051597 "response to methylmercury" evidence=IDA] InterPro:IPR000883 Pfam:PF00115 ZFIN:ZDB-GENE-011205-14 HSSP:P00396 PANTHER:PTHR10422 PRINTS:PR01165 PROSITE:PS50855 PROSITE:PS00077 EMBL:AC024175 SMR:Q9MIY8 SPTR:Q9MIY8	0
Ljwgs_000643.2	1.2.1.8.3	COXA cytochrome c oxidase subunit I [COG:COG0843]	ath:cox1	cytochrome c oxidase subunit 1 [EC:1.9.3.1] [KO:K02256]	0	RP405	COG0843	0	COX1_SOYBN	Copper;Electrontransport;Heme;Innermembrane;Iron;Membrane;Metal-binding;Mitochondrion;Oxidoreductase;Respiratorychain;Transmembrane;Transport,Cytochrome c oxidase subunit 1 (EC 1.9.3.1) (Cytochrome c oxidase polypeptide I).	0	GO_ID:27151	ZFIN|ZDB-GENE-011205-14 SPTR:Q9MIY8 symbol:mt-co1 "cytochrome c oxidase I, mitochondrial" [GO:0051597 "response to methylmercury" evidence=IDA] InterPro:IPR000883 Pfam:PF00115 ZFIN:ZDB-GENE-011205-14 HSSP:P00396 PANTHER:PTHR10422 PRINTS:PR01165 PROSITE:PS50855 PROSITE:PS00077 EMBL:AC024175 SMR:Q9MIY8 SPTR:Q9MIY8	0
Ljwgs_000643.2	1.2.1.8.6	COX1 cytochrome c oxidase subunit I [COG:COG0843]	ath:cox1	cytochrome c oxidase subunit 1 [EC:1.9.3.1] [KO:K02256]	0	RP405	COG0843	0	COX1_SOYBN	Copper;Electrontransport;Heme;Innermembrane;Iron;Membrane;Metal-binding;Mitochondrion;Oxidoreductase;Respiratorychain;Transmembrane;Transport,Cytochrome c oxidase subunit 1 (EC 1.9.3.1) (Cytochrome c oxidase polypeptide I).	0	GO_ID:27151	ZFIN|ZDB-GENE-011205-14 SPTR:Q9MIY8 symbol:mt-co1 "cytochrome c oxidase I, mitochondrial" [GO:0051597 "response to methylmercury" evidence=IDA] InterPro:IPR000883 Pfam:PF00115 ZFIN:ZDB-GENE-011205-14 HSSP:P00396 PANTHER:PTHR10422 PRINTS:PR01165 PROSITE:PS50855 PROSITE:PS00077 EMBL:AC024175 SMR:Q9MIY8 SPTR:Q9MIY8	0
Ljwgs_000643.2	1.2.1.10.1	CYOB cytochrome o ubiquinol oxidase subunit I [EC:1.10.3.-] [COG:COG0843]	ath:cox1	cytochrome c oxidase subunit 1 [EC:1.9.3.1] [KO:K02256]	0	RP405	COG0843	0	COX1_SOYBN	Copper;Electrontransport;Heme;Innermembrane;Iron;Membrane;Metal-binding;Mitochondrion;Oxidoreductase;Respiratorychain;Transmembrane;Transport,Cytochrome c oxidase subunit 1 (EC 1.9.3.1) (Cytochrome c oxidase polypeptide I).	0	GO_ID:27151	ZFIN|ZDB-GENE-011205-14 SPTR:Q9MIY8 symbol:mt-co1 "cytochrome c oxidase I, mitochondrial" [GO:0051597 "response to methylmercury" evidence=IDA] InterPro:IPR000883 Pfam:PF00115 ZFIN:ZDB-GENE-011205-14 HSSP:P00396 PANTHER:PTHR10422 PRINTS:PR01165 PROSITE:PS50855 PROSITE:PS00077 EMBL:AC024175 SMR:Q9MIY8 SPTR:Q9MIY8	0
Ljwgs_119283.1.1	99.2	Unclassified without homolog
gi45403095	99.2	Unclassified without homolog
Ljwgs_114134.1	99.2	Unclassified without homolog
gi7614600	99.2	Unclassified without homolog
Ljwgs_015233.2	3.3.10.117	BMPR1 bone morphogenetic protein receptor, type I [EC:2.7.1.37]	ath:At4g28490	F20O9.180; leucine-rich repeat transmembrane protein kinase, putative [EC:2.7.1.37] [KO:K00870]	2e-09				PSKR_DAUCA	ATP-binding;Glycoprotein;Kinase;Leucine-richrepeat;Membrane;Nucleotide-binding;Receptor;Repeat;Serine/threonine-proteinkinase;Signal;Transferase;Transmembrane,Phytosulfokine receptor precursor (EC 2.7.1.37) (Phytosulfokine LRR receptor kinase).	6e-18	GO_ID:26540	TAIR|gene:2154708 SPTR:Q9FN37 symbol:AT5G53890.1 [GO:0004674 "protein serine/threonine kinase activity" evidence=ISS] [GO:0005524 "ATP binding" evidence=ISS] [GO:0006468 "protein amino acid phosphorylation" evidence=ISS] [GO:0007169 "transmembrane receptor protein tyrosine kinase signaling pathway" evidence=ISS] Pfam:PF00560 InterPro:IPR000719 InterPro:IPR008271 Pfam:PF00069 Prosite:PS00108 Inter…	2e-42
Ljwgs_015233.2	3.2.2.1	Protein kinase [EC:2.7.1.37]	ath:At4g28490	F20O9.180; leucine-rich repeat transmembrane protein kinase, putative [EC:2.7.1.37] [KO:K00870]	2e-09				PSKR_DAUCA	ATP-binding;Glycoprotein;Kinase;Leucine-richrepeat;Membrane;Nucleotide-binding;Receptor;Repeat;Serine/threonine-proteinkinase;Signal;Transferase;Transmembrane,Phytosulfokine receptor precursor (EC 2.7.1.37) (Phytosulfokine LRR receptor kinase).	6e-18	GO_ID:26540	TAIR|gene:2154708 SPTR:Q9FN37 symbol:AT5G53890.1 [GO:0004674 "protein serine/threonine kinase activity" evidence=ISS] [GO:0005524 "ATP binding" evidence=ISS] [GO:0006468 "protein amino acid phosphorylation" evidence=ISS] [GO:0007169 "transmembrane receptor protein tyrosine kinase signaling pathway" evidence=ISS] Pfam:PF00560 InterPro:IPR000719 InterPro:IPR008271 Pfam:PF00069 Prosite:PS00108 Inter…	2e-42
chr2.CM0695.38	1.10.9.7	E3.1.1.-, aes esterase / lipase [EC:3.1.1.-] [COG:COG0657] [GO:0016298]	ftu:FTT0910	hypothetical protein [EC:3.1.1.-] [KO:K01066]	1e-12	XF0781_1	COG3240	2e-10	APG_ARATH	Signal,Anter-specific proline-rich protein APG precursor.	4e-78	GO_ID:47062	TAIR|gene:2204419 SPTR:Q94CH8 symbol:AT1G75880.1 [GO:0005576 "extracellular region" evidence=IMP] [GO:0008415 "acyltransferase activity" evidence=TAS] [GO:0016298 "lipase activity" evidence=ISS] [GO:0019953 "sexual reproduction" evidence=ISS] [GO:0016789 "carboxylic ester hydrolase activity" evidence=ISS] INTERPRO:IPR001087 InterPro:IPR008265 Pfam:PF00657 PROSITE:PS01098 EMBL:AY028609 SPTR:Q94CH8	7e-97
chr2.CM0695.38	1.7.8.11	lipid A biosynthesis lauroyl acyltransferase [EC:2.3.1.-] [COG:COG1560] [GO:0008415]	ftu:FTT0910	hypothetical protein [EC:3.1.1.-] [KO:K01066]	1e-12	XF0781_1	COG3240	2e-10	APG_ARATH	Signal,Anter-specific proline-rich protein APG precursor.	4e-78	GO_ID:47062	TAIR|gene:2204419 SPTR:Q94CH8 symbol:AT1G75880.1 [GO:0005576 "extracellular region" evidence=IMP] [GO:0008415 "acyltransferase activity" evidence=TAS] [GO:0016298 "lipase activity" evidence=ISS] [GO:0019953 "sexual reproduction" evidence=ISS] [GO:0016789 "carboxylic ester hydrolase activity" evidence=ISS] INTERPRO:IPR001087 InterPro:IPR008265 Pfam:PF00657 PROSITE:PS01098 EMBL:AY028609 SPTR:Q94CH8	7e-97
chr2.CM0695.38	1.1.14.16	E3.1.1.-, aes esterase / lipase [EC:3.1.1.-] [COG:COG0657] [GO:0016298]	ftu:FTT0910	hypothetical protein [EC:3.1.1.-] [KO:K01066]	1e-12	XF0781_1	COG3240	2e-10	APG_ARATH	Signal,Anter-specific proline-rich protein APG precursor.	4e-78	GO_ID:47062	TAIR|gene:2204419 SPTR:Q94CH8 symbol:AT1G75880.1 [GO:0005576 "extracellular region" evidence=IMP] [GO:0008415 "acyltransferase activity" evidence=TAS] [GO:0016298 "lipase activity" evidence=ISS] [GO:0019953 "sexual reproduction" evidence=ISS] [GO:0016789 "carboxylic ester hydrolase activity" evidence=ISS] INTERPRO:IPR001087 InterPro:IPR008265 Pfam:PF00657 PROSITE:PS01098 EMBL:AY028609 SPTR:Q94CH8	7e-97
chr2.CM0695.38	1.11.7.12	E3.1.1.-, aes esterase / lipase [EC:3.1.1.-] [COG:COG0657] [GO:0016298]	ftu:FTT0910	hypothetical protein [EC:3.1.1.-] [KO:K01066]	1e-12	XF0781_1	COG3240	2e-10	APG_ARATH	Signal,Anter-specific proline-rich protein APG precursor.	4e-78	GO_ID:47062	TAIR|gene:2204419 SPTR:Q94CH8 symbol:AT1G75880.1 [GO:0005576 "extracellular region" evidence=IMP] [GO:0008415 "acyltransferase activity" evidence=TAS] [GO:0016298 "lipase activity" evidence=ISS] [GO:0019953 "sexual reproduction" evidence=ISS] [GO:0016789 "carboxylic ester hydrolase activity" evidence=ISS] INTERPRO:IPR001087 InterPro:IPR008265 Pfam:PF00657 PROSITE:PS01098 EMBL:AY028609 SPTR:Q94CH8	7e-97
Ljwgs_017525.1	1.9.4.15	E2.7.1.- [EC:2.7.1.-] [COG:COG0515 COG1493]	ath:At5g08590	MAH20.15; serine/threonine protein kinase (ASK2) [EC:2.7.1.37] [KO:K00870]	2e-51	YDR477w_1	COG0515	3e-17	SAPKA_ORYSA	Abscisicacidsignalingpathway;ATP-binding;Kinase;Nucleotide-binding;Phosphorylation;Serine/threonine-proteinkinase;Transferase,Serine/threonine-protein kinase SAPK10 (EC 2.7.1.37) (Osmotic stress/abscisic acid-activated protein kinase 10).	3e-70	GO_ID:22802	TAIR|gene:2174998 SPTR:Q39193 symbol:AT5G66880 [GO:0008372 "cellular component unknown" evidence=ND] [GO:0016301 "kinase activity" evidence=ISS] [GO:0004672 "protein kinase activity" evidence=TAS] [GO:0009738 "abscisic acid mediated signaling" evidence=TAS] InterPro:IPR000719 InterPro:IPR002290 InterPro:IPR008271 Pfam:PF00069 Prosite:PS00108 Prosite:PS00107 ProDom:PD000001 PROSITE:PS50011 SMART:S…	8e-70
Ljwgs_017525.1	1.7.8.19	WAAY, rfaY lipopolysaccharide core biosynthesis protein RFAY [EC:2.7.-.-] [COG:COG0515]	ath:At5g08590	MAH20.15; serine/threonine protein kinase (ASK2) [EC:2.7.1.37] [KO:K00870]	2e-51	YDR477w_1	COG0515	3e-17	SAPKA_ORYSA	Abscisicacidsignalingpathway;ATP-binding;Kinase;Nucleotide-binding;Phosphorylation;Serine/threonine-proteinkinase;Transferase,Serine/threonine-protein kinase SAPK10 (EC 2.7.1.37) (Osmotic stress/abscisic acid-activated protein kinase 10).	3e-70	GO_ID:22802	TAIR|gene:2174998 SPTR:Q39193 symbol:AT5G66880 [GO:0008372 "cellular component unknown" evidence=ND] [GO:0016301 "kinase activity" evidence=ISS] [GO:0004672 "protein kinase activity" evidence=TAS] [GO:0009738 "abscisic acid mediated signaling" evidence=TAS] InterPro:IPR000719 InterPro:IPR002290 InterPro:IPR008271 Pfam:PF00069 Prosite:PS00108 Prosite:PS00107 ProDom:PD000001 PROSITE:PS50011 SMART:S…	8e-70
Ljwgs_017525.1	1.1.17.19	E2.7.1.- [EC:2.7.1.-] [COG:COG0515 COG1493]	ath:At5g08590	MAH20.15; serine/threonine protein kinase (ASK2) [EC:2.7.1.37] [KO:K00870]	2e-51	YDR477w_1	COG0515	3e-17	SAPKA_ORYSA	Abscisicacidsignalingpathway;ATP-binding;Kinase;Nucleotide-binding;Phosphorylation;Serine/threonine-proteinkinase;Transferase,Serine/threonine-protein kinase SAPK10 (EC 2.7.1.37) (Osmotic stress/abscisic acid-activated protein kinase 10).	3e-70	GO_ID:22802	TAIR|gene:2174998 SPTR:Q39193 symbol:AT5G66880 [GO:0008372 "cellular component unknown" evidence=ND] [GO:0016301 "kinase activity" evidence=ISS] [GO:0004672 "protein kinase activity" evidence=TAS] [GO:0009738 "abscisic acid mediated signaling" evidence=TAS] InterPro:IPR000719 InterPro:IPR002290 InterPro:IPR008271 Pfam:PF00069 Prosite:PS00108 Prosite:PS00107 ProDom:PD000001 PROSITE:PS50011 SMART:S…	8e-70
Ljwgs_017525.1	3.3.10.117	BMPR1 bone morphogenetic protein receptor, type I [EC:2.7.1.37]	ath:At5g08590	MAH20.15; serine/threonine protein kinase (ASK2) [EC:2.7.1.37] [KO:K00870]	2e-51	YDR477w_1	COG0515	3e-17	SAPKA_ORYSA	Abscisicacidsignalingpathway;ATP-binding;Kinase;Nucleotide-binding;Phosphorylation;Serine/threonine-proteinkinase;Transferase,Serine/threonine-protein kinase SAPK10 (EC 2.7.1.37) (Osmotic stress/abscisic acid-activated protein kinase 10).	3e-70	GO_ID:22802	TAIR|gene:2174998 SPTR:Q39193 symbol:AT5G66880 [GO:0008372 "cellular component unknown" evidence=ND] [GO:0016301 "kinase activity" evidence=ISS] [GO:0004672 "protein kinase activity" evidence=TAS] [GO:0009738 "abscisic acid mediated signaling" evidence=TAS] InterPro:IPR000719 InterPro:IPR002290 InterPro:IPR008271 Pfam:PF00069 Prosite:PS00108 Prosite:PS00107 ProDom:PD000001 PROSITE:PS50011 SMART:S…	8e-70
Ljwgs_017525.1	1.11.16.8	E2.7.1.- [EC:2.7.1.-] [COG:COG0515 COG1493]	ath:At5g08590	MAH20.15; serine/threonine protein kinase (ASK2) [EC:2.7.1.37] [KO:K00870]	2e-51	YDR477w_1	COG0515	3e-17	SAPKA_ORYSA	Abscisicacidsignalingpathway;ATP-binding;Kinase;Nucleotide-binding;Phosphorylation;Serine/threonine-proteinkinase;Transferase,Serine/threonine-protein kinase SAPK10 (EC 2.7.1.37) (Osmotic stress/abscisic acid-activated protein kinase 10).	3e-70	GO_ID:22802	TAIR|gene:2174998 SPTR:Q39193 symbol:AT5G66880 [GO:0008372 "cellular component unknown" evidence=ND] [GO:0016301 "kinase activity" evidence=ISS] [GO:0004672 "protein kinase activity" evidence=TAS] [GO:0009738 "abscisic acid mediated signaling" evidence=TAS] InterPro:IPR000719 InterPro:IPR002290 InterPro:IPR008271 Pfam:PF00069 Prosite:PS00108 Prosite:PS00107 ProDom:PD000001 PROSITE:PS50011 SMART:S…	8e-70
Ljwgs_017525.1	4.2.4	Cell cycle [CLASS:04110] [PATH:hsa04110] [COG:COG0515]	ath:At5g08590	MAH20.15; serine/threonine protein kinase (ASK2) [EC:2.7.1.37] [KO:K00870]	2e-51	YDR477w_1	COG0515	3e-17	SAPKA_ORYSA	Abscisicacidsignalingpathway;ATP-binding;Kinase;Nucleotide-binding;Phosphorylation;Serine/threonine-proteinkinase;Transferase,Serine/threonine-protein kinase SAPK10 (EC 2.7.1.37) (Osmotic stress/abscisic acid-activated protein kinase 10).	3e-70	GO_ID:22802	TAIR|gene:2174998 SPTR:Q39193 symbol:AT5G66880 [GO:0008372 "cellular component unknown" evidence=ND] [GO:0016301 "kinase activity" evidence=ISS] [GO:0004672 "protein kinase activity" evidence=TAS] [GO:0009738 "abscisic acid mediated signaling" evidence=TAS] InterPro:IPR000719 InterPro:IPR002290 InterPro:IPR008271 Pfam:PF00069 Prosite:PS00108 Prosite:PS00107 ProDom:PD000001 PROSITE:PS50011 SMART:S…	8e-70
Ljwgs_017525.1	3.2.2.1	Protein kinase [EC:2.7.1.37]	ath:At5g08590	MAH20.15; serine/threonine protein kinase (ASK2) [EC:2.7.1.37] [KO:K00870]	2e-51	YDR477w_1	COG0515	3e-17	SAPKA_ORYSA	Abscisicacidsignalingpathway;ATP-binding;Kinase;Nucleotide-binding;Phosphorylation;Serine/threonine-proteinkinase;Transferase,Serine/threonine-protein kinase SAPK10 (EC 2.7.1.37) (Osmotic stress/abscisic acid-activated protein kinase 10).	3e-70	GO_ID:22802	TAIR|gene:2174998 SPTR:Q39193 symbol:AT5G66880 [GO:0008372 "cellular component unknown" evidence=ND] [GO:0016301 "kinase activity" evidence=ISS] [GO:0004672 "protein kinase activity" evidence=TAS] [GO:0009738 "abscisic acid mediated signaling" evidence=TAS] InterPro:IPR000719 InterPro:IPR002290 InterPro:IPR008271 Pfam:PF00069 Prosite:PS00108 Prosite:PS00107 ProDom:PD000001 PROSITE:PS50011 SMART:S…	8e-70
gi45622814	99.2	Unclassified without homolog
Ljwgs_074479.1.1	99.2	Unclassified without homolog
Ljwgs_071014.1.1	1.1.1.17	E4.1.1.1, pdc pyruvate decarboxylase [EC:4.1.1.1] [COG:COG0028] [GO:0004737]							PDC2_TOBAC	Decarboxylase;Flavoprotein;Lyase;Magnesium;Metal-binding;Multigenefamily;Thiaminepyrophosphate,Pyruvate decarboxylase isozyme 2 (EC 4.1.1.1) (PDC).	2e-10	GO_ID:35122	TAIR|gene:3438953 SPTR:O82647 symbol:AT4G33070.1 [GO:0008372 "cellular component unknown" evidence=ND] [GO:0004737 "pyruvate decarboxylase activity" evidence=ISS] InterPro:IPR000399 InterPro:IPR011766 Pfam:PF00205 Pfam:PF02776 InterPro:IPR012000 InterPro:IPR012001 PROSITE:PS00187 HSSP:P06169 InterPro:IPR012110 PIRSF:PIRSF036565 Pfam:PF02775 EMBL:AL161582 EMBL:AL031804 EMBL:AY070036 EMBL:AY122926 …	2e-09
Ljwgs_111612.1.1	99.2	Unclassified without homolog
gi15191714	99.2	Unclassified without homolog
Ljwgs_147057.1	1.5.13.4.1	E2.6.1.1A, aspB aspartate aminotransferase [COG:COG0436]	ath:At2g22250	T26C19.9; aminotransferase class I and II family protein [EC:2.6.1.1] [KO:K00812]	2e-11
Ljwgs_147057.1	1.10.16.3.1	E2.6.1.1A, aspB aspartate aminotransferase [COG:COG0436]	ath:At2g22250	T26C19.9; aminotransferase class I and II family protein [EC:2.6.1.1] [KO:K00812]	2e-11
Ljwgs_147057.1	1.5.10.13.1	E2.6.1.1A, aspB aspartate aminotransferase [COG:COG0436]	ath:At2g22250	T26C19.9; aminotransferase class I and II family protein [EC:2.6.1.1] [KO:K00812]	2e-11
Ljwgs_147057.1	1.5.2.1.1	E2.6.1.1A, aspB aspartate aminotransferase [COG:COG0436]	ath:At2g22250	T26C19.9; aminotransferase class I and II family protein [EC:2.6.1.1] [KO:K00812]	2e-11
Ljwgs_147057.1	1.10.8.1.1	E2.6.1.1A, aspB aspartate aminotransferase [COG:COG0436]	ath:At2g22250	T26C19.9; aminotransferase class I and II family protein [EC:2.6.1.1] [KO:K00812]	2e-11
Ljwgs_147057.1	1.5.12.1.1	E2.6.1.1A, aspB aspartate aminotransferase [COG:COG0436]	ath:At2g22250	T26C19.9; aminotransferase class I and II family protein [EC:2.6.1.1] [KO:K00812]	2e-11
Ljwgs_147057.1	1.5.15.22.1	E2.6.1.1A, aspB aspartate aminotransferase [COG:COG0436]	ath:At2g22250	T26C19.9; aminotransferase class I and II family protein [EC:2.6.1.1] [KO:K00812]	2e-11
Ljwgs_147057.1	1.5.1.10.1	E2.6.1.1A, aspB aspartate aminotransferase [COG:COG0436]	ath:At2g22250	T26C19.9; aminotransferase class I and II family protein [EC:2.6.1.1] [KO:K00812]	2e-11
Ljwgs_147057.1	1.2.4.14.1	E2.6.1.1A, aspB aspartate aminotransferase [COG:COG0436]	ath:At2g22250	T26C19.9; aminotransferase class I and II family protein [EC:2.6.1.1] [KO:K00812]	2e-11
Ljwgs_147057.1	1.5.5.10.1	E2.6.1.1A, aspB aspartate aminotransferase [COG:COG0436]	ath:At2g22250	T26C19.9; aminotransferase class I and II family protein [EC:2.6.1.1] [KO:K00812]	2e-11
Ljwgs_026045.1	1.1.6.27	E3.2.1.26, sacA beta-fructofuranosidase [EC:3.2.1.26] [COG:COG1621] [GO:0004564]	ath:At3g13790	MMM17.26; beta-fructosidase (BFRUCT1) / beta-fructofuranosidase / cell wall invertase [EC:3.2.1.26] [KO:K01193]	1e-46				INV1_PEA	Glycoprotein;Glycosidase;Hydrolase;Signal,Beta-fructofuranosidase, cell wall isozyme precursor (EC 3.2.1.26) (Sucrose hydrolase) (Acid invertase).	2e-74	GO_ID:9761	TAIR|gene:2091605 SPTR:Q43866 symbol:AT3G13790.1 [GO:0004553 "hydrolase activity, hydrolyzing O-glycosyl compounds" evidence=ISS] InterPro:IPR001362 Pfam:PF00251 SMART:SM00640 PROSITE:PS00609 EMBL:X74515 EMBL:AY045776 EMBL:AY079422 EMBL:X74514 PIR:S37212 SPTR:Q43866	3e-47
Ljwgs_026045.1	1.1.8.4	E3.2.1.26, sacA beta-fructofuranosidase [EC:3.2.1.26] [COG:COG1621] [GO:0004564]	ath:At3g13790	MMM17.26; beta-fructosidase (BFRUCT1) / beta-fructofuranosidase / cell wall invertase [EC:3.2.1.26] [KO:K01193]	1e-46				INV1_PEA	Glycoprotein;Glycosidase;Hydrolase;Signal,Beta-fructofuranosidase, cell wall isozyme precursor (EC 3.2.1.26) (Sucrose hydrolase) (Acid invertase).	2e-74	GO_ID:9761	TAIR|gene:2091605 SPTR:Q43866 symbol:AT3G13790.1 [GO:0004553 "hydrolase activity, hydrolyzing O-glycosyl compounds" evidence=ISS] InterPro:IPR001362 Pfam:PF00251 SMART:SM00640 PROSITE:PS00609 EMBL:X74515 EMBL:AY045776 EMBL:AY079422 EMBL:X74514 PIR:S37212 SPTR:Q43866	3e-47
Ljwgs_055050.1	99.2	Unclassified without homolog
Ljwgs_111287.1.1	99.2	Unclassified without homolog
Ljwgs_021746.1	2.3.2.5	SRP14 signal recognition particle, subunit SRP14	ath:At2g43640	F18O19.25; signal recognition particle 14 kDa family protein / SRP14 family protein [KO:K03104]	2e-23				SRP14_ARATH	RNA-binding;Signalrecognitionparticle,Signal recognition particle 14 kDa protein (SRP14).	9e-24
Ljwgs_136415.1.1	99.2	Unclassified without homolog
Ljwgs_012255.0.1	99.1.3.2.3621	RM16_BRANA							RM16_BRANA	Mitochondrion;Ribonucleoprotein;Ribosomalprotein,Mitochondrial 60S ribosomal protein L16.	4e-13
chr2.CM0120.40	99.1.3.2.2266	UPS1_ARATH							UPS1_ARATH	ATP-binding;Membrane;Nucleotide-binding;Transmembrane;Transport,Ureide permease 1 (AtUPS1).	5e-79	GO_ID:10476	TAIR|gene:2044213 SPTR:Q9ZPR7 symbol:ATUPS1 [GO:0015206 "allantoin transporter activity" evidence=IDA] [GO:0015720 "allantoin transport" evidence=IDA] InterPro:IPR009834 Pfam:PF07168 EMBL:AC006836 EMBL:AY085962 PIR:C84450 SPTR:Q9ZPR7	2e-79
chr2.CM0120.40	99.1.4.2387	GO_ID:10476							UPS1_ARATH	ATP-binding;Membrane;Nucleotide-binding;Transmembrane;Transport,Ureide permease 1 (AtUPS1).	5e-79	GO_ID:10476	TAIR|gene:2044213 SPTR:Q9ZPR7 symbol:ATUPS1 [GO:0015206 "allantoin transporter activity" evidence=IDA] [GO:0015720 "allantoin transport" evidence=IDA] InterPro:IPR009834 Pfam:PF07168 EMBL:AC006836 EMBL:AY085962 PIR:C84450 SPTR:Q9ZPR7	2e-79
chr1.BM1732.0.1	1.9.7.10	E3.4.19.9, GGH gamma-glutamyl hydrolase [EC:3.4.19.9] [GO:0008464]	ath:At1g78660	T30F21.1; gamma-glutamyl hydrolase, putative / gamma-Glu-X carboxypeptidase, putative / conjugase, putative [EC:3.4.19.9] [KO:K01307]	5e-27				GGH_ARATH	Hydrolase;Signal,Gamma-glutamyl hydrolase precursor (EC 3.4.19.9) (Gamma-Glu-X carboxypeptidase) (Conjugase) (GH).	1e-26	GO_ID:21199	TAIR|gene:2037582 SPTR:Q9SYL6 symbol:AT1G78660.1 [GO:0008464 "gamma-glutamyl hydrolase activity" evidence=ISS] InterPro:IPR000991 PRINTS:PR00096 PROSITE:PS00442 InterPro:IPR011702 InterPro:IPR011697 EMBL:AC007260 PIR:D96815 HSSP:Q92820 Pfam:PF07722 SPTR:Q9SYL6	1e-27
Ljwgs_111287.1.1	99.2	Unclassified without homolog
Ljwgs_000642.2	99.1.3.2.4014	M1010_ARATH							M1010_ARATH	Hypotheticalprotein;Mitochondrion,Hypothetical mitochondrial protein AtMg01010 (ORF118).	7e-16
Ljwgs_140208.1	99.2	Unclassified without homolog
Ljwgs_092681.1	4.1.1.2	[COG:COG0643 COG0784 COG0835] [GO:0000155 0000156 0004673]				sll1296_2	COG0784	4e-09	APRR5_ARATH	Coiledcoil;Nuclearprotein;Sensorytransduction;Transcription;Transcriptionregulation;Two-componentregulatorysystem,Two-component response regulator-like APRR5 (Pseudo-response regulator 5).	4e-46	GO_ID:27049	TAIR|gene:2044375 SPTR:Q8L500 symbol:AT2G46790.1 [GO:0007623 "circadian rhythm" evidence=TAS] [GO:0030528 "transcription regulator activity" evidence=TAS] InterPro:IPR001789 Pfam:PF00072 ProDom:PD000039 SMART:SM00448 PROSITE:PS50110 InterPro:IPR010402 Pfam:PF06203 PROSITE:PS51017 EMBL:AC005310 EMBL:AB046953 EMBL:AF272040 EMBL:AY099676 EMBL:AY128856 PIR:T02680 GeneFarm:4360 SPTR:Q8L500	3e-40
Ljwgs_092681.1	2.3.3.19	[COG:COG0784]				sll1296_2	COG0784	4e-09	APRR5_ARATH	Coiledcoil;Nuclearprotein;Sensorytransduction;Transcription;Transcriptionregulation;Two-componentregulatorysystem,Two-component response regulator-like APRR5 (Pseudo-response regulator 5).	4e-46	GO_ID:27049	TAIR|gene:2044375 SPTR:Q8L500 symbol:AT2G46790.1 [GO:0007623 "circadian rhythm" evidence=TAS] [GO:0030528 "transcription regulator activity" evidence=TAS] InterPro:IPR001789 Pfam:PF00072 ProDom:PD000039 SMART:SM00448 PROSITE:PS50110 InterPro:IPR010402 Pfam:PF06203 PROSITE:PS51017 EMBL:AC005310 EMBL:AB046953 EMBL:AF272040 EMBL:AY099676 EMBL:AY128856 PIR:T02680 GeneFarm:4360 SPTR:Q8L500	3e-40
Ljwgs_092681.1	2.3.3.23	PILL type IV pili sensor histidine kinase/response regulator [COG:COG0643 COG0784]				sll1296_2	COG0784	4e-09	APRR5_ARATH	Coiledcoil;Nuclearprotein;Sensorytransduction;Transcription;Transcriptionregulation;Two-componentregulatorysystem,Two-component response regulator-like APRR5 (Pseudo-response regulator 5).	4e-46	GO_ID:27049	TAIR|gene:2044375 SPTR:Q8L500 symbol:AT2G46790.1 [GO:0007623 "circadian rhythm" evidence=TAS] [GO:0030528 "transcription regulator activity" evidence=TAS] InterPro:IPR001789 Pfam:PF00072 ProDom:PD000039 SMART:SM00448 PROSITE:PS50110 InterPro:IPR010402 Pfam:PF06203 PROSITE:PS51017 EMBL:AC005310 EMBL:AB046953 EMBL:AF272040 EMBL:AY099676 EMBL:AY128856 PIR:T02680 GeneFarm:4360 SPTR:Q8L500	3e-40
Ljwgs_092681.1	3.2.1.2	Response regulator [GO:0000156] [COG:COG0784 COG2204 COG2197]				sll1296_2	COG0784	4e-09	APRR5_ARATH	Coiledcoil;Nuclearprotein;Sensorytransduction;Transcription;Transcriptionregulation;Two-componentregulatorysystem,Two-component response regulator-like APRR5 (Pseudo-response regulator 5).	4e-46	GO_ID:27049	TAIR|gene:2044375 SPTR:Q8L500 symbol:AT2G46790.1 [GO:0007623 "circadian rhythm" evidence=TAS] [GO:0030528 "transcription regulator activity" evidence=TAS] InterPro:IPR001789 Pfam:PF00072 ProDom:PD000039 SMART:SM00448 PROSITE:PS50110 InterPro:IPR010402 Pfam:PF06203 PROSITE:PS51017 EMBL:AC005310 EMBL:AB046953 EMBL:AF272040 EMBL:AY099676 EMBL:AY128856 PIR:T02680 GeneFarm:4360 SPTR:Q8L500	3e-40
chr4.CM0165.65	99.2	Unclassified without homolog
Ljwgs_044401.2	2.2.1.1.24	RP-S3e, RPS3 small subunit ribosomal protein S3e [COG:COG0092]	bme:BMEI0763	SSU ribosomal protein S3P [KO:K02982]	4e-18	mlr0300	COG0092	4e-17	RT03_PETHY	Mitochondrion;Ribonucleoprotein;Ribosomalprotein,Mitochondrial ribosomal protein S3.	2e-170	GO_ID:52624	TIGR_CMR|PSPTO0632 SPTR:Q889W5 symbol:PSPTO0632 "ribosomal protein S3" [GO:0003735 "structural constituent of ribosome" evidence=ISS] [GO:0006412 "protein biosynthesis" evidence=ISS] [GO:0009283 "cytosolic small ribosomal subunit (sensu Bacteria)" evidence=ISS] HAMAP:MF_01309 Interpro:IPR004087 Pfam:PF00013 InterPro:IPR001351 InterPro:IPR004044 InterPro:IPR008282 InterPro:IPR005704 Pfam:PF00189 P…	4e-13
Ljwgs_044401.2	2.2.1.1.3	RP-S3, rpsC small subunit ribosomal protein S3 [COG:COG0092]	bme:BMEI0763	SSU ribosomal protein S3P [KO:K02982]	4e-18	mlr0300	COG0092	4e-17	RT03_PETHY	Mitochondrion;Ribonucleoprotein;Ribosomalprotein,Mitochondrial ribosomal protein S3.	2e-170	GO_ID:52624	TIGR_CMR|PSPTO0632 SPTR:Q889W5 symbol:PSPTO0632 "ribosomal protein S3" [GO:0003735 "structural constituent of ribosome" evidence=ISS] [GO:0006412 "protein biosynthesis" evidence=ISS] [GO:0009283 "cytosolic small ribosomal subunit (sensu Bacteria)" evidence=ISS] HAMAP:MF_01309 Interpro:IPR004087 Pfam:PF00013 InterPro:IPR001351 InterPro:IPR004044 InterPro:IPR008282 InterPro:IPR005704 Pfam:PF00189 P…	4e-13
Ljwgs_115212.1.1	99.2	Unclassified without homolog
Ljwgs_105063.1.1	99.2	Unclassified without homolog
Ljwgs_148165.1	99.2	Unclassified without homolog
Ljwgs_147310.1	99.2	Unclassified without homolog
Ljwgs_119194.1	99.2	Unclassified without homolog
Ljwgs_125790.1.1	99.2	Unclassified without homolog
chr2.CM0249.74	99.1.3.1.42	EC 2.1.1.141							JMT_BRARP	Fattyacidbiosynthesis;Lipidsynthesis;Methyltransferase;Nuclearprotein;Oxylipinbiosynthesis;Transferase,Jasmonate O-methyltransferase (EC 2.1.1.141) (S-adenosyl-L- methionine:jasmonic acid carboxyl methyltransferase) (Floral nectary- specific protein 1).	6e-15	GO_ID:13064	TAIR|gene:2115399 SPTR:O23234 symbol:AT4G36470.1 [GO:0008757 "S-adenosylmethionine-dependent methyltransferase activity" evidence=ISS;IMP] [GO:0008372 "cellular component unknown" evidence=ND] [GO:0000004 "biological process unknown" evidence=ND] Pfam:PF03492 HSSP:Q9SPV4 InterPro:IPR005299 EMBL:AL161589 EMBL:Z99708 EMBL:BT014888 PIR:E85430 SPTR:O23234	4e-10
chr2.CM0249.74	99.1.4.5636	GO_ID:13064							JMT_BRARP	Fattyacidbiosynthesis;Lipidsynthesis;Methyltransferase;Nuclearprotein;Oxylipinbiosynthesis;Transferase,Jasmonate O-methyltransferase (EC 2.1.1.141) (S-adenosyl-L- methionine:jasmonic acid carboxyl methyltransferase) (Floral nectary- specific protein 1).	6e-15	GO_ID:13064	TAIR|gene:2115399 SPTR:O23234 symbol:AT4G36470.1 [GO:0008757 "S-adenosylmethionine-dependent methyltransferase activity" evidence=ISS;IMP] [GO:0008372 "cellular component unknown" evidence=ND] [GO:0000004 "biological process unknown" evidence=ND] Pfam:PF03492 HSSP:Q9SPV4 InterPro:IPR005299 EMBL:AL161589 EMBL:Z99708 EMBL:BT014888 PIR:E85430 SPTR:O23234	4e-10
Ljwgs_119194.1	99.2	Unclassified without homolog
Ljwgs_023783.1	99.2	Unclassified without homolog
