# Supplementary material for: Dissection of Symbiosis and Organ Development by Integrated Transcriptome Analysis of Lotus japonicus Mutant and Wild-Type Plants
Source: PLoS One. 2009 Aug 7;4(8):e6556. doi: 10.1371/journal.pone.0006556 (PMC2717213; doi:10.1371/journal.pone.0006556)
Supplement: Folder S5 — Fix-minus mutants (9.19 MB ZIP) [file pone.0006556.s013.zip › S5.FIX-MINUS MUTANTS copy/5.1.Fix_minus_Nodule_vs_Uninoclated_Root/5.1.2. Specific transcript analysis/5.1.2.2/5.1.2.2.abscisic acid.txt]

gi1370199	99.1.2.149	COG1100	ath:At2g17800	T17A5.14; Rac-like GTP-binding protein (ARAC1) (ATGP2) [KO:K07975]	4e-94	YLR229c	COG1100	1e-52	RAC1_LOTJA	GTP-binding;Lipoprotein;Membrane;Nucleotide-binding;Prenylation,RAC-like GTP binding protein RAC1.	8e-101	GO_ID:49151	TAIR|gene:2827915 SPTR:Q38902 symbol:ARAC1 [GO:0009738 "abscisic acid mediated signaling" evidence=TAS] [GO:0005525 "GTP binding" evidence=ISS] [GO:0005737 "cytoplasm" evidence=IDA] [GO:0005634 "nucleus" evidence=IDA] [GO:0009524 "phragmoplast" evidence=IDA] [GO:0005819 "spindle" evidence=IDA] [GO:0009734 "auxin mediated signaling pathway" evidence=IMP] InterPro:IPR001806 InterPro:IPR003578 Pfam:…	1e-94
gi1370199	99.1.4.287	GO_ID:49151	ath:At2g17800	T17A5.14; Rac-like GTP-binding protein (ARAC1) (ATGP2) [KO:K07975]	4e-94	YLR229c	COG1100	1e-52	RAC1_LOTJA	GTP-binding;Lipoprotein;Membrane;Nucleotide-binding;Prenylation,RAC-like GTP binding protein RAC1.	8e-101	GO_ID:49151	TAIR|gene:2827915 SPTR:Q38902 symbol:ARAC1 [GO:0009738 "abscisic acid mediated signaling" evidence=TAS] [GO:0005525 "GTP binding" evidence=ISS] [GO:0005737 "cytoplasm" evidence=IDA] [GO:0005634 "nucleus" evidence=IDA] [GO:0009524 "phragmoplast" evidence=IDA] [GO:0005819 "spindle" evidence=IDA] [GO:0009734 "auxin mediated signaling pathway" evidence=IMP] InterPro:IPR001806 InterPro:IPR003578 Pfam:…	1e-94
gi1370199	99.1.1.126	KO:K07975	ath:At2g17800	T17A5.14; Rac-like GTP-binding protein (ARAC1) (ATGP2) [KO:K07975]	4e-94	YLR229c	COG1100	1e-52	RAC1_LOTJA	GTP-binding;Lipoprotein;Membrane;Nucleotide-binding;Prenylation,RAC-like GTP binding protein RAC1.	8e-101	GO_ID:49151	TAIR|gene:2827915 SPTR:Q38902 symbol:ARAC1 [GO:0009738 "abscisic acid mediated signaling" evidence=TAS] [GO:0005525 "GTP binding" evidence=ISS] [GO:0005737 "cytoplasm" evidence=IDA] [GO:0005634 "nucleus" evidence=IDA] [GO:0009524 "phragmoplast" evidence=IDA] [GO:0005819 "spindle" evidence=IDA] [GO:0009734 "auxin mediated signaling pathway" evidence=IMP] InterPro:IPR001806 InterPro:IPR003578 Pfam:…	1e-94
gi1370199	99.1.3.2.3607	RAC1_LOTJA	ath:At2g17800	T17A5.14; Rac-like GTP-binding protein (ARAC1) (ATGP2) [KO:K07975]	4e-94	YLR229c	COG1100	1e-52	RAC1_LOTJA	GTP-binding;Lipoprotein;Membrane;Nucleotide-binding;Prenylation,RAC-like GTP binding protein RAC1.	8e-101	GO_ID:49151	TAIR|gene:2827915 SPTR:Q38902 symbol:ARAC1 [GO:0009738 "abscisic acid mediated signaling" evidence=TAS] [GO:0005525 "GTP binding" evidence=ISS] [GO:0005737 "cytoplasm" evidence=IDA] [GO:0005634 "nucleus" evidence=IDA] [GO:0009524 "phragmoplast" evidence=IDA] [GO:0005819 "spindle" evidence=IDA] [GO:0009734 "auxin mediated signaling pathway" evidence=IMP] InterPro:IPR001806 InterPro:IPR003578 Pfam:…	1e-94
Ljwgs_024983.1	99.1.2.149	COG1100	ath:At4g35020	F11I11.2; Rac-like GTP-binding protein (ARAC3) / Rho-like GTP-binding protein (ROP6) [KO:K07975]	3e-37	YLR229c	COG1100	9e-15	RAC1_LOTJA	GTP-binding;Lipoprotein;Membrane;Nucleotide-binding;Prenylation,RAC-like GTP binding protein RAC1.	1e-41	GO_ID:49151	TAIR|gene:2827915 SPTR:Q38902 symbol:ARAC1 [GO:0009738 "abscisic acid mediated signaling" evidence=TAS] [GO:0005525 "GTP binding" evidence=ISS] [GO:0005737 "cytoplasm" evidence=IDA] [GO:0005634 "nucleus" evidence=IDA] [GO:0009524 "phragmoplast" evidence=IDA] [GO:0005819 "spindle" evidence=IDA] [GO:0009734 "auxin mediated signaling pathway" evidence=IMP] InterPro:IPR001806 InterPro:IPR003578 Pfam:…	6e-38
Ljwgs_024983.1	99.1.4.287	GO_ID:49151	ath:At4g35020	F11I11.2; Rac-like GTP-binding protein (ARAC3) / Rho-like GTP-binding protein (ROP6) [KO:K07975]	3e-37	YLR229c	COG1100	9e-15	RAC1_LOTJA	GTP-binding;Lipoprotein;Membrane;Nucleotide-binding;Prenylation,RAC-like GTP binding protein RAC1.	1e-41	GO_ID:49151	TAIR|gene:2827915 SPTR:Q38902 symbol:ARAC1 [GO:0009738 "abscisic acid mediated signaling" evidence=TAS] [GO:0005525 "GTP binding" evidence=ISS] [GO:0005737 "cytoplasm" evidence=IDA] [GO:0005634 "nucleus" evidence=IDA] [GO:0009524 "phragmoplast" evidence=IDA] [GO:0005819 "spindle" evidence=IDA] [GO:0009734 "auxin mediated signaling pathway" evidence=IMP] InterPro:IPR001806 InterPro:IPR003578 Pfam:…	6e-38
Ljwgs_024983.1	99.1.1.126	KO:K07975	ath:At4g35020	F11I11.2; Rac-like GTP-binding protein (ARAC3) / Rho-like GTP-binding protein (ROP6) [KO:K07975]	3e-37	YLR229c	COG1100	9e-15	RAC1_LOTJA	GTP-binding;Lipoprotein;Membrane;Nucleotide-binding;Prenylation,RAC-like GTP binding protein RAC1.	1e-41	GO_ID:49151	TAIR|gene:2827915 SPTR:Q38902 symbol:ARAC1 [GO:0009738 "abscisic acid mediated signaling" evidence=TAS] [GO:0005525 "GTP binding" evidence=ISS] [GO:0005737 "cytoplasm" evidence=IDA] [GO:0005634 "nucleus" evidence=IDA] [GO:0009524 "phragmoplast" evidence=IDA] [GO:0005819 "spindle" evidence=IDA] [GO:0009734 "auxin mediated signaling pathway" evidence=IMP] InterPro:IPR001806 InterPro:IPR003578 Pfam:…	6e-38
Ljwgs_024983.1	99.1.3.2.3607	RAC1_LOTJA	ath:At4g35020	F11I11.2; Rac-like GTP-binding protein (ARAC3) / Rho-like GTP-binding protein (ROP6) [KO:K07975]	3e-37	YLR229c	COG1100	9e-15	RAC1_LOTJA	GTP-binding;Lipoprotein;Membrane;Nucleotide-binding;Prenylation,RAC-like GTP binding protein RAC1.	1e-41	GO_ID:49151	TAIR|gene:2827915 SPTR:Q38902 symbol:ARAC1 [GO:0009738 "abscisic acid mediated signaling" evidence=TAS] [GO:0005525 "GTP binding" evidence=ISS] [GO:0005737 "cytoplasm" evidence=IDA] [GO:0005634 "nucleus" evidence=IDA] [GO:0009524 "phragmoplast" evidence=IDA] [GO:0005819 "spindle" evidence=IDA] [GO:0009734 "auxin mediated signaling pathway" evidence=IMP] InterPro:IPR001806 InterPro:IPR003578 Pfam:…	6e-38
Ljwgs_017525.1	1.9.4.15	E2.7.1.- [EC:2.7.1.-] [COG:COG0515 COG1493]	ath:At5g08590	MAH20.15; serine/threonine protein kinase (ASK2) [EC:2.7.1.37] [KO:K00870]	2e-51	YDR477w_1	COG0515	3e-17	SAPKA_ORYSA	Abscisicacidsignalingpathway;ATP-binding;Kinase;Nucleotide-binding;Phosphorylation;Serine/threonine-proteinkinase;Transferase,Serine/threonine-protein kinase SAPK10 (EC 2.7.1.37) (Osmotic stress/abscisic acid-activated protein kinase 10).	3e-70	GO_ID:22802	TAIR|gene:2174998 SPTR:Q39193 symbol:AT5G66880 [GO:0008372 "cellular component unknown" evidence=ND] [GO:0016301 "kinase activity" evidence=ISS] [GO:0004672 "protein kinase activity" evidence=TAS] [GO:0009738 "abscisic acid mediated signaling" evidence=TAS] InterPro:IPR000719 InterPro:IPR002290 InterPro:IPR008271 Pfam:PF00069 Prosite:PS00108 Prosite:PS00107 ProDom:PD000001 PROSITE:PS50011 SMART:S…	8e-70
Ljwgs_017525.1	1.7.8.19	WAAY, rfaY lipopolysaccharide core biosynthesis protein RFAY [EC:2.7.-.-] [COG:COG0515]	ath:At5g08590	MAH20.15; serine/threonine protein kinase (ASK2) [EC:2.7.1.37] [KO:K00870]	2e-51	YDR477w_1	COG0515	3e-17	SAPKA_ORYSA	Abscisicacidsignalingpathway;ATP-binding;Kinase;Nucleotide-binding;Phosphorylation;Serine/threonine-proteinkinase;Transferase,Serine/threonine-protein kinase SAPK10 (EC 2.7.1.37) (Osmotic stress/abscisic acid-activated protein kinase 10).	3e-70	GO_ID:22802	TAIR|gene:2174998 SPTR:Q39193 symbol:AT5G66880 [GO:0008372 "cellular component unknown" evidence=ND] [GO:0016301 "kinase activity" evidence=ISS] [GO:0004672 "protein kinase activity" evidence=TAS] [GO:0009738 "abscisic acid mediated signaling" evidence=TAS] InterPro:IPR000719 InterPro:IPR002290 InterPro:IPR008271 Pfam:PF00069 Prosite:PS00108 Prosite:PS00107 ProDom:PD000001 PROSITE:PS50011 SMART:S…	8e-70
Ljwgs_017525.1	1.1.17.19	E2.7.1.- [EC:2.7.1.-] [COG:COG0515 COG1493]	ath:At5g08590	MAH20.15; serine/threonine protein kinase (ASK2) [EC:2.7.1.37] [KO:K00870]	2e-51	YDR477w_1	COG0515	3e-17	SAPKA_ORYSA	Abscisicacidsignalingpathway;ATP-binding;Kinase;Nucleotide-binding;Phosphorylation;Serine/threonine-proteinkinase;Transferase,Serine/threonine-protein kinase SAPK10 (EC 2.7.1.37) (Osmotic stress/abscisic acid-activated protein kinase 10).	3e-70	GO_ID:22802	TAIR|gene:2174998 SPTR:Q39193 symbol:AT5G66880 [GO:0008372 "cellular component unknown" evidence=ND] [GO:0016301 "kinase activity" evidence=ISS] [GO:0004672 "protein kinase activity" evidence=TAS] [GO:0009738 "abscisic acid mediated signaling" evidence=TAS] InterPro:IPR000719 InterPro:IPR002290 InterPro:IPR008271 Pfam:PF00069 Prosite:PS00108 Prosite:PS00107 ProDom:PD000001 PROSITE:PS50011 SMART:S…	8e-70
Ljwgs_017525.1	3.3.10.117	BMPR1 bone morphogenetic protein receptor, type I [EC:2.7.1.37]	ath:At5g08590	MAH20.15; serine/threonine protein kinase (ASK2) [EC:2.7.1.37] [KO:K00870]	2e-51	YDR477w_1	COG0515	3e-17	SAPKA_ORYSA	Abscisicacidsignalingpathway;ATP-binding;Kinase;Nucleotide-binding;Phosphorylation;Serine/threonine-proteinkinase;Transferase,Serine/threonine-protein kinase SAPK10 (EC 2.7.1.37) (Osmotic stress/abscisic acid-activated protein kinase 10).	3e-70	GO_ID:22802	TAIR|gene:2174998 SPTR:Q39193 symbol:AT5G66880 [GO:0008372 "cellular component unknown" evidence=ND] [GO:0016301 "kinase activity" evidence=ISS] [GO:0004672 "protein kinase activity" evidence=TAS] [GO:0009738 "abscisic acid mediated signaling" evidence=TAS] InterPro:IPR000719 InterPro:IPR002290 InterPro:IPR008271 Pfam:PF00069 Prosite:PS00108 Prosite:PS00107 ProDom:PD000001 PROSITE:PS50011 SMART:S…	8e-70
Ljwgs_017525.1	1.11.16.8	E2.7.1.- [EC:2.7.1.-] [COG:COG0515 COG1493]	ath:At5g08590	MAH20.15; serine/threonine protein kinase (ASK2) [EC:2.7.1.37] [KO:K00870]	2e-51	YDR477w_1	COG0515	3e-17	SAPKA_ORYSA	Abscisicacidsignalingpathway;ATP-binding;Kinase;Nucleotide-binding;Phosphorylation;Serine/threonine-proteinkinase;Transferase,Serine/threonine-protein kinase SAPK10 (EC 2.7.1.37) (Osmotic stress/abscisic acid-activated protein kinase 10).	3e-70	GO_ID:22802	TAIR|gene:2174998 SPTR:Q39193 symbol:AT5G66880 [GO:0008372 "cellular component unknown" evidence=ND] [GO:0016301 "kinase activity" evidence=ISS] [GO:0004672 "protein kinase activity" evidence=TAS] [GO:0009738 "abscisic acid mediated signaling" evidence=TAS] InterPro:IPR000719 InterPro:IPR002290 InterPro:IPR008271 Pfam:PF00069 Prosite:PS00108 Prosite:PS00107 ProDom:PD000001 PROSITE:PS50011 SMART:S…	8e-70
Ljwgs_017525.1	4.2.4	Cell cycle [CLASS:04110] [PATH:hsa04110] [COG:COG0515]	ath:At5g08590	MAH20.15; serine/threonine protein kinase (ASK2) [EC:2.7.1.37] [KO:K00870]	2e-51	YDR477w_1	COG0515	3e-17	SAPKA_ORYSA	Abscisicacidsignalingpathway;ATP-binding;Kinase;Nucleotide-binding;Phosphorylation;Serine/threonine-proteinkinase;Transferase,Serine/threonine-protein kinase SAPK10 (EC 2.7.1.37) (Osmotic stress/abscisic acid-activated protein kinase 10).	3e-70	GO_ID:22802	TAIR|gene:2174998 SPTR:Q39193 symbol:AT5G66880 [GO:0008372 "cellular component unknown" evidence=ND] [GO:0016301 "kinase activity" evidence=ISS] [GO:0004672 "protein kinase activity" evidence=TAS] [GO:0009738 "abscisic acid mediated signaling" evidence=TAS] InterPro:IPR000719 InterPro:IPR002290 InterPro:IPR008271 Pfam:PF00069 Prosite:PS00108 Prosite:PS00107 ProDom:PD000001 PROSITE:PS50011 SMART:S…	8e-70
Ljwgs_017525.1	3.2.2.1	Protein kinase [EC:2.7.1.37]	ath:At5g08590	MAH20.15; serine/threonine protein kinase (ASK2) [EC:2.7.1.37] [KO:K00870]	2e-51	YDR477w_1	COG0515	3e-17	SAPKA_ORYSA	Abscisicacidsignalingpathway;ATP-binding;Kinase;Nucleotide-binding;Phosphorylation;Serine/threonine-proteinkinase;Transferase,Serine/threonine-protein kinase SAPK10 (EC 2.7.1.37) (Osmotic stress/abscisic acid-activated protein kinase 10).	3e-70	GO_ID:22802	TAIR|gene:2174998 SPTR:Q39193 symbol:AT5G66880 [GO:0008372 "cellular component unknown" evidence=ND] [GO:0016301 "kinase activity" evidence=ISS] [GO:0004672 "protein kinase activity" evidence=TAS] [GO:0009738 "abscisic acid mediated signaling" evidence=TAS] InterPro:IPR000719 InterPro:IPR002290 InterPro:IPR008271 Pfam:PF00069 Prosite:PS00108 Prosite:PS00107 ProDom:PD000001 PROSITE:PS50011 SMART:S…	8e-70
