# Supplementary material for: Dissection of Symbiosis and Organ Development by Integrated Transcriptome Analysis of Lotus japonicus Mutant and Wild-Type Plants
Source: PLoS One. 2009 Aug 7;4(8):e6556. doi: 10.1371/journal.pone.0006556 (PMC2717213; doi:10.1371/journal.pone.0006556)
Supplement: Folder S5 — Fix-minus mutants (9.19 MB ZIP) [file pone.0006556.s013.zip › S5.FIX-MINUS MUTANTS copy/5.1.Fix_minus_Nodule_vs_Uninoclated_Root/5.1.2. Specific transcript analysis/5.1.2.2/5.1.2.2.auxin.txt]

gi1370199	99.1.2.149	COG1100	ath:At2g17800	T17A5.14; Rac-like GTP-binding protein (ARAC1) (ATGP2) [KO:K07975]	4e-94	YLR229c	COG1100	1e-52	RAC1_LOTJA	GTP-binding;Lipoprotein;Membrane;Nucleotide-binding;Prenylation,RAC-like GTP binding protein RAC1.	8e-101	GO_ID:49151	TAIR|gene:2827915 SPTR:Q38902 symbol:ARAC1 [GO:0009738 "abscisic acid mediated signaling" evidence=TAS] [GO:0005525 "GTP binding" evidence=ISS] [GO:0005737 "cytoplasm" evidence=IDA] [GO:0005634 "nucleus" evidence=IDA] [GO:0009524 "phragmoplast" evidence=IDA] [GO:0005819 "spindle" evidence=IDA] [GO:0009734 "auxin mediated signaling pathway" evidence=IMP] InterPro:IPR001806 InterPro:IPR003578 Pfam:…	1e-94
gi1370199	99.1.4.287	GO_ID:49151	ath:At2g17800	T17A5.14; Rac-like GTP-binding protein (ARAC1) (ATGP2) [KO:K07975]	4e-94	YLR229c	COG1100	1e-52	RAC1_LOTJA	GTP-binding;Lipoprotein;Membrane;Nucleotide-binding;Prenylation,RAC-like GTP binding protein RAC1.	8e-101	GO_ID:49151	TAIR|gene:2827915 SPTR:Q38902 symbol:ARAC1 [GO:0009738 "abscisic acid mediated signaling" evidence=TAS] [GO:0005525 "GTP binding" evidence=ISS] [GO:0005737 "cytoplasm" evidence=IDA] [GO:0005634 "nucleus" evidence=IDA] [GO:0009524 "phragmoplast" evidence=IDA] [GO:0005819 "spindle" evidence=IDA] [GO:0009734 "auxin mediated signaling pathway" evidence=IMP] InterPro:IPR001806 InterPro:IPR003578 Pfam:…	1e-94
gi1370199	99.1.1.126	KO:K07975	ath:At2g17800	T17A5.14; Rac-like GTP-binding protein (ARAC1) (ATGP2) [KO:K07975]	4e-94	YLR229c	COG1100	1e-52	RAC1_LOTJA	GTP-binding;Lipoprotein;Membrane;Nucleotide-binding;Prenylation,RAC-like GTP binding protein RAC1.	8e-101	GO_ID:49151	TAIR|gene:2827915 SPTR:Q38902 symbol:ARAC1 [GO:0009738 "abscisic acid mediated signaling" evidence=TAS] [GO:0005525 "GTP binding" evidence=ISS] [GO:0005737 "cytoplasm" evidence=IDA] [GO:0005634 "nucleus" evidence=IDA] [GO:0009524 "phragmoplast" evidence=IDA] [GO:0005819 "spindle" evidence=IDA] [GO:0009734 "auxin mediated signaling pathway" evidence=IMP] InterPro:IPR001806 InterPro:IPR003578 Pfam:…	1e-94
gi1370199	99.1.3.2.3607	RAC1_LOTJA	ath:At2g17800	T17A5.14; Rac-like GTP-binding protein (ARAC1) (ATGP2) [KO:K07975]	4e-94	YLR229c	COG1100	1e-52	RAC1_LOTJA	GTP-binding;Lipoprotein;Membrane;Nucleotide-binding;Prenylation,RAC-like GTP binding protein RAC1.	8e-101	GO_ID:49151	TAIR|gene:2827915 SPTR:Q38902 symbol:ARAC1 [GO:0009738 "abscisic acid mediated signaling" evidence=TAS] [GO:0005525 "GTP binding" evidence=ISS] [GO:0005737 "cytoplasm" evidence=IDA] [GO:0005634 "nucleus" evidence=IDA] [GO:0009524 "phragmoplast" evidence=IDA] [GO:0005819 "spindle" evidence=IDA] [GO:0009734 "auxin mediated signaling pathway" evidence=IMP] InterPro:IPR001806 InterPro:IPR003578 Pfam:…	1e-94
chr5.TM0389.14.1	99.1.3.2.1076	ARG7_PHAAU							ARG7_PHAAU	,Indole-3-acetic acid-induced protein ARG7.	8e-12	GO_ID:41455	TAIR|gene:2057970 SPTR:Q9SJK4 symbol:AT2G37030.1 [GO:0005554 "molecular function unknown" evidence=ND] [GO:0008372 "cellular component unknown" evidence=ND] [GO:0009733 "response to auxin stimulus" evidence=ISS] Pfam:PF02519 InterPro:IPR003676 EMBL:AC006922 PIR:F84787 SPTR:Q9SJK4	4e-27
chr5.TM0389.14.1	99.1.4.6107	GO_ID:41455							ARG7_PHAAU	,Indole-3-acetic acid-induced protein ARG7.	8e-12	GO_ID:41455	TAIR|gene:2057970 SPTR:Q9SJK4 symbol:AT2G37030.1 [GO:0005554 "molecular function unknown" evidence=ND] [GO:0008372 "cellular component unknown" evidence=ND] [GO:0009733 "response to auxin stimulus" evidence=ISS] Pfam:PF02519 InterPro:IPR003676 EMBL:AC006922 PIR:F84787 SPTR:Q9SJK4	4e-27
chr3.CM0216.118	99.1.4.208	GO_ID:6679							ARG7_PHAAU	,Indole-3-acetic acid-induced protein ARG7.	5e-11	GO_ID:6679	TAIR|gene:2035443 SPTR:Q9FXI2 symbol:AT1G19840.1 [GO:0005554 "molecular function unknown" evidence=ND] [GO:0009733 "response to auxin stimulus" evidence=ISS] Pfam:PF02519 InterPro:IPR003676 EMBL:AC007797 PIR:F86331 SPTR:Q9FXI2	2e-31
chr3.CM0216.118	99.1.3.2.1076	ARG7_PHAAU							ARG7_PHAAU	,Indole-3-acetic acid-induced protein ARG7.	5e-11	GO_ID:6679	TAIR|gene:2035443 SPTR:Q9FXI2 symbol:AT1G19840.1 [GO:0005554 "molecular function unknown" evidence=ND] [GO:0009733 "response to auxin stimulus" evidence=ISS] Pfam:PF02519 InterPro:IPR003676 EMBL:AC007797 PIR:F86331 SPTR:Q9FXI2	2e-31
Ljwgs_024983.1	99.1.2.149	COG1100	ath:At4g35020	F11I11.2; Rac-like GTP-binding protein (ARAC3) / Rho-like GTP-binding protein (ROP6) [KO:K07975]	3e-37	YLR229c	COG1100	9e-15	RAC1_LOTJA	GTP-binding;Lipoprotein;Membrane;Nucleotide-binding;Prenylation,RAC-like GTP binding protein RAC1.	1e-41	GO_ID:49151	TAIR|gene:2827915 SPTR:Q38902 symbol:ARAC1 [GO:0009738 "abscisic acid mediated signaling" evidence=TAS] [GO:0005525 "GTP binding" evidence=ISS] [GO:0005737 "cytoplasm" evidence=IDA] [GO:0005634 "nucleus" evidence=IDA] [GO:0009524 "phragmoplast" evidence=IDA] [GO:0005819 "spindle" evidence=IDA] [GO:0009734 "auxin mediated signaling pathway" evidence=IMP] InterPro:IPR001806 InterPro:IPR003578 Pfam:…	6e-38
Ljwgs_024983.1	99.1.4.287	GO_ID:49151	ath:At4g35020	F11I11.2; Rac-like GTP-binding protein (ARAC3) / Rho-like GTP-binding protein (ROP6) [KO:K07975]	3e-37	YLR229c	COG1100	9e-15	RAC1_LOTJA	GTP-binding;Lipoprotein;Membrane;Nucleotide-binding;Prenylation,RAC-like GTP binding protein RAC1.	1e-41	GO_ID:49151	TAIR|gene:2827915 SPTR:Q38902 symbol:ARAC1 [GO:0009738 "abscisic acid mediated signaling" evidence=TAS] [GO:0005525 "GTP binding" evidence=ISS] [GO:0005737 "cytoplasm" evidence=IDA] [GO:0005634 "nucleus" evidence=IDA] [GO:0009524 "phragmoplast" evidence=IDA] [GO:0005819 "spindle" evidence=IDA] [GO:0009734 "auxin mediated signaling pathway" evidence=IMP] InterPro:IPR001806 InterPro:IPR003578 Pfam:…	6e-38
Ljwgs_024983.1	99.1.1.126	KO:K07975	ath:At4g35020	F11I11.2; Rac-like GTP-binding protein (ARAC3) / Rho-like GTP-binding protein (ROP6) [KO:K07975]	3e-37	YLR229c	COG1100	9e-15	RAC1_LOTJA	GTP-binding;Lipoprotein;Membrane;Nucleotide-binding;Prenylation,RAC-like GTP binding protein RAC1.	1e-41	GO_ID:49151	TAIR|gene:2827915 SPTR:Q38902 symbol:ARAC1 [GO:0009738 "abscisic acid mediated signaling" evidence=TAS] [GO:0005525 "GTP binding" evidence=ISS] [GO:0005737 "cytoplasm" evidence=IDA] [GO:0005634 "nucleus" evidence=IDA] [GO:0009524 "phragmoplast" evidence=IDA] [GO:0005819 "spindle" evidence=IDA] [GO:0009734 "auxin mediated signaling pathway" evidence=IMP] InterPro:IPR001806 InterPro:IPR003578 Pfam:…	6e-38
Ljwgs_024983.1	99.1.3.2.3607	RAC1_LOTJA	ath:At4g35020	F11I11.2; Rac-like GTP-binding protein (ARAC3) / Rho-like GTP-binding protein (ROP6) [KO:K07975]	3e-37	YLR229c	COG1100	9e-15	RAC1_LOTJA	GTP-binding;Lipoprotein;Membrane;Nucleotide-binding;Prenylation,RAC-like GTP binding protein RAC1.	1e-41	GO_ID:49151	TAIR|gene:2827915 SPTR:Q38902 symbol:ARAC1 [GO:0009738 "abscisic acid mediated signaling" evidence=TAS] [GO:0005525 "GTP binding" evidence=ISS] [GO:0005737 "cytoplasm" evidence=IDA] [GO:0005634 "nucleus" evidence=IDA] [GO:0009524 "phragmoplast" evidence=IDA] [GO:0005819 "spindle" evidence=IDA] [GO:0009734 "auxin mediated signaling pathway" evidence=IMP] InterPro:IPR001806 InterPro:IPR003578 Pfam:…	6e-38
