# Supplementary material for: Dissection of Symbiosis and Organ Development by Integrated Transcriptome Analysis of Lotus japonicus Mutant and Wild-Type Plants
Source: PLoS One. 2009 Aug 7;4(8):e6556. doi: 10.1371/journal.pone.0006556 (PMC2717213; doi:10.1371/journal.pone.0006556)
Supplement: Folder S5 — Fix-minus mutants (9.19 MB ZIP) [file pone.0006556.s013.zip › S5.FIX-MINUS MUTANTS copy/5.1.Fix_minus_Nodule_vs_Uninoclated_Root/5.1.2. Specific transcript analysis/5.1.2.2/5.1.2.2.brassinosteroid.txt]

chr2.CM0249.36	1.11.14.4	E1.14.-.- [EC:1.14.-.-] [COG:COG2124]	ath:At2g32440	T32F6.4; ent-kaurenoic acid hydroxylase, putative / cytochrome P450, putative [EC:1.14.13.79] [KO:K04123]	1e-48	slr0574	COG2124	6e-36	C90C1_ARATH	Endoplasmicreticulum;Heme;Iron;Membrane;Metal-binding;Monooxygenase;Multigenefamily;Oxidoreductase;Transmembrane,Cytochrome P450 90C1 (EC 1.14.-.-) (ROTUNDIFOLIA3).	5e-168	GO_ID:48582	TAIR|gene:2091570 SPTR:Q94IA6 symbol:AT3G13730.1 [GO:0019825 "oxygen binding" evidence=ISS] [GO:0016132 "brassinosteroid biosynthesis" evidence=IMP] InterPro:IPR001128 Pfam:PF00067 InterPro:IPR002401 PRINTS:PR00463 PRINTS:PR00385 PROSITE:PS00086 EMBL:AB066286 EMBL:BT004084 EMBL:BT005093 SPTR:Q94IA6	3e-130
chr2.CM0249.36	1.10.3.12	E1.14.-.- [EC:1.14.-.-] [COG:COG2124]	ath:At2g32440	T32F6.4; ent-kaurenoic acid hydroxylase, putative / cytochrome P450, putative [EC:1.14.13.79] [KO:K04123]	1e-48	slr0574	COG2124	6e-36	C90C1_ARATH	Endoplasmicreticulum;Heme;Iron;Membrane;Metal-binding;Monooxygenase;Multigenefamily;Oxidoreductase;Transmembrane,Cytochrome P450 90C1 (EC 1.14.-.-) (ROTUNDIFOLIA3).	5e-168	GO_ID:48582	TAIR|gene:2091570 SPTR:Q94IA6 symbol:AT3G13730.1 [GO:0019825 "oxygen binding" evidence=ISS] [GO:0016132 "brassinosteroid biosynthesis" evidence=IMP] InterPro:IPR001128 Pfam:PF00067 InterPro:IPR002401 PRINTS:PR00463 PRINTS:PR00385 PROSITE:PS00086 EMBL:AB066286 EMBL:BT004084 EMBL:BT005093 SPTR:Q94IA6	3e-130
chr2.CM0249.36	1.10.6.12	E1.14.-.- [EC:1.14.-.-] [COG:COG2124]	ath:At2g32440	T32F6.4; ent-kaurenoic acid hydroxylase, putative / cytochrome P450, putative [EC:1.14.13.79] [KO:K04123]	1e-48	slr0574	COG2124	6e-36	C90C1_ARATH	Endoplasmicreticulum;Heme;Iron;Membrane;Metal-binding;Monooxygenase;Multigenefamily;Oxidoreductase;Transmembrane,Cytochrome P450 90C1 (EC 1.14.-.-) (ROTUNDIFOLIA3).	5e-168	GO_ID:48582	TAIR|gene:2091570 SPTR:Q94IA6 symbol:AT3G13730.1 [GO:0019825 "oxygen binding" evidence=ISS] [GO:0016132 "brassinosteroid biosynthesis" evidence=IMP] InterPro:IPR001128 Pfam:PF00067 InterPro:IPR002401 PRINTS:PR00463 PRINTS:PR00385 PROSITE:PS00086 EMBL:AB066286 EMBL:BT004084 EMBL:BT005093 SPTR:Q94IA6	3e-130
chr2.CM0249.36	1.3.3.23	E1.14.14.1 unspecific monooxygenase [EC:1.14.14.1] [COG:COG2124] [GO:0050381]	ath:At2g32440	T32F6.4; ent-kaurenoic acid hydroxylase, putative / cytochrome P450, putative [EC:1.14.13.79] [KO:K04123]	1e-48	slr0574	COG2124	6e-36	C90C1_ARATH	Endoplasmicreticulum;Heme;Iron;Membrane;Metal-binding;Monooxygenase;Multigenefamily;Oxidoreductase;Transmembrane,Cytochrome P450 90C1 (EC 1.14.-.-) (ROTUNDIFOLIA3).	5e-168	GO_ID:48582	TAIR|gene:2091570 SPTR:Q94IA6 symbol:AT3G13730.1 [GO:0019825 "oxygen binding" evidence=ISS] [GO:0016132 "brassinosteroid biosynthesis" evidence=IMP] InterPro:IPR001128 Pfam:PF00067 InterPro:IPR002401 PRINTS:PR00463 PRINTS:PR00385 PROSITE:PS00086 EMBL:AB066286 EMBL:BT004084 EMBL:BT005093 SPTR:Q94IA6	3e-130
chr2.CM0249.36	1.5.14.29	E1.14.14.1 unspecific monooxygenase [EC:1.14.14.1] [COG:COG2124] [GO:0050381]	ath:At2g32440	T32F6.4; ent-kaurenoic acid hydroxylase, putative / cytochrome P450, putative [EC:1.14.13.79] [KO:K04123]	1e-48	slr0574	COG2124	6e-36	C90C1_ARATH	Endoplasmicreticulum;Heme;Iron;Membrane;Metal-binding;Monooxygenase;Multigenefamily;Oxidoreductase;Transmembrane,Cytochrome P450 90C1 (EC 1.14.-.-) (ROTUNDIFOLIA3).	5e-168	GO_ID:48582	TAIR|gene:2091570 SPTR:Q94IA6 symbol:AT3G13730.1 [GO:0019825 "oxygen binding" evidence=ISS] [GO:0016132 "brassinosteroid biosynthesis" evidence=IMP] InterPro:IPR001128 Pfam:PF00067 InterPro:IPR002401 PRINTS:PR00463 PRINTS:PR00385 PROSITE:PS00086 EMBL:AB066286 EMBL:BT004084 EMBL:BT005093 SPTR:Q94IA6	3e-130
chr2.CM0249.36	1.1.7.13	E1.14.-.- [EC:1.14.-.-] [COG:COG2124]	ath:At2g32440	T32F6.4; ent-kaurenoic acid hydroxylase, putative / cytochrome P450, putative [EC:1.14.13.79] [KO:K04123]	1e-48	slr0574	COG2124	6e-36	C90C1_ARATH	Endoplasmicreticulum;Heme;Iron;Membrane;Metal-binding;Monooxygenase;Multigenefamily;Oxidoreductase;Transmembrane,Cytochrome P450 90C1 (EC 1.14.-.-) (ROTUNDIFOLIA3).	5e-168	GO_ID:48582	TAIR|gene:2091570 SPTR:Q94IA6 symbol:AT3G13730.1 [GO:0019825 "oxygen binding" evidence=ISS] [GO:0016132 "brassinosteroid biosynthesis" evidence=IMP] InterPro:IPR001128 Pfam:PF00067 InterPro:IPR002401 PRINTS:PR00463 PRINTS:PR00385 PROSITE:PS00086 EMBL:AB066286 EMBL:BT004084 EMBL:BT005093 SPTR:Q94IA6	3e-130
chr2.CM0249.36	1.10.4.4	E1.14.13.79 ent-kaurenoic acid hydroxylase [EC:1.14.13.79]	ath:At2g32440	T32F6.4; ent-kaurenoic acid hydroxylase, putative / cytochrome P450, putative [EC:1.14.13.79] [KO:K04123]	1e-48	slr0574	COG2124	6e-36	C90C1_ARATH	Endoplasmicreticulum;Heme;Iron;Membrane;Metal-binding;Monooxygenase;Multigenefamily;Oxidoreductase;Transmembrane,Cytochrome P450 90C1 (EC 1.14.-.-) (ROTUNDIFOLIA3).	5e-168	GO_ID:48582	TAIR|gene:2091570 SPTR:Q94IA6 symbol:AT3G13730.1 [GO:0019825 "oxygen binding" evidence=ISS] [GO:0016132 "brassinosteroid biosynthesis" evidence=IMP] InterPro:IPR001128 Pfam:PF00067 InterPro:IPR002401 PRINTS:PR00463 PRINTS:PR00385 PROSITE:PS00086 EMBL:AB066286 EMBL:BT004084 EMBL:BT005093 SPTR:Q94IA6	3e-130
chr2.CM0249.36	1.11.4.6	E1.14.-.- [EC:1.14.-.-] [COG:COG2124]	ath:At2g32440	T32F6.4; ent-kaurenoic acid hydroxylase, putative / cytochrome P450, putative [EC:1.14.13.79] [KO:K04123]	1e-48	slr0574	COG2124	6e-36	C90C1_ARATH	Endoplasmicreticulum;Heme;Iron;Membrane;Metal-binding;Monooxygenase;Multigenefamily;Oxidoreductase;Transmembrane,Cytochrome P450 90C1 (EC 1.14.-.-) (ROTUNDIFOLIA3).	5e-168	GO_ID:48582	TAIR|gene:2091570 SPTR:Q94IA6 symbol:AT3G13730.1 [GO:0019825 "oxygen binding" evidence=ISS] [GO:0016132 "brassinosteroid biosynthesis" evidence=IMP] InterPro:IPR001128 Pfam:PF00067 InterPro:IPR002401 PRINTS:PR00463 PRINTS:PR00385 PROSITE:PS00086 EMBL:AB066286 EMBL:BT004084 EMBL:BT005093 SPTR:Q94IA6	3e-130
chr2.CM0249.36	1.11.4.2	E1.14.14.1 unspecific monooxygenase [EC:1.14.14.1] [COG:COG2124] [GO:0050381]	ath:At2g32440	T32F6.4; ent-kaurenoic acid hydroxylase, putative / cytochrome P450, putative [EC:1.14.13.79] [KO:K04123]	1e-48	slr0574	COG2124	6e-36	C90C1_ARATH	Endoplasmicreticulum;Heme;Iron;Membrane;Metal-binding;Monooxygenase;Multigenefamily;Oxidoreductase;Transmembrane,Cytochrome P450 90C1 (EC 1.14.-.-) (ROTUNDIFOLIA3).	5e-168	GO_ID:48582	TAIR|gene:2091570 SPTR:Q94IA6 symbol:AT3G13730.1 [GO:0019825 "oxygen binding" evidence=ISS] [GO:0016132 "brassinosteroid biosynthesis" evidence=IMP] InterPro:IPR001128 Pfam:PF00067 InterPro:IPR002401 PRINTS:PR00463 PRINTS:PR00385 PROSITE:PS00086 EMBL:AB066286 EMBL:BT004084 EMBL:BT005093 SPTR:Q94IA6	3e-130
chr2.CM0249.36	1.11.14.4	E1.14.-.- [EC:1.14.-.-] [COG:COG2124]	ath:At2g32440	T32F6.4; ent-kaurenoic acid hydroxylase, putative / cytochrome P450, putative [EC:1.14.13.79] [KO:K04123]	1e-48	slr0574	COG2124	6e-36	C90C1_ARATH	Endoplasmicreticulum;Heme;Iron;Membrane;Metal-binding;Monooxygenase;Multigenefamily;Oxidoreductase;Transmembrane,Cytochrome P450 90C1 (EC 1.14.-.-) (ROTUNDIFOLIA3).	5e-168	GO_ID:48582	TAIR|gene:2091570 SPTR:Q94IA6 symbol:AT3G13730.1 [GO:0019825 "oxygen binding" evidence=ISS] [GO:0016132 "brassinosteroid biosynthesis" evidence=IMP] InterPro:IPR001128 Pfam:PF00067 InterPro:IPR002401 PRINTS:PR00463 PRINTS:PR00385 PROSITE:PS00086 EMBL:AB066286 EMBL:BT004084 EMBL:BT005093 SPTR:Q94IA6	3e-130
chr2.CM0249.36	1.10.3.12	E1.14.-.- [EC:1.14.-.-] [COG:COG2124]	ath:At2g32440	T32F6.4; ent-kaurenoic acid hydroxylase, putative / cytochrome P450, putative [EC:1.14.13.79] [KO:K04123]	1e-48	slr0574	COG2124	6e-36	C90C1_ARATH	Endoplasmicreticulum;Heme;Iron;Membrane;Metal-binding;Monooxygenase;Multigenefamily;Oxidoreductase;Transmembrane,Cytochrome P450 90C1 (EC 1.14.-.-) (ROTUNDIFOLIA3).	5e-168	GO_ID:48582	TAIR|gene:2091570 SPTR:Q94IA6 symbol:AT3G13730.1 [GO:0019825 "oxygen binding" evidence=ISS] [GO:0016132 "brassinosteroid biosynthesis" evidence=IMP] InterPro:IPR001128 Pfam:PF00067 InterPro:IPR002401 PRINTS:PR00463 PRINTS:PR00385 PROSITE:PS00086 EMBL:AB066286 EMBL:BT004084 EMBL:BT005093 SPTR:Q94IA6	3e-130
chr2.CM0249.36	1.10.6.12	E1.14.-.- [EC:1.14.-.-] [COG:COG2124]	ath:At2g32440	T32F6.4; ent-kaurenoic acid hydroxylase, putative / cytochrome P450, putative [EC:1.14.13.79] [KO:K04123]	1e-48	slr0574	COG2124	6e-36	C90C1_ARATH	Endoplasmicreticulum;Heme;Iron;Membrane;Metal-binding;Monooxygenase;Multigenefamily;Oxidoreductase;Transmembrane,Cytochrome P450 90C1 (EC 1.14.-.-) (ROTUNDIFOLIA3).	5e-168	GO_ID:48582	TAIR|gene:2091570 SPTR:Q94IA6 symbol:AT3G13730.1 [GO:0019825 "oxygen binding" evidence=ISS] [GO:0016132 "brassinosteroid biosynthesis" evidence=IMP] InterPro:IPR001128 Pfam:PF00067 InterPro:IPR002401 PRINTS:PR00463 PRINTS:PR00385 PROSITE:PS00086 EMBL:AB066286 EMBL:BT004084 EMBL:BT005093 SPTR:Q94IA6	3e-130
chr2.CM0249.36	1.3.3.23	E1.14.14.1 unspecific monooxygenase [EC:1.14.14.1] [COG:COG2124] [GO:0050381]	ath:At2g32440	T32F6.4; ent-kaurenoic acid hydroxylase, putative / cytochrome P450, putative [EC:1.14.13.79] [KO:K04123]	1e-48	slr0574	COG2124	6e-36	C90C1_ARATH	Endoplasmicreticulum;Heme;Iron;Membrane;Metal-binding;Monooxygenase;Multigenefamily;Oxidoreductase;Transmembrane,Cytochrome P450 90C1 (EC 1.14.-.-) (ROTUNDIFOLIA3).	5e-168	GO_ID:48582	TAIR|gene:2091570 SPTR:Q94IA6 symbol:AT3G13730.1 [GO:0019825 "oxygen binding" evidence=ISS] [GO:0016132 "brassinosteroid biosynthesis" evidence=IMP] InterPro:IPR001128 Pfam:PF00067 InterPro:IPR002401 PRINTS:PR00463 PRINTS:PR00385 PROSITE:PS00086 EMBL:AB066286 EMBL:BT004084 EMBL:BT005093 SPTR:Q94IA6	3e-130
chr2.CM0249.36	1.5.14.29	E1.14.14.1 unspecific monooxygenase [EC:1.14.14.1] [COG:COG2124] [GO:0050381]	ath:At2g32440	T32F6.4; ent-kaurenoic acid hydroxylase, putative / cytochrome P450, putative [EC:1.14.13.79] [KO:K04123]	1e-48	slr0574	COG2124	6e-36	C90C1_ARATH	Endoplasmicreticulum;Heme;Iron;Membrane;Metal-binding;Monooxygenase;Multigenefamily;Oxidoreductase;Transmembrane,Cytochrome P450 90C1 (EC 1.14.-.-) (ROTUNDIFOLIA3).	5e-168	GO_ID:48582	TAIR|gene:2091570 SPTR:Q94IA6 symbol:AT3G13730.1 [GO:0019825 "oxygen binding" evidence=ISS] [GO:0016132 "brassinosteroid biosynthesis" evidence=IMP] InterPro:IPR001128 Pfam:PF00067 InterPro:IPR002401 PRINTS:PR00463 PRINTS:PR00385 PROSITE:PS00086 EMBL:AB066286 EMBL:BT004084 EMBL:BT005093 SPTR:Q94IA6	3e-130
chr2.CM0249.36	1.1.7.13	E1.14.-.- [EC:1.14.-.-] [COG:COG2124]	ath:At2g32440	T32F6.4; ent-kaurenoic acid hydroxylase, putative / cytochrome P450, putative [EC:1.14.13.79] [KO:K04123]	1e-48	slr0574	COG2124	6e-36	C90C1_ARATH	Endoplasmicreticulum;Heme;Iron;Membrane;Metal-binding;Monooxygenase;Multigenefamily;Oxidoreductase;Transmembrane,Cytochrome P450 90C1 (EC 1.14.-.-) (ROTUNDIFOLIA3).	5e-168	GO_ID:48582	TAIR|gene:2091570 SPTR:Q94IA6 symbol:AT3G13730.1 [GO:0019825 "oxygen binding" evidence=ISS] [GO:0016132 "brassinosteroid biosynthesis" evidence=IMP] InterPro:IPR001128 Pfam:PF00067 InterPro:IPR002401 PRINTS:PR00463 PRINTS:PR00385 PROSITE:PS00086 EMBL:AB066286 EMBL:BT004084 EMBL:BT005093 SPTR:Q94IA6	3e-130
chr2.CM0249.36	1.10.4.4	E1.14.13.79 ent-kaurenoic acid hydroxylase [EC:1.14.13.79]	ath:At2g32440	T32F6.4; ent-kaurenoic acid hydroxylase, putative / cytochrome P450, putative [EC:1.14.13.79] [KO:K04123]	1e-48	slr0574	COG2124	6e-36	C90C1_ARATH	Endoplasmicreticulum;Heme;Iron;Membrane;Metal-binding;Monooxygenase;Multigenefamily;Oxidoreductase;Transmembrane,Cytochrome P450 90C1 (EC 1.14.-.-) (ROTUNDIFOLIA3).	5e-168	GO_ID:48582	TAIR|gene:2091570 SPTR:Q94IA6 symbol:AT3G13730.1 [GO:0019825 "oxygen binding" evidence=ISS] [GO:0016132 "brassinosteroid biosynthesis" evidence=IMP] InterPro:IPR001128 Pfam:PF00067 InterPro:IPR002401 PRINTS:PR00463 PRINTS:PR00385 PROSITE:PS00086 EMBL:AB066286 EMBL:BT004084 EMBL:BT005093 SPTR:Q94IA6	3e-130
chr2.CM0249.36	1.11.4.6	E1.14.-.- [EC:1.14.-.-] [COG:COG2124]	ath:At2g32440	T32F6.4; ent-kaurenoic acid hydroxylase, putative / cytochrome P450, putative [EC:1.14.13.79] [KO:K04123]	1e-48	slr0574	COG2124	6e-36	C90C1_ARATH	Endoplasmicreticulum;Heme;Iron;Membrane;Metal-binding;Monooxygenase;Multigenefamily;Oxidoreductase;Transmembrane,Cytochrome P450 90C1 (EC 1.14.-.-) (ROTUNDIFOLIA3).	5e-168	GO_ID:48582	TAIR|gene:2091570 SPTR:Q94IA6 symbol:AT3G13730.1 [GO:0019825 "oxygen binding" evidence=ISS] [GO:0016132 "brassinosteroid biosynthesis" evidence=IMP] InterPro:IPR001128 Pfam:PF00067 InterPro:IPR002401 PRINTS:PR00463 PRINTS:PR00385 PROSITE:PS00086 EMBL:AB066286 EMBL:BT004084 EMBL:BT005093 SPTR:Q94IA6	3e-130
chr2.CM0249.36	1.11.4.2	E1.14.14.1 unspecific monooxygenase [EC:1.14.14.1] [COG:COG2124] [GO:0050381]	ath:At2g32440	T32F6.4; ent-kaurenoic acid hydroxylase, putative / cytochrome P450, putative [EC:1.14.13.79] [KO:K04123]	1e-48	slr0574	COG2124	6e-36	C90C1_ARATH	Endoplasmicreticulum;Heme;Iron;Membrane;Metal-binding;Monooxygenase;Multigenefamily;Oxidoreductase;Transmembrane,Cytochrome P450 90C1 (EC 1.14.-.-) (ROTUNDIFOLIA3).	5e-168	GO_ID:48582	TAIR|gene:2091570 SPTR:Q94IA6 symbol:AT3G13730.1 [GO:0019825 "oxygen binding" evidence=ISS] [GO:0016132 "brassinosteroid biosynthesis" evidence=IMP] InterPro:IPR001128 Pfam:PF00067 InterPro:IPR002401 PRINTS:PR00463 PRINTS:PR00385 PROSITE:PS00086 EMBL:AB066286 EMBL:BT004084 EMBL:BT005093 SPTR:Q94IA6	3e-130
