# Supplementary material for: Dissection of Symbiosis and Organ Development by Integrated Transcriptome Analysis of Lotus japonicus Mutant and Wild-Type Plants
Source: PLoS One. 2009 Aug 7;4(8):e6556. doi: 10.1371/journal.pone.0006556 (PMC2717213; doi:10.1371/journal.pone.0006556)
Supplement: Folder S5 — Fix-minus mutants (9.19 MB ZIP) [file pone.0006556.s013.zip › S5.FIX-MINUS MUTANTS copy/5.1.Fix_minus_Nodule_vs_Uninoclated_Root/5.1.2. Specific transcript analysis/5.1.2.2/5.1.2.2.receptor.txt]

Ljwgs_017132.1	3.3.10.117	BMPR1 bone morphogenetic protein receptor, type I [EC:2.7.1.37]	ath:At5g02290	T1E22.50; protein kinase, putative [EC:2.7.1.37] [KO:K00870]	3e-19	YAR019c	COG0515	2e-09	CX32_ARATH	ATP-binding;Chloroplast;Kinase;Nucleotide-binding;Plastid;Serine/threonine-proteinkinase;Transferase;Transitpeptide,Probable serine/threonine-protein kinase Cx32, chloroplast precursor (EC 2.7.1.37).	6e-21	GO_ID:11200	TAIR|gene:2099940 SPTR:Q9M2S4 symbol:AT3G55550.1 [GO:0016301 "kinase activity" evidence=ISS] InterPro:IPR000719 InterPro:IPR008271 Pfam:PF00069 Prosite:PS00108 InterPro:IPR001220 InterPro:IPR000985 Prosite:PS00107 Pfam:PF00139 Pfam:PF00138 ProDom:PD000001 PROSITE:PS50011 HSSP:P05046 ProDom:PD000671 ProDom:PD000711 EMBL:AL132975 PIR:T47694 SPTR:Q9M2S4	2e-123
Ljwgs_050604.1	99.1.3.2.768	ZN363_HUMAN							ZN363_HUMAN	Metal-binding;Zinc;Zinc-finger,RING finger and CHY zinc finger domain containing protein 1 (Zinc finger protein 363) (CH-rich interacting match with PLAG1) (Androgen receptor N-terminal-interacting protein).	4e-31	GO_ID:16028	TAIR|gene:2180073 SPTR:Q8VZK0 symbol:AT5G18650.1 [GO:0005515 "protein binding" evidence=ISS] [GO:0008270 "zinc ion binding" evidence=ISS] InterPro:IPR001841 Pfam:PF00097 InterPro:IPR008913 Pfam:PF05495 PROSITE:PS50089 SMART:SM00184 EMBL:AY064060 EMBL:AY096370 SPTR:Q8VZK0	3e-67
Ljwgs_050604.1	99.1.4.5221	GO_ID:16028							ZN363_HUMAN	Metal-binding;Zinc;Zinc-finger,RING finger and CHY zinc finger domain containing protein 1 (Zinc finger protein 363) (CH-rich interacting match with PLAG1) (Androgen receptor N-terminal-interacting protein).	4e-31	GO_ID:16028	TAIR|gene:2180073 SPTR:Q8VZK0 symbol:AT5G18650.1 [GO:0005515 "protein binding" evidence=ISS] [GO:0008270 "zinc ion binding" evidence=ISS] InterPro:IPR001841 Pfam:PF00097 InterPro:IPR008913 Pfam:PF05495 PROSITE:PS50089 SMART:SM00184 EMBL:AY064060 EMBL:AY096370 SPTR:Q8VZK0	3e-67
Ljwgs_019245.1	3.3.10.117	BMPR1 bone morphogenetic protein receptor, type I [EC:2.7.1.37]	ath:At4g28490	F20O9.180; leucine-rich repeat transmembrane protein kinase, putative [EC:2.7.1.37] [KO:K00870]	6e-43				RLK5_ARATH	ATP-binding;Glycoprotein;Kinase;Leucine-richrepeat;Membrane;Nucleotide-binding;Phosphorylation;Repeat;Serine/threonine-proteinkinase;Signal;Transferase;Transmembrane,Receptor-like protein kinase 5 precursor (EC 2.7.1.37).	4e-43	GO_ID:19976	TAIR|gene:2044766 SPTR:O64757 symbol:AT2G34930.1 [GO:0005515 "protein binding" evidence=ISS;NAS] [GO:0007165 "signal transduction" evidence=IC] [GO:0006952 "defense response" evidence=ISS] [GO:0050832 "defense response to fungi" evidence=IMP] Pfam:PF00560 InterPro:IPR001611 InterPro:IPR007090 PRINTS:PR00019 HSSP:P07359 EMBL:AC004238 EMBL:AY063944 EMBL:AF325082 EMBL:AY117169 PIR:T00475 SPTR:O64757	3e-83
Ljwgs_086486.1	3.3.10.117	BMPR1 bone morphogenetic protein receptor, type I [EC:2.7.1.37]	ath:At5g03730	F17C15.150; SERINE/THREONINE-PROTEIN KINASE CTR1 [EC:2.7.1.37] [KO:K00870]	2e-13				CTR1_ARATH	ATP-binding;Ethylenesignalingpathway;Kinase;Nucleotide-binding;Serine/threonine-proteinkinase;Transferase,Serine/threonine-protein kinase CTR1 (EC 2.7.1.37).	9e-14	GO_ID:33206	TAIR|gene:2143008 SPTR:Q8S9K4 symbol:AT5G11850.1 [GO:0016301 "kinase activity" evidence=ISS] InterPro:IPR000719 InterPro:IPR008271 INTERPRO:IPR001245 Prosite:PS00108 Prosite:PS00107 PRINTS:PR00109 ProDom:PD000001 PROSITE:PS50011 HSSP:P08581 EMBL:AY075641 SPTR:Q8S9K4	2e-57
Ljwgs_015233.2	3.3.10.117	BMPR1 bone morphogenetic protein receptor, type I [EC:2.7.1.37]	ath:At4g28490	F20O9.180; leucine-rich repeat transmembrane protein kinase, putative [EC:2.7.1.37] [KO:K00870]	2e-09				PSKR_DAUCA	ATP-binding;Glycoprotein;Kinase;Leucine-richrepeat;Membrane;Nucleotide-binding;Receptor;Repeat;Serine/threonine-proteinkinase;Signal;Transferase;Transmembrane,Phytosulfokine receptor precursor (EC 2.7.1.37) (Phytosulfokine LRR receptor kinase).	6e-18	GO_ID:26540	TAIR|gene:2154708 SPTR:Q9FN37 symbol:AT5G53890.1 [GO:0004674 "protein serine/threonine kinase activity" evidence=ISS] [GO:0005524 "ATP binding" evidence=ISS] [GO:0006468 "protein amino acid phosphorylation" evidence=ISS] [GO:0007169 "transmembrane receptor protein tyrosine kinase signaling pathway" evidence=ISS] Pfam:PF00560 InterPro:IPR000719 InterPro:IPR008271 Pfam:PF00069 Prosite:PS00108 Inter…	2e-42
Ljwgs_015233.2	3.2.2.1	Protein kinase [EC:2.7.1.37]	ath:At4g28490	F20O9.180; leucine-rich repeat transmembrane protein kinase, putative [EC:2.7.1.37] [KO:K00870]	2e-09				PSKR_DAUCA	ATP-binding;Glycoprotein;Kinase;Leucine-richrepeat;Membrane;Nucleotide-binding;Receptor;Repeat;Serine/threonine-proteinkinase;Signal;Transferase;Transmembrane,Phytosulfokine receptor precursor (EC 2.7.1.37) (Phytosulfokine LRR receptor kinase).	6e-18	GO_ID:26540	TAIR|gene:2154708 SPTR:Q9FN37 symbol:AT5G53890.1 [GO:0004674 "protein serine/threonine kinase activity" evidence=ISS] [GO:0005524 "ATP binding" evidence=ISS] [GO:0006468 "protein amino acid phosphorylation" evidence=ISS] [GO:0007169 "transmembrane receptor protein tyrosine kinase signaling pathway" evidence=ISS] Pfam:PF00560 InterPro:IPR000719 InterPro:IPR008271 Pfam:PF00069 Prosite:PS00108 Inter…	2e-42
Ljwgs_017525.1	3.3.10.117	BMPR1 bone morphogenetic protein receptor, type I [EC:2.7.1.37]	ath:At5g08590	MAH20.15; serine/threonine protein kinase (ASK2) [EC:2.7.1.37] [KO:K00870]	2e-51	YDR477w_1	COG0515	3e-17	SAPKA_ORYSA	Abscisicacidsignalingpathway;ATP-binding;Kinase;Nucleotide-binding;Phosphorylation;Serine/threonine-proteinkinase;Transferase,Serine/threonine-protein kinase SAPK10 (EC 2.7.1.37) (Osmotic stress/abscisic acid-activated protein kinase 10).	3e-70	GO_ID:22802	TAIR|gene:2174998 SPTR:Q39193 symbol:AT5G66880 [GO:0008372 "cellular component unknown" evidence=ND] [GO:0016301 "kinase activity" evidence=ISS] [GO:0004672 "protein kinase activity" evidence=TAS] [GO:0009738 "abscisic acid mediated signaling" evidence=TAS] InterPro:IPR000719 InterPro:IPR002290 InterPro:IPR008271 Pfam:PF00069 Prosite:PS00108 Prosite:PS00107 ProDom:PD000001 PROSITE:PS50011 SMART:S…	8e-70
