# Supplementary material for: Dissection of Symbiosis and Organ Development by Integrated Transcriptome Analysis of Lotus japonicus Mutant and Wild-Type Plants
Source: PLoS One. 2009 Aug 7;4(8):e6556. doi: 10.1371/journal.pone.0006556 (PMC2717213; doi:10.1371/journal.pone.0006556)
Supplement: Folder S5 — Fix-minus mutants (9.19 MB ZIP) [file pone.0006556.s013.zip › S5.FIX-MINUS MUTANTS copy/5.1.Fix_minus_Nodule_vs_Uninoclated_Root/5.1.2. Specific transcript analysis/5.1.2.2/5.1.2.2.transcription factor.txt]

TM1471.8	99.1.3.2.1679	WRK30_ARATH							WRK30_ARATH	DNA-binding;Nuclearprotein;Transcription;Transcriptionregulation,Probable WRKY transcription factor 30 (WRKY DNA-binding protein 30).	2e-32
TM1519.20	99.1.4.474	GO_ID:25090										GO_ID:25090	TAIR|gene:2083759 SPTR:Q8GTS1 symbol:AT3G51960.1 [GO:0003700 "transcription factor activity" evidence=ISS] [GO:0003677 "DNA binding" evidence=ISS] [GO:0006355 "regulation of transcription, DNA-dependent" evidence=ISS] InterPro:IPR004827 InterPro:IPR011700 GO:GO:0005634 SMART:SM00338 PROSITE:PS50217 HSSP:P17676 Pfam:PF07716 EMBL:AK117629 EMBL:BT005422 SPTR:Q8GTS1	6e-31
chr2.CM0249.12.1	99.1.4.3046	GO_ID:856							STHY_ARATH	Metal-binding;Nuclearprotein;Repeat;Zinc;Zinc-finger,Putative salt tolerance-like protein At1g78600.	3e-24	GO_ID:856	TAIR|gene:2050129 SPTR:Q9SJU5 symbol:AT2G21320.1 [GO:0003700 "transcription factor activity" evidence=ISS] [GO:0045449 "regulation of transcription" evidence=TAS] [GO:0008270 "zinc ion binding" evidence=ISS] InterPro:IPR000315 InterPro:IPR002926 Pfam:PF00643 SMART:SM00336 PROSITE:PS50119 ProDom:PD007661 EMBL:AC006841 EMBL:AY060570 EMBL:AY125573 PIR:H84599 SPTR:Q9SJU5	4e-60
chr2.CM0249.12.1	99.1.3.2.119	STHY_ARATH							STHY_ARATH	Metal-binding;Nuclearprotein;Repeat;Zinc;Zinc-finger,Putative salt tolerance-like protein At1g78600.	3e-24	GO_ID:856	TAIR|gene:2050129 SPTR:Q9SJU5 symbol:AT2G21320.1 [GO:0003700 "transcription factor activity" evidence=ISS] [GO:0045449 "regulation of transcription" evidence=TAS] [GO:0008270 "zinc ion binding" evidence=ISS] InterPro:IPR000315 InterPro:IPR002926 Pfam:PF00643 SMART:SM00336 PROSITE:PS50119 ProDom:PD007661 EMBL:AC006841 EMBL:AY060570 EMBL:AY125573 PIR:H84599 SPTR:Q9SJU5	4e-60
Ljwgs_147666.1	2.1.2.33	MBF1 putative transcription factor [COG:COG1813]	ath:At3g24500	MOB24.13; ethylene-responsive transcriptional coactivator, putative [KO:K03627]	2e-26							GO_ID:12176	TAIR|gene:2091746 SPTR:Q9LV58 symbol:AT3G24500.1 [GO:0008372 "cellular component unknown" evidence=ND] [GO:0003700 "transcription factor activity" evidence=TAS] [GO:0009873 "ethylene mediated signaling pathway" evidence=TAS] [GO:0003677 "DNA binding" evidence=ISS] [GO:0003713 "transcription coactivator activity" evidence=ISS] [GO:0006350 "transcription" evidence=ISS] [GO:0009723 "response to ethy…	4e-27
Ljwgs_022797.1	99.1.4.6826	GO_ID:33904										GO_ID:33904	TAIR|gene:3692675 SPTR:Q94JL3 symbol:AT1G61660.1 [GO:0003700 "transcription factor activity" evidence=ISS] [GO:0003677 "DNA binding" evidence=ISS] Pfam:PF00010 InterPro:IPR001092 SMART:SM00353 PROSITE:PS50888 EMBL:AF380649 EMBL:AY113072 SPTR:Q94JL3	5e-25
Ljwgs_025508.1	99.1.4.5853	GO_ID:6368										GO_ID:6368	TAIR|gene:3440064 SPTR:O65408 symbol:B160 [GO:0000004 "biological process unknown" evidence=ND] [GO:0008372 "cellular component unknown" evidence=ND] [GO:0003700 "transcription factor activity" evidence=ISS] Pfam:PF02373 Interpro:IPR003347 SMART:SM00558 EMBL:AL031187 EMBL:AL161555 EMBL:AL022603 PIR:T05151 SPTR:O65408	9e-33
TM0949.17.2	2.4.3.74	HEPA ATP-dependent helicase HepA [COG:COG0553]	cho:Chro.80323	chromatin remodelling complex protein SNF2L [EC:3.6.1.3] [KO:K01509]	3e-13	YOR304w	COG0553	2e-12	ISW2_ORYSA	ATP-binding;Chromatinregulator;Coiledcoil;Helicase;Hydrolase;Nuclearprotein;Nucleotide-binding;Repeat,Putative chromatin remodelling complex ATPase chain (EC 3.6.1.-) (ISW2-like) (Sucrose nonfermenting protein 2 homolog).	2e-18	GO_ID:50595	UNIPROT|O60264 SPTR:O60264 symbol:SMCA5_HUMAN "SWI/SNF related matrix associated actin dependent regulator of chromatin subfamily A member 5" [GO:0003677 "DNA binding" evidence=IDA] [GO:0003702 "RNA polymerase II transcription factor activity" evidence=TAS] [GO:0004386 "helicase activity" evidence=TAS] [GO:0005524 "ATP binding" evidence=IDA] [GO:0016887 "ATPase activity" evidence=IDA] [GO:0042393…	3e-14
TM0949.17.2	1.4.1.60	E3.6.1.3 adenosinetriphosphatase [EC:3.6.1.3] [GO:0004003 0004004 0008026 0008094 0008186]	cho:Chro.80323	chromatin remodelling complex protein SNF2L [EC:3.6.1.3] [KO:K01509]	3e-13	YOR304w	COG0553	2e-12	ISW2_ORYSA	ATP-binding;Chromatinregulator;Coiledcoil;Helicase;Hydrolase;Nuclearprotein;Nucleotide-binding;Repeat,Putative chromatin remodelling complex ATPase chain (EC 3.6.1.-) (ISW2-like) (Sucrose nonfermenting protein 2 homolog).	2e-18	GO_ID:50595	UNIPROT|O60264 SPTR:O60264 symbol:SMCA5_HUMAN "SWI/SNF related matrix associated actin dependent regulator of chromatin subfamily A member 5" [GO:0003677 "DNA binding" evidence=IDA] [GO:0003702 "RNA polymerase II transcription factor activity" evidence=TAS] [GO:0004386 "helicase activity" evidence=TAS] [GO:0005524 "ATP binding" evidence=IDA] [GO:0016887 "ATPase activity" evidence=IDA] [GO:0042393…	3e-14
Ljwgs_095655.1	99.1.3.2.132	TINY_ARATH							TINY_ARATH	Activator;DNA-binding;Nuclearprotein;Transcription;Transcriptionregulation,Transcriptional factor TINY.	1e-19	GO_ID:48862	TAIR|gene:3442990 SPTR:Q9LYD3 symbol:AT5G11590.1 [GO:0003700 "transcription factor activity" evidence=ISS] [GO:0003677 "DNA binding" evidence=ISS] [GO:0005634 "nucleus" evidence=IC] [GO:0006355 "regulation of transcription, DNA-dependent" evidence=ISS] EMBL:AL163815 EMBL:AY560851 EMBL:AY940160 PIR:T48518 HSSP:O80337 GO:GO:0005634 InterPro:IPR001471 Pfam:PF00847 PRINTS:PR00367 ProDom:PD001423 SMAR…	2e-20
Ljwgs_095655.1	99.1.4.2996	GO_ID:48862							TINY_ARATH	Activator;DNA-binding;Nuclearprotein;Transcription;Transcriptionregulation,Transcriptional factor TINY.	1e-19	GO_ID:48862	TAIR|gene:3442990 SPTR:Q9LYD3 symbol:AT5G11590.1 [GO:0003700 "transcription factor activity" evidence=ISS] [GO:0003677 "DNA binding" evidence=ISS] [GO:0005634 "nucleus" evidence=IC] [GO:0006355 "regulation of transcription, DNA-dependent" evidence=ISS] EMBL:AL163815 EMBL:AY560851 EMBL:AY940160 PIR:T48518 HSSP:O80337 GO:GO:0005634 InterPro:IPR001471 Pfam:PF00847 PRINTS:PR00367 ProDom:PD001423 SMAR…	2e-20
Ljwgs_056509.1	99.1.4.2030	GO_ID:833										GO_ID:833	TAIR|gene:2175187 SPTR:Q9FKK2 symbol:AT5G60440.1 [GO:0003700 "transcription factor activity" evidence=ISS] [GO:0003677 "DNA binding" evidence=ISS] InterPro:IPR002100 Pfam:PF00319 GO:GO:0005634 GO:GO:0006350 PRINTS:PR00404 PROSITE:PS50066 HSSP:Q02078 SMART:SM00432 EMBL:AB011483 SPTR:Q9FKK2	2e-15
Ljwgs_092681.1	4.1.1.2	[COG:COG0643 COG0784 COG0835] [GO:0000155 0000156 0004673]				sll1296_2	COG0784	4e-09	APRR5_ARATH	Coiledcoil;Nuclearprotein;Sensorytransduction;Transcription;Transcriptionregulation;Two-componentregulatorysystem,Two-component response regulator-like APRR5 (Pseudo-response regulator 5).	4e-46	GO_ID:27049	TAIR|gene:2044375 SPTR:Q8L500 symbol:AT2G46790.1 [GO:0007623 "circadian rhythm" evidence=TAS] [GO:0030528 "transcription regulator activity" evidence=TAS] InterPro:IPR001789 Pfam:PF00072 ProDom:PD000039 SMART:SM00448 PROSITE:PS50110 InterPro:IPR010402 Pfam:PF06203 PROSITE:PS51017 EMBL:AC005310 EMBL:AB046953 EMBL:AF272040 EMBL:AY099676 EMBL:AY128856 PIR:T02680 GeneFarm:4360 SPTR:Q8L500	3e-40
Ljwgs_092681.1	2.3.3.19	[COG:COG0784]				sll1296_2	COG0784	4e-09	APRR5_ARATH	Coiledcoil;Nuclearprotein;Sensorytransduction;Transcription;Transcriptionregulation;Two-componentregulatorysystem,Two-component response regulator-like APRR5 (Pseudo-response regulator 5).	4e-46	GO_ID:27049	TAIR|gene:2044375 SPTR:Q8L500 symbol:AT2G46790.1 [GO:0007623 "circadian rhythm" evidence=TAS] [GO:0030528 "transcription regulator activity" evidence=TAS] InterPro:IPR001789 Pfam:PF00072 ProDom:PD000039 SMART:SM00448 PROSITE:PS50110 InterPro:IPR010402 Pfam:PF06203 PROSITE:PS51017 EMBL:AC005310 EMBL:AB046953 EMBL:AF272040 EMBL:AY099676 EMBL:AY128856 PIR:T02680 GeneFarm:4360 SPTR:Q8L500	3e-40
Ljwgs_092681.1	2.3.3.23	PILL type IV pili sensor histidine kinase/response regulator [COG:COG0643 COG0784]				sll1296_2	COG0784	4e-09	APRR5_ARATH	Coiledcoil;Nuclearprotein;Sensorytransduction;Transcription;Transcriptionregulation;Two-componentregulatorysystem,Two-component response regulator-like APRR5 (Pseudo-response regulator 5).	4e-46	GO_ID:27049	TAIR|gene:2044375 SPTR:Q8L500 symbol:AT2G46790.1 [GO:0007623 "circadian rhythm" evidence=TAS] [GO:0030528 "transcription regulator activity" evidence=TAS] InterPro:IPR001789 Pfam:PF00072 ProDom:PD000039 SMART:SM00448 PROSITE:PS50110 InterPro:IPR010402 Pfam:PF06203 PROSITE:PS51017 EMBL:AC005310 EMBL:AB046953 EMBL:AF272040 EMBL:AY099676 EMBL:AY128856 PIR:T02680 GeneFarm:4360 SPTR:Q8L500	3e-40
Ljwgs_092681.1	3.2.1.2	Response regulator [GO:0000156] [COG:COG0784 COG2204 COG2197]				sll1296_2	COG0784	4e-09	APRR5_ARATH	Coiledcoil;Nuclearprotein;Sensorytransduction;Transcription;Transcriptionregulation;Two-componentregulatorysystem,Two-component response regulator-like APRR5 (Pseudo-response regulator 5).	4e-46	GO_ID:27049	TAIR|gene:2044375 SPTR:Q8L500 symbol:AT2G46790.1 [GO:0007623 "circadian rhythm" evidence=TAS] [GO:0030528 "transcription regulator activity" evidence=TAS] InterPro:IPR001789 Pfam:PF00072 ProDom:PD000039 SMART:SM00448 PROSITE:PS50110 InterPro:IPR010402 Pfam:PF06203 PROSITE:PS51017 EMBL:AC005310 EMBL:AB046953 EMBL:AF272040 EMBL:AY099676 EMBL:AY128856 PIR:T02680 GeneFarm:4360 SPTR:Q8L500	3e-40
