# Supplementary material for: Dissection of Symbiosis and Organ Development by Integrated Transcriptome Analysis of Lotus japonicus Mutant and Wild-Type Plants
Source: PLoS One. 2009 Aug 7;4(8):e6556. doi: 10.1371/journal.pone.0006556 (PMC2717213; doi:10.1371/journal.pone.0006556)
Supplement: Folder S5 — Fix-minus mutants (9.19 MB ZIP) [file pone.0006556.s013.zip › S5.FIX-MINUS MUTANTS copy/5.1.Fix_minus_Nodule_vs_Uninoclated_Root/5.1.2. Specific transcript analysis/5.1.2.3/-5.1.2.3.ID list.txt]

		
	T33 - T21	T33 - T21
Ljwgs_051780.1_at	-3.101691471	0.001500843
Lj_ycf9_at	-2.447586802	0.023429016
Ljwgs_142458.1_at	-2.40272039	0.008859766
Ljwgs_062145.1_at	-2.310248649	0.01443845
CM0528.32.1_s_at	-2.147113384	0.039687817
CM0680.11.3_at	-1.999183147	0.046565637
CM0528.7_x_at	-1.98769584	0.010640109
chr1.CM0375.30.1_s_at	-1.938850169	0.000583132
Ljwgs_112008.1.1_s_at	-1.92186142	0.0410477
gi7614883_at	-1.822759198	0.037294866
Ljwgs_038273.1_at	-1.806317083	7.78E-05
Ljwgs_010085.1_s_at	-1.728632413	0.024337817
Lj_psbC_at	-1.692934563	0.028662013
chr5.CM0788.35_at	-1.688711473	0.017086441
Ljwgs_014606.1_at	-1.677609446	0.032859857
Ljwgs_141582.1.1_x_at	-1.642182359	0.017908977
Ljwgs_010532.1_s_at	-1.612552876	0.035566826
Ljwgs_074438.1_at	-1.608983439	0.041967962
Ljwgs_061141.1_at	-1.605216418	0.015256778
Ljwgs_141582.1.1_at	-1.600754405	0.01978633
Ljwgs_085482.1_x_at	-1.599324907	0.006909727
chr4.CM0026.12.1_at	-1.522814334	0.046458638
Ljwgs_043780.1_at	-1.520134567	0.005245982
Ljwgs_048615.1_x_at	-1.514287906	0.002780394
Ljwgs_019411.1_at	-1.510065638	0.018585118
TM0780.7_at	-1.504504538	0.000395551
gi7742704_at	-1.494563282	0.048792312
Ljwgs_028218.2_s_at	-1.49450224	0.016618475
Ljwgs_116563.1_s_at	-1.482633597	0.029232214
Ljwgs_060439.1_at	-1.478058236	0.007479178
Ljwgs_055321.2_at	-1.469669023	0.029042363
Ljwgs_035759.1_at	-1.468584341	0.045062805
Ljwgs_020632.1_at	-1.436531467	0.044874495
chr6.CM0066.10_at	-1.420020551	0.002643873
chr2.CM0011.24_at	-1.416498357	0.004710769
gi45406712_at	-1.414494297	0.021033029
Ljwgs_001094.0.1_s_at	-1.383052824	0.016475586
Ljwgs_082863.1_s_at	-1.362724234	0.021242648
Ljwgs_016883.3_at	-1.325240133	0.02808865
Ljwgs_080544.1_at	-1.321043551	0.013290149
Ljwgs_145244.1_s_at	-1.316535646	0.018129205
Ljwgs_101538.1_s_at	-1.314525472	0.01204718
Ljwgs_016388.2_at	-1.301047641	0.046786922
chr5.CM0040.60_at	-1.286727546	0.01417036
Ljwgs_115159.1.1_at	-1.282686723	0.032190163
TC11774_at	-1.273989786	0.004657995
Ljwgs_031543.1_at	-1.272057752	0.025721943
Ljwgs_013046.1_s_at	-1.267795709	0.008889555
Ljwgs_026394.1_at	-1.258490892	0.025165436
chr4.CM0044.59_at	-1.255255607	0.017249374
Ljwgs_019942.1.1_s_at	-1.194701106	0.032750688
TM1519.28.1_at	-1.171740631	0.032904969
gi7742049_at	-1.1702907	0.008873057
Ljwgs_147202.1_at	-1.165327206	0.015036631
gi7749973_at	-1.16523546	0.042507978
gi45624880_at	-1.161703912	0.010319859
Ljwgs_029131.1_at	-1.152902422	0.004462692
chr4.CM0026.17_at	-1.1403317	0.029264306
Ljwgs_018999.1_at	-1.130431039	0.023050952
chr3.TM0416.13.1_at	-1.119942749	0.013000572
TM0845.12_s_at	-1.112034224	0.002974261
Ljwgs_029575.1_at	-1.100028047	0.038660305
Ljwgs_019132.4.1_at	-1.076182425	0.025502755
Ljwgs_031920.1_at	-1.069888068	0.04540629
Ljwgs_063109.1_at	-1.065434929	0.008247627
Ljwgs_103362.1_at	-1.057981205	0.045237239
Ljwgs_033184.2_s_at	-1.054424411	0.019977687
Ljwgs_074426.1_at	-1.04478858	0.011667106
Ljwgs_018635.1_at	-1.041619414	0.037125061
Ljwgs_040777.1_at	-1.039522144	0.039909958
gi45355793_at	-1.039086802	0.005325058
chr4.CM0617.59_at	-1.033277834	0.004134287
chr2.TM0512.3_at	-1.031480793	0.017677242
Ljwgs_060329.1_at	-1.021838902	0.023285241
Ljwgs_090906.1_at	-1.02047449	0.031504489
Ljwgs_077079.1_at	-1.016391991	0.003935948
Ljwgs_048787.2_at	-1.014915711	0.041764221
chr1.TM0371.2_at	-1.014412087	0.009219945
Ljwgs_053362.2_at	-1.013223958	0.049137257
chr3.CM0241.66_s_at	-1.005194307	0.028975716
LjU15_at	-1.003114928	0.005331256
chr4.CM0288.35_at	1.004703409	0.002855465
Ljwgs_122487.1_at	1.014058532	0.024124416
Ljwgs_041152.1_at	1.015453992	0.041413773
chr4.CM0131.21_at	1.022476341	0.037421438
TM1372.12.1_at	1.025443243	0.001936555
Ljwgs_033380.1_at	1.026907465	0.032261784
gi45625085_at	1.033744063	0.000520896
Ljwgs_081237.1_s_at	1.034352613	0.018878632
Ljwgs_043358.2_at	1.042316928	0.001057332
chr1.CM0320.41_at	1.046878075	0.014922988
Ljwgs_012246.1_at	1.04720361	0.02530553
Ljwgs_066259.1_at	1.047231305	0.010506904
Ljwgs_120004.1_at	1.055645847	0.000259798
Ljwgs_056436.1_at	1.076533736	6.22E-05
Ljwgs_033311.1_at	1.080803275	0.027541195
Ljwgs_066152.1_at	1.082585567	0.005447753
Ljwgs_020611.1_at	1.082871503	0.000878767
Ljwgs_090201.1_s_at	1.083231839	0.024666245
Ljwgs_113218.1_s_at	1.085368666	0.000680203
Ljwgs_031107.1_at	1.086426929	0.004368581
Ljwgs_050210.1_x_at	1.094582227	0.049562051
Ljwgs_086794.2_at	1.097786322	0.035842367
Ljwgs_097321.1_x_at	1.101436195	0.04678035
Ljwgs_033980.1_at	1.10995281	0.013625065
chr3.CM0590.44_at	1.111521093	0.004032444
Ljwgs_072654.2_at	1.11265806	0.000400564
Ljwgs_038401.1_at	1.11817613	0.022368176
gi45630838_at	1.122251626	0.022220291
Ljwgs_035281.2_x_at	1.122796999	0.044964975
Ljwgs_031179.1_at	1.12856251	0.013325235
gi7774599_at	1.1314431	0.036412943
Ljwgs_072073.1_at	1.165351811	0.008284096
chr4.CM0229.12_at	1.18133692	0.004857931
chr4.CM0131.42_at	1.192012671	0.017580312
gi45623316_at	1.196880646	0.046873364
TM1372.12_at	1.204658468	0.001476503
Ljwgs_085456.1_at	1.206204148	0.000462867
Ljwgs_145690.1_at	1.207737917	0.031709466
Ljwgs_112265.1.1_at	1.208125692	0.000222968
chr4.CM0219.44_at	1.210486386	0.00055408
chr1.TM1666.7_at	1.215337208	0.003796024
Ljwgs_147043.1_s_at	1.223562779	0.00775515
gi45632262_at	1.235896708	3.25E-06
Ljwgs_047282.1_at	1.243660217	0.046760643
Lj-MIR169c_s_at	1.291731424	0.010258872
Ljwgs_037080.2_at	1.302895369	0.00474302
TM1226.8.1_at	1.324257363	0.005396042
Ljwgs_063948.1_at	1.359145928	0.016333317
chr2.CM0249.71.1_at	1.359382513	0.025825171
Ljwgs_064549.2_at	1.367150626	0.004281205
Ljwgs_004814.1_at	1.370658376	0.041396813
Ljwgs_083596.2_s_at	1.37103942	0.000423252
chr6.CM0738.19.1_at	1.37144635	0.042677071
Ljwgs_030452.1_at	1.427845622	0.038270962
Ljwgs_067540.1_at	1.436548988	0.011555794
Ljwgs_118890.1_s_at	1.443926651	0.01417036
Ljwgs_029300.1_at	1.469572816	0.000790642
Ljwgs_018378.1_at	1.471347857	0.000519825
gi13884230_at	1.476021828	0.0277951
Ljwgs_066937.1_at	1.511406107	0.009862722
Ljwgs_048392.1_at	1.5126697	0.025346676
chr3.CM0996.4_at	1.56014762	0.020576774
chr4.TM0851.2.2_at	1.562943554	0.000167914
Ljwgs_101338.1_x_at	1.574771782	0.044584745
TM1711.11_at	1.599754775	0.013884326
Ljwgs_056241.1_at	1.647821127	0.004231822
gi45631144_x_at	1.721428011	0.026215772
Ljwgs_024974.1_at	1.724394053	0.036879564
Ljwgs_017955.1.1_at	1.744824503	0.047472682
Ljwgs_083435.1_s_at	1.785862739	0.007316454
Ljwgs_025803.1_s_at	1.862550126	0.044394863
chr1.CM0064.61_s_at	1.963696337	0.041933243
TC18691_at	2.067859041	0.001370038
TM1036.11_at	2.278530912	0.02413432
chr6.TM0517.16_at	2.434950277	0.04070281
Ljwgs_056638.1_s_at	4.236546239	0.000182781
chr1.TM0221.11_at	4.528988691	3.71E-05
