# Supplementary material for: Dissection of Symbiosis and Organ Development by Integrated Transcriptome Analysis of Lotus japonicus Mutant and Wild-Type Plants
Source: PLoS One. 2009 Aug 7;4(8):e6556. doi: 10.1371/journal.pone.0006556 (PMC2717213; doi:10.1371/journal.pone.0006556)
Supplement: Folder S5 — Fix-minus mutants (9.19 MB ZIP) [file pone.0006556.s013.zip › S5.FIX-MINUS MUTANTS copy/5.1.Fix_minus_Nodule_vs_Uninoclated_Root/5.1.2. Specific transcript analysis/5.1.2.3/-5.1.2.3.ID-ANU.txt]

Identifier	BIN code	BIN name	BlastX KEGG Identifier	BlastX KEGG Description	BlastX KEGG E-value	BlastX COG Identifier	BlastX COG Description	BlastX COG E-value	BlastX Swiss-Prot Identifier	BlastX Swiss-Prot Description	BlastX Swiss-Prot E-value	BlastX Gene Ontology Identifier	BlastX Gene Ontology Description	BlastX Gene Ontology E-value
Ljwgs_051780.1	99.1.3.1.48	EC 2.4.1.121							IAAG_MAIZE	Directproteinsequencing;Glycosyltransferase;Transferase,Indole-3-acetate beta-glucosyltransferase (EC 2.4.1.121) (IAA-Glu synthetase) ((Uridine 5-diphosphate-glucose:indol-3-ylacetyl)-beta-D- glucosyl transferase).	3e-34	GO_ID:7567	TAIR|gene:2043948 SPTR:O22822 symbol:AT2G43820.1 [GO:0008372 "cellular component unknown" evidence=ND] [GO:0016757 "transferase activity, transferring glycosyl groups" evidence=ISS] [GO:0008194 "UDP-glycosyltransferase activity" evidence=ISS] [GO:0016758 "transferase activity, transferring hexosyl groups" evidence=ISS] InterPro:IPR002213 Pfam:PF00201 GO:GO:0008152 PROSITE:PS00375 EMBL:AC002333 EM…	1e-42
Ljwgs_051780.1	99.1.4.5399	GO_ID:7567							IAAG_MAIZE	Directproteinsequencing;Glycosyltransferase;Transferase,Indole-3-acetate beta-glucosyltransferase (EC 2.4.1.121) (IAA-Glu synthetase) ((Uridine 5-diphosphate-glucose:indol-3-ylacetyl)-beta-D- glucosyl transferase).	3e-34	GO_ID:7567	TAIR|gene:2043948 SPTR:O22822 symbol:AT2G43820.1 [GO:0008372 "cellular component unknown" evidence=ND] [GO:0016757 "transferase activity, transferring glycosyl groups" evidence=ISS] [GO:0008194 "UDP-glycosyltransferase activity" evidence=ISS] [GO:0016758 "transferase activity, transferring hexosyl groups" evidence=ISS] InterPro:IPR002213 Pfam:PF00201 GO:GO:0008152 PROSITE:PS00375 EMBL:AC002333 EM…	1e-42
Lj_ycf9	1.2.3.1.24	PSBZ photosystem II PsbZ protein	tel:tsr1967	ycf9; putative photosystem II PsbZ protein [KO:K02724]	2e-12				PSBZ_LOTJA	Chloroplast;Membrane;Photosynthesis;PhotosystemII;Plastid;Reactioncenter;Thylakoid;Transmembrane,Photosystem II reaction center Z protein.	2e-27
Ljwgs_142458.1	99.1.3.2.164	YCF68_MAIZE							YCF68_MAIZE	Chloroplast;Hypotheticalprotein;Plastid,Hypothetical 14 kDa protein ycf68 (ORF 134).	9e-32
Ljwgs_062145.1	3.1.4.10.1	TC.HSP70 heat shock protein 70, Hsp70 family	ath:At5g09590	F17I14.220; heat shock protein mtHsc70-2 (Hsc70-5) [KO:K03283]	3e-132	mll4757	COG0443	8e-103	HSP7M_PHAVU	ATP-binding;Heatshock;Mitochondrion;Multigenefamily;Nucleotide-binding;Transitpeptide,Heat shock 70 kDa protein, mitochondrial precursor.	1e-140	GO_ID:24223	TAIR|gene:2144800 SPTR:Q9LDZ0 symbol:AT5G09590.1 [GO:0005759 "mitochondrial matrix" evidence=TAS] [GO:0006457 "protein folding" evidence=TAS] [GO:0005739 "mitochondrion" evidence=IDA] [GO:0009408 "response to heat" evidence=IEP] Pfam:PF00012 Prosite:PS00297 Prosite:PS00329 Prosite:PS01036 InterPro:IPR001023 GO:GO:0005739 PRINTS:PR00301 ProDom:PD000089 HSSP:P04475 EMBL:AL353994 EMBL:AF217458 PIR:T…	8e-133
Ljwgs_062145.1	2.3.1.3.1	TC.HSP70 heat shock protein 70, Hsp70 family	ath:At5g09590	F17I14.220; heat shock protein mtHsc70-2 (Hsc70-5) [KO:K03283]	3e-132	mll4757	COG0443	8e-103	HSP7M_PHAVU	ATP-binding;Heatshock;Mitochondrion;Multigenefamily;Nucleotide-binding;Transitpeptide,Heat shock 70 kDa protein, mitochondrial precursor.	1e-140	GO_ID:24223	TAIR|gene:2144800 SPTR:Q9LDZ0 symbol:AT5G09590.1 [GO:0005759 "mitochondrial matrix" evidence=TAS] [GO:0006457 "protein folding" evidence=TAS] [GO:0005739 "mitochondrion" evidence=IDA] [GO:0009408 "response to heat" evidence=IEP] Pfam:PF00012 Prosite:PS00297 Prosite:PS00329 Prosite:PS01036 InterPro:IPR001023 GO:GO:0005739 PRINTS:PR00301 ProDom:PD000089 HSSP:P04475 EMBL:AL353994 EMBL:AF217458 PIR:T…	8e-133
Ljwgs_062145.1	3.2.2.121	TC.HSP70 heat shock protein 70, Hsp70 family [COG:COG0443] [TC:1.A.33]	ath:At5g09590	F17I14.220; heat shock protein mtHsc70-2 (Hsc70-5) [KO:K03283]	3e-132	mll4757	COG0443	8e-103	HSP7M_PHAVU	ATP-binding;Heatshock;Mitochondrion;Multigenefamily;Nucleotide-binding;Transitpeptide,Heat shock 70 kDa protein, mitochondrial precursor.	1e-140	GO_ID:24223	TAIR|gene:2144800 SPTR:Q9LDZ0 symbol:AT5G09590.1 [GO:0005759 "mitochondrial matrix" evidence=TAS] [GO:0006457 "protein folding" evidence=TAS] [GO:0005739 "mitochondrion" evidence=IDA] [GO:0009408 "response to heat" evidence=IEP] Pfam:PF00012 Prosite:PS00297 Prosite:PS00329 Prosite:PS01036 InterPro:IPR001023 GO:GO:0005739 PRINTS:PR00301 ProDom:PD000089 HSSP:P04475 EMBL:AL353994 EMBL:AF217458 PIR:T…	8e-133
CM0528.32.1	99.1.4.1451	GO_ID:25520	aci:ACIAD1626	putative outer membrane lipoprotein (lipocalin) [KO:K03098]	8e-25	PA5107	COG3040	2e-16	YR877_MIMIV	Signal;Transport,Putative lipocalin R877 precursor.	2e-15	GO_ID:25520	TAIR|gene:2155830 SPTR:Q9FGT8 symbol:AT5G58070.1 [GO:0008372 "cellular component unknown" evidence=ND] [GO:0005215 "transporter activity" evidence=ISS] [GO:0006810 "transport" evidence=ISS] InterPro:IPR002345 InterPro:IPR002446 GO:GO:0006810 PROSITE:PS00213 GO:GO:0009507 EMBL:AB024029 EMBL:AY062789 EMBL:AY081612 PRINTS:PR01171 SPTR:Q9FGT8	8e-67
CM0528.32.1	99.1.1.134	KO:K03098	aci:ACIAD1626	putative outer membrane lipoprotein (lipocalin) [KO:K03098]	8e-25	PA5107	COG3040	2e-16	YR877_MIMIV	Signal;Transport,Putative lipocalin R877 precursor.	2e-15	GO_ID:25520	TAIR|gene:2155830 SPTR:Q9FGT8 symbol:AT5G58070.1 [GO:0008372 "cellular component unknown" evidence=ND] [GO:0005215 "transporter activity" evidence=ISS] [GO:0006810 "transport" evidence=ISS] InterPro:IPR002345 InterPro:IPR002446 GO:GO:0006810 PROSITE:PS00213 GO:GO:0009507 EMBL:AB024029 EMBL:AY062789 EMBL:AY081612 PRINTS:PR01171 SPTR:Q9FGT8	8e-67
CM0528.32.1	99.1.3.2.3287	YR877_MIMIV	aci:ACIAD1626	putative outer membrane lipoprotein (lipocalin) [KO:K03098]	8e-25	PA5107	COG3040	2e-16	YR877_MIMIV	Signal;Transport,Putative lipocalin R877 precursor.	2e-15	GO_ID:25520	TAIR|gene:2155830 SPTR:Q9FGT8 symbol:AT5G58070.1 [GO:0008372 "cellular component unknown" evidence=ND] [GO:0005215 "transporter activity" evidence=ISS] [GO:0006810 "transport" evidence=ISS] InterPro:IPR002345 InterPro:IPR002446 GO:GO:0006810 PROSITE:PS00213 GO:GO:0009507 EMBL:AB024029 EMBL:AY062789 EMBL:AY081612 PRINTS:PR01171 SPTR:Q9FGT8	8e-67
CM0528.32.1	99.1.2.101	COG3040	aci:ACIAD1626	putative outer membrane lipoprotein (lipocalin) [KO:K03098]	8e-25	PA5107	COG3040	2e-16	YR877_MIMIV	Signal;Transport,Putative lipocalin R877 precursor.	2e-15	GO_ID:25520	TAIR|gene:2155830 SPTR:Q9FGT8 symbol:AT5G58070.1 [GO:0008372 "cellular component unknown" evidence=ND] [GO:0005215 "transporter activity" evidence=ISS] [GO:0006810 "transport" evidence=ISS] InterPro:IPR002345 InterPro:IPR002446 GO:GO:0006810 PROSITE:PS00213 GO:GO:0009507 EMBL:AB024029 EMBL:AY062789 EMBL:AY081612 PRINTS:PR01171 SPTR:Q9FGT8	8e-67
CM0680.11.3	99.1.4.8560	GO_ID:40810										GO_ID:40810	TAIR|gene:2049866 SPTR:Q9ZUT8 symbol:AT2G37280.1 [GO:0042626 "ATPase activity, coupled to transmembrane movement of substances" evidence=ISS] InterPro:IPR003593 InterPro:IPR003439 Pfam:PF00005 InterPro:IPR000412 Pfam:PF01061 SMART:SM00382 ProDom:PD000006 PROSITE:PS50893 EMBL:AC005896 EMBL:BK001004 PIR:G84790 SPTR:Q9ZUT8	7e-25
CM0528.7	99.1.4.2936	GO_ID:47048										GO_ID:47048	TAIR|gene:2121059 SPTR:Q9SZL8 symbol:AT4G38180.1 [GO:0005554 "molecular function unknown" evidence=ND] [GO:0008372 "cellular component unknown" evidence=ND] [GO:0009639 "response to red or far red light" evidence=ISS] Pfam:PF03101 INTERPRO:IPR004330 InterPro:IPR007527 Pfam:PF04434 PROSITE:PS50966 InterPro:IPR006564 SMART:SM00575 EMBL:AL035538 EMBL:AL161593 EMBL:AY136457 PIR:T05645 SPTR:Q9SZL8	2e-11
chr1.CM0375.30.1	99.1.4.6430	GO_ID:41149										GO_ID:41149	TAIR|gene:2035700 SPTR:Q9C889 symbol:AT1G55190.1 [GO:0008372 "cellular component unknown" evidence=ND] Interpro:IPR004895 Pfam:PF03208 EMBL:AC027034 EMBL:BT004089 EMBL:BT005098 EMBL:AY086167 PIR:F96593 SPTR:Q9C889	2e-20
Ljwgs_112008.1.1	99.2	Unclassified without homolog
gi7614883	99.2	Unclassified without homolog
Ljwgs_038273.1	99.1.4.1730	GO_ID:15783										GO_ID:15783	TAIR|gene:2165335 SPTR:Q9FLI7 symbol:AT5G51720.1 [GO:0005554 "molecular function unknown" evidence=ND] [GO:0000004 "biological process unknown" evidence=ND] [GO:0008372 "cellular component unknown" evidence=ND] EMBL:AB010074 EMBL:AY057716 EMBL:AF372888 SPTR:Q9FLI7	4e-11
Ljwgs_010085.1	99.2	Unclassified without homolog
Lj_psbC	1.2.3.1.3	PSBC photosystem II PsbC protein	ath:ArthCp018	photosystem II 44 kDa protein [KO:K02705]	0				PSBC_LOTJA	Chlorophyll;Chloroplast;Chromophore;Membrane;Photosynthesis;PhotosystemII;Plastid;Thylakoid;Transmembrane,Photosystem II 44 kDa reaction center protein (P6 protein) (CP43).	0	GO_ID:34573	UNIPROT|P09193 SPTR:P09193 symbol:PSBC_SYNY3 [GO:0030096 "photosystem II (sensu Cyanobacteria)" evidence=IDA] InterPro:IPR000932 InterPro:IPR005869 Pfam:PF00421 EMBL:BA000022 EMBL:M21538 EMBL:X07018 SMR:P09193 TIGRFAMs:TIGR01153 SPTR:P09193	0
chr5.CM0788.35	1.11.14.4	E1.14.-.- [EC:1.14.-.-] [COG:COG2124]	cal:orf19.7512	ALK3; n-alkane inducible cytochrome P- 450 [EC:1.14.14.1] [KO:K00493]	1e-31	VNG0422G	COG2124	2e-27	C94A2_VICSA	Endoplasmicreticulum;Heme;Iron;Membrane;Metal-binding;Monooxygenase;Multigenefamily;Oxidoreductase;Transmembrane,Cytochrome P450 94A2 (EC 1.14.-.-) (P450-dependent fatty acid omega- hydroxylase).	0	GO_ID:42022	TAIR|gene:2167370 SPTR:Q9FMV7 symbol:AT5G63450.1 [GO:0019825 "oxygen binding" evidence=ISS] InterPro:IPR001128 Pfam:PF00067 InterPro:IPR002401 PRINTS:PR00463 PRINTS:PR00385 EMBL:AB007649 SPTR:Q9FMV7	8e-117
chr5.CM0788.35	1.10.3.12	E1.14.-.- [EC:1.14.-.-] [COG:COG2124]	cal:orf19.7512	ALK3; n-alkane inducible cytochrome P- 450 [EC:1.14.14.1] [KO:K00493]	1e-31	VNG0422G	COG2124	2e-27	C94A2_VICSA	Endoplasmicreticulum;Heme;Iron;Membrane;Metal-binding;Monooxygenase;Multigenefamily;Oxidoreductase;Transmembrane,Cytochrome P450 94A2 (EC 1.14.-.-) (P450-dependent fatty acid omega- hydroxylase).	0	GO_ID:42022	TAIR|gene:2167370 SPTR:Q9FMV7 symbol:AT5G63450.1 [GO:0019825 "oxygen binding" evidence=ISS] InterPro:IPR001128 Pfam:PF00067 InterPro:IPR002401 PRINTS:PR00463 PRINTS:PR00385 EMBL:AB007649 SPTR:Q9FMV7	8e-117
chr5.CM0788.35	1.10.6.12	E1.14.-.- [EC:1.14.-.-] [COG:COG2124]	cal:orf19.7512	ALK3; n-alkane inducible cytochrome P- 450 [EC:1.14.14.1] [KO:K00493]	1e-31	VNG0422G	COG2124	2e-27	C94A2_VICSA	Endoplasmicreticulum;Heme;Iron;Membrane;Metal-binding;Monooxygenase;Multigenefamily;Oxidoreductase;Transmembrane,Cytochrome P450 94A2 (EC 1.14.-.-) (P450-dependent fatty acid omega- hydroxylase).	0	GO_ID:42022	TAIR|gene:2167370 SPTR:Q9FMV7 symbol:AT5G63450.1 [GO:0019825 "oxygen binding" evidence=ISS] InterPro:IPR001128 Pfam:PF00067 InterPro:IPR002401 PRINTS:PR00463 PRINTS:PR00385 EMBL:AB007649 SPTR:Q9FMV7	8e-117
chr5.CM0788.35	1.3.3.23	E1.14.14.1 unspecific monooxygenase [EC:1.14.14.1] [COG:COG2124] [GO:0050381]	cal:orf19.7512	ALK3; n-alkane inducible cytochrome P- 450 [EC:1.14.14.1] [KO:K00493]	1e-31	VNG0422G	COG2124	2e-27	C94A2_VICSA	Endoplasmicreticulum;Heme;Iron;Membrane;Metal-binding;Monooxygenase;Multigenefamily;Oxidoreductase;Transmembrane,Cytochrome P450 94A2 (EC 1.14.-.-) (P450-dependent fatty acid omega- hydroxylase).	0	GO_ID:42022	TAIR|gene:2167370 SPTR:Q9FMV7 symbol:AT5G63450.1 [GO:0019825 "oxygen binding" evidence=ISS] InterPro:IPR001128 Pfam:PF00067 InterPro:IPR002401 PRINTS:PR00463 PRINTS:PR00385 EMBL:AB007649 SPTR:Q9FMV7	8e-117
chr5.CM0788.35	1.1.7.13	E1.14.-.- [EC:1.14.-.-] [COG:COG2124]	cal:orf19.7512	ALK3; n-alkane inducible cytochrome P- 450 [EC:1.14.14.1] [KO:K00493]	1e-31	VNG0422G	COG2124	2e-27	C94A2_VICSA	Endoplasmicreticulum;Heme;Iron;Membrane;Metal-binding;Monooxygenase;Multigenefamily;Oxidoreductase;Transmembrane,Cytochrome P450 94A2 (EC 1.14.-.-) (P450-dependent fatty acid omega- hydroxylase).	0	GO_ID:42022	TAIR|gene:2167370 SPTR:Q9FMV7 symbol:AT5G63450.1 [GO:0019825 "oxygen binding" evidence=ISS] InterPro:IPR001128 Pfam:PF00067 InterPro:IPR002401 PRINTS:PR00463 PRINTS:PR00385 EMBL:AB007649 SPTR:Q9FMV7	8e-117
chr5.CM0788.35	1.5.14.29	E1.14.14.1 unspecific monooxygenase [EC:1.14.14.1] [COG:COG2124] [GO:0050381]	cal:orf19.7512	ALK3; n-alkane inducible cytochrome P- 450 [EC:1.14.14.1] [KO:K00493]	1e-31	VNG0422G	COG2124	2e-27	C94A2_VICSA	Endoplasmicreticulum;Heme;Iron;Membrane;Metal-binding;Monooxygenase;Multigenefamily;Oxidoreductase;Transmembrane,Cytochrome P450 94A2 (EC 1.14.-.-) (P450-dependent fatty acid omega- hydroxylase).	0	GO_ID:42022	TAIR|gene:2167370 SPTR:Q9FMV7 symbol:AT5G63450.1 [GO:0019825 "oxygen binding" evidence=ISS] InterPro:IPR001128 Pfam:PF00067 InterPro:IPR002401 PRINTS:PR00463 PRINTS:PR00385 EMBL:AB007649 SPTR:Q9FMV7	8e-117
chr5.CM0788.35	1.11.4.6	E1.14.-.- [EC:1.14.-.-] [COG:COG2124]	cal:orf19.7512	ALK3; n-alkane inducible cytochrome P- 450 [EC:1.14.14.1] [KO:K00493]	1e-31	VNG0422G	COG2124	2e-27	C94A2_VICSA	Endoplasmicreticulum;Heme;Iron;Membrane;Metal-binding;Monooxygenase;Multigenefamily;Oxidoreductase;Transmembrane,Cytochrome P450 94A2 (EC 1.14.-.-) (P450-dependent fatty acid omega- hydroxylase).	0	GO_ID:42022	TAIR|gene:2167370 SPTR:Q9FMV7 symbol:AT5G63450.1 [GO:0019825 "oxygen binding" evidence=ISS] InterPro:IPR001128 Pfam:PF00067 InterPro:IPR002401 PRINTS:PR00463 PRINTS:PR00385 EMBL:AB007649 SPTR:Q9FMV7	8e-117
chr5.CM0788.35	1.11.4.2	E1.14.14.1 unspecific monooxygenase [EC:1.14.14.1] [COG:COG2124] [GO:0050381]	cal:orf19.7512	ALK3; n-alkane inducible cytochrome P- 450 [EC:1.14.14.1] [KO:K00493]	1e-31	VNG0422G	COG2124	2e-27	C94A2_VICSA	Endoplasmicreticulum;Heme;Iron;Membrane;Metal-binding;Monooxygenase;Multigenefamily;Oxidoreductase;Transmembrane,Cytochrome P450 94A2 (EC 1.14.-.-) (P450-dependent fatty acid omega- hydroxylase).	0	GO_ID:42022	TAIR|gene:2167370 SPTR:Q9FMV7 symbol:AT5G63450.1 [GO:0019825 "oxygen binding" evidence=ISS] InterPro:IPR001128 Pfam:PF00067 InterPro:IPR002401 PRINTS:PR00463 PRINTS:PR00385 EMBL:AB007649 SPTR:Q9FMV7	8e-117
Ljwgs_014606.1	99.2	Unclassified without homolog
Ljwgs_141582.1.1	99.1.4.1362	GO_ID:17405										GO_ID:17405	TAIR|gene:2120952 SPTR:Q9SZK5 symbol:AT4G38050.1 [GO:0015646 "permease activity" evidence=ISS] [GO:0016020 "membrane" evidence=ISS] Pfam:Pf00860 InterPro:IPR006043 GO:GO:0006810 GO:GO:0016020 EMBL:AL161592 EMBL:AL035538 PIR:T05632 SPTR:Q9SZK5	2e-17
Ljwgs_010532.1	1.1.8.56	E2.4.1.12 cellulose synthase (UDP-forming) [EC:2.4.1.12] [COG:COG1215] [GO:0016760] [CAZy:GT2]							CESA7_ARATH	3D-structure;Cellwall;Cellulosebiosynthesis;Coiledcoil;Glycoprotein;Glycosyltransferase;Membrane;Metal-binding;Transferase;Transmembrane;Zinc;Zinc-finger,Cellulose synthase A catalytic subunit 7 [UDP-forming] (EC 2.4.1.12) (AtCesA-7) (Irregular xylem protein 3) (AtIRX3).	2e-99	GO_ID:21079	TAIR|gene:2178934 SPTR:Q9SWW6 symbol:AT5G17420.1 [GO:0005886 "plasma membrane" evidence=TAS] [GO:0009834 "secondary cell wall biosynthesis (sensu Magnoliophyta)" evidence=IMP] [GO:0016759 "cellulose synthase activity" evidence=IMP] [GO:0030244 "cellulose biosynthesis" evidence=IMP] InterPro:IPR001841 InterPro:IPR005150 Pfam:PF03552 PROSITE:PS50089 SMART:SM00184 GO:GO:0016020 EMBL:AL391142 EMBL:AF…	9e-100
Ljwgs_074438.1	99.2	Unclassified without homolog
Ljwgs_061141.1	99.1.4.635	GO_ID:30314										GO_ID:30314	TAIR|gene:2123756 SPTR:Q8RXH2 symbol:AT4G32910 [GO:0000004 "biological process unknown" evidence=ND] [GO:0008372 "cellular component unknown" evidence=ND] InterPro:IPR001395 PROSITE:PS00063 EMBL:AY081256 InterPro:IPR011502 Pfam:PF07575 SPTR:Q8RXH2	7e-19
Ljwgs_141582.1.1	99.1.4.1362	GO_ID:17405										GO_ID:17405	TAIR|gene:2120952 SPTR:Q9SZK5 symbol:AT4G38050.1 [GO:0015646 "permease activity" evidence=ISS] [GO:0016020 "membrane" evidence=ISS] Pfam:Pf00860 InterPro:IPR006043 GO:GO:0006810 GO:GO:0016020 EMBL:AL161592 EMBL:AL035538 PIR:T05632 SPTR:Q9SZK5	2e-17
Ljwgs_085482.1	2.4.3.152	K07497 putative transposase [COG:COG2801]	spo:SPAC9.04	retrotransposable element tf2 155 kd protein [KO:K07497]	4e-09				RT23_SCHPO	Completeproteome;Transposableelement,Retrotransposable element Tf2 155 kDa protein type 3.	2e-09	GO_ID:39222	TAIR|gene:3700592 SPTR:Q9LHM4 symbol:AT3G11970.1 [GO:0003964 "RNA-directed DNA polymerase activity" evidence=ISS] InterPro:IPR000953 Pfam:PF00385 InterPro:IPR001584 InterPro:IPR000477 InterPro:IPR001969 InterPro:IPR005162 Pfam:PF00665 Pfam:PF00078 GO:GO:0005634 GO:GO:0000785 SMART:SM00298 PROSITE:PS50013 PROSITE:PS00141 Pfam:PF03732 EMBL:AP002040 EMBL:AC069473 SPTR:Q9LHM4	7e-24
Ljwgs_085482.1	2.4.3.9	E2.7.7.49 RNA-directed DNA polymerase [EC:2.7.7.49] [COG:COG3344] [GO:0003721 0003964]	spo:SPAC9.04	retrotransposable element tf2 155 kd protein [KO:K07497]	4e-09				RT23_SCHPO	Completeproteome;Transposableelement,Retrotransposable element Tf2 155 kDa protein type 3.	2e-09	GO_ID:39222	TAIR|gene:3700592 SPTR:Q9LHM4 symbol:AT3G11970.1 [GO:0003964 "RNA-directed DNA polymerase activity" evidence=ISS] InterPro:IPR000953 Pfam:PF00385 InterPro:IPR001584 InterPro:IPR000477 InterPro:IPR001969 InterPro:IPR005162 Pfam:PF00665 Pfam:PF00078 GO:GO:0005634 GO:GO:0000785 SMART:SM00298 PROSITE:PS50013 PROSITE:PS00141 Pfam:PF03732 EMBL:AP002040 EMBL:AC069473 SPTR:Q9LHM4	7e-24
chr4.CM0026.12.1	99.1.4.18	GO_ID:746										GO_ID:746	TAIR|gene:2123677 SPTR:Q9M0I7 symbol:AT4G28200.1 [GO:0005554 "molecular function unknown" evidence=ND] InterPro:IPR003107 GO:GO:0005622 SMART:SM00386 EMBL:AL161572 EMBL:AY072310 EMBL:BT008394 PIR:T09036 SPTR:Q9M0I7	4e-27
Ljwgs_043780.1	99.1.3.2.1819	RNUT1_CHICK							RNUT1_CHICK	Nuclearprotein;RNA-binding;Transport,RNA U transporter 1 (Snurportin-1).	2e-33	GO_ID:8795	ZFIN|ZDB-GENE-030131-3464 SPTR:Q6P5J9 symbol:rnut1 "RNA, U transporter 1" [GO:0008372 "cellular component unknown" evidence=ND] [GO:0005554 "molecular function unknown" evidence=ND] [GO:0000004 "biological process unknown" evidence=ND] ZFIN:ZDB-GENE-030131-3464 EMBL:BC062858 SPTR:Q6P5J9	6e-34
Ljwgs_043780.1	99.1.4.1220	GO_ID:8795							RNUT1_CHICK	Nuclearprotein;RNA-binding;Transport,RNA U transporter 1 (Snurportin-1).	2e-33	GO_ID:8795	ZFIN|ZDB-GENE-030131-3464 SPTR:Q6P5J9 symbol:rnut1 "RNA, U transporter 1" [GO:0008372 "cellular component unknown" evidence=ND] [GO:0005554 "molecular function unknown" evidence=ND] [GO:0000004 "biological process unknown" evidence=ND] ZFIN:ZDB-GENE-030131-3464 EMBL:BC062858 SPTR:Q6P5J9	6e-34
Ljwgs_048615.1	99.2	Unclassified without homolog
Ljwgs_019411.1	99.2	Unclassified without homolog
TM0780.7	99.1.3.2.2344	TT12_ARATH							TT12_ARATH	Flavonoidbiosynthesis;Membrane;Repeat;Transmembrane;Transport;Vacuole,TRANSPARENT TESTA 12 protein.	2e-35	GO_ID:38343	TAIR|gene:2089954 SPTR:Q9LVD9 symbol:AT3G21690.1 [GO:0005215 "transporter activity" evidence=ISS] [GO:0015297 "antiporter activity" evidence=ISS] [GO:0016020 "membrane" evidence=ISS] InterPro:IPR002528 Pfam:PF01554 GO:GO:0016020 TIGRFAMs:TIGR00797 EMBL:AB019232 EMBL:BT015408 SPTR:Q9LVD9	2e-55
TM0780.7	99.1.4.4296	GO_ID:38343							TT12_ARATH	Flavonoidbiosynthesis;Membrane;Repeat;Transmembrane;Transport;Vacuole,TRANSPARENT TESTA 12 protein.	2e-35	GO_ID:38343	TAIR|gene:2089954 SPTR:Q9LVD9 symbol:AT3G21690.1 [GO:0005215 "transporter activity" evidence=ISS] [GO:0015297 "antiporter activity" evidence=ISS] [GO:0016020 "membrane" evidence=ISS] InterPro:IPR002528 Pfam:PF01554 GO:GO:0016020 TIGRFAMs:TIGR00797 EMBL:AB019232 EMBL:BT015408 SPTR:Q9LVD9	2e-55
gi7742704	99.2	Unclassified without homolog
Ljwgs_028218.2	3.2.2.120	E2.5.1.18, gst glutathione S-transferase [EC:2.5.1.18] [COG:COG0625] [GO:0004364]	ath:At3g43800	T28A8.90; glutathione S-transferase, putative [EC:2.5.1.18] [KO:K00799]	4e-34				GSTX4_TOBAC	Auxinsignalingpathway;Multigenefamily;Transferase,Probable glutathione S-transferase (EC 2.5.1.18) (Auxin-induced protein PCNT107).	4e-45	GO_ID:42001	TAIR|gene:2020311 SPTR:Q9SHH7 symbol:AT1G17180.1 [GO:0004364 "glutathione transferase activity" evidence=ISS] InterPro:IPR004045 InterPro:IPR004046 Pfam:PF00043 Pfam:PF02798 EMBL:AC007651 HSSP:O65032 EMBL:AK118907 EMBL:BT005643 PIR:H86307 SPTR:Q9SHH7	3e-42
Ljwgs_028218.2	1.6.9.16	E2.5.1.18, gst glutathione S-transferase [EC:2.5.1.18] [COG:COG0625] [GO:0004364]	ath:At3g43800	T28A8.90; glutathione S-transferase, putative [EC:2.5.1.18] [KO:K00799]	4e-34				GSTX4_TOBAC	Auxinsignalingpathway;Multigenefamily;Transferase,Probable glutathione S-transferase (EC 2.5.1.18) (Auxin-induced protein PCNT107).	4e-45	GO_ID:42001	TAIR|gene:2020311 SPTR:Q9SHH7 symbol:AT1G17180.1 [GO:0004364 "glutathione transferase activity" evidence=ISS] InterPro:IPR004045 InterPro:IPR004046 Pfam:PF00043 Pfam:PF02798 EMBL:AC007651 HSSP:O65032 EMBL:AK118907 EMBL:BT005643 PIR:H86307 SPTR:Q9SHH7	3e-42
Ljwgs_116563.1	99.1.4.797	GO_ID:1755										GO_ID:1755	TAIR|gene:2143675 SPTR:Q8RWD9 symbol:AT5G27630.1 [GO:0000062 "acyl-CoA binding" evidence=ISS] InterPro:IPR000582 Pfam:PF00887 ProDom:PD351532 InterPro:IPR006652 Pfam:PF01344 InterPro:IPR011498 Pfam:PF07646 EMBL:AY093156 EMBL:BT008399 SPTR:Q8RWD9	8e-33
Ljwgs_060439.1	1.6.5.4.2	BGLB beta-glucosidase [COG:COG2723]	ath:At1g02850	F22D16.15; glycosyl hydrolase family 1 protein [EC:3.2.1.21] [KO:K01188]	4e-65	BS_yckE	COG2723	4e-23	BGLT_TRIRP	3D-structure;Directproteinsequencing;Glycoprotein;Glycosidase;Hydrolase;Signal,Cyanogenic beta-glucosidase precursor (EC 3.2.1.21) (Linamarase) (Fragment).	3e-44	GO_ID:39011	TAIR|gene:2197959 SPTR:Q9FZE0 symbol:AT1G26560.1 [GO:0004553 "hydrolase activity, hydrolyzing O-glycosyl compounds" evidence=ISS] InterPro:IPR001360 Pfam:PF00232 PRINTS:PR00131 PROSITE:PS00653 EMBL:AC013427 EMBL:AY045927 EMBL:AY142610 PIR:F86392 HSSP:P26205 SPTR:Q9FZE0	2e-56
Ljwgs_060439.1	1.1.6.26	E3.2.1.85, lacG 6-phospho-beta-galactosidase [EC:3.2.1.85] [COG:COG2723]	ath:At1g02850	F22D16.15; glycosyl hydrolase family 1 protein [EC:3.2.1.21] [KO:K01188]	4e-65	BS_yckE	COG2723	4e-23	BGLT_TRIRP	3D-structure;Directproteinsequencing;Glycoprotein;Glycosidase;Hydrolase;Signal,Cyanogenic beta-glucosidase precursor (EC 3.2.1.21) (Linamarase) (Fragment).	3e-44	GO_ID:39011	TAIR|gene:2197959 SPTR:Q9FZE0 symbol:AT1G26560.1 [GO:0004553 "hydrolase activity, hydrolyzing O-glycosyl compounds" evidence=ISS] InterPro:IPR001360 Pfam:PF00232 PRINTS:PR00131 PROSITE:PS00653 EMBL:AC013427 EMBL:AY045927 EMBL:AY142610 PIR:F86392 HSSP:P26205 SPTR:Q9FZE0	2e-56
Ljwgs_060439.1	1.10.6.11.2	BGLB beta-glucosidase [COG:COG2723]	ath:At1g02850	F22D16.15; glycosyl hydrolase family 1 protein [EC:3.2.1.21] [KO:K01188]	4e-65	BS_yckE	COG2723	4e-23	BGLT_TRIRP	3D-structure;Directproteinsequencing;Glycoprotein;Glycosidase;Hydrolase;Signal,Cyanogenic beta-glucosidase precursor (EC 3.2.1.21) (Linamarase) (Fragment).	3e-44	GO_ID:39011	TAIR|gene:2197959 SPTR:Q9FZE0 symbol:AT1G26560.1 [GO:0004553 "hydrolase activity, hydrolyzing O-glycosyl compounds" evidence=ISS] InterPro:IPR001360 Pfam:PF00232 PRINTS:PR00131 PROSITE:PS00653 EMBL:AC013427 EMBL:AY045927 EMBL:AY142610 PIR:F86392 HSSP:P26205 SPTR:Q9FZE0	2e-56
Ljwgs_060439.1	1.1.1.36.2	E3.2.1.86B, bglA 6-phospho-beta-glucosidase [COG:COG2723]	ath:At1g02850	F22D16.15; glycosyl hydrolase family 1 protein [EC:3.2.1.21] [KO:K01188]	4e-65	BS_yckE	COG2723	4e-23	BGLT_TRIRP	3D-structure;Directproteinsequencing;Glycoprotein;Glycosidase;Hydrolase;Signal,Cyanogenic beta-glucosidase precursor (EC 3.2.1.21) (Linamarase) (Fragment).	3e-44	GO_ID:39011	TAIR|gene:2197959 SPTR:Q9FZE0 symbol:AT1G26560.1 [GO:0004553 "hydrolase activity, hydrolyzing O-glycosyl compounds" evidence=ISS] InterPro:IPR001360 Pfam:PF00232 PRINTS:PR00131 PROSITE:PS00653 EMBL:AC013427 EMBL:AY045927 EMBL:AY142610 PIR:F86392 HSSP:P26205 SPTR:Q9FZE0	2e-56
Ljwgs_060439.1	1.1.8.14.2	BGLB beta-glucosidase [COG:COG2723]	ath:At1g02850	F22D16.15; glycosyl hydrolase family 1 protein [EC:3.2.1.21] [KO:K01188]	4e-65	BS_yckE	COG2723	4e-23	BGLT_TRIRP	3D-structure;Directproteinsequencing;Glycoprotein;Glycosidase;Hydrolase;Signal,Cyanogenic beta-glucosidase precursor (EC 3.2.1.21) (Linamarase) (Fragment).	3e-44	GO_ID:39011	TAIR|gene:2197959 SPTR:Q9FZE0 symbol:AT1G26560.1 [GO:0004553 "hydrolase activity, hydrolyzing O-glycosyl compounds" evidence=ISS] InterPro:IPR001360 Pfam:PF00232 PRINTS:PR00131 PROSITE:PS00653 EMBL:AC013427 EMBL:AY045927 EMBL:AY142610 PIR:F86392 HSSP:P26205 SPTR:Q9FZE0	2e-56
Ljwgs_055321.2	99.1.3.2.2081	UPS2_ARATH							UPS2_ARATH	ATP-binding;Membrane;Nucleotide-binding;Transmembrane;Transport,Ureide permease 2 (AtUPS2).	2e-77	GO_ID:10476	TAIR|gene:2044213 SPTR:Q9ZPR7 symbol:ATUPS1 [GO:0015206 "allantoin transporter activity" evidence=IDA] [GO:0015720 "allantoin transport" evidence=IDA] InterPro:IPR009834 Pfam:PF07168 EMBL:AC006836 EMBL:AY085962 PIR:C84450 SPTR:Q9ZPR7	2e-72
Ljwgs_055321.2	99.1.4.2387	GO_ID:10476							UPS2_ARATH	ATP-binding;Membrane;Nucleotide-binding;Transmembrane;Transport,Ureide permease 2 (AtUPS2).	2e-77	GO_ID:10476	TAIR|gene:2044213 SPTR:Q9ZPR7 symbol:ATUPS1 [GO:0015206 "allantoin transporter activity" evidence=IDA] [GO:0015720 "allantoin transport" evidence=IDA] InterPro:IPR009834 Pfam:PF07168 EMBL:AC006836 EMBL:AY085962 PIR:C84450 SPTR:Q9ZPR7	2e-72
Ljwgs_035759.1	99.1.4.628	GO_ID:20979										GO_ID:20979	TAIR|gene:3434532 SPTR:Q9FZ52 symbol:AT1G16930.1 [GO:0005554 "molecular function unknown" evidence=ND] [GO:0000004 "biological process unknown" evidence=ND] [GO:0008372 "cellular component unknown" evidence=ND] Pfam:PF00646 InterPro:IPR001810 PROSITE:PS50181 InterPro:IPR006566 SMART:SM00579 EMBL:AC051629 PIR:H86304 SPTR:Q9FZ52	3e-25
Ljwgs_020632.1	99.1.3.2.3984	EPN3_MOUSE							EPN3_MOUSE	Lipid-binding;Repeat,Epsin-3 (EPS-15 interacting protein 3).	2e-14	GO_ID:43268	TAIR|gene:2081166 SPTR:Q93YP4 symbol:AT3G59290.1 [GO:0005488 "binding" evidence=ISS] Pfam:PF01417 InterPro:IPR001026 SMART:SM00273 PROSITE:PS50942 HSSP:Q9Y6I3 EMBL:AY059878 EMBL:BT008432 SPTR:Q93YP4	3e-36
Ljwgs_020632.1	99.1.4.3034	GO_ID:43268							EPN3_MOUSE	Lipid-binding;Repeat,Epsin-3 (EPS-15 interacting protein 3).	2e-14	GO_ID:43268	TAIR|gene:2081166 SPTR:Q93YP4 symbol:AT3G59290.1 [GO:0005488 "binding" evidence=ISS] Pfam:PF01417 InterPro:IPR001026 SMART:SM00273 PROSITE:PS50942 HSSP:Q9Y6I3 EMBL:AY059878 EMBL:BT008432 SPTR:Q93YP4	3e-36
chr6.CM0066.10	99.1.4.2587	GO_ID:9219										GO_ID:9219	TAIR|gene:2080726 SPTR:Q9CAY1 symbol:AT3G11460.1 [GO:0005554 "molecular function unknown" evidence=ND] [GO:0000004 "biological process unknown" evidence=ND] InterPro:IPR002885 InterPro:IPR011990 Pfam:PF01535 TIGRFAMs:TIGR00756 GO:GO:0005488 EMBL:AC008153 SPTR:Q9CAY1	1e-66
chr2.CM0011.24	99.1.4.1986	GO_ID:46685							CUCM1_CUCME	Allergen;Autocatalyticcleavage;Directproteinsequencing;Glycoprotein;Hydrolase;Protease;Serineprotease;Signal;Zymogen,Cucumisin precursor (EC 3.4.21.25) (Allergen Cuc m 1).	3e-16	GO_ID:46685	TAIR|gene:2153290 SPTR:Q8L7D2 symbol:AT5G59090.1 [GO:0004289 "subtilase activity" evidence=ISS] [GO:0006508 "proteolysis" evidence=ISS] [GO:0005737 "cytoplasm" evidence=IDA] [GO:0005634 "nucleus" evidence=IDA] InterPro:IPR000209 InterPro:IPR010259 InterPro:IPR003137 Pfam:PF02225 Prosite:PS00138 Pfam:PF00082 PRINTS:PR00723 Pfam:PF05922 HSSP:Q45670 MEROPS:S08.092 EMBL:AY136334 EMBL:BT000127 SPTR:Q8…	4e-12
chr2.CM0011.24	99.1.3.1.148	EC 3.4.21.25							CUCM1_CUCME	Allergen;Autocatalyticcleavage;Directproteinsequencing;Glycoprotein;Hydrolase;Protease;Serineprotease;Signal;Zymogen,Cucumisin precursor (EC 3.4.21.25) (Allergen Cuc m 1).	3e-16	GO_ID:46685	TAIR|gene:2153290 SPTR:Q8L7D2 symbol:AT5G59090.1 [GO:0004289 "subtilase activity" evidence=ISS] [GO:0006508 "proteolysis" evidence=ISS] [GO:0005737 "cytoplasm" evidence=IDA] [GO:0005634 "nucleus" evidence=IDA] InterPro:IPR000209 InterPro:IPR010259 InterPro:IPR003137 Pfam:PF02225 Prosite:PS00138 Pfam:PF00082 PRINTS:PR00723 Pfam:PF05922 HSSP:Q45670 MEROPS:S08.092 EMBL:AY136334 EMBL:BT000127 SPTR:Q8…	4e-12
gi45406712	99.2	Unclassified without homolog
Ljwgs_001094.0.1	1.2.2.1.1.18	ATPeF0A, MTATP6 F-type H+-transporting ATPase subunit a [COG:COG0356]	ath:At2g07741	T5E7.17; ATPase subunit 6, putative [EC:3.6.3.14] [KO:K02126]	2e-65	RP023	COG0356	1e-25	ATP6_VICFA	CF(0);Hydrogeniontransport;Iontransport;Membrane;Mitochondrion;Transmembrane;Transport,ATP synthase a chain (EC 3.6.3.14) (ATPase protein 6).	3e-76	GO_ID:7907	TAIR|gene:2828342 SPTR:P93298 symbol:AT2G07741.1 [GO:0015992 "proton transport" evidence=ISS] [GO:0016020 "membrane" evidence=ISS] [GO:0046933 "hydrogen-transporting ATP synthase activity, rotational mechanism" evidence=ISS] InterPro:IPR000568 Pfam:PF00119 PRINTS:PR00123 TIGRFAMs:TIGR01131 PROSITE:PS00449 EMBL:Y08501 EMBL:AC006225 SPTR:P93298	4e-66
Ljwgs_001094.0.1	1.2.2.1.1.8	ATPF0A, atpB F-type H+-transporting ATPase a chain [COG:COG0356]	ath:At2g07741	T5E7.17; ATPase subunit 6, putative [EC:3.6.3.14] [KO:K02126]	2e-65	RP023	COG0356	1e-25	ATP6_VICFA	CF(0);Hydrogeniontransport;Iontransport;Membrane;Mitochondrion;Transmembrane;Transport,ATP synthase a chain (EC 3.6.3.14) (ATPase protein 6).	3e-76	GO_ID:7907	TAIR|gene:2828342 SPTR:P93298 symbol:AT2G07741.1 [GO:0015992 "proton transport" evidence=ISS] [GO:0016020 "membrane" evidence=ISS] [GO:0046933 "hydrogen-transporting ATP synthase activity, rotational mechanism" evidence=ISS] InterPro:IPR000568 Pfam:PF00119 PRINTS:PR00123 TIGRFAMs:TIGR01131 PROSITE:PS00449 EMBL:Y08501 EMBL:AC006225 SPTR:P93298	4e-66
Ljwgs_001094.0.1	4.1.2.27	FLII flagellum-specific ATP synthase [EC:3.6.3.14] [COG:COG1157] [GO:0003936]	ath:At2g07741	T5E7.17; ATPase subunit 6, putative [EC:3.6.3.14] [KO:K02126]	2e-65	RP023	COG0356	1e-25	ATP6_VICFA	CF(0);Hydrogeniontransport;Iontransport;Membrane;Mitochondrion;Transmembrane;Transport,ATP synthase a chain (EC 3.6.3.14) (ATPase protein 6).	3e-76	GO_ID:7907	TAIR|gene:2828342 SPTR:P93298 symbol:AT2G07741.1 [GO:0015992 "proton transport" evidence=ISS] [GO:0016020 "membrane" evidence=ISS] [GO:0046933 "hydrogen-transporting ATP synthase activity, rotational mechanism" evidence=ISS] InterPro:IPR000568 Pfam:PF00119 PRINTS:PR00123 TIGRFAMs:TIGR01131 PROSITE:PS00449 EMBL:Y08501 EMBL:AC006225 SPTR:P93298	4e-66
Ljwgs_082863.1	1.2.7.48	CCMF cytochrome c-type biogenesis protein CcmF [COG:COG1138]	neu:NE0768	ccmF; cytochrome c-type biogenesis protein (CcmF) [KO:K02198]	5e-31	HI1094	COG1138	1e-31	CCBS_DAUCA	Cytochromec-typebiogenesis;Mitochondrion;RNAediting,Probable cytochrome c biosynthesis protein.	1e-102	GO_ID:2772	TIGR_CMR|PSPTO3630 SPTR:Q87Z08 symbol:PSPTO3630 "cytochrome c-type biogenesis protein CcmF" [GO:0003824 "catalytic activity" evidence=ISS] [GO:0006118 "electron transport" evidence=ISS] [GO:0017004 "cytochrome complex assembly" evidence=ISS] InterPro:IPR002541 InterPro:IPR003567 Pfam:PF01578 GO:GO:0016020 InterPro:IPR003568 InterPro:IPR003570 PRINTS:PR01410 PRINTS:PR01411 PRINTS:PR01413 TIGRFAMs:…	2e-30
Ljwgs_082863.1	1.2.7.74.5	NRFE formate-dependent nitrite reductase, possible assembly protein [COG:COG1138]	neu:NE0768	ccmF; cytochrome c-type biogenesis protein (CcmF) [KO:K02198]	5e-31	HI1094	COG1138	1e-31	CCBS_DAUCA	Cytochromec-typebiogenesis;Mitochondrion;RNAediting,Probable cytochrome c biosynthesis protein.	1e-102	GO_ID:2772	TIGR_CMR|PSPTO3630 SPTR:Q87Z08 symbol:PSPTO3630 "cytochrome c-type biogenesis protein CcmF" [GO:0003824 "catalytic activity" evidence=ISS] [GO:0006118 "electron transport" evidence=ISS] [GO:0017004 "cytochrome complex assembly" evidence=ISS] InterPro:IPR002541 InterPro:IPR003567 Pfam:PF01578 GO:GO:0016020 InterPro:IPR003568 InterPro:IPR003570 PRINTS:PR01410 PRINTS:PR01411 PRINTS:PR01413 TIGRFAMs:…	2e-30
Ljwgs_016883.3	99.1.4.4390	GO_ID:21173										GO_ID:21173	TAIR|gene:2050841 SPTR:O22136 symbol:AT2G45360.1 [GO:0005554 "molecular function unknown" evidence=ND] [GO:0000004 "biological process unknown" evidence=ND] [GO:0008372 "cellular component unknown" evidence=ND] InterPro:IPR009902 Pfam:PF07279 EMBL:AC002387 EMBL:AK118397 EMBL:BT005233 PIR:F84889 SPTR:O22136	6e-24
Ljwgs_080544.1	99.1.4.4771	GO_ID:770							ENG1_SCHPO	Cellcycle;Celldivision;Completeproteome;Glycoprotein;Glycosidase;Hydrolase;Membrane;Signal,Endo-1,3(4)-beta-glucanase 1 precursor (EC 3.2.1.6) (Endo-1,4-beta- glucanase 1) (Endo-1,3-beta-glucanase 1) (Laminarinase 1).	4e-19	GO_ID:770	TAIR|gene:2146041 SPTR:Q9LFT3 symbol:AT5G15870.1 [GO:0000004 "biological process unknown" evidence=ND] [GO:0016798 "hydrolase activity, acting on glycosyl bonds" evidence=ISS] Pfam:PF03639 InterPro:IPR005200 EMBL:AL391145 PIR:T51370 SPTR:Q9LFT3	4e-142
Ljwgs_080544.1	99.1.3.1.111	EC 3.2.1.6							ENG1_SCHPO	Cellcycle;Celldivision;Completeproteome;Glycoprotein;Glycosidase;Hydrolase;Membrane;Signal,Endo-1,3(4)-beta-glucanase 1 precursor (EC 3.2.1.6) (Endo-1,4-beta- glucanase 1) (Endo-1,3-beta-glucanase 1) (Laminarinase 1).	4e-19	GO_ID:770	TAIR|gene:2146041 SPTR:Q9LFT3 symbol:AT5G15870.1 [GO:0000004 "biological process unknown" evidence=ND] [GO:0016798 "hydrolase activity, acting on glycosyl bonds" evidence=ISS] Pfam:PF03639 InterPro:IPR005200 EMBL:AL391145 PIR:T51370 SPTR:Q9LFT3	4e-142
Ljwgs_145244.1	1.1.17.15	E3.1.3.56 inositol-1,4,5-trisphosphate 5-phosphatase [EC:3.1.3.56] [GO:0004445]							IP5P2_ARATH	Abscisicacidsignalingpathway;Alternativesplicing;Hydrolase,Type I inositol-1,4,5-trisphosphate 5-phosphatase 2 (EC 3.1.3.56) (At5PTase2).	1e-18	GO_ID:1943	TAIR|gene:2045501 SPTR:Q9SKZ8 symbol:AT2G32010.1 [GO:0000004 "biological process unknown" evidence=ND] [GO:0008372 "cellular component unknown" evidence=ND] [GO:0016787 "hydrolase activity" evidence=ISS] InterPro:IPR005135 InterPro:IPR000300 Pfam:PF03372 HSSP:O43001 SMART:SM00128 EMBL:AC006223 PIR:H84727 SPTR:Q9SKZ8	2e-11
Ljwgs_145244.1	3.2.10.17	E3.1.3.56 inositol-1,4,5-trisphosphate 5-phosphatase [EC:3.1.3.56] [GO:0004445]							IP5P2_ARATH	Abscisicacidsignalingpathway;Alternativesplicing;Hydrolase,Type I inositol-1,4,5-trisphosphate 5-phosphatase 2 (EC 3.1.3.56) (At5PTase2).	1e-18	GO_ID:1943	TAIR|gene:2045501 SPTR:Q9SKZ8 symbol:AT2G32010.1 [GO:0000004 "biological process unknown" evidence=ND] [GO:0008372 "cellular component unknown" evidence=ND] [GO:0016787 "hydrolase activity" evidence=ISS] InterPro:IPR005135 InterPro:IPR000300 Pfam:PF03372 HSSP:O43001 SMART:SM00128 EMBL:AC006223 PIR:H84727 SPTR:Q9SKZ8	2e-11
Ljwgs_101538.1	99.1.4.2540	GO_ID:35274	hsa:28227	PR48, PPP2R3L; protein phosphatase 2A 48 kDa regulatory subunit [EC:3.1.3.16] [KO:K01090]	1e-26				2ACC_HUMAN	Calcium;Hydrolase;Multigenefamily;Nuclearprotein;Proteinphosphatase,Serine/threonine protein phosphatase 2A, 48 kDa regulatory subunit B (PP2A, subunit B, PR48 isoform).	6e-27	GO_ID:35274	TAIR|gene:2150470 SPTR:Q8VZQ4 symbol:AT5G28900.1 [GO:0000004 "biological process unknown" evidence=ND] [GO:0005509 "calcium ion binding" evidence=ISS] [GO:0005737 "cytoplasm" evidence=IDA] [GO:0005634 "nucleus" evidence=IDA] InterPro:IPR002048 Pfam:PF00036 InterPro:IPR011992 Prosite:PS00018 SMART:SM00054 EMBL:AY063937 EMBL:AY096482 SPTR:Q8VZQ4	3e-49
Ljwgs_101538.1	99.1.3.2.4167	2ACC_HUMAN	hsa:28227	PR48, PPP2R3L; protein phosphatase 2A 48 kDa regulatory subunit [EC:3.1.3.16] [KO:K01090]	1e-26				2ACC_HUMAN	Calcium;Hydrolase;Multigenefamily;Nuclearprotein;Proteinphosphatase,Serine/threonine protein phosphatase 2A, 48 kDa regulatory subunit B (PP2A, subunit B, PR48 isoform).	6e-27	GO_ID:35274	TAIR|gene:2150470 SPTR:Q8VZQ4 symbol:AT5G28900.1 [GO:0000004 "biological process unknown" evidence=ND] [GO:0005509 "calcium ion binding" evidence=ISS] [GO:0005737 "cytoplasm" evidence=IDA] [GO:0005634 "nucleus" evidence=IDA] InterPro:IPR002048 Pfam:PF00036 InterPro:IPR011992 Prosite:PS00018 SMART:SM00054 EMBL:AY063937 EMBL:AY096482 SPTR:Q8VZQ4	3e-49
Ljwgs_101538.1	99.1.1.146	KO:K01090	hsa:28227	PR48, PPP2R3L; protein phosphatase 2A 48 kDa regulatory subunit [EC:3.1.3.16] [KO:K01090]	1e-26				2ACC_HUMAN	Calcium;Hydrolase;Multigenefamily;Nuclearprotein;Proteinphosphatase,Serine/threonine protein phosphatase 2A, 48 kDa regulatory subunit B (PP2A, subunit B, PR48 isoform).	6e-27	GO_ID:35274	TAIR|gene:2150470 SPTR:Q8VZQ4 symbol:AT5G28900.1 [GO:0000004 "biological process unknown" evidence=ND] [GO:0005509 "calcium ion binding" evidence=ISS] [GO:0005737 "cytoplasm" evidence=IDA] [GO:0005634 "nucleus" evidence=IDA] InterPro:IPR002048 Pfam:PF00036 InterPro:IPR011992 Prosite:PS00018 SMART:SM00054 EMBL:AY063937 EMBL:AY096482 SPTR:Q8VZQ4	3e-49
Ljwgs_016388.2	1.6.5.4.2	BGLB beta-glucosidase [COG:COG2723]	ath:At1g02850	F22D16.15; glycosyl hydrolase family 1 protein [EC:3.2.1.21] [KO:K01188]	6e-17	BS_yckE	COG2723	7e-10	BGLS_TRIRP	Directproteinsequencing;Glycoprotein;Glycosidase;Hydrolase;Signal,Non-cyanogenic beta-glucosidase precursor (EC 3.2.1.21).	4e-12	GO_ID:6054	TAIR|gene:2024684 SPTR:Q94A86 symbol:AT1G02850.1 [GO:0004553 "hydrolase activity, hydrolyzing O-glycosyl compounds" evidence=ISS] InterPro:IPR001360 Pfam:PF00232 InterPro:IPR011580 PRINTS:PR00131 ProDom:PD000650 PROSITE:PS00653 HSSP:Q59976 EMBL:AY049274 EMBL:AY062763 EMBL:BT001137 SPTR:Q94A86	1e-17
Ljwgs_016388.2	1.1.6.26	E3.2.1.85, lacG 6-phospho-beta-galactosidase [EC:3.2.1.85] [COG:COG2723]	ath:At1g02850	F22D16.15; glycosyl hydrolase family 1 protein [EC:3.2.1.21] [KO:K01188]	6e-17	BS_yckE	COG2723	7e-10	BGLS_TRIRP	Directproteinsequencing;Glycoprotein;Glycosidase;Hydrolase;Signal,Non-cyanogenic beta-glucosidase precursor (EC 3.2.1.21).	4e-12	GO_ID:6054	TAIR|gene:2024684 SPTR:Q94A86 symbol:AT1G02850.1 [GO:0004553 "hydrolase activity, hydrolyzing O-glycosyl compounds" evidence=ISS] InterPro:IPR001360 Pfam:PF00232 InterPro:IPR011580 PRINTS:PR00131 ProDom:PD000650 PROSITE:PS00653 HSSP:Q59976 EMBL:AY049274 EMBL:AY062763 EMBL:BT001137 SPTR:Q94A86	1e-17
Ljwgs_016388.2	1.10.6.11.2	BGLB beta-glucosidase [COG:COG2723]	ath:At1g02850	F22D16.15; glycosyl hydrolase family 1 protein [EC:3.2.1.21] [KO:K01188]	6e-17	BS_yckE	COG2723	7e-10	BGLS_TRIRP	Directproteinsequencing;Glycoprotein;Glycosidase;Hydrolase;Signal,Non-cyanogenic beta-glucosidase precursor (EC 3.2.1.21).	4e-12	GO_ID:6054	TAIR|gene:2024684 SPTR:Q94A86 symbol:AT1G02850.1 [GO:0004553 "hydrolase activity, hydrolyzing O-glycosyl compounds" evidence=ISS] InterPro:IPR001360 Pfam:PF00232 InterPro:IPR011580 PRINTS:PR00131 ProDom:PD000650 PROSITE:PS00653 HSSP:Q59976 EMBL:AY049274 EMBL:AY062763 EMBL:BT001137 SPTR:Q94A86	1e-17
Ljwgs_016388.2	1.1.1.36.2	E3.2.1.86B, bglA 6-phospho-beta-glucosidase [COG:COG2723]	ath:At1g02850	F22D16.15; glycosyl hydrolase family 1 protein [EC:3.2.1.21] [KO:K01188]	6e-17	BS_yckE	COG2723	7e-10	BGLS_TRIRP	Directproteinsequencing;Glycoprotein;Glycosidase;Hydrolase;Signal,Non-cyanogenic beta-glucosidase precursor (EC 3.2.1.21).	4e-12	GO_ID:6054	TAIR|gene:2024684 SPTR:Q94A86 symbol:AT1G02850.1 [GO:0004553 "hydrolase activity, hydrolyzing O-glycosyl compounds" evidence=ISS] InterPro:IPR001360 Pfam:PF00232 InterPro:IPR011580 PRINTS:PR00131 ProDom:PD000650 PROSITE:PS00653 HSSP:Q59976 EMBL:AY049274 EMBL:AY062763 EMBL:BT001137 SPTR:Q94A86	1e-17
Ljwgs_016388.2	1.1.8.14.2	BGLB beta-glucosidase [COG:COG2723]	ath:At1g02850	F22D16.15; glycosyl hydrolase family 1 protein [EC:3.2.1.21] [KO:K01188]	6e-17	BS_yckE	COG2723	7e-10	BGLS_TRIRP	Directproteinsequencing;Glycoprotein;Glycosidase;Hydrolase;Signal,Non-cyanogenic beta-glucosidase precursor (EC 3.2.1.21).	4e-12	GO_ID:6054	TAIR|gene:2024684 SPTR:Q94A86 symbol:AT1G02850.1 [GO:0004553 "hydrolase activity, hydrolyzing O-glycosyl compounds" evidence=ISS] InterPro:IPR001360 Pfam:PF00232 InterPro:IPR011580 PRINTS:PR00131 ProDom:PD000650 PROSITE:PS00653 HSSP:Q59976 EMBL:AY049274 EMBL:AY062763 EMBL:BT001137 SPTR:Q94A86	1e-17
chr5.CM0040.60	99.1.3.2.1828	COL4_ARATH							COL4_ARATH	Metal-binding;Multigenefamily;Nuclearprotein;Repeat;Zinc;Zinc-finger,Zinc finger protein CONSTANS-LIKE 4.	1e-75	GO_ID:27123	TAIR|gene:2010503 SPTR:Q9SK53 symbol:AT1G28050.1 [GO:0003700 "transcription factor activity" evidence=ISS] [GO:0045449 "regulation of transcription" evidence=TAS] [GO:0008270 "zinc ion binding" evidence=ISS] InterPro:IPR000315 InterPro:IPR002926 Pfam:PF00643 SMART:SM00336 PROSITE:PS50119 ProDom:PD007661 InterPro:IPR010402 Pfam:PF06203 PROSITE:PS51017 EMBL:AC006585 EMBL:AY058130 EMBL:AY140103 EMBL…	6e-69
chr5.CM0040.60	99.1.4.3532	GO_ID:27123							COL4_ARATH	Metal-binding;Multigenefamily;Nuclearprotein;Repeat;Zinc;Zinc-finger,Zinc finger protein CONSTANS-LIKE 4.	1e-75	GO_ID:27123	TAIR|gene:2010503 SPTR:Q9SK53 symbol:AT1G28050.1 [GO:0003700 "transcription factor activity" evidence=ISS] [GO:0045449 "regulation of transcription" evidence=TAS] [GO:0008270 "zinc ion binding" evidence=ISS] InterPro:IPR000315 InterPro:IPR002926 Pfam:PF00643 SMART:SM00336 PROSITE:PS50119 ProDom:PD007661 InterPro:IPR010402 Pfam:PF06203 PROSITE:PS51017 EMBL:AC006585 EMBL:AY058130 EMBL:AY140103 EMBL…	6e-69
Ljwgs_115159.1.1	99.2	Unclassified without homolog
TC11774	99.2	Unclassified without homolog
Ljwgs_031543.1	99.1.4.6545	GO_ID:2140										GO_ID:2140	TAIR|gene:2025761 SPTR:Q9SAI7 symbol:AT1G80710.1 [GO:0000004 "biological process unknown" evidence=ND] [GO:0008372 "cellular component unknown" evidence=ND] [GO:0000166 "nucleotide binding" evidence=ISS] InterPro:IPR001680 Pfam:PF00400 PRINTS:PR00320 SMART:SM00320 PROSITE:PS00678 PROSITE:PS50082 PROSITE:PS50294 EMBL:AC011713 PIR:E96839 SPTR:Q9SAI7	2e-27
Ljwgs_013046.1	4.2.4.16.3	CDC20 cell division cycle 20, cofactor of APC complex [COG:COG2319]	mmu:56371	Fzr1; fizzy/cell division cycle 20 related 1 (Drosophila) [KO:K03364]	1e-44	YGL003c_2	COG2319	6e-32	FZR_MOUSE	Cellcycle;Celldivision;Mitosis;Phosphorylation;Repeat;Ublconjugationpathway;WDrepeat,Fizzy-related protein homolog (Fzr) (Cdh1/Hct1 homolog).	7e-45	GO_ID:12913	TAIR|gene:2159077 SPTR:Q8LPL5 symbol:AT5G13840.1 [GO:0004871 "signal transducer activity" evidence=ISS] [GO:0005834 "heterotrimeric G-protein complex" evidence=ISS] [GO:0007165 "signal transduction" evidence=ISS] InterPro:IPR001680 Pfam:PF00400 PRINTS:PR00320 ProDom:PD000018 SMART:SM00320 PROSITE:PS00678 PROSITE:PS50082 PROSITE:PS50294 InterPro:IPR000002 ProDom:PD004563 EMBL:AY099581 EMBL:BT00216…	2e-51
Ljwgs_013046.1	4.2.4.46.2	CDC4 SCF complex F-box protein CDC4 [COG:COG2319]	mmu:56371	Fzr1; fizzy/cell division cycle 20 related 1 (Drosophila) [KO:K03364]	1e-44	YGL003c_2	COG2319	6e-32	FZR_MOUSE	Cellcycle;Celldivision;Mitosis;Phosphorylation;Repeat;Ublconjugationpathway;WDrepeat,Fizzy-related protein homolog (Fzr) (Cdh1/Hct1 homolog).	7e-45	GO_ID:12913	TAIR|gene:2159077 SPTR:Q8LPL5 symbol:AT5G13840.1 [GO:0004871 "signal transducer activity" evidence=ISS] [GO:0005834 "heterotrimeric G-protein complex" evidence=ISS] [GO:0007165 "signal transduction" evidence=ISS] InterPro:IPR001680 Pfam:PF00400 PRINTS:PR00320 ProDom:PD000018 SMART:SM00320 PROSITE:PS00678 PROSITE:PS50082 PROSITE:PS50294 InterPro:IPR000002 ProDom:PD004563 EMBL:AY099581 EMBL:BT00216…	2e-51
Ljwgs_013046.1	4.2.4.16.5	CDH1 cell division cycle 20 homolog 1, cofactor of APC complex	mmu:56371	Fzr1; fizzy/cell division cycle 20 related 1 (Drosophila) [KO:K03364]	1e-44	YGL003c_2	COG2319	6e-32	FZR_MOUSE	Cellcycle;Celldivision;Mitosis;Phosphorylation;Repeat;Ublconjugationpathway;WDrepeat,Fizzy-related protein homolog (Fzr) (Cdh1/Hct1 homolog).	7e-45	GO_ID:12913	TAIR|gene:2159077 SPTR:Q8LPL5 symbol:AT5G13840.1 [GO:0004871 "signal transducer activity" evidence=ISS] [GO:0005834 "heterotrimeric G-protein complex" evidence=ISS] [GO:0007165 "signal transduction" evidence=ISS] InterPro:IPR001680 Pfam:PF00400 PRINTS:PR00320 ProDom:PD000018 SMART:SM00320 PROSITE:PS00678 PROSITE:PS50082 PROSITE:PS50294 InterPro:IPR000002 ProDom:PD004563 EMBL:AY099581 EMBL:BT00216…	2e-51
Ljwgs_013046.1	2.3.7.9	CDH1 cell division cycle 20 homolog 1, cofactor of APC complex	mmu:56371	Fzr1; fizzy/cell division cycle 20 related 1 (Drosophila) [KO:K03364]	1e-44	YGL003c_2	COG2319	6e-32	FZR_MOUSE	Cellcycle;Celldivision;Mitosis;Phosphorylation;Repeat;Ublconjugationpathway;WDrepeat,Fizzy-related protein homolog (Fzr) (Cdh1/Hct1 homolog).	7e-45	GO_ID:12913	TAIR|gene:2159077 SPTR:Q8LPL5 symbol:AT5G13840.1 [GO:0004871 "signal transducer activity" evidence=ISS] [GO:0005834 "heterotrimeric G-protein complex" evidence=ISS] [GO:0007165 "signal transduction" evidence=ISS] InterPro:IPR001680 Pfam:PF00400 PRINTS:PR00320 ProDom:PD000018 SMART:SM00320 PROSITE:PS00678 PROSITE:PS50082 PROSITE:PS50294 InterPro:IPR000002 ProDom:PD004563 EMBL:AY099581 EMBL:BT00216…	2e-51
Ljwgs_013046.1	2.3.7.8	CDC20 cell division cycle 20, cofactor of APC complex [COG:COG2319]	mmu:56371	Fzr1; fizzy/cell division cycle 20 related 1 (Drosophila) [KO:K03364]	1e-44	YGL003c_2	COG2319	6e-32	FZR_MOUSE	Cellcycle;Celldivision;Mitosis;Phosphorylation;Repeat;Ublconjugationpathway;WDrepeat,Fizzy-related protein homolog (Fzr) (Cdh1/Hct1 homolog).	7e-45	GO_ID:12913	TAIR|gene:2159077 SPTR:Q8LPL5 symbol:AT5G13840.1 [GO:0004871 "signal transducer activity" evidence=ISS] [GO:0005834 "heterotrimeric G-protein complex" evidence=ISS] [GO:0007165 "signal transduction" evidence=ISS] InterPro:IPR001680 Pfam:PF00400 PRINTS:PR00320 ProDom:PD000018 SMART:SM00320 PROSITE:PS00678 PROSITE:PS50082 PROSITE:PS50294 InterPro:IPR000002 ProDom:PD004563 EMBL:AY099581 EMBL:BT00216…	2e-51
Ljwgs_013046.1	2.3.7.11	CDC4 SCF complex F-box protein CDC4 [COG:COG2319]	mmu:56371	Fzr1; fizzy/cell division cycle 20 related 1 (Drosophila) [KO:K03364]	1e-44	YGL003c_2	COG2319	6e-32	FZR_MOUSE	Cellcycle;Celldivision;Mitosis;Phosphorylation;Repeat;Ublconjugationpathway;WDrepeat,Fizzy-related protein homolog (Fzr) (Cdh1/Hct1 homolog).	7e-45	GO_ID:12913	TAIR|gene:2159077 SPTR:Q8LPL5 symbol:AT5G13840.1 [GO:0004871 "signal transducer activity" evidence=ISS] [GO:0005834 "heterotrimeric G-protein complex" evidence=ISS] [GO:0007165 "signal transduction" evidence=ISS] InterPro:IPR001680 Pfam:PF00400 PRINTS:PR00320 ProDom:PD000018 SMART:SM00320 PROSITE:PS00678 PROSITE:PS50082 PROSITE:PS50294 InterPro:IPR000002 ProDom:PD004563 EMBL:AY099581 EMBL:BT00216…	2e-51
Ljwgs_026394.1	99.2	Unclassified without homolog
chr4.CM0044.59	99.2	Unclassified without homolog
Ljwgs_019942.1.1	1.7.10.10	PIGM/V phosphatidylinositol glycan, class M/V [EC:2.4.1.-] [GO:0000030] [CAZy:GT50]	spo:SPAC1834.05	putative mannosyltransferase involved in N-glycosylation [EC:2.-.-.-] [KO:K03846]	5e-27				YFV5_SCHPO	Completeproteome;Endoplasmicreticulum;Glycosyltransferase;Hypotheticalprotein;Membrane;Signal;Transferase;Transmembrane,Putative glycosyl transferase C1834.05 in chromosome I precursor (EC 2.-.-.-).	3e-27	GO_ID:17734	SGD|S000005163 SPTR:P53868 symbol:ALG9 "mannosyltransferase" [GO:0005783 "endoplasmic reticulum" evidence=ISS;IMP] [GO:0000030 "mannosyltransferase activity" evidence=ISS;IMP] [GO:0006486 "protein amino acid glycosylation" evidence=IMP] [GO:0006488 "dolichol-linked oligosaccharide biosynthesis" evidence=TAS] SGD:S000005163 InterPro:IPR005599 Pfam:PF03901 EMBL:X96417 EMBL:Z71495 PIR:S63177 GermOnl…	5e-13
Ljwgs_019942.1.1	1.7.1.9.2	ALG9 mannosyltransferase	spo:SPAC1834.05	putative mannosyltransferase involved in N-glycosylation [EC:2.-.-.-] [KO:K03846]	5e-27				YFV5_SCHPO	Completeproteome;Endoplasmicreticulum;Glycosyltransferase;Hypotheticalprotein;Membrane;Signal;Transferase;Transmembrane,Putative glycosyl transferase C1834.05 in chromosome I precursor (EC 2.-.-.-).	3e-27	GO_ID:17734	SGD|S000005163 SPTR:P53868 symbol:ALG9 "mannosyltransferase" [GO:0005783 "endoplasmic reticulum" evidence=ISS;IMP] [GO:0000030 "mannosyltransferase activity" evidence=ISS;IMP] [GO:0006486 "protein amino acid glycosylation" evidence=IMP] [GO:0006488 "dolichol-linked oligosaccharide biosynthesis" evidence=TAS] SGD:S000005163 InterPro:IPR005599 Pfam:PF03901 EMBL:X96417 EMBL:Z71495 PIR:S63177 GermOnl…	5e-13
TM1519.28.1	99.1.4.1524	GO_ID:34977	ath:At3g63470	MAA21.100; serine carboxypeptidase, putative [EC:3.4.16.6] [KO:K01288]	8e-23				CBP2_HORVU	Carboxypeptidase;Directproteinsequencing;Glycoprotein;Hydrolase;Multigenefamily;Protease;Signal;Zymogen,Serine carboxypeptidase II precursor (EC 3.4.16.6) (Carboxypeptidase D) (CP-MII) [Contains: Serine carboxypeptidase II chain A; Serine carboxypeptidase II chain B].	1e-12	GO_ID:34977	TAIR|gene:2087367 SPTR:Q9LY68 symbol:SCPL40 [GO:0004185 "serine carboxypeptidase activity" evidence=ISS] [GO:0006508 "proteolysis" evidence=ISS] InterPro:IPR001563 InterPro:IPR000379 Pfam:PF00450 PRINTS:PR00724 ProDom:PD001189 PROSITE:PS00560 PROSITE:PS00131 MEROPS:S10.005 HSSP:P08819 EMBL:AL163818 EMBL:AY087589 PIR:T49188 SPTR:Q9LY68	2e-23
TM1519.28.1	99.1.1.88	KO:K01288	ath:At3g63470	MAA21.100; serine carboxypeptidase, putative [EC:3.4.16.6] [KO:K01288]	8e-23				CBP2_HORVU	Carboxypeptidase;Directproteinsequencing;Glycoprotein;Hydrolase;Multigenefamily;Protease;Signal;Zymogen,Serine carboxypeptidase II precursor (EC 3.4.16.6) (Carboxypeptidase D) (CP-MII) [Contains: Serine carboxypeptidase II chain A; Serine carboxypeptidase II chain B].	1e-12	GO_ID:34977	TAIR|gene:2087367 SPTR:Q9LY68 symbol:SCPL40 [GO:0004185 "serine carboxypeptidase activity" evidence=ISS] [GO:0006508 "proteolysis" evidence=ISS] InterPro:IPR001563 InterPro:IPR000379 Pfam:PF00450 PRINTS:PR00724 ProDom:PD001189 PROSITE:PS00560 PROSITE:PS00131 MEROPS:S10.005 HSSP:P08819 EMBL:AL163818 EMBL:AY087589 PIR:T49188 SPTR:Q9LY68	2e-23
TM1519.28.1	99.1.3.1.98	EC 3.4.16.6	ath:At3g63470	MAA21.100; serine carboxypeptidase, putative [EC:3.4.16.6] [KO:K01288]	8e-23				CBP2_HORVU	Carboxypeptidase;Directproteinsequencing;Glycoprotein;Hydrolase;Multigenefamily;Protease;Signal;Zymogen,Serine carboxypeptidase II precursor (EC 3.4.16.6) (Carboxypeptidase D) (CP-MII) [Contains: Serine carboxypeptidase II chain A; Serine carboxypeptidase II chain B].	1e-12	GO_ID:34977	TAIR|gene:2087367 SPTR:Q9LY68 symbol:SCPL40 [GO:0004185 "serine carboxypeptidase activity" evidence=ISS] [GO:0006508 "proteolysis" evidence=ISS] InterPro:IPR001563 InterPro:IPR000379 Pfam:PF00450 PRINTS:PR00724 ProDom:PD001189 PROSITE:PS00560 PROSITE:PS00131 MEROPS:S10.005 HSSP:P08819 EMBL:AL163818 EMBL:AY087589 PIR:T49188 SPTR:Q9LY68	2e-23
gi7742049	99.2	Unclassified without homolog
Ljwgs_147202.1	3.1.4.10.1	TC.HSP70 heat shock protein 70, Hsp70 family	ath:At5g02500	T22P11.90; heat shock protein hsc70-1 (hsp70-1) (hsc70.1) [KO:K03283]	3e-59	YBL075c	COG0443	4e-42	HSP71_ARATH	ATP-binding;Heatshock;Multigenefamily;Nucleotide-binding,Heat shock cognate 70 kDa protein 1 (Hsc70.1).	2e-59	GO_ID:29334	TAIR|gene:2101221 SPTR:Q9LHA8 symbol:HSP70 [GO:0005829 "cytosol" evidence=TAS] [GO:0006457 "protein folding" evidence=TAS] [GO:0009408 "response to heat" evidence=IEP] [GO:0009615 "response to virus" evidence=IEP] Pfam:PF00012 Prosite:PS00297 Prosite:PS00329 Prosite:PS01036 InterPro:IPR001023 HSSP:P19120 PRINTS:PR00301 ProDom:PD000089 EMBL:AC069474 EMBL:AP002055 EMBL:AY054183 EMBL:AY059885 EMBL:A…	3e-55
Ljwgs_147202.1	2.3.1.3.1	TC.HSP70 heat shock protein 70, Hsp70 family	ath:At5g02500	T22P11.90; heat shock protein hsc70-1 (hsp70-1) (hsc70.1) [KO:K03283]	3e-59	YBL075c	COG0443	4e-42	HSP71_ARATH	ATP-binding;Heatshock;Multigenefamily;Nucleotide-binding,Heat shock cognate 70 kDa protein 1 (Hsc70.1).	2e-59	GO_ID:29334	TAIR|gene:2101221 SPTR:Q9LHA8 symbol:HSP70 [GO:0005829 "cytosol" evidence=TAS] [GO:0006457 "protein folding" evidence=TAS] [GO:0009408 "response to heat" evidence=IEP] [GO:0009615 "response to virus" evidence=IEP] Pfam:PF00012 Prosite:PS00297 Prosite:PS00329 Prosite:PS01036 InterPro:IPR001023 HSSP:P19120 PRINTS:PR00301 ProDom:PD000089 EMBL:AC069474 EMBL:AP002055 EMBL:AY054183 EMBL:AY059885 EMBL:A…	3e-55
Ljwgs_147202.1	3.2.2.121	TC.HSP70 heat shock protein 70, Hsp70 family [COG:COG0443] [TC:1.A.33]	ath:At5g02500	T22P11.90; heat shock protein hsc70-1 (hsp70-1) (hsc70.1) [KO:K03283]	3e-59	YBL075c	COG0443	4e-42	HSP71_ARATH	ATP-binding;Heatshock;Multigenefamily;Nucleotide-binding,Heat shock cognate 70 kDa protein 1 (Hsc70.1).	2e-59	GO_ID:29334	TAIR|gene:2101221 SPTR:Q9LHA8 symbol:HSP70 [GO:0005829 "cytosol" evidence=TAS] [GO:0006457 "protein folding" evidence=TAS] [GO:0009408 "response to heat" evidence=IEP] [GO:0009615 "response to virus" evidence=IEP] Pfam:PF00012 Prosite:PS00297 Prosite:PS00329 Prosite:PS01036 InterPro:IPR001023 HSSP:P19120 PRINTS:PR00301 ProDom:PD000089 EMBL:AC069474 EMBL:AP002055 EMBL:AY054183 EMBL:AY059885 EMBL:A…	3e-55
gi7749973	99.2	Unclassified without homolog
gi45624880	99.2	Unclassified without homolog
Ljwgs_029131.1	1.4.2.17	DNA-directed RNA polymerase complex [EC:2.7.7.6]	ath:At1g68990	T6L1.17; DNA-directed RNA polymerase, mitochondrial (RPOMT) [EC:2.7.7.6] [KO:K00960]	6e-72				RPO2_NICSY	Alternativeinitiation;Chloroplast;DNA-directedRNApolymerase;Mitochondrion;Nucleotidyltransferase;Plastid;Transcription;Transferase;Transitpeptide,DNA-directed RNA polymerase 2, chloroplast/mitochondrial precursor (EC 2.7.7.6) (T7 bacteriophage-type single subunit RNA polymerase 2) (NsRpoT-B).	1e-75	GO_ID:34697	TAIR|gene:2205444 SPTR:P92969 symbol:AT1G68990.1 [GO:0003677 "DNA binding" evidence=ISS] [GO:0003899 "DNA-directed RNA polymerase activity" evidence=ISS] [GO:0006350 "transcription" evidence=ISS] InterPro:IPR002092 HSSP:P00573 Pfam:PF00940 PROSITE:PS00900 PROSITE:PS00489 EMBL:AC011665 EMBL:Y09006 EMBL:Y08137 EMBL:Y09432 PIR:D96714 GeneFarm:2875 SPTR:P92969	2e-72
Ljwgs_029131.1	2.1.1.17	E2.7.7.6 DNA-directed RNA polymerase	ath:At1g68990	T6L1.17; DNA-directed RNA polymerase, mitochondrial (RPOMT) [EC:2.7.7.6] [KO:K00960]	6e-72				RPO2_NICSY	Alternativeinitiation;Chloroplast;DNA-directedRNApolymerase;Mitochondrion;Nucleotidyltransferase;Plastid;Transcription;Transferase;Transitpeptide,DNA-directed RNA polymerase 2, chloroplast/mitochondrial precursor (EC 2.7.7.6) (T7 bacteriophage-type single subunit RNA polymerase 2) (NsRpoT-B).	1e-75	GO_ID:34697	TAIR|gene:2205444 SPTR:P92969 symbol:AT1G68990.1 [GO:0003677 "DNA binding" evidence=ISS] [GO:0003899 "DNA-directed RNA polymerase activity" evidence=ISS] [GO:0006350 "transcription" evidence=ISS] InterPro:IPR002092 HSSP:P00573 Pfam:PF00940 PROSITE:PS00900 PROSITE:PS00489 EMBL:AC011665 EMBL:Y09006 EMBL:Y08137 EMBL:Y09432 PIR:D96714 GeneFarm:2875 SPTR:P92969	2e-72
Ljwgs_029131.1	2.1.1.13.15	RPOG DNA-directed RNA polymerase subunit G [GO:0003899]	ath:At1g68990	T6L1.17; DNA-directed RNA polymerase, mitochondrial (RPOMT) [EC:2.7.7.6] [KO:K00960]	6e-72				RPO2_NICSY	Alternativeinitiation;Chloroplast;DNA-directedRNApolymerase;Mitochondrion;Nucleotidyltransferase;Plastid;Transcription;Transferase;Transitpeptide,DNA-directed RNA polymerase 2, chloroplast/mitochondrial precursor (EC 2.7.7.6) (T7 bacteriophage-type single subunit RNA polymerase 2) (NsRpoT-B).	1e-75	GO_ID:34697	TAIR|gene:2205444 SPTR:P92969 symbol:AT1G68990.1 [GO:0003677 "DNA binding" evidence=ISS] [GO:0003899 "DNA-directed RNA polymerase activity" evidence=ISS] [GO:0006350 "transcription" evidence=ISS] InterPro:IPR002092 HSSP:P00573 Pfam:PF00940 PROSITE:PS00900 PROSITE:PS00489 EMBL:AC011665 EMBL:Y09006 EMBL:Y08137 EMBL:Y09432 PIR:D96714 GeneFarm:2875 SPTR:P92969	2e-72
Ljwgs_029131.1	1.4.1.19	DNA-directed RNA polymerase complex [EC:2.7.7.6]	ath:At1g68990	T6L1.17; DNA-directed RNA polymerase, mitochondrial (RPOMT) [EC:2.7.7.6] [KO:K00960]	6e-72				RPO2_NICSY	Alternativeinitiation;Chloroplast;DNA-directedRNApolymerase;Mitochondrion;Nucleotidyltransferase;Plastid;Transcription;Transferase;Transitpeptide,DNA-directed RNA polymerase 2, chloroplast/mitochondrial precursor (EC 2.7.7.6) (T7 bacteriophage-type single subunit RNA polymerase 2) (NsRpoT-B).	1e-75	GO_ID:34697	TAIR|gene:2205444 SPTR:P92969 symbol:AT1G68990.1 [GO:0003677 "DNA binding" evidence=ISS] [GO:0003899 "DNA-directed RNA polymerase activity" evidence=ISS] [GO:0006350 "transcription" evidence=ISS] InterPro:IPR002092 HSSP:P00573 Pfam:PF00940 PROSITE:PS00900 PROSITE:PS00489 EMBL:AC011665 EMBL:Y09006 EMBL:Y08137 EMBL:Y09432 PIR:D96714 GeneFarm:2875 SPTR:P92969	2e-72
Ljwgs_029131.1	2.1.1.13.16	RPOI DNA-directed RNA polymerase subunit I [GO:0003899]	ath:At1g68990	T6L1.17; DNA-directed RNA polymerase, mitochondrial (RPOMT) [EC:2.7.7.6] [KO:K00960]	6e-72				RPO2_NICSY	Alternativeinitiation;Chloroplast;DNA-directedRNApolymerase;Mitochondrion;Nucleotidyltransferase;Plastid;Transcription;Transferase;Transitpeptide,DNA-directed RNA polymerase 2, chloroplast/mitochondrial precursor (EC 2.7.7.6) (T7 bacteriophage-type single subunit RNA polymerase 2) (NsRpoT-B).	1e-75	GO_ID:34697	TAIR|gene:2205444 SPTR:P92969 symbol:AT1G68990.1 [GO:0003677 "DNA binding" evidence=ISS] [GO:0003899 "DNA-directed RNA polymerase activity" evidence=ISS] [GO:0006350 "transcription" evidence=ISS] InterPro:IPR002092 HSSP:P00573 Pfam:PF00940 PROSITE:PS00900 PROSITE:PS00489 EMBL:AC011665 EMBL:Y09006 EMBL:Y08137 EMBL:Y09432 PIR:D96714 GeneFarm:2875 SPTR:P92969	2e-72
chr4.CM0026.17	99.1.4.18	GO_ID:746							HCA66_HUMAN	Nuclearprotein;Repeat,Hepatocellular carcinoma-associated antigen 66.	4e-14	GO_ID:746	TAIR|gene:2123677 SPTR:Q9M0I7 symbol:AT4G28200.1 [GO:0005554 "molecular function unknown" evidence=ND] InterPro:IPR003107 GO:GO:0005622 SMART:SM00386 EMBL:AL161572 EMBL:AY072310 EMBL:BT008394 PIR:T09036 SPTR:Q9M0I7	2e-41
chr4.CM0026.17	99.1.3.2.118	HCA66_HUMAN							HCA66_HUMAN	Nuclearprotein;Repeat,Hepatocellular carcinoma-associated antigen 66.	4e-14	GO_ID:746	TAIR|gene:2123677 SPTR:Q9M0I7 symbol:AT4G28200.1 [GO:0005554 "molecular function unknown" evidence=ND] InterPro:IPR003107 GO:GO:0005622 SMART:SM00386 EMBL:AL161572 EMBL:AY072310 EMBL:BT008394 PIR:T09036 SPTR:Q9M0I7	2e-41
Ljwgs_018999.1	3.2.2.120	E2.5.1.18, gst glutathione S-transferase [EC:2.5.1.18] [COG:COG0625] [GO:0004364]	ath:At2g29490	F16P2.13; glutathione S-transferase, putative [EC:2.5.1.18] [KO:K00799]	1e-31	PA0473	COG0625	4e-09	GSTX3_TOBAC	Auxinsignalingpathway;Multigenefamily;Transferase,Probable glutathione S-transferase (EC 2.5.1.18) (Auxin-induced protein PCNT103).	3e-37	GO_ID:19789	TAIR|gene:2043111 SPTR:Q9ZW24 symbol:AT2G29420.1 [GO:0004364 "glutathione transferase activity" evidence=ISS] InterPro:IPR004045 InterPro:IPR004046 Pfam:PF00043 Pfam:PF02798 HSSP:O65032 EMBL:AC004561 EMBL:AY045679 EMBL:AY056086 EMBL:AY086358 EMBL:AF288188 PIR:B84696 SPTR:Q9ZW24	3e-33
Ljwgs_018999.1	1.11.10.4	E5.2.1.2, maiA maleylacetoacetate isomerase [EC:5.2.1.2] [COG:COG0625] [GO:0016034]	ath:At2g29490	F16P2.13; glutathione S-transferase, putative [EC:2.5.1.18] [KO:K00799]	1e-31	PA0473	COG0625	4e-09	GSTX3_TOBAC	Auxinsignalingpathway;Multigenefamily;Transferase,Probable glutathione S-transferase (EC 2.5.1.18) (Auxin-induced protein PCNT103).	3e-37	GO_ID:19789	TAIR|gene:2043111 SPTR:Q9ZW24 symbol:AT2G29420.1 [GO:0004364 "glutathione transferase activity" evidence=ISS] InterPro:IPR004045 InterPro:IPR004046 Pfam:PF00043 Pfam:PF02798 HSSP:O65032 EMBL:AC004561 EMBL:AY045679 EMBL:AY056086 EMBL:AY086358 EMBL:AF288188 PIR:B84696 SPTR:Q9ZW24	3e-33
Ljwgs_018999.1	2.3.1.70	SSPA stringent starvation protein A [COG:COG0625]	ath:At2g29490	F16P2.13; glutathione S-transferase, putative [EC:2.5.1.18] [KO:K00799]	1e-31	PA0473	COG0625	4e-09	GSTX3_TOBAC	Auxinsignalingpathway;Multigenefamily;Transferase,Probable glutathione S-transferase (EC 2.5.1.18) (Auxin-induced protein PCNT103).	3e-37	GO_ID:19789	TAIR|gene:2043111 SPTR:Q9ZW24 symbol:AT2G29420.1 [GO:0004364 "glutathione transferase activity" evidence=ISS] InterPro:IPR004045 InterPro:IPR004046 Pfam:PF00043 Pfam:PF02798 HSSP:O65032 EMBL:AC004561 EMBL:AY045679 EMBL:AY056086 EMBL:AY086358 EMBL:AF288188 PIR:B84696 SPTR:Q9ZW24	3e-33
Ljwgs_018999.1	1.5.12.8	E5.2.1.2, maiA maleylacetoacetate isomerase [EC:5.2.1.2] [COG:COG0625] [GO:0016034]	ath:At2g29490	F16P2.13; glutathione S-transferase, putative [EC:2.5.1.18] [KO:K00799]	1e-31	PA0473	COG0625	4e-09	GSTX3_TOBAC	Auxinsignalingpathway;Multigenefamily;Transferase,Probable glutathione S-transferase (EC 2.5.1.18) (Auxin-induced protein PCNT103).	3e-37	GO_ID:19789	TAIR|gene:2043111 SPTR:Q9ZW24 symbol:AT2G29420.1 [GO:0004364 "glutathione transferase activity" evidence=ISS] InterPro:IPR004045 InterPro:IPR004046 Pfam:PF00043 Pfam:PF02798 HSSP:O65032 EMBL:AC004561 EMBL:AY045679 EMBL:AY056086 EMBL:AY086358 EMBL:AF288188 PIR:B84696 SPTR:Q9ZW24	3e-33
Ljwgs_018999.1	1.6.9.16.1	GST glutathione S-transferase [COG:COG0625]	ath:At2g29490	F16P2.13; glutathione S-transferase, putative [EC:2.5.1.18] [KO:K00799]	1e-31	PA0473	COG0625	4e-09	GSTX3_TOBAC	Auxinsignalingpathway;Multigenefamily;Transferase,Probable glutathione S-transferase (EC 2.5.1.18) (Auxin-induced protein PCNT103).	3e-37	GO_ID:19789	TAIR|gene:2043111 SPTR:Q9ZW24 symbol:AT2G29420.1 [GO:0004364 "glutathione transferase activity" evidence=ISS] InterPro:IPR004045 InterPro:IPR004046 Pfam:PF00043 Pfam:PF02798 HSSP:O65032 EMBL:AC004561 EMBL:AY045679 EMBL:AY056086 EMBL:AY086358 EMBL:AF288188 PIR:B84696 SPTR:Q9ZW24	3e-33
chr3.TM0416.13.1	1.1.17.4	E3.1.3.36 phosphatidylinositol-bisphosphatase [EC:3.1.3.36] [GO:0004439]	sce:YNL106C	INP52, SJL2; Phosphatidylinositol 4,5-bisphosphate 5-phosphatase, synaptojanin-like protein with an N-terminal Sac1 domain, plays a role in endocytosis; hyperosmotic stress causes translocation to actin patches [EC:3.1.3.56] [KO:K01106]	8e-23				SAC3_MOUSE	,SAC domain-containing protein 3.	2e-83	GO_ID:52529	TAIR|gene:2029104 SPTR:Q8RW97 symbol:AT1G17340.1 [GO:0008372 "cellular component unknown" evidence=ND] [GO:0004439 "phosphoinositide 5-phosphatase activity" evidence=ISS] INTERPRO:IPR002013 Pfam:PF02383 PROSITE:PS50275 EMBL:AY093760 EMBL:AY227248 EMBL:BT002292 SPTR:Q8RW97	2e-146
chr3.TM0416.13.1	1.1.17.15	E3.1.3.56 inositol-1,4,5-trisphosphate 5-phosphatase [EC:3.1.3.56] [GO:0004445]	sce:YNL106C	INP52, SJL2; Phosphatidylinositol 4,5-bisphosphate 5-phosphatase, synaptojanin-like protein with an N-terminal Sac1 domain, plays a role in endocytosis; hyperosmotic stress causes translocation to actin patches [EC:3.1.3.56] [KO:K01106]	8e-23				SAC3_MOUSE	,SAC domain-containing protein 3.	2e-83	GO_ID:52529	TAIR|gene:2029104 SPTR:Q8RW97 symbol:AT1G17340.1 [GO:0008372 "cellular component unknown" evidence=ND] [GO:0004439 "phosphoinositide 5-phosphatase activity" evidence=ISS] INTERPRO:IPR002013 Pfam:PF02383 PROSITE:PS50275 EMBL:AY093760 EMBL:AY227248 EMBL:BT002292 SPTR:Q8RW97	2e-146
chr3.TM0416.13.1	3.2.10.17	E3.1.3.56 inositol-1,4,5-trisphosphate 5-phosphatase [EC:3.1.3.56] [GO:0004445]	sce:YNL106C	INP52, SJL2; Phosphatidylinositol 4,5-bisphosphate 5-phosphatase, synaptojanin-like protein with an N-terminal Sac1 domain, plays a role in endocytosis; hyperosmotic stress causes translocation to actin patches [EC:3.1.3.56] [KO:K01106]	8e-23				SAC3_MOUSE	,SAC domain-containing protein 3.	2e-83	GO_ID:52529	TAIR|gene:2029104 SPTR:Q8RW97 symbol:AT1G17340.1 [GO:0008372 "cellular component unknown" evidence=ND] [GO:0004439 "phosphoinositide 5-phosphatase activity" evidence=ISS] INTERPRO:IPR002013 Pfam:PF02383 PROSITE:PS50275 EMBL:AY093760 EMBL:AY227248 EMBL:BT002292 SPTR:Q8RW97	2e-146
chr3.TM0416.13.1	3.2.10.15	E3.1.3.36 phosphatidylinositol-bisphosphatase [EC:3.1.3.36] [GO:0004439]	sce:YNL106C	INP52, SJL2; Phosphatidylinositol 4,5-bisphosphate 5-phosphatase, synaptojanin-like protein with an N-terminal Sac1 domain, plays a role in endocytosis; hyperosmotic stress causes translocation to actin patches [EC:3.1.3.56] [KO:K01106]	8e-23				SAC3_MOUSE	,SAC domain-containing protein 3.	2e-83	GO_ID:52529	TAIR|gene:2029104 SPTR:Q8RW97 symbol:AT1G17340.1 [GO:0008372 "cellular component unknown" evidence=ND] [GO:0004439 "phosphoinositide 5-phosphatase activity" evidence=ISS] INTERPRO:IPR002013 Pfam:PF02383 PROSITE:PS50275 EMBL:AY093760 EMBL:AY227248 EMBL:BT002292 SPTR:Q8RW97	2e-146
TM0845.12	1.9.4.15	E2.7.1.- [EC:2.7.1.-] [COG:COG0515 COG1493]	lma:LmjF07.0900	serine/threonine kinase, putative [EC:2.7.1.-] [KO:K07198]	5e-61	YDR477w_1	COG0515	2e-51	CPK15_ARATH	ATP-binding;Kinase;Nucleotide-binding;Serine/threonine-proteinkinase;Transferase,CBL-interacting serine/threonine-protein kinase 15 (EC 2.7.1.37) (Serine/threonine-protein kinase ATPK10) (SOS2-like protein kinase PKS3) (SOS-interacting protein 2) (SNF1-related kinase 3.1).	1e-87	GO_ID:27010	TAIR|gene:2183719 SPTR:Q9LEU7 symbol:AT5G10930.1 [GO:0008372 "cellular component unknown" evidence=ND] [GO:0016301 "kinase activity" evidence=ISS] InterPro:IPR000719 InterPro:IPR002290 InterPro:IPR008271 Pfam:PF00069 Prosite:PS00108 InterPro:IPR004041 Prosite:PS00107 Pfam:PF03822 ProDom:PD000001 PROSITE:PS50011 SMART:SM00220 HSSP:P49137 PROSITE:PS50816 EMBL:AL365234 EMBL:AY062765 EMBL:AF285105 PI…	5e-120
TM0845.12	1.1.17.19	E2.7.1.- [EC:2.7.1.-] [COG:COG0515 COG1493]	lma:LmjF07.0900	serine/threonine kinase, putative [EC:2.7.1.-] [KO:K07198]	5e-61	YDR477w_1	COG0515	2e-51	CPK15_ARATH	ATP-binding;Kinase;Nucleotide-binding;Serine/threonine-proteinkinase;Transferase,CBL-interacting serine/threonine-protein kinase 15 (EC 2.7.1.37) (Serine/threonine-protein kinase ATPK10) (SOS2-like protein kinase PKS3) (SOS-interacting protein 2) (SNF1-related kinase 3.1).	1e-87	GO_ID:27010	TAIR|gene:2183719 SPTR:Q9LEU7 symbol:AT5G10930.1 [GO:0008372 "cellular component unknown" evidence=ND] [GO:0016301 "kinase activity" evidence=ISS] InterPro:IPR000719 InterPro:IPR002290 InterPro:IPR008271 Pfam:PF00069 Prosite:PS00108 InterPro:IPR004041 Prosite:PS00107 Pfam:PF03822 ProDom:PD000001 PROSITE:PS50011 SMART:SM00220 HSSP:P49137 PROSITE:PS50816 EMBL:AL365234 EMBL:AY062765 EMBL:AF285105 PI…	5e-120
TM0845.12	3.2.12.25	PRKAA, AMPK 5-AMP-activated protein kinase, catalytic alpha subunit [EC:2.7.1.-]	lma:LmjF07.0900	serine/threonine kinase, putative [EC:2.7.1.-] [KO:K07198]	5e-61	YDR477w_1	COG0515	2e-51	CPK15_ARATH	ATP-binding;Kinase;Nucleotide-binding;Serine/threonine-proteinkinase;Transferase,CBL-interacting serine/threonine-protein kinase 15 (EC 2.7.1.37) (Serine/threonine-protein kinase ATPK10) (SOS2-like protein kinase PKS3) (SOS-interacting protein 2) (SNF1-related kinase 3.1).	1e-87	GO_ID:27010	TAIR|gene:2183719 SPTR:Q9LEU7 symbol:AT5G10930.1 [GO:0008372 "cellular component unknown" evidence=ND] [GO:0016301 "kinase activity" evidence=ISS] InterPro:IPR000719 InterPro:IPR002290 InterPro:IPR008271 Pfam:PF00069 Prosite:PS00108 InterPro:IPR004041 Prosite:PS00107 Pfam:PF03822 ProDom:PD000001 PROSITE:PS50011 SMART:SM00220 HSSP:P49137 PROSITE:PS50816 EMBL:AL365234 EMBL:AY062765 EMBL:AF285105 PI…	5e-120
TM0845.12	3.2.11.36	PRKAA, AMPK 5-AMP-activated protein kinase, catalytic alpha subunit [EC:2.7.1.-]	lma:LmjF07.0900	serine/threonine kinase, putative [EC:2.7.1.-] [KO:K07198]	5e-61	YDR477w_1	COG0515	2e-51	CPK15_ARATH	ATP-binding;Kinase;Nucleotide-binding;Serine/threonine-proteinkinase;Transferase,CBL-interacting serine/threonine-protein kinase 15 (EC 2.7.1.37) (Serine/threonine-protein kinase ATPK10) (SOS2-like protein kinase PKS3) (SOS-interacting protein 2) (SNF1-related kinase 3.1).	1e-87	GO_ID:27010	TAIR|gene:2183719 SPTR:Q9LEU7 symbol:AT5G10930.1 [GO:0008372 "cellular component unknown" evidence=ND] [GO:0016301 "kinase activity" evidence=ISS] InterPro:IPR000719 InterPro:IPR002290 InterPro:IPR008271 Pfam:PF00069 Prosite:PS00108 InterPro:IPR004041 Prosite:PS00107 Pfam:PF03822 ProDom:PD000001 PROSITE:PS50011 SMART:SM00220 HSSP:P49137 PROSITE:PS50816 EMBL:AL365234 EMBL:AY062765 EMBL:AF285105 PI…	5e-120
TM0845.12	1.7.8.19	WAAY, rfaY lipopolysaccharide core biosynthesis protein RFAY [EC:2.7.-.-] [COG:COG0515]	lma:LmjF07.0900	serine/threonine kinase, putative [EC:2.7.1.-] [KO:K07198]	5e-61	YDR477w_1	COG0515	2e-51	CPK15_ARATH	ATP-binding;Kinase;Nucleotide-binding;Serine/threonine-proteinkinase;Transferase,CBL-interacting serine/threonine-protein kinase 15 (EC 2.7.1.37) (Serine/threonine-protein kinase ATPK10) (SOS2-like protein kinase PKS3) (SOS-interacting protein 2) (SNF1-related kinase 3.1).	1e-87	GO_ID:27010	TAIR|gene:2183719 SPTR:Q9LEU7 symbol:AT5G10930.1 [GO:0008372 "cellular component unknown" evidence=ND] [GO:0016301 "kinase activity" evidence=ISS] InterPro:IPR000719 InterPro:IPR002290 InterPro:IPR008271 Pfam:PF00069 Prosite:PS00108 InterPro:IPR004041 Prosite:PS00107 Pfam:PF03822 ProDom:PD000001 PROSITE:PS50011 SMART:SM00220 HSSP:P49137 PROSITE:PS50816 EMBL:AL365234 EMBL:AY062765 EMBL:AF285105 PI…	5e-120
TM0845.12	3.3.10.117	BMPR1 bone morphogenetic protein receptor, type I [EC:2.7.1.37]	lma:LmjF07.0900	serine/threonine kinase, putative [EC:2.7.1.-] [KO:K07198]	5e-61	YDR477w_1	COG0515	2e-51	CPK15_ARATH	ATP-binding;Kinase;Nucleotide-binding;Serine/threonine-proteinkinase;Transferase,CBL-interacting serine/threonine-protein kinase 15 (EC 2.7.1.37) (Serine/threonine-protein kinase ATPK10) (SOS2-like protein kinase PKS3) (SOS-interacting protein 2) (SNF1-related kinase 3.1).	1e-87	GO_ID:27010	TAIR|gene:2183719 SPTR:Q9LEU7 symbol:AT5G10930.1 [GO:0008372 "cellular component unknown" evidence=ND] [GO:0016301 "kinase activity" evidence=ISS] InterPro:IPR000719 InterPro:IPR002290 InterPro:IPR008271 Pfam:PF00069 Prosite:PS00108 InterPro:IPR004041 Prosite:PS00107 Pfam:PF03822 ProDom:PD000001 PROSITE:PS50011 SMART:SM00220 HSSP:P49137 PROSITE:PS50816 EMBL:AL365234 EMBL:AY062765 EMBL:AF285105 PI…	5e-120
TM0845.12	1.11.16.8	E2.7.1.- [EC:2.7.1.-] [COG:COG0515 COG1493]	lma:LmjF07.0900	serine/threonine kinase, putative [EC:2.7.1.-] [KO:K07198]	5e-61	YDR477w_1	COG0515	2e-51	CPK15_ARATH	ATP-binding;Kinase;Nucleotide-binding;Serine/threonine-proteinkinase;Transferase,CBL-interacting serine/threonine-protein kinase 15 (EC 2.7.1.37) (Serine/threonine-protein kinase ATPK10) (SOS2-like protein kinase PKS3) (SOS-interacting protein 2) (SNF1-related kinase 3.1).	1e-87	GO_ID:27010	TAIR|gene:2183719 SPTR:Q9LEU7 symbol:AT5G10930.1 [GO:0008372 "cellular component unknown" evidence=ND] [GO:0016301 "kinase activity" evidence=ISS] InterPro:IPR000719 InterPro:IPR002290 InterPro:IPR008271 Pfam:PF00069 Prosite:PS00108 InterPro:IPR004041 Prosite:PS00107 Pfam:PF03822 ProDom:PD000001 PROSITE:PS50011 SMART:SM00220 HSSP:P49137 PROSITE:PS50816 EMBL:AL365234 EMBL:AY062765 EMBL:AF285105 PI…	5e-120
TM0845.12	4.2.4	Cell cycle [CLASS:04110] [PATH:hsa04110] [COG:COG0515]	lma:LmjF07.0900	serine/threonine kinase, putative [EC:2.7.1.-] [KO:K07198]	5e-61	YDR477w_1	COG0515	2e-51	CPK15_ARATH	ATP-binding;Kinase;Nucleotide-binding;Serine/threonine-proteinkinase;Transferase,CBL-interacting serine/threonine-protein kinase 15 (EC 2.7.1.37) (Serine/threonine-protein kinase ATPK10) (SOS2-like protein kinase PKS3) (SOS-interacting protein 2) (SNF1-related kinase 3.1).	1e-87	GO_ID:27010	TAIR|gene:2183719 SPTR:Q9LEU7 symbol:AT5G10930.1 [GO:0008372 "cellular component unknown" evidence=ND] [GO:0016301 "kinase activity" evidence=ISS] InterPro:IPR000719 InterPro:IPR002290 InterPro:IPR008271 Pfam:PF00069 Prosite:PS00108 InterPro:IPR004041 Prosite:PS00107 Pfam:PF03822 ProDom:PD000001 PROSITE:PS50011 SMART:SM00220 HSSP:P49137 PROSITE:PS50816 EMBL:AL365234 EMBL:AY062765 EMBL:AF285105 PI…	5e-120
TM0845.12	3.2.2.1	Protein kinase [EC:2.7.1.37]	lma:LmjF07.0900	serine/threonine kinase, putative [EC:2.7.1.-] [KO:K07198]	5e-61	YDR477w_1	COG0515	2e-51	CPK15_ARATH	ATP-binding;Kinase;Nucleotide-binding;Serine/threonine-proteinkinase;Transferase,CBL-interacting serine/threonine-protein kinase 15 (EC 2.7.1.37) (Serine/threonine-protein kinase ATPK10) (SOS2-like protein kinase PKS3) (SOS-interacting protein 2) (SNF1-related kinase 3.1).	1e-87	GO_ID:27010	TAIR|gene:2183719 SPTR:Q9LEU7 symbol:AT5G10930.1 [GO:0008372 "cellular component unknown" evidence=ND] [GO:0016301 "kinase activity" evidence=ISS] InterPro:IPR000719 InterPro:IPR002290 InterPro:IPR008271 Pfam:PF00069 Prosite:PS00108 InterPro:IPR004041 Prosite:PS00107 Pfam:PF03822 ProDom:PD000001 PROSITE:PS50011 SMART:SM00220 HSSP:P49137 PROSITE:PS50816 EMBL:AL365234 EMBL:AY062765 EMBL:AF285105 PI…	5e-120
Ljwgs_029575.1	1.4.1.43	E2.7.7.8, pnp polyribonucleotide nucleotidyltransferase [EC:2.7.7.8] [COG:COG1185] [GO:0004654]	cal:orf19.1578	RRP5; processing of pre-rRNA to 18S and 5.8S rRNA [EC:2.7.7.8] [KO:K00962]	1e-24	YMR229c_3	COG0539	4e-26	RRP5_YEAST	Completeproteome;Nuclearprotein;Repeat;rRNAprocessing,rRNA biogenesis protein RRP5.	4e-26	GO_ID:27426	SGD|S000004842 SPTR:Q05022 symbol:RRP5 "U3 snoRNP protein" [GO:0005730 "nucleolus" evidence=TAS] [GO:0005732 "small nucleolar ribonucleoprotein complex" evidence=IPI] [GO:0003723 "RNA binding" evidence=TAS] [GO:0030515 "snoRNA binding" evidence=IPI] [GO:0042134 "rRNA primary transcript binding" evidence=IDA] [GO:0006364 "rRNA processing" evidence=TAS] [GO:0006365 "35S primary transcript processin…	2e-26
Ljwgs_029575.1	1.4.2.12	E2.7.7.8, pnp polyribonucleotide nucleotidyltransferase [EC:2.7.7.8] [COG:COG1185] [GO:0004654]	cal:orf19.1578	RRP5; processing of pre-rRNA to 18S and 5.8S rRNA [EC:2.7.7.8] [KO:K00962]	1e-24	YMR229c_3	COG0539	4e-26	RRP5_YEAST	Completeproteome;Nuclearprotein;Repeat;rRNAprocessing,rRNA biogenesis protein RRP5.	4e-26	GO_ID:27426	SGD|S000004842 SPTR:Q05022 symbol:RRP5 "U3 snoRNP protein" [GO:0005730 "nucleolus" evidence=TAS] [GO:0005732 "small nucleolar ribonucleoprotein complex" evidence=IPI] [GO:0003723 "RNA binding" evidence=TAS] [GO:0030515 "snoRNA binding" evidence=IPI] [GO:0042134 "rRNA primary transcript binding" evidence=IDA] [GO:0006364 "rRNA processing" evidence=TAS] [GO:0006365 "35S primary transcript processin…	2e-26
Ljwgs_029575.1	2.2.1.1.1	RP-S1, rpsA small subunit ribosomal protein S1 [COG:COG0539]	cal:orf19.1578	RRP5; processing of pre-rRNA to 18S and 5.8S rRNA [EC:2.7.7.8] [KO:K00962]	1e-24	YMR229c_3	COG0539	4e-26	RRP5_YEAST	Completeproteome;Nuclearprotein;Repeat;rRNAprocessing,rRNA biogenesis protein RRP5.	4e-26	GO_ID:27426	SGD|S000004842 SPTR:Q05022 symbol:RRP5 "U3 snoRNP protein" [GO:0005730 "nucleolus" evidence=TAS] [GO:0005732 "small nucleolar ribonucleoprotein complex" evidence=IPI] [GO:0003723 "RNA binding" evidence=TAS] [GO:0030515 "snoRNA binding" evidence=IPI] [GO:0042134 "rRNA primary transcript binding" evidence=IDA] [GO:0006364 "rRNA processing" evidence=TAS] [GO:0006365 "35S primary transcript processin…	2e-26
Ljwgs_019132.4.1	99.1.3.2.3125	CJ119_CHICK							CJ119_CHICK	,Protein C10orf119 homolog.	2e-16	GO_ID:28551	TAIR|gene:2061832 SPTR:O22880 symbol:AT2G40550.1 [GO:0005554 "molecular function unknown" evidence=ND] [GO:0000004 "biological process unknown" evidence=ND] [GO:0008372 "cellular component unknown" evidence=ND] EMBL:AC002336 PIR:H84830 SPTR:O22880	8e-50
Ljwgs_019132.4.1	99.1.4.4159	GO_ID:28551							CJ119_CHICK	,Protein C10orf119 homolog.	2e-16	GO_ID:28551	TAIR|gene:2061832 SPTR:O22880 symbol:AT2G40550.1 [GO:0005554 "molecular function unknown" evidence=ND] [GO:0000004 "biological process unknown" evidence=ND] [GO:0008372 "cellular component unknown" evidence=ND] EMBL:AC002336 PIR:H84830 SPTR:O22880	8e-50
Ljwgs_031920.1	99.1.4.3701	GO_ID:46588							RAV1_ARATH	3D-structure;DNA-binding;Nuclearprotein,DNA-binding protein RAV1.	5e-21	GO_ID:46588	TAIR|gene:2031184 SPTR:Q9C6M5 symbol:AT1G25560.1 [GO:0003700 "transcription factor activity" evidence=ISS] InterPro:IPR003340 InterPro:IPR001471 Pfam:PF02362 Pfam:PF00847 GO:GO:0005634 PROSITE:PS50863 HSSP:O80337 PRINTS:PR00367 ProDom:PD001423 SMART:SM00380 EMBL:AC079281 EMBL:AY091069 EMBL:AY122941 PIR:A86386 SMR:Q9C6M5 SPTR:Q9C6M5	2e-27
Ljwgs_031920.1	99.1.3.2.1605	RAV1_ARATH							RAV1_ARATH	3D-structure;DNA-binding;Nuclearprotein,DNA-binding protein RAV1.	5e-21	GO_ID:46588	TAIR|gene:2031184 SPTR:Q9C6M5 symbol:AT1G25560.1 [GO:0003700 "transcription factor activity" evidence=ISS] InterPro:IPR003340 InterPro:IPR001471 Pfam:PF02362 Pfam:PF00847 GO:GO:0005634 PROSITE:PS50863 HSSP:O80337 PRINTS:PR00367 ProDom:PD001423 SMART:SM00380 EMBL:AC079281 EMBL:AY091069 EMBL:AY122941 PIR:A86386 SMR:Q9C6M5 SPTR:Q9C6M5	2e-27
Ljwgs_063109.1	2.2.4.5.5	RPR2 ribonuclease P subunit RPR2 [COG:COG2023]	ath:At1g25250	F4F7.36; zinc finger (C2H2 type) family protein [EC:3.1.26.5] [KO:K03540]	9e-49				TT1_ARATH	Coiledcoil;Metal-binding;Polymorphism;Transcription;Transcriptionregulation;Zinc;Zinc-finger,TRANSPARENT TESTA 1 protein (Zinc finger protein TT1) (TTL1).	7e-12	GO_ID:6225	TAIR|gene:2205671 SPTR:Q8H1F5 symbol:AT1G55110.1 [GO:0003700 "transcription factor activity" evidence=ISS] [GO:0045449 "regulation of transcription" evidence=TAS] [GO:0003676 "nucleic acid binding" evidence=ISS] [GO:0008270 "zinc ion binding" evidence=ISS] InterPro:IPR007087 Prosite:PS00028 Pfam:PF00096 SMART:SM00355 PROSITE:PS50157 EMBL:AY150421 SPTR:Q8H1F5	1e-72
Ljwgs_103362.1	1.4.1.19.3	RPA DNA-directed RNA polymerase I complex	ath:At3g57660	F15B8.150; DNA-directed RNA polymerase family protein [EC:2.7.7.6] [KO:K02999]	2e-14	YOR341w	COG0086	2e-09	RPA1_DROME	DNA-directedRNApolymerase;Metal-binding;Nuclearprotein;Nucleotidyltransferase;Transcription;Transferase;Zinc;Zinc-finger,DNA-directed RNA polymerase I largest subunit (EC 2.7.7.6).	2e-12	GO_ID:12884	TAIR|gene:2076660 SPTR:Q9SVY0 symbol:AT3G57660.1 [GO:0003677 "DNA binding" evidence=ISS] [GO:0003899 "DNA-directed RNA polymerase activity" evidence=ISS] [GO:0005634 "nucleus" evidence=ISS] [GO:0006350 "transcription" evidence=ISS] InterPro:IPR007066 InterPro:IPR000722 InterPro:IPR007081 InterPro:IPR007083 InterPro:IPR007080 InterPro:IPR006592 GO:GO:0005634 GO:GO:0006350 HSSP:P04050 Pfam:PF04997 …	4e-15
Ljwgs_103362.1	2.1.1.13.15	RPOG DNA-directed RNA polymerase subunit G [GO:0003899]	ath:At3g57660	F15B8.150; DNA-directed RNA polymerase family protein [EC:2.7.7.6] [KO:K02999]	2e-14	YOR341w	COG0086	2e-09	RPA1_DROME	DNA-directedRNApolymerase;Metal-binding;Nuclearprotein;Nucleotidyltransferase;Transcription;Transferase;Zinc;Zinc-finger,DNA-directed RNA polymerase I largest subunit (EC 2.7.7.6).	2e-12	GO_ID:12884	TAIR|gene:2076660 SPTR:Q9SVY0 symbol:AT3G57660.1 [GO:0003677 "DNA binding" evidence=ISS] [GO:0003899 "DNA-directed RNA polymerase activity" evidence=ISS] [GO:0005634 "nucleus" evidence=ISS] [GO:0006350 "transcription" evidence=ISS] InterPro:IPR007066 InterPro:IPR000722 InterPro:IPR007081 InterPro:IPR007083 InterPro:IPR007080 InterPro:IPR006592 GO:GO:0005634 GO:GO:0006350 HSSP:P04050 Pfam:PF04997 …	4e-15
Ljwgs_103362.1	2.1.1.14.1	RPB1 DNA-directed RNA polymerase II subunit A [COG:COG0086]	ath:At3g57660	F15B8.150; DNA-directed RNA polymerase family protein [EC:2.7.7.6] [KO:K02999]	2e-14	YOR341w	COG0086	2e-09	RPA1_DROME	DNA-directedRNApolymerase;Metal-binding;Nuclearprotein;Nucleotidyltransferase;Transcription;Transferase;Zinc;Zinc-finger,DNA-directed RNA polymerase I largest subunit (EC 2.7.7.6).	2e-12	GO_ID:12884	TAIR|gene:2076660 SPTR:Q9SVY0 symbol:AT3G57660.1 [GO:0003677 "DNA binding" evidence=ISS] [GO:0003899 "DNA-directed RNA polymerase activity" evidence=ISS] [GO:0005634 "nucleus" evidence=ISS] [GO:0006350 "transcription" evidence=ISS] InterPro:IPR007066 InterPro:IPR000722 InterPro:IPR007081 InterPro:IPR007083 InterPro:IPR007080 InterPro:IPR006592 GO:GO:0005634 GO:GO:0006350 HSSP:P04050 Pfam:PF04997 …	4e-15
Ljwgs_103362.1	2.1.1.13.1	RPOA2 DNA-directed RNA polymerase subunit A" [COG:COG0086]	ath:At3g57660	F15B8.150; DNA-directed RNA polymerase family protein [EC:2.7.7.6] [KO:K02999]	2e-14	YOR341w	COG0086	2e-09	RPA1_DROME	DNA-directedRNApolymerase;Metal-binding;Nuclearprotein;Nucleotidyltransferase;Transcription;Transferase;Zinc;Zinc-finger,DNA-directed RNA polymerase I largest subunit (EC 2.7.7.6).	2e-12	GO_ID:12884	TAIR|gene:2076660 SPTR:Q9SVY0 symbol:AT3G57660.1 [GO:0003677 "DNA binding" evidence=ISS] [GO:0003899 "DNA-directed RNA polymerase activity" evidence=ISS] [GO:0005634 "nucleus" evidence=ISS] [GO:0006350 "transcription" evidence=ISS] InterPro:IPR007066 InterPro:IPR000722 InterPro:IPR007081 InterPro:IPR007083 InterPro:IPR007080 InterPro:IPR006592 GO:GO:0005634 GO:GO:0006350 HSSP:P04050 Pfam:PF04997 …	4e-15
Ljwgs_103362.1	2.1.1.15.1	RPC1 DNA-directed RNA polymerase III subunit C1 [COG:COG0086]	ath:At3g57660	F15B8.150; DNA-directed RNA polymerase family protein [EC:2.7.7.6] [KO:K02999]	2e-14	YOR341w	COG0086	2e-09	RPA1_DROME	DNA-directedRNApolymerase;Metal-binding;Nuclearprotein;Nucleotidyltransferase;Transcription;Transferase;Zinc;Zinc-finger,DNA-directed RNA polymerase I largest subunit (EC 2.7.7.6).	2e-12	GO_ID:12884	TAIR|gene:2076660 SPTR:Q9SVY0 symbol:AT3G57660.1 [GO:0003677 "DNA binding" evidence=ISS] [GO:0003899 "DNA-directed RNA polymerase activity" evidence=ISS] [GO:0005634 "nucleus" evidence=ISS] [GO:0006350 "transcription" evidence=ISS] InterPro:IPR007066 InterPro:IPR000722 InterPro:IPR007081 InterPro:IPR007083 InterPro:IPR007080 InterPro:IPR006592 GO:GO:0005634 GO:GO:0006350 HSSP:P04050 Pfam:PF04997 …	4e-15
Ljwgs_103362.1	2.1.1.15.10	RPC31 DNA-directed RNA polymerase III subunit C31 [COG:COG0086]	ath:At3g57660	F15B8.150; DNA-directed RNA polymerase family protein [EC:2.7.7.6] [KO:K02999]	2e-14	YOR341w	COG0086	2e-09	RPA1_DROME	DNA-directedRNApolymerase;Metal-binding;Nuclearprotein;Nucleotidyltransferase;Transcription;Transferase;Zinc;Zinc-finger,DNA-directed RNA polymerase I largest subunit (EC 2.7.7.6).	2e-12	GO_ID:12884	TAIR|gene:2076660 SPTR:Q9SVY0 symbol:AT3G57660.1 [GO:0003677 "DNA binding" evidence=ISS] [GO:0003899 "DNA-directed RNA polymerase activity" evidence=ISS] [GO:0005634 "nucleus" evidence=ISS] [GO:0006350 "transcription" evidence=ISS] InterPro:IPR007066 InterPro:IPR000722 InterPro:IPR007081 InterPro:IPR007083 InterPro:IPR007080 InterPro:IPR006592 GO:GO:0005634 GO:GO:0006350 HSSP:P04050 Pfam:PF04997 …	4e-15
Ljwgs_103362.1	2.1.1.13.2	RPOA1 DNA-directed RNA polymerase subunit A [COG:COG0086]	ath:At3g57660	F15B8.150; DNA-directed RNA polymerase family protein [EC:2.7.7.6] [KO:K02999]	2e-14	YOR341w	COG0086	2e-09	RPA1_DROME	DNA-directedRNApolymerase;Metal-binding;Nuclearprotein;Nucleotidyltransferase;Transcription;Transferase;Zinc;Zinc-finger,DNA-directed RNA polymerase I largest subunit (EC 2.7.7.6).	2e-12	GO_ID:12884	TAIR|gene:2076660 SPTR:Q9SVY0 symbol:AT3G57660.1 [GO:0003677 "DNA binding" evidence=ISS] [GO:0003899 "DNA-directed RNA polymerase activity" evidence=ISS] [GO:0005634 "nucleus" evidence=ISS] [GO:0006350 "transcription" evidence=ISS] InterPro:IPR007066 InterPro:IPR000722 InterPro:IPR007081 InterPro:IPR007083 InterPro:IPR007080 InterPro:IPR006592 GO:GO:0005634 GO:GO:0006350 HSSP:P04050 Pfam:PF04997 …	4e-15
Ljwgs_103362.1	1.4.2.17.3	RPA DNA-directed RNA polymerase I complex	ath:At3g57660	F15B8.150; DNA-directed RNA polymerase family protein [EC:2.7.7.6] [KO:K02999]	2e-14	YOR341w	COG0086	2e-09	RPA1_DROME	DNA-directedRNApolymerase;Metal-binding;Nuclearprotein;Nucleotidyltransferase;Transcription;Transferase;Zinc;Zinc-finger,DNA-directed RNA polymerase I largest subunit (EC 2.7.7.6).	2e-12	GO_ID:12884	TAIR|gene:2076660 SPTR:Q9SVY0 symbol:AT3G57660.1 [GO:0003677 "DNA binding" evidence=ISS] [GO:0003899 "DNA-directed RNA polymerase activity" evidence=ISS] [GO:0005634 "nucleus" evidence=ISS] [GO:0006350 "transcription" evidence=ISS] InterPro:IPR007066 InterPro:IPR000722 InterPro:IPR007081 InterPro:IPR007083 InterPro:IPR007080 InterPro:IPR006592 GO:GO:0005634 GO:GO:0006350 HSSP:P04050 Pfam:PF04997 …	4e-15
Ljwgs_103362.1	2.1.1.1.3	RPOC DNA-directed RNA polymerase subunit beta [COG:COG0086]	ath:At3g57660	F15B8.150; DNA-directed RNA polymerase family protein [EC:2.7.7.6] [KO:K02999]	2e-14	YOR341w	COG0086	2e-09	RPA1_DROME	DNA-directedRNApolymerase;Metal-binding;Nuclearprotein;Nucleotidyltransferase;Transcription;Transferase;Zinc;Zinc-finger,DNA-directed RNA polymerase I largest subunit (EC 2.7.7.6).	2e-12	GO_ID:12884	TAIR|gene:2076660 SPTR:Q9SVY0 symbol:AT3G57660.1 [GO:0003677 "DNA binding" evidence=ISS] [GO:0003899 "DNA-directed RNA polymerase activity" evidence=ISS] [GO:0005634 "nucleus" evidence=ISS] [GO:0006350 "transcription" evidence=ISS] InterPro:IPR007066 InterPro:IPR000722 InterPro:IPR007081 InterPro:IPR007083 InterPro:IPR007080 InterPro:IPR006592 GO:GO:0005634 GO:GO:0006350 HSSP:P04050 Pfam:PF04997 …	4e-15
Ljwgs_103362.1	2.1.1.16.1	RPA1 DNA-directed RNA polymerase I subunit A1	ath:At3g57660	F15B8.150; DNA-directed RNA polymerase family protein [EC:2.7.7.6] [KO:K02999]	2e-14	YOR341w	COG0086	2e-09	RPA1_DROME	DNA-directedRNApolymerase;Metal-binding;Nuclearprotein;Nucleotidyltransferase;Transcription;Transferase;Zinc;Zinc-finger,DNA-directed RNA polymerase I largest subunit (EC 2.7.7.6).	2e-12	GO_ID:12884	TAIR|gene:2076660 SPTR:Q9SVY0 symbol:AT3G57660.1 [GO:0003677 "DNA binding" evidence=ISS] [GO:0003899 "DNA-directed RNA polymerase activity" evidence=ISS] [GO:0005634 "nucleus" evidence=ISS] [GO:0006350 "transcription" evidence=ISS] InterPro:IPR007066 InterPro:IPR000722 InterPro:IPR007081 InterPro:IPR007083 InterPro:IPR007080 InterPro:IPR006592 GO:GO:0005634 GO:GO:0006350 HSSP:P04050 Pfam:PF04997 …	4e-15
Ljwgs_103362.1	2.1.1.13.16	RPOI DNA-directed RNA polymerase subunit I [GO:0003899]	ath:At3g57660	F15B8.150; DNA-directed RNA polymerase family protein [EC:2.7.7.6] [KO:K02999]	2e-14	YOR341w	COG0086	2e-09	RPA1_DROME	DNA-directedRNApolymerase;Metal-binding;Nuclearprotein;Nucleotidyltransferase;Transcription;Transferase;Zinc;Zinc-finger,DNA-directed RNA polymerase I largest subunit (EC 2.7.7.6).	2e-12	GO_ID:12884	TAIR|gene:2076660 SPTR:Q9SVY0 symbol:AT3G57660.1 [GO:0003677 "DNA binding" evidence=ISS] [GO:0003899 "DNA-directed RNA polymerase activity" evidence=ISS] [GO:0005634 "nucleus" evidence=ISS] [GO:0006350 "transcription" evidence=ISS] InterPro:IPR007066 InterPro:IPR000722 InterPro:IPR007081 InterPro:IPR007083 InterPro:IPR007080 InterPro:IPR006592 GO:GO:0005634 GO:GO:0006350 HSSP:P04050 Pfam:PF04997 …	4e-15
Ljwgs_033184.2	99.1.4.5420	GO_ID:41434										GO_ID:41434	TAIR|gene:2139523 SPTR:Q8L623 symbol:AT4G34560.1 [GO:0005554 "molecular function unknown" evidence=ND] [GO:0000004 "biological process unknown" evidence=ND] [GO:0008372 "cellular component unknown" evidence=ND] EMBL:AY099632 EMBL:BT002149 SPTR:Q8L623	1e-18
Ljwgs_074426.1	99.2	Unclassified without homolog
Ljwgs_018635.1	99.1.4.6268	GO_ID:15143										GO_ID:15143	TAIR|gene:2133446 SPTR:Q9M115 symbol:AT4G01730.1 [GO:0000004 "biological process unknown" evidence=ND] Pfam:PF01529 InterPro:IPR001594 PROSITE:PS50216 ProDom:PD003041 EMBL:AL161492 PIR:C85022 SPTR:Q9M115	1e-44
Ljwgs_040777.1	99.1.4.6416	GO_ID:48060							RSI1_LYCES	Signal,RSI-1 protein precursor (TR132).	3e-40	GO_ID:48060	TAIR|gene:2052875 SPTR:O80848 symbol:AT2G30810.1 [GO:0009739 "response to gibberellic acid stimulus" evidence=ISS] InterPro:IPR003854 Pfam:PF02704 EMBL:AC004669 PIR:A84713 SPTR:O80848	5e-30
Ljwgs_040777.1	99.1.3.2.232	RSI1_LYCES							RSI1_LYCES	Signal,RSI-1 protein precursor (TR132).	3e-40	GO_ID:48060	TAIR|gene:2052875 SPTR:O80848 symbol:AT2G30810.1 [GO:0009739 "response to gibberellic acid stimulus" evidence=ISS] InterPro:IPR003854 Pfam:PF02704 EMBL:AC004669 PIR:A84713 SPTR:O80848	5e-30
gi45355793	99.2	Unclassified without homolog
chr4.CM0617.59	99.2	Unclassified without homolog
chr2.TM0512.3	99.1.3.2.1161	DAZP1_XENLA				YOL123w	COG0724	4e-42	DAZP1_XENLA	Developmentalprotein;Differentiation;Oogenesis;Repeat;RNA-binding,DAZ-associated protein 1 (Deleted in azoospermia-associated protein 1) (Proline-rich Vg1 mRNA-binding protein).	2e-45	GO_ID:29807	TAIR|gene:2077391 SPTR:Q8W555 symbol:AT3G07810.1 [GO:0003723 "RNA binding" evidence=ISS] InterPro:IPR000504 Pfam:PF00076 SMART:SM00360 PROSITE:PS50102 HSSP:Q61474 EMBL:AY150470 EMBL:AF436830 SPTR:Q8W555	7e-136
chr2.TM0512.3	99.1.2.57	COG0724				YOL123w	COG0724	4e-42	DAZP1_XENLA	Developmentalprotein;Differentiation;Oogenesis;Repeat;RNA-binding,DAZ-associated protein 1 (Deleted in azoospermia-associated protein 1) (Proline-rich Vg1 mRNA-binding protein).	2e-45	GO_ID:29807	TAIR|gene:2077391 SPTR:Q8W555 symbol:AT3G07810.1 [GO:0003723 "RNA binding" evidence=ISS] InterPro:IPR000504 Pfam:PF00076 SMART:SM00360 PROSITE:PS50102 HSSP:Q61474 EMBL:AY150470 EMBL:AF436830 SPTR:Q8W555	7e-136
chr2.TM0512.3	99.1.4.2344	GO_ID:29807				YOL123w	COG0724	4e-42	DAZP1_XENLA	Developmentalprotein;Differentiation;Oogenesis;Repeat;RNA-binding,DAZ-associated protein 1 (Deleted in azoospermia-associated protein 1) (Proline-rich Vg1 mRNA-binding protein).	2e-45	GO_ID:29807	TAIR|gene:2077391 SPTR:Q8W555 symbol:AT3G07810.1 [GO:0003723 "RNA binding" evidence=ISS] InterPro:IPR000504 Pfam:PF00076 SMART:SM00360 PROSITE:PS50102 HSSP:Q61474 EMBL:AY150470 EMBL:AF436830 SPTR:Q8W555	7e-136
Ljwgs_060329.1	99.1.4.874	GO_ID:37670										GO_ID:37670	TAIR|gene:3699392 SPTR:Q93YQ2 symbol:AT3G06080.1 [GO:0000004 "biological process unknown" evidence=ND] [GO:0008372 "cellular component unknown" evidence=ND] InterPro:IPR004253 Pfam:PF03005 EMBL:AY059837 EMBL:BT008735 SPTR:Q93YQ2	7e-76
Ljwgs_090906.1	4.2.4.48	PHO80 negative regulator of PHO81 and PHO5 [GO:0016538]	mmu:12428	Ccna2; cyclin A2 [KO:K06627]	3e-20				CCNAL_DAUCA	Cellcycle;Celldivision;Cyclin;Mitosis,G2/mitotic-specific cyclin C13-1 (A-like cyclin) (Fragment).	2e-34	GO_ID:12443	TAIR|gene:2167760 SPTR:Q9FMH5 symbol:CYCA3;1 [GO:0000074 "regulation of progression through cell cycle" evidence=ISS] [GO:0016538 "cyclin-dependent protein kinase regulator activity" evidence=ISS] InterPro:IPR006671 InterPro:IPR004367 GO:GO:0005634 GO:GO:0000910 HSSP:P20248 Pfam:PF02984 Pfam:PF00134 PROSITE:PS00292 InterPro:IPR006670 SMART:SM00385 EMBL:AB008267 SPTR:Q9FMH5	4e-36
Ljwgs_090906.1	4.2.4.1.3	CCNA cyclin A	mmu:12428	Ccna2; cyclin A2 [KO:K06627]	3e-20				CCNAL_DAUCA	Cellcycle;Celldivision;Cyclin;Mitosis,G2/mitotic-specific cyclin C13-1 (A-like cyclin) (Fragment).	2e-34	GO_ID:12443	TAIR|gene:2167760 SPTR:Q9FMH5 symbol:CYCA3;1 [GO:0000074 "regulation of progression through cell cycle" evidence=ISS] [GO:0016538 "cyclin-dependent protein kinase regulator activity" evidence=ISS] InterPro:IPR006671 InterPro:IPR004367 GO:GO:0005634 GO:GO:0000910 HSSP:P20248 Pfam:PF02984 Pfam:PF00134 PROSITE:PS00292 InterPro:IPR006670 SMART:SM00385 EMBL:AB008267 SPTR:Q9FMH5	4e-36
Ljwgs_077079.1	99.1.4.1732	GO_ID:50750										GO_ID:50750	TAIR|gene:2166304 SPTR:Q9FM53 symbol:EMB1692 "EMBRYO DEFECTIVE 1692" [GO:0005554 "molecular function unknown" evidence=ND] [GO:0000004 "biological process unknown" evidence=ND] InterPro:IPR008578 Pfam:PF05898 EMBL:AB009051 SPTR:Q9FM53	1e-48
Ljwgs_048787.2	1.3.5.1	E2.2.1.7, dxs 1-deoxy-D-xylulose-5-phosphate synthase [EC:2.2.1.7] [COG:COG1154] [GO:0008661]	ath:At4g15560	FCAALL.24; 1-deoxy-D-xylulose 5-phosphate synthase, putative / 1-deoxyxylulose-5-phosphate synthase, putative / DXP-synthase, putative (DEF) (CLA1) [EC:2.2.1.7] [KO:K01662]	2e-60	mlr7474	COG1154	1e-34	DXS_CAPAN	Chloroplast;Flavoprotein;Isoprenebiosynthesis;Plastid;Thiaminebiosynthesis;Thiaminepyrophosphate;Transferase;Transitpeptide,Probable 1-deoxy-D-xylulose-5-phosphate synthase, chloroplast precursor (EC 2.2.1.7) (1-deoxyxylulose-5-phosphate synthase) (DXP synthase) (DXPS) (CapTKT2).	4e-63	GO_ID:6527	TAIR|gene:2148046 SPTR:Q9LFL9 symbol:AT5G11380.1 [GO:0008661 "1-deoxy-D-xylulose-5-phosphate synthase activity" evidence=ISS] [GO:0016114 "terpenoid biosynthesis" evidence=ISS] InterPro:IPR005475 InterPro:IPR005477 Pfam:PF02779 Pfam:PF02780 HSSP:Q8ZUR7 InterPro:IPR005476 InterPro:IPR009014 EMBL:AL360314 TIGRFAMs:TIGR00204 SPTR:Q9LFL9	6e-26
chr1.TM0371.2	99.1.3.2.1837	APG_BRANA							APG_BRANA	,Anter-specific proline-rich protein APG (Protein CEX) (Fragment).	5e-39	GO_ID:41445	TAIR|gene:2032332 SPTR:Q9FVV1 symbol:AT1G71250.1 [GO:0016789 "carboxylic ester hydrolase activity" evidence=ISS] INTERPRO:IPR001087 InterPro:IPR008265 Pfam:PF00657 PROSITE:PS01098 EMBL:AC016162 EMBL:AK117368 EMBL:BT005325 PIR:B96737 SPTR:Q9FVV1	2e-118
chr1.TM0371.2	99.1.4.663	GO_ID:41445							APG_BRANA	,Anter-specific proline-rich protein APG (Protein CEX) (Fragment).	5e-39	GO_ID:41445	TAIR|gene:2032332 SPTR:Q9FVV1 symbol:AT1G71250.1 [GO:0016789 "carboxylic ester hydrolase activity" evidence=ISS] INTERPRO:IPR001087 InterPro:IPR008265 Pfam:PF00657 PROSITE:PS01098 EMBL:AC016162 EMBL:AK117368 EMBL:BT005325 PIR:B96737 SPTR:Q9FVV1	2e-118
Ljwgs_053362.2	99.1.3.2.2686	ATK1_ARATH							ATK1_ARATH	ATP-binding;Coiledcoil;Meiosis;Microtubule;Motorprotein;Multigenefamily;Nucleotide-binding,Kinesin-1 (Kinesin-like protein A).	4e-29
chr3.CM0241.66	1.10.7.9	E1.14.13.21 flavonoid 3-monooxygenase [EC:1.14.13.21] [GO:0016711]	ath:At5g07990	F13G24.190; cytochrome P450 75A5 / flavonoid 3-monooxygenase / flavonoid 3-hydroxylase (F3H) (F35H) (TT7) [EC:1.14.13.21] [KO:K05280]	2e-15				C71A1_PERAE	Directproteinsequencing;Fruitripening;Heme;Iron;Membrane;Metal-binding;Monooxygenase;Oxidoreductase;Transmembrane,Cytochrome P450 71A1 (EC 1.14.-.-) (CYPLXXIA1) (ARP-2).	9e-21	GO_ID:16992	TAIR|gene:2054511 SPTR:Q8LPP9 symbol:AT2G30750.1 [GO:0019825 "oxygen binding" evidence=ISS] InterPro:IPR001128 Pfam:PF00067 InterPro:IPR002403 InterPro:IPR002401 PRINTS:PR00463 PRINTS:PR00385 PROSITE:PS00086 PRINTS:PR00465 EMBL:AY094484 EMBL:BT001046 SPTR:Q8LPP9	4e-18
LjU15	99.2	Unclassified without homolog
chr4.CM0288.35	99.2	Unclassified without homolog
Ljwgs_122487.1	1.10.7.9	E1.14.13.21 flavonoid 3-monooxygenase [EC:1.14.13.21] [GO:0016711]	ath:At5g07990	F13G24.190; cytochrome P450 75A5 / flavonoid 3-monooxygenase / flavonoid 3-hydroxylase (F3H) (F35H) (TT7) [EC:1.14.13.21] [KO:K05280]	5e-18				C79A1_SORBI	Directproteinsequencing;Endoplasmicreticulum;Heme;Iron;Membrane;Metal-binding;Monooxygenase;NADP;Oxidoreductase;Transmembrane,Cytochrome P450 79A1 (EC 1.14.13.41) (Tyrosine N-monooxygenase) (Cytochrome P450Tyr).	2e-68	GO_ID:8154	TAIR|gene:3436965 SPTR:Q9SK00 symbol:AT2G22330.1 [GO:0019825 "oxygen binding" evidence=ISS] InterPro:IPR001128 Pfam:PF00067 InterPro:IPR002403 InterPro:IPR002401 PRINTS:PR00463 PRINTS:PR00385 PROSITE:PS00086 PRINTS:PR00465 EMBL:AC007168 EMBL:AC006592 PIR:D84611 SPTR:Q9SK00	7e-63
Ljwgs_041152.1	99.1.4.520	GO_ID:46132										GO_ID:46132	TAIR|gene:2167627 SPTR:Q9FFH1 symbol:AT5G44180.1 [GO:0003700 "transcription factor activity" evidence=ISS] [GO:0005634 "nucleus" evidence=ISS] [GO:0006355 "regulation of transcription, DNA-dependent" evidence=ISS] InterPro:IPR001356 InterPro:IPR012287 InterPro:IPR004022 Pfam:PF00046 GO:GO:0005634 PRINTS:PR00024 ProDom:PD000010 SMART:SM00389 PROSITE:PS50071 SMART:SM00571 PROSITE:PS50827 Pfam:PF027…	6e-98
chr4.CM0131.21	99.1.4.5941	GO_ID:10759										GO_ID:10759	TAIR|gene:2154859 SPTR:Q9FJZ5 symbol:AT5G66440.1 [GO:0005554 "molecular function unknown" evidence=ND] EMBL:AB013389 EMBL:AY050851 EMBL:AY142601 SPTR:Q9FJZ5	2e-22
TM1372.12.1	99.1.4.5664	GO_ID:1594							MLO12_ARATH	Calmodulin-binding;Membrane;Multigenefamily;Pathogenesis-relatedprotein;Plantdefense;Transmembrane,MLO-like protein 12 (AtMlo12) (AtMlo18).	5e-30	GO_ID:1594	TAIR|gene:2202063 SPTR:Q9SXB6 symbol:AT1G11310.1 [GO:0005516 "calmodulin binding" evidence=ISS] [GO:0005886 "plasma membrane" evidence=ISS] [GO:0006952 "defense response" evidence=ISS] [GO:0008219 "cell death" evidence=ISS] InterPro:IPR004326 Pfam:PF03094 EMBL:AC007259 EMBL:AF369563 EMBL:AY086586 PIR:B86247 SPTR:Q9SXB6	1e-29
TM1372.12.1	99.1.3.2.2928	MLO12_ARATH							MLO12_ARATH	Calmodulin-binding;Membrane;Multigenefamily;Pathogenesis-relatedprotein;Plantdefense;Transmembrane,MLO-like protein 12 (AtMlo12) (AtMlo18).	5e-30	GO_ID:1594	TAIR|gene:2202063 SPTR:Q9SXB6 symbol:AT1G11310.1 [GO:0005516 "calmodulin binding" evidence=ISS] [GO:0005886 "plasma membrane" evidence=ISS] [GO:0006952 "defense response" evidence=ISS] [GO:0008219 "cell death" evidence=ISS] InterPro:IPR004326 Pfam:PF03094 EMBL:AC007259 EMBL:AF369563 EMBL:AY086586 PIR:B86247 SPTR:Q9SXB6	1e-29
Ljwgs_033380.1	2.2.4.54	YFIA putative sigma-54 modulation protein [COG:COG1544]	ana:all3184	lrtA; light-repressed protein [KO:K05808]	1e-15	sll0947	COG1544	2e-13	RR30_SPIOL	Chloroplast;Directproteinsequencing;Plastid;Ribonucleoprotein;Ribosomalprotein;Transitpeptide,Plastid-specific 30S ribosomal protein 1, chloroplast precursor (CS- S5) (CS5) (S22) (Ribosomal protein 1) (PSRP-1).	1e-25	GO_ID:51133	TIGR_CMR|BA5422 SPTR:Q81X25 symbol:BA5422 "ribosomal subunit interface protein" [GO:0000004 "biological process unknown" evidence=ND] [GO:0005554 "molecular function unknown" evidence=ND] [GO:0005840 "ribosome" evidence=ISS] Pfam:PF02482 InterPro:IPR003489 TIGRFAMs:TIGR00741 HSSP:P71346 EMBL:AE017334 EMBL:AE017225 EMBL:AE017040 TIGR:BA5422 TIGR:GBAA5422 SPTR:Q81X25	2e-09
Ljwgs_033380.1	2.2.4.53	YHBH putative sigma-54 modulation protein [COG:COG1544]	ana:all3184	lrtA; light-repressed protein [KO:K05808]	1e-15	sll0947	COG1544	2e-13	RR30_SPIOL	Chloroplast;Directproteinsequencing;Plastid;Ribonucleoprotein;Ribosomalprotein;Transitpeptide,Plastid-specific 30S ribosomal protein 1, chloroplast precursor (CS- S5) (CS5) (S22) (Ribosomal protein 1) (PSRP-1).	1e-25	GO_ID:51133	TIGR_CMR|BA5422 SPTR:Q81X25 symbol:BA5422 "ribosomal subunit interface protein" [GO:0000004 "biological process unknown" evidence=ND] [GO:0005554 "molecular function unknown" evidence=ND] [GO:0005840 "ribosome" evidence=ISS] Pfam:PF02482 InterPro:IPR003489 TIGRFAMs:TIGR00741 HSSP:P71346 EMBL:AE017334 EMBL:AE017225 EMBL:AE017040 TIGR:BA5422 TIGR:GBAA5422 SPTR:Q81X25	2e-09
gi45625085	99.2	Unclassified without homolog
Ljwgs_081237.1	99.2	Unclassified without homolog
Ljwgs_043358.2	99.1.4.1534	GO_ID:44920							Y4466_ARATH	3D-structure;DNA-binding;Homeobox;Metal-binding;Nuclearprotein;Transcription;Transcriptionregulation;Zinc;Zinc-finger,ZF-HD homeobox protein At4g24660 (AtHB-22).	2e-17	GO_ID:44920	TAIR|gene:2019189 SPTR:Q9CA51 symbol:AT1G74660.1 [GO:0000004 "biological process unknown" evidence=ND] [GO:0003700 "transcription factor activity" evidence=ISS] Pfam:PF04770 InterPro:IPR006456 TIGRFAMs:TIGR01566 EMBL:AC011765 PIR:G96775 SPTR:Q9CA51	2e-20
Ljwgs_043358.2	99.1.3.2.396	Y4466_ARATH							Y4466_ARATH	3D-structure;DNA-binding;Homeobox;Metal-binding;Nuclearprotein;Transcription;Transcriptionregulation;Zinc;Zinc-finger,ZF-HD homeobox protein At4g24660 (AtHB-22).	2e-17	GO_ID:44920	TAIR|gene:2019189 SPTR:Q9CA51 symbol:AT1G74660.1 [GO:0000004 "biological process unknown" evidence=ND] [GO:0003700 "transcription factor activity" evidence=ISS] Pfam:PF04770 InterPro:IPR006456 TIGRFAMs:TIGR01566 EMBL:AC011765 PIR:G96775 SPTR:Q9CA51	2e-20
chr1.CM0320.41	99.2	Unclassified without homolog
Ljwgs_012246.1	1.9.4.15	E2.7.1.- [EC:2.7.1.-] [COG:COG0515 COG1493]	ath:At5g02290	T1E22.50; protein kinase, putative [EC:2.7.1.37] [KO:K00870]	9e-40	YOR231w	COG0515	3e-15	KPRO_MAIZE	ATP-binding;EGF-likedomain;Glycoprotein;Kinase;Membrane;Nucleotide-binding;Receptor;Serine/threonine-proteinkinase;Signal;Transferase;Transmembrane,Putative receptor protein kinase ZmPK1 precursor (EC 2.7.1.37).	1e-83	GO_ID:7044	TAIR|gene:2026154 SPTR:Q9XID3 symbol:AT1G34300.1 [GO:0016301 "kinase activity" evidence=ISS] [GO:0030246 "carbohydrate binding" evidence=ISS] InterPro:IPR000719 InterPro:IPR008271 Pfam:PF00069 Prosite:PS00108 InterPro:IPR001480 Prosite:PS00107 Pfam:PF01453 ProDom:PD000001 PROSITE:PS50011 HSSP:P06239 SMART:SM00108 PROSITE:PS50927 EMBL:AC007454 EMBL:AY090246 EMBL:BT001084 PIR:B86467 SPTR:Q9XID3	1e-89
Ljwgs_012246.1	1.7.8.19	WAAY, rfaY lipopolysaccharide core biosynthesis protein RFAY [EC:2.7.-.-] [COG:COG0515]	ath:At5g02290	T1E22.50; protein kinase, putative [EC:2.7.1.37] [KO:K00870]	9e-40	YOR231w	COG0515	3e-15	KPRO_MAIZE	ATP-binding;EGF-likedomain;Glycoprotein;Kinase;Membrane;Nucleotide-binding;Receptor;Serine/threonine-proteinkinase;Signal;Transferase;Transmembrane,Putative receptor protein kinase ZmPK1 precursor (EC 2.7.1.37).	1e-83	GO_ID:7044	TAIR|gene:2026154 SPTR:Q9XID3 symbol:AT1G34300.1 [GO:0016301 "kinase activity" evidence=ISS] [GO:0030246 "carbohydrate binding" evidence=ISS] InterPro:IPR000719 InterPro:IPR008271 Pfam:PF00069 Prosite:PS00108 InterPro:IPR001480 Prosite:PS00107 Pfam:PF01453 ProDom:PD000001 PROSITE:PS50011 HSSP:P06239 SMART:SM00108 PROSITE:PS50927 EMBL:AC007454 EMBL:AY090246 EMBL:BT001084 PIR:B86467 SPTR:Q9XID3	1e-89
Ljwgs_012246.1	1.1.17.19	E2.7.1.- [EC:2.7.1.-] [COG:COG0515 COG1493]	ath:At5g02290	T1E22.50; protein kinase, putative [EC:2.7.1.37] [KO:K00870]	9e-40	YOR231w	COG0515	3e-15	KPRO_MAIZE	ATP-binding;EGF-likedomain;Glycoprotein;Kinase;Membrane;Nucleotide-binding;Receptor;Serine/threonine-proteinkinase;Signal;Transferase;Transmembrane,Putative receptor protein kinase ZmPK1 precursor (EC 2.7.1.37).	1e-83	GO_ID:7044	TAIR|gene:2026154 SPTR:Q9XID3 symbol:AT1G34300.1 [GO:0016301 "kinase activity" evidence=ISS] [GO:0030246 "carbohydrate binding" evidence=ISS] InterPro:IPR000719 InterPro:IPR008271 Pfam:PF00069 Prosite:PS00108 InterPro:IPR001480 Prosite:PS00107 Pfam:PF01453 ProDom:PD000001 PROSITE:PS50011 HSSP:P06239 SMART:SM00108 PROSITE:PS50927 EMBL:AC007454 EMBL:AY090246 EMBL:BT001084 PIR:B86467 SPTR:Q9XID3	1e-89
Ljwgs_012246.1	3.3.10.117	BMPR1 bone morphogenetic protein receptor, type I [EC:2.7.1.37]	ath:At5g02290	T1E22.50; protein kinase, putative [EC:2.7.1.37] [KO:K00870]	9e-40	YOR231w	COG0515	3e-15	KPRO_MAIZE	ATP-binding;EGF-likedomain;Glycoprotein;Kinase;Membrane;Nucleotide-binding;Receptor;Serine/threonine-proteinkinase;Signal;Transferase;Transmembrane,Putative receptor protein kinase ZmPK1 precursor (EC 2.7.1.37).	1e-83	GO_ID:7044	TAIR|gene:2026154 SPTR:Q9XID3 symbol:AT1G34300.1 [GO:0016301 "kinase activity" evidence=ISS] [GO:0030246 "carbohydrate binding" evidence=ISS] InterPro:IPR000719 InterPro:IPR008271 Pfam:PF00069 Prosite:PS00108 InterPro:IPR001480 Prosite:PS00107 Pfam:PF01453 ProDom:PD000001 PROSITE:PS50011 HSSP:P06239 SMART:SM00108 PROSITE:PS50927 EMBL:AC007454 EMBL:AY090246 EMBL:BT001084 PIR:B86467 SPTR:Q9XID3	1e-89
Ljwgs_012246.1	1.11.16.8	E2.7.1.- [EC:2.7.1.-] [COG:COG0515 COG1493]	ath:At5g02290	T1E22.50; protein kinase, putative [EC:2.7.1.37] [KO:K00870]	9e-40	YOR231w	COG0515	3e-15	KPRO_MAIZE	ATP-binding;EGF-likedomain;Glycoprotein;Kinase;Membrane;Nucleotide-binding;Receptor;Serine/threonine-proteinkinase;Signal;Transferase;Transmembrane,Putative receptor protein kinase ZmPK1 precursor (EC 2.7.1.37).	1e-83	GO_ID:7044	TAIR|gene:2026154 SPTR:Q9XID3 symbol:AT1G34300.1 [GO:0016301 "kinase activity" evidence=ISS] [GO:0030246 "carbohydrate binding" evidence=ISS] InterPro:IPR000719 InterPro:IPR008271 Pfam:PF00069 Prosite:PS00108 InterPro:IPR001480 Prosite:PS00107 Pfam:PF01453 ProDom:PD000001 PROSITE:PS50011 HSSP:P06239 SMART:SM00108 PROSITE:PS50927 EMBL:AC007454 EMBL:AY090246 EMBL:BT001084 PIR:B86467 SPTR:Q9XID3	1e-89
Ljwgs_012246.1	4.2.4	Cell cycle [CLASS:04110] [PATH:hsa04110] [COG:COG0515]	ath:At5g02290	T1E22.50; protein kinase, putative [EC:2.7.1.37] [KO:K00870]	9e-40	YOR231w	COG0515	3e-15	KPRO_MAIZE	ATP-binding;EGF-likedomain;Glycoprotein;Kinase;Membrane;Nucleotide-binding;Receptor;Serine/threonine-proteinkinase;Signal;Transferase;Transmembrane,Putative receptor protein kinase ZmPK1 precursor (EC 2.7.1.37).	1e-83	GO_ID:7044	TAIR|gene:2026154 SPTR:Q9XID3 symbol:AT1G34300.1 [GO:0016301 "kinase activity" evidence=ISS] [GO:0030246 "carbohydrate binding" evidence=ISS] InterPro:IPR000719 InterPro:IPR008271 Pfam:PF00069 Prosite:PS00108 InterPro:IPR001480 Prosite:PS00107 Pfam:PF01453 ProDom:PD000001 PROSITE:PS50011 HSSP:P06239 SMART:SM00108 PROSITE:PS50927 EMBL:AC007454 EMBL:AY090246 EMBL:BT001084 PIR:B86467 SPTR:Q9XID3	1e-89
Ljwgs_012246.1	3.2.2.1	Protein kinase [EC:2.7.1.37]	ath:At5g02290	T1E22.50; protein kinase, putative [EC:2.7.1.37] [KO:K00870]	9e-40	YOR231w	COG0515	3e-15	KPRO_MAIZE	ATP-binding;EGF-likedomain;Glycoprotein;Kinase;Membrane;Nucleotide-binding;Receptor;Serine/threonine-proteinkinase;Signal;Transferase;Transmembrane,Putative receptor protein kinase ZmPK1 precursor (EC 2.7.1.37).	1e-83	GO_ID:7044	TAIR|gene:2026154 SPTR:Q9XID3 symbol:AT1G34300.1 [GO:0016301 "kinase activity" evidence=ISS] [GO:0030246 "carbohydrate binding" evidence=ISS] InterPro:IPR000719 InterPro:IPR008271 Pfam:PF00069 Prosite:PS00108 InterPro:IPR001480 Prosite:PS00107 Pfam:PF01453 ProDom:PD000001 PROSITE:PS50011 HSSP:P06239 SMART:SM00108 PROSITE:PS50927 EMBL:AC007454 EMBL:AY090246 EMBL:BT001084 PIR:B86467 SPTR:Q9XID3	1e-89
Ljwgs_066259.1	1.9.4.15	E2.7.1.- [EC:2.7.1.-] [COG:COG0515 COG1493]	ddi:DDB0201635	erkA; extracellular signal-regulated protein kinase [EC:2.7.1.37] [KO:K04371]	2e-25	YLR113w	COG0515	3e-23	ERK1_DICDI	ATP-binding;Cellcycle;Celldivision;Kinase;Mitosis;Nucleotide-binding;Phosphorylation;Serine/threonine-proteinkinase;Transferase,Extracellular signal-regulated kinase 1 (EC 2.7.1.37) (ERK1) (MAP kinase 1).	5e-24	GO_ID:35604	TAIR|gene:2052356 SPTR:Q9SJG9 symbol:AT2G42880.1 [GO:0004707 "MAP kinase activity" evidence=ISS] [GO:0007165 "signal transduction" evidence=IC] InterPro:IPR000719 InterPro:IPR002290 Pfam:PF00069 InterPro:IPR003527 Prosite:PS00107 ProDom:PD000001 PROSITE:PS50011 SMART:SM00220 PROSITE:PS01351 HSSP:P24941 EMBL:AC006931 EMBL:AF412082 EMBL:BT001021 PIR:D84859 SPTR:Q9SJG9	2e-47
Ljwgs_066259.1	1.1.17.19	E2.7.1.- [EC:2.7.1.-] [COG:COG0515 COG1493]	ddi:DDB0201635	erkA; extracellular signal-regulated protein kinase [EC:2.7.1.37] [KO:K04371]	2e-25	YLR113w	COG0515	3e-23	ERK1_DICDI	ATP-binding;Cellcycle;Celldivision;Kinase;Mitosis;Nucleotide-binding;Phosphorylation;Serine/threonine-proteinkinase;Transferase,Extracellular signal-regulated kinase 1 (EC 2.7.1.37) (ERK1) (MAP kinase 1).	5e-24	GO_ID:35604	TAIR|gene:2052356 SPTR:Q9SJG9 symbol:AT2G42880.1 [GO:0004707 "MAP kinase activity" evidence=ISS] [GO:0007165 "signal transduction" evidence=IC] InterPro:IPR000719 InterPro:IPR002290 Pfam:PF00069 InterPro:IPR003527 Prosite:PS00107 ProDom:PD000001 PROSITE:PS50011 SMART:SM00220 PROSITE:PS01351 HSSP:P24941 EMBL:AC006931 EMBL:AF412082 EMBL:BT001021 PIR:D84859 SPTR:Q9SJG9	2e-47
Ljwgs_066259.1	4.5.2.23	ERK1_2 extracellular signal-regulated kinase 1/2	ddi:DDB0201635	erkA; extracellular signal-regulated protein kinase [EC:2.7.1.37] [KO:K04371]	2e-25	YLR113w	COG0515	3e-23	ERK1_DICDI	ATP-binding;Cellcycle;Celldivision;Kinase;Mitosis;Nucleotide-binding;Phosphorylation;Serine/threonine-proteinkinase;Transferase,Extracellular signal-regulated kinase 1 (EC 2.7.1.37) (ERK1) (MAP kinase 1).	5e-24	GO_ID:35604	TAIR|gene:2052356 SPTR:Q9SJG9 symbol:AT2G42880.1 [GO:0004707 "MAP kinase activity" evidence=ISS] [GO:0007165 "signal transduction" evidence=IC] InterPro:IPR000719 InterPro:IPR002290 Pfam:PF00069 InterPro:IPR003527 Prosite:PS00107 ProDom:PD000001 PROSITE:PS50011 SMART:SM00220 PROSITE:PS01351 HSSP:P24941 EMBL:AC006931 EMBL:AF412082 EMBL:BT001021 PIR:D84859 SPTR:Q9SJG9	2e-47
Ljwgs_066259.1	3.2.11.61	ERK1_2 extracellular signal-regulated kinase 1/2	ddi:DDB0201635	erkA; extracellular signal-regulated protein kinase [EC:2.7.1.37] [KO:K04371]	2e-25	YLR113w	COG0515	3e-23	ERK1_DICDI	ATP-binding;Cellcycle;Celldivision;Kinase;Mitosis;Nucleotide-binding;Phosphorylation;Serine/threonine-proteinkinase;Transferase,Extracellular signal-regulated kinase 1 (EC 2.7.1.37) (ERK1) (MAP kinase 1).	5e-24	GO_ID:35604	TAIR|gene:2052356 SPTR:Q9SJG9 symbol:AT2G42880.1 [GO:0004707 "MAP kinase activity" evidence=ISS] [GO:0007165 "signal transduction" evidence=IC] InterPro:IPR000719 InterPro:IPR002290 Pfam:PF00069 InterPro:IPR003527 Prosite:PS00107 ProDom:PD000001 PROSITE:PS50011 SMART:SM00220 PROSITE:PS01351 HSSP:P24941 EMBL:AC006931 EMBL:AF412082 EMBL:BT001021 PIR:D84859 SPTR:Q9SJG9	2e-47
Ljwgs_066259.1	3.2.2.24	ERK1_2 extracellular signal-regulated kinase 1/2	ddi:DDB0201635	erkA; extracellular signal-regulated protein kinase [EC:2.7.1.37] [KO:K04371]	2e-25	YLR113w	COG0515	3e-23	ERK1_DICDI	ATP-binding;Cellcycle;Celldivision;Kinase;Mitosis;Nucleotide-binding;Phosphorylation;Serine/threonine-proteinkinase;Transferase,Extracellular signal-regulated kinase 1 (EC 2.7.1.37) (ERK1) (MAP kinase 1).	5e-24	GO_ID:35604	TAIR|gene:2052356 SPTR:Q9SJG9 symbol:AT2G42880.1 [GO:0004707 "MAP kinase activity" evidence=ISS] [GO:0007165 "signal transduction" evidence=IC] InterPro:IPR000719 InterPro:IPR002290 Pfam:PF00069 InterPro:IPR003527 Prosite:PS00107 ProDom:PD000001 PROSITE:PS50011 SMART:SM00220 PROSITE:PS01351 HSSP:P24941 EMBL:AC006931 EMBL:AF412082 EMBL:BT001021 PIR:D84859 SPTR:Q9SJG9	2e-47
Ljwgs_066259.1	1.7.8.19	WAAY, rfaY lipopolysaccharide core biosynthesis protein RFAY [EC:2.7.-.-] [COG:COG0515]	ddi:DDB0201635	erkA; extracellular signal-regulated protein kinase [EC:2.7.1.37] [KO:K04371]	2e-25	YLR113w	COG0515	3e-23	ERK1_DICDI	ATP-binding;Cellcycle;Celldivision;Kinase;Mitosis;Nucleotide-binding;Phosphorylation;Serine/threonine-proteinkinase;Transferase,Extracellular signal-regulated kinase 1 (EC 2.7.1.37) (ERK1) (MAP kinase 1).	5e-24	GO_ID:35604	TAIR|gene:2052356 SPTR:Q9SJG9 symbol:AT2G42880.1 [GO:0004707 "MAP kinase activity" evidence=ISS] [GO:0007165 "signal transduction" evidence=IC] InterPro:IPR000719 InterPro:IPR002290 Pfam:PF00069 InterPro:IPR003527 Prosite:PS00107 ProDom:PD000001 PROSITE:PS50011 SMART:SM00220 PROSITE:PS01351 HSSP:P24941 EMBL:AC006931 EMBL:AF412082 EMBL:BT001021 PIR:D84859 SPTR:Q9SJG9	2e-47
Ljwgs_066259.1	4.5.1.7	ERK1_2 extracellular signal-regulated kinase 1/2	ddi:DDB0201635	erkA; extracellular signal-regulated protein kinase [EC:2.7.1.37] [KO:K04371]	2e-25	YLR113w	COG0515	3e-23	ERK1_DICDI	ATP-binding;Cellcycle;Celldivision;Kinase;Mitosis;Nucleotide-binding;Phosphorylation;Serine/threonine-proteinkinase;Transferase,Extracellular signal-regulated kinase 1 (EC 2.7.1.37) (ERK1) (MAP kinase 1).	5e-24	GO_ID:35604	TAIR|gene:2052356 SPTR:Q9SJG9 symbol:AT2G42880.1 [GO:0004707 "MAP kinase activity" evidence=ISS] [GO:0007165 "signal transduction" evidence=IC] InterPro:IPR000719 InterPro:IPR002290 Pfam:PF00069 InterPro:IPR003527 Prosite:PS00107 ProDom:PD000001 PROSITE:PS50011 SMART:SM00220 PROSITE:PS01351 HSSP:P24941 EMBL:AC006931 EMBL:AF412082 EMBL:BT001021 PIR:D84859 SPTR:Q9SJG9	2e-47
Ljwgs_066259.1	3.3.10.117	BMPR1 bone morphogenetic protein receptor, type I [EC:2.7.1.37]	ddi:DDB0201635	erkA; extracellular signal-regulated protein kinase [EC:2.7.1.37] [KO:K04371]	2e-25	YLR113w	COG0515	3e-23	ERK1_DICDI	ATP-binding;Cellcycle;Celldivision;Kinase;Mitosis;Nucleotide-binding;Phosphorylation;Serine/threonine-proteinkinase;Transferase,Extracellular signal-regulated kinase 1 (EC 2.7.1.37) (ERK1) (MAP kinase 1).	5e-24	GO_ID:35604	TAIR|gene:2052356 SPTR:Q9SJG9 symbol:AT2G42880.1 [GO:0004707 "MAP kinase activity" evidence=ISS] [GO:0007165 "signal transduction" evidence=IC] InterPro:IPR000719 InterPro:IPR002290 Pfam:PF00069 InterPro:IPR003527 Prosite:PS00107 ProDom:PD000001 PROSITE:PS50011 SMART:SM00220 PROSITE:PS01351 HSSP:P24941 EMBL:AC006931 EMBL:AF412082 EMBL:BT001021 PIR:D84859 SPTR:Q9SJG9	2e-47
Ljwgs_066259.1	3.2.6.38	ERK1_2 extracellular signal-regulated kinase 1/2	ddi:DDB0201635	erkA; extracellular signal-regulated protein kinase [EC:2.7.1.37] [KO:K04371]	2e-25	YLR113w	COG0515	3e-23	ERK1_DICDI	ATP-binding;Cellcycle;Celldivision;Kinase;Mitosis;Nucleotide-binding;Phosphorylation;Serine/threonine-proteinkinase;Transferase,Extracellular signal-regulated kinase 1 (EC 2.7.1.37) (ERK1) (MAP kinase 1).	5e-24	GO_ID:35604	TAIR|gene:2052356 SPTR:Q9SJG9 symbol:AT2G42880.1 [GO:0004707 "MAP kinase activity" evidence=ISS] [GO:0007165 "signal transduction" evidence=IC] InterPro:IPR000719 InterPro:IPR002290 Pfam:PF00069 InterPro:IPR003527 Prosite:PS00107 ProDom:PD000001 PROSITE:PS50011 SMART:SM00220 PROSITE:PS01351 HSSP:P24941 EMBL:AC006931 EMBL:AF412082 EMBL:BT001021 PIR:D84859 SPTR:Q9SJG9	2e-47
Ljwgs_066259.1	1.11.16.8	E2.7.1.- [EC:2.7.1.-] [COG:COG0515 COG1493]	ddi:DDB0201635	erkA; extracellular signal-regulated protein kinase [EC:2.7.1.37] [KO:K04371]	2e-25	YLR113w	COG0515	3e-23	ERK1_DICDI	ATP-binding;Cellcycle;Celldivision;Kinase;Mitosis;Nucleotide-binding;Phosphorylation;Serine/threonine-proteinkinase;Transferase,Extracellular signal-regulated kinase 1 (EC 2.7.1.37) (ERK1) (MAP kinase 1).	5e-24	GO_ID:35604	TAIR|gene:2052356 SPTR:Q9SJG9 symbol:AT2G42880.1 [GO:0004707 "MAP kinase activity" evidence=ISS] [GO:0007165 "signal transduction" evidence=IC] InterPro:IPR000719 InterPro:IPR002290 Pfam:PF00069 InterPro:IPR003527 Prosite:PS00107 ProDom:PD000001 PROSITE:PS50011 SMART:SM00220 PROSITE:PS01351 HSSP:P24941 EMBL:AC006931 EMBL:AF412082 EMBL:BT001021 PIR:D84859 SPTR:Q9SJG9	2e-47
Ljwgs_066259.1	4.3.2.33	ERK1_2 extracellular signal-regulated kinase 1/2	ddi:DDB0201635	erkA; extracellular signal-regulated protein kinase [EC:2.7.1.37] [KO:K04371]	2e-25	YLR113w	COG0515	3e-23	ERK1_DICDI	ATP-binding;Cellcycle;Celldivision;Kinase;Mitosis;Nucleotide-binding;Phosphorylation;Serine/threonine-proteinkinase;Transferase,Extracellular signal-regulated kinase 1 (EC 2.7.1.37) (ERK1) (MAP kinase 1).	5e-24	GO_ID:35604	TAIR|gene:2052356 SPTR:Q9SJG9 symbol:AT2G42880.1 [GO:0004707 "MAP kinase activity" evidence=ISS] [GO:0007165 "signal transduction" evidence=IC] InterPro:IPR000719 InterPro:IPR002290 Pfam:PF00069 InterPro:IPR003527 Prosite:PS00107 ProDom:PD000001 PROSITE:PS50011 SMART:SM00220 PROSITE:PS01351 HSSP:P24941 EMBL:AC006931 EMBL:AF412082 EMBL:BT001021 PIR:D84859 SPTR:Q9SJG9	2e-47
Ljwgs_066259.1	4.2.4	Cell cycle [CLASS:04110] [PATH:hsa04110] [COG:COG0515]	ddi:DDB0201635	erkA; extracellular signal-regulated protein kinase [EC:2.7.1.37] [KO:K04371]	2e-25	YLR113w	COG0515	3e-23	ERK1_DICDI	ATP-binding;Cellcycle;Celldivision;Kinase;Mitosis;Nucleotide-binding;Phosphorylation;Serine/threonine-proteinkinase;Transferase,Extracellular signal-regulated kinase 1 (EC 2.7.1.37) (ERK1) (MAP kinase 1).	5e-24	GO_ID:35604	TAIR|gene:2052356 SPTR:Q9SJG9 symbol:AT2G42880.1 [GO:0004707 "MAP kinase activity" evidence=ISS] [GO:0007165 "signal transduction" evidence=IC] InterPro:IPR000719 InterPro:IPR002290 Pfam:PF00069 InterPro:IPR003527 Prosite:PS00107 ProDom:PD000001 PROSITE:PS50011 SMART:SM00220 PROSITE:PS01351 HSSP:P24941 EMBL:AC006931 EMBL:AF412082 EMBL:BT001021 PIR:D84859 SPTR:Q9SJG9	2e-47
Ljwgs_066259.1	4.3.4.14	ERK1_2 extracellular signal-regulated kinase 1/2	ddi:DDB0201635	erkA; extracellular signal-regulated protein kinase [EC:2.7.1.37] [KO:K04371]	2e-25	YLR113w	COG0515	3e-23	ERK1_DICDI	ATP-binding;Cellcycle;Celldivision;Kinase;Mitosis;Nucleotide-binding;Phosphorylation;Serine/threonine-proteinkinase;Transferase,Extracellular signal-regulated kinase 1 (EC 2.7.1.37) (ERK1) (MAP kinase 1).	5e-24	GO_ID:35604	TAIR|gene:2052356 SPTR:Q9SJG9 symbol:AT2G42880.1 [GO:0004707 "MAP kinase activity" evidence=ISS] [GO:0007165 "signal transduction" evidence=IC] InterPro:IPR000719 InterPro:IPR002290 Pfam:PF00069 InterPro:IPR003527 Prosite:PS00107 ProDom:PD000001 PROSITE:PS50011 SMART:SM00220 PROSITE:PS01351 HSSP:P24941 EMBL:AC006931 EMBL:AF412082 EMBL:BT001021 PIR:D84859 SPTR:Q9SJG9	2e-47
Ljwgs_066259.1	4.3.1.70	ERK1_2 extracellular signal-regulated kinase 1/2	ddi:DDB0201635	erkA; extracellular signal-regulated protein kinase [EC:2.7.1.37] [KO:K04371]	2e-25	YLR113w	COG0515	3e-23	ERK1_DICDI	ATP-binding;Cellcycle;Celldivision;Kinase;Mitosis;Nucleotide-binding;Phosphorylation;Serine/threonine-proteinkinase;Transferase,Extracellular signal-regulated kinase 1 (EC 2.7.1.37) (ERK1) (MAP kinase 1).	5e-24	GO_ID:35604	TAIR|gene:2052356 SPTR:Q9SJG9 symbol:AT2G42880.1 [GO:0004707 "MAP kinase activity" evidence=ISS] [GO:0007165 "signal transduction" evidence=IC] InterPro:IPR000719 InterPro:IPR002290 Pfam:PF00069 InterPro:IPR003527 Prosite:PS00107 ProDom:PD000001 PROSITE:PS50011 SMART:SM00220 PROSITE:PS01351 HSSP:P24941 EMBL:AC006931 EMBL:AF412082 EMBL:BT001021 PIR:D84859 SPTR:Q9SJG9	2e-47
Ljwgs_066259.1	3.2.2.1	Protein kinase [EC:2.7.1.37]	ddi:DDB0201635	erkA; extracellular signal-regulated protein kinase [EC:2.7.1.37] [KO:K04371]	2e-25	YLR113w	COG0515	3e-23	ERK1_DICDI	ATP-binding;Cellcycle;Celldivision;Kinase;Mitosis;Nucleotide-binding;Phosphorylation;Serine/threonine-proteinkinase;Transferase,Extracellular signal-regulated kinase 1 (EC 2.7.1.37) (ERK1) (MAP kinase 1).	5e-24	GO_ID:35604	TAIR|gene:2052356 SPTR:Q9SJG9 symbol:AT2G42880.1 [GO:0004707 "MAP kinase activity" evidence=ISS] [GO:0007165 "signal transduction" evidence=IC] InterPro:IPR000719 InterPro:IPR002290 Pfam:PF00069 InterPro:IPR003527 Prosite:PS00107 ProDom:PD000001 PROSITE:PS50011 SMART:SM00220 PROSITE:PS01351 HSSP:P24941 EMBL:AC006931 EMBL:AF412082 EMBL:BT001021 PIR:D84859 SPTR:Q9SJG9	2e-47
Ljwgs_066259.1	4.1.3.36	ERK1_2 extracellular signal-regulated kinase 1/2	ddi:DDB0201635	erkA; extracellular signal-regulated protein kinase [EC:2.7.1.37] [KO:K04371]	2e-25	YLR113w	COG0515	3e-23	ERK1_DICDI	ATP-binding;Cellcycle;Celldivision;Kinase;Mitosis;Nucleotide-binding;Phosphorylation;Serine/threonine-proteinkinase;Transferase,Extracellular signal-regulated kinase 1 (EC 2.7.1.37) (ERK1) (MAP kinase 1).	5e-24	GO_ID:35604	TAIR|gene:2052356 SPTR:Q9SJG9 symbol:AT2G42880.1 [GO:0004707 "MAP kinase activity" evidence=ISS] [GO:0007165 "signal transduction" evidence=IC] InterPro:IPR000719 InterPro:IPR002290 Pfam:PF00069 InterPro:IPR003527 Prosite:PS00107 ProDom:PD000001 PROSITE:PS50011 SMART:SM00220 PROSITE:PS01351 HSSP:P24941 EMBL:AC006931 EMBL:AF412082 EMBL:BT001021 PIR:D84859 SPTR:Q9SJG9	2e-47
Ljwgs_120004.1	99.1.4.8509	GO_ID:50449										GO_ID:50449	ZFIN|ZDB-GENE-040426-1373 SPTR:Q7T342 symbol:zgc:64119 "zgc:64119" [GO:0008372 "cellular component unknown" evidence=ND] InterPro:IPR000577 Pfam:PF00370 ZFIN:ZDB-GENE-040426-1373 Pfam:PF02782 EMBL:BC053262 SPTR:Q7T342	3e-17
Ljwgs_056436.1	99.1.4.5787	GO_ID:7803										GO_ID:7803	TAIR|gene:2051546 SPTR:Q9ZQ08 symbol:AT2G06160.1 [GO:0000004 "biological process unknown" evidence=ND] [GO:0005554 "molecular function unknown" evidence=ND] [GO:0008372 "cellular component unknown" evidence=ND] InterPro:IPR005162 EMBL:AC006413 Pfam:PF03732 PIR:E84475 SPTR:Q9ZQ08	8e-22
Ljwgs_033311.1	99.1.3.2.2422	Y1136_METJA	ath:At5g50320	MXI22.3; GCN5-related N-acetyltransferase (GNAT) family [KO:K07739]	3e-112	YPL086c	COG1243	6e-75	Y1136_METJA	Completeproteome;Hypotheticalprotein,Hypothetical protein MJ1136.	3e-37	GO_ID:30769	SGD|S000006007 SPTR:Q02908 symbol:ELP3 "RNA polymerase II Elongator subunit, histone acetyltransferase" [GO:0008023 "transcription elongation factor complex" evidence=IDA] [GO:0016591 "DNA-directed RNA polymerase II, holoenzyme" evidence=IDA] [GO:0004402 "histone acetyltransferase activity" evidence=TAS] [GO:0016944 "RNA polymerase II transcription elongation factor activity" evidence=IMP;IPI] [G…	7e-75
Ljwgs_033311.1	99.1.2.134	COG1243	ath:At5g50320	MXI22.3; GCN5-related N-acetyltransferase (GNAT) family [KO:K07739]	3e-112	YPL086c	COG1243	6e-75	Y1136_METJA	Completeproteome;Hypotheticalprotein,Hypothetical protein MJ1136.	3e-37	GO_ID:30769	SGD|S000006007 SPTR:Q02908 symbol:ELP3 "RNA polymerase II Elongator subunit, histone acetyltransferase" [GO:0008023 "transcription elongation factor complex" evidence=IDA] [GO:0016591 "DNA-directed RNA polymerase II, holoenzyme" evidence=IDA] [GO:0004402 "histone acetyltransferase activity" evidence=TAS] [GO:0016944 "RNA polymerase II transcription elongation factor activity" evidence=IMP;IPI] [G…	7e-75
Ljwgs_033311.1	99.1.4.5282	GO_ID:30769	ath:At5g50320	MXI22.3; GCN5-related N-acetyltransferase (GNAT) family [KO:K07739]	3e-112	YPL086c	COG1243	6e-75	Y1136_METJA	Completeproteome;Hypotheticalprotein,Hypothetical protein MJ1136.	3e-37	GO_ID:30769	SGD|S000006007 SPTR:Q02908 symbol:ELP3 "RNA polymerase II Elongator subunit, histone acetyltransferase" [GO:0008023 "transcription elongation factor complex" evidence=IDA] [GO:0016591 "DNA-directed RNA polymerase II, holoenzyme" evidence=IDA] [GO:0004402 "histone acetyltransferase activity" evidence=TAS] [GO:0016944 "RNA polymerase II transcription elongation factor activity" evidence=IMP;IPI] [G…	7e-75
Ljwgs_033311.1	99.1.1.13	KO:K07739	ath:At5g50320	MXI22.3; GCN5-related N-acetyltransferase (GNAT) family [KO:K07739]	3e-112	YPL086c	COG1243	6e-75	Y1136_METJA	Completeproteome;Hypotheticalprotein,Hypothetical protein MJ1136.	3e-37	GO_ID:30769	SGD|S000006007 SPTR:Q02908 symbol:ELP3 "RNA polymerase II Elongator subunit, histone acetyltransferase" [GO:0008023 "transcription elongation factor complex" evidence=IDA] [GO:0016591 "DNA-directed RNA polymerase II, holoenzyme" evidence=IDA] [GO:0004402 "histone acetyltransferase activity" evidence=TAS] [GO:0016944 "RNA polymerase II transcription elongation factor activity" evidence=IMP;IPI] [G…	7e-75
Ljwgs_066152.1	99.1.3.2.2492	MYB4_ARATH							MYB4_ARATH	DNA-binding;Nuclearprotein;Repeat;Repressor;Transcription;Transcriptionregulation,Transcription repressor MYB4 (Myb-related protein 4) (AtMYB4).	1e-15	GO_ID:35646	TAIR|gene:2098905 SPTR:Q9M2D9 symbol:AT3G61250.1 [GO:0006355 "regulation of transcription, DNA-dependent" evidence=ISS] [GO:0003700 "transcription factor activity" evidence=ISS] [GO:0003677 "DNA binding" evidence=ISS] InterPro:IPR001005 Pfam:PF00249 InterPro:IPR012287 GO:GO:0005634 PROSITE:PS50090 SMART:SM00717 HSSP:P06876 PROSITE:PS00037 PROSITE:PS00334 EMBL:AL137898 EMBL:AY519601 PIR:T47917 SPT…	3e-20
Ljwgs_066152.1	99.1.4.3741	GO_ID:35646							MYB4_ARATH	DNA-binding;Nuclearprotein;Repeat;Repressor;Transcription;Transcriptionregulation,Transcription repressor MYB4 (Myb-related protein 4) (AtMYB4).	1e-15	GO_ID:35646	TAIR|gene:2098905 SPTR:Q9M2D9 symbol:AT3G61250.1 [GO:0006355 "regulation of transcription, DNA-dependent" evidence=ISS] [GO:0003700 "transcription factor activity" evidence=ISS] [GO:0003677 "DNA binding" evidence=ISS] InterPro:IPR001005 Pfam:PF00249 InterPro:IPR012287 GO:GO:0005634 PROSITE:PS50090 SMART:SM00717 HSSP:P06876 PROSITE:PS00037 PROSITE:PS00334 EMBL:AL137898 EMBL:AY519601 PIR:T47917 SPT…	3e-20
Ljwgs_020611.1	99.2	Unclassified without homolog
Ljwgs_090201.1	1.5.1.4.1	E1.4.1.13L, gltB glutamate synthase (NADPH) large chain [COG:COG0067 COG0069 COG0070]	ath:At2g41220	F13H10.23; glutamate synthase, chloroplast (GLU2) / ferredoxin-dependent glutamate synthase (Fd-GOGAT 2) [EC:1.4.7.1] [KO:K00284]	3e-34	sll1499_3	COG0070	2e-15	GLTB_SPIOL	3Fe-4S;Amino-acidbiosynthesis;Chloroplast;Directproteinsequencing;FAD;Flavoprotein;FMN;Glutamatebiosynthesis;Iron;Iron-sulfur;Metal-binding;Oxidoreductase;Plastid,Ferredoxin-dependent glutamate synthase, chloroplast (EC 1.4.7.1) (Fd- GOGAT).	1e-35
Ljwgs_090201.1	1.2.7.26.1	E1.4.1.13L, gltB glutamate synthase (NADPH) large chain [COG:COG0067 COG0069 COG0070]	ath:At2g41220	F13H10.23; glutamate synthase, chloroplast (GLU2) / ferredoxin-dependent glutamate synthase (Fd-GOGAT 2) [EC:1.4.7.1] [KO:K00284]	3e-34	sll1499_3	COG0070	2e-15	GLTB_SPIOL	3Fe-4S;Amino-acidbiosynthesis;Chloroplast;Directproteinsequencing;FAD;Flavoprotein;FMN;Glutamatebiosynthesis;Iron;Iron-sulfur;Metal-binding;Oxidoreductase;Plastid,Ferredoxin-dependent glutamate synthase, chloroplast (EC 1.4.7.1) (Fd- GOGAT).	1e-35
Ljwgs_090201.1	1.2.7.29	E1.4.7.1, gltS glutamate synthase (ferredoxin) [EC:1.4.7.1] [COG:COG0067] [GO:0016041]	ath:At2g41220	F13H10.23; glutamate synthase, chloroplast (GLU2) / ferredoxin-dependent glutamate synthase (Fd-GOGAT 2) [EC:1.4.7.1] [KO:K00284]	3e-34	sll1499_3	COG0070	2e-15	GLTB_SPIOL	3Fe-4S;Amino-acidbiosynthesis;Chloroplast;Directproteinsequencing;FAD;Flavoprotein;FMN;Glutamatebiosynthesis;Iron;Iron-sulfur;Metal-binding;Oxidoreductase;Plastid,Ferredoxin-dependent glutamate synthase, chloroplast (EC 1.4.7.1) (Fd- GOGAT).	1e-35
Ljwgs_090201.1	1.5.1.5.1	E1.4.1.14L glutamate synthase (NADH) large chain [COG:COG0067 COG0069 COG0070]	ath:At2g41220	F13H10.23; glutamate synthase, chloroplast (GLU2) / ferredoxin-dependent glutamate synthase (Fd-GOGAT 2) [EC:1.4.7.1] [KO:K00284]	3e-34	sll1499_3	COG0070	2e-15	GLTB_SPIOL	3Fe-4S;Amino-acidbiosynthesis;Chloroplast;Directproteinsequencing;FAD;Flavoprotein;FMN;Glutamatebiosynthesis;Iron;Iron-sulfur;Metal-binding;Oxidoreductase;Plastid,Ferredoxin-dependent glutamate synthase, chloroplast (EC 1.4.7.1) (Fd- GOGAT).	1e-35
Ljwgs_090201.1	1.2.7.27.1	E1.4.1.14L glutamate synthase (NADH) large chain [COG:COG0067 COG0069 COG0070]	ath:At2g41220	F13H10.23; glutamate synthase, chloroplast (GLU2) / ferredoxin-dependent glutamate synthase (Fd-GOGAT 2) [EC:1.4.7.1] [KO:K00284]	3e-34	sll1499_3	COG0070	2e-15	GLTB_SPIOL	3Fe-4S;Amino-acidbiosynthesis;Chloroplast;Directproteinsequencing;FAD;Flavoprotein;FMN;Glutamatebiosynthesis;Iron;Iron-sulfur;Metal-binding;Oxidoreductase;Plastid,Ferredoxin-dependent glutamate synthase, chloroplast (EC 1.4.7.1) (Fd- GOGAT).	1e-35
Ljwgs_113218.1	1.1.4.25	E2.7.1.17 xylulokinase [EC:2.7.1.17] [COG:COG1070] [GO:0004856]	spo:SPCPJ732.02c	putative xylulose kinase [EC:2.7.1.17] [KO:K00854]	2e-43	YGR194c	COG1070	5e-41	YNE7_CAEEL	Completeproteome;Hypotheticalprotein;Kinase;Transferase,Hypothetical protein R08D7.7 in chromosome III.	6e-50	GO_ID:50449	ZFIN|ZDB-GENE-040426-1373 SPTR:Q7T342 symbol:zgc:64119 "zgc:64119" [GO:0008372 "cellular component unknown" evidence=ND] InterPro:IPR000577 Pfam:PF00370 ZFIN:ZDB-GENE-040426-1373 Pfam:PF02782 EMBL:BC053262 SPTR:Q7T342	2e-61
Ljwgs_113218.1	1.1.4.18	E2.7.1.53, lyxK L-xylulokinase [EC:2.7.1.53] [COG:COG1070] [GO:0008744]	spo:SPCPJ732.02c	putative xylulose kinase [EC:2.7.1.17] [KO:K00854]	2e-43	YGR194c	COG1070	5e-41	YNE7_CAEEL	Completeproteome;Hypotheticalprotein;Kinase;Transferase,Hypothetical protein R08D7.7 in chromosome III.	6e-50	GO_ID:50449	ZFIN|ZDB-GENE-040426-1373 SPTR:Q7T342 symbol:zgc:64119 "zgc:64119" [GO:0008372 "cellular component unknown" evidence=ND] InterPro:IPR000577 Pfam:PF00370 ZFIN:ZDB-GENE-040426-1373 Pfam:PF02782 EMBL:BC053262 SPTR:Q7T342	2e-61
Ljwgs_113218.1	1.1.4.30	E2.7.1.5, rhaB rhamnulokinase [EC:2.7.1.5] [COG:COG1070] [GO:0008993]	spo:SPCPJ732.02c	putative xylulose kinase [EC:2.7.1.17] [KO:K00854]	2e-43	YGR194c	COG1070	5e-41	YNE7_CAEEL	Completeproteome;Hypotheticalprotein;Kinase;Transferase,Hypothetical protein R08D7.7 in chromosome III.	6e-50	GO_ID:50449	ZFIN|ZDB-GENE-040426-1373 SPTR:Q7T342 symbol:zgc:64119 "zgc:64119" [GO:0008372 "cellular component unknown" evidence=ND] InterPro:IPR000577 Pfam:PF00370 ZFIN:ZDB-GENE-040426-1373 Pfam:PF02782 EMBL:BC053262 SPTR:Q7T342	2e-61
Ljwgs_113218.1	1.1.5.13	E2.7.1.51, fucK L-fuculokinase [EC:2.7.1.51] [COG:COG1070] [GO:0008737]	spo:SPCPJ732.02c	putative xylulose kinase [EC:2.7.1.17] [KO:K00854]	2e-43	YGR194c	COG1070	5e-41	YNE7_CAEEL	Completeproteome;Hypotheticalprotein;Kinase;Transferase,Hypothetical protein R08D7.7 in chromosome III.	6e-50	GO_ID:50449	ZFIN|ZDB-GENE-040426-1373 SPTR:Q7T342 symbol:zgc:64119 "zgc:64119" [GO:0008372 "cellular component unknown" evidence=ND] InterPro:IPR000577 Pfam:PF00370 ZFIN:ZDB-GENE-040426-1373 Pfam:PF02782 EMBL:BC053262 SPTR:Q7T342	2e-61
Ljwgs_113218.1	1.1.5.17	E2.7.1.5, rhaB rhamnulokinase [EC:2.7.1.5] [COG:COG1070] [GO:0008993]	spo:SPCPJ732.02c	putative xylulose kinase [EC:2.7.1.17] [KO:K00854]	2e-43	YGR194c	COG1070	5e-41	YNE7_CAEEL	Completeproteome;Hypotheticalprotein;Kinase;Transferase,Hypothetical protein R08D7.7 in chromosome III.	6e-50	GO_ID:50449	ZFIN|ZDB-GENE-040426-1373 SPTR:Q7T342 symbol:zgc:64119 "zgc:64119" [GO:0008372 "cellular component unknown" evidence=ND] InterPro:IPR000577 Pfam:PF00370 ZFIN:ZDB-GENE-040426-1373 Pfam:PF02782 EMBL:BC053262 SPTR:Q7T342	2e-61
Ljwgs_031107.1	99.2	Unclassified without homolog
Ljwgs_050210.1	1.2.5.3.4	E4.2.1.2B, fumC fumarate hydratase [COG:COG0114]	ath:At2g47510	T30B22.19; fumarate hydratase, putative / fumarase, putative [EC:4.2.1.2] [KO:K01679]	3e-18	CC2109	COG0114	7e-14	FUM1_ARATH	Lyase;Mitochondrion;Transitpeptide;Tricarboxylicacidcycle,Fumarate hydratase 1, mitochondrial precursor (EC 4.2.1.2) (Fumarase 1).	2e-18	GO_ID:12406	TAIR|gene:2061965 SPTR:P93033 symbol:AT2G47510.1 [GO:0005739 "mitochondrion" evidence=IDA] [GO:0004333 "fumarate hydratase activity" evidence=ISS] InterPro:IPR000362 Interpro:IPR005677 Pfam:PF00206 PRINTS:PR00149 PROSITE:PS00163 HSSP:P08417 TIGRFAMs:TIGR00979 EMBL:AC002535 EMBL:U82202 EMBL:AF020303 EMBL:AY054252 EMBL:AY062460 EMBL:BT003361 PIR:T00433 SMR:P93033 SPTR:P93033	5e-19
Ljwgs_050210.1	1.1.2.14.4	E4.2.1.2B, fumC fumarate hydratase [COG:COG0114]	ath:At2g47510	T30B22.19; fumarate hydratase, putative / fumarase, putative [EC:4.2.1.2] [KO:K01679]	3e-18	CC2109	COG0114	7e-14	FUM1_ARATH	Lyase;Mitochondrion;Transitpeptide;Tricarboxylicacidcycle,Fumarate hydratase 1, mitochondrial precursor (EC 4.2.1.2) (Fumarase 1).	2e-18	GO_ID:12406	TAIR|gene:2061965 SPTR:P93033 symbol:AT2G47510.1 [GO:0005739 "mitochondrion" evidence=IDA] [GO:0004333 "fumarate hydratase activity" evidence=ISS] InterPro:IPR000362 Interpro:IPR005677 Pfam:PF00206 PRINTS:PR00149 PROSITE:PS00163 HSSP:P08417 TIGRFAMs:TIGR00979 EMBL:AC002535 EMBL:U82202 EMBL:AF020303 EMBL:AY054252 EMBL:AY062460 EMBL:BT003361 PIR:T00433 SMR:P93033 SPTR:P93033	5e-19
Ljwgs_086794.2	1.2.10.4	E3.6.3.4, ATP7, copA Cu2+-exporting ATPase [EC:3.6.3.4] [COG:COG2217] [GO:0004008] [TC:3.A.3.5]	ath:At4g33520	F17M5.280; metal-transporting P-type ATPase, putative (PAA1) [EC:3.6.3.4] [KO:K01533]	3e-11				AHM6_ARATH	ATP-binding;Copper;Coppertransport;Hydrolase;Iontransport;Magnesium;Membrane;Metal-binding;Multigenefamily;Nucleotide-binding;Phosphorylation;Transmembrane;Transport,Putative copper-transporting ATPase PAA1 (EC 3.6.3.4).	2e-11	GO_ID:51091	TAIR|gene:504954283 SPTR:Q9C594 symbol:PAA2 [GO:0015662 "ATPase activity, coupled to transmembrane movement of ions, phosphorylative mechanism" evidence=ISS] [GO:0005375 "copper ion transporter activity" evidence=IMP] [GO:0009535 "thylakoid membrane (sensu Viridiplantae)" evidence=IDA] InterPro:IPR005834 InterPro:IPR001757 InterPro:IPR006403 InterPro:IPR008250 InterPro:IPR006416 InterPro:IPR00612…	4e-48
Ljwgs_097321.1	99.1.4.5946	GO_ID:871										GO_ID:871	TAIR|gene:2088054 SPTR:Q9LUG1 symbol:AT3G23660.1 [GO:0005215 "transporter activity" evidence=ISS] [GO:0006810 "transport" evidence=ISS] Pfam:PF04810 InterPro:IPR006896 InterPro:IPR006900 InterPro:IPR006895 Pfam:PF04811 InterPro:IPR007123 Pfam:PF00626 HSSP:P15303 Pfam:PF04815 EMBL:AB023036 EMBL:BT002914 EMBL:BT005123 SPTR:Q9LUG1	1e-11
Ljwgs_033980.1	2.3.1.18.2	CLPB ATP-dependent Clp protease ATP-binding subunit ClpB	ath:At5g15450	T20K14.60; HSP100/ClpB, putative [KO:K03695]	2e-132	slr1641	COG0542	1e-104	CLPB_GLOVI	ATP-binding;Chaperone;Coiledcoil;Completeproteome;Heatshock;Nucleotide-binding;Repeat,Chaperone clpB.	7e-111	GO_ID:37272	TAIR|gene:2040158 SPTR:Q8VYJ7 symbol:AT2G25140.1 [GO:0009408 "response to heat" evidence=ISS] [GO:0005524 "ATP binding" evidence=ISS] [GO:0016887 "ATPase activity" evidence=ISS] InterPro:IPR003593 InterPro:IPR003959 InterPro:IPR001270 InterPro:IPR004176 Pfam:PF00004 INTERPRO:IPR001984 Pfam:PF02861 SMART:SM00382 PRINTS:PR00300 PRINTS:PR00830 HSSP:P03815 PROSITE:PS00870 PROSITE:PS00871 EMBL:AY07072…	5e-113
chr3.CM0590.44	99.1.4.2592	GO_ID:36146										GO_ID:36146	TAIR|gene:2051448 SPTR:Q8VZQ6 symbol:AT2G20770.1 [GO:0003824 "catalytic activity" evidence=ISS] Pfam:PF05147 InterPro:IPR007822 EMBL:AY063934 EMBL:AY096480 SPTR:Q8VZQ6	2e-20
Ljwgs_072654.2	99.1.4.2623	GO_ID:46233										GO_ID:46233	TAIR|gene:2095142 SPTR:Q9LI88 symbol:AT3G27160.1 [GO:0003735 "structural constituent of ribosome" evidence=ISS] [GO:0005840 "ribosome" evidence=ISS] [GO:0006412 "protein biosynthesis" evidence=ISS] [GO:0007046 "ribosome biogenesis" evidence=ISS] InterPro:IPR001911 Pfam:PF01165 GO:GO:0005840 TIGRFAMs:TIGR00030 EMBL:AP001312 PRINTS:PR00976 ProDom:PD005521 SPTR:Q9LI88	2e-15
Ljwgs_038401.1	99.2	Unclassified without homolog
gi45630838	99.2	Unclassified without homolog
Ljwgs_035281.2	99.1.4.2483	GO_ID:37082	ath:At4g39910	T5J17.80; ubiquitin-specific protease 3 (UBP3) [EC:3.1.2.15] [KO:K01072]	1e-37				UBP3_ARATH	Hydrolase;Nuclearprotein;Protease;Thiolprotease;Ublconjugationpathway,Ubiquitin carboxyl-terminal hydrolase 3 (EC 3.1.2.15) (Ubiquitin thiolesterase 3) (Ubiquitin-specific processing protease 3) (Deubiquitinating enzyme 3) (AtUBP3).	7e-38	GO_ID:37082	TAIR|gene:2140073 SPTR:O24454 symbol:AT4G39910.1 [GO:0004843 "ubiquitin-specific protease activity" evidence=ISS;IDA] [GO:0005634 "nucleus" evidence=IDA] InterPro:IPR001394 Pfam:PF00443 HSSP:Q93009 PROSITE:PS00972 PROSITE:PS00973 PROSITE:PS50235 MEROPS:C19.008 EMBL:AL161596 EMBL:AL035708 EMBL:U76845 EMBL:AY058889 EMBL:AY079044 PIR:T06097 SPTR:O24454	2e-38
Ljwgs_035281.2	99.1.3.1.57	EC 3.1.2.15	ath:At4g39910	T5J17.80; ubiquitin-specific protease 3 (UBP3) [EC:3.1.2.15] [KO:K01072]	1e-37				UBP3_ARATH	Hydrolase;Nuclearprotein;Protease;Thiolprotease;Ublconjugationpathway,Ubiquitin carboxyl-terminal hydrolase 3 (EC 3.1.2.15) (Ubiquitin thiolesterase 3) (Ubiquitin-specific processing protease 3) (Deubiquitinating enzyme 3) (AtUBP3).	7e-38	GO_ID:37082	TAIR|gene:2140073 SPTR:O24454 symbol:AT4G39910.1 [GO:0004843 "ubiquitin-specific protease activity" evidence=ISS;IDA] [GO:0005634 "nucleus" evidence=IDA] InterPro:IPR001394 Pfam:PF00443 HSSP:Q93009 PROSITE:PS00972 PROSITE:PS00973 PROSITE:PS50235 MEROPS:C19.008 EMBL:AL161596 EMBL:AL035708 EMBL:U76845 EMBL:AY058889 EMBL:AY079044 PIR:T06097 SPTR:O24454	2e-38
Ljwgs_035281.2	99.1.1.5	KO:K01072	ath:At4g39910	T5J17.80; ubiquitin-specific protease 3 (UBP3) [EC:3.1.2.15] [KO:K01072]	1e-37				UBP3_ARATH	Hydrolase;Nuclearprotein;Protease;Thiolprotease;Ublconjugationpathway,Ubiquitin carboxyl-terminal hydrolase 3 (EC 3.1.2.15) (Ubiquitin thiolesterase 3) (Ubiquitin-specific processing protease 3) (Deubiquitinating enzyme 3) (AtUBP3).	7e-38	GO_ID:37082	TAIR|gene:2140073 SPTR:O24454 symbol:AT4G39910.1 [GO:0004843 "ubiquitin-specific protease activity" evidence=ISS;IDA] [GO:0005634 "nucleus" evidence=IDA] InterPro:IPR001394 Pfam:PF00443 HSSP:Q93009 PROSITE:PS00972 PROSITE:PS00973 PROSITE:PS50235 MEROPS:C19.008 EMBL:AL161596 EMBL:AL035708 EMBL:U76845 EMBL:AY058889 EMBL:AY079044 PIR:T06097 SPTR:O24454	2e-38
Ljwgs_031179.1	99.1.3.2.2496	Y5843_ARATH							Y5843_ARATH	3D-structure,Protein At5g08430.	4e-21
gi7774599	99.2	Unclassified without homolog
Ljwgs_072073.1	3.1.3.10	TC.DME drug/metabolite transporter, DME family [COG:COG0697] [TC:2.A.7.3]				DR2393	COG0697	1e-09
Ljwgs_072073.1	3.1.3.12	RHAT L-rhamnose-H+ transport protein [COG:COG0697] [TC:2.A.7.6]				DR2393	COG0697	1e-09
chr4.CM0229.12	99.1.4.2622	GO_ID:29427							RF1_ORYSA	Mitochondrion;Repeat;Transitpeptide,Rf1 protein, mitochondrial precursor (PPR protein) (Fertility restorer) (Restorer for CMS).	7e-17	GO_ID:29427	TAIR|gene:2083960 SPTR:Q9LFI1 symbol:AT3G53360.1 [GO:0000004 "biological process unknown" evidence=ND] [GO:0005554 "molecular function unknown" evidence=ND] InterPro:IPR002885 InterPro:IPR011990 Pfam:PF01535 TIGRFAMs:TIGR00756 GO:GO:0005488 EMBL:AL132966 PIR:T45876 SPTR:Q9LFI1	6e-78
chr4.CM0229.12	99.1.3.2.1240	RF1_ORYSA							RF1_ORYSA	Mitochondrion;Repeat;Transitpeptide,Rf1 protein, mitochondrial precursor (PPR protein) (Fertility restorer) (Restorer for CMS).	7e-17	GO_ID:29427	TAIR|gene:2083960 SPTR:Q9LFI1 symbol:AT3G53360.1 [GO:0000004 "biological process unknown" evidence=ND] [GO:0005554 "molecular function unknown" evidence=ND] InterPro:IPR002885 InterPro:IPR011990 Pfam:PF01535 TIGRFAMs:TIGR00756 GO:GO:0005488 EMBL:AL132966 PIR:T45876 SPTR:Q9LFI1	6e-78
chr4.CM0131.42	99.1.4.8798	GO_ID:35327										GO_ID:35327	TAIR|gene:2158112 SPTR:Q9FGD1 symbol:AT5G66990.1 [GO:0003700 "transcription factor activity" evidence=ISS] [GO:0008372 "cellular component unknown" evidence=ND] InterPro:IPR003035 Pfam:PF02042 EMBL:AB026640 SPTR:Q9FGD1	2e-10
gi45623316	99.2	Unclassified without homolog
TM1372.12	99.1.4.5651	GO_ID:30048							MLO6_ARATH	Calmodulin-binding;Membrane;Multigenefamily;Pathogenesis-relatedprotein;Plantdefense;Transmembrane,MLO-like protein 6 (AtMlo6).	3e-139	GO_ID:30048	TAIR|gene:2200882 SPTR:Q94KB7 symbol:AT1G61560.1 [GO:0005516 "calmodulin binding" evidence=ISS] [GO:0005886 "plasma membrane" evidence=ISS] [GO:0006952 "defense response" evidence=ISS] [GO:0008219 "cell death" evidence=ISS] InterPro:IPR004326 Pfam:PF03094 EMBL:AC005850 EMBL:AF369567 PIR:H96640 SPTR:Q94KB7	1e-139
TM1372.12	99.1.3.2.2137	MLO6_ARATH							MLO6_ARATH	Calmodulin-binding;Membrane;Multigenefamily;Pathogenesis-relatedprotein;Plantdefense;Transmembrane,MLO-like protein 6 (AtMlo6).	3e-139	GO_ID:30048	TAIR|gene:2200882 SPTR:Q94KB7 symbol:AT1G61560.1 [GO:0005516 "calmodulin binding" evidence=ISS] [GO:0005886 "plasma membrane" evidence=ISS] [GO:0006952 "defense response" evidence=ISS] [GO:0008219 "cell death" evidence=ISS] InterPro:IPR004326 Pfam:PF03094 EMBL:AC005850 EMBL:AF369567 PIR:H96640 SPTR:Q94KB7	1e-139
Ljwgs_085456.1	99.1.4.2527	GO_ID:52574							NPR1_ARATH	ANKrepeat;Hypersensitiveresponse;Plantdefense;Polymorphism;Repeat,Regulatory protein NPR1 (Nonexpresser of PR genes 1) (Noninducible immunity 1) (Nim1) (Salicylic acid insensitive 1) (Sai1).	4e-14	GO_ID:52574	TAIR|gene:2014199 SPTR:P93002 symbol:AT1G64280.1 [GO:0005515 "protein binding" evidence=ISS] InterPro:IPR000210 InterPro:IPR002110 Pfam:PF00023 Pfam:PF00651 PROSITE:PS50097 PRINTS:PR01415 PROSITE:PS50297 PROSITE:PS50088 EMBL:U76707 EMBL:U87794 EMBL:AC066689 EMBL:AY050455 EMBL:AY093992 PIR:F96666 TRANSFAC:T04760 SPTR:P93002	1e-14
Ljwgs_085456.1	99.1.3.2.613	NPR1_ARATH							NPR1_ARATH	ANKrepeat;Hypersensitiveresponse;Plantdefense;Polymorphism;Repeat,Regulatory protein NPR1 (Nonexpresser of PR genes 1) (Noninducible immunity 1) (Nim1) (Salicylic acid insensitive 1) (Sai1).	4e-14	GO_ID:52574	TAIR|gene:2014199 SPTR:P93002 symbol:AT1G64280.1 [GO:0005515 "protein binding" evidence=ISS] InterPro:IPR000210 InterPro:IPR002110 Pfam:PF00023 Pfam:PF00651 PROSITE:PS50097 PRINTS:PR01415 PROSITE:PS50297 PROSITE:PS50088 EMBL:U76707 EMBL:U87794 EMBL:AC066689 EMBL:AY050455 EMBL:AY093992 PIR:F96666 TRANSFAC:T04760 SPTR:P93002	1e-14
Ljwgs_145690.1	99.1.3.2.780	ARFA_ARATH							ARFA_ARATH	Alternativesplicing;Auxinsignalingpathway;DNA-binding;Multigenefamily;Nuclearprotein;Repressor;Transcription;Transcriptionregulation,Auxin response factor 1.	3e-32	GO_ID:41574	TAIR|gene:2025990 SPTR:Q8L7G0 symbol:AT1G59750.1 [GO:0003700 "transcription factor activity" evidence=ISS;TAS] [GO:0006355 "regulation of transcription, DNA-dependent" evidence=TAS] InterPro:IPR003340 InterPro:IPR010525 InterPro:IPR003311 Pfam:PF02362 PROSITE:PS50863 PROSITE:PS50962 Pfam:PF06507 EMBL:AC007258 EMBL:U83245 EMBL:AY133723 EMBL:BT002748 PIR:D96621 TRANSFAC:T04514 GeneFarm:3363 SPTR:Q8…	1e-32
Ljwgs_145690.1	99.1.4.4538	GO_ID:41574							ARFA_ARATH	Alternativesplicing;Auxinsignalingpathway;DNA-binding;Multigenefamily;Nuclearprotein;Repressor;Transcription;Transcriptionregulation,Auxin response factor 1.	3e-32	GO_ID:41574	TAIR|gene:2025990 SPTR:Q8L7G0 symbol:AT1G59750.1 [GO:0003700 "transcription factor activity" evidence=ISS;TAS] [GO:0006355 "regulation of transcription, DNA-dependent" evidence=TAS] InterPro:IPR003340 InterPro:IPR010525 InterPro:IPR003311 Pfam:PF02362 PROSITE:PS50863 PROSITE:PS50962 Pfam:PF06507 EMBL:AC007258 EMBL:U83245 EMBL:AY133723 EMBL:BT002748 PIR:D96621 TRANSFAC:T04514 GeneFarm:3363 SPTR:Q8…	1e-32
Ljwgs_112265.1.1	99.1.4.3801	GO_ID:49714										GO_ID:49714	TAIR|gene:2150797 SPTR:Q8VZD1 symbol:AT5G08400.1 [GO:0005554 "molecular function unknown" evidence=ND] [GO:0000004 "biological process unknown" evidence=ND] EMBL:AY065050 EMBL:BT001125 SPTR:Q8VZD1	7e-14
chr4.CM0219.44	99.1.4.401	GO_ID:15123										GO_ID:15123	TAIR|gene:2036198 SPTR:Q8H1Q4 symbol:AT1G15740.1 [GO:0008372 "cellular component unknown" evidence=ND] [GO:0005515 "protein binding" evidence=ISS] Pfam:PF00560 InterPro:IPR001611 PRINTS:PR00019 HSSP:P25147 EMBL:AY142631 SPTR:Q8H1Q4	4e-55
chr1.TM1666.7	99.1.4.1745	GO_ID:39893							RF1_ORYSA	Mitochondrion;Repeat;Transitpeptide,Rf1 protein, mitochondrial precursor (PPR protein) (Fertility restorer) (Restorer for CMS).	6e-17	GO_ID:39893	TAIR|gene:2156538 SPTR:Q9FKC3 symbol:AT5G48730.1 [GO:0000004 "biological process unknown" evidence=ND] [GO:0005554 "molecular function unknown" evidence=ND] InterPro:IPR002885 InterPro:IPR011990 Pfam:PF01535 TIGRFAMs:TIGR00756 GO:GO:0005488 EMBL:AB012242 SPTR:Q9FKC3	3e-114
chr1.TM1666.7	99.1.3.2.1240	RF1_ORYSA							RF1_ORYSA	Mitochondrion;Repeat;Transitpeptide,Rf1 protein, mitochondrial precursor (PPR protein) (Fertility restorer) (Restorer for CMS).	6e-17	GO_ID:39893	TAIR|gene:2156538 SPTR:Q9FKC3 symbol:AT5G48730.1 [GO:0000004 "biological process unknown" evidence=ND] [GO:0005554 "molecular function unknown" evidence=ND] InterPro:IPR002885 InterPro:IPR011990 Pfam:PF01535 TIGRFAMs:TIGR00756 GO:GO:0005488 EMBL:AB012242 SPTR:Q9FKC3	3e-114
Ljwgs_147043.1	99.2	Unclassified without homolog
gi45632262	99.2	Unclassified without homolog
Ljwgs_047282.1	99.1.4.5749	GO_ID:37075										GO_ID:37075	TAIR|gene:1005027885 SPTR:Q9C933 symbol:AT1G52870.2 [GO:0000004 "biological process unknown" evidence=ND] [GO:0005554 "molecular function unknown" evidence=ND] InterPro:IPR007248 Pfam:PF04117 EMBL:AC019018 EMBL:AF385726 EMBL:BT002228 PIR:H96569 SPTR:Q9C933	3e-16
Lj-MIR169c	99.2	Unclassified without homolog
Ljwgs_037080.2	99.2	Unclassified without homolog
TM1226.8.1	99.1.4.4834	GO_ID:38138										GO_ID:38138	TAIR|gene:2076195 SPTR:Q9LIR8 symbol:AT3G23880.1 [GO:0005554 "molecular function unknown" evidence=ND] [GO:0000004 "biological process unknown" evidence=ND] [GO:0008372 "cellular component unknown" evidence=ND] Pfam:PF00646 InterPro:IPR001810 GO:GO:0005634 SMART:SM00256 PROSITE:PS50181 InterPro:IPR006527 TIGRFAMs:TIGR01640 Pfam:PF07734 EMBL:AP001297 EMBL:AK117299 EMBL:BT008354 SPTR:Q9LIR8	6e-17
Ljwgs_063948.1	99.1.4.2281	GO_ID:1895										GO_ID:1895	TAIR|gene:3435970 SPTR:Q9C6X8 symbol:AT1G44070.1 [GO:0005554 "molecular function unknown" evidence=ISS] InterPro:IPR004242 Pfam:PF02992 EMBL:AC074228 PIR:G96504 SPTR:Q9C6X8	2e-24
chr2.CM0249.71.1	99.1.4.5941	GO_ID:10759										GO_ID:10759	TAIR|gene:2154859 SPTR:Q9FJZ5 symbol:AT5G66440.1 [GO:0005554 "molecular function unknown" evidence=ND] EMBL:AB013389 EMBL:AY050851 EMBL:AY142601 SPTR:Q9FJZ5	1e-10
Ljwgs_064549.2	99.2	Unclassified without homolog
Ljwgs_004814.1	99.2	Unclassified without homolog
Ljwgs_083596.2	99.2	Unclassified without homolog
chr6.CM0738.19.1	99.1.4.1283	GO_ID:19732							LBD12_ARATH	,LOB domain protein 12.	6e-60	GO_ID:19732	TAIR|gene:2197499 SPTR:Q9SHE9 symbol:AT1G31320.1 [GO:0000004 "biological process unknown" evidence=ND] [GO:0005554 "molecular function unknown" evidence=ISS] Pfam:PF03195 InterPro:IPR004883 PROSITE:PS50891 EMBL:AC007654 PIR:B86439 SPTR:Q9SHE9	4e-45
chr6.CM0738.19.1	99.1.3.2.3403	LBD12_ARATH							LBD12_ARATH	,LOB domain protein 12.	6e-60	GO_ID:19732	TAIR|gene:2197499 SPTR:Q9SHE9 symbol:AT1G31320.1 [GO:0000004 "biological process unknown" evidence=ND] [GO:0005554 "molecular function unknown" evidence=ISS] Pfam:PF03195 InterPro:IPR004883 PROSITE:PS50891 EMBL:AC007654 PIR:B86439 SPTR:Q9SHE9	4e-45
Ljwgs_030452.1	1.3.10.16	E3.1.4.4, PLD2 phospholipase D [EC:3.1.4.4] [GO:0004630]	ath:At3g05630	F18C1.10; phospholipase D, putative (PLDP2) [EC:3.1.4.4] [KO:K01115]	9e-57				PLDP2_ARATH	Hydrolase;Lipiddegradation;Multigenefamily;Repeat,Phospholipase D p2 (EC 3.1.4.4) (AtPLDp2) (Phospholipase D2 PHOX and PX containing domain) (Phospholipase D zeta 2) (PLDzeta2).	5e-57
Ljwgs_067540.1	99.1.4.2694	GO_ID:38081										GO_ID:38081	TAIR|gene:2116914 SPTR:Q9SW51 symbol:AT4G34830.1 [GO:0005554 "molecular function unknown" evidence=ND] InterPro:IPR002885 Pfam:PF01535 TIGRFAMs:TIGR00756 EMBL:AL161586 EMBL:AL079347 PIR:T10229 SPTR:Q9SW51	2e-20
Ljwgs_118890.1	99.1.4.3566	GO_ID:26159							GH31_ARATH	Ligase,Probable indole-3-acetic acid-amido synthetase GH3.1 (EC 6.3.2.-) (Auxin-responsive GH3-like protein 1) (AtGH3-1).	3e-66	GO_ID:26159	TAIR|gene:2060499 SPTR:O82333 symbol:GH3.1 [GO:0005554 "molecular function unknown" evidence=ND] [GO:0008372 "cellular component unknown" evidence=ND] [GO:0009733 "response to auxin stimulus" evidence=ISS;IMP] EMBL:AC005396 Pfam:PF03321 InterPro:IPR004993 PIR:D84523 SPTR:O82333	1e-66
Ljwgs_118890.1	99.1.3.1.25	EC 6.3.2.-							GH31_ARATH	Ligase,Probable indole-3-acetic acid-amido synthetase GH3.1 (EC 6.3.2.-) (Auxin-responsive GH3-like protein 1) (AtGH3-1).	3e-66	GO_ID:26159	TAIR|gene:2060499 SPTR:O82333 symbol:GH3.1 [GO:0005554 "molecular function unknown" evidence=ND] [GO:0008372 "cellular component unknown" evidence=ND] [GO:0009733 "response to auxin stimulus" evidence=ISS;IMP] EMBL:AC005396 Pfam:PF03321 InterPro:IPR004993 PIR:D84523 SPTR:O82333	1e-66
Ljwgs_029300.1	1.11.14.4	E1.14.-.- [EC:1.14.-.-] [COG:COG2124]	ath:At2g32440	T32F6.4; ent-kaurenoic acid hydroxylase, putative / cytochrome P450, putative [EC:1.14.13.79] [KO:K04123]	8e-17	slr0574	COG2124	1e-12	C85A1_ORYSA	Heme;Iron;Membrane;Metal-binding;Monooxygenase;Oxidoreductase;Transmembrane,Cytochrome P450 85A1 (EC 1.14.-.-) (C6-oxidase) (OsDWARF) (Dwarf protein).	9e-45	GO_ID:35801	TAIR|gene:2152291 SPTR:Q9FMA5 symbol:AT5G38970.1 [GO:0019825 "oxygen binding" evidence=ISS] InterPro:IPR001128 Pfam:PF00067 InterPro:IPR002403 PRINTS:PR00385 PROSITE:PS00086 PRINTS:PR00465 EMBL:AB009048 EMBL:AB035868 SPTR:Q9FMA5	2e-41
Ljwgs_029300.1	1.10.3.12	E1.14.-.- [EC:1.14.-.-] [COG:COG2124]	ath:At2g32440	T32F6.4; ent-kaurenoic acid hydroxylase, putative / cytochrome P450, putative [EC:1.14.13.79] [KO:K04123]	8e-17	slr0574	COG2124	1e-12	C85A1_ORYSA	Heme;Iron;Membrane;Metal-binding;Monooxygenase;Oxidoreductase;Transmembrane,Cytochrome P450 85A1 (EC 1.14.-.-) (C6-oxidase) (OsDWARF) (Dwarf protein).	9e-45	GO_ID:35801	TAIR|gene:2152291 SPTR:Q9FMA5 symbol:AT5G38970.1 [GO:0019825 "oxygen binding" evidence=ISS] InterPro:IPR001128 Pfam:PF00067 InterPro:IPR002403 PRINTS:PR00385 PROSITE:PS00086 PRINTS:PR00465 EMBL:AB009048 EMBL:AB035868 SPTR:Q9FMA5	2e-41
Ljwgs_029300.1	1.10.6.12	E1.14.-.- [EC:1.14.-.-] [COG:COG2124]	ath:At2g32440	T32F6.4; ent-kaurenoic acid hydroxylase, putative / cytochrome P450, putative [EC:1.14.13.79] [KO:K04123]	8e-17	slr0574	COG2124	1e-12	C85A1_ORYSA	Heme;Iron;Membrane;Metal-binding;Monooxygenase;Oxidoreductase;Transmembrane,Cytochrome P450 85A1 (EC 1.14.-.-) (C6-oxidase) (OsDWARF) (Dwarf protein).	9e-45	GO_ID:35801	TAIR|gene:2152291 SPTR:Q9FMA5 symbol:AT5G38970.1 [GO:0019825 "oxygen binding" evidence=ISS] InterPro:IPR001128 Pfam:PF00067 InterPro:IPR002403 PRINTS:PR00385 PROSITE:PS00086 PRINTS:PR00465 EMBL:AB009048 EMBL:AB035868 SPTR:Q9FMA5	2e-41
Ljwgs_029300.1	1.3.3.23	E1.14.14.1 unspecific monooxygenase [EC:1.14.14.1] [COG:COG2124] [GO:0050381]	ath:At2g32440	T32F6.4; ent-kaurenoic acid hydroxylase, putative / cytochrome P450, putative [EC:1.14.13.79] [KO:K04123]	8e-17	slr0574	COG2124	1e-12	C85A1_ORYSA	Heme;Iron;Membrane;Metal-binding;Monooxygenase;Oxidoreductase;Transmembrane,Cytochrome P450 85A1 (EC 1.14.-.-) (C6-oxidase) (OsDWARF) (Dwarf protein).	9e-45	GO_ID:35801	TAIR|gene:2152291 SPTR:Q9FMA5 symbol:AT5G38970.1 [GO:0019825 "oxygen binding" evidence=ISS] InterPro:IPR001128 Pfam:PF00067 InterPro:IPR002403 PRINTS:PR00385 PROSITE:PS00086 PRINTS:PR00465 EMBL:AB009048 EMBL:AB035868 SPTR:Q9FMA5	2e-41
Ljwgs_029300.1	1.5.14.29	E1.14.14.1 unspecific monooxygenase [EC:1.14.14.1] [COG:COG2124] [GO:0050381]	ath:At2g32440	T32F6.4; ent-kaurenoic acid hydroxylase, putative / cytochrome P450, putative [EC:1.14.13.79] [KO:K04123]	8e-17	slr0574	COG2124	1e-12	C85A1_ORYSA	Heme;Iron;Membrane;Metal-binding;Monooxygenase;Oxidoreductase;Transmembrane,Cytochrome P450 85A1 (EC 1.14.-.-) (C6-oxidase) (OsDWARF) (Dwarf protein).	9e-45	GO_ID:35801	TAIR|gene:2152291 SPTR:Q9FMA5 symbol:AT5G38970.1 [GO:0019825 "oxygen binding" evidence=ISS] InterPro:IPR001128 Pfam:PF00067 InterPro:IPR002403 PRINTS:PR00385 PROSITE:PS00086 PRINTS:PR00465 EMBL:AB009048 EMBL:AB035868 SPTR:Q9FMA5	2e-41
Ljwgs_029300.1	1.1.7.13	E1.14.-.- [EC:1.14.-.-] [COG:COG2124]	ath:At2g32440	T32F6.4; ent-kaurenoic acid hydroxylase, putative / cytochrome P450, putative [EC:1.14.13.79] [KO:K04123]	8e-17	slr0574	COG2124	1e-12	C85A1_ORYSA	Heme;Iron;Membrane;Metal-binding;Monooxygenase;Oxidoreductase;Transmembrane,Cytochrome P450 85A1 (EC 1.14.-.-) (C6-oxidase) (OsDWARF) (Dwarf protein).	9e-45	GO_ID:35801	TAIR|gene:2152291 SPTR:Q9FMA5 symbol:AT5G38970.1 [GO:0019825 "oxygen binding" evidence=ISS] InterPro:IPR001128 Pfam:PF00067 InterPro:IPR002403 PRINTS:PR00385 PROSITE:PS00086 PRINTS:PR00465 EMBL:AB009048 EMBL:AB035868 SPTR:Q9FMA5	2e-41
Ljwgs_029300.1	1.10.4.4	E1.14.13.79 ent-kaurenoic acid hydroxylase [EC:1.14.13.79]	ath:At2g32440	T32F6.4; ent-kaurenoic acid hydroxylase, putative / cytochrome P450, putative [EC:1.14.13.79] [KO:K04123]	8e-17	slr0574	COG2124	1e-12	C85A1_ORYSA	Heme;Iron;Membrane;Metal-binding;Monooxygenase;Oxidoreductase;Transmembrane,Cytochrome P450 85A1 (EC 1.14.-.-) (C6-oxidase) (OsDWARF) (Dwarf protein).	9e-45	GO_ID:35801	TAIR|gene:2152291 SPTR:Q9FMA5 symbol:AT5G38970.1 [GO:0019825 "oxygen binding" evidence=ISS] InterPro:IPR001128 Pfam:PF00067 InterPro:IPR002403 PRINTS:PR00385 PROSITE:PS00086 PRINTS:PR00465 EMBL:AB009048 EMBL:AB035868 SPTR:Q9FMA5	2e-41
Ljwgs_029300.1	1.11.4.6	E1.14.-.- [EC:1.14.-.-] [COG:COG2124]	ath:At2g32440	T32F6.4; ent-kaurenoic acid hydroxylase, putative / cytochrome P450, putative [EC:1.14.13.79] [KO:K04123]	8e-17	slr0574	COG2124	1e-12	C85A1_ORYSA	Heme;Iron;Membrane;Metal-binding;Monooxygenase;Oxidoreductase;Transmembrane,Cytochrome P450 85A1 (EC 1.14.-.-) (C6-oxidase) (OsDWARF) (Dwarf protein).	9e-45	GO_ID:35801	TAIR|gene:2152291 SPTR:Q9FMA5 symbol:AT5G38970.1 [GO:0019825 "oxygen binding" evidence=ISS] InterPro:IPR001128 Pfam:PF00067 InterPro:IPR002403 PRINTS:PR00385 PROSITE:PS00086 PRINTS:PR00465 EMBL:AB009048 EMBL:AB035868 SPTR:Q9FMA5	2e-41
Ljwgs_029300.1	1.11.4.2	E1.14.14.1 unspecific monooxygenase [EC:1.14.14.1] [COG:COG2124] [GO:0050381]	ath:At2g32440	T32F6.4; ent-kaurenoic acid hydroxylase, putative / cytochrome P450, putative [EC:1.14.13.79] [KO:K04123]	8e-17	slr0574	COG2124	1e-12	C85A1_ORYSA	Heme;Iron;Membrane;Metal-binding;Monooxygenase;Oxidoreductase;Transmembrane,Cytochrome P450 85A1 (EC 1.14.-.-) (C6-oxidase) (OsDWARF) (Dwarf protein).	9e-45	GO_ID:35801	TAIR|gene:2152291 SPTR:Q9FMA5 symbol:AT5G38970.1 [GO:0019825 "oxygen binding" evidence=ISS] InterPro:IPR001128 Pfam:PF00067 InterPro:IPR002403 PRINTS:PR00385 PROSITE:PS00086 PRINTS:PR00465 EMBL:AB009048 EMBL:AB035868 SPTR:Q9FMA5	2e-41
Ljwgs_018378.1	99.1.1.63	KO:K07222	mlo:mll7934	similar to dimethylaniline monooxygenase [KO:K07222]	2e-45	mll7934	COG2072	4e-46	FMO1_HUMAN	Acetylation;Endoplasmicreticulum;FAD;Flavoprotein;Membrane;Microsome;Monooxygenase;Multigenefamily;NADP;Oxidoreductase;Polymorphism;Transmembrane,Dimethylaniline monooxygenase [N-oxide-forming] 1 (EC 1.14.13.8) (Fetal hepatic flavin-containing monooxygenase 1) (FMO 1) (Dimethylaniline oxidase 1).	7e-21	GO_ID:35759	TAIR|gene:2117782 SPTR:Q9SVU0 symbol:AT4G28720.1 [GO:0004497 "monooxygenase activity" evidence=ISS] InterPro:IPR001327 InterPro:IPR001100 InterPro:IPR000960 InterPro:IPR000103 PRINTS:PR00368 PRINTS:PR00411 PRINTS:PR00469 Pfam:PF00743 EMBL:AL161573 EMBL:AL035353 PIR:T04527 SPTR:Q9SVU0	2e-113
Ljwgs_018378.1	99.1.3.1.105	EC 1.14.13.8	mlo:mll7934	similar to dimethylaniline monooxygenase [KO:K07222]	2e-45	mll7934	COG2072	4e-46	FMO1_HUMAN	Acetylation;Endoplasmicreticulum;FAD;Flavoprotein;Membrane;Microsome;Monooxygenase;Multigenefamily;NADP;Oxidoreductase;Polymorphism;Transmembrane,Dimethylaniline monooxygenase [N-oxide-forming] 1 (EC 1.14.13.8) (Fetal hepatic flavin-containing monooxygenase 1) (FMO 1) (Dimethylaniline oxidase 1).	7e-21	GO_ID:35759	TAIR|gene:2117782 SPTR:Q9SVU0 symbol:AT4G28720.1 [GO:0004497 "monooxygenase activity" evidence=ISS] InterPro:IPR001327 InterPro:IPR001100 InterPro:IPR000960 InterPro:IPR000103 PRINTS:PR00368 PRINTS:PR00411 PRINTS:PR00469 Pfam:PF00743 EMBL:AL161573 EMBL:AL035353 PIR:T04527 SPTR:Q9SVU0	2e-113
Ljwgs_018378.1	99.1.2.192	COG2072	mlo:mll7934	similar to dimethylaniline monooxygenase [KO:K07222]	2e-45	mll7934	COG2072	4e-46	FMO1_HUMAN	Acetylation;Endoplasmicreticulum;FAD;Flavoprotein;Membrane;Microsome;Monooxygenase;Multigenefamily;NADP;Oxidoreductase;Polymorphism;Transmembrane,Dimethylaniline monooxygenase [N-oxide-forming] 1 (EC 1.14.13.8) (Fetal hepatic flavin-containing monooxygenase 1) (FMO 1) (Dimethylaniline oxidase 1).	7e-21	GO_ID:35759	TAIR|gene:2117782 SPTR:Q9SVU0 symbol:AT4G28720.1 [GO:0004497 "monooxygenase activity" evidence=ISS] InterPro:IPR001327 InterPro:IPR001100 InterPro:IPR000960 InterPro:IPR000103 PRINTS:PR00368 PRINTS:PR00411 PRINTS:PR00469 Pfam:PF00743 EMBL:AL161573 EMBL:AL035353 PIR:T04527 SPTR:Q9SVU0	2e-113
Ljwgs_018378.1	99.1.4.6454	GO_ID:35759	mlo:mll7934	similar to dimethylaniline monooxygenase [KO:K07222]	2e-45	mll7934	COG2072	4e-46	FMO1_HUMAN	Acetylation;Endoplasmicreticulum;FAD;Flavoprotein;Membrane;Microsome;Monooxygenase;Multigenefamily;NADP;Oxidoreductase;Polymorphism;Transmembrane,Dimethylaniline monooxygenase [N-oxide-forming] 1 (EC 1.14.13.8) (Fetal hepatic flavin-containing monooxygenase 1) (FMO 1) (Dimethylaniline oxidase 1).	7e-21	GO_ID:35759	TAIR|gene:2117782 SPTR:Q9SVU0 symbol:AT4G28720.1 [GO:0004497 "monooxygenase activity" evidence=ISS] InterPro:IPR001327 InterPro:IPR001100 InterPro:IPR000960 InterPro:IPR000103 PRINTS:PR00368 PRINTS:PR00411 PRINTS:PR00469 Pfam:PF00743 EMBL:AL161573 EMBL:AL035353 PIR:T04527 SPTR:Q9SVU0	2e-113
gi13884230	99.2	Unclassified without homolog
Ljwgs_066937.1	99.1.4.8165	GO_ID:18481										GO_ID:18481	TAIR|gene:2163100 SPTR:Q9FLL6 symbol:AT5G41130.1 [GO:0008372 "cellular component unknown" evidence=ND] [GO:0003824 "catalytic activity" evidence=ISS] InterPro:IPR000379 Interpro:IPR002123 GO:GO:0008152 SMART:SM00563 EMBL:AB010072 SPTR:Q9FLL6	9e-37
Ljwgs_048392.1	3.3.10.117	BMPR1 bone morphogenetic protein receptor, type I [EC:2.7.1.37]	ath:At4g28490	F20O9.180; leucine-rich repeat transmembrane protein kinase, putative [EC:2.7.1.37] [KO:K00870]	2e-32				EXS_ARATH	ATP-binding;Kinase;Leucine-richrepeat;Meiosis;Membrane;Nucleotide-binding;Phosphorylation;Receptor;Repeat;Serine/threonine-proteinkinase;Signal;Transferase;Transmembrane,Leucine-rich repeat receptor protein kinase EXS precursor (EC 2.7.1.37) (Extra sporogenous cells protein) (EXCESS MICROSPOROCYTES1 protein).	8e-37	GO_ID:8363	TAIR|gene:2197585 SPTR:Q9FW48 symbol:AT1G33600.1 [GO:0005515 "protein binding" evidence=ISS;NAS] [GO:0007165 "signal transduction" evidence=IC] Pfam:PF00560 InterPro:IPR001611 InterPro:IPR007090 PRINTS:PR00019 HSSP:P25147 EMBL:AC069299 PIR:H86459 SPTR:Q9FW48	5e-109
Ljwgs_048392.1	3.2.2.1	Protein kinase [EC:2.7.1.37]	ath:At4g28490	F20O9.180; leucine-rich repeat transmembrane protein kinase, putative [EC:2.7.1.37] [KO:K00870]	2e-32				EXS_ARATH	ATP-binding;Kinase;Leucine-richrepeat;Meiosis;Membrane;Nucleotide-binding;Phosphorylation;Receptor;Repeat;Serine/threonine-proteinkinase;Signal;Transferase;Transmembrane,Leucine-rich repeat receptor protein kinase EXS precursor (EC 2.7.1.37) (Extra sporogenous cells protein) (EXCESS MICROSPOROCYTES1 protein).	8e-37	GO_ID:8363	TAIR|gene:2197585 SPTR:Q9FW48 symbol:AT1G33600.1 [GO:0005515 "protein binding" evidence=ISS;NAS] [GO:0007165 "signal transduction" evidence=IC] Pfam:PF00560 InterPro:IPR001611 InterPro:IPR007090 PRINTS:PR00019 HSSP:P25147 EMBL:AC069299 PIR:H86459 SPTR:Q9FW48	5e-109
chr3.CM0996.4	1.4.2.16	E6.3.4.2, pyrG CTP synthase [EC:6.3.4.2] [COG:COG0504] [GO:0003883]	ath:At1g30820	T17H7.12; CTP synthase, putative / UTP--ammonia ligase, putative [EC:6.3.4.2] [KO:K01937]	3e-29	YJR103w	COG0504	2e-22	PYRG_HUMAN	Glutamineamidotransferase;Ligase;Phosphorylation;Pyrimidinebiosynthesis,CTP synthase (EC 6.3.4.2) (UTP--ammonia ligase) (CTP synthetase).	1e-25	GO_ID:16931	TAIR|gene:3700411 SPTR:Q9LTW8 symbol:EMB2742 "EMBRYO DEFECTIVE 2742" [GO:0003883 "CTP synthase activity" evidence=ISS] InterPro:IPR000991 InterPro:IPR004468 InterPro:IPR000318 Pfam:PF00117 PROSITE:PS00442 Pfam:PF06418 TIGRFAMs:TIGR00337 EMBL:AC069474 EMBL:AB024033 EMBL:AY093110 EMBL:BT008360 PROSITE:PS00699 SPTR:Q9LTW8	8e-30
chr4.TM0851.2.2	99.1.4.1892	GO_ID:41435										GO_ID:41435	TAIR|gene:3441659 SPTR:Q9FGL4 symbol:AT5G47440.1 [GO:0005554 "molecular function unknown" evidence=ND] [GO:0000004 "biological process unknown" evidence=ND] [GO:0008372 "cellular component unknown" evidence=ND] InterPro:IPR001849 SMART:SM00233 InterPro:IPR008546 Pfam:PF05703 EMBL:AB025628 EMBL:BT015940 EMBL:BT020444 SPTR:Q9FGL4	8e-12
Ljwgs_101338.1	99.2	Unclassified without homolog
TM1711.11	99.1.3.2.2614	PTBP3_ARATH							PTBP3_ARATH	mRNAprocessing;mRNAsplicing;Nuclearprotein;Repeat;RNA-binding,Polypyrimidine tract-binding protein homolog 3.	1e-87	GO_ID:25127	ZFIN|ZDB-GENE-050522-492 SPTR:Q503D3 symbol:zgc:110689 "zgc:110689" [GO:0005554 "molecular function unknown" evidence=ND] [GO:0008372 "cellular component unknown" evidence=ND] [GO:0000004 "biological process unknown" evidence=ND] EMBL:BC095372 SPTR:Q503D3	2e-36
TM1711.11	99.1.4.6362	GO_ID:25127							PTBP3_ARATH	mRNAprocessing;mRNAsplicing;Nuclearprotein;Repeat;RNA-binding,Polypyrimidine tract-binding protein homolog 3.	1e-87	GO_ID:25127	ZFIN|ZDB-GENE-050522-492 SPTR:Q503D3 symbol:zgc:110689 "zgc:110689" [GO:0005554 "molecular function unknown" evidence=ND] [GO:0008372 "cellular component unknown" evidence=ND] [GO:0000004 "biological process unknown" evidence=ND] EMBL:BC095372 SPTR:Q503D3	2e-36
Ljwgs_056241.1	99.2	Unclassified without homolog
gi45631144	99.2	Unclassified without homolog
Ljwgs_024974.1	1.9.10.7.2	CYSG1, cysG, cobA uroporphyrin-III C-methyltransferase [COG:COG0007]	ath:At5g40850	MHK7.8; urophorphyrin III methylase (gb|AAB92676.1) [EC:2.1.1.107] [KO:K02302]	5e-65	PA2611_2	COG0007	5e-37	CYSG_ECOLI	Cobalaminbiosynthesis;Completeproteome;Directproteinsequencing;Lyase;Methyltransferase;Multifunctionalenzyme;NAD;Oxidoreductase;Porphyrinbiosynthesis;Transferase,Siroheme synthase [Includes: Uroporphyrin-III C-methyltransferase (EC 2.1.1.107) (Urogen III methylase) (SUMT) (Uroporphyrinogen III methylase) (UROM); Precorrin-2 dehydrogenase (EC 1.3.1.76); Sirohydrochlorin ferrochelatase (EC 4.99.1.4…	1e-33	GO_ID:6833	TAIR|gene:2164505 SPTR:Q42606 symbol:AT5G40850.1 [GO:0004851 "uroporphyrin-III C-methyltransferase activity" evidence=ISS] [GO:0006779 "porphyrin biosynthesis" evidence=ISS] InterPro:IPR000878 INTERPRO:IPR003043 Pfam:PF00590 GO:GO:0008152 InterPro:IPR006366 TIGRFAMs:TIGR01469 PROSITE:PS00839 PROSITE:PS00840 EMBL:AB011477 EMBL:L47479 EMBL:AY058093 EMBL:AY079029 EMBL:AF462833 EMBL:AY142030 HSSP:P25…	1e-65
Ljwgs_017955.1.1	99.1.4.2868	GO_ID:10108										GO_ID:10108	TAIR|gene:2057731 SPTR:Q42371 symbol:AT2G26330.1 [GO:0005739 "mitochondrion" evidence=IDA] Pfam:PF00560 InterPro:IPR000719 InterPro:IPR008271 Pfam:PF00069 Prosite:PS00108 InterPro:IPR001611 InterPro:IPR007090 Prosite:PS00107 GO:GO:0005739 ProDom:PD000001 PROSITE:PS50011 PRINTS:PR00019 HSSP:P36897 EMBL:AC004484 EMBL:U47029 EMBL:D83257 EMBL:AY035110 PIR:B84659 SPTR:Q42371	3e-10
Ljwgs_083435.1	99.1.4.5724	GO_ID:6571										GO_ID:6571	TAIR|gene:2182371 SPTR:Q949Y5 symbol:AT5G35220.1 [GO:0016020 "membrane" evidence=ISS] [GO:0017092 "sterol regulatory element-binding protein site 2 protease activity" evidence=ISS] InterPro:IPR006025 InterPro:IPR008915 Prosite:PS00142 Pfam:PF02163 EMBL:AY050809 EMBL:BT001978 SPTR:Q949Y5	5e-51
Ljwgs_025803.1	1.1.2.17	E4.1.1.49, pckA phosphoenolpyruvate carboxykinase (ATP) [EC:4.1.1.49] [COG:COG1866] [GO:0004612]	ath:At4g37870	T28I19.150; phosphoenolpyruvate carboxykinase [ATP], putative / PEP carboxykinase, putative / PEPCK, putative [EC:4.1.1.49] [KO:K01610]	3e-97	YKR097w	COG1866	5e-62	PEPCK_ARATH	ATP-binding;Decarboxylase;Gluconeogenesis;Lyase;Nucleotide-binding,Phosphoenolpyruvate carboxykinase [ATP] (EC 4.1.1.49) (PEP carboxykinase) (Phosphoenolpyruvate carboxylase) (PEPCK).	2e-97	GO_ID:279	SGD|S000001805 SPTR:P10963 symbol:PCK1 "phosphoenolpyruvate carboxylkinase" [GO:0005829 "cytosol" evidence=IDA] [GO:0004612 "phosphoenolpyruvate carboxykinase (ATP) activity" evidence=IMP] [GO:0006094 "gluconeogenesis" evidence=IEP] SGD:S000001805 InterPro:IPR001272 ProDom:PD004738 EMBL:X13096 EMBL:U24234 EMBL:Z28322 PIR:A56461 HSSP:P51058 GermOnline:140076 Pfam:PF01293 TIGRFAMs:TIGR00224 PROSITE…	5e-62
Ljwgs_025803.1	1.2.4.15	E4.1.1.49, pckA phosphoenolpyruvate carboxykinase (ATP) [EC:4.1.1.49] [COG:COG1866] [GO:0004612]	ath:At4g37870	T28I19.150; phosphoenolpyruvate carboxykinase [ATP], putative / PEP carboxykinase, putative / PEPCK, putative [EC:4.1.1.49] [KO:K01610]	3e-97	YKR097w	COG1866	5e-62	PEPCK_ARATH	ATP-binding;Decarboxylase;Gluconeogenesis;Lyase;Nucleotide-binding,Phosphoenolpyruvate carboxykinase [ATP] (EC 4.1.1.49) (PEP carboxykinase) (Phosphoenolpyruvate carboxylase) (PEPCK).	2e-97	GO_ID:279	SGD|S000001805 SPTR:P10963 symbol:PCK1 "phosphoenolpyruvate carboxylkinase" [GO:0005829 "cytosol" evidence=IDA] [GO:0004612 "phosphoenolpyruvate carboxykinase (ATP) activity" evidence=IMP] [GO:0006094 "gluconeogenesis" evidence=IEP] SGD:S000001805 InterPro:IPR001272 ProDom:PD004738 EMBL:X13096 EMBL:U24234 EMBL:Z28322 PIR:A56461 HSSP:P51058 GermOnline:140076 Pfam:PF01293 TIGRFAMs:TIGR00224 PROSITE…	5e-62
Ljwgs_025803.1	1.1.11.43	E4.1.1.49, pckA phosphoenolpyruvate carboxykinase (ATP) [EC:4.1.1.49] [COG:COG1866] [GO:0004612]	ath:At4g37870	T28I19.150; phosphoenolpyruvate carboxykinase [ATP], putative / PEP carboxykinase, putative / PEPCK, putative [EC:4.1.1.49] [KO:K01610]	3e-97	YKR097w	COG1866	5e-62	PEPCK_ARATH	ATP-binding;Decarboxylase;Gluconeogenesis;Lyase;Nucleotide-binding,Phosphoenolpyruvate carboxykinase [ATP] (EC 4.1.1.49) (PEP carboxykinase) (Phosphoenolpyruvate carboxylase) (PEPCK).	2e-97	GO_ID:279	SGD|S000001805 SPTR:P10963 symbol:PCK1 "phosphoenolpyruvate carboxylkinase" [GO:0005829 "cytosol" evidence=IDA] [GO:0004612 "phosphoenolpyruvate carboxykinase (ATP) activity" evidence=IMP] [GO:0006094 "gluconeogenesis" evidence=IEP] SGD:S000001805 InterPro:IPR001272 ProDom:PD004738 EMBL:X13096 EMBL:U24234 EMBL:Z28322 PIR:A56461 HSSP:P51058 GermOnline:140076 Pfam:PF01293 TIGRFAMs:TIGR00224 PROSITE…	5e-62
Ljwgs_025803.1	1.1.1	Glycolysis / Gluconeogenesis [CLASS:00010] [PATH:ot00010 tab00010] [GO:0006096 0006094]	ath:At4g37870	T28I19.150; phosphoenolpyruvate carboxykinase [ATP], putative / PEP carboxykinase, putative / PEPCK, putative [EC:4.1.1.49] [KO:K01610]	3e-97	YKR097w	COG1866	5e-62	PEPCK_ARATH	ATP-binding;Decarboxylase;Gluconeogenesis;Lyase;Nucleotide-binding,Phosphoenolpyruvate carboxykinase [ATP] (EC 4.1.1.49) (PEP carboxykinase) (Phosphoenolpyruvate carboxylase) (PEPCK).	2e-97	GO_ID:279	SGD|S000001805 SPTR:P10963 symbol:PCK1 "phosphoenolpyruvate carboxylkinase" [GO:0005829 "cytosol" evidence=IDA] [GO:0004612 "phosphoenolpyruvate carboxykinase (ATP) activity" evidence=IMP] [GO:0006094 "gluconeogenesis" evidence=IEP] SGD:S000001805 InterPro:IPR001272 ProDom:PD004738 EMBL:X13096 EMBL:U24234 EMBL:Z28322 PIR:A56461 HSSP:P51058 GermOnline:140076 Pfam:PF01293 TIGRFAMs:TIGR00224 PROSITE…	5e-62
chr1.CM0064.61	99.1.4.5326	GO_ID:34840							GL113_ARATH	Apoplast;Cellwall;Glycoprotein;Manganese;Metal-binding;Multigenefamily;Signal,Germin-like protein subfamily 1 member 13 precursor.	1e-72	GO_ID:34840	TAIR|gene:3697719 SPTR:Q9SFF9 symbol:AT3G05950.1 [GO:0000004 "biological process unknown" evidence=ND] InterPro:IPR001929 InterPro:IPR006045 Pfam:PF00190 InterPro:IPR011051 InterPro:IPR007113 HSSP:P45850 PRINTS:PR00325 PROSITE:PS00725 EMBL:AC012393 EMBL:AC013454 SPTR:Q9SFF9	2e-71
chr1.CM0064.61	99.1.3.2.3848	GL113_ARATH							GL113_ARATH	Apoplast;Cellwall;Glycoprotein;Manganese;Metal-binding;Multigenefamily;Signal,Germin-like protein subfamily 1 member 13 precursor.	1e-72	GO_ID:34840	TAIR|gene:3697719 SPTR:Q9SFF9 symbol:AT3G05950.1 [GO:0000004 "biological process unknown" evidence=ND] InterPro:IPR001929 InterPro:IPR006045 Pfam:PF00190 InterPro:IPR011051 InterPro:IPR007113 HSSP:P45850 PRINTS:PR00325 PROSITE:PS00725 EMBL:AC012393 EMBL:AC013454 SPTR:Q9SFF9	2e-71
TC18691	99.2	Unclassified without homolog
TM1036.11	99.1.4.3194	GO_ID:33995										GO_ID:33995	TAIR|gene:2089677 SPTR:Q8LPQ5 symbol:EMB2454 "EMBRYO DEFECTIVE 2454" [GO:0005515 "protein binding" evidence=ISS] [GO:0008270 "zinc ion binding" evidence=ISS] InterPro:IPR001841 Pfam:PF00097 InterPro:IPR000194 InterPro:IPR008913 Pfam:PF05495 PROSITE:PS50089 SMART:SM00184 PROSITE:PS00152 EMBL:AY094471 EMBL:BT005819 SPTR:Q8LPQ5	1e-18
chr6.TM0517.16	99.1.4.4584	GO_ID:8420							NLTP_HELAN	Lipid-binding;Signal;Transport,Nonspecific lipid-transfer protein precursor (LTP) (NsLTP) (SDI-9).	1e-17	GO_ID:8420	TAIR|gene:2077782 SPTR:Q9LDB4 symbol:AT3G08770.1 [GO:0006869 "lipid transport" evidence=ISS] [GO:0008289 "lipid binding" evidence=ISS] InterPro:IPR003612 InterPro:IPR000528 Pfam:PF00234 HSSP:P07597 PRINTS:PR00382 EMBL:AC012562 EMBL:AF159803 EMBL:AY059951 EMBL:AY081617 EMBL:AY086646 PROSITE:PS00597 SPTR:Q9LDB4	9e-13
chr6.TM0517.16	99.1.3.2.1060	NLTP_HELAN							NLTP_HELAN	Lipid-binding;Signal;Transport,Nonspecific lipid-transfer protein precursor (LTP) (NsLTP) (SDI-9).	1e-17	GO_ID:8420	TAIR|gene:2077782 SPTR:Q9LDB4 symbol:AT3G08770.1 [GO:0006869 "lipid transport" evidence=ISS] [GO:0008289 "lipid binding" evidence=ISS] InterPro:IPR003612 InterPro:IPR000528 Pfam:PF00234 HSSP:P07597 PRINTS:PR00382 EMBL:AC012562 EMBL:AF159803 EMBL:AY059951 EMBL:AY081617 EMBL:AY086646 PROSITE:PS00597 SPTR:Q9LDB4	9e-13
Ljwgs_056638.1	99.1.3.2.172	PM1_SOYBN							PM1_SOYBN	Seed;Seedembryo,18 kDa seed maturation protein.	4e-09
chr1.TM0221.11	99.1.3.2.172	PM1_SOYBN							PM1_SOYBN	Seed;Seedembryo,18 kDa seed maturation protein.	5e-32	GO_ID:15493	TAIR|gene:2170238 SPTR:Q9FG31 symbol:AT5G06760.1 [GO:0005554 "molecular function unknown" evidence=ND] [GO:0008372 "cellular component unknown" evidence=ND] [GO:0009793 "embryonic development (sensu Magnoliophyta)" evidence=ISS] InterPro:IPR005513 Pfam:PF03760 EMBL:AP002032 EMBL:AY050936 EMBL:AY091171 SPTR:Q9FG31	4e-21
chr1.TM0221.11	99.1.4.1514	GO_ID:15493							PM1_SOYBN	Seed;Seedembryo,18 kDa seed maturation protein.	5e-32	GO_ID:15493	TAIR|gene:2170238 SPTR:Q9FG31 symbol:AT5G06760.1 [GO:0005554 "molecular function unknown" evidence=ND] [GO:0008372 "cellular component unknown" evidence=ND] [GO:0009793 "embryonic development (sensu Magnoliophyta)" evidence=ISS] InterPro:IPR005513 Pfam:PF03760 EMBL:AP002032 EMBL:AY050936 EMBL:AY091171 SPTR:Q9FG31	4e-21
