# Supplementary material for: Dissection of Symbiosis and Organ Development by Integrated Transcriptome Analysis of Lotus japonicus Mutant and Wild-Type Plants
Source: PLoS One. 2009 Aug 7;4(8):e6556. doi: 10.1371/journal.pone.0006556 (PMC2717213; doi:10.1371/journal.pone.0006556)
Supplement: Folder S5 — Fix-minus mutants (9.19 MB ZIP) [file pone.0006556.s013.zip › S5.FIX-MINUS MUTANTS copy/5.1.Fix_minus_Nodule_vs_Uninoclated_Root/5.1.2. Specific transcript analysis/5.1.2.3/5.1.2.3.auxin.txt]

Ljwgs_118890.1	99.1.4.3566	GO_ID:26159 							GH31_ARATH	Ligase,Probable indole-3-acetic acid-amido synthetase GH3.1 (EC 6.3.2.-) (Auxin-responsive GH3-like protein 1) (AtGH3-1).	3e-66	GO_ID:26159	TAIR|gene:2060499 SPTR:O82333 symbol:GH3.1 [GO:0005554 "molecular function unknown" evidence=ND] [GO:0008372 "cellular component unknown" evidence=ND] [GO:0009733 "response to auxin stimulus" evidence=ISS;IMP] EMBL:AC005396 Pfam:PF03321 InterPro:IPR004993 PIR:D84523 SPTR:O82333	1e-66

Ljwgs_118890.1	99.1.3.1.25	EC 6.3.2.- 							GH31_ARATH	Ligase,Probable indole-3-acetic acid-amido synthetase GH3.1 (EC 6.3.2.-) (Auxin-responsive GH3-like protein 1) (AtGH3-1).	3e-66	GO_ID:26159	TAIR|gene:2060499 SPTR:O82333 symbol:GH3.1 [GO:0005554 "molecular function unknown" evidence=ND] [GO:0008372 "cellular component unknown" evidence=ND] [GO:0009733 "response to auxin stimulus" evidence=ISS;IMP] EMBL:AC005396 Pfam:PF03321 InterPro:IPR004993 PIR:D84523 SPTR:O82333	1e-66
