# Supplementary material for: Dissection of Symbiosis and Organ Development by Integrated Transcriptome Analysis of Lotus japonicus Mutant and Wild-Type Plants
Source: PLoS One. 2009 Aug 7;4(8):e6556. doi: 10.1371/journal.pone.0006556 (PMC2717213; doi:10.1371/journal.pone.0006556)
Supplement: Folder S5 — Fix-minus mutants (9.19 MB ZIP) [file pone.0006556.s013.zip › S5.FIX-MINUS MUTANTS copy/5.1.Fix_minus_Nodule_vs_Uninoclated_Root/5.1.2. Specific transcript analysis/5.1.2.3/5.1.2.3.defense.txt]

TM1372.12.1	99.1.4.5664	GO_ID:1594							MLO12_ARATH	Calmodulin-binding;Membrane;Multigenefamily;Pathogenesis-relatedprotein;Plantdefense;Transmembrane,MLO-like protein 12 (AtMlo12) (AtMlo18).	5e-30	GO_ID:1594	TAIR|gene:2202063 SPTR:Q9SXB6 symbol:AT1G11310.1 [GO:0005516 "calmodulin binding" evidence=ISS] [GO:0005886 "plasma membrane" evidence=ISS] [GO:0006952 "defense response" evidence=ISS] [GO:0008219 "cell death" evidence=ISS] InterPro:IPR004326 Pfam:PF03094 EMBL:AC007259 EMBL:AF369563 EMBL:AY086586 PIR:B86247 SPTR:Q9SXB6	1e-29
TM1372.12.1	99.1.3.2.2928	MLO12_ARATH							MLO12_ARATH	Calmodulin-binding;Membrane;Multigenefamily;Pathogenesis-relatedprotein;Plantdefense;Transmembrane,MLO-like protein 12 (AtMlo12) (AtMlo18).	5e-30	GO_ID:1594	TAIR|gene:2202063 SPTR:Q9SXB6 symbol:AT1G11310.1 [GO:0005516 "calmodulin binding" evidence=ISS] [GO:0005886 "plasma membrane" evidence=ISS] [GO:0006952 "defense response" evidence=ISS] [GO:0008219 "cell death" evidence=ISS] InterPro:IPR004326 Pfam:PF03094 EMBL:AC007259 EMBL:AF369563 EMBL:AY086586 PIR:B86247 SPTR:Q9SXB6	1e-29
TM1372.12	99.1.4.5651	GO_ID:30048							MLO6_ARATH	Calmodulin-binding;Membrane;Multigenefamily;Pathogenesis-relatedprotein;Plantdefense;Transmembrane,MLO-like protein 6 (AtMlo6).	3e-139	GO_ID:30048	TAIR|gene:2200882 SPTR:Q94KB7 symbol:AT1G61560.1 [GO:0005516 "calmodulin binding" evidence=ISS] [GO:0005886 "plasma membrane" evidence=ISS] [GO:0006952 "defense response" evidence=ISS] [GO:0008219 "cell death" evidence=ISS] InterPro:IPR004326 Pfam:PF03094 EMBL:AC005850 EMBL:AF369567 PIR:H96640 SPTR:Q94KB7	1e-139
TM1372.12	99.1.3.2.2137	MLO6_ARATH							MLO6_ARATH	Calmodulin-binding;Membrane;Multigenefamily;Pathogenesis-relatedprotein;Plantdefense;Transmembrane,MLO-like protein 6 (AtMlo6).	3e-139	GO_ID:30048	TAIR|gene:2200882 SPTR:Q94KB7 symbol:AT1G61560.1 [GO:0005516 "calmodulin binding" evidence=ISS] [GO:0005886 "plasma membrane" evidence=ISS] [GO:0006952 "defense response" evidence=ISS] [GO:0008219 "cell death" evidence=ISS] InterPro:IPR004326 Pfam:PF03094 EMBL:AC005850 EMBL:AF369567 PIR:H96640 SPTR:Q94KB7	1e-139
Ljwgs_085456.1	99.1.4.2527	GO_ID:52574							NPR1_ARATH	ANKrepeat;Hypersensitiveresponse;Plantdefense;Polymorphism;Repeat,Regulatory protein NPR1 (Nonexpresser of PR genes 1) (Noninducible immunity 1) (Nim1) (Salicylic acid insensitive 1) (Sai1).	4e-14	GO_ID:52574	TAIR|gene:2014199 SPTR:P93002 symbol:AT1G64280.1 [GO:0005515 "protein binding" evidence=ISS] InterPro:IPR000210 InterPro:IPR002110 Pfam:PF00023 Pfam:PF00651 PROSITE:PS50097 PRINTS:PR01415 PROSITE:PS50297 PROSITE:PS50088 EMBL:U76707 EMBL:U87794 EMBL:AC066689 EMBL:AY050455 EMBL:AY093992 PIR:F96666 TRANSFAC:T04760 SPTR:P93002	1e-14
Ljwgs_085456.1	99.1.3.2.613	NPR1_ARATH							NPR1_ARATH	ANKrepeat;Hypersensitiveresponse;Plantdefense;Polymorphism;Repeat,Regulatory protein NPR1 (Nonexpresser of PR genes 1) (Noninducible immunity 1) (Nim1) (Salicylic acid insensitive 1) (Sai1).	4e-14	GO_ID:52574	TAIR|gene:2014199 SPTR:P93002 symbol:AT1G64280.1 [GO:0005515 "protein binding" evidence=ISS] InterPro:IPR000210 InterPro:IPR002110 Pfam:PF00023 Pfam:PF00651 PROSITE:PS50097 PRINTS:PR01415 PROSITE:PS50297 PROSITE:PS50088 EMBL:U76707 EMBL:U87794 EMBL:AC066689 EMBL:AY050455 EMBL:AY093992 PIR:F96666 TRANSFAC:T04760 SPTR:P93002	1e-14
