# Supplementary material for: Dissection of Symbiosis and Organ Development by Integrated Transcriptome Analysis of Lotus japonicus Mutant and Wild-Type Plants
Source: PLoS One. 2009 Aug 7;4(8):e6556. doi: 10.1371/journal.pone.0006556 (PMC2717213; doi:10.1371/journal.pone.0006556)
Supplement: Folder S5 — Fix-minus mutants (9.19 MB ZIP) [file pone.0006556.s013.zip › S5.FIX-MINUS MUTANTS copy/5.1.Fix_minus_Nodule_vs_Uninoclated_Root/5.1.2. Specific transcript analysis/5.1.2.3/5.1.2.3.kinase.txt]

TM0845.12	1.9.4.15	E2.7.1.- [EC:2.7.1.-] [COG:COG0515 COG1493]	lma:LmjF07.0900	serine/threonine kinase, putative [EC:2.7.1.-] [KO:K07198]	5e-61	YDR477w_1	COG0515	2e-51	CPK15_ARATH	ATP-binding;Kinase;Nucleotide-binding;Serine/threonine-proteinkinase;Transferase,CBL-interacting serine/threonine-protein kinase 15 (EC 2.7.1.37) (Serine/threonine-protein kinase ATPK10) (SOS2-like protein kinase PKS3) (SOS-interacting protein 2) (SNF1-related kinase 3.1).	1e-87	GO_ID:27010	TAIR|gene:2183719 SPTR:Q9LEU7 symbol:AT5G10930.1 [GO:0008372 "cellular component unknown" evidence=ND] [GO:0016301 "kinase activity" evidence=ISS] InterPro:IPR000719 InterPro:IPR002290 InterPro:IPR008271 Pfam:PF00069 Prosite:PS00108 InterPro:IPR004041 Prosite:PS00107 Pfam:PF03822 ProDom:PD000001 PROSITE:PS50011 SMART:SM00220 HSSP:P49137 PROSITE:PS50816 EMBL:AL365234 EMBL:AY062765 EMBL:AF285105 PI…	5e-120
TM0845.12	1.1.17.19	E2.7.1.- [EC:2.7.1.-] [COG:COG0515 COG1493]	lma:LmjF07.0900	serine/threonine kinase, putative [EC:2.7.1.-] [KO:K07198]	5e-61	YDR477w_1	COG0515	2e-51	CPK15_ARATH	ATP-binding;Kinase;Nucleotide-binding;Serine/threonine-proteinkinase;Transferase,CBL-interacting serine/threonine-protein kinase 15 (EC 2.7.1.37) (Serine/threonine-protein kinase ATPK10) (SOS2-like protein kinase PKS3) (SOS-interacting protein 2) (SNF1-related kinase 3.1).	1e-87	GO_ID:27010	TAIR|gene:2183719 SPTR:Q9LEU7 symbol:AT5G10930.1 [GO:0008372 "cellular component unknown" evidence=ND] [GO:0016301 "kinase activity" evidence=ISS] InterPro:IPR000719 InterPro:IPR002290 InterPro:IPR008271 Pfam:PF00069 Prosite:PS00108 InterPro:IPR004041 Prosite:PS00107 Pfam:PF03822 ProDom:PD000001 PROSITE:PS50011 SMART:SM00220 HSSP:P49137 PROSITE:PS50816 EMBL:AL365234 EMBL:AY062765 EMBL:AF285105 PI…	5e-120
TM0845.12	3.2.12.25	PRKAA, AMPK 5-AMP-activated protein kinase, catalytic alpha subunit [EC:2.7.1.-]	lma:LmjF07.0900	serine/threonine kinase, putative [EC:2.7.1.-] [KO:K07198]	5e-61	YDR477w_1	COG0515	2e-51	CPK15_ARATH	ATP-binding;Kinase;Nucleotide-binding;Serine/threonine-proteinkinase;Transferase,CBL-interacting serine/threonine-protein kinase 15 (EC 2.7.1.37) (Serine/threonine-protein kinase ATPK10) (SOS2-like protein kinase PKS3) (SOS-interacting protein 2) (SNF1-related kinase 3.1).	1e-87	GO_ID:27010	TAIR|gene:2183719 SPTR:Q9LEU7 symbol:AT5G10930.1 [GO:0008372 "cellular component unknown" evidence=ND] [GO:0016301 "kinase activity" evidence=ISS] InterPro:IPR000719 InterPro:IPR002290 InterPro:IPR008271 Pfam:PF00069 Prosite:PS00108 InterPro:IPR004041 Prosite:PS00107 Pfam:PF03822 ProDom:PD000001 PROSITE:PS50011 SMART:SM00220 HSSP:P49137 PROSITE:PS50816 EMBL:AL365234 EMBL:AY062765 EMBL:AF285105 PI…	5e-120
TM0845.12	3.2.11.36	PRKAA, AMPK 5-AMP-activated protein kinase, catalytic alpha subunit [EC:2.7.1.-]	lma:LmjF07.0900	serine/threonine kinase, putative [EC:2.7.1.-] [KO:K07198]	5e-61	YDR477w_1	COG0515	2e-51	CPK15_ARATH	ATP-binding;Kinase;Nucleotide-binding;Serine/threonine-proteinkinase;Transferase,CBL-interacting serine/threonine-protein kinase 15 (EC 2.7.1.37) (Serine/threonine-protein kinase ATPK10) (SOS2-like protein kinase PKS3) (SOS-interacting protein 2) (SNF1-related kinase 3.1).	1e-87	GO_ID:27010	TAIR|gene:2183719 SPTR:Q9LEU7 symbol:AT5G10930.1 [GO:0008372 "cellular component unknown" evidence=ND] [GO:0016301 "kinase activity" evidence=ISS] InterPro:IPR000719 InterPro:IPR002290 InterPro:IPR008271 Pfam:PF00069 Prosite:PS00108 InterPro:IPR004041 Prosite:PS00107 Pfam:PF03822 ProDom:PD000001 PROSITE:PS50011 SMART:SM00220 HSSP:P49137 PROSITE:PS50816 EMBL:AL365234 EMBL:AY062765 EMBL:AF285105 PI…	5e-120
TM0845.12	1.7.8.19	WAAY, rfaY lipopolysaccharide core biosynthesis protein RFAY [EC:2.7.-.-] [COG:COG0515]	lma:LmjF07.0900	serine/threonine kinase, putative [EC:2.7.1.-] [KO:K07198]	5e-61	YDR477w_1	COG0515	2e-51	CPK15_ARATH	ATP-binding;Kinase;Nucleotide-binding;Serine/threonine-proteinkinase;Transferase,CBL-interacting serine/threonine-protein kinase 15 (EC 2.7.1.37) (Serine/threonine-protein kinase ATPK10) (SOS2-like protein kinase PKS3) (SOS-interacting protein 2) (SNF1-related kinase 3.1).	1e-87	GO_ID:27010	TAIR|gene:2183719 SPTR:Q9LEU7 symbol:AT5G10930.1 [GO:0008372 "cellular component unknown" evidence=ND] [GO:0016301 "kinase activity" evidence=ISS] InterPro:IPR000719 InterPro:IPR002290 InterPro:IPR008271 Pfam:PF00069 Prosite:PS00108 InterPro:IPR004041 Prosite:PS00107 Pfam:PF03822 ProDom:PD000001 PROSITE:PS50011 SMART:SM00220 HSSP:P49137 PROSITE:PS50816 EMBL:AL365234 EMBL:AY062765 EMBL:AF285105 PI…	5e-120
TM0845.12	3.3.10.117	BMPR1 bone morphogenetic protein receptor, type I [EC:2.7.1.37]	lma:LmjF07.0900	serine/threonine kinase, putative [EC:2.7.1.-] [KO:K07198]	5e-61	YDR477w_1	COG0515	2e-51	CPK15_ARATH	ATP-binding;Kinase;Nucleotide-binding;Serine/threonine-proteinkinase;Transferase,CBL-interacting serine/threonine-protein kinase 15 (EC 2.7.1.37) (Serine/threonine-protein kinase ATPK10) (SOS2-like protein kinase PKS3) (SOS-interacting protein 2) (SNF1-related kinase 3.1).	1e-87	GO_ID:27010	TAIR|gene:2183719 SPTR:Q9LEU7 symbol:AT5G10930.1 [GO:0008372 "cellular component unknown" evidence=ND] [GO:0016301 "kinase activity" evidence=ISS] InterPro:IPR000719 InterPro:IPR002290 InterPro:IPR008271 Pfam:PF00069 Prosite:PS00108 InterPro:IPR004041 Prosite:PS00107 Pfam:PF03822 ProDom:PD000001 PROSITE:PS50011 SMART:SM00220 HSSP:P49137 PROSITE:PS50816 EMBL:AL365234 EMBL:AY062765 EMBL:AF285105 PI…	5e-120
TM0845.12	1.11.16.8	E2.7.1.- [EC:2.7.1.-] [COG:COG0515 COG1493]	lma:LmjF07.0900	serine/threonine kinase, putative [EC:2.7.1.-] [KO:K07198]	5e-61	YDR477w_1	COG0515	2e-51	CPK15_ARATH	ATP-binding;Kinase;Nucleotide-binding;Serine/threonine-proteinkinase;Transferase,CBL-interacting serine/threonine-protein kinase 15 (EC 2.7.1.37) (Serine/threonine-protein kinase ATPK10) (SOS2-like protein kinase PKS3) (SOS-interacting protein 2) (SNF1-related kinase 3.1).	1e-87	GO_ID:27010	TAIR|gene:2183719 SPTR:Q9LEU7 symbol:AT5G10930.1 [GO:0008372 "cellular component unknown" evidence=ND] [GO:0016301 "kinase activity" evidence=ISS] InterPro:IPR000719 InterPro:IPR002290 InterPro:IPR008271 Pfam:PF00069 Prosite:PS00108 InterPro:IPR004041 Prosite:PS00107 Pfam:PF03822 ProDom:PD000001 PROSITE:PS50011 SMART:SM00220 HSSP:P49137 PROSITE:PS50816 EMBL:AL365234 EMBL:AY062765 EMBL:AF285105 PI…	5e-120
TM0845.12	4.2.4	Cell cycle [CLASS:04110] [PATH:hsa04110] [COG:COG0515]	lma:LmjF07.0900	serine/threonine kinase, putative [EC:2.7.1.-] [KO:K07198]	5e-61	YDR477w_1	COG0515	2e-51	CPK15_ARATH	ATP-binding;Kinase;Nucleotide-binding;Serine/threonine-proteinkinase;Transferase,CBL-interacting serine/threonine-protein kinase 15 (EC 2.7.1.37) (Serine/threonine-protein kinase ATPK10) (SOS2-like protein kinase PKS3) (SOS-interacting protein 2) (SNF1-related kinase 3.1).	1e-87	GO_ID:27010	TAIR|gene:2183719 SPTR:Q9LEU7 symbol:AT5G10930.1 [GO:0008372 "cellular component unknown" evidence=ND] [GO:0016301 "kinase activity" evidence=ISS] InterPro:IPR000719 InterPro:IPR002290 InterPro:IPR008271 Pfam:PF00069 Prosite:PS00108 InterPro:IPR004041 Prosite:PS00107 Pfam:PF03822 ProDom:PD000001 PROSITE:PS50011 SMART:SM00220 HSSP:P49137 PROSITE:PS50816 EMBL:AL365234 EMBL:AY062765 EMBL:AF285105 PI…	5e-120
TM0845.12	3.2.2.1	Protein kinase [EC:2.7.1.37]	lma:LmjF07.0900	serine/threonine kinase, putative [EC:2.7.1.-] [KO:K07198]	5e-61	YDR477w_1	COG0515	2e-51	CPK15_ARATH	ATP-binding;Kinase;Nucleotide-binding;Serine/threonine-proteinkinase;Transferase,CBL-interacting serine/threonine-protein kinase 15 (EC 2.7.1.37) (Serine/threonine-protein kinase ATPK10) (SOS2-like protein kinase PKS3) (SOS-interacting protein 2) (SNF1-related kinase 3.1).	1e-87	GO_ID:27010	TAIR|gene:2183719 SPTR:Q9LEU7 symbol:AT5G10930.1 [GO:0008372 "cellular component unknown" evidence=ND] [GO:0016301 "kinase activity" evidence=ISS] InterPro:IPR000719 InterPro:IPR002290 InterPro:IPR008271 Pfam:PF00069 Prosite:PS00108 InterPro:IPR004041 Prosite:PS00107 Pfam:PF03822 ProDom:PD000001 PROSITE:PS50011 SMART:SM00220 HSSP:P49137 PROSITE:PS50816 EMBL:AL365234 EMBL:AY062765 EMBL:AF285105 PI…	5e-120
Ljwgs_090906.1	4.2.4.48	PHO80 negative regulator of PHO81 and PHO5 [GO:0016538]	mmu:12428	Ccna2; cyclin A2 [KO:K06627]	3e-20				CCNAL_DAUCA	Cellcycle;Celldivision;Cyclin;Mitosis,G2/mitotic-specific cyclin C13-1 (A-like cyclin) (Fragment).	2e-34	GO_ID:12443	TAIR|gene:2167760 SPTR:Q9FMH5 symbol:CYCA3;1 [GO:0000074 "regulation of progression through cell cycle" evidence=ISS] [GO:0016538 "cyclin-dependent protein kinase regulator activity" evidence=ISS] InterPro:IPR006671 InterPro:IPR004367 GO:GO:0005634 GO:GO:0000910 HSSP:P20248 Pfam:PF02984 Pfam:PF00134 PROSITE:PS00292 InterPro:IPR006670 SMART:SM00385 EMBL:AB008267 SPTR:Q9FMH5	4e-36
Ljwgs_090906.1	4.2.4.1.3	CCNA cyclin A	mmu:12428	Ccna2; cyclin A2 [KO:K06627]	3e-20				CCNAL_DAUCA	Cellcycle;Celldivision;Cyclin;Mitosis,G2/mitotic-specific cyclin C13-1 (A-like cyclin) (Fragment).	2e-34	GO_ID:12443	TAIR|gene:2167760 SPTR:Q9FMH5 symbol:CYCA3;1 [GO:0000074 "regulation of progression through cell cycle" evidence=ISS] [GO:0016538 "cyclin-dependent protein kinase regulator activity" evidence=ISS] InterPro:IPR006671 InterPro:IPR004367 GO:GO:0005634 GO:GO:0000910 HSSP:P20248 Pfam:PF02984 Pfam:PF00134 PROSITE:PS00292 InterPro:IPR006670 SMART:SM00385 EMBL:AB008267 SPTR:Q9FMH5	4e-36
Ljwgs_012246.1	1.9.4.15	E2.7.1.- [EC:2.7.1.-] [COG:COG0515 COG1493]	ath:At5g02290	T1E22.50; protein kinase, putative [EC:2.7.1.37] [KO:K00870]	9e-40	YOR231w	COG0515	3e-15	KPRO_MAIZE	ATP-binding;EGF-likedomain;Glycoprotein;Kinase;Membrane;Nucleotide-binding;Receptor;Serine/threonine-proteinkinase;Signal;Transferase;Transmembrane,Putative receptor protein kinase ZmPK1 precursor (EC 2.7.1.37).	1e-83	GO_ID:7044	TAIR|gene:2026154 SPTR:Q9XID3 symbol:AT1G34300.1 [GO:0016301 "kinase activity" evidence=ISS] [GO:0030246 "carbohydrate binding" evidence=ISS] InterPro:IPR000719 InterPro:IPR008271 Pfam:PF00069 Prosite:PS00108 InterPro:IPR001480 Prosite:PS00107 Pfam:PF01453 ProDom:PD000001 PROSITE:PS50011 HSSP:P06239 SMART:SM00108 PROSITE:PS50927 EMBL:AC007454 EMBL:AY090246 EMBL:BT001084 PIR:B86467 SPTR:Q9XID3	1e-89
Ljwgs_012246.1	1.7.8.19	WAAY, rfaY lipopolysaccharide core biosynthesis protein RFAY [EC:2.7.-.-] [COG:COG0515]	ath:At5g02290	T1E22.50; protein kinase, putative [EC:2.7.1.37] [KO:K00870]	9e-40	YOR231w	COG0515	3e-15	KPRO_MAIZE	ATP-binding;EGF-likedomain;Glycoprotein;Kinase;Membrane;Nucleotide-binding;Receptor;Serine/threonine-proteinkinase;Signal;Transferase;Transmembrane,Putative receptor protein kinase ZmPK1 precursor (EC 2.7.1.37).	1e-83	GO_ID:7044	TAIR|gene:2026154 SPTR:Q9XID3 symbol:AT1G34300.1 [GO:0016301 "kinase activity" evidence=ISS] [GO:0030246 "carbohydrate binding" evidence=ISS] InterPro:IPR000719 InterPro:IPR008271 Pfam:PF00069 Prosite:PS00108 InterPro:IPR001480 Prosite:PS00107 Pfam:PF01453 ProDom:PD000001 PROSITE:PS50011 HSSP:P06239 SMART:SM00108 PROSITE:PS50927 EMBL:AC007454 EMBL:AY090246 EMBL:BT001084 PIR:B86467 SPTR:Q9XID3	1e-89
Ljwgs_012246.1	1.1.17.19	E2.7.1.- [EC:2.7.1.-] [COG:COG0515 COG1493]	ath:At5g02290	T1E22.50; protein kinase, putative [EC:2.7.1.37] [KO:K00870]	9e-40	YOR231w	COG0515	3e-15	KPRO_MAIZE	ATP-binding;EGF-likedomain;Glycoprotein;Kinase;Membrane;Nucleotide-binding;Receptor;Serine/threonine-proteinkinase;Signal;Transferase;Transmembrane,Putative receptor protein kinase ZmPK1 precursor (EC 2.7.1.37).	1e-83	GO_ID:7044	TAIR|gene:2026154 SPTR:Q9XID3 symbol:AT1G34300.1 [GO:0016301 "kinase activity" evidence=ISS] [GO:0030246 "carbohydrate binding" evidence=ISS] InterPro:IPR000719 InterPro:IPR008271 Pfam:PF00069 Prosite:PS00108 InterPro:IPR001480 Prosite:PS00107 Pfam:PF01453 ProDom:PD000001 PROSITE:PS50011 HSSP:P06239 SMART:SM00108 PROSITE:PS50927 EMBL:AC007454 EMBL:AY090246 EMBL:BT001084 PIR:B86467 SPTR:Q9XID3	1e-89
Ljwgs_012246.1	3.3.10.117	BMPR1 bone morphogenetic protein receptor, type I [EC:2.7.1.37]	ath:At5g02290	T1E22.50; protein kinase, putative [EC:2.7.1.37] [KO:K00870]	9e-40	YOR231w	COG0515	3e-15	KPRO_MAIZE	ATP-binding;EGF-likedomain;Glycoprotein;Kinase;Membrane;Nucleotide-binding;Receptor;Serine/threonine-proteinkinase;Signal;Transferase;Transmembrane,Putative receptor protein kinase ZmPK1 precursor (EC 2.7.1.37).	1e-83	GO_ID:7044	TAIR|gene:2026154 SPTR:Q9XID3 symbol:AT1G34300.1 [GO:0016301 "kinase activity" evidence=ISS] [GO:0030246 "carbohydrate binding" evidence=ISS] InterPro:IPR000719 InterPro:IPR008271 Pfam:PF00069 Prosite:PS00108 InterPro:IPR001480 Prosite:PS00107 Pfam:PF01453 ProDom:PD000001 PROSITE:PS50011 HSSP:P06239 SMART:SM00108 PROSITE:PS50927 EMBL:AC007454 EMBL:AY090246 EMBL:BT001084 PIR:B86467 SPTR:Q9XID3	1e-89
Ljwgs_012246.1	1.11.16.8	E2.7.1.- [EC:2.7.1.-] [COG:COG0515 COG1493]	ath:At5g02290	T1E22.50; protein kinase, putative [EC:2.7.1.37] [KO:K00870]	9e-40	YOR231w	COG0515	3e-15	KPRO_MAIZE	ATP-binding;EGF-likedomain;Glycoprotein;Kinase;Membrane;Nucleotide-binding;Receptor;Serine/threonine-proteinkinase;Signal;Transferase;Transmembrane,Putative receptor protein kinase ZmPK1 precursor (EC 2.7.1.37).	1e-83	GO_ID:7044	TAIR|gene:2026154 SPTR:Q9XID3 symbol:AT1G34300.1 [GO:0016301 "kinase activity" evidence=ISS] [GO:0030246 "carbohydrate binding" evidence=ISS] InterPro:IPR000719 InterPro:IPR008271 Pfam:PF00069 Prosite:PS00108 InterPro:IPR001480 Prosite:PS00107 Pfam:PF01453 ProDom:PD000001 PROSITE:PS50011 HSSP:P06239 SMART:SM00108 PROSITE:PS50927 EMBL:AC007454 EMBL:AY090246 EMBL:BT001084 PIR:B86467 SPTR:Q9XID3	1e-89
Ljwgs_012246.1	4.2.4	Cell cycle [CLASS:04110] [PATH:hsa04110] [COG:COG0515]	ath:At5g02290	T1E22.50; protein kinase, putative [EC:2.7.1.37] [KO:K00870]	9e-40	YOR231w	COG0515	3e-15	KPRO_MAIZE	ATP-binding;EGF-likedomain;Glycoprotein;Kinase;Membrane;Nucleotide-binding;Receptor;Serine/threonine-proteinkinase;Signal;Transferase;Transmembrane,Putative receptor protein kinase ZmPK1 precursor (EC 2.7.1.37).	1e-83	GO_ID:7044	TAIR|gene:2026154 SPTR:Q9XID3 symbol:AT1G34300.1 [GO:0016301 "kinase activity" evidence=ISS] [GO:0030246 "carbohydrate binding" evidence=ISS] InterPro:IPR000719 InterPro:IPR008271 Pfam:PF00069 Prosite:PS00108 InterPro:IPR001480 Prosite:PS00107 Pfam:PF01453 ProDom:PD000001 PROSITE:PS50011 HSSP:P06239 SMART:SM00108 PROSITE:PS50927 EMBL:AC007454 EMBL:AY090246 EMBL:BT001084 PIR:B86467 SPTR:Q9XID3	1e-89
Ljwgs_012246.1	3.2.2.1	Protein kinase [EC:2.7.1.37]	ath:At5g02290	T1E22.50; protein kinase, putative [EC:2.7.1.37] [KO:K00870]	9e-40	YOR231w	COG0515	3e-15	KPRO_MAIZE	ATP-binding;EGF-likedomain;Glycoprotein;Kinase;Membrane;Nucleotide-binding;Receptor;Serine/threonine-proteinkinase;Signal;Transferase;Transmembrane,Putative receptor protein kinase ZmPK1 precursor (EC 2.7.1.37).	1e-83	GO_ID:7044	TAIR|gene:2026154 SPTR:Q9XID3 symbol:AT1G34300.1 [GO:0016301 "kinase activity" evidence=ISS] [GO:0030246 "carbohydrate binding" evidence=ISS] InterPro:IPR000719 InterPro:IPR008271 Pfam:PF00069 Prosite:PS00108 InterPro:IPR001480 Prosite:PS00107 Pfam:PF01453 ProDom:PD000001 PROSITE:PS50011 HSSP:P06239 SMART:SM00108 PROSITE:PS50927 EMBL:AC007454 EMBL:AY090246 EMBL:BT001084 PIR:B86467 SPTR:Q9XID3	1e-89
Ljwgs_066259.1	1.9.4.15	E2.7.1.- [EC:2.7.1.-] [COG:COG0515 COG1493]	ddi:DDB0201635	erkA; extracellular signal-regulated protein kinase [EC:2.7.1.37] [KO:K04371]	2e-25	YLR113w	COG0515	3e-23	ERK1_DICDI	ATP-binding;Cellcycle;Celldivision;Kinase;Mitosis;Nucleotide-binding;Phosphorylation;Serine/threonine-proteinkinase;Transferase,Extracellular signal-regulated kinase 1 (EC 2.7.1.37) (ERK1) (MAP kinase 1).	5e-24	GO_ID:35604	TAIR|gene:2052356 SPTR:Q9SJG9 symbol:AT2G42880.1 [GO:0004707 "MAP kinase activity" evidence=ISS] [GO:0007165 "signal transduction" evidence=IC] InterPro:IPR000719 InterPro:IPR002290 Pfam:PF00069 InterPro:IPR003527 Prosite:PS00107 ProDom:PD000001 PROSITE:PS50011 SMART:SM00220 PROSITE:PS01351 HSSP:P24941 EMBL:AC006931 EMBL:AF412082 EMBL:BT001021 PIR:D84859 SPTR:Q9SJG9	2e-47
Ljwgs_066259.1	1.1.17.19	E2.7.1.- [EC:2.7.1.-] [COG:COG0515 COG1493]	ddi:DDB0201635	erkA; extracellular signal-regulated protein kinase [EC:2.7.1.37] [KO:K04371]	2e-25	YLR113w	COG0515	3e-23	ERK1_DICDI	ATP-binding;Cellcycle;Celldivision;Kinase;Mitosis;Nucleotide-binding;Phosphorylation;Serine/threonine-proteinkinase;Transferase,Extracellular signal-regulated kinase 1 (EC 2.7.1.37) (ERK1) (MAP kinase 1).	5e-24	GO_ID:35604	TAIR|gene:2052356 SPTR:Q9SJG9 symbol:AT2G42880.1 [GO:0004707 "MAP kinase activity" evidence=ISS] [GO:0007165 "signal transduction" evidence=IC] InterPro:IPR000719 InterPro:IPR002290 Pfam:PF00069 InterPro:IPR003527 Prosite:PS00107 ProDom:PD000001 PROSITE:PS50011 SMART:SM00220 PROSITE:PS01351 HSSP:P24941 EMBL:AC006931 EMBL:AF412082 EMBL:BT001021 PIR:D84859 SPTR:Q9SJG9	2e-47
Ljwgs_066259.1	4.5.2.23	ERK1_2 extracellular signal-regulated kinase 1/2	ddi:DDB0201635	erkA; extracellular signal-regulated protein kinase [EC:2.7.1.37] [KO:K04371]	2e-25	YLR113w	COG0515	3e-23	ERK1_DICDI	ATP-binding;Cellcycle;Celldivision;Kinase;Mitosis;Nucleotide-binding;Phosphorylation;Serine/threonine-proteinkinase;Transferase,Extracellular signal-regulated kinase 1 (EC 2.7.1.37) (ERK1) (MAP kinase 1).	5e-24	GO_ID:35604	TAIR|gene:2052356 SPTR:Q9SJG9 symbol:AT2G42880.1 [GO:0004707 "MAP kinase activity" evidence=ISS] [GO:0007165 "signal transduction" evidence=IC] InterPro:IPR000719 InterPro:IPR002290 Pfam:PF00069 InterPro:IPR003527 Prosite:PS00107 ProDom:PD000001 PROSITE:PS50011 SMART:SM00220 PROSITE:PS01351 HSSP:P24941 EMBL:AC006931 EMBL:AF412082 EMBL:BT001021 PIR:D84859 SPTR:Q9SJG9	2e-47
Ljwgs_066259.1	3.2.11.61	ERK1_2 extracellular signal-regulated kinase 1/2	ddi:DDB0201635	erkA; extracellular signal-regulated protein kinase [EC:2.7.1.37] [KO:K04371]	2e-25	YLR113w	COG0515	3e-23	ERK1_DICDI	ATP-binding;Cellcycle;Celldivision;Kinase;Mitosis;Nucleotide-binding;Phosphorylation;Serine/threonine-proteinkinase;Transferase,Extracellular signal-regulated kinase 1 (EC 2.7.1.37) (ERK1) (MAP kinase 1).	5e-24	GO_ID:35604	TAIR|gene:2052356 SPTR:Q9SJG9 symbol:AT2G42880.1 [GO:0004707 "MAP kinase activity" evidence=ISS] [GO:0007165 "signal transduction" evidence=IC] InterPro:IPR000719 InterPro:IPR002290 Pfam:PF00069 InterPro:IPR003527 Prosite:PS00107 ProDom:PD000001 PROSITE:PS50011 SMART:SM00220 PROSITE:PS01351 HSSP:P24941 EMBL:AC006931 EMBL:AF412082 EMBL:BT001021 PIR:D84859 SPTR:Q9SJG9	2e-47
Ljwgs_066259.1	3.2.2.24	ERK1_2 extracellular signal-regulated kinase 1/2	ddi:DDB0201635	erkA; extracellular signal-regulated protein kinase [EC:2.7.1.37] [KO:K04371]	2e-25	YLR113w	COG0515	3e-23	ERK1_DICDI	ATP-binding;Cellcycle;Celldivision;Kinase;Mitosis;Nucleotide-binding;Phosphorylation;Serine/threonine-proteinkinase;Transferase,Extracellular signal-regulated kinase 1 (EC 2.7.1.37) (ERK1) (MAP kinase 1).	5e-24	GO_ID:35604	TAIR|gene:2052356 SPTR:Q9SJG9 symbol:AT2G42880.1 [GO:0004707 "MAP kinase activity" evidence=ISS] [GO:0007165 "signal transduction" evidence=IC] InterPro:IPR000719 InterPro:IPR002290 Pfam:PF00069 InterPro:IPR003527 Prosite:PS00107 ProDom:PD000001 PROSITE:PS50011 SMART:SM00220 PROSITE:PS01351 HSSP:P24941 EMBL:AC006931 EMBL:AF412082 EMBL:BT001021 PIR:D84859 SPTR:Q9SJG9	2e-47
Ljwgs_066259.1	1.7.8.19	WAAY, rfaY lipopolysaccharide core biosynthesis protein RFAY [EC:2.7.-.-] [COG:COG0515]	ddi:DDB0201635	erkA; extracellular signal-regulated protein kinase [EC:2.7.1.37] [KO:K04371]	2e-25	YLR113w	COG0515	3e-23	ERK1_DICDI	ATP-binding;Cellcycle;Celldivision;Kinase;Mitosis;Nucleotide-binding;Phosphorylation;Serine/threonine-proteinkinase;Transferase,Extracellular signal-regulated kinase 1 (EC 2.7.1.37) (ERK1) (MAP kinase 1).	5e-24	GO_ID:35604	TAIR|gene:2052356 SPTR:Q9SJG9 symbol:AT2G42880.1 [GO:0004707 "MAP kinase activity" evidence=ISS] [GO:0007165 "signal transduction" evidence=IC] InterPro:IPR000719 InterPro:IPR002290 Pfam:PF00069 InterPro:IPR003527 Prosite:PS00107 ProDom:PD000001 PROSITE:PS50011 SMART:SM00220 PROSITE:PS01351 HSSP:P24941 EMBL:AC006931 EMBL:AF412082 EMBL:BT001021 PIR:D84859 SPTR:Q9SJG9	2e-47
Ljwgs_066259.1	4.5.1.7	ERK1_2 extracellular signal-regulated kinase 1/2	ddi:DDB0201635	erkA; extracellular signal-regulated protein kinase [EC:2.7.1.37] [KO:K04371]	2e-25	YLR113w	COG0515	3e-23	ERK1_DICDI	ATP-binding;Cellcycle;Celldivision;Kinase;Mitosis;Nucleotide-binding;Phosphorylation;Serine/threonine-proteinkinase;Transferase,Extracellular signal-regulated kinase 1 (EC 2.7.1.37) (ERK1) (MAP kinase 1).	5e-24	GO_ID:35604	TAIR|gene:2052356 SPTR:Q9SJG9 symbol:AT2G42880.1 [GO:0004707 "MAP kinase activity" evidence=ISS] [GO:0007165 "signal transduction" evidence=IC] InterPro:IPR000719 InterPro:IPR002290 Pfam:PF00069 InterPro:IPR003527 Prosite:PS00107 ProDom:PD000001 PROSITE:PS50011 SMART:SM00220 PROSITE:PS01351 HSSP:P24941 EMBL:AC006931 EMBL:AF412082 EMBL:BT001021 PIR:D84859 SPTR:Q9SJG9	2e-47
Ljwgs_066259.1	3.3.10.117	BMPR1 bone morphogenetic protein receptor, type I [EC:2.7.1.37]	ddi:DDB0201635	erkA; extracellular signal-regulated protein kinase [EC:2.7.1.37] [KO:K04371]	2e-25	YLR113w	COG0515	3e-23	ERK1_DICDI	ATP-binding;Cellcycle;Celldivision;Kinase;Mitosis;Nucleotide-binding;Phosphorylation;Serine/threonine-proteinkinase;Transferase,Extracellular signal-regulated kinase 1 (EC 2.7.1.37) (ERK1) (MAP kinase 1).	5e-24	GO_ID:35604	TAIR|gene:2052356 SPTR:Q9SJG9 symbol:AT2G42880.1 [GO:0004707 "MAP kinase activity" evidence=ISS] [GO:0007165 "signal transduction" evidence=IC] InterPro:IPR000719 InterPro:IPR002290 Pfam:PF00069 InterPro:IPR003527 Prosite:PS00107 ProDom:PD000001 PROSITE:PS50011 SMART:SM00220 PROSITE:PS01351 HSSP:P24941 EMBL:AC006931 EMBL:AF412082 EMBL:BT001021 PIR:D84859 SPTR:Q9SJG9	2e-47
Ljwgs_066259.1	3.2.6.38	ERK1_2 extracellular signal-regulated kinase 1/2	ddi:DDB0201635	erkA; extracellular signal-regulated protein kinase [EC:2.7.1.37] [KO:K04371]	2e-25	YLR113w	COG0515	3e-23	ERK1_DICDI	ATP-binding;Cellcycle;Celldivision;Kinase;Mitosis;Nucleotide-binding;Phosphorylation;Serine/threonine-proteinkinase;Transferase,Extracellular signal-regulated kinase 1 (EC 2.7.1.37) (ERK1) (MAP kinase 1).	5e-24	GO_ID:35604	TAIR|gene:2052356 SPTR:Q9SJG9 symbol:AT2G42880.1 [GO:0004707 "MAP kinase activity" evidence=ISS] [GO:0007165 "signal transduction" evidence=IC] InterPro:IPR000719 InterPro:IPR002290 Pfam:PF00069 InterPro:IPR003527 Prosite:PS00107 ProDom:PD000001 PROSITE:PS50011 SMART:SM00220 PROSITE:PS01351 HSSP:P24941 EMBL:AC006931 EMBL:AF412082 EMBL:BT001021 PIR:D84859 SPTR:Q9SJG9	2e-47
Ljwgs_066259.1	1.11.16.8	E2.7.1.- [EC:2.7.1.-] [COG:COG0515 COG1493]	ddi:DDB0201635	erkA; extracellular signal-regulated protein kinase [EC:2.7.1.37] [KO:K04371]	2e-25	YLR113w	COG0515	3e-23	ERK1_DICDI	ATP-binding;Cellcycle;Celldivision;Kinase;Mitosis;Nucleotide-binding;Phosphorylation;Serine/threonine-proteinkinase;Transferase,Extracellular signal-regulated kinase 1 (EC 2.7.1.37) (ERK1) (MAP kinase 1).	5e-24	GO_ID:35604	TAIR|gene:2052356 SPTR:Q9SJG9 symbol:AT2G42880.1 [GO:0004707 "MAP kinase activity" evidence=ISS] [GO:0007165 "signal transduction" evidence=IC] InterPro:IPR000719 InterPro:IPR002290 Pfam:PF00069 InterPro:IPR003527 Prosite:PS00107 ProDom:PD000001 PROSITE:PS50011 SMART:SM00220 PROSITE:PS01351 HSSP:P24941 EMBL:AC006931 EMBL:AF412082 EMBL:BT001021 PIR:D84859 SPTR:Q9SJG9	2e-47
Ljwgs_066259.1	4.3.2.33	ERK1_2 extracellular signal-regulated kinase 1/2	ddi:DDB0201635	erkA; extracellular signal-regulated protein kinase [EC:2.7.1.37] [KO:K04371]	2e-25	YLR113w	COG0515	3e-23	ERK1_DICDI	ATP-binding;Cellcycle;Celldivision;Kinase;Mitosis;Nucleotide-binding;Phosphorylation;Serine/threonine-proteinkinase;Transferase,Extracellular signal-regulated kinase 1 (EC 2.7.1.37) (ERK1) (MAP kinase 1).	5e-24	GO_ID:35604	TAIR|gene:2052356 SPTR:Q9SJG9 symbol:AT2G42880.1 [GO:0004707 "MAP kinase activity" evidence=ISS] [GO:0007165 "signal transduction" evidence=IC] InterPro:IPR000719 InterPro:IPR002290 Pfam:PF00069 InterPro:IPR003527 Prosite:PS00107 ProDom:PD000001 PROSITE:PS50011 SMART:SM00220 PROSITE:PS01351 HSSP:P24941 EMBL:AC006931 EMBL:AF412082 EMBL:BT001021 PIR:D84859 SPTR:Q9SJG9	2e-47
Ljwgs_066259.1	4.2.4	Cell cycle [CLASS:04110] [PATH:hsa04110] [COG:COG0515]	ddi:DDB0201635	erkA; extracellular signal-regulated protein kinase [EC:2.7.1.37] [KO:K04371]	2e-25	YLR113w	COG0515	3e-23	ERK1_DICDI	ATP-binding;Cellcycle;Celldivision;Kinase;Mitosis;Nucleotide-binding;Phosphorylation;Serine/threonine-proteinkinase;Transferase,Extracellular signal-regulated kinase 1 (EC 2.7.1.37) (ERK1) (MAP kinase 1).	5e-24	GO_ID:35604	TAIR|gene:2052356 SPTR:Q9SJG9 symbol:AT2G42880.1 [GO:0004707 "MAP kinase activity" evidence=ISS] [GO:0007165 "signal transduction" evidence=IC] InterPro:IPR000719 InterPro:IPR002290 Pfam:PF00069 InterPro:IPR003527 Prosite:PS00107 ProDom:PD000001 PROSITE:PS50011 SMART:SM00220 PROSITE:PS01351 HSSP:P24941 EMBL:AC006931 EMBL:AF412082 EMBL:BT001021 PIR:D84859 SPTR:Q9SJG9	2e-47
Ljwgs_066259.1	4.3.4.14	ERK1_2 extracellular signal-regulated kinase 1/2	ddi:DDB0201635	erkA; extracellular signal-regulated protein kinase [EC:2.7.1.37] [KO:K04371]	2e-25	YLR113w	COG0515	3e-23	ERK1_DICDI	ATP-binding;Cellcycle;Celldivision;Kinase;Mitosis;Nucleotide-binding;Phosphorylation;Serine/threonine-proteinkinase;Transferase,Extracellular signal-regulated kinase 1 (EC 2.7.1.37) (ERK1) (MAP kinase 1).	5e-24	GO_ID:35604	TAIR|gene:2052356 SPTR:Q9SJG9 symbol:AT2G42880.1 [GO:0004707 "MAP kinase activity" evidence=ISS] [GO:0007165 "signal transduction" evidence=IC] InterPro:IPR000719 InterPro:IPR002290 Pfam:PF00069 InterPro:IPR003527 Prosite:PS00107 ProDom:PD000001 PROSITE:PS50011 SMART:SM00220 PROSITE:PS01351 HSSP:P24941 EMBL:AC006931 EMBL:AF412082 EMBL:BT001021 PIR:D84859 SPTR:Q9SJG9	2e-47
Ljwgs_066259.1	4.3.1.70	ERK1_2 extracellular signal-regulated kinase 1/2	ddi:DDB0201635	erkA; extracellular signal-regulated protein kinase [EC:2.7.1.37] [KO:K04371]	2e-25	YLR113w	COG0515	3e-23	ERK1_DICDI	ATP-binding;Cellcycle;Celldivision;Kinase;Mitosis;Nucleotide-binding;Phosphorylation;Serine/threonine-proteinkinase;Transferase,Extracellular signal-regulated kinase 1 (EC 2.7.1.37) (ERK1) (MAP kinase 1).	5e-24	GO_ID:35604	TAIR|gene:2052356 SPTR:Q9SJG9 symbol:AT2G42880.1 [GO:0004707 "MAP kinase activity" evidence=ISS] [GO:0007165 "signal transduction" evidence=IC] InterPro:IPR000719 InterPro:IPR002290 Pfam:PF00069 InterPro:IPR003527 Prosite:PS00107 ProDom:PD000001 PROSITE:PS50011 SMART:SM00220 PROSITE:PS01351 HSSP:P24941 EMBL:AC006931 EMBL:AF412082 EMBL:BT001021 PIR:D84859 SPTR:Q9SJG9	2e-47
Ljwgs_066259.1	3.2.2.1	Protein kinase [EC:2.7.1.37]	ddi:DDB0201635	erkA; extracellular signal-regulated protein kinase [EC:2.7.1.37] [KO:K04371]	2e-25	YLR113w	COG0515	3e-23	ERK1_DICDI	ATP-binding;Cellcycle;Celldivision;Kinase;Mitosis;Nucleotide-binding;Phosphorylation;Serine/threonine-proteinkinase;Transferase,Extracellular signal-regulated kinase 1 (EC 2.7.1.37) (ERK1) (MAP kinase 1).	5e-24	GO_ID:35604	TAIR|gene:2052356 SPTR:Q9SJG9 symbol:AT2G42880.1 [GO:0004707 "MAP kinase activity" evidence=ISS] [GO:0007165 "signal transduction" evidence=IC] InterPro:IPR000719 InterPro:IPR002290 Pfam:PF00069 InterPro:IPR003527 Prosite:PS00107 ProDom:PD000001 PROSITE:PS50011 SMART:SM00220 PROSITE:PS01351 HSSP:P24941 EMBL:AC006931 EMBL:AF412082 EMBL:BT001021 PIR:D84859 SPTR:Q9SJG9	2e-47
Ljwgs_066259.1	4.1.3.36	ERK1_2 extracellular signal-regulated kinase 1/2	ddi:DDB0201635	erkA; extracellular signal-regulated protein kinase [EC:2.7.1.37] [KO:K04371]	2e-25	YLR113w	COG0515	3e-23	ERK1_DICDI	ATP-binding;Cellcycle;Celldivision;Kinase;Mitosis;Nucleotide-binding;Phosphorylation;Serine/threonine-proteinkinase;Transferase,Extracellular signal-regulated kinase 1 (EC 2.7.1.37) (ERK1) (MAP kinase 1).	5e-24	GO_ID:35604	TAIR|gene:2052356 SPTR:Q9SJG9 symbol:AT2G42880.1 [GO:0004707 "MAP kinase activity" evidence=ISS] [GO:0007165 "signal transduction" evidence=IC] InterPro:IPR000719 InterPro:IPR002290 Pfam:PF00069 InterPro:IPR003527 Prosite:PS00107 ProDom:PD000001 PROSITE:PS50011 SMART:SM00220 PROSITE:PS01351 HSSP:P24941 EMBL:AC006931 EMBL:AF412082 EMBL:BT001021 PIR:D84859 SPTR:Q9SJG9	2e-47
Ljwgs_113218.1	1.1.4.25	E2.7.1.17 xylulokinase [EC:2.7.1.17] [COG:COG1070] [GO:0004856]	spo:SPCPJ732.02c	putative xylulose kinase [EC:2.7.1.17] [KO:K00854]	2e-43	YGR194c	COG1070	5e-41	YNE7_CAEEL	Completeproteome;Hypotheticalprotein;Kinase;Transferase,Hypothetical protein R08D7.7 in chromosome III.	6e-50	GO_ID:50449	ZFIN|ZDB-GENE-040426-1373 SPTR:Q7T342 symbol:zgc:64119 "zgc:64119" [GO:0008372 "cellular component unknown" evidence=ND] InterPro:IPR000577 Pfam:PF00370 ZFIN:ZDB-GENE-040426-1373 Pfam:PF02782 EMBL:BC053262 SPTR:Q7T342	2e-61
Ljwgs_113218.1	1.1.4.18	E2.7.1.53, lyxK L-xylulokinase [EC:2.7.1.53] [COG:COG1070] [GO:0008744]	spo:SPCPJ732.02c	putative xylulose kinase [EC:2.7.1.17] [KO:K00854]	2e-43	YGR194c	COG1070	5e-41	YNE7_CAEEL	Completeproteome;Hypotheticalprotein;Kinase;Transferase,Hypothetical protein R08D7.7 in chromosome III.	6e-50	GO_ID:50449	ZFIN|ZDB-GENE-040426-1373 SPTR:Q7T342 symbol:zgc:64119 "zgc:64119" [GO:0008372 "cellular component unknown" evidence=ND] InterPro:IPR000577 Pfam:PF00370 ZFIN:ZDB-GENE-040426-1373 Pfam:PF02782 EMBL:BC053262 SPTR:Q7T342	2e-61
Ljwgs_113218.1	1.1.4.30	E2.7.1.5, rhaB rhamnulokinase [EC:2.7.1.5] [COG:COG1070] [GO:0008993]	spo:SPCPJ732.02c	putative xylulose kinase [EC:2.7.1.17] [KO:K00854]	2e-43	YGR194c	COG1070	5e-41	YNE7_CAEEL	Completeproteome;Hypotheticalprotein;Kinase;Transferase,Hypothetical protein R08D7.7 in chromosome III.	6e-50	GO_ID:50449	ZFIN|ZDB-GENE-040426-1373 SPTR:Q7T342 symbol:zgc:64119 "zgc:64119" [GO:0008372 "cellular component unknown" evidence=ND] InterPro:IPR000577 Pfam:PF00370 ZFIN:ZDB-GENE-040426-1373 Pfam:PF02782 EMBL:BC053262 SPTR:Q7T342	2e-61
Ljwgs_113218.1	1.1.5.13	E2.7.1.51, fucK L-fuculokinase [EC:2.7.1.51] [COG:COG1070] [GO:0008737]	spo:SPCPJ732.02c	putative xylulose kinase [EC:2.7.1.17] [KO:K00854]	2e-43	YGR194c	COG1070	5e-41	YNE7_CAEEL	Completeproteome;Hypotheticalprotein;Kinase;Transferase,Hypothetical protein R08D7.7 in chromosome III.	6e-50	GO_ID:50449	ZFIN|ZDB-GENE-040426-1373 SPTR:Q7T342 symbol:zgc:64119 "zgc:64119" [GO:0008372 "cellular component unknown" evidence=ND] InterPro:IPR000577 Pfam:PF00370 ZFIN:ZDB-GENE-040426-1373 Pfam:PF02782 EMBL:BC053262 SPTR:Q7T342	2e-61
Ljwgs_113218.1	1.1.5.17	E2.7.1.5, rhaB rhamnulokinase [EC:2.7.1.5] [COG:COG1070] [GO:0008993]	spo:SPCPJ732.02c	putative xylulose kinase [EC:2.7.1.17] [KO:K00854]	2e-43	YGR194c	COG1070	5e-41	YNE7_CAEEL	Completeproteome;Hypotheticalprotein;Kinase;Transferase,Hypothetical protein R08D7.7 in chromosome III.	6e-50	GO_ID:50449	ZFIN|ZDB-GENE-040426-1373 SPTR:Q7T342 symbol:zgc:64119 "zgc:64119" [GO:0008372 "cellular component unknown" evidence=ND] InterPro:IPR000577 Pfam:PF00370 ZFIN:ZDB-GENE-040426-1373 Pfam:PF02782 EMBL:BC053262 SPTR:Q7T342	2e-61
Ljwgs_048392.1	3.3.10.117	BMPR1 bone morphogenetic protein receptor, type I [EC:2.7.1.37]	ath:At4g28490	F20O9.180; leucine-rich repeat transmembrane protein kinase, putative [EC:2.7.1.37] [KO:K00870]	2e-32				EXS_ARATH	ATP-binding;Kinase;Leucine-richrepeat;Meiosis;Membrane;Nucleotide-binding;Phosphorylation;Receptor;Repeat;Serine/threonine-proteinkinase;Signal;Transferase;Transmembrane,Leucine-rich repeat receptor protein kinase EXS precursor (EC 2.7.1.37) (Extra sporogenous cells protein) (EXCESS MICROSPOROCYTES1 protein).	8e-37	GO_ID:8363	TAIR|gene:2197585 SPTR:Q9FW48 symbol:AT1G33600.1 [GO:0005515 "protein binding" evidence=ISS;NAS] [GO:0007165 "signal transduction" evidence=IC] Pfam:PF00560 InterPro:IPR001611 InterPro:IPR007090 PRINTS:PR00019 HSSP:P25147 EMBL:AC069299 PIR:H86459 SPTR:Q9FW48	5e-109
Ljwgs_048392.1	3.2.2.1	Protein kinase [EC:2.7.1.37]	ath:At4g28490	F20O9.180; leucine-rich repeat transmembrane protein kinase, putative [EC:2.7.1.37] [KO:K00870]	2e-32				EXS_ARATH	ATP-binding;Kinase;Leucine-richrepeat;Meiosis;Membrane;Nucleotide-binding;Phosphorylation;Receptor;Repeat;Serine/threonine-proteinkinase;Signal;Transferase;Transmembrane,Leucine-rich repeat receptor protein kinase EXS precursor (EC 2.7.1.37) (Extra sporogenous cells protein) (EXCESS MICROSPOROCYTES1 protein).	8e-37	GO_ID:8363	TAIR|gene:2197585 SPTR:Q9FW48 symbol:AT1G33600.1 [GO:0005515 "protein binding" evidence=ISS;NAS] [GO:0007165 "signal transduction" evidence=IC] Pfam:PF00560 InterPro:IPR001611 InterPro:IPR007090 PRINTS:PR00019 HSSP:P25147 EMBL:AC069299 PIR:H86459 SPTR:Q9FW48	5e-109
Ljwgs_025803.1	1.1.2.17	E4.1.1.49, pckA phosphoenolpyruvate carboxykinase (ATP) [EC:4.1.1.49] [COG:COG1866] [GO:0004612]	ath:At4g37870	T28I19.150; phosphoenolpyruvate carboxykinase [ATP], putative / PEP carboxykinase, putative / PEPCK, putative [EC:4.1.1.49] [KO:K01610]	3e-97	YKR097w	COG1866	5e-62	PEPCK_ARATH	ATP-binding;Decarboxylase;Gluconeogenesis;Lyase;Nucleotide-binding,Phosphoenolpyruvate carboxykinase [ATP] (EC 4.1.1.49) (PEP carboxykinase) (Phosphoenolpyruvate carboxylase) (PEPCK).	2e-97	GO_ID:279	SGD|S000001805 SPTR:P10963 symbol:PCK1 "phosphoenolpyruvate carboxylkinase" [GO:0005829 "cytosol" evidence=IDA] [GO:0004612 "phosphoenolpyruvate carboxykinase (ATP) activity" evidence=IMP] [GO:0006094 "gluconeogenesis" evidence=IEP] SGD:S000001805 InterPro:IPR001272 ProDom:PD004738 EMBL:X13096 EMBL:U24234 EMBL:Z28322 PIR:A56461 HSSP:P51058 GermOnline:140076 Pfam:PF01293 TIGRFAMs:TIGR00224 PROSITE…	5e-62
Ljwgs_025803.1	1.2.4.15	E4.1.1.49, pckA phosphoenolpyruvate carboxykinase (ATP) [EC:4.1.1.49] [COG:COG1866] [GO:0004612]	ath:At4g37870	T28I19.150; phosphoenolpyruvate carboxykinase [ATP], putative / PEP carboxykinase, putative / PEPCK, putative [EC:4.1.1.49] [KO:K01610]	3e-97	YKR097w	COG1866	5e-62	PEPCK_ARATH	ATP-binding;Decarboxylase;Gluconeogenesis;Lyase;Nucleotide-binding,Phosphoenolpyruvate carboxykinase [ATP] (EC 4.1.1.49) (PEP carboxykinase) (Phosphoenolpyruvate carboxylase) (PEPCK).	2e-97	GO_ID:279	SGD|S000001805 SPTR:P10963 symbol:PCK1 "phosphoenolpyruvate carboxylkinase" [GO:0005829 "cytosol" evidence=IDA] [GO:0004612 "phosphoenolpyruvate carboxykinase (ATP) activity" evidence=IMP] [GO:0006094 "gluconeogenesis" evidence=IEP] SGD:S000001805 InterPro:IPR001272 ProDom:PD004738 EMBL:X13096 EMBL:U24234 EMBL:Z28322 PIR:A56461 HSSP:P51058 GermOnline:140076 Pfam:PF01293 TIGRFAMs:TIGR00224 PROSITE…	5e-62
Ljwgs_025803.1	1.1.11.43	E4.1.1.49, pckA phosphoenolpyruvate carboxykinase (ATP) [EC:4.1.1.49] [COG:COG1866] [GO:0004612]	ath:At4g37870	T28I19.150; phosphoenolpyruvate carboxykinase [ATP], putative / PEP carboxykinase, putative / PEPCK, putative [EC:4.1.1.49] [KO:K01610]	3e-97	YKR097w	COG1866	5e-62	PEPCK_ARATH	ATP-binding;Decarboxylase;Gluconeogenesis;Lyase;Nucleotide-binding,Phosphoenolpyruvate carboxykinase [ATP] (EC 4.1.1.49) (PEP carboxykinase) (Phosphoenolpyruvate carboxylase) (PEPCK).	2e-97	GO_ID:279	SGD|S000001805 SPTR:P10963 symbol:PCK1 "phosphoenolpyruvate carboxylkinase" [GO:0005829 "cytosol" evidence=IDA] [GO:0004612 "phosphoenolpyruvate carboxykinase (ATP) activity" evidence=IMP] [GO:0006094 "gluconeogenesis" evidence=IEP] SGD:S000001805 InterPro:IPR001272 ProDom:PD004738 EMBL:X13096 EMBL:U24234 EMBL:Z28322 PIR:A56461 HSSP:P51058 GermOnline:140076 Pfam:PF01293 TIGRFAMs:TIGR00224 PROSITE…	5e-62
Ljwgs_025803.1	1.1.1	Glycolysis / Gluconeogenesis [CLASS:00010] [PATH:ot00010 tab00010] [GO:0006096 0006094]	ath:At4g37870	T28I19.150; phosphoenolpyruvate carboxykinase [ATP], putative / PEP carboxykinase, putative / PEPCK, putative [EC:4.1.1.49] [KO:K01610]	3e-97	YKR097w	COG1866	5e-62	PEPCK_ARATH	ATP-binding;Decarboxylase;Gluconeogenesis;Lyase;Nucleotide-binding,Phosphoenolpyruvate carboxykinase [ATP] (EC 4.1.1.49) (PEP carboxykinase) (Phosphoenolpyruvate carboxylase) (PEPCK).	2e-97	GO_ID:279	SGD|S000001805 SPTR:P10963 symbol:PCK1 "phosphoenolpyruvate carboxylkinase" [GO:0005829 "cytosol" evidence=IDA] [GO:0004612 "phosphoenolpyruvate carboxykinase (ATP) activity" evidence=IMP] [GO:0006094 "gluconeogenesis" evidence=IEP] SGD:S000001805 InterPro:IPR001272 ProDom:PD004738 EMBL:X13096 EMBL:U24234 EMBL:Z28322 PIR:A56461 HSSP:P51058 GermOnline:140076 Pfam:PF01293 TIGRFAMs:TIGR00224 PROSITE…	5e-62
