# Supplementary material for: Dissection of Symbiosis and Organ Development by Integrated Transcriptome Analysis of Lotus japonicus Mutant and Wild-Type Plants
Source: PLoS One. 2009 Aug 7;4(8):e6556. doi: 10.1371/journal.pone.0006556 (PMC2717213; doi:10.1371/journal.pone.0006556)
Supplement: Folder S5 — Fix-minus mutants (9.19 MB ZIP) [file pone.0006556.s013.zip › S5.FIX-MINUS MUTANTS copy/5.1.Fix_minus_Nodule_vs_Uninoclated_Root/5.1.2. Specific transcript analysis/5.1.2.3/5.1.2.3.receptor.txt]

TM0845.12	3.3.10.117	BMPR1 bone morphogenetic protein receptor, type I [EC:2.7.1.37]	lma:LmjF07.0900	serine/threonine kinase, putative [EC:2.7.1.-] [KO:K07198]	5e-61	YDR477w_1	COG0515	2e-51	CPK15_ARATH	ATP-binding;Kinase;Nucleotide-binding;Serine/threonine-proteinkinase;Transferase,CBL-interacting serine/threonine-protein kinase 15 (EC 2.7.1.37) (Serine/threonine-protein kinase ATPK10) (SOS2-like protein kinase PKS3) (SOS-interacting protein 2) (SNF1-related kinase 3.1).	1e-87	GO_ID:27010	TAIR|gene:2183719 SPTR:Q9LEU7 symbol:AT5G10930.1 [GO:0008372 "cellular component unknown" evidence=ND] [GO:0016301 "kinase activity" evidence=ISS] InterPro:IPR000719 InterPro:IPR002290 InterPro:IPR008271 Pfam:PF00069 Prosite:PS00108 InterPro:IPR004041 Prosite:PS00107 Pfam:PF03822 ProDom:PD000001 PROSITE:PS50011 SMART:SM00220 HSSP:P49137 PROSITE:PS50816 EMBL:AL365234 EMBL:AY062765 EMBL:AF285105 PI…	5e-120
Ljwgs_012246.1	1.9.4.15	E2.7.1.- [EC:2.7.1.-] [COG:COG0515 COG1493]	ath:At5g02290	T1E22.50; protein kinase, putative [EC:2.7.1.37] [KO:K00870]	9e-40	YOR231w	COG0515	3e-15	KPRO_MAIZE	ATP-binding;EGF-likedomain;Glycoprotein;Kinase;Membrane;Nucleotide-binding;Receptor;Serine/threonine-proteinkinase;Signal;Transferase;Transmembrane,Putative receptor protein kinase ZmPK1 precursor (EC 2.7.1.37).	1e-83	GO_ID:7044	TAIR|gene:2026154 SPTR:Q9XID3 symbol:AT1G34300.1 [GO:0016301 "kinase activity" evidence=ISS] [GO:0030246 "carbohydrate binding" evidence=ISS] InterPro:IPR000719 InterPro:IPR008271 Pfam:PF00069 Prosite:PS00108 InterPro:IPR001480 Prosite:PS00107 Pfam:PF01453 ProDom:PD000001 PROSITE:PS50011 HSSP:P06239 SMART:SM00108 PROSITE:PS50927 EMBL:AC007454 EMBL:AY090246 EMBL:BT001084 PIR:B86467 SPTR:Q9XID3	1e-89
Ljwgs_012246.1	1.7.8.19	WAAY, rfaY lipopolysaccharide core biosynthesis protein RFAY [EC:2.7.-.-] [COG:COG0515]	ath:At5g02290	T1E22.50; protein kinase, putative [EC:2.7.1.37] [KO:K00870]	9e-40	YOR231w	COG0515	3e-15	KPRO_MAIZE	ATP-binding;EGF-likedomain;Glycoprotein;Kinase;Membrane;Nucleotide-binding;Receptor;Serine/threonine-proteinkinase;Signal;Transferase;Transmembrane,Putative receptor protein kinase ZmPK1 precursor (EC 2.7.1.37).	1e-83	GO_ID:7044	TAIR|gene:2026154 SPTR:Q9XID3 symbol:AT1G34300.1 [GO:0016301 "kinase activity" evidence=ISS] [GO:0030246 "carbohydrate binding" evidence=ISS] InterPro:IPR000719 InterPro:IPR008271 Pfam:PF00069 Prosite:PS00108 InterPro:IPR001480 Prosite:PS00107 Pfam:PF01453 ProDom:PD000001 PROSITE:PS50011 HSSP:P06239 SMART:SM00108 PROSITE:PS50927 EMBL:AC007454 EMBL:AY090246 EMBL:BT001084 PIR:B86467 SPTR:Q9XID3	1e-89
Ljwgs_012246.1	1.1.17.19	E2.7.1.- [EC:2.7.1.-] [COG:COG0515 COG1493]	ath:At5g02290	T1E22.50; protein kinase, putative [EC:2.7.1.37] [KO:K00870]	9e-40	YOR231w	COG0515	3e-15	KPRO_MAIZE	ATP-binding;EGF-likedomain;Glycoprotein;Kinase;Membrane;Nucleotide-binding;Receptor;Serine/threonine-proteinkinase;Signal;Transferase;Transmembrane,Putative receptor protein kinase ZmPK1 precursor (EC 2.7.1.37).	1e-83	GO_ID:7044	TAIR|gene:2026154 SPTR:Q9XID3 symbol:AT1G34300.1 [GO:0016301 "kinase activity" evidence=ISS] [GO:0030246 "carbohydrate binding" evidence=ISS] InterPro:IPR000719 InterPro:IPR008271 Pfam:PF00069 Prosite:PS00108 InterPro:IPR001480 Prosite:PS00107 Pfam:PF01453 ProDom:PD000001 PROSITE:PS50011 HSSP:P06239 SMART:SM00108 PROSITE:PS50927 EMBL:AC007454 EMBL:AY090246 EMBL:BT001084 PIR:B86467 SPTR:Q9XID3	1e-89
Ljwgs_012246.1	3.3.10.117	BMPR1 bone morphogenetic protein receptor, type I [EC:2.7.1.37]	ath:At5g02290	T1E22.50; protein kinase, putative [EC:2.7.1.37] [KO:K00870]	9e-40	YOR231w	COG0515	3e-15	KPRO_MAIZE	ATP-binding;EGF-likedomain;Glycoprotein;Kinase;Membrane;Nucleotide-binding;Receptor;Serine/threonine-proteinkinase;Signal;Transferase;Transmembrane,Putative receptor protein kinase ZmPK1 precursor (EC 2.7.1.37).	1e-83	GO_ID:7044	TAIR|gene:2026154 SPTR:Q9XID3 symbol:AT1G34300.1 [GO:0016301 "kinase activity" evidence=ISS] [GO:0030246 "carbohydrate binding" evidence=ISS] InterPro:IPR000719 InterPro:IPR008271 Pfam:PF00069 Prosite:PS00108 InterPro:IPR001480 Prosite:PS00107 Pfam:PF01453 ProDom:PD000001 PROSITE:PS50011 HSSP:P06239 SMART:SM00108 PROSITE:PS50927 EMBL:AC007454 EMBL:AY090246 EMBL:BT001084 PIR:B86467 SPTR:Q9XID3	1e-89
Ljwgs_012246.1	1.11.16.8	E2.7.1.- [EC:2.7.1.-] [COG:COG0515 COG1493]	ath:At5g02290	T1E22.50; protein kinase, putative [EC:2.7.1.37] [KO:K00870]	9e-40	YOR231w	COG0515	3e-15	KPRO_MAIZE	ATP-binding;EGF-likedomain;Glycoprotein;Kinase;Membrane;Nucleotide-binding;Receptor;Serine/threonine-proteinkinase;Signal;Transferase;Transmembrane,Putative receptor protein kinase ZmPK1 precursor (EC 2.7.1.37).	1e-83	GO_ID:7044	TAIR|gene:2026154 SPTR:Q9XID3 symbol:AT1G34300.1 [GO:0016301 "kinase activity" evidence=ISS] [GO:0030246 "carbohydrate binding" evidence=ISS] InterPro:IPR000719 InterPro:IPR008271 Pfam:PF00069 Prosite:PS00108 InterPro:IPR001480 Prosite:PS00107 Pfam:PF01453 ProDom:PD000001 PROSITE:PS50011 HSSP:P06239 SMART:SM00108 PROSITE:PS50927 EMBL:AC007454 EMBL:AY090246 EMBL:BT001084 PIR:B86467 SPTR:Q9XID3	1e-89
Ljwgs_012246.1	4.2.4	Cell cycle [CLASS:04110] [PATH:hsa04110] [COG:COG0515]	ath:At5g02290	T1E22.50; protein kinase, putative [EC:2.7.1.37] [KO:K00870]	9e-40	YOR231w	COG0515	3e-15	KPRO_MAIZE	ATP-binding;EGF-likedomain;Glycoprotein;Kinase;Membrane;Nucleotide-binding;Receptor;Serine/threonine-proteinkinase;Signal;Transferase;Transmembrane,Putative receptor protein kinase ZmPK1 precursor (EC 2.7.1.37).	1e-83	GO_ID:7044	TAIR|gene:2026154 SPTR:Q9XID3 symbol:AT1G34300.1 [GO:0016301 "kinase activity" evidence=ISS] [GO:0030246 "carbohydrate binding" evidence=ISS] InterPro:IPR000719 InterPro:IPR008271 Pfam:PF00069 Prosite:PS00108 InterPro:IPR001480 Prosite:PS00107 Pfam:PF01453 ProDom:PD000001 PROSITE:PS50011 HSSP:P06239 SMART:SM00108 PROSITE:PS50927 EMBL:AC007454 EMBL:AY090246 EMBL:BT001084 PIR:B86467 SPTR:Q9XID3	1e-89
Ljwgs_012246.1	3.2.2.1	Protein kinase [EC:2.7.1.37]	ath:At5g02290	T1E22.50; protein kinase, putative [EC:2.7.1.37] [KO:K00870]	9e-40	YOR231w	COG0515	3e-15	KPRO_MAIZE	ATP-binding;EGF-likedomain;Glycoprotein;Kinase;Membrane;Nucleotide-binding;Receptor;Serine/threonine-proteinkinase;Signal;Transferase;Transmembrane,Putative receptor protein kinase ZmPK1 precursor (EC 2.7.1.37).	1e-83	GO_ID:7044	TAIR|gene:2026154 SPTR:Q9XID3 symbol:AT1G34300.1 [GO:0016301 "kinase activity" evidence=ISS] [GO:0030246 "carbohydrate binding" evidence=ISS] InterPro:IPR000719 InterPro:IPR008271 Pfam:PF00069 Prosite:PS00108 InterPro:IPR001480 Prosite:PS00107 Pfam:PF01453 ProDom:PD000001 PROSITE:PS50011 HSSP:P06239 SMART:SM00108 PROSITE:PS50927 EMBL:AC007454 EMBL:AY090246 EMBL:BT001084 PIR:B86467 SPTR:Q9XID3	1e-89
Ljwgs_066259.1	3.3.10.117	BMPR1 bone morphogenetic protein receptor, type I [EC:2.7.1.37]	ddi:DDB0201635	erkA; extracellular signal-regulated protein kinase [EC:2.7.1.37] [KO:K04371]	2e-25	YLR113w	COG0515	3e-23	ERK1_DICDI	ATP-binding;Cellcycle;Celldivision;Kinase;Mitosis;Nucleotide-binding;Phosphorylation;Serine/threonine-proteinkinase;Transferase,Extracellular signal-regulated kinase 1 (EC 2.7.1.37) (ERK1) (MAP kinase 1).	5e-24	GO_ID:35604	TAIR|gene:2052356 SPTR:Q9SJG9 symbol:AT2G42880.1 [GO:0004707 "MAP kinase activity" evidence=ISS] [GO:0007165 "signal transduction" evidence=IC] InterPro:IPR000719 InterPro:IPR002290 Pfam:PF00069 InterPro:IPR003527 Prosite:PS00107 ProDom:PD000001 PROSITE:PS50011 SMART:SM00220 PROSITE:PS01351 HSSP:P24941 EMBL:AC006931 EMBL:AF412082 EMBL:BT001021 PIR:D84859 SPTR:Q9SJG9	2e-47
Ljwgs_048392.1	3.3.10.117	BMPR1 bone morphogenetic protein receptor, type I [EC:2.7.1.37]	ath:At4g28490	F20O9.180; leucine-rich repeat transmembrane protein kinase, putative [EC:2.7.1.37] [KO:K00870]	2e-32				EXS_ARATH	ATP-binding;Kinase;Leucine-richrepeat;Meiosis;Membrane;Nucleotide-binding;Phosphorylation;Receptor;Repeat;Serine/threonine-proteinkinase;Signal;Transferase;Transmembrane,Leucine-rich repeat receptor protein kinase EXS precursor (EC 2.7.1.37) (Extra sporogenous cells protein) (EXCESS MICROSPOROCYTES1 protein).	8e-37	GO_ID:8363	TAIR|gene:2197585 SPTR:Q9FW48 symbol:AT1G33600.1 [GO:0005515 "protein binding" evidence=ISS;NAS] [GO:0007165 "signal transduction" evidence=IC] Pfam:PF00560 InterPro:IPR001611 InterPro:IPR007090 PRINTS:PR00019 HSSP:P25147 EMBL:AC069299 PIR:H86459 SPTR:Q9FW48	5e-109
Ljwgs_048392.1	3.2.2.1	Protein kinase [EC:2.7.1.37]	ath:At4g28490	F20O9.180; leucine-rich repeat transmembrane protein kinase, putative [EC:2.7.1.37] [KO:K00870]	2e-32				EXS_ARATH	ATP-binding;Kinase;Leucine-richrepeat;Meiosis;Membrane;Nucleotide-binding;Phosphorylation;Receptor;Repeat;Serine/threonine-proteinkinase;Signal;Transferase;Transmembrane,Leucine-rich repeat receptor protein kinase EXS precursor (EC 2.7.1.37) (Extra sporogenous cells protein) (EXCESS MICROSPOROCYTES1 protein).	8e-37	GO_ID:8363	TAIR|gene:2197585 SPTR:Q9FW48 symbol:AT1G33600.1 [GO:0005515 "protein binding" evidence=ISS;NAS] [GO:0007165 "signal transduction" evidence=IC] Pfam:PF00560 InterPro:IPR001611 InterPro:IPR007090 PRINTS:PR00019 HSSP:P25147 EMBL:AC069299 PIR:H86459 SPTR:Q9FW48	5e-109
