# Supplementary material for: Dissection of Symbiosis and Organ Development by Integrated Transcriptome Analysis of Lotus japonicus Mutant and Wild-Type Plants
Source: PLoS One. 2009 Aug 7;4(8):e6556. doi: 10.1371/journal.pone.0006556 (PMC2717213; doi:10.1371/journal.pone.0006556)
Supplement: Folder S5 — Fix-minus mutants (9.19 MB ZIP) [file pone.0006556.s013.zip › S5.FIX-MINUS MUTANTS copy/5.1.Fix_minus_Nodule_vs_Uninoclated_Root/5.1.2. Specific transcript analysis/5.1.2.3/5.1.2.3.transcription factor.txt]

chr5.CM0040.60	99.1.3.2.1828	COL4_ARATH							COL4_ARATH	Metal-binding;Multigenefamily;Nuclearprotein;Repeat;Zinc;Zinc-finger,Zinc finger protein CONSTANS-LIKE 4.	1e-75	GO_ID:27123	TAIR|gene:2010503 SPTR:Q9SK53 symbol:AT1G28050.1 [GO:0003700 "transcription factor activity" evidence=ISS] [GO:0045449 "regulation of transcription" evidence=TAS] [GO:0008270 "zinc ion binding" evidence=ISS] InterPro:IPR000315 InterPro:IPR002926 Pfam:PF00643 SMART:SM00336 PROSITE:PS50119 ProDom:PD007661 InterPro:IPR010402 Pfam:PF06203 PROSITE:PS51017 EMBL:AC006585 EMBL:AY058130 EMBL:AY140103 EMBL…	6e-69
chr5.CM0040.60	99.1.4.3532	GO_ID:27123							COL4_ARATH	Metal-binding;Multigenefamily;Nuclearprotein;Repeat;Zinc;Zinc-finger,Zinc finger protein CONSTANS-LIKE 4.	1e-75	GO_ID:27123	TAIR|gene:2010503 SPTR:Q9SK53 symbol:AT1G28050.1 [GO:0003700 "transcription factor activity" evidence=ISS] [GO:0045449 "regulation of transcription" evidence=TAS] [GO:0008270 "zinc ion binding" evidence=ISS] InterPro:IPR000315 InterPro:IPR002926 Pfam:PF00643 SMART:SM00336 PROSITE:PS50119 ProDom:PD007661 InterPro:IPR010402 Pfam:PF06203 PROSITE:PS51017 EMBL:AC006585 EMBL:AY058130 EMBL:AY140103 EMBL…	6e-69
Ljwgs_031920.1	99.1.4.3701	GO_ID:46588							RAV1_ARATH	3D-structure;DNA-binding;Nuclearprotein,DNA-binding protein RAV1.	5e-21	GO_ID:46588	TAIR|gene:2031184 SPTR:Q9C6M5 symbol:AT1G25560.1 [GO:0003700 "transcription factor activity" evidence=ISS] InterPro:IPR003340 InterPro:IPR001471 Pfam:PF02362 Pfam:PF00847 GO:GO:0005634 PROSITE:PS50863 HSSP:O80337 PRINTS:PR00367 ProDom:PD001423 SMART:SM00380 EMBL:AC079281 EMBL:AY091069 EMBL:AY122941 PIR:A86386 SMR:Q9C6M5 SPTR:Q9C6M5	2e-27
Ljwgs_031920.1	99.1.3.2.1605	RAV1_ARATH							RAV1_ARATH	3D-structure;DNA-binding;Nuclearprotein,DNA-binding protein RAV1.	5e-21	GO_ID:46588	TAIR|gene:2031184 SPTR:Q9C6M5 symbol:AT1G25560.1 [GO:0003700 "transcription factor activity" evidence=ISS] InterPro:IPR003340 InterPro:IPR001471 Pfam:PF02362 Pfam:PF00847 GO:GO:0005634 PROSITE:PS50863 HSSP:O80337 PRINTS:PR00367 ProDom:PD001423 SMART:SM00380 EMBL:AC079281 EMBL:AY091069 EMBL:AY122941 PIR:A86386 SMR:Q9C6M5 SPTR:Q9C6M5	2e-27
Ljwgs_063109.1	2.2.4.5.5	RPR2 ribonuclease P subunit RPR2 [COG:COG2023]	ath:At1g25250	F4F7.36; zinc finger (C2H2 type) family protein [EC:3.1.26.5] [KO:K03540]	9e-49				TT1_ARATH	Coiledcoil;Metal-binding;Polymorphism;Transcription;Transcriptionregulation;Zinc;Zinc-finger,TRANSPARENT TESTA 1 protein (Zinc finger protein TT1) (TTL1).	7e-12	GO_ID:6225	TAIR|gene:2205671 SPTR:Q8H1F5 symbol:AT1G55110.1 [GO:0003700 "transcription factor activity" evidence=ISS] [GO:0045449 "regulation of transcription" evidence=TAS] [GO:0003676 "nucleic acid binding" evidence=ISS] [GO:0008270 "zinc ion binding" evidence=ISS] InterPro:IPR007087 Prosite:PS00028 Pfam:PF00096 SMART:SM00355 PROSITE:PS50157 EMBL:AY150421 SPTR:Q8H1F5	1e-72
Ljwgs_041152.1	99.1.4.520	GO_ID:46132										GO_ID:46132	TAIR|gene:2167627 SPTR:Q9FFH1 symbol:AT5G44180.1 [GO:0003700 "transcription factor activity" evidence=ISS] [GO:0005634 "nucleus" evidence=ISS] [GO:0006355 "regulation of transcription, DNA-dependent" evidence=ISS] InterPro:IPR001356 InterPro:IPR012287 InterPro:IPR004022 Pfam:PF00046 GO:GO:0005634 PRINTS:PR00024 ProDom:PD000010 SMART:SM00389 PROSITE:PS50071 SMART:SM00571 PROSITE:PS50827 Pfam:PF027…	6e-98
Ljwgs_043358.2	99.1.4.1534	GO_ID:44920							Y4466_ARATH	3D-structure;DNA-binding;Homeobox;Metal-binding;Nuclearprotein;Transcription;Transcriptionregulation;Zinc;Zinc-finger,ZF-HD homeobox protein At4g24660 (AtHB-22).	2e-17	GO_ID:44920	TAIR|gene:2019189 SPTR:Q9CA51 symbol:AT1G74660.1 [GO:0000004 "biological process unknown" evidence=ND] [GO:0003700 "transcription factor activity" evidence=ISS] Pfam:PF04770 InterPro:IPR006456 TIGRFAMs:TIGR01566 EMBL:AC011765 PIR:G96775 SPTR:Q9CA51	2e-20
Ljwgs_043358.2	99.1.3.2.396	Y4466_ARATH							Y4466_ARATH	3D-structure;DNA-binding;Homeobox;Metal-binding;Nuclearprotein;Transcription;Transcriptionregulation;Zinc;Zinc-finger,ZF-HD homeobox protein At4g24660 (AtHB-22).	2e-17	GO_ID:44920	TAIR|gene:2019189 SPTR:Q9CA51 symbol:AT1G74660.1 [GO:0000004 "biological process unknown" evidence=ND] [GO:0003700 "transcription factor activity" evidence=ISS] Pfam:PF04770 InterPro:IPR006456 TIGRFAMs:TIGR01566 EMBL:AC011765 PIR:G96775 SPTR:Q9CA51	2e-20
Ljwgs_066152.1	99.1.3.2.2492	MYB4_ARATH							MYB4_ARATH	DNA-binding;Nuclearprotein;Repeat;Repressor;Transcription;Transcriptionregulation,Transcription repressor MYB4 (Myb-related protein 4) (AtMYB4).	1e-15	GO_ID:35646	TAIR|gene:2098905 SPTR:Q9M2D9 symbol:AT3G61250.1 [GO:0006355 "regulation of transcription, DNA-dependent" evidence=ISS] [GO:0003700 "transcription factor activity" evidence=ISS] [GO:0003677 "DNA binding" evidence=ISS] InterPro:IPR001005 Pfam:PF00249 InterPro:IPR012287 GO:GO:0005634 PROSITE:PS50090 SMART:SM00717 HSSP:P06876 PROSITE:PS00037 PROSITE:PS00334 EMBL:AL137898 EMBL:AY519601 PIR:T47917 SPT…	3e-20
Ljwgs_066152.1	99.1.4.3741	GO_ID:35646							MYB4_ARATH	DNA-binding;Nuclearprotein;Repeat;Repressor;Transcription;Transcriptionregulation,Transcription repressor MYB4 (Myb-related protein 4) (AtMYB4).	1e-15	GO_ID:35646	TAIR|gene:2098905 SPTR:Q9M2D9 symbol:AT3G61250.1 [GO:0006355 "regulation of transcription, DNA-dependent" evidence=ISS] [GO:0003700 "transcription factor activity" evidence=ISS] [GO:0003677 "DNA binding" evidence=ISS] InterPro:IPR001005 Pfam:PF00249 InterPro:IPR012287 GO:GO:0005634 PROSITE:PS50090 SMART:SM00717 HSSP:P06876 PROSITE:PS00037 PROSITE:PS00334 EMBL:AL137898 EMBL:AY519601 PIR:T47917 SPT…	3e-20
chr4.CM0131.42	99.1.4.8798	GO_ID:35327										GO_ID:35327	TAIR|gene:2158112 SPTR:Q9FGD1 symbol:AT5G66990.1 [GO:0003700 "transcription factor activity" evidence=ISS] [GO:0008372 "cellular component unknown" evidence=ND] InterPro:IPR003035 Pfam:PF02042 EMBL:AB026640 SPTR:Q9FGD1	2e-10
Ljwgs_145690.1	99.1.3.2.780	ARFA_ARATH							ARFA_ARATH	Alternativesplicing;Auxinsignalingpathway;DNA-binding;Multigenefamily;Nuclearprotein;Repressor;Transcription;Transcriptionregulation,Auxin response factor 1.	3e-32	GO_ID:41574	TAIR|gene:2025990 SPTR:Q8L7G0 symbol:AT1G59750.1 [GO:0003700 "transcription factor activity" evidence=ISS;TAS] [GO:0006355 "regulation of transcription, DNA-dependent" evidence=TAS] InterPro:IPR003340 InterPro:IPR010525 InterPro:IPR003311 Pfam:PF02362 PROSITE:PS50863 PROSITE:PS50962 Pfam:PF06507 EMBL:AC007258 EMBL:U83245 EMBL:AY133723 EMBL:BT002748 PIR:D96621 TRANSFAC:T04514 GeneFarm:3363 SPTR:Q8…	1e-32
Ljwgs_145690.1	99.1.4.4538	GO_ID:41574							ARFA_ARATH	Alternativesplicing;Auxinsignalingpathway;DNA-binding;Multigenefamily;Nuclearprotein;Repressor;Transcription;Transcriptionregulation,Auxin response factor 1.	3e-32	GO_ID:41574	TAIR|gene:2025990 SPTR:Q8L7G0 symbol:AT1G59750.1 [GO:0003700 "transcription factor activity" evidence=ISS;TAS] [GO:0006355 "regulation of transcription, DNA-dependent" evidence=TAS] InterPro:IPR003340 InterPro:IPR010525 InterPro:IPR003311 Pfam:PF02362 PROSITE:PS50863 PROSITE:PS50962 Pfam:PF06507 EMBL:AC007258 EMBL:U83245 EMBL:AY133723 EMBL:BT002748 PIR:D96621 TRANSFAC:T04514 GeneFarm:3363 SPTR:Q8…	1e-32
