# Supplementary material for: Dissection of Symbiosis and Organ Development by Integrated Transcriptome Analysis of Lotus japonicus Mutant and Wild-Type Plants
Source: PLoS One. 2009 Aug 7;4(8):e6556. doi: 10.1371/journal.pone.0006556 (PMC2717213; doi:10.1371/journal.pone.0006556)
Supplement: Folder S5 — Fix-minus mutants (9.19 MB ZIP) [file pone.0006556.s013.zip › S5.FIX-MINUS MUTANTS copy/5.1.Fix_minus_Nodule_vs_Uninoclated_Root/5.1.2. Specific transcript analysis/5.1.2.4/-5.1.2.4.ID list.txt]

		
	T31 - T21	T31 - T21
chr6.CM0037.38.1_at	-5.207490403	0.019742284
Ljwgs_031982.1_at	-4.498983027	0.023924452
chr6.CM0037.45_at	-4.373654887	0.017987927
chr6.CM0037.38.1_x_at	-4.151989955	0.046479585
chr1.CM0982.31_at	-4.079789652	0.013987789
Ljwgs_106774.1_s_at	-3.833980597	0.02558646
Ljwgs_053489.1_at	-3.787491056	0.037274615
chr6.TM1540.33_x_at	-3.769041974	0.039760784
chr3.CM0127.71.1_s_at	-3.4742381	0.023930333
Ljwgs_021492.1_at	-3.422663733	0.037152432
chr1.TM1666.15_at	-3.333181305	0.047496811
TC12090_at	-3.219940292	0.042908559
chr2.CM0081.14_at	-3.200053316	0.014901059
Ljwgs_070493.1_at	-3.103598542	0.033207621
Ljwgs_121975.1_s_at	-3.019188474	0.032357771
Ljwgs_052525.1_s_at	-2.936626217	0.01860846
gi29966257_at	-2.764626271	0.040481859
Ljwgs_043683.1_at	-2.753403183	0.043433437
chr6.TM1091.8_at	-2.663552847	0.000388802
chr3.CM0127.55_at	-2.596210494	0.026587104
chr3.TM1587.7_at	-2.527140702	0.013696087
Ljwgs_088259.3_at	-2.498895642	0.007165927
Ljwgs_008464.1_s_at	-2.469720723	0.023300778
Ljwgs_036851.1_at	-2.370261284	0.035232112
TC10668_at	-2.353556448	0.012678823
chr4.CM0073.108.1_at	-2.27308364	0.000406695
chr2.CM1150.39_at	-2.250790452	0.015479315
Ljwgs_028439.0.2_at	-2.243897906	0.010471619
Ljwgs_043181.1_at	-2.173879789	0.020314125
Ljwgs_116930.1_at	-2.115081886	0.011778105
chr3.CM0112.28_at	-2.063701877	0.006046648
Ljwgs_126726.0.1_s_at	-2.033015148	0.01424001
TM0858.59_at	-1.997879972	0.049553449
Ljwgs_060196.1_at	-1.958391865	0.001655252
Ljwgs_000054.1_s_at	-1.957062517	0.029819688
Ljwgs_048344.2_at	-1.947116706	0.000670197
Ljwgs_040111.1_at	-1.940501694	0.025550597
TC19862_at	-1.922485122	0.010437404
gi45400332_at	-1.8970591	0.008177192
Ljwgs_082303.1_at	-1.877311409	0.000797064
TC13798_at	-1.871486907	0.022304717
chr3.TM0568.17_at	-1.844017156	0.002720838
Ljwgs_050380.1_at	-1.838936146	0.015009741
chr1.TM1410.15_at	-1.837481854	0.028539783
Ljwgs_018305.1_at	-1.833677201	0.022968504
TC17181_at	-1.81794481	0.035334452
gi45353206_at	-1.815699813	0.012726886
Ljwgs_121222.1_at	-1.709240266	0.005972049
chr1.CM0113.53_at	-1.700462106	0.033445304
chr2.CM0058.26_at	-1.696216895	0.030559113
Ljwgs_032906.1_s_at	-1.695329038	0.030384511
gi45622837_at	-1.689237144	0.021339184
Lj_rps2_at	-1.671712228	0.039817688
Ljwgs_041111.1_s_at	-1.671210426	0.049022282
chr4.CM0500.18_at	-1.662326469	0.021832625
Ljwgs_122071.1_at	-1.660208406	0.021604864
Ljwgs_018404.1_at	-1.659903986	0.002158677
Ljwgs_067853.1_at	-1.654744308	0.004374518
gi45398394_at	-1.635928088	0.008785933
chr4.CM0073.108.2_at	-1.615296096	0.001686817
chr2.CM0018.100_x_at	-1.607601054	0.036257569
Ljwgs_040104.1_at	-1.606824513	0.037229085
Ljwgs_023554.1_at	-1.585560159	0.032785709
Ljwgs_039419.1_at	-1.583277682	0.043548536
Ljwgs_088067.1_at	-1.5669623	0.008034454
chr4.CM0288.72_at	-1.561984144	0.025654804
Ljwgs_096797.1_s_at	-1.561905195	0.020148397
chr4.CM0073.108_at	-1.53434207	0.021537533
Ljwgs_045411.1_at	-1.528916821	0.007219772
Lj_rpl33_at	-1.510130878	0.038881789
Ljwgs_137986.1_at	-1.508059761	0.005687927
TM1149.13_at	-1.487021915	0.009875484
Ljwgs_038042.1_s_at	-1.482442907	0.012076402
TM1008.8_at	-1.457104736	0.000643492
chr2.CM0153.25_at	-1.447716159	0.001518332
TM1755.25_at	-1.441879456	0.021000636
gi45639618_at	-1.431998831	0.005810229
chr6.CM0420.10.1_at	-1.427279308	0.021191416
chr1.CM0231.29_at	-1.42220773	0.001461193
Ljwgs_072453.1_at	-1.414900518	0.009436835
gi45409174_at	-1.400516225	0.037003063
Ljwgs_051790.1_at	-1.396759903	0.005716094
Ljwgs_071671.1_s_at	-1.393496979	0.019451587
Ljwgs_095829.1_at	-1.387498819	0.001531095
chr2.TM0655.7_at	-1.38733166	0.036624985
Ljwgs_147667.1_at	-1.372836449	0.00461521
gi45625962_at	-1.371839853	0.046728075
Ljwgs_020610.0.1_at	-1.368201118	0.020312788
Ljwgs_041638.1_s_at	-1.356931189	0.017717234
Ljwgs_005617.1.2_at	-1.341611995	0.019912313
chr5.TM1598.13_at	-1.322370378	0.012613405
Ljwgs_028960.1_at	-1.315891471	0.004843883
chr1.CM0064.27_at	-1.313446521	0.012278437
chr3.TM1144.14.1_at	-1.309655422	0.020963603
chr2.TM0641.4_at	-1.307142962	0.013016627
chr4.CM0227.41_s_at	-1.305557831	0.019693557
Ljwgs_121072.1_s_at	-1.293753195	0.035357866
Ljwgs_136251.1_at	-1.291490579	0.041369326
chr5.TM1077.21_at	-1.28918192	0.025166251
Ljwgs_005168.1_at	-1.286237233	0.020070081
Ljwgs_017303.0.1_at	-1.273049494	0.016258024
Ljwgs_040145.1_at	-1.272560181	0.013715896
Ljwgs_106024.1_s_at	-1.271448514	0.016643673
TC13639_at	-1.268644986	0.038881789
gi45631700_at	-1.268419079	0.00343462
chr5.CM0911.60_at	-1.265134893	0.000536479
TC19030_at	-1.260079841	0.012484735
chr3.CM0241.2_at	-1.254177997	0.011314223
TC15688_at	-1.253266851	0.012890952
Ljwgs_022690.1_at	-1.251690645	0.026777755
Ljwgs_016894.1_at	-1.23465128	0.046289918
chr1.TM1410.5_at	-1.231915816	0.006099726
Ljwgs_063975.1_at	-1.22031992	0.002876267
Ljwgs_120671.1_at	-1.219724971	0.005260508
Ljwgs_045564.1_at	-1.219167977	0.019022684
chr6.CM0420.18_at	-1.218971783	0.033198124
Ljwgs_028341.1_at	-1.214991371	0.018626799
Ljwgs_035818.1_s_at	-1.214789397	0.009994245
Ljwgs_032678.2_at	-1.212251257	0.035815409
gi7785568_at	-1.209146632	0.00437394
Ljwgs_040518.1_s_at	-1.207460289	0.017254594
Ljwgs_052904.1_at	-1.204413284	0.000138011
Ljwgs_013950.2.2_at	-1.202051204	0.007771418
Ljwgs_026760.1_at	-1.194197967	0.031283431
chr6.CM0139.14_x_at	-1.191016645	0.002477156
Ljwgs_046964.1_at	-1.189116485	0.043890423
Ljwgs_028132.1_at	-1.185335695	0.024687961
Ljwgs_020818.2_at	-1.156557095	0.038275079
Ljwgs_064507.1_at	-1.151326963	0.032951889
gi45639989_at	-1.148874894	0.048892637
chr1.CM0141.16_at	-1.143266417	0.005631524
Ljwgs_037277.1_at	-1.134456003	0.040950812
Ljwgs_010156.1_at	-1.131288239	0.013695912
Ljwgs_051351.1_at	-1.125543473	0.017568009
chr5.CM0095.5_at	-1.121298534	0.018139802
CM0385.28_at	-1.116338718	0.040590288
chr1.CM0476.23.1_x_at	-1.115916626	0.015034518
TM0445.11_at	-1.108576873	0.002719593
Ljwgs_039074.1.1_at	-1.103223634	0.008903859
chr2.CM0608.48_at	-1.095386411	0.031725769
chr1.TM1410.16.1_at	-1.090664191	0.000214017
gi45635293_at	-1.088603645	0.004903409
Ljwgs_010039.1_at	-1.084820388	0.017246422
chr2.CM0304.21_at	-1.084602651	0.000515458
chr3.TM0388.14.1_at	-1.074264958	0.015276949
Ljwgs_000041.1.1_s_at	-1.073795443	0.000745707
Ljwgs_028212.1_at	-1.068467293	0.046009456
Ljwgs_019930.1_at	-1.066878117	0.015747709
gi45619560_at	-1.06658625	0.029016847
chr5.CM0260.45_at	-1.066065404	0.004701865
gi7719515_at	-1.057046948	0.007636822
chr2.TM0512.21_at	-1.056722619	0.021876732
Ljwgs_041878.0.1_at	-1.055198338	0.015820298
Ljwgs_104964.1_s_at	-1.049934146	0.016648572
gi45410894_at	-1.041951737	0.03592322
Ljwgs_080425.1_at	-1.038502411	0.002623697
Ljwgs_101686.1_at	-1.037584591	0.023588498
Ljwgs_049238.1_at	-1.036417745	0.002841538
Ljwgs_074828.1_at	-1.029181189	0.030559113
Ljwgs_022120.1_at	-1.016227021	0.047889492
TC11059_at	-1.012182664	0.020014792
chr2.TM0230.12_at	-1.011378641	0.000394878
gi45401016_at	-1.009120385	0.04804477
chr4.CM0131.36.2_x_at	1.001178998	0.02068177
Ljwgs_126761.1_at	1.003171084	0.047978357
Ljwgs_056581.1_at	1.007990277	0.028878724
chr1.CM0051.57_at	1.009035377	0.015479315
Ljwgs_025136.0.1_at	1.012789903	0.000727028
Ljwgs_048790.2_at	1.020466076	0.03774199
Ljwgs_117911.1_at	1.022015548	0.003310417
Ljwgs_025005.1_at	1.032070058	0.020511538
Ljwgs_009536.1_at	1.032087855	0.034458473
gi45617814_at	1.038409877	0.000754086
Ljwgs_024357.2_at	1.040176595	0.03232643
gi45396550_at	1.047092142	0.017905389
Ljwgs_054711.1_s_at	1.047493995	0.022620107
chr5.TM0389.4_x_at	1.051572096	0.022467072
Ljwgs_051254.1_at	1.07000205	0.006311666
chr4.CM0126.51_x_at	1.075521347	0.002973871
chr5.CM0096.42_at	1.085280825	0.005072904
chr6.TM1261.19.1_at	1.085366382	0.001374119
Ljwgs_124845.1_at	1.089883917	0.041501823
Ljwgs_016682.1_at	1.10434249	0.008778259
Ljwgs_131956.1_x_at	1.105979846	0.040284349
Ljwgs_027929.1_s_at	1.110623999	0.003141412
Ljwgs_029239.0.1_at	1.111718887	0.004825603
Ljwgs_094795.1_at	1.114920841	0.01348176
Ljwgs_064133.1.1_at	1.119927663	0.00940892
Ljwgs_118227.1_x_at	1.12268167	0.040421931
Ljwgs_067521.2.1_at	1.122800594	0.003160822
Ljwgs_123608.1_x_at	1.126432352	0.004120398
Ljwgs_065197.1_at	1.127419236	0.048982516
Ljwgs_138294.1_at	1.127728701	0.034408831
Ljwgs_053843.1_at	1.133977005	0.002637117
Ljwgs_056039.1_at	1.13640683	0.009292277
chr1.CM0078.14_at	1.137089776	0.014133659
gi45576740_at	1.154773133	7.51E-05
gi7743469_at	1.156561742	0.001717638
Ljwgs_124114.1_x_at	1.161272077	0.008243249
Ljwgs_034086.1_at	1.165342239	0.016244389
Ljwgs_079161.1_at	1.174585943	0.015528011
Ljwgs_044936.1_at	1.175975492	0.015372167
Ljwgs_099253.1_s_at	1.181202146	0.004975755
Ljwgs_061052.1_at	1.190970653	0.040681461
TC19867_at	1.193260428	0.005637778
chr1.TM1124.3.1_at	1.193694505	0.000531351
Ljwgs_097826.1_at	1.198825313	0.006791135
chr1.TM0454.5_x_at	1.200557433	0.045917985
chr3.CM0996.4.2_at	1.202147033	0.041126383
chr2.CM0545.2.4_at	1.204395451	0.044891707
Ljwgs_098826.1_at	1.207367818	0.009386557
Ljwgs_138530.1_at	1.211981248	0.046437023
Ljwgs_003811.1_at	1.215878999	0.001983918
Ljwgs_088091.1_at	1.221331267	0.035312548
chr5.CM0773.7_x_at	1.230778652	0.0314266
Ljwgs_078427.1_at	1.239229238	0.004258564
Ljwgs_010697.1_at	1.253490119	0.037467966
chr1.CM0105.137_x_at	1.262080822	0.024975551
chr2.CM0124.34_at	1.263666345	7.85E-05
Ljwgs_077920.1_x_at	1.264126858	0.005399274
Ljwgs_017714.1.2_at	1.281851525	0.016101987
Ljwgs_115662.1_x_at	1.30551729	0.009041565
chr4.CM0173.14.1_x_at	1.315841703	0.045950266
TM0645.25.1_at	1.316573184	0.004334948
Ljwgs_083258.0.1_s_at	1.32037042	0.020889965
Ljwgs_021411.1_at	1.327175706	0.024322577
Ljwgs_099082.1_x_at	1.397031655	0.009783637
chr3.CM0243.17_x_at	1.399239781	0.014080015
chr5.CM0260.6_at	1.42764041	0.001227877
Ljwgs_132986.1_x_at	1.434185795	0.005918653
TM0184.18_x_at	1.43544745	0.008690345
chr2.CM0608.21_at	1.448880537	0.021948764
Ljwgs_014758.1_s_at	1.455545774	0.03293116
chr4.CM0128.43_x_at	1.477008999	0.000154357
Ljwgs_127449.1_at	1.477017523	0.018029891
gi45573269_at	1.477690028	0.005853274
Ljwgs_106223.1.2_x_at	1.478949059	0.021501617
Ljwgs_087497.2_s_at	1.482620961	0.012254224
chr5.TM1574.7_x_at	1.483099594	0.010045471
chr2.CM0124.61_at	1.488410935	0.012863136
chr5.CM0148.11_s_at	1.492527159	0.005519943
Ljwgs_112484.1_x_at	1.494548703	0.037856185
chr1.CM0544.63_at	1.496806054	0.01505541
gi7723607_at	1.500598625	0.003278213
TC19597_at	1.503990356	6.33E-05
chr4.TM0421.16_at	1.505147196	0.000750205
Ljwgs_042365.1_at	1.509771346	0.004454268
Ljwgs_085435.1_at	1.511822344	0.037720929
Ljwgs_062434.1_at	1.518106397	2.66E-06
Ljwgs_070723.1_at	1.53003921	0.027940551
Ljwgs_057054.1_s_at	1.530536781	0.045822291
gi45627294_at	1.531440125	0.002392236
Ljwgs_059108.1_at	1.534250558	0.024052214
Ljwgs_107290.1_x_at	1.55837791	0.032789785
TM0814.21_x_at	1.565830635	0.046438988
Ljwgs_064948.1_s_at	1.566944625	9.45E-06
chr1.TM0189.2_at	1.580022198	0.015037591
chr3.TM0365.24_x_at	1.592867906	0.014634196
chr6.TM1514.15_x_at	1.602768206	0.048189402
Ljwgs_015362.1_at	1.610172448	0.002295847
chr5.CM0341.15_x_at	1.611866283	0.020243946
Ljwgs_121231.1.1_at	1.62687172	0.003426847
chr5.CM0357.66_at	1.640642768	0.00767865
chr5.CM0096.38_at	1.646878752	0.000110325
chr3.TM1419.8_at	1.653497063	0.000895011
Ljwgs_079780.1_at	1.666209023	0.026962766
chr2.TM1731.10_at	1.689457586	0.004094396
Ljwgs_136637.1_at	1.702668867	0.045390687
chr3.CM0208.46_at	1.706237826	0.033941094
Ljwgs_007914.2_s_at	1.708372528	0.002117422
Ljwgs_092569.1_s_at	1.708692809	0.014955123
chr2.CM0018.3.1_x_at	1.711619037	0.047764048
chr3.CM0602.43_x_at	1.734751387	0.006905687
Ljwgs_042237.1_s_at	1.77031884	0.010199248
chr2.CM1150.42.1_x_at	1.781507288	0.020096687
CM0355.34_at	1.790624684	1.71E-05
gi45407186_at	1.795596811	0.032364336
TM1445.18_at	1.80426389	0.016148143
chr4.BM1698.6_at	1.813067278	0.003618492
Ljwgs_011865.2_at	1.814785136	0.022494292
Ljwgs_108270.1_x_at	1.826533185	0.008739524
chr3.TM0585.18_x_at	1.84301276	0.018559415
Ljwgs_030985.1_at	1.84736971	0.020355242
Ljwgs_067741.2_at	1.857283874	0.018183508
Ljwgs_026346.1.1_s_at	1.878989272	0.002424854
Ljwgs_029806.1_at	1.914086435	0.021818327
Ljwgs_046810.1_at	1.914490631	0.002794049
TM1762.12_x_at	1.914617765	0.030589072
Ljwgs_105873.1_x_at	1.942712199	0.04040912
chr2.TM0871.8_at	1.952120965	0.04912643
gi45352429_at	1.997902047	0.015460648
Ljwgs_034294.1_at	1.998295281	0.006979445
Ljwgs_035735.1_at	2.014311246	0.032115038
Ljwgs_026930.1_at	2.042626813	0.022506039
chr5.CM0357.67_s_at	2.056129908	8.96E-05
Ljwgs_015355.1_at	2.112830382	0.006005216
Ljwgs_047747.1_x_at	2.169277767	0.038903528
Ljwgs_118676.1_s_at	2.172578355	0.015540486
chr4.CM0429.34_at	2.173301337	0.000229535
chr2.CM0608.6_at	2.182032222	0.000389531
Ljwgs_108628.1_x_at	2.303326577	0.045408121
chr2.CM0323.23_at	2.314185764	0.004364938
Ljwgs_114066.1_x_at	2.327779856	0.046949589
chr5.CM0788.6_x_at	2.340481122	0.024679181
Ljwgs_051864.1_at	2.364280952	0.013948995
chr1.CM0101.19_x_at	2.378124134	0.021229801
Ljwgs_005585.1_at	2.402900385	0.002188788
Ljwgs_056101.2_at	2.433396912	0.008155951
Ljwgs_062753.2_s_at	2.435278586	0.001901321
chr4.CM0265.2_x_at	2.43722466	0.034567988
chr1.CM0289.13_x_at	2.442135616	0.009433958
chr4.CM0194.22_at	2.477384943	0.010922804
CM0355.30_at	2.49340855	0.003984877
gi12232299_s_at	2.578213977	0.030224145
chr3.CM0208.44_at	2.688264356	0.040416612
chr4.CM0194.22_x_at	2.691234774	0.003160053
chr1.CM0121.36_at	2.772932303	0.018916662
Ljwgs_105896.1_at	2.853777267	0.024968724
Ljwgs_013508.1_at	2.889336418	0.005526946
chr4.CM0333.25.2_at	2.98383172	0.000220821
Ljwgs_073749.1_x_at	3.000372774	0.038881789
Ljwgs_005311.1_at	3.081732511	0.000113269
chr2.CM0191.19_at	3.082638282	0.040993075
gi45614658_at	3.145853438	0.007486531
chr2.TM1655.9_at	3.29309725	0.010950079
chr3.CM0634.24.3_x_at	3.320824244	0.038623727
chr3.CM0241.30_at	3.322009751	0.009796536
chr1.CM0171.60_at	3.362968408	0.003553624
gi29969049_at	3.624178698	0.008885522
chr1.CM0163.6_x_at	3.747045577	0.001745914
Ljwgs_081143.1_s_at	3.754922067	5.86E-05
chr5.CM0357.68_s_at	4.713578796	0.000462336
