# Supplementary material for: Dissection of Symbiosis and Organ Development by Integrated Transcriptome Analysis of Lotus japonicus Mutant and Wild-Type Plants
Source: PLoS One. 2009 Aug 7;4(8):e6556. doi: 10.1371/journal.pone.0006556 (PMC2717213; doi:10.1371/journal.pone.0006556)
Supplement: Folder S5 — Fix-minus mutants (9.19 MB ZIP) [file pone.0006556.s013.zip › S5.FIX-MINUS MUTANTS copy/5.1.Fix_minus_Nodule_vs_Uninoclated_Root/5.1.2. Specific transcript analysis/5.1.2.4/5.1.2.4.auxin.txt]

chr1.CM0231.29	99.1.4.208	GO_ID:6679							ARG7_PHAAU	,Indole-3-acetic acid-induced protein ARG7.	3e-12	GO_ID:6679	TAIR|gene:2035443 SPTR:Q9FXI2 symbol:AT1G19840.1 [GO:0005554 "molecular function unknown" evidence=ND] [GO:0009733 "response to auxin stimulus" evidence=ISS] Pfam:PF02519 InterPro:IPR003676 EMBL:AC007797 PIR:F86331 SPTR:Q9FXI2	6e-37
chr1.CM0231.29	99.1.3.2.1076	ARG7_PHAAU							ARG7_PHAAU	,Indole-3-acetic acid-induced protein ARG7.	3e-12	GO_ID:6679	TAIR|gene:2035443 SPTR:Q9FXI2 symbol:AT1G19840.1 [GO:0005554 "molecular function unknown" evidence=ND] [GO:0009733 "response to auxin stimulus" evidence=ISS] Pfam:PF02519 InterPro:IPR003676 EMBL:AC007797 PIR:F86331 SPTR:Q9FXI2	6e-37
chr5.CM0148.11	1.6.4.19	E4.4.1.16 selenocysteine lyase [EC:4.4.1.16] [COG:COG0520] [GO:0009000]										GO_ID:26480	TAIR|gene:2017942 SPTR:Q9C5X8 symbol:SIR3 "ABA DEFICIENT 3" [GO:0010182 "sugar mediated signaling" evidence=TAS] [GO:0009688 "abscisic acid biosynthesis" evidence=IMP] [GO:0006950 "response to stress" evidence=IMP] [GO:0008265 "Mo-molybdopterin cofactor sulfurase activity" evidence=IDA] [GO:0008372 "cellular component unknown" evidence=ND] [GO:0018315 "molybdenum incorporation into molybdenum-mol…	2e-58
