# Supplementary material for: Dissection of Symbiosis and Organ Development by Integrated Transcriptome Analysis of Lotus japonicus Mutant and Wild-Type Plants
Source: PLoS One. 2009 Aug 7;4(8):e6556. doi: 10.1371/journal.pone.0006556 (PMC2717213; doi:10.1371/journal.pone.0006556)
Supplement: Folder S5 — Fix-minus mutants (9.19 MB ZIP) [file pone.0006556.s013.zip › S5.FIX-MINUS MUTANTS copy/5.1.Fix_minus_Nodule_vs_Uninoclated_Root/5.1.2. Specific transcript analysis/5.1.2.4/-5.1.2.4.ID-ANU.txt]

Identifier	BIN code	BIN name	BlastX KEGG Identifier	BlastX KEGG Description	BlastX KEGG E-value	BlastX COG Identifier	BlastX COG Description	BlastX COG E-value	BlastX Swiss-Prot Identifier	BlastX Swiss-Prot Description	BlastX Swiss-Prot E-value	BlastX Gene Ontology Identifier	BlastX Gene Ontology Description	BlastX Gene Ontology E-value
chr6.CM0037.38.1	1.10.7.9	E1.14.13.21 flavonoid 3-monooxygenase [EC:1.14.13.21] [GO:0016711]	ath:At5g07990	F13G24.190; cytochrome P450 75A5 / flavonoid 3-monooxygenase / flavonoid 3-hydroxylase (F3H) (F35H) (TT7) [EC:1.14.13.21] [KO:K05280]	3e-40	BH0579	COG2124	2e-18	C83B1_ARATH	Heme;Iron;Membrane;Metal-binding;Monooxygenase;Multigenefamily;Oxidoreductase;Transmembrane,Cytochrome P450 83B1 (EC 1.14.-.-).	5e-56	GO_ID:33665	TAIR|gene:2100981 SPTR:Q9LEX2 symbol:AT3G61040.1 [GO:0019825 "oxygen binding" evidence=ISS] InterPro:IPR001128 Pfam:PF00067 InterPro:IPR002403 InterPro:IPR002401 PRINTS:PR00463 PRINTS:PR00385 PROSITE:PS00086 PRINTS:PR00465 EMBL:AL358732 PIR:T50525 SPTR:Q9LEX2	2e-49
chr6.CM0037.38.1	1.11.14.4	E1.14.-.- [EC:1.14.-.-] [COG:COG2124]	ath:At5g07990	F13G24.190; cytochrome P450 75A5 / flavonoid 3-monooxygenase / flavonoid 3-hydroxylase (F3H) (F35H) (TT7) [EC:1.14.13.21] [KO:K05280]	3e-40	BH0579	COG2124	2e-18	C83B1_ARATH	Heme;Iron;Membrane;Metal-binding;Monooxygenase;Multigenefamily;Oxidoreductase;Transmembrane,Cytochrome P450 83B1 (EC 1.14.-.-).	5e-56	GO_ID:33665	TAIR|gene:2100981 SPTR:Q9LEX2 symbol:AT3G61040.1 [GO:0019825 "oxygen binding" evidence=ISS] InterPro:IPR001128 Pfam:PF00067 InterPro:IPR002403 InterPro:IPR002401 PRINTS:PR00463 PRINTS:PR00385 PROSITE:PS00086 PRINTS:PR00465 EMBL:AL358732 PIR:T50525 SPTR:Q9LEX2	2e-49
chr6.CM0037.38.1	1.10.3.12	E1.14.-.- [EC:1.14.-.-] [COG:COG2124]	ath:At5g07990	F13G24.190; cytochrome P450 75A5 / flavonoid 3-monooxygenase / flavonoid 3-hydroxylase (F3H) (F35H) (TT7) [EC:1.14.13.21] [KO:K05280]	3e-40	BH0579	COG2124	2e-18	C83B1_ARATH	Heme;Iron;Membrane;Metal-binding;Monooxygenase;Multigenefamily;Oxidoreductase;Transmembrane,Cytochrome P450 83B1 (EC 1.14.-.-).	5e-56	GO_ID:33665	TAIR|gene:2100981 SPTR:Q9LEX2 symbol:AT3G61040.1 [GO:0019825 "oxygen binding" evidence=ISS] InterPro:IPR001128 Pfam:PF00067 InterPro:IPR002403 InterPro:IPR002401 PRINTS:PR00463 PRINTS:PR00385 PROSITE:PS00086 PRINTS:PR00465 EMBL:AL358732 PIR:T50525 SPTR:Q9LEX2	2e-49
chr6.CM0037.38.1	1.10.6.12	E1.14.-.- [EC:1.14.-.-] [COG:COG2124]	ath:At5g07990	F13G24.190; cytochrome P450 75A5 / flavonoid 3-monooxygenase / flavonoid 3-hydroxylase (F3H) (F35H) (TT7) [EC:1.14.13.21] [KO:K05280]	3e-40	BH0579	COG2124	2e-18	C83B1_ARATH	Heme;Iron;Membrane;Metal-binding;Monooxygenase;Multigenefamily;Oxidoreductase;Transmembrane,Cytochrome P450 83B1 (EC 1.14.-.-).	5e-56	GO_ID:33665	TAIR|gene:2100981 SPTR:Q9LEX2 symbol:AT3G61040.1 [GO:0019825 "oxygen binding" evidence=ISS] InterPro:IPR001128 Pfam:PF00067 InterPro:IPR002403 InterPro:IPR002401 PRINTS:PR00463 PRINTS:PR00385 PROSITE:PS00086 PRINTS:PR00465 EMBL:AL358732 PIR:T50525 SPTR:Q9LEX2	2e-49
chr6.CM0037.38.1	1.3.3.23	E1.14.14.1 unspecific monooxygenase [EC:1.14.14.1] [COG:COG2124] [GO:0050381]	ath:At5g07990	F13G24.190; cytochrome P450 75A5 / flavonoid 3-monooxygenase / flavonoid 3-hydroxylase (F3H) (F35H) (TT7) [EC:1.14.13.21] [KO:K05280]	3e-40	BH0579	COG2124	2e-18	C83B1_ARATH	Heme;Iron;Membrane;Metal-binding;Monooxygenase;Multigenefamily;Oxidoreductase;Transmembrane,Cytochrome P450 83B1 (EC 1.14.-.-).	5e-56	GO_ID:33665	TAIR|gene:2100981 SPTR:Q9LEX2 symbol:AT3G61040.1 [GO:0019825 "oxygen binding" evidence=ISS] InterPro:IPR001128 Pfam:PF00067 InterPro:IPR002403 InterPro:IPR002401 PRINTS:PR00463 PRINTS:PR00385 PROSITE:PS00086 PRINTS:PR00465 EMBL:AL358732 PIR:T50525 SPTR:Q9LEX2	2e-49
chr6.CM0037.38.1	1.5.14.29	E1.14.14.1 unspecific monooxygenase [EC:1.14.14.1] [COG:COG2124] [GO:0050381]	ath:At5g07990	F13G24.190; cytochrome P450 75A5 / flavonoid 3-monooxygenase / flavonoid 3-hydroxylase (F3H) (F35H) (TT7) [EC:1.14.13.21] [KO:K05280]	3e-40	BH0579	COG2124	2e-18	C83B1_ARATH	Heme;Iron;Membrane;Metal-binding;Monooxygenase;Multigenefamily;Oxidoreductase;Transmembrane,Cytochrome P450 83B1 (EC 1.14.-.-).	5e-56	GO_ID:33665	TAIR|gene:2100981 SPTR:Q9LEX2 symbol:AT3G61040.1 [GO:0019825 "oxygen binding" evidence=ISS] InterPro:IPR001128 Pfam:PF00067 InterPro:IPR002403 InterPro:IPR002401 PRINTS:PR00463 PRINTS:PR00385 PROSITE:PS00086 PRINTS:PR00465 EMBL:AL358732 PIR:T50525 SPTR:Q9LEX2	2e-49
chr6.CM0037.38.1	1.1.7.13	E1.14.-.- [EC:1.14.-.-] [COG:COG2124]	ath:At5g07990	F13G24.190; cytochrome P450 75A5 / flavonoid 3-monooxygenase / flavonoid 3-hydroxylase (F3H) (F35H) (TT7) [EC:1.14.13.21] [KO:K05280]	3e-40	BH0579	COG2124	2e-18	C83B1_ARATH	Heme;Iron;Membrane;Metal-binding;Monooxygenase;Multigenefamily;Oxidoreductase;Transmembrane,Cytochrome P450 83B1 (EC 1.14.-.-).	5e-56	GO_ID:33665	TAIR|gene:2100981 SPTR:Q9LEX2 symbol:AT3G61040.1 [GO:0019825 "oxygen binding" evidence=ISS] InterPro:IPR001128 Pfam:PF00067 InterPro:IPR002403 InterPro:IPR002401 PRINTS:PR00463 PRINTS:PR00385 PROSITE:PS00086 PRINTS:PR00465 EMBL:AL358732 PIR:T50525 SPTR:Q9LEX2	2e-49
chr6.CM0037.38.1	1.11.4.6	E1.14.-.- [EC:1.14.-.-] [COG:COG2124]	ath:At5g07990	F13G24.190; cytochrome P450 75A5 / flavonoid 3-monooxygenase / flavonoid 3-hydroxylase (F3H) (F35H) (TT7) [EC:1.14.13.21] [KO:K05280]	3e-40	BH0579	COG2124	2e-18	C83B1_ARATH	Heme;Iron;Membrane;Metal-binding;Monooxygenase;Multigenefamily;Oxidoreductase;Transmembrane,Cytochrome P450 83B1 (EC 1.14.-.-).	5e-56	GO_ID:33665	TAIR|gene:2100981 SPTR:Q9LEX2 symbol:AT3G61040.1 [GO:0019825 "oxygen binding" evidence=ISS] InterPro:IPR001128 Pfam:PF00067 InterPro:IPR002403 InterPro:IPR002401 PRINTS:PR00463 PRINTS:PR00385 PROSITE:PS00086 PRINTS:PR00465 EMBL:AL358732 PIR:T50525 SPTR:Q9LEX2	2e-49
chr6.CM0037.38.1	1.11.4.2	E1.14.14.1 unspecific monooxygenase [EC:1.14.14.1] [COG:COG2124] [GO:0050381]	ath:At5g07990	F13G24.190; cytochrome P450 75A5 / flavonoid 3-monooxygenase / flavonoid 3-hydroxylase (F3H) (F35H) (TT7) [EC:1.14.13.21] [KO:K05280]	3e-40	BH0579	COG2124	2e-18	C83B1_ARATH	Heme;Iron;Membrane;Metal-binding;Monooxygenase;Multigenefamily;Oxidoreductase;Transmembrane,Cytochrome P450 83B1 (EC 1.14.-.-).	5e-56	GO_ID:33665	TAIR|gene:2100981 SPTR:Q9LEX2 symbol:AT3G61040.1 [GO:0019825 "oxygen binding" evidence=ISS] InterPro:IPR001128 Pfam:PF00067 InterPro:IPR002403 InterPro:IPR002401 PRINTS:PR00463 PRINTS:PR00385 PROSITE:PS00086 PRINTS:PR00465 EMBL:AL358732 PIR:T50525 SPTR:Q9LEX2	2e-49
Ljwgs_031982.1	99.1.4.217	GO_ID:37833							MYB4_ORYSA	DNA-binding;Nuclearprotein;Transcription;Transcriptionregulation,Myb-related protein Myb4 (OsMyb4) (Transcription factor RLTR1).	3e-45	GO_ID:37833	TAIR|gene:3694326 SPTR:Q9SJX8 symbol:AT2G31180.1 [GO:0006355 "regulation of transcription, DNA-dependent" evidence=ISS] [GO:0003700 "transcription factor activity" evidence=ISS] [GO:0003677 "DNA binding" evidence=ISS] InterPro:IPR001005 Pfam:PF00249 InterPro:IPR012287 GO:GO:0005634 PROSITE:PS50090 SMART:SM00717 HSSP:P06876 PROSITE:PS00037 PROSITE:PS00334 EMBL:AC005311 EMBL:AC006593 EMBL:AY519575 …	1e-44
Ljwgs_031982.1	99.1.3.2.610	MYB4_ORYSA							MYB4_ORYSA	DNA-binding;Nuclearprotein;Transcription;Transcriptionregulation,Myb-related protein Myb4 (OsMyb4) (Transcription factor RLTR1).	3e-45	GO_ID:37833	TAIR|gene:3694326 SPTR:Q9SJX8 symbol:AT2G31180.1 [GO:0006355 "regulation of transcription, DNA-dependent" evidence=ISS] [GO:0003700 "transcription factor activity" evidence=ISS] [GO:0003677 "DNA binding" evidence=ISS] InterPro:IPR001005 Pfam:PF00249 InterPro:IPR012287 GO:GO:0005634 PROSITE:PS50090 SMART:SM00717 HSSP:P06876 PROSITE:PS00037 PROSITE:PS00334 EMBL:AC005311 EMBL:AC006593 EMBL:AY519575 …	1e-44
chr6.CM0037.45	1.5.14.22	E4.1.1.28, DDC aromatic-L-amino-acid decarboxylase [EC:4.1.1.28] [COG:COG0076] [GO:0004058]	gvi:gll2219	histidine decarboxylase [EC:4.1.1.22] [KO:K01590]	3e-63	mlr6209	COG0076	3e-62	DCHS_LYCES	Decarboxylase;Lyase;Pyridoxalphosphate,Histidine decarboxylase (EC 4.1.1.22) (HDC) (TOM92).	5e-116	GO_ID:785	TAIR|gene:2031132 SPTR:Q9MA74 symbol:EMB1075 "EMBRYO DEFECTIVE 1075" [GO:0008372 "cellular component unknown" evidence=ND] [GO:0006520 "amino acid metabolism" evidence=ISS] [GO:0016831 "carboxy-lyase activity" evidence=ISS] InterPro:IPR002129 Pfam:PF00282 PROSITE:PS00392 EMBL:AC009526 EMBL:AB030379 EMBL:AB036933 EMBL:AF360233 EMBL:AF389349 EMBL:AY040033 PIR:E96500 SPTR:Q9MA74	4e-138
chr6.CM0037.45	1.6.2.2	E4.1.1.15, gadB glutamate decarboxylase [EC:4.1.1.15] [COG:COG0076] [GO:0004351]	gvi:gll2219	histidine decarboxylase [EC:4.1.1.22] [KO:K01590]	3e-63	mlr6209	COG0076	3e-62	DCHS_LYCES	Decarboxylase;Lyase;Pyridoxalphosphate,Histidine decarboxylase (EC 4.1.1.22) (HDC) (TOM92).	5e-116	GO_ID:785	TAIR|gene:2031132 SPTR:Q9MA74 symbol:EMB1075 "EMBRYO DEFECTIVE 1075" [GO:0008372 "cellular component unknown" evidence=ND] [GO:0006520 "amino acid metabolism" evidence=ISS] [GO:0016831 "carboxy-lyase activity" evidence=ISS] InterPro:IPR002129 Pfam:PF00282 PROSITE:PS00392 EMBL:AC009526 EMBL:AB030379 EMBL:AB036933 EMBL:AF360233 EMBL:AF389349 EMBL:AY040033 PIR:E96500 SPTR:Q9MA74	4e-138
chr6.CM0037.45	1.5.14.47	E4.1.1.- [EC:4.1.1.-] [COG:COG0076 COG3635]	gvi:gll2219	histidine decarboxylase [EC:4.1.1.22] [KO:K01590]	3e-63	mlr6209	COG0076	3e-62	DCHS_LYCES	Decarboxylase;Lyase;Pyridoxalphosphate,Histidine decarboxylase (EC 4.1.1.22) (HDC) (TOM92).	5e-116	GO_ID:785	TAIR|gene:2031132 SPTR:Q9MA74 symbol:EMB1075 "EMBRYO DEFECTIVE 1075" [GO:0008372 "cellular component unknown" evidence=ND] [GO:0006520 "amino acid metabolism" evidence=ISS] [GO:0016831 "carboxy-lyase activity" evidence=ISS] InterPro:IPR002129 Pfam:PF00282 PROSITE:PS00392 EMBL:AC009526 EMBL:AB030379 EMBL:AB036933 EMBL:AF360233 EMBL:AF389349 EMBL:AY040033 PIR:E96500 SPTR:Q9MA74	4e-138
chr6.CM0037.45	1.5.12.17	E4.1.1.28, DDC aromatic-L-amino-acid decarboxylase [EC:4.1.1.28] [COG:COG0076] [GO:0004058]	gvi:gll2219	histidine decarboxylase [EC:4.1.1.22] [KO:K01590]	3e-63	mlr6209	COG0076	3e-62	DCHS_LYCES	Decarboxylase;Lyase;Pyridoxalphosphate,Histidine decarboxylase (EC 4.1.1.22) (HDC) (TOM92).	5e-116	GO_ID:785	TAIR|gene:2031132 SPTR:Q9MA74 symbol:EMB1075 "EMBRYO DEFECTIVE 1075" [GO:0008372 "cellular component unknown" evidence=ND] [GO:0006520 "amino acid metabolism" evidence=ISS] [GO:0016831 "carboxy-lyase activity" evidence=ISS] InterPro:IPR002129 Pfam:PF00282 PROSITE:PS00392 EMBL:AC009526 EMBL:AB030379 EMBL:AB036933 EMBL:AF360233 EMBL:AF389349 EMBL:AY040033 PIR:E96500 SPTR:Q9MA74	4e-138
chr6.CM0037.45	1.5.1.22	E4.1.1.15, gadB glutamate decarboxylase [EC:4.1.1.15] [COG:COG0076] [GO:0004351]	gvi:gll2219	histidine decarboxylase [EC:4.1.1.22] [KO:K01590]	3e-63	mlr6209	COG0076	3e-62	DCHS_LYCES	Decarboxylase;Lyase;Pyridoxalphosphate,Histidine decarboxylase (EC 4.1.1.22) (HDC) (TOM92).	5e-116	GO_ID:785	TAIR|gene:2031132 SPTR:Q9MA74 symbol:EMB1075 "EMBRYO DEFECTIVE 1075" [GO:0008372 "cellular component unknown" evidence=ND] [GO:0006520 "amino acid metabolism" evidence=ISS] [GO:0016831 "carboxy-lyase activity" evidence=ISS] InterPro:IPR002129 Pfam:PF00282 PROSITE:PS00392 EMBL:AC009526 EMBL:AB030379 EMBL:AB036933 EMBL:AF360233 EMBL:AF389349 EMBL:AY040033 PIR:E96500 SPTR:Q9MA74	4e-138
chr6.CM0037.45	1.1.7.12	E4.1.1.- [EC:4.1.1.-] [COG:COG0076 COG3635]	gvi:gll2219	histidine decarboxylase [EC:4.1.1.22] [KO:K01590]	3e-63	mlr6209	COG0076	3e-62	DCHS_LYCES	Decarboxylase;Lyase;Pyridoxalphosphate,Histidine decarboxylase (EC 4.1.1.22) (HDC) (TOM92).	5e-116	GO_ID:785	TAIR|gene:2031132 SPTR:Q9MA74 symbol:EMB1075 "EMBRYO DEFECTIVE 1075" [GO:0008372 "cellular component unknown" evidence=ND] [GO:0006520 "amino acid metabolism" evidence=ISS] [GO:0016831 "carboxy-lyase activity" evidence=ISS] InterPro:IPR002129 Pfam:PF00282 PROSITE:PS00392 EMBL:AC009526 EMBL:AB030379 EMBL:AB036933 EMBL:AF360233 EMBL:AF389349 EMBL:AY040033 PIR:E96500 SPTR:Q9MA74	4e-138
chr6.CM0037.45	1.4.1.72	E4.1.1.- [EC:4.1.1.-] [COG:COG0076 COG3635]	gvi:gll2219	histidine decarboxylase [EC:4.1.1.22] [KO:K01590]	3e-63	mlr6209	COG0076	3e-62	DCHS_LYCES	Decarboxylase;Lyase;Pyridoxalphosphate,Histidine decarboxylase (EC 4.1.1.22) (HDC) (TOM92).	5e-116	GO_ID:785	TAIR|gene:2031132 SPTR:Q9MA74 symbol:EMB1075 "EMBRYO DEFECTIVE 1075" [GO:0008372 "cellular component unknown" evidence=ND] [GO:0006520 "amino acid metabolism" evidence=ISS] [GO:0016831 "carboxy-lyase activity" evidence=ISS] InterPro:IPR002129 Pfam:PF00282 PROSITE:PS00392 EMBL:AC009526 EMBL:AB030379 EMBL:AB036933 EMBL:AF360233 EMBL:AF389349 EMBL:AY040033 PIR:E96500 SPTR:Q9MA74	4e-138
chr6.CM0037.45	1.11.6.9	E4.1.1.- [EC:4.1.1.-] [COG:COG0076 COG3635]	gvi:gll2219	histidine decarboxylase [EC:4.1.1.22] [KO:K01590]	3e-63	mlr6209	COG0076	3e-62	DCHS_LYCES	Decarboxylase;Lyase;Pyridoxalphosphate,Histidine decarboxylase (EC 4.1.1.22) (HDC) (TOM92).	5e-116	GO_ID:785	TAIR|gene:2031132 SPTR:Q9MA74 symbol:EMB1075 "EMBRYO DEFECTIVE 1075" [GO:0008372 "cellular component unknown" evidence=ND] [GO:0006520 "amino acid metabolism" evidence=ISS] [GO:0016831 "carboxy-lyase activity" evidence=ISS] InterPro:IPR002129 Pfam:PF00282 PROSITE:PS00392 EMBL:AC009526 EMBL:AB030379 EMBL:AB036933 EMBL:AF360233 EMBL:AF389349 EMBL:AY040033 PIR:E96500 SPTR:Q9MA74	4e-138
chr6.CM0037.45	1.10.8.6	E4.1.1.- [EC:4.1.1.-] [COG:COG0076 COG3635]	gvi:gll2219	histidine decarboxylase [EC:4.1.1.22] [KO:K01590]	3e-63	mlr6209	COG0076	3e-62	DCHS_LYCES	Decarboxylase;Lyase;Pyridoxalphosphate,Histidine decarboxylase (EC 4.1.1.22) (HDC) (TOM92).	5e-116	GO_ID:785	TAIR|gene:2031132 SPTR:Q9MA74 symbol:EMB1075 "EMBRYO DEFECTIVE 1075" [GO:0008372 "cellular component unknown" evidence=ND] [GO:0006520 "amino acid metabolism" evidence=ISS] [GO:0016831 "carboxy-lyase activity" evidence=ISS] InterPro:IPR002129 Pfam:PF00282 PROSITE:PS00392 EMBL:AC009526 EMBL:AB030379 EMBL:AB036933 EMBL:AF360233 EMBL:AF389349 EMBL:AY040033 PIR:E96500 SPTR:Q9MA74	4e-138
chr6.CM0037.45	1.7.11.16	E4.1.2.27 sphinganine-1-phosphate aldolase [EC:4.1.2.27] [COG:COG0076] [GO:0008117]	gvi:gll2219	histidine decarboxylase [EC:4.1.1.22] [KO:K01590]	3e-63	mlr6209	COG0076	3e-62	DCHS_LYCES	Decarboxylase;Lyase;Pyridoxalphosphate,Histidine decarboxylase (EC 4.1.1.22) (HDC) (TOM92).	5e-116	GO_ID:785	TAIR|gene:2031132 SPTR:Q9MA74 symbol:EMB1075 "EMBRYO DEFECTIVE 1075" [GO:0008372 "cellular component unknown" evidence=ND] [GO:0006520 "amino acid metabolism" evidence=ISS] [GO:0016831 "carboxy-lyase activity" evidence=ISS] InterPro:IPR002129 Pfam:PF00282 PROSITE:PS00392 EMBL:AC009526 EMBL:AB030379 EMBL:AB036933 EMBL:AF360233 EMBL:AF389349 EMBL:AY040033 PIR:E96500 SPTR:Q9MA74	4e-138
chr6.CM0037.45	1.5.2.12	E4.1.1.15, gadB glutamate decarboxylase [EC:4.1.1.15] [COG:COG0076] [GO:0004351]	gvi:gll2219	histidine decarboxylase [EC:4.1.1.22] [KO:K01590]	3e-63	mlr6209	COG0076	3e-62	DCHS_LYCES	Decarboxylase;Lyase;Pyridoxalphosphate,Histidine decarboxylase (EC 4.1.1.22) (HDC) (TOM92).	5e-116	GO_ID:785	TAIR|gene:2031132 SPTR:Q9MA74 symbol:EMB1075 "EMBRYO DEFECTIVE 1075" [GO:0008372 "cellular component unknown" evidence=ND] [GO:0006520 "amino acid metabolism" evidence=ISS] [GO:0016831 "carboxy-lyase activity" evidence=ISS] InterPro:IPR002129 Pfam:PF00282 PROSITE:PS00392 EMBL:AC009526 EMBL:AB030379 EMBL:AB036933 EMBL:AF360233 EMBL:AF389349 EMBL:AY040033 PIR:E96500 SPTR:Q9MA74	4e-138
chr6.CM0037.45	1.11.17.12	E4.1.1.- [EC:4.1.1.-] [COG:COG0076 COG3635]	gvi:gll2219	histidine decarboxylase [EC:4.1.1.22] [KO:K01590]	3e-63	mlr6209	COG0076	3e-62	DCHS_LYCES	Decarboxylase;Lyase;Pyridoxalphosphate,Histidine decarboxylase (EC 4.1.1.22) (HDC) (TOM92).	5e-116	GO_ID:785	TAIR|gene:2031132 SPTR:Q9MA74 symbol:EMB1075 "EMBRYO DEFECTIVE 1075" [GO:0008372 "cellular component unknown" evidence=ND] [GO:0006520 "amino acid metabolism" evidence=ISS] [GO:0016831 "carboxy-lyase activity" evidence=ISS] InterPro:IPR002129 Pfam:PF00282 PROSITE:PS00392 EMBL:AC009526 EMBL:AB030379 EMBL:AB036933 EMBL:AF360233 EMBL:AF389349 EMBL:AY040033 PIR:E96500 SPTR:Q9MA74	4e-138
chr6.CM0037.45	1.6.1.2	E4.1.1.15, gadB glutamate decarboxylase [EC:4.1.1.15] [COG:COG0076] [GO:0004351]	gvi:gll2219	histidine decarboxylase [EC:4.1.1.22] [KO:K01590]	3e-63	mlr6209	COG0076	3e-62	DCHS_LYCES	Decarboxylase;Lyase;Pyridoxalphosphate,Histidine decarboxylase (EC 4.1.1.22) (HDC) (TOM92).	5e-116	GO_ID:785	TAIR|gene:2031132 SPTR:Q9MA74 symbol:EMB1075 "EMBRYO DEFECTIVE 1075" [GO:0008372 "cellular component unknown" evidence=ND] [GO:0006520 "amino acid metabolism" evidence=ISS] [GO:0016831 "carboxy-lyase activity" evidence=ISS] InterPro:IPR002129 Pfam:PF00282 PROSITE:PS00392 EMBL:AC009526 EMBL:AB030379 EMBL:AB036933 EMBL:AF360233 EMBL:AF389349 EMBL:AY040033 PIR:E96500 SPTR:Q9MA74	4e-138
chr6.CM0037.45	1.5.11.19	E4.1.1.22, HDC histidine decarboxylase [EC:4.1.1.22] [GO:0004398]	gvi:gll2219	histidine decarboxylase [EC:4.1.1.22] [KO:K01590]	3e-63	mlr6209	COG0076	3e-62	DCHS_LYCES	Decarboxylase;Lyase;Pyridoxalphosphate,Histidine decarboxylase (EC 4.1.1.22) (HDC) (TOM92).	5e-116	GO_ID:785	TAIR|gene:2031132 SPTR:Q9MA74 symbol:EMB1075 "EMBRYO DEFECTIVE 1075" [GO:0008372 "cellular component unknown" evidence=ND] [GO:0006520 "amino acid metabolism" evidence=ISS] [GO:0016831 "carboxy-lyase activity" evidence=ISS] InterPro:IPR002129 Pfam:PF00282 PROSITE:PS00392 EMBL:AC009526 EMBL:AB030379 EMBL:AB036933 EMBL:AF360233 EMBL:AF389349 EMBL:AY040033 PIR:E96500 SPTR:Q9MA74	4e-138
chr6.CM0037.45	1.11.14.6	E4.1.1.- [EC:4.1.1.-] [COG:COG0076 COG3635]	gvi:gll2219	histidine decarboxylase [EC:4.1.1.22] [KO:K01590]	3e-63	mlr6209	COG0076	3e-62	DCHS_LYCES	Decarboxylase;Lyase;Pyridoxalphosphate,Histidine decarboxylase (EC 4.1.1.22) (HDC) (TOM92).	5e-116	GO_ID:785	TAIR|gene:2031132 SPTR:Q9MA74 symbol:EMB1075 "EMBRYO DEFECTIVE 1075" [GO:0008372 "cellular component unknown" evidence=ND] [GO:0006520 "amino acid metabolism" evidence=ISS] [GO:0016831 "carboxy-lyase activity" evidence=ISS] InterPro:IPR002129 Pfam:PF00282 PROSITE:PS00392 EMBL:AC009526 EMBL:AB030379 EMBL:AB036933 EMBL:AF360233 EMBL:AF389349 EMBL:AY040033 PIR:E96500 SPTR:Q9MA74	4e-138
chr6.CM0037.45	1.5.13.14	E4.1.1.28, DDC aromatic-L-amino-acid decarboxylase [EC:4.1.1.28] [COG:COG0076] [GO:0004058]	gvi:gll2219	histidine decarboxylase [EC:4.1.1.22] [KO:K01590]	3e-63	mlr6209	COG0076	3e-62	DCHS_LYCES	Decarboxylase;Lyase;Pyridoxalphosphate,Histidine decarboxylase (EC 4.1.1.22) (HDC) (TOM92).	5e-116	GO_ID:785	TAIR|gene:2031132 SPTR:Q9MA74 symbol:EMB1075 "EMBRYO DEFECTIVE 1075" [GO:0008372 "cellular component unknown" evidence=ND] [GO:0006520 "amino acid metabolism" evidence=ISS] [GO:0016831 "carboxy-lyase activity" evidence=ISS] InterPro:IPR002129 Pfam:PF00282 PROSITE:PS00392 EMBL:AC009526 EMBL:AB030379 EMBL:AB036933 EMBL:AF360233 EMBL:AF389349 EMBL:AY040033 PIR:E96500 SPTR:Q9MA74	4e-138
chr6.CM0037.45	1.11.20.9	E4.1.1.- [EC:4.1.1.-] [COG:COG0076 COG3635]	gvi:gll2219	histidine decarboxylase [EC:4.1.1.22] [KO:K01590]	3e-63	mlr6209	COG0076	3e-62	DCHS_LYCES	Decarboxylase;Lyase;Pyridoxalphosphate,Histidine decarboxylase (EC 4.1.1.22) (HDC) (TOM92).	5e-116	GO_ID:785	TAIR|gene:2031132 SPTR:Q9MA74 symbol:EMB1075 "EMBRYO DEFECTIVE 1075" [GO:0008372 "cellular component unknown" evidence=ND] [GO:0006520 "amino acid metabolism" evidence=ISS] [GO:0016831 "carboxy-lyase activity" evidence=ISS] InterPro:IPR002129 Pfam:PF00282 PROSITE:PS00392 EMBL:AC009526 EMBL:AB030379 EMBL:AB036933 EMBL:AF360233 EMBL:AF389349 EMBL:AY040033 PIR:E96500 SPTR:Q9MA74	4e-138
chr6.CM0037.45	1.1.14.28	E4.1.1.15, gadB glutamate decarboxylase [EC:4.1.1.15] [COG:COG0076] [GO:0004351]	gvi:gll2219	histidine decarboxylase [EC:4.1.1.22] [KO:K01590]	3e-63	mlr6209	COG0076	3e-62	DCHS_LYCES	Decarboxylase;Lyase;Pyridoxalphosphate,Histidine decarboxylase (EC 4.1.1.22) (HDC) (TOM92).	5e-116	GO_ID:785	TAIR|gene:2031132 SPTR:Q9MA74 symbol:EMB1075 "EMBRYO DEFECTIVE 1075" [GO:0008372 "cellular component unknown" evidence=ND] [GO:0006520 "amino acid metabolism" evidence=ISS] [GO:0016831 "carboxy-lyase activity" evidence=ISS] InterPro:IPR002129 Pfam:PF00282 PROSITE:PS00392 EMBL:AC009526 EMBL:AB030379 EMBL:AB036933 EMBL:AF360233 EMBL:AF389349 EMBL:AY040033 PIR:E96500 SPTR:Q9MA74	4e-138
chr6.CM0037.45	1.11.5.3	E4.1.1.- [EC:4.1.1.-] [COG:COG0076 COG3635]	gvi:gll2219	histidine decarboxylase [EC:4.1.1.22] [KO:K01590]	3e-63	mlr6209	COG0076	3e-62	DCHS_LYCES	Decarboxylase;Lyase;Pyridoxalphosphate,Histidine decarboxylase (EC 4.1.1.22) (HDC) (TOM92).	5e-116	GO_ID:785	TAIR|gene:2031132 SPTR:Q9MA74 symbol:EMB1075 "EMBRYO DEFECTIVE 1075" [GO:0008372 "cellular component unknown" evidence=ND] [GO:0006520 "amino acid metabolism" evidence=ISS] [GO:0016831 "carboxy-lyase activity" evidence=ISS] InterPro:IPR002129 Pfam:PF00282 PROSITE:PS00392 EMBL:AC009526 EMBL:AB030379 EMBL:AB036933 EMBL:AF360233 EMBL:AF389349 EMBL:AY040033 PIR:E96500 SPTR:Q9MA74	4e-138
chr6.CM0037.45	1.5.12.13	E4.1.1.- [EC:4.1.1.-] [COG:COG0076 COG3635]	gvi:gll2219	histidine decarboxylase [EC:4.1.1.22] [KO:K01590]	3e-63	mlr6209	COG0076	3e-62	DCHS_LYCES	Decarboxylase;Lyase;Pyridoxalphosphate,Histidine decarboxylase (EC 4.1.1.22) (HDC) (TOM92).	5e-116	GO_ID:785	TAIR|gene:2031132 SPTR:Q9MA74 symbol:EMB1075 "EMBRYO DEFECTIVE 1075" [GO:0008372 "cellular component unknown" evidence=ND] [GO:0006520 "amino acid metabolism" evidence=ISS] [GO:0016831 "carboxy-lyase activity" evidence=ISS] InterPro:IPR002129 Pfam:PF00282 PROSITE:PS00392 EMBL:AC009526 EMBL:AB030379 EMBL:AB036933 EMBL:AF360233 EMBL:AF389349 EMBL:AY040033 PIR:E96500 SPTR:Q9MA74	4e-138
chr6.CM0037.45	1.5.11.20	E4.1.1.28, DDC aromatic-L-amino-acid decarboxylase [EC:4.1.1.28] [COG:COG0076] [GO:0004058]	gvi:gll2219	histidine decarboxylase [EC:4.1.1.22] [KO:K01590]	3e-63	mlr6209	COG0076	3e-62	DCHS_LYCES	Decarboxylase;Lyase;Pyridoxalphosphate,Histidine decarboxylase (EC 4.1.1.22) (HDC) (TOM92).	5e-116	GO_ID:785	TAIR|gene:2031132 SPTR:Q9MA74 symbol:EMB1075 "EMBRYO DEFECTIVE 1075" [GO:0008372 "cellular component unknown" evidence=ND] [GO:0006520 "amino acid metabolism" evidence=ISS] [GO:0016831 "carboxy-lyase activity" evidence=ISS] InterPro:IPR002129 Pfam:PF00282 PROSITE:PS00392 EMBL:AC009526 EMBL:AB030379 EMBL:AB036933 EMBL:AF360233 EMBL:AF389349 EMBL:AY040033 PIR:E96500 SPTR:Q9MA74	4e-138
chr6.CM0037.45	1.10.6.8	E4.1.1.- [EC:4.1.1.-] [COG:COG0076 COG3635]	gvi:gll2219	histidine decarboxylase [EC:4.1.1.22] [KO:K01590]	3e-63	mlr6209	COG0076	3e-62	DCHS_LYCES	Decarboxylase;Lyase;Pyridoxalphosphate,Histidine decarboxylase (EC 4.1.1.22) (HDC) (TOM92).	5e-116	GO_ID:785	TAIR|gene:2031132 SPTR:Q9MA74 symbol:EMB1075 "EMBRYO DEFECTIVE 1075" [GO:0008372 "cellular component unknown" evidence=ND] [GO:0006520 "amino acid metabolism" evidence=ISS] [GO:0016831 "carboxy-lyase activity" evidence=ISS] InterPro:IPR002129 Pfam:PF00282 PROSITE:PS00392 EMBL:AC009526 EMBL:AB030379 EMBL:AB036933 EMBL:AF360233 EMBL:AF389349 EMBL:AY040033 PIR:E96500 SPTR:Q9MA74	4e-138
chr6.CM0037.45	1.1.11.32	E4.1.1.- [EC:4.1.1.-] [COG:COG0076 COG3635]	gvi:gll2219	histidine decarboxylase [EC:4.1.1.22] [KO:K01590]	3e-63	mlr6209	COG0076	3e-62	DCHS_LYCES	Decarboxylase;Lyase;Pyridoxalphosphate,Histidine decarboxylase (EC 4.1.1.22) (HDC) (TOM92).	5e-116	GO_ID:785	TAIR|gene:2031132 SPTR:Q9MA74 symbol:EMB1075 "EMBRYO DEFECTIVE 1075" [GO:0008372 "cellular component unknown" evidence=ND] [GO:0006520 "amino acid metabolism" evidence=ISS] [GO:0016831 "carboxy-lyase activity" evidence=ISS] InterPro:IPR002129 Pfam:PF00282 PROSITE:PS00392 EMBL:AC009526 EMBL:AB030379 EMBL:AB036933 EMBL:AF360233 EMBL:AF389349 EMBL:AY040033 PIR:E96500 SPTR:Q9MA74	4e-138
chr6.CM0037.45	1.5.10.36	E4.1.1.- [EC:4.1.1.-] [COG:COG0076 COG3635]	gvi:gll2219	histidine decarboxylase [EC:4.1.1.22] [KO:K01590]	3e-63	mlr6209	COG0076	3e-62	DCHS_LYCES	Decarboxylase;Lyase;Pyridoxalphosphate,Histidine decarboxylase (EC 4.1.1.22) (HDC) (TOM92).	5e-116	GO_ID:785	TAIR|gene:2031132 SPTR:Q9MA74 symbol:EMB1075 "EMBRYO DEFECTIVE 1075" [GO:0008372 "cellular component unknown" evidence=ND] [GO:0006520 "amino acid metabolism" evidence=ISS] [GO:0016831 "carboxy-lyase activity" evidence=ISS] InterPro:IPR002129 Pfam:PF00282 PROSITE:PS00392 EMBL:AC009526 EMBL:AB030379 EMBL:AB036933 EMBL:AF360233 EMBL:AF389349 EMBL:AY040033 PIR:E96500 SPTR:Q9MA74	4e-138
chr6.CM0037.45	1.10.8.8	E4.1.1.28, DDC aromatic-L-amino-acid decarboxylase [EC:4.1.1.28] [COG:COG0076] [GO:0004058]	gvi:gll2219	histidine decarboxylase [EC:4.1.1.22] [KO:K01590]	3e-63	mlr6209	COG0076	3e-62	DCHS_LYCES	Decarboxylase;Lyase;Pyridoxalphosphate,Histidine decarboxylase (EC 4.1.1.22) (HDC) (TOM92).	5e-116	GO_ID:785	TAIR|gene:2031132 SPTR:Q9MA74 symbol:EMB1075 "EMBRYO DEFECTIVE 1075" [GO:0008372 "cellular component unknown" evidence=ND] [GO:0006520 "amino acid metabolism" evidence=ISS] [GO:0016831 "carboxy-lyase activity" evidence=ISS] InterPro:IPR002129 Pfam:PF00282 PROSITE:PS00392 EMBL:AC009526 EMBL:AB030379 EMBL:AB036933 EMBL:AF360233 EMBL:AF389349 EMBL:AY040033 PIR:E96500 SPTR:Q9MA74	4e-138
chr6.CM0037.45	1.10.5.2	E4.1.1.28, DDC aromatic-L-amino-acid decarboxylase [EC:4.1.1.28] [COG:COG0076] [GO:0004058]	gvi:gll2219	histidine decarboxylase [EC:4.1.1.22] [KO:K01590]	3e-63	mlr6209	COG0076	3e-62	DCHS_LYCES	Decarboxylase;Lyase;Pyridoxalphosphate,Histidine decarboxylase (EC 4.1.1.22) (HDC) (TOM92).	5e-116	GO_ID:785	TAIR|gene:2031132 SPTR:Q9MA74 symbol:EMB1075 "EMBRYO DEFECTIVE 1075" [GO:0008372 "cellular component unknown" evidence=ND] [GO:0006520 "amino acid metabolism" evidence=ISS] [GO:0016831 "carboxy-lyase activity" evidence=ISS] InterPro:IPR002129 Pfam:PF00282 PROSITE:PS00392 EMBL:AC009526 EMBL:AB030379 EMBL:AB036933 EMBL:AF360233 EMBL:AF389349 EMBL:AY040033 PIR:E96500 SPTR:Q9MA74	4e-138
chr6.CM0037.45	1.6.3.6	E4.1.1.- [EC:4.1.1.-] [COG:COG0076 COG3635]	gvi:gll2219	histidine decarboxylase [EC:4.1.1.22] [KO:K01590]	3e-63	mlr6209	COG0076	3e-62	DCHS_LYCES	Decarboxylase;Lyase;Pyridoxalphosphate,Histidine decarboxylase (EC 4.1.1.22) (HDC) (TOM92).	5e-116	GO_ID:785	TAIR|gene:2031132 SPTR:Q9MA74 symbol:EMB1075 "EMBRYO DEFECTIVE 1075" [GO:0008372 "cellular component unknown" evidence=ND] [GO:0006520 "amino acid metabolism" evidence=ISS] [GO:0016831 "carboxy-lyase activity" evidence=ISS] InterPro:IPR002129 Pfam:PF00282 PROSITE:PS00392 EMBL:AC009526 EMBL:AB030379 EMBL:AB036933 EMBL:AF360233 EMBL:AF389349 EMBL:AY040033 PIR:E96500 SPTR:Q9MA74	4e-138
chr6.CM0037.38.1	1.10.7.9	E1.14.13.21 flavonoid 3-monooxygenase [EC:1.14.13.21] [GO:0016711]	ath:At5g07990	F13G24.190; cytochrome P450 75A5 / flavonoid 3-monooxygenase / flavonoid 3-hydroxylase (F3H) (F35H) (TT7) [EC:1.14.13.21] [KO:K05280]	3e-40	BH0579	COG2124	2e-18	C83B1_ARATH	Heme;Iron;Membrane;Metal-binding;Monooxygenase;Multigenefamily;Oxidoreductase;Transmembrane,Cytochrome P450 83B1 (EC 1.14.-.-).	5e-56	GO_ID:33665	TAIR|gene:2100981 SPTR:Q9LEX2 symbol:AT3G61040.1 [GO:0019825 "oxygen binding" evidence=ISS] InterPro:IPR001128 Pfam:PF00067 InterPro:IPR002403 InterPro:IPR002401 PRINTS:PR00463 PRINTS:PR00385 PROSITE:PS00086 PRINTS:PR00465 EMBL:AL358732 PIR:T50525 SPTR:Q9LEX2	2e-49
chr6.CM0037.38.1	1.11.14.4	E1.14.-.- [EC:1.14.-.-] [COG:COG2124]	ath:At5g07990	F13G24.190; cytochrome P450 75A5 / flavonoid 3-monooxygenase / flavonoid 3-hydroxylase (F3H) (F35H) (TT7) [EC:1.14.13.21] [KO:K05280]	3e-40	BH0579	COG2124	2e-18	C83B1_ARATH	Heme;Iron;Membrane;Metal-binding;Monooxygenase;Multigenefamily;Oxidoreductase;Transmembrane,Cytochrome P450 83B1 (EC 1.14.-.-).	5e-56	GO_ID:33665	TAIR|gene:2100981 SPTR:Q9LEX2 symbol:AT3G61040.1 [GO:0019825 "oxygen binding" evidence=ISS] InterPro:IPR001128 Pfam:PF00067 InterPro:IPR002403 InterPro:IPR002401 PRINTS:PR00463 PRINTS:PR00385 PROSITE:PS00086 PRINTS:PR00465 EMBL:AL358732 PIR:T50525 SPTR:Q9LEX2	2e-49
chr6.CM0037.38.1	1.10.3.12	E1.14.-.- [EC:1.14.-.-] [COG:COG2124]	ath:At5g07990	F13G24.190; cytochrome P450 75A5 / flavonoid 3-monooxygenase / flavonoid 3-hydroxylase (F3H) (F35H) (TT7) [EC:1.14.13.21] [KO:K05280]	3e-40	BH0579	COG2124	2e-18	C83B1_ARATH	Heme;Iron;Membrane;Metal-binding;Monooxygenase;Multigenefamily;Oxidoreductase;Transmembrane,Cytochrome P450 83B1 (EC 1.14.-.-).	5e-56	GO_ID:33665	TAIR|gene:2100981 SPTR:Q9LEX2 symbol:AT3G61040.1 [GO:0019825 "oxygen binding" evidence=ISS] InterPro:IPR001128 Pfam:PF00067 InterPro:IPR002403 InterPro:IPR002401 PRINTS:PR00463 PRINTS:PR00385 PROSITE:PS00086 PRINTS:PR00465 EMBL:AL358732 PIR:T50525 SPTR:Q9LEX2	2e-49
chr6.CM0037.38.1	1.10.6.12	E1.14.-.- [EC:1.14.-.-] [COG:COG2124]	ath:At5g07990	F13G24.190; cytochrome P450 75A5 / flavonoid 3-monooxygenase / flavonoid 3-hydroxylase (F3H) (F35H) (TT7) [EC:1.14.13.21] [KO:K05280]	3e-40	BH0579	COG2124	2e-18	C83B1_ARATH	Heme;Iron;Membrane;Metal-binding;Monooxygenase;Multigenefamily;Oxidoreductase;Transmembrane,Cytochrome P450 83B1 (EC 1.14.-.-).	5e-56	GO_ID:33665	TAIR|gene:2100981 SPTR:Q9LEX2 symbol:AT3G61040.1 [GO:0019825 "oxygen binding" evidence=ISS] InterPro:IPR001128 Pfam:PF00067 InterPro:IPR002403 InterPro:IPR002401 PRINTS:PR00463 PRINTS:PR00385 PROSITE:PS00086 PRINTS:PR00465 EMBL:AL358732 PIR:T50525 SPTR:Q9LEX2	2e-49
chr6.CM0037.38.1	1.3.3.23	E1.14.14.1 unspecific monooxygenase [EC:1.14.14.1] [COG:COG2124] [GO:0050381]	ath:At5g07990	F13G24.190; cytochrome P450 75A5 / flavonoid 3-monooxygenase / flavonoid 3-hydroxylase (F3H) (F35H) (TT7) [EC:1.14.13.21] [KO:K05280]	3e-40	BH0579	COG2124	2e-18	C83B1_ARATH	Heme;Iron;Membrane;Metal-binding;Monooxygenase;Multigenefamily;Oxidoreductase;Transmembrane,Cytochrome P450 83B1 (EC 1.14.-.-).	5e-56	GO_ID:33665	TAIR|gene:2100981 SPTR:Q9LEX2 symbol:AT3G61040.1 [GO:0019825 "oxygen binding" evidence=ISS] InterPro:IPR001128 Pfam:PF00067 InterPro:IPR002403 InterPro:IPR002401 PRINTS:PR00463 PRINTS:PR00385 PROSITE:PS00086 PRINTS:PR00465 EMBL:AL358732 PIR:T50525 SPTR:Q9LEX2	2e-49
chr6.CM0037.38.1	1.5.14.29	E1.14.14.1 unspecific monooxygenase [EC:1.14.14.1] [COG:COG2124] [GO:0050381]	ath:At5g07990	F13G24.190; cytochrome P450 75A5 / flavonoid 3-monooxygenase / flavonoid 3-hydroxylase (F3H) (F35H) (TT7) [EC:1.14.13.21] [KO:K05280]	3e-40	BH0579	COG2124	2e-18	C83B1_ARATH	Heme;Iron;Membrane;Metal-binding;Monooxygenase;Multigenefamily;Oxidoreductase;Transmembrane,Cytochrome P450 83B1 (EC 1.14.-.-).	5e-56	GO_ID:33665	TAIR|gene:2100981 SPTR:Q9LEX2 symbol:AT3G61040.1 [GO:0019825 "oxygen binding" evidence=ISS] InterPro:IPR001128 Pfam:PF00067 InterPro:IPR002403 InterPro:IPR002401 PRINTS:PR00463 PRINTS:PR00385 PROSITE:PS00086 PRINTS:PR00465 EMBL:AL358732 PIR:T50525 SPTR:Q9LEX2	2e-49
chr6.CM0037.38.1	1.1.7.13	E1.14.-.- [EC:1.14.-.-] [COG:COG2124]	ath:At5g07990	F13G24.190; cytochrome P450 75A5 / flavonoid 3-monooxygenase / flavonoid 3-hydroxylase (F3H) (F35H) (TT7) [EC:1.14.13.21] [KO:K05280]	3e-40	BH0579	COG2124	2e-18	C83B1_ARATH	Heme;Iron;Membrane;Metal-binding;Monooxygenase;Multigenefamily;Oxidoreductase;Transmembrane,Cytochrome P450 83B1 (EC 1.14.-.-).	5e-56	GO_ID:33665	TAIR|gene:2100981 SPTR:Q9LEX2 symbol:AT3G61040.1 [GO:0019825 "oxygen binding" evidence=ISS] InterPro:IPR001128 Pfam:PF00067 InterPro:IPR002403 InterPro:IPR002401 PRINTS:PR00463 PRINTS:PR00385 PROSITE:PS00086 PRINTS:PR00465 EMBL:AL358732 PIR:T50525 SPTR:Q9LEX2	2e-49
chr6.CM0037.38.1	1.11.4.6	E1.14.-.- [EC:1.14.-.-] [COG:COG2124]	ath:At5g07990	F13G24.190; cytochrome P450 75A5 / flavonoid 3-monooxygenase / flavonoid 3-hydroxylase (F3H) (F35H) (TT7) [EC:1.14.13.21] [KO:K05280]	3e-40	BH0579	COG2124	2e-18	C83B1_ARATH	Heme;Iron;Membrane;Metal-binding;Monooxygenase;Multigenefamily;Oxidoreductase;Transmembrane,Cytochrome P450 83B1 (EC 1.14.-.-).	5e-56	GO_ID:33665	TAIR|gene:2100981 SPTR:Q9LEX2 symbol:AT3G61040.1 [GO:0019825 "oxygen binding" evidence=ISS] InterPro:IPR001128 Pfam:PF00067 InterPro:IPR002403 InterPro:IPR002401 PRINTS:PR00463 PRINTS:PR00385 PROSITE:PS00086 PRINTS:PR00465 EMBL:AL358732 PIR:T50525 SPTR:Q9LEX2	2e-49
chr6.CM0037.38.1	1.11.4.2	E1.14.14.1 unspecific monooxygenase [EC:1.14.14.1] [COG:COG2124] [GO:0050381]	ath:At5g07990	F13G24.190; cytochrome P450 75A5 / flavonoid 3-monooxygenase / flavonoid 3-hydroxylase (F3H) (F35H) (TT7) [EC:1.14.13.21] [KO:K05280]	3e-40	BH0579	COG2124	2e-18	C83B1_ARATH	Heme;Iron;Membrane;Metal-binding;Monooxygenase;Multigenefamily;Oxidoreductase;Transmembrane,Cytochrome P450 83B1 (EC 1.14.-.-).	5e-56	GO_ID:33665	TAIR|gene:2100981 SPTR:Q9LEX2 symbol:AT3G61040.1 [GO:0019825 "oxygen binding" evidence=ISS] InterPro:IPR001128 Pfam:PF00067 InterPro:IPR002403 InterPro:IPR002401 PRINTS:PR00463 PRINTS:PR00385 PROSITE:PS00086 PRINTS:PR00465 EMBL:AL358732 PIR:T50525 SPTR:Q9LEX2	2e-49
chr1.CM0982.31	3.1.3.33	TC.MC mitochondrial carrier protein, MC family [TC:2.A.29]	mmu:67554	Slc25a30; solute carrier family 25, member 30 [KO:K03454]	5e-37				M2OM_MOUSE	Acetylation;Innermembrane;Membrane;Mitochondrion;Repeat;Transmembrane;Transport,Mitochondrial 2-oxoglutarate/malate carrier protein (OGCP) (Solute carrier family 25 member 11).	4e-51	GO_ID:48892	TAIR|gene:2041182 SPTR:Q9SJY5 symbol:AT2G22500.1 [GO:0005488 "binding" evidence=ISS] [GO:0005743 "mitochondrial inner membrane" evidence=ISS] [GO:0006810 "transport" evidence=ISS] [GO:0006839 "mitochondrial transport" evidence=ISS] InterPro:IPR001993 Pfam:PF00153 InterPro:IPR002067 InterPro:IPR002113 InterPro:IPR002030 GO:GO:0005739 PRINTS:PR00926 PROSITE:PS50920 GO:GO:0006810 PRINTS:PR00927 PRIN…	2e-104
Ljwgs_106774.1	1.10.7.9	E1.14.13.21 flavonoid 3-monooxygenase [EC:1.14.13.21] [GO:0016711]	ath:At5g07990	F13G24.190; cytochrome P450 75A5 / flavonoid 3-monooxygenase / flavonoid 3-hydroxylase (F3H) (F35H) (TT7) [EC:1.14.13.21] [KO:K05280]	4e-34				C83B1_ARATH	Heme;Iron;Membrane;Metal-binding;Monooxygenase;Multigenefamily;Oxidoreductase;Transmembrane,Cytochrome P450 83B1 (EC 1.14.-.-).	7e-62	GO_ID:16992	TAIR|gene:2054511 SPTR:Q8LPP9 symbol:AT2G30750.1 [GO:0019825 "oxygen binding" evidence=ISS] InterPro:IPR001128 Pfam:PF00067 InterPro:IPR002403 InterPro:IPR002401 PRINTS:PR00463 PRINTS:PR00385 PROSITE:PS00086 PRINTS:PR00465 EMBL:AY094484 EMBL:BT001046 SPTR:Q8LPP9	2e-42
Ljwgs_053489.1	99.1.4.42	GO_ID:2819										GO_ID:2819	TAIR|gene:2011295 SPTR:Q8VYY6 symbol:AT1G19020.1 [GO:0005554 "molecular function unknown" evidence=ND] [GO:0000004 "biological process unknown" evidence=ND] [GO:0008372 "cellular component unknown" evidence=ND] EMBL:AY065455 EMBL:AY087047 EMBL:AY117287 EMBL:AK175217 EMBL:AK175525 EMBL:AK176068 EMBL:AK176907 SPTR:Q8VYY6	4e-10
chr6.TM1540.33	99.1.3.1.78	EC 1.14.-.-							C71B9_ARATH	Heme;Iron;Membrane;Metal-binding;Monooxygenase;Multigenefamily;Oxidoreductase;Transmembrane,Cytochrome P450 71B9 (EC 1.14.-.-).	2e-09
chr3.CM0127.71.1	99.2	Unclassified without homolog
Ljwgs_021492.1	1.3.9.19	E3.1.1.3 triacylglycerol lipase [EC:3.1.1.3] [COG:COG1075] [GO:0004806]										GO_ID:52602	TAIR|gene:3694295 SPTR:O22170 symbol:AT2G44810.1 [GO:0005737 "cytoplasm" evidence=TAS] [GO:0009695 "jasmonic acid biosynthesis" evidence=TAS] [GO:0004806 "triacylglycerol lipase activity" evidence=ISS] [GO:0006629 "lipid metabolism" evidence=ISS] InterPro:IPR000379 InterPro:IPR002921 InterPro:IPR008262 Pfam:PF01764 GO:GO:0005737 PROSITE:PS00120 EMBL:AC003672 EMBL:AC002388 EMBL:AY074633 PIR:T00412…	2e-86
chr1.TM1666.15	1.9.10.29	COBL2, cobL precorrin-8W decarboxylase [EC:1.-.-.-] [COG:COG2242] [GO:0016491]							ACCO3_LYCES	Ethylenebiosynthesis;Fruitripening;Iron;Multigenefamily;Oxidoreductase;VitaminC,1-aminocyclopropane-1-carboxylate oxidase homolog (Protein E8).	7e-39	GO_ID:17979	TAIR|gene:2148302 SPTR:Q9LTH7 symbol:AT5G59540.1 [GO:0016491 "oxidoreductase activity" evidence=ISS] Pfam:PF03171 InterPro:IPR000194 InterPro:IPR005123 PROSITE:PS00152 HSSP:Q96323 EMBL:AB025604 EMBL:AF424616 SPTR:Q9LTH7	4e-39
TC12090	99.2	Unclassified without homolog
chr2.CM0081.14	99.1.4.5522	GO_ID:49753							GLTR_ARATH	Coiledcoil;Glycoprotein;Glycosyltransferase;Golgistack;Membrane;Signal-anchor;Transferase;Transmembrane,Probable glycosyltransferase At3g02350 (EC 2.4.1.-).	1e-19	GO_ID:49753	TAIR|gene:2020637 SPTR:O04536 symbol:AT1G70090.1 [GO:0016757 "transferase activity, transferring glycosyl groups" evidence=ISS] [GO:0016051 "carbohydrate biosynthesis" evidence=ISS] [GO:0016758 "transferase activity, transferring hexosyl groups" evidence=ISS] InterPro:IPR002495 Pfam:PF01501 EMBL:AC002062 EMBL:AY063081 EMBL:AF370264 PIR:F96723 SPTR:O04536	5e-127
chr2.CM0081.14	99.1.3.1.21	EC 2.4.1.-							GLTR_ARATH	Coiledcoil;Glycoprotein;Glycosyltransferase;Golgistack;Membrane;Signal-anchor;Transferase;Transmembrane,Probable glycosyltransferase At3g02350 (EC 2.4.1.-).	1e-19	GO_ID:49753	TAIR|gene:2020637 SPTR:O04536 symbol:AT1G70090.1 [GO:0016757 "transferase activity, transferring glycosyl groups" evidence=ISS] [GO:0016051 "carbohydrate biosynthesis" evidence=ISS] [GO:0016758 "transferase activity, transferring hexosyl groups" evidence=ISS] InterPro:IPR002495 Pfam:PF01501 EMBL:AC002062 EMBL:AY063081 EMBL:AF370264 PIR:F96723 SPTR:O04536	5e-127
Ljwgs_070493.1	99.1.3.2.321	SNP33_ARATH							SNP33_ARATH	Cellcycle;Celldivision;Coiledcoil;Membrane;Multigenefamily;Proteintransport;Transport,SNAP25 homologous protein SNAP33 (AtSNAP33) (Synaptosomal-associated protein SNAP25-like 1) (SNAP-25-like protein 1) (Snap25a).	9e-49
Ljwgs_121975.1	99.1.4.5522	GO_ID:49753							QUA1_ARATH	Celladhesion;Cellwall;Coiledcoil;Glycoprotein;Glycosyltransferase;Golgistack;Membrane;Signal-anchor;Transferase;Transmembrane,Glycosyltransferase QUASIMODO1 (EC 2.4.1.-).	1e-17	GO_ID:49753	TAIR|gene:2020637 SPTR:O04536 symbol:AT1G70090.1 [GO:0016757 "transferase activity, transferring glycosyl groups" evidence=ISS] [GO:0016051 "carbohydrate biosynthesis" evidence=ISS] [GO:0016758 "transferase activity, transferring hexosyl groups" evidence=ISS] InterPro:IPR002495 Pfam:PF01501 EMBL:AC002062 EMBL:AY063081 EMBL:AF370264 PIR:F96723 SPTR:O04536	7e-104
Ljwgs_121975.1	99.1.3.1.21	EC 2.4.1.-							QUA1_ARATH	Celladhesion;Cellwall;Coiledcoil;Glycoprotein;Glycosyltransferase;Golgistack;Membrane;Signal-anchor;Transferase;Transmembrane,Glycosyltransferase QUASIMODO1 (EC 2.4.1.-).	1e-17	GO_ID:49753	TAIR|gene:2020637 SPTR:O04536 symbol:AT1G70090.1 [GO:0016757 "transferase activity, transferring glycosyl groups" evidence=ISS] [GO:0016051 "carbohydrate biosynthesis" evidence=ISS] [GO:0016758 "transferase activity, transferring hexosyl groups" evidence=ISS] InterPro:IPR002495 Pfam:PF01501 EMBL:AC002062 EMBL:AY063081 EMBL:AF370264 PIR:F96723 SPTR:O04536	7e-104
Ljwgs_052525.1	99.1.4.5522	GO_ID:49753										GO_ID:49753	TAIR|gene:2020637 SPTR:O04536 symbol:AT1G70090.1 [GO:0016757 "transferase activity, transferring glycosyl groups" evidence=ISS] [GO:0016051 "carbohydrate biosynthesis" evidence=ISS] [GO:0016758 "transferase activity, transferring hexosyl groups" evidence=ISS] InterPro:IPR002495 Pfam:PF01501 EMBL:AC002062 EMBL:AY063081 EMBL:AF370264 PIR:F96723 SPTR:O04536	4e-13
gi29966257	99.2	Unclassified without homolog
Ljwgs_043683.1	99.1.3.1.25	EC 6.3.2.-							PUB14_ARATH	3D-structure;Ligase;Repeat;Ublconjugationpathway,E3 ubiquitin ligase PUB14 (EC 6.3.2.-) (Prototypical U-box domain protein 14).	4e-29	GO_ID:55405	TAIR|gene:2075456 SPTR:Q9M8S5 symbol:AT3G02840.1 [GO:0005554 "molecular function unknown" evidence=ND] [GO:0042828 "response to pathogen" evidence=ISS] InterPro:IPR011989 GO:GO:0005488 EMBL:AC018363 EMBL:AK118550 EMBL:BT002533 EMBL:BT008474 SPTR:Q9M8S5	4e-68
Ljwgs_043683.1	99.1.4.3075	GO_ID:55405							PUB14_ARATH	3D-structure;Ligase;Repeat;Ublconjugationpathway,E3 ubiquitin ligase PUB14 (EC 6.3.2.-) (Prototypical U-box domain protein 14).	4e-29	GO_ID:55405	TAIR|gene:2075456 SPTR:Q9M8S5 symbol:AT3G02840.1 [GO:0005554 "molecular function unknown" evidence=ND] [GO:0042828 "response to pathogen" evidence=ISS] InterPro:IPR011989 GO:GO:0005488 EMBL:AC018363 EMBL:AK118550 EMBL:BT002533 EMBL:BT008474 SPTR:Q9M8S5	4e-68
chr6.TM1091.8	1.10.7.9	E1.14.13.21 flavonoid 3-monooxygenase [EC:1.14.13.21] [GO:0016711]	ath:At5g07990	F13G24.190; cytochrome P450 75A5 / flavonoid 3-monooxygenase / flavonoid 3-hydroxylase (F3H) (F35H) (TT7) [EC:1.14.13.21] [KO:K05280]	7e-58	BH0579	COG2124	6e-17	C83B1_ARATH	Heme;Iron;Membrane;Metal-binding;Monooxygenase;Multigenefamily;Oxidoreductase;Transmembrane,Cytochrome P450 83B1 (EC 1.14.-.-).	5e-85	GO_ID:16992	TAIR|gene:2054511 SPTR:Q8LPP9 symbol:AT2G30750.1 [GO:0019825 "oxygen binding" evidence=ISS] InterPro:IPR001128 Pfam:PF00067 InterPro:IPR002403 InterPro:IPR002401 PRINTS:PR00463 PRINTS:PR00385 PROSITE:PS00086 PRINTS:PR00465 EMBL:AY094484 EMBL:BT001046 SPTR:Q8LPP9	1e-62
chr6.TM1091.8	1.11.14.4	E1.14.-.- [EC:1.14.-.-] [COG:COG2124]	ath:At5g07990	F13G24.190; cytochrome P450 75A5 / flavonoid 3-monooxygenase / flavonoid 3-hydroxylase (F3H) (F35H) (TT7) [EC:1.14.13.21] [KO:K05280]	7e-58	BH0579	COG2124	6e-17	C83B1_ARATH	Heme;Iron;Membrane;Metal-binding;Monooxygenase;Multigenefamily;Oxidoreductase;Transmembrane,Cytochrome P450 83B1 (EC 1.14.-.-).	5e-85	GO_ID:16992	TAIR|gene:2054511 SPTR:Q8LPP9 symbol:AT2G30750.1 [GO:0019825 "oxygen binding" evidence=ISS] InterPro:IPR001128 Pfam:PF00067 InterPro:IPR002403 InterPro:IPR002401 PRINTS:PR00463 PRINTS:PR00385 PROSITE:PS00086 PRINTS:PR00465 EMBL:AY094484 EMBL:BT001046 SPTR:Q8LPP9	1e-62
chr6.TM1091.8	1.10.3.12	E1.14.-.- [EC:1.14.-.-] [COG:COG2124]	ath:At5g07990	F13G24.190; cytochrome P450 75A5 / flavonoid 3-monooxygenase / flavonoid 3-hydroxylase (F3H) (F35H) (TT7) [EC:1.14.13.21] [KO:K05280]	7e-58	BH0579	COG2124	6e-17	C83B1_ARATH	Heme;Iron;Membrane;Metal-binding;Monooxygenase;Multigenefamily;Oxidoreductase;Transmembrane,Cytochrome P450 83B1 (EC 1.14.-.-).	5e-85	GO_ID:16992	TAIR|gene:2054511 SPTR:Q8LPP9 symbol:AT2G30750.1 [GO:0019825 "oxygen binding" evidence=ISS] InterPro:IPR001128 Pfam:PF00067 InterPro:IPR002403 InterPro:IPR002401 PRINTS:PR00463 PRINTS:PR00385 PROSITE:PS00086 PRINTS:PR00465 EMBL:AY094484 EMBL:BT001046 SPTR:Q8LPP9	1e-62
chr6.TM1091.8	1.10.6.12	E1.14.-.- [EC:1.14.-.-] [COG:COG2124]	ath:At5g07990	F13G24.190; cytochrome P450 75A5 / flavonoid 3-monooxygenase / flavonoid 3-hydroxylase (F3H) (F35H) (TT7) [EC:1.14.13.21] [KO:K05280]	7e-58	BH0579	COG2124	6e-17	C83B1_ARATH	Heme;Iron;Membrane;Metal-binding;Monooxygenase;Multigenefamily;Oxidoreductase;Transmembrane,Cytochrome P450 83B1 (EC 1.14.-.-).	5e-85	GO_ID:16992	TAIR|gene:2054511 SPTR:Q8LPP9 symbol:AT2G30750.1 [GO:0019825 "oxygen binding" evidence=ISS] InterPro:IPR001128 Pfam:PF00067 InterPro:IPR002403 InterPro:IPR002401 PRINTS:PR00463 PRINTS:PR00385 PROSITE:PS00086 PRINTS:PR00465 EMBL:AY094484 EMBL:BT001046 SPTR:Q8LPP9	1e-62
chr6.TM1091.8	1.3.3.23	E1.14.14.1 unspecific monooxygenase [EC:1.14.14.1] [COG:COG2124] [GO:0050381]	ath:At5g07990	F13G24.190; cytochrome P450 75A5 / flavonoid 3-monooxygenase / flavonoid 3-hydroxylase (F3H) (F35H) (TT7) [EC:1.14.13.21] [KO:K05280]	7e-58	BH0579	COG2124	6e-17	C83B1_ARATH	Heme;Iron;Membrane;Metal-binding;Monooxygenase;Multigenefamily;Oxidoreductase;Transmembrane,Cytochrome P450 83B1 (EC 1.14.-.-).	5e-85	GO_ID:16992	TAIR|gene:2054511 SPTR:Q8LPP9 symbol:AT2G30750.1 [GO:0019825 "oxygen binding" evidence=ISS] InterPro:IPR001128 Pfam:PF00067 InterPro:IPR002403 InterPro:IPR002401 PRINTS:PR00463 PRINTS:PR00385 PROSITE:PS00086 PRINTS:PR00465 EMBL:AY094484 EMBL:BT001046 SPTR:Q8LPP9	1e-62
chr6.TM1091.8	1.5.14.29	E1.14.14.1 unspecific monooxygenase [EC:1.14.14.1] [COG:COG2124] [GO:0050381]	ath:At5g07990	F13G24.190; cytochrome P450 75A5 / flavonoid 3-monooxygenase / flavonoid 3-hydroxylase (F3H) (F35H) (TT7) [EC:1.14.13.21] [KO:K05280]	7e-58	BH0579	COG2124	6e-17	C83B1_ARATH	Heme;Iron;Membrane;Metal-binding;Monooxygenase;Multigenefamily;Oxidoreductase;Transmembrane,Cytochrome P450 83B1 (EC 1.14.-.-).	5e-85	GO_ID:16992	TAIR|gene:2054511 SPTR:Q8LPP9 symbol:AT2G30750.1 [GO:0019825 "oxygen binding" evidence=ISS] InterPro:IPR001128 Pfam:PF00067 InterPro:IPR002403 InterPro:IPR002401 PRINTS:PR00463 PRINTS:PR00385 PROSITE:PS00086 PRINTS:PR00465 EMBL:AY094484 EMBL:BT001046 SPTR:Q8LPP9	1e-62
chr6.TM1091.8	1.1.7.13	E1.14.-.- [EC:1.14.-.-] [COG:COG2124]	ath:At5g07990	F13G24.190; cytochrome P450 75A5 / flavonoid 3-monooxygenase / flavonoid 3-hydroxylase (F3H) (F35H) (TT7) [EC:1.14.13.21] [KO:K05280]	7e-58	BH0579	COG2124	6e-17	C83B1_ARATH	Heme;Iron;Membrane;Metal-binding;Monooxygenase;Multigenefamily;Oxidoreductase;Transmembrane,Cytochrome P450 83B1 (EC 1.14.-.-).	5e-85	GO_ID:16992	TAIR|gene:2054511 SPTR:Q8LPP9 symbol:AT2G30750.1 [GO:0019825 "oxygen binding" evidence=ISS] InterPro:IPR001128 Pfam:PF00067 InterPro:IPR002403 InterPro:IPR002401 PRINTS:PR00463 PRINTS:PR00385 PROSITE:PS00086 PRINTS:PR00465 EMBL:AY094484 EMBL:BT001046 SPTR:Q8LPP9	1e-62
chr6.TM1091.8	1.11.4.6	E1.14.-.- [EC:1.14.-.-] [COG:COG2124]	ath:At5g07990	F13G24.190; cytochrome P450 75A5 / flavonoid 3-monooxygenase / flavonoid 3-hydroxylase (F3H) (F35H) (TT7) [EC:1.14.13.21] [KO:K05280]	7e-58	BH0579	COG2124	6e-17	C83B1_ARATH	Heme;Iron;Membrane;Metal-binding;Monooxygenase;Multigenefamily;Oxidoreductase;Transmembrane,Cytochrome P450 83B1 (EC 1.14.-.-).	5e-85	GO_ID:16992	TAIR|gene:2054511 SPTR:Q8LPP9 symbol:AT2G30750.1 [GO:0019825 "oxygen binding" evidence=ISS] InterPro:IPR001128 Pfam:PF00067 InterPro:IPR002403 InterPro:IPR002401 PRINTS:PR00463 PRINTS:PR00385 PROSITE:PS00086 PRINTS:PR00465 EMBL:AY094484 EMBL:BT001046 SPTR:Q8LPP9	1e-62
chr6.TM1091.8	1.11.4.2	E1.14.14.1 unspecific monooxygenase [EC:1.14.14.1] [COG:COG2124] [GO:0050381]	ath:At5g07990	F13G24.190; cytochrome P450 75A5 / flavonoid 3-monooxygenase / flavonoid 3-hydroxylase (F3H) (F35H) (TT7) [EC:1.14.13.21] [KO:K05280]	7e-58	BH0579	COG2124	6e-17	C83B1_ARATH	Heme;Iron;Membrane;Metal-binding;Monooxygenase;Multigenefamily;Oxidoreductase;Transmembrane,Cytochrome P450 83B1 (EC 1.14.-.-).	5e-85	GO_ID:16992	TAIR|gene:2054511 SPTR:Q8LPP9 symbol:AT2G30750.1 [GO:0019825 "oxygen binding" evidence=ISS] InterPro:IPR001128 Pfam:PF00067 InterPro:IPR002403 InterPro:IPR002401 PRINTS:PR00463 PRINTS:PR00385 PROSITE:PS00086 PRINTS:PR00465 EMBL:AY094484 EMBL:BT001046 SPTR:Q8LPP9	1e-62
chr3.CM0127.55	99.1.3.2.3100	RPP13_ARATH							RPP13_ARATH	ATP-binding;Coiledcoil;Hypersensitiveresponse;Leucine-richrepeat;Nucleotide-binding;Plantdefense;Repeat,Disease resistance protein RPP13 (Resistance to Peronospora parasitica protein 13).	3e-67	GO_ID:48850	TAIR|gene:2176485 SPTR:Q8W4J9 symbol:AT5G43470.1 [GO:0006952 "defense response" evidence=ISS] Pfam:PF00560 InterPro:IPR001611 InterPro:IPR002182 InterPro:IPR000767 PRINTS:PR00364 Pfam:PF00931 EMBL:AB025638 EMBL:AF089710 EMBL:AF089711 EMBL:AF234174 EMBL:AK118862 EMBL:AY062514 SPTR:Q8W4J9	5e-62
chr3.CM0127.55	99.1.4.3493	GO_ID:48850							RPP13_ARATH	ATP-binding;Coiledcoil;Hypersensitiveresponse;Leucine-richrepeat;Nucleotide-binding;Plantdefense;Repeat,Disease resistance protein RPP13 (Resistance to Peronospora parasitica protein 13).	3e-67	GO_ID:48850	TAIR|gene:2176485 SPTR:Q8W4J9 symbol:AT5G43470.1 [GO:0006952 "defense response" evidence=ISS] Pfam:PF00560 InterPro:IPR001611 InterPro:IPR002182 InterPro:IPR000767 PRINTS:PR00364 Pfam:PF00931 EMBL:AB025638 EMBL:AF089710 EMBL:AF089711 EMBL:AF234174 EMBL:AK118862 EMBL:AY062514 SPTR:Q8W4J9	5e-62
chr3.TM1587.7	99.1.4.5956	GO_ID:27729										GO_ID:27729	TAIR|gene:2085724 SPTR:O48915 symbol:AT3G20600.1 [GO:0004871 "signal transducer activity" evidence=TAS] [GO:0005886 "plasma membrane" evidence=TAS] [GO:0006952 "defense response" evidence=TAS] InterPro:IPR010847 Pfam:PF07320 EMBL:AP000410 EMBL:AF021346 EMBL:BT002004 EMBL:BT006267 SPTR:O48915	1e-35
Ljwgs_088259.3	99.1.4.4771	GO_ID:770										GO_ID:770	TAIR|gene:2146041 SPTR:Q9LFT3 symbol:AT5G15870.1 [GO:0000004 "biological process unknown" evidence=ND] [GO:0016798 "hydrolase activity, acting on glycosyl bonds" evidence=ISS] Pfam:PF03639 InterPro:IPR005200 EMBL:AL391145 PIR:T51370 SPTR:Q9LFT3	1e-55
Ljwgs_008464.1	1.9.11.16	E6.2.1.26, menE O-succinylbenzoic acid--CoA ligase [EC:6.2.1.26] [COG:COG0318] [GO:0008756]	bur:Bcep18194_B1724	AMP-dependent synthetase and ligase [EC:6.2.1.26] [KO:K01911]	1e-58	PA4198	COG0318	4e-63	MENE_BACC1	Completeproteome;Ligase;Menaquinonebiosynthesis,2-succinylbenzoate--CoA ligase (EC 6.2.1.26) (OSB-CoA synthetase) (o- succinylbenzoyl-CoA synthetase).	4e-32	GO_ID:42412	TIGR_CMR|BA3690 SPTR:Q81Y67 symbol:BA3690 "medium-chain-fatty-acid--CoA ligase" [GO:0003996 "acyl-CoA ligase activity" evidence=ISS] [GO:0006631 "fatty acid metabolism" evidence=ISS] InterPro:IPR000873 Pfam:PF00501 GO:GO:0008152 PRINTS:PR00154 HSSP:P08659 EMBL:AE017334 EMBL:AE017225 EMBL:AE017035 TIGR:BA3690 TIGR:GBAA3690 SPTR:Q81Y67	2e-33
Ljwgs_008464.1	1.3.3.11	E6.2.1.3, fadD long-chain fatty-acid-CoA ligase [EC:6.2.1.3] [COG:COG0318 COG1022] [GO:0004467]	bur:Bcep18194_B1724	AMP-dependent synthetase and ligase [EC:6.2.1.26] [KO:K01911]	1e-58	PA4198	COG0318	4e-63	MENE_BACC1	Completeproteome;Ligase;Menaquinonebiosynthesis,2-succinylbenzoate--CoA ligase (EC 6.2.1.26) (OSB-CoA synthetase) (o- succinylbenzoyl-CoA synthetase).	4e-32	GO_ID:42412	TIGR_CMR|BA3690 SPTR:Q81Y67 symbol:BA3690 "medium-chain-fatty-acid--CoA ligase" [GO:0003996 "acyl-CoA ligase activity" evidence=ISS] [GO:0006631 "fatty acid metabolism" evidence=ISS] InterPro:IPR000873 Pfam:PF00501 GO:GO:0008152 PRINTS:PR00154 HSSP:P08659 EMBL:AE017334 EMBL:AE017225 EMBL:AE017035 TIGR:BA3690 TIGR:GBAA3690 SPTR:Q81Y67	2e-33
Ljwgs_008464.1	3.2.12.19	E6.2.1.3, fadD long-chain fatty-acid-CoA ligase [EC:6.2.1.3] [COG:COG0318 COG1022] [GO:0004467]	bur:Bcep18194_B1724	AMP-dependent synthetase and ligase [EC:6.2.1.26] [KO:K01911]	1e-58	PA4198	COG0318	4e-63	MENE_BACC1	Completeproteome;Ligase;Menaquinonebiosynthesis,2-succinylbenzoate--CoA ligase (EC 6.2.1.26) (OSB-CoA synthetase) (o- succinylbenzoyl-CoA synthetase).	4e-32	GO_ID:42412	TIGR_CMR|BA3690 SPTR:Q81Y67 symbol:BA3690 "medium-chain-fatty-acid--CoA ligase" [GO:0003996 "acyl-CoA ligase activity" evidence=ISS] [GO:0006631 "fatty acid metabolism" evidence=ISS] InterPro:IPR000873 Pfam:PF00501 GO:GO:0008152 PRINTS:PR00154 HSSP:P08659 EMBL:AE017334 EMBL:AE017225 EMBL:AE017035 TIGR:BA3690 TIGR:GBAA3690 SPTR:Q81Y67	2e-33
Ljwgs_036851.1	99.2	Unclassified without homolog
TC10668	99.2	Unclassified without homolog
chr4.CM0073.108.1	1.1.8.57	E3.2.1.4 endoglucanase [EC:3.2.1.4] [COG:COG3405] [GO:0008810]	ath:At4g39010	F19H22.110; glycosyl hydrolase family 9 protein [EC:3.2.1.4] [KO:K01179]	2e-53				GUN1_PERAE	Carbohydratemetabolism;Cellulosedegradation;Fruitripening;Glycoprotein;Glycosidase;Hydrolase;Multigenefamily;Polysaccharidedegradation;Signal,Endoglucanase 1 precursor (EC 3.2.1.4) (Endo-1,4-beta-glucanase) (Abscission cellulase 1).	7e-53	GO_ID:45924	TAIR|gene:2033599 SPTR:Q9CAC1 symbol:AT1G70710.1 [GO:0004553 "hydrolase activity, hydrolyzing O-glycosyl compounds" evidence=ISS] InterPro:IPR001701 Pfam:PF00759 PROSITE:PS00592 PROSITE:PS00698 HSSP:O77044 EMBL:AC011663 EMBL:AY048283 EMBL:AY074552 PIR:E96731 SPTR:Q9CAC1	1e-78
chr2.CM1150.39	99.1.3.2.1059	ZFP5_ARATH							ZFP5_ARATH	Metal-binding;Zinc;Zinc-finger,Zinc finger protein 5.	2e-20	GO_ID:1398	TAIR|gene:2194598 SPTR:Q39264 symbol:AT1G10480.1 [GO:0003700 "transcription factor activity" evidence=ISS] [GO:0045449 "regulation of transcription" evidence=TAS] [GO:0003676 "nucleic acid binding" evidence=ISS] [GO:0008270 "zinc ion binding" evidence=ISS] InterPro:IPR007087 Prosite:PS00028 Pfam:PF00096 SMART:SM00355 PROSITE:PS50157 EMBL:AC007067 EMBL:L39648 PIR:S55885 TRANSFAC:T03966 SPTR:Q39264	8e-21
chr2.CM1150.39	99.1.4.4543	GO_ID:1398							ZFP5_ARATH	Metal-binding;Zinc;Zinc-finger,Zinc finger protein 5.	2e-20	GO_ID:1398	TAIR|gene:2194598 SPTR:Q39264 symbol:AT1G10480.1 [GO:0003700 "transcription factor activity" evidence=ISS] [GO:0045449 "regulation of transcription" evidence=TAS] [GO:0003676 "nucleic acid binding" evidence=ISS] [GO:0008270 "zinc ion binding" evidence=ISS] InterPro:IPR007087 Prosite:PS00028 Pfam:PF00096 SMART:SM00355 PROSITE:PS50157 EMBL:AC007067 EMBL:L39648 PIR:S55885 TRANSFAC:T03966 SPTR:Q39264	8e-21
Ljwgs_028439.0.2	1.2.1.1.1.30	ND2 NADH dehydrogenase I subunit 2	ath:nad2_cds	NADH dehydrogenase subunit 2 [EC:1.6.99.3] [KO:K03879]	5e-16				NU2M_OENBE	Membrane;Mitochondrion;NAD;Oxidoreductase;RNAediting;Transmembrane;Ubiquinone,NADH-ubiquinone oxidoreductase chain 2 (EC 1.6.5.3) (NADH dehydrogenase subunit 2).	2e-11
Ljwgs_028439.0.2	1.9.11.19	E1.6.5.3 NADH dehydrogenase [EC:1.6.5.3] [GO:0008137]	ath:nad2_cds	NADH dehydrogenase subunit 2 [EC:1.6.99.3] [KO:K03879]	5e-16				NU2M_OENBE	Membrane;Mitochondrion;NAD;Oxidoreductase;RNAediting;Transmembrane;Ubiquinone,NADH-ubiquinone oxidoreductase chain 2 (EC 1.6.5.3) (NADH dehydrogenase subunit 2).	2e-11
Ljwgs_043181.1	99.2	Unclassified without homolog
Ljwgs_116930.1	99.2	Unclassified without homolog
chr3.CM0112.28	2.1.4.8	CSPA cold shock protein (beta-ribbon, CspA family) [COG:COG1278]	tpv:TP03_0570	cold shock protein, putative [KO:K03704]	6e-17	NMB0838	COG1278	5e-15	GRP2_NICSY	Metal-binding;Repeat;RNA-binding;Zinc;Zinc-finger,Glycine-rich protein 2.	3e-27	GO_ID:22812	TAIR|gene:3440208 SPTR:Q41188 symbol:AT4G38680.1 [GO:0003676 "nucleic acid binding" evidence=ISS] InterPro:IPR001878 InterPro:IPR011129 InterPro:IPR002059 Pfam:PF00098 Pfam:PF00313 Prosite:PS00352 PRINTS:PR00939 SMART:SM00343 PROSITE:PS50158 PRINTS:PR00050 ProDom:PD000621 SMART:SM00357 HSSP:O54310 EMBL:AL161593 EMBL:AL035540 EMBL:S47408 EMBL:AY040049 EMBL:AF360202 EMBL:AF385696 EMBL:AY133591 PIR:…	5e-23
Ljwgs_126726.0.1	99.1.3.2.3761	VMP_CERV							VMP_CERV	DNA-binding;Transport;Viralmovementprotein,Movement protein (Cell-to-cell transport protein).	3e-12
TM0858.59	99.1.3.2.1517	SPL11_ORYSA							SPL11_ORYSA	Repeat;Ublconjugationpathway,Spotted leaf protein 11 (Spotted leaf11) (Cell death-related protein SPL11).	3e-23	GO_ID:55405	TAIR|gene:2075456 SPTR:Q9M8S5 symbol:AT3G02840.1 [GO:0005554 "molecular function unknown" evidence=ND] [GO:0042828 "response to pathogen" evidence=ISS] InterPro:IPR011989 GO:GO:0005488 EMBL:AC018363 EMBL:AK118550 EMBL:BT002533 EMBL:BT008474 SPTR:Q9M8S5	8e-52
TM0858.59	99.1.4.3075	GO_ID:55405							SPL11_ORYSA	Repeat;Ublconjugationpathway,Spotted leaf protein 11 (Spotted leaf11) (Cell death-related protein SPL11).	3e-23	GO_ID:55405	TAIR|gene:2075456 SPTR:Q9M8S5 symbol:AT3G02840.1 [GO:0005554 "molecular function unknown" evidence=ND] [GO:0042828 "response to pathogen" evidence=ISS] InterPro:IPR011989 GO:GO:0005488 EMBL:AC018363 EMBL:AK118550 EMBL:BT002533 EMBL:BT008474 SPTR:Q9M8S5	8e-52
Ljwgs_060196.1	99.2	Unclassified without homolog
Ljwgs_000054.1	1.2.1.1.1.4	NUOD, nouD NADH dehydrogenase I chain D [COG:COG0649]	ath:nad7	NADH dehydrogenase subunit 7 [EC:1.6.99.3] [KO:K03935]	1e-19	XF0308	COG0649	5e-14	NUCM_NICSY	Mitochondrion;NAD;Oxidoreductase;Ubiquinone,NADH-ubiquinone oxidoreductase 49 kDa subunit (EC 1.6.5.3) (EC 1.6.99.3) (NADH dehydrogenase subunit 7).	7e-21	GO_ID:30281	TIGR_CMR|CBU1445 SPTR:Q83BQ8 symbol:CBU1445 "NADH dehydrogenase I, D subunit" [GO:0006120 "mitochondrial electron transport, NADH to ubiquinone" evidence=ISS] [GO:0008137 "NADH dehydrogenase (ubiquinone) activity" evidence=ISS] InterPro:IPR001135 Pfam:PF00346 InterPro:IPR010219 TIGRFAMs:TIGR01962 PROSITE:PS00535 EMBL:AE016964 TIGR:CBU1445 SPTR:Q83BQ8	2e-12
Ljwgs_000054.1	1.2.1.1.1.22	NDHH NADH dehydrogenase I subunit 7 [COG:COG0649]	ath:nad7	NADH dehydrogenase subunit 7 [EC:1.6.99.3] [KO:K03935]	1e-19	XF0308	COG0649	5e-14	NUCM_NICSY	Mitochondrion;NAD;Oxidoreductase;Ubiquinone,NADH-ubiquinone oxidoreductase 49 kDa subunit (EC 1.6.5.3) (EC 1.6.99.3) (NADH dehydrogenase subunit 7).	7e-21	GO_ID:30281	TIGR_CMR|CBU1445 SPTR:Q83BQ8 symbol:CBU1445 "NADH dehydrogenase I, D subunit" [GO:0006120 "mitochondrial electron transport, NADH to ubiquinone" evidence=ISS] [GO:0008137 "NADH dehydrogenase (ubiquinone) activity" evidence=ISS] InterPro:IPR001135 Pfam:PF00346 InterPro:IPR010219 TIGRFAMs:TIGR01962 PROSITE:PS00535 EMBL:AE016964 TIGR:CBU1445 SPTR:Q83BQ8	2e-12
Ljwgs_000054.1	1.9.11.19.4	NUOD, nouD NADH dehydrogenase I chain D [COG:COG0649]	ath:nad7	NADH dehydrogenase subunit 7 [EC:1.6.99.3] [KO:K03935]	1e-19	XF0308	COG0649	5e-14	NUCM_NICSY	Mitochondrion;NAD;Oxidoreductase;Ubiquinone,NADH-ubiquinone oxidoreductase 49 kDa subunit (EC 1.6.5.3) (EC 1.6.99.3) (NADH dehydrogenase subunit 7).	7e-21	GO_ID:30281	TIGR_CMR|CBU1445 SPTR:Q83BQ8 symbol:CBU1445 "NADH dehydrogenase I, D subunit" [GO:0006120 "mitochondrial electron transport, NADH to ubiquinone" evidence=ISS] [GO:0008137 "NADH dehydrogenase (ubiquinone) activity" evidence=ISS] InterPro:IPR001135 Pfam:PF00346 InterPro:IPR010219 TIGRFAMs:TIGR01962 PROSITE:PS00535 EMBL:AE016964 TIGR:CBU1445 SPTR:Q83BQ8	2e-12
Ljwgs_000054.1	1.2.1.1.3.2	NDUFS2 NADH dehydrogenase (ubiquinone) Fe-S protein 2	ath:nad7	NADH dehydrogenase subunit 7 [EC:1.6.99.3] [KO:K03935]	1e-19	XF0308	COG0649	5e-14	NUCM_NICSY	Mitochondrion;NAD;Oxidoreductase;Ubiquinone,NADH-ubiquinone oxidoreductase 49 kDa subunit (EC 1.6.5.3) (EC 1.6.99.3) (NADH dehydrogenase subunit 7).	7e-21	GO_ID:30281	TIGR_CMR|CBU1445 SPTR:Q83BQ8 symbol:CBU1445 "NADH dehydrogenase I, D subunit" [GO:0006120 "mitochondrial electron transport, NADH to ubiquinone" evidence=ISS] [GO:0008137 "NADH dehydrogenase (ubiquinone) activity" evidence=ISS] InterPro:IPR001135 Pfam:PF00346 InterPro:IPR010219 TIGRFAMs:TIGR01962 PROSITE:PS00535 EMBL:AE016964 TIGR:CBU1445 SPTR:Q83BQ8	2e-12
Ljwgs_048344.2	99.2	Unclassified without homolog
Ljwgs_040111.1	99.1.4.1291	GO_ID:38084										GO_ID:38084	TAIR|gene:2201910 SPTR:O80596 symbol:AT1G10050.1 [GO:0008372 "cellular component unknown" evidence=ND] [GO:0004553 "hydrolase activity, hydrolyzing O-glycosyl compounds" evidence=ISS] InterPro:IPR001000 Prosite:PS00591 EMBL:AC004122 PIR:T00624 InterPro:IPR003305 Pfam:PF02018 Pfam:PF00331 PRINTS:PR00134 SMART:SM00633 SPTR:O80596	6e-22
TC19862	99.2	Unclassified without homolog
gi45400332	99.2	Unclassified without homolog
Ljwgs_082303.1	1.11.14.4	E1.14.-.- [EC:1.14.-.-] [COG:COG2124]	mmu:337924	Cyp3a44; cytochrome P450, family 3, subfamily a, polypeptide 44 [EC:1.14.14.1] [KO:K07424]	9e-30	Cj1411c	COG2124	1e-28	C72A1_CATRO	Alkaloidmetabolism;Heme;Iron;Membrane;Metal-binding;Monooxygenase;NADP;Oxidoreductase;Transmembrane;Vacuole,Cytochrome P450 72A1 (EC 1.3.3.9) (CYPLXXII) (Secologanin synthase) (SLS).	7e-83	GO_ID:31832	TAIR|gene:2089620 SPTR:Q9LUC6 symbol:AT3G14680.1 [GO:0019825 "oxygen binding" evidence=ISS] InterPro:IPR001128 Pfam:PF00067 InterPro:IPR002403 InterPro:IPR002401 PRINTS:PR00463 PRINTS:PR00385 PRINTS:PR00465 HSSP:P14779 EMBL:AB023038 EMBL:AF367347 EMBL:BT001008 SPTR:Q9LUC6	6e-89
Ljwgs_082303.1	1.10.3.12	E1.14.-.- [EC:1.14.-.-] [COG:COG2124]	mmu:337924	Cyp3a44; cytochrome P450, family 3, subfamily a, polypeptide 44 [EC:1.14.14.1] [KO:K07424]	9e-30	Cj1411c	COG2124	1e-28	C72A1_CATRO	Alkaloidmetabolism;Heme;Iron;Membrane;Metal-binding;Monooxygenase;NADP;Oxidoreductase;Transmembrane;Vacuole,Cytochrome P450 72A1 (EC 1.3.3.9) (CYPLXXII) (Secologanin synthase) (SLS).	7e-83	GO_ID:31832	TAIR|gene:2089620 SPTR:Q9LUC6 symbol:AT3G14680.1 [GO:0019825 "oxygen binding" evidence=ISS] InterPro:IPR001128 Pfam:PF00067 InterPro:IPR002403 InterPro:IPR002401 PRINTS:PR00463 PRINTS:PR00385 PRINTS:PR00465 HSSP:P14779 EMBL:AB023038 EMBL:AF367347 EMBL:BT001008 SPTR:Q9LUC6	6e-89
Ljwgs_082303.1	1.10.6.12	E1.14.-.- [EC:1.14.-.-] [COG:COG2124]	mmu:337924	Cyp3a44; cytochrome P450, family 3, subfamily a, polypeptide 44 [EC:1.14.14.1] [KO:K07424]	9e-30	Cj1411c	COG2124	1e-28	C72A1_CATRO	Alkaloidmetabolism;Heme;Iron;Membrane;Metal-binding;Monooxygenase;NADP;Oxidoreductase;Transmembrane;Vacuole,Cytochrome P450 72A1 (EC 1.3.3.9) (CYPLXXII) (Secologanin synthase) (SLS).	7e-83	GO_ID:31832	TAIR|gene:2089620 SPTR:Q9LUC6 symbol:AT3G14680.1 [GO:0019825 "oxygen binding" evidence=ISS] InterPro:IPR001128 Pfam:PF00067 InterPro:IPR002403 InterPro:IPR002401 PRINTS:PR00463 PRINTS:PR00385 PRINTS:PR00465 HSSP:P14779 EMBL:AB023038 EMBL:AF367347 EMBL:BT001008 SPTR:Q9LUC6	6e-89
Ljwgs_082303.1	1.3.12.20	CYP3A cytochrome P450, family 3, subfamily A	mmu:337924	Cyp3a44; cytochrome P450, family 3, subfamily a, polypeptide 44 [EC:1.14.14.1] [KO:K07424]	9e-30	Cj1411c	COG2124	1e-28	C72A1_CATRO	Alkaloidmetabolism;Heme;Iron;Membrane;Metal-binding;Monooxygenase;NADP;Oxidoreductase;Transmembrane;Vacuole,Cytochrome P450 72A1 (EC 1.3.3.9) (CYPLXXII) (Secologanin synthase) (SLS).	7e-83	GO_ID:31832	TAIR|gene:2089620 SPTR:Q9LUC6 symbol:AT3G14680.1 [GO:0019825 "oxygen binding" evidence=ISS] InterPro:IPR001128 Pfam:PF00067 InterPro:IPR002403 InterPro:IPR002401 PRINTS:PR00463 PRINTS:PR00385 PRINTS:PR00465 HSSP:P14779 EMBL:AB023038 EMBL:AF367347 EMBL:BT001008 SPTR:Q9LUC6	6e-89
Ljwgs_082303.1	1.3.3.23	E1.14.14.1 unspecific monooxygenase [EC:1.14.14.1] [COG:COG2124] [GO:0050381]	mmu:337924	Cyp3a44; cytochrome P450, family 3, subfamily a, polypeptide 44 [EC:1.14.14.1] [KO:K07424]	9e-30	Cj1411c	COG2124	1e-28	C72A1_CATRO	Alkaloidmetabolism;Heme;Iron;Membrane;Metal-binding;Monooxygenase;NADP;Oxidoreductase;Transmembrane;Vacuole,Cytochrome P450 72A1 (EC 1.3.3.9) (CYPLXXII) (Secologanin synthase) (SLS).	7e-83	GO_ID:31832	TAIR|gene:2089620 SPTR:Q9LUC6 symbol:AT3G14680.1 [GO:0019825 "oxygen binding" evidence=ISS] InterPro:IPR001128 Pfam:PF00067 InterPro:IPR002403 InterPro:IPR002401 PRINTS:PR00463 PRINTS:PR00385 PRINTS:PR00465 HSSP:P14779 EMBL:AB023038 EMBL:AF367347 EMBL:BT001008 SPTR:Q9LUC6	6e-89
Ljwgs_082303.1	1.5.14.29	E1.14.14.1 unspecific monooxygenase [EC:1.14.14.1] [COG:COG2124] [GO:0050381]	mmu:337924	Cyp3a44; cytochrome P450, family 3, subfamily a, polypeptide 44 [EC:1.14.14.1] [KO:K07424]	9e-30	Cj1411c	COG2124	1e-28	C72A1_CATRO	Alkaloidmetabolism;Heme;Iron;Membrane;Metal-binding;Monooxygenase;NADP;Oxidoreductase;Transmembrane;Vacuole,Cytochrome P450 72A1 (EC 1.3.3.9) (CYPLXXII) (Secologanin synthase) (SLS).	7e-83	GO_ID:31832	TAIR|gene:2089620 SPTR:Q9LUC6 symbol:AT3G14680.1 [GO:0019825 "oxygen binding" evidence=ISS] InterPro:IPR001128 Pfam:PF00067 InterPro:IPR002403 InterPro:IPR002401 PRINTS:PR00463 PRINTS:PR00385 PRINTS:PR00465 HSSP:P14779 EMBL:AB023038 EMBL:AF367347 EMBL:BT001008 SPTR:Q9LUC6	6e-89
Ljwgs_082303.1	1.1.7.13	E1.14.-.- [EC:1.14.-.-] [COG:COG2124]	mmu:337924	Cyp3a44; cytochrome P450, family 3, subfamily a, polypeptide 44 [EC:1.14.14.1] [KO:K07424]	9e-30	Cj1411c	COG2124	1e-28	C72A1_CATRO	Alkaloidmetabolism;Heme;Iron;Membrane;Metal-binding;Monooxygenase;NADP;Oxidoreductase;Transmembrane;Vacuole,Cytochrome P450 72A1 (EC 1.3.3.9) (CYPLXXII) (Secologanin synthase) (SLS).	7e-83	GO_ID:31832	TAIR|gene:2089620 SPTR:Q9LUC6 symbol:AT3G14680.1 [GO:0019825 "oxygen binding" evidence=ISS] InterPro:IPR001128 Pfam:PF00067 InterPro:IPR002403 InterPro:IPR002401 PRINTS:PR00463 PRINTS:PR00385 PRINTS:PR00465 HSSP:P14779 EMBL:AB023038 EMBL:AF367347 EMBL:BT001008 SPTR:Q9LUC6	6e-89
Ljwgs_082303.1	1.11.4.3	CYP3A cytochrome P450, family 3, subfamily A	mmu:337924	Cyp3a44; cytochrome P450, family 3, subfamily a, polypeptide 44 [EC:1.14.14.1] [KO:K07424]	9e-30	Cj1411c	COG2124	1e-28	C72A1_CATRO	Alkaloidmetabolism;Heme;Iron;Membrane;Metal-binding;Monooxygenase;NADP;Oxidoreductase;Transmembrane;Vacuole,Cytochrome P450 72A1 (EC 1.3.3.9) (CYPLXXII) (Secologanin synthase) (SLS).	7e-83	GO_ID:31832	TAIR|gene:2089620 SPTR:Q9LUC6 symbol:AT3G14680.1 [GO:0019825 "oxygen binding" evidence=ISS] InterPro:IPR001128 Pfam:PF00067 InterPro:IPR002403 InterPro:IPR002401 PRINTS:PR00463 PRINTS:PR00385 PRINTS:PR00465 HSSP:P14779 EMBL:AB023038 EMBL:AF367347 EMBL:BT001008 SPTR:Q9LUC6	6e-89
Ljwgs_082303.1	1.11.4.6	E1.14.-.- [EC:1.14.-.-] [COG:COG2124]	mmu:337924	Cyp3a44; cytochrome P450, family 3, subfamily a, polypeptide 44 [EC:1.14.14.1] [KO:K07424]	9e-30	Cj1411c	COG2124	1e-28	C72A1_CATRO	Alkaloidmetabolism;Heme;Iron;Membrane;Metal-binding;Monooxygenase;NADP;Oxidoreductase;Transmembrane;Vacuole,Cytochrome P450 72A1 (EC 1.3.3.9) (CYPLXXII) (Secologanin synthase) (SLS).	7e-83	GO_ID:31832	TAIR|gene:2089620 SPTR:Q9LUC6 symbol:AT3G14680.1 [GO:0019825 "oxygen binding" evidence=ISS] InterPro:IPR001128 Pfam:PF00067 InterPro:IPR002403 InterPro:IPR002401 PRINTS:PR00463 PRINTS:PR00385 PRINTS:PR00465 HSSP:P14779 EMBL:AB023038 EMBL:AF367347 EMBL:BT001008 SPTR:Q9LUC6	6e-89
Ljwgs_082303.1	1.11.4.2	E1.14.14.1 unspecific monooxygenase [EC:1.14.14.1] [COG:COG2124] [GO:0050381]	mmu:337924	Cyp3a44; cytochrome P450, family 3, subfamily a, polypeptide 44 [EC:1.14.14.1] [KO:K07424]	9e-30	Cj1411c	COG2124	1e-28	C72A1_CATRO	Alkaloidmetabolism;Heme;Iron;Membrane;Metal-binding;Monooxygenase;NADP;Oxidoreductase;Transmembrane;Vacuole,Cytochrome P450 72A1 (EC 1.3.3.9) (CYPLXXII) (Secologanin synthase) (SLS).	7e-83	GO_ID:31832	TAIR|gene:2089620 SPTR:Q9LUC6 symbol:AT3G14680.1 [GO:0019825 "oxygen binding" evidence=ISS] InterPro:IPR001128 Pfam:PF00067 InterPro:IPR002403 InterPro:IPR002401 PRINTS:PR00463 PRINTS:PR00385 PRINTS:PR00465 HSSP:P14779 EMBL:AB023038 EMBL:AF367347 EMBL:BT001008 SPTR:Q9LUC6	6e-89
TC13798	99.2	Unclassified without homolog
chr3.TM0568.17	1.6.5.4.2	BGLB beta-glucosidase [COG:COG2723]	ath:At5g42260	K5J14.7; glycosyl hydrolase family 1 [EC:3.2.1.21] [KO:K01188]	9e-153	BH1923	COG2723	3e-79	BGLS_TRIRP	Directproteinsequencing;Glycoprotein;Glycosidase;Hydrolase;Signal,Non-cyanogenic beta-glucosidase precursor (EC 3.2.1.21).	9e-168	GO_ID:12563	TAIR|gene:2157631 SPTR:Q9FH03 symbol:AT5G42260.1 [GO:0004553 "hydrolase activity, hydrolyzing O-glycosyl compounds" evidence=ISS] InterPro:IPR001360 Pfam:PF00232 PRINTS:PR00131 PROSITE:PS00653 HSSP:P26205 EMBL:AB023032 SPTR:Q9FH03	2e-153
chr3.TM0568.17	1.1.6.26	E3.2.1.85, lacG 6-phospho-beta-galactosidase [EC:3.2.1.85] [COG:COG2723]	ath:At5g42260	K5J14.7; glycosyl hydrolase family 1 [EC:3.2.1.21] [KO:K01188]	9e-153	BH1923	COG2723	3e-79	BGLS_TRIRP	Directproteinsequencing;Glycoprotein;Glycosidase;Hydrolase;Signal,Non-cyanogenic beta-glucosidase precursor (EC 3.2.1.21).	9e-168	GO_ID:12563	TAIR|gene:2157631 SPTR:Q9FH03 symbol:AT5G42260.1 [GO:0004553 "hydrolase activity, hydrolyzing O-glycosyl compounds" evidence=ISS] InterPro:IPR001360 Pfam:PF00232 PRINTS:PR00131 PROSITE:PS00653 HSSP:P26205 EMBL:AB023032 SPTR:Q9FH03	2e-153
chr3.TM0568.17	1.10.6.11.2	BGLB beta-glucosidase [COG:COG2723]	ath:At5g42260	K5J14.7; glycosyl hydrolase family 1 [EC:3.2.1.21] [KO:K01188]	9e-153	BH1923	COG2723	3e-79	BGLS_TRIRP	Directproteinsequencing;Glycoprotein;Glycosidase;Hydrolase;Signal,Non-cyanogenic beta-glucosidase precursor (EC 3.2.1.21).	9e-168	GO_ID:12563	TAIR|gene:2157631 SPTR:Q9FH03 symbol:AT5G42260.1 [GO:0004553 "hydrolase activity, hydrolyzing O-glycosyl compounds" evidence=ISS] InterPro:IPR001360 Pfam:PF00232 PRINTS:PR00131 PROSITE:PS00653 HSSP:P26205 EMBL:AB023032 SPTR:Q9FH03	2e-153
chr3.TM0568.17	1.1.1.36.2	E3.2.1.86B, bglA 6-phospho-beta-glucosidase [COG:COG2723]	ath:At5g42260	K5J14.7; glycosyl hydrolase family 1 [EC:3.2.1.21] [KO:K01188]	9e-153	BH1923	COG2723	3e-79	BGLS_TRIRP	Directproteinsequencing;Glycoprotein;Glycosidase;Hydrolase;Signal,Non-cyanogenic beta-glucosidase precursor (EC 3.2.1.21).	9e-168	GO_ID:12563	TAIR|gene:2157631 SPTR:Q9FH03 symbol:AT5G42260.1 [GO:0004553 "hydrolase activity, hydrolyzing O-glycosyl compounds" evidence=ISS] InterPro:IPR001360 Pfam:PF00232 PRINTS:PR00131 PROSITE:PS00653 HSSP:P26205 EMBL:AB023032 SPTR:Q9FH03	2e-153
chr3.TM0568.17	1.1.8.14.2	BGLB beta-glucosidase [COG:COG2723]	ath:At5g42260	K5J14.7; glycosyl hydrolase family 1 [EC:3.2.1.21] [KO:K01188]	9e-153	BH1923	COG2723	3e-79	BGLS_TRIRP	Directproteinsequencing;Glycoprotein;Glycosidase;Hydrolase;Signal,Non-cyanogenic beta-glucosidase precursor (EC 3.2.1.21).	9e-168	GO_ID:12563	TAIR|gene:2157631 SPTR:Q9FH03 symbol:AT5G42260.1 [GO:0004553 "hydrolase activity, hydrolyzing O-glycosyl compounds" evidence=ISS] InterPro:IPR001360 Pfam:PF00232 PRINTS:PR00131 PROSITE:PS00653 HSSP:P26205 EMBL:AB023032 SPTR:Q9FH03	2e-153
Ljwgs_050380.1	99.1.4.6903	GO_ID:17168							CAST_SOLTU	Calcium;Repeat,Calcium-binding protein CAST.	7e-14	GO_ID:17168	TAIR|gene:2087001 SPTR:Q9MBG5 symbol:AT3G29000.1 [GO:0000004 "biological process unknown" evidence=ND] [GO:0005509 "calcium ion binding" evidence=ISS] InterPro:IPR002048 Pfam:PF00036 InterPro:IPR008080 InterPro:IPR001751 InterPro:IPR011992 Prosite:PS00018 ProDom:PD000012 SMART:SM00054 PRINTS:PR01697 HSSP:P02588 PROSITE:PS00303 EMBL:AB025615 SPTR:Q9MBG5	8e-27
Ljwgs_050380.1	99.1.3.2.2245	CAST_SOLTU							CAST_SOLTU	Calcium;Repeat,Calcium-binding protein CAST.	7e-14	GO_ID:17168	TAIR|gene:2087001 SPTR:Q9MBG5 symbol:AT3G29000.1 [GO:0000004 "biological process unknown" evidence=ND] [GO:0005509 "calcium ion binding" evidence=ISS] InterPro:IPR002048 Pfam:PF00036 InterPro:IPR008080 InterPro:IPR001751 InterPro:IPR011992 Prosite:PS00018 ProDom:PD000012 SMART:SM00054 PRINTS:PR01697 HSSP:P02588 PROSITE:PS00303 EMBL:AB025615 SPTR:Q9MBG5	8e-27
chr1.TM1410.15	99.1.4.3676	GO_ID:40035							CAP16_ARATH	Coatedpits;Endocytosis;Golgistack;Hypotheticalprotein,Putative clathrin assembly protein At4g40080.	4e-48	GO_ID:40035	TAIR|gene:2140083 SPTR:Q8L936 symbol:AT4G40080.1 [GO:0000004 "biological process unknown" evidence=ND] [GO:0005488 "binding" evidence=ISS] Pfam:PF01417 InterPro:IPR008943 InterPro:IPR001026 SMART:SM00273 PROSITE:PS50942 EMBL:AL161596 EMBL:AL035708 EMBL:AY088656 PIR:A85475 SPTR:Q8L936	2e-48
chr1.TM1410.15	99.1.3.2.853	CAP16_ARATH							CAP16_ARATH	Coatedpits;Endocytosis;Golgistack;Hypotheticalprotein,Putative clathrin assembly protein At4g40080.	4e-48	GO_ID:40035	TAIR|gene:2140083 SPTR:Q8L936 symbol:AT4G40080.1 [GO:0000004 "biological process unknown" evidence=ND] [GO:0005488 "binding" evidence=ISS] Pfam:PF01417 InterPro:IPR008943 InterPro:IPR001026 SMART:SM00273 PROSITE:PS50942 EMBL:AL161596 EMBL:AL035708 EMBL:AY088656 PIR:A85475 SPTR:Q8L936	2e-48
Ljwgs_018305.1	3.1.1.29.3	CCMA heme exporter ATP-binding protein CcmA [EC:3.6.3.41] [COG:COG1131] [GO:0015439]	mmu:26357	Abcg2; ATP-binding cassette, sub-family G (WHITE), member 2 [KO:K05681]	5e-09	YCR011c_2	COG1131	6e-12	ADP1_YEAST	ATP-binding;Completeproteome;Endoplasmicreticulum;Glycoprotein;Membrane;Nucleotide-binding;Signal;Transmembrane;Transport,Probable ATP-dependent permease precursor.	2e-11	GO_ID:12002	TAIR|gene:2025930 SPTR:Q9XIE2 symbol:AT1G59870.1 [GO:0042626 "ATPase activity, coupled to transmembrane movement of substances" evidence=ISS] InterPro:IPR003593 InterPro:IPR003439 Pfam:PF00005 InterPro:IPR000412 Pfam:PF01061 SMART:SM00382 ProDom:PD000006 PROSITE:PS50893 EMBL:AC007258 EMBL:BK001007 PIR:H96622 SPTR:Q9XIE2	5e-40
Ljwgs_018305.1	3.1.1.35.3	ABCG2 ATP-binding cassette, subfamily G (WHITE), member 2	mmu:26357	Abcg2; ATP-binding cassette, sub-family G (WHITE), member 2 [KO:K05681]	5e-09	YCR011c_2	COG1131	6e-12	ADP1_YEAST	ATP-binding;Completeproteome;Endoplasmicreticulum;Glycoprotein;Membrane;Nucleotide-binding;Signal;Transmembrane;Transport,Probable ATP-dependent permease precursor.	2e-11	GO_ID:12002	TAIR|gene:2025930 SPTR:Q9XIE2 symbol:AT1G59870.1 [GO:0042626 "ATPase activity, coupled to transmembrane movement of substances" evidence=ISS] InterPro:IPR003593 InterPro:IPR003439 Pfam:PF00005 InterPro:IPR000412 Pfam:PF01061 SMART:SM00382 ProDom:PD000006 PROSITE:PS50893 EMBL:AC007258 EMBL:BK001007 PIR:H96622 SPTR:Q9XIE2	5e-40
Ljwgs_018305.1	1.2.7.51.3	CCMA heme exporter ATP-binding protein CcmA [EC:3.6.3.41] [COG:COG1131] [GO:0015439]	mmu:26357	Abcg2; ATP-binding cassette, sub-family G (WHITE), member 2 [KO:K05681]	5e-09	YCR011c_2	COG1131	6e-12	ADP1_YEAST	ATP-binding;Completeproteome;Endoplasmicreticulum;Glycoprotein;Membrane;Nucleotide-binding;Signal;Transmembrane;Transport,Probable ATP-dependent permease precursor.	2e-11	GO_ID:12002	TAIR|gene:2025930 SPTR:Q9XIE2 symbol:AT1G59870.1 [GO:0042626 "ATPase activity, coupled to transmembrane movement of substances" evidence=ISS] InterPro:IPR003593 InterPro:IPR003439 Pfam:PF00005 InterPro:IPR000412 Pfam:PF01061 SMART:SM00382 ProDom:PD000006 PROSITE:PS50893 EMBL:AC007258 EMBL:BK001007 PIR:H96622 SPTR:Q9XIE2	5e-40
Ljwgs_018305.1	3.3.10.140	ABCG2 ATP-binding cassette, subfamily G (WHITE), member 2 [TC:3.A.1.204]	mmu:26357	Abcg2; ATP-binding cassette, sub-family G (WHITE), member 2 [KO:K05681]	5e-09	YCR011c_2	COG1131	6e-12	ADP1_YEAST	ATP-binding;Completeproteome;Endoplasmicreticulum;Glycoprotein;Membrane;Nucleotide-binding;Signal;Transmembrane;Transport,Probable ATP-dependent permease precursor.	2e-11	GO_ID:12002	TAIR|gene:2025930 SPTR:Q9XIE2 symbol:AT1G59870.1 [GO:0042626 "ATPase activity, coupled to transmembrane movement of substances" evidence=ISS] InterPro:IPR003593 InterPro:IPR003439 Pfam:PF00005 InterPro:IPR000412 Pfam:PF01061 SMART:SM00382 ProDom:PD000006 PROSITE:PS50893 EMBL:AC007258 EMBL:BK001007 PIR:H96622 SPTR:Q9XIE2	5e-40
Ljwgs_018305.1	3.1.1.23	ABC-2.A ABC-2 type transport system ATP-binding protein [COG:COG1131 COG1134]	mmu:26357	Abcg2; ATP-binding cassette, sub-family G (WHITE), member 2 [KO:K05681]	5e-09	YCR011c_2	COG1131	6e-12	ADP1_YEAST	ATP-binding;Completeproteome;Endoplasmicreticulum;Glycoprotein;Membrane;Nucleotide-binding;Signal;Transmembrane;Transport,Probable ATP-dependent permease precursor.	2e-11	GO_ID:12002	TAIR|gene:2025930 SPTR:Q9XIE2 symbol:AT1G59870.1 [GO:0042626 "ATPase activity, coupled to transmembrane movement of substances" evidence=ISS] InterPro:IPR003593 InterPro:IPR003439 Pfam:PF00005 InterPro:IPR000412 Pfam:PF01061 SMART:SM00382 ProDom:PD000006 PROSITE:PS50893 EMBL:AC007258 EMBL:BK001007 PIR:H96622 SPTR:Q9XIE2	5e-40
TC17181	99.2	Unclassified without homolog
gi45353206	99.2	Unclassified without homolog
Ljwgs_121222.1	99.1.3.2.373	SPL14_ARATH							SPL14_ARATH	ANKrepeat;DNA-binding;Metal-binding;Nuclearprotein;Repeat;Transcription;Transcriptionregulation;Zinc;Zinc-finger,Squamosa-promoter binding-like protein 14 (SPL1-related protein 2).	9e-37	GO_ID:18953	TAIR|gene:2037354 SPTR:Q8RY95 symbol:AT1G20980.1 [GO:0003700 "transcription factor activity" evidence=ISS] [GO:0045449 "regulation of transcription" evidence=TAS] [GO:0003677 "DNA binding" evidence=ISS] [GO:0005634 "nucleus" evidence=ISS] InterPro:IPR002110 InterPro:IPR004333 InterPro:IPR002200 Pfam:PF00023 Pfam:PF03110 SMART:SM00248 PROSITE:PS50297 PROSITE:PS50088 EMBL:AC007369 EMBL:AJ242957 EMB…	3e-37
Ljwgs_121222.1	99.1.4.3985	GO_ID:18953							SPL14_ARATH	ANKrepeat;DNA-binding;Metal-binding;Nuclearprotein;Repeat;Transcription;Transcriptionregulation;Zinc;Zinc-finger,Squamosa-promoter binding-like protein 14 (SPL1-related protein 2).	9e-37	GO_ID:18953	TAIR|gene:2037354 SPTR:Q8RY95 symbol:AT1G20980.1 [GO:0003700 "transcription factor activity" evidence=ISS] [GO:0045449 "regulation of transcription" evidence=TAS] [GO:0003677 "DNA binding" evidence=ISS] [GO:0005634 "nucleus" evidence=ISS] InterPro:IPR002110 InterPro:IPR004333 InterPro:IPR002200 Pfam:PF00023 Pfam:PF03110 SMART:SM00248 PROSITE:PS50297 PROSITE:PS50088 EMBL:AC007369 EMBL:AJ242957 EMB…	3e-37
chr1.CM0113.53	99.1.4.3773	GO_ID:29223										GO_ID:29223	TAIR|gene:2121198 SPTR:Q9SZN7 symbol:AT4G38580.1 [GO:0008372 "cellular component unknown" evidence=ND] [GO:0046872 "metal ion binding" evidence=ISS] InterPro:IPR006121 Pfam:PF00403 EMBL:AL161593 EMBL:AL035540 EMBL:AY056095 EMBL:AF326881 EMBL:AF380660 EMBL:AF339701 EMBL:AF324677 PIR:T05686 SPTR:Q9SZN7	7e-25
chr2.CM0058.26	1.10.7.8	E2.1.1.76 flavonol 3-O-methyltransferase [EC:2.1.1.76] [GO:0030755]	ath:At5g54160	K18G13.3; O-methyltransferase 1 [EC:2.1.1.76] [KO:K05279]	6e-32				EOMT1_OCIBA	Methyltransferase;Transferase,Eugenol O-methyltransferase (EC 2.1.1.146) ((Iso)eugenol O- methyltransferase EOMT1) (S-adenosysl-L-methionine:(Iso)eugenol O- methyltransferase EOMT1).	1e-82	GO_ID:46478	TAIR|gene:2132805 SPTR:Q9T003 symbol:AT4G35160.1 [GO:0005829 "cytosol" evidence=TAS] InterPro:IPR001601 InterPro:IPR001077 Interpro:IPR000051 Pfam:PF00891 InterPro:IPR011991 HSSP:P93324 EMBL:AL161586 EMBL:AL035522 EMBL:AY099803 EMBL:BT000302 PIR:T04963 SPTR:Q9T003	8e-47
Ljwgs_032906.1	99.1.4.3458	GO_ID:43927										GO_ID:43927	TAIR|gene:2099703 SPTR:Q9SRQ2 symbol:AT3G03480.1 [GO:0008372 "cellular component unknown" evidence=ND] Pfam:PF02458 InterPro:IPR003480 EMBL:AC009895 EMBL:AF500201 SPTR:Q9SRQ2	5e-11
gi45622837	99.2	Unclassified without homolog
Lj_rps2	2.2.1.1.2	RP-S2, rpsB small subunit ribosomal protein S2 [COG:COG0052]	ana:all4792	rps2; 30S ribosomal protein S2 [KO:K02967]	2e-64	sll1260	COG0052	3e-59	RR2_LOTJA	Chloroplast;Plastid;Ribonucleoprotein;Ribosomalprotein,Chloroplast 30S ribosomal protein S2.	5e-126	GO_ID:10922	TIGR_CMR|BA3965 SPTR:Q81WK8 symbol:BA3965 "ribosomal protein S2" [GO:0003735 "structural constituent of ribosome" evidence=ISS] [GO:0006412 "protein biosynthesis" evidence=ISS] [GO:0009283 "cytosolic small ribosomal subunit (sensu Bacteria)" evidence=ISS] HAMAP:MF_00291 InterPro:IPR001865 Pfam:PF00318 InterPro:IPR005706 PRINTS:PR00395 PROSITE:PS00962 PROSITE:PS00963 TIGRFAMs:TIGR01011 EMBL:AE0173…	3e-49
Lj_rps2	2.2.1.1.54	RP-SAe, RPS0 small subunit ribosomal protein SAe [COG:COG0052]	ana:all4792	rps2; 30S ribosomal protein S2 [KO:K02967]	2e-64	sll1260	COG0052	3e-59	RR2_LOTJA	Chloroplast;Plastid;Ribonucleoprotein;Ribosomalprotein,Chloroplast 30S ribosomal protein S2.	5e-126	GO_ID:10922	TIGR_CMR|BA3965 SPTR:Q81WK8 symbol:BA3965 "ribosomal protein S2" [GO:0003735 "structural constituent of ribosome" evidence=ISS] [GO:0006412 "protein biosynthesis" evidence=ISS] [GO:0009283 "cytosolic small ribosomal subunit (sensu Bacteria)" evidence=ISS] HAMAP:MF_00291 InterPro:IPR001865 Pfam:PF00318 InterPro:IPR005706 PRINTS:PR00395 PROSITE:PS00962 PROSITE:PS00963 TIGRFAMs:TIGR01011 EMBL:AE0173…	3e-49
Ljwgs_041111.1	99.1.4.4117	GO_ID:23463										GO_ID:23463	TAIR|gene:3437045 SPTR:Q9ZPV4 symbol:AT2G18210.1 [GO:0005554 "molecular function unknown" evidence=ND] [GO:0000004 "biological process unknown" evidence=ND] EMBL:AC007212 EMBL:AC006439 EMBL:BT010913 EMBL:BT010955 PIR:F84561 SPTR:Q9ZPV4	3e-14
chr4.CM0500.18	99.1.2.57	COG0724				YOL123w	COG0724	4e-13	GRP2_ARATH	Alternativesplicing;Directproteinsequencing;Mitochondrion;RNA-binding;Transitpeptide,Glycine-rich RNA-binding protein 2, mitochondrial precursor (AtGRP2).	1e-18	GO_ID:18619	TAIR|gene:2159400 SPTR:Q9FNR1 symbol:AT5G61030.1 [GO:0005739 "mitochondrion" evidence=IDA] [GO:0003723 "RNA binding" evidence=ISS] InterPro:IPR000504 Pfam:PF00076 GO:GO:0005739 SMART:SM00360 PROSITE:PS50102 HSSP:Q14103 EMBL:AB006696 EMBL:AY060565 EMBL:AY125548 SPTR:Q9FNR1	2e-34
chr4.CM0500.18	99.1.3.2.1387	GRP2_ARATH				YOL123w	COG0724	4e-13	GRP2_ARATH	Alternativesplicing;Directproteinsequencing;Mitochondrion;RNA-binding;Transitpeptide,Glycine-rich RNA-binding protein 2, mitochondrial precursor (AtGRP2).	1e-18	GO_ID:18619	TAIR|gene:2159400 SPTR:Q9FNR1 symbol:AT5G61030.1 [GO:0005739 "mitochondrion" evidence=IDA] [GO:0003723 "RNA binding" evidence=ISS] InterPro:IPR000504 Pfam:PF00076 GO:GO:0005739 SMART:SM00360 PROSITE:PS50102 HSSP:Q14103 EMBL:AB006696 EMBL:AY060565 EMBL:AY125548 SPTR:Q9FNR1	2e-34
chr4.CM0500.18	99.1.4.4790	GO_ID:18619				YOL123w	COG0724	4e-13	GRP2_ARATH	Alternativesplicing;Directproteinsequencing;Mitochondrion;RNA-binding;Transitpeptide,Glycine-rich RNA-binding protein 2, mitochondrial precursor (AtGRP2).	1e-18	GO_ID:18619	TAIR|gene:2159400 SPTR:Q9FNR1 symbol:AT5G61030.1 [GO:0005739 "mitochondrion" evidence=IDA] [GO:0003723 "RNA binding" evidence=ISS] InterPro:IPR000504 Pfam:PF00076 GO:GO:0005739 SMART:SM00360 PROSITE:PS50102 HSSP:Q14103 EMBL:AB006696 EMBL:AY060565 EMBL:AY125548 SPTR:Q9FNR1	2e-34
Ljwgs_122071.1	99.1.4.2013	GO_ID:2310	ath:At3g22400	MCB17.13; lipoxygenase, putative [EC:1.13.11.12] [KO:K00454]	2e-11				LOX5_ORYSA	Dioxygenase;Fattyacidbiosynthesis;Hypotheticalprotein;Iron;Lipidsynthesis;Metal-binding;Multigenefamily;Oxidoreductase;Oxylipinbiosynthesis,Putative lipoxygenase 5 (EC 1.13.11.12).	1e-24	GO_ID:2310	TAIR|gene:2030214 SPTR:Q9FNX8 symbol:AT1G72520.1 [GO:0006952 "defense response" evidence=TAS] [GO:0009611 "response to wounding" evidence=TAS] [GO:0009695 "jasmonic acid biosynthesis" evidence=TAS] [GO:0040007 "growth" evidence=TAS] InterPro:IPR001246 InterPro:IPR000907 InterPro:IPR001024 InterPro:IPR008976 Pfam:PF00305 Pfam:PF01477 PRINTS:PR00087 PROSITE:PS00711 PROSITE:PS00081 PROSITE:PS50095 S…	4e-35
Ljwgs_122071.1	99.1.3.1.129	EC 1.13.11.12	ath:At3g22400	MCB17.13; lipoxygenase, putative [EC:1.13.11.12] [KO:K00454]	2e-11				LOX5_ORYSA	Dioxygenase;Fattyacidbiosynthesis;Hypotheticalprotein;Iron;Lipidsynthesis;Metal-binding;Multigenefamily;Oxidoreductase;Oxylipinbiosynthesis,Putative lipoxygenase 5 (EC 1.13.11.12).	1e-24	GO_ID:2310	TAIR|gene:2030214 SPTR:Q9FNX8 symbol:AT1G72520.1 [GO:0006952 "defense response" evidence=TAS] [GO:0009611 "response to wounding" evidence=TAS] [GO:0009695 "jasmonic acid biosynthesis" evidence=TAS] [GO:0040007 "growth" evidence=TAS] InterPro:IPR001246 InterPro:IPR000907 InterPro:IPR001024 InterPro:IPR008976 Pfam:PF00305 Pfam:PF01477 PRINTS:PR00087 PROSITE:PS00711 PROSITE:PS00081 PROSITE:PS50095 S…	4e-35
Ljwgs_122071.1	99.1.1.35	KO:K00454	ath:At3g22400	MCB17.13; lipoxygenase, putative [EC:1.13.11.12] [KO:K00454]	2e-11				LOX5_ORYSA	Dioxygenase;Fattyacidbiosynthesis;Hypotheticalprotein;Iron;Lipidsynthesis;Metal-binding;Multigenefamily;Oxidoreductase;Oxylipinbiosynthesis,Putative lipoxygenase 5 (EC 1.13.11.12).	1e-24	GO_ID:2310	TAIR|gene:2030214 SPTR:Q9FNX8 symbol:AT1G72520.1 [GO:0006952 "defense response" evidence=TAS] [GO:0009611 "response to wounding" evidence=TAS] [GO:0009695 "jasmonic acid biosynthesis" evidence=TAS] [GO:0040007 "growth" evidence=TAS] InterPro:IPR001246 InterPro:IPR000907 InterPro:IPR001024 InterPro:IPR008976 Pfam:PF00305 Pfam:PF01477 PRINTS:PR00087 PROSITE:PS00711 PROSITE:PS00081 PROSITE:PS50095 S…	4e-35
Ljwgs_018404.1	99.2	Unclassified without homolog
Ljwgs_067853.1	99.1.4.6716	GO_ID:33793										GO_ID:33793	TAIR|gene:2032742 SPTR:Q8LF02 symbol:AT1G73090.1 [GO:0005554 "molecular function unknown" evidence=ND] [GO:0000004 "biological process unknown" evidence=ND] EMBL:AY085125 SPTR:Q8LF02	8e-20
gi45398394	99.2	Unclassified without homolog
chr4.CM0073.108.2	1.1.8.57	E3.2.1.4 endoglucanase [EC:3.2.1.4] [COG:COG3405] [GO:0008810]	ath:At4g39010	F19H22.110; glycosyl hydrolase family 9 protein [EC:3.2.1.4] [KO:K01179]	4e-59				GUN1_PERAE	Carbohydratemetabolism;Cellulosedegradation;Fruitripening;Glycoprotein;Glycosidase;Hydrolase;Multigenefamily;Polysaccharidedegradation;Signal,Endoglucanase 1 precursor (EC 3.2.1.4) (Endo-1,4-beta-glucanase) (Abscission cellulase 1).	3e-58	GO_ID:45924	TAIR|gene:2033599 SPTR:Q9CAC1 symbol:AT1G70710.1 [GO:0004553 "hydrolase activity, hydrolyzing O-glycosyl compounds" evidence=ISS] InterPro:IPR001701 Pfam:PF00759 PROSITE:PS00592 PROSITE:PS00698 HSSP:O77044 EMBL:AC011663 EMBL:AY048283 EMBL:AY074552 PIR:E96731 SPTR:Q9CAC1	9e-87
chr2.CM0018.100	1.10.7.1	E2.3.1.74, bcsA chalcone synthase [EC:2.3.1.74] [COG:COG3424] [GO:0016210]	ath:At5g13930	MAC12.28; chalcone synthase (naringenin-chalcone synthase) [EC:2.3.1.74] [KO:K00660]	0	DRA0326	COG3424	2e-32	CHS4_MEDSA	Acyltransferase;Flavonoidbiosynthesis;Multigenefamily;Transferase,Chalcone synthase 4 (EC 2.3.1.74) (Naringenin-chalcone synthase 4) (CHS12-1).	0	GO_ID:1697	TAIR|gene:2159097 SPTR:P13114 symbol:AT5G13930.1 [GO:0009715 "chalcone biosynthesis" evidence=IMP] [GO:0009813 "flavonoid biosynthesis" evidence=IMP] [GO:0016210 "naringenin-chalcone synthase activity" evidence=IMP] InterPro:IPR001099 InterPro:IPR011141 Pfam:PF00195 Pfam:PF02797 HSSP:P30074 PIRSF:PIRSF000451 ProDom:PD000453 EMBL:AB005230 EMBL:M20308 EMBL:S80554 EMBL:Y18602 EMBL:Y18603 EMBL:AF1120…	0
Ljwgs_040104.1	99.2	Unclassified without homolog
Ljwgs_023554.1	99.1.4.3932	GO_ID:49378										GO_ID:49378	TAIR|gene:2056880 SPTR:O81059 symbol:EMB1579 "EMBRYO DEFECTIVE 1579" [GO:0005488 "binding" evidence=ISS] InterPro:IPR002048 InterPro:IPR011992 ProDom:PD000012 EMBL:AC005313 PIR:T02711 SPTR:O81059	3e-68
Ljwgs_039419.1	99.1.4.2596	GO_ID:13163										GO_ID:13163	TAIR|gene:1005027758 SPTR:Q93WB2 symbol:AT5G25280.2 [GO:0000004 "biological process unknown" evidence=ND] [GO:0005554 "molecular function unknown" evidence=ND] EMBL:AY052194 EMBL:AY049253 EMBL:AY060488 SPTR:Q93WB2	4e-33
Ljwgs_088067.1	99.1.3.2.1643	GIGAN_ARATH							GIGAN_ARATH	Biologicalrhythms;Developmentalprotein;Differentiation;Flowering;Nuclearprotein;Phytochromesignalingpathway,GIGANTEA protein.	2e-123
chr4.CM0288.72	99.1.4.4736	GO_ID:50887							CIGR2_ORYSA	Nuclearprotein;Transcription;Transcriptionregulation,Chitin-inducible gibberellin-responsive protein 2.	1e-134	GO_ID:50887	TAIR|gene:2164782 SPTR:Q9LDL7 symbol:AT5G48150.1 [GO:0003700 "transcription factor activity" evidence=ISS] Pfam:PF03514 InterPro:IPR005202 PROSITE:PS50985 EMBL:AB023039 EMBL:AF153443 SPTR:Q9LDL7	2e-142
chr4.CM0288.72	99.1.3.2.391	CIGR2_ORYSA							CIGR2_ORYSA	Nuclearprotein;Transcription;Transcriptionregulation,Chitin-inducible gibberellin-responsive protein 2.	1e-134	GO_ID:50887	TAIR|gene:2164782 SPTR:Q9LDL7 symbol:AT5G48150.1 [GO:0003700 "transcription factor activity" evidence=ISS] Pfam:PF03514 InterPro:IPR005202 PROSITE:PS50985 EMBL:AB023039 EMBL:AF153443 SPTR:Q9LDL7	2e-142
Ljwgs_096797.1	99.1.4.3671	GO_ID:21861	ath:At1g55020	F14C21.54; lipoxygenase (LOX1) [EC:1.13.11.12] [KO:K00454]	2e-119				LOXX_SOYBN	Dioxygenase;Fattyacidbiosynthesis;Iron;Lipidsynthesis;Metal-binding;Multigenefamily;Oxidoreductase;Oxylipinbiosynthesis,Seed lipoxygenase (EC 1.13.11.12).	2e-153	GO_ID:21861	TAIR|gene:2011029 SPTR:Q06327 symbol:AT1G55020 [GO:0006952 "defense response" evidence=TAS] [GO:0009611 "response to wounding" evidence=TAS] [GO:0009695 "jasmonic acid biosynthesis" evidence=TAS] [GO:0009737 "response to abscisic acid stimulus" evidence=IEP] [GO:0009753 "response to jasmonic acid stimulus" evidence=IEP] [GO:0009816 "defense response to pathogenic bacteria, incompatible interactio…	5e-120
Ljwgs_096797.1	99.1.3.1.129	EC 1.13.11.12	ath:At1g55020	F14C21.54; lipoxygenase (LOX1) [EC:1.13.11.12] [KO:K00454]	2e-119				LOXX_SOYBN	Dioxygenase;Fattyacidbiosynthesis;Iron;Lipidsynthesis;Metal-binding;Multigenefamily;Oxidoreductase;Oxylipinbiosynthesis,Seed lipoxygenase (EC 1.13.11.12).	2e-153	GO_ID:21861	TAIR|gene:2011029 SPTR:Q06327 symbol:AT1G55020 [GO:0006952 "defense response" evidence=TAS] [GO:0009611 "response to wounding" evidence=TAS] [GO:0009695 "jasmonic acid biosynthesis" evidence=TAS] [GO:0009737 "response to abscisic acid stimulus" evidence=IEP] [GO:0009753 "response to jasmonic acid stimulus" evidence=IEP] [GO:0009816 "defense response to pathogenic bacteria, incompatible interactio…	5e-120
Ljwgs_096797.1	99.1.1.35	KO:K00454	ath:At1g55020	F14C21.54; lipoxygenase (LOX1) [EC:1.13.11.12] [KO:K00454]	2e-119				LOXX_SOYBN	Dioxygenase;Fattyacidbiosynthesis;Iron;Lipidsynthesis;Metal-binding;Multigenefamily;Oxidoreductase;Oxylipinbiosynthesis,Seed lipoxygenase (EC 1.13.11.12).	2e-153	GO_ID:21861	TAIR|gene:2011029 SPTR:Q06327 symbol:AT1G55020 [GO:0006952 "defense response" evidence=TAS] [GO:0009611 "response to wounding" evidence=TAS] [GO:0009695 "jasmonic acid biosynthesis" evidence=TAS] [GO:0009737 "response to abscisic acid stimulus" evidence=IEP] [GO:0009753 "response to jasmonic acid stimulus" evidence=IEP] [GO:0009816 "defense response to pathogenic bacteria, incompatible interactio…	5e-120
chr4.CM0073.108	1.1.8.57	E3.2.1.4 endoglucanase [EC:3.2.1.4] [COG:COG3405] [GO:0008810]	ath:At4g39000	F19H22.100; glycosyl hydrolase family 9 protein [EC:3.2.1.4] [KO:K01179]	4e-22				GUN_PHAVU	Carbohydratemetabolism;Cellulosedegradation;Fruitripening;Glycosidase;Hydrolase;Polysaccharidedegradation;Signal,Endoglucanase precursor (EC 3.2.1.4) (Endo-1,4-beta-glucanase) (Abscission cellulase).	1e-20	GO_ID:5423	TAIR|gene:3692748 SPTR:O49296 symbol:AT1G23210.1 [GO:0004553 "hydrolase activity, hydrolyzing O-glycosyl compounds" evidence=ISS] InterPro:IPR001701 Pfam:PF00759 HSSP:Q9EYQ2 PROSITE:PS00592 PROSITE:PS00698 EMBL:AC002311 EMBL:AC005292 PIR:E86366 SPTR:O49296	5e-30
Ljwgs_045411.1	99.1.3.2.460	EXPB2_ARATH							EXPB2_ARATH	Cellwall;Glycoprotein;Hypotheticalprotein;Multigenefamily;Signal,Putative beta-expansin 2 precursor (AtEXPB2) (At-EXPB2) (Ath-ExpBeta- 1.4).	2e-67	GO_ID:21512	TAIR|gene:2077166 SPTR:Q8GZA5 symbol:AT3G45960.1 [GO:0005554 "molecular function unknown" evidence=TAS] [GO:0009826 "unidimensional cell growth" evidence=NAS] [GO:0009828 "cell wall loosening (sensu Magnoliophyta)" evidence=NAS] [GO:0009664 "cell wall organization and biogenesis (sensu Magnoliophyta)" evidence=ISS] InterPro:IPR007112 InterPro:IPR005132 InterPro:IPR007118 Pfam:PF01357 InterPro:IPR…	2e-19
Ljwgs_045411.1	99.1.4.6100	GO_ID:21512							EXPB2_ARATH	Cellwall;Glycoprotein;Hypotheticalprotein;Multigenefamily;Signal,Putative beta-expansin 2 precursor (AtEXPB2) (At-EXPB2) (Ath-ExpBeta- 1.4).	2e-67	GO_ID:21512	TAIR|gene:2077166 SPTR:Q8GZA5 symbol:AT3G45960.1 [GO:0005554 "molecular function unknown" evidence=TAS] [GO:0009826 "unidimensional cell growth" evidence=NAS] [GO:0009828 "cell wall loosening (sensu Magnoliophyta)" evidence=NAS] [GO:0009664 "cell wall organization and biogenesis (sensu Magnoliophyta)" evidence=ISS] InterPro:IPR007112 InterPro:IPR005132 InterPro:IPR007118 Pfam:PF01357 InterPro:IPR…	2e-19
Lj_rpl33	2.2.1.2.31	RP-L33, rpmG large subunit ribosomal protein L33 [COG:COG0267]	syc:syc0427_c	rpl33; 50S ribosomal protein L33 [KO:K02913]	4e-15	ssr1398	COG0267	4e-14	RK33_LOTJA	Chloroplast;Plastid;Ribonucleoprotein;Ribosomalprotein,Chloroplast 50S ribosomal protein L33.	1e-33
Ljwgs_137986.1	3.3.10.117	BMPR1 bone morphogenetic protein receptor, type I [EC:2.7.1.37]	ath:At4g28490	F20O9.180; leucine-rich repeat transmembrane protein kinase, putative [EC:2.7.1.37] [KO:K00870]	2e-34				RPK1_IPONI	Alternativeinitiation;Alternativesplicing;ATP-binding;Glycoprotein;Kinase;Leucine-richrepeat;Membrane;Nucleotide-binding;Repeat;Serine/threonine-proteinkinase;Signal;Transferase;Transmembrane,Receptor-like protein kinase precursor (EC 2.7.1.37).	3e-40	GO_ID:53427	TAIR|gene:2054420 SPTR:O22938 symbol:AT2G41820.1 [GO:0016301 "kinase activity" evidence=ISS] [GO:0004674 "protein serine/threonine kinase activity" evidence=ISS] [GO:0005524 "ATP binding" evidence=ISS] [GO:0006468 "protein amino acid phosphorylation" evidence=ISS] [GO:0007169 "transmembrane receptor protein tyrosine kinase signaling pathway" evidence=ISS] Pfam:PF00560 InterPro:IPR000719 InterPro:…	7e-110
Ljwgs_137986.1	3.2.2.1	Protein kinase [EC:2.7.1.37]	ath:At4g28490	F20O9.180; leucine-rich repeat transmembrane protein kinase, putative [EC:2.7.1.37] [KO:K00870]	2e-34				RPK1_IPONI	Alternativeinitiation;Alternativesplicing;ATP-binding;Glycoprotein;Kinase;Leucine-richrepeat;Membrane;Nucleotide-binding;Repeat;Serine/threonine-proteinkinase;Signal;Transferase;Transmembrane,Receptor-like protein kinase precursor (EC 2.7.1.37).	3e-40	GO_ID:53427	TAIR|gene:2054420 SPTR:O22938 symbol:AT2G41820.1 [GO:0016301 "kinase activity" evidence=ISS] [GO:0004674 "protein serine/threonine kinase activity" evidence=ISS] [GO:0005524 "ATP binding" evidence=ISS] [GO:0006468 "protein amino acid phosphorylation" evidence=ISS] [GO:0007169 "transmembrane receptor protein tyrosine kinase signaling pathway" evidence=ISS] Pfam:PF00560 InterPro:IPR000719 InterPro:…	7e-110
TM1149.13	4.3.4.23	E4.6.1.1 adenylate cyclase [EC:4.6.1.1] [COG:COG2114] [GO:0004016 0008294]	cal:orf19.5148	CDC35; adenylate cyclase [EC:4.6.1.1] [KO:K01768]	3e-09				LRRC1_HUMAN	Alternativesplicing;Coiledcoil;Leucine-richrepeat;Membrane;Polymorphism;Repeat,Leucine-rich repeat-containing protein 1 (LAP and no PDZ protein) (LANO adapter protein).	1e-13	GO_ID:3649	TAIR|gene:2047594 SPTR:O64566 symbol:AT2G19330.1 [GO:0000004 "biological process unknown" evidence=ND] [GO:0005515 "protein binding" evidence=ISS] Pfam:PF00560 InterPro:IPR003591 InterPro:IPR001611 PRINTS:PR00019 HSSP:P17778 EMBL:AC003058 EMBL:AY849576 PIR:T01281 SPTR:O64566	2e-62
TM1149.13	3.2.9.20	E4.6.1.1 adenylate cyclase [EC:4.6.1.1] [COG:COG2114] [GO:0004016 0008294]	cal:orf19.5148	CDC35; adenylate cyclase [EC:4.6.1.1] [KO:K01768]	3e-09				LRRC1_HUMAN	Alternativesplicing;Coiledcoil;Leucine-richrepeat;Membrane;Polymorphism;Repeat,Leucine-rich repeat-containing protein 1 (LAP and no PDZ protein) (LANO adapter protein).	1e-13	GO_ID:3649	TAIR|gene:2047594 SPTR:O64566 symbol:AT2G19330.1 [GO:0000004 "biological process unknown" evidence=ND] [GO:0005515 "protein binding" evidence=ISS] Pfam:PF00560 InterPro:IPR003591 InterPro:IPR001611 PRINTS:PR00019 HSSP:P17778 EMBL:AC003058 EMBL:AY849576 PIR:T01281 SPTR:O64566	2e-62
TM1149.13	1.4.1.67	E4.6.1.1 adenylate cyclase [EC:4.6.1.1] [COG:COG2114] [GO:0004016 0008294]	cal:orf19.5148	CDC35; adenylate cyclase [EC:4.6.1.1] [KO:K01768]	3e-09				LRRC1_HUMAN	Alternativesplicing;Coiledcoil;Leucine-richrepeat;Membrane;Polymorphism;Repeat,Leucine-rich repeat-containing protein 1 (LAP and no PDZ protein) (LANO adapter protein).	1e-13	GO_ID:3649	TAIR|gene:2047594 SPTR:O64566 symbol:AT2G19330.1 [GO:0000004 "biological process unknown" evidence=ND] [GO:0005515 "protein binding" evidence=ISS] Pfam:PF00560 InterPro:IPR003591 InterPro:IPR001611 PRINTS:PR00019 HSSP:P17778 EMBL:AC003058 EMBL:AY849576 PIR:T01281 SPTR:O64566	2e-62
Ljwgs_038042.1	99.1.4.3671	GO_ID:21861	ath:At1g55020	F14C21.54; lipoxygenase (LOX1) [EC:1.13.11.12] [KO:K00454]	9e-47				LOXX_SOYBN	Dioxygenase;Fattyacidbiosynthesis;Iron;Lipidsynthesis;Metal-binding;Multigenefamily;Oxidoreductase;Oxylipinbiosynthesis,Seed lipoxygenase (EC 1.13.11.12).	5e-77	GO_ID:21861	TAIR|gene:2011029 SPTR:Q06327 symbol:AT1G55020 [GO:0006952 "defense response" evidence=TAS] [GO:0009611 "response to wounding" evidence=TAS] [GO:0009695 "jasmonic acid biosynthesis" evidence=TAS] [GO:0009737 "response to abscisic acid stimulus" evidence=IEP] [GO:0009753 "response to jasmonic acid stimulus" evidence=IEP] [GO:0009816 "defense response to pathogenic bacteria, incompatible interactio…	2e-47
Ljwgs_038042.1	99.1.3.1.129	EC 1.13.11.12	ath:At1g55020	F14C21.54; lipoxygenase (LOX1) [EC:1.13.11.12] [KO:K00454]	9e-47				LOXX_SOYBN	Dioxygenase;Fattyacidbiosynthesis;Iron;Lipidsynthesis;Metal-binding;Multigenefamily;Oxidoreductase;Oxylipinbiosynthesis,Seed lipoxygenase (EC 1.13.11.12).	5e-77	GO_ID:21861	TAIR|gene:2011029 SPTR:Q06327 symbol:AT1G55020 [GO:0006952 "defense response" evidence=TAS] [GO:0009611 "response to wounding" evidence=TAS] [GO:0009695 "jasmonic acid biosynthesis" evidence=TAS] [GO:0009737 "response to abscisic acid stimulus" evidence=IEP] [GO:0009753 "response to jasmonic acid stimulus" evidence=IEP] [GO:0009816 "defense response to pathogenic bacteria, incompatible interactio…	2e-47
Ljwgs_038042.1	99.1.1.35	KO:K00454	ath:At1g55020	F14C21.54; lipoxygenase (LOX1) [EC:1.13.11.12] [KO:K00454]	9e-47				LOXX_SOYBN	Dioxygenase;Fattyacidbiosynthesis;Iron;Lipidsynthesis;Metal-binding;Multigenefamily;Oxidoreductase;Oxylipinbiosynthesis,Seed lipoxygenase (EC 1.13.11.12).	5e-77	GO_ID:21861	TAIR|gene:2011029 SPTR:Q06327 symbol:AT1G55020 [GO:0006952 "defense response" evidence=TAS] [GO:0009611 "response to wounding" evidence=TAS] [GO:0009695 "jasmonic acid biosynthesis" evidence=TAS] [GO:0009737 "response to abscisic acid stimulus" evidence=IEP] [GO:0009753 "response to jasmonic acid stimulus" evidence=IEP] [GO:0009816 "defense response to pathogenic bacteria, incompatible interactio…	2e-47
TM1008.8	99.1.3.2.965	HA22J_ARATH							HA22J_ARATH	,HVA22-like protein j (AtHVA22j).	6e-49	GO_ID:45655	TAIR|gene:2039314 SPTR:Q8GXE9 symbol:AT2G36020.1 [GO:0005554 "molecular function unknown" evidence=ND] [GO:0000004 "biological process unknown" evidence=ND] InterPro:IPR004345 Pfam:PF03134 EMBL:AC007017 EMBL:AK118276 EMBL:AY085143 PIR:H84775 GeneFarm:4726 SPTR:Q8GXE9	2e-49
TM1008.8	99.1.4.3326	GO_ID:45655							HA22J_ARATH	,HVA22-like protein j (AtHVA22j).	6e-49	GO_ID:45655	TAIR|gene:2039314 SPTR:Q8GXE9 symbol:AT2G36020.1 [GO:0005554 "molecular function unknown" evidence=ND] [GO:0000004 "biological process unknown" evidence=ND] InterPro:IPR004345 Pfam:PF03134 EMBL:AC007017 EMBL:AK118276 EMBL:AY085143 PIR:H84775 GeneFarm:4726 SPTR:Q8GXE9	2e-49
chr2.CM0153.25	1.10.9.7	E3.1.1.-, aes esterase / lipase [EC:3.1.1.-] [COG:COG0657] [GO:0016298]	psp:PSPPH_1478	est, rsbQ; sigma factor SigB regulation protein RsbQ [EC:3.1.1.-] [KO:K01066]	5e-24	BS_yvfQ	COG0596	9e-24	RSBQ_BACSU	3D-structure;Completeproteome,Sigma factor sigB regulation protein rsbQ.	3e-23	GO_ID:29479	TAIR|gene:2087212 SPTR:Q9LK01 symbol:AT3G24420.1 [GO:0016787 "hydrolase activity" evidence=ISS] InterPro:IPR000379 Pfam:PF00561 InterPro:IPR000073 EMBL:AP000382 EMBL:BT015329 EMBL:BT015839 SPTR:Q9LK01	7e-44
chr2.CM0153.25	1.1.14.16	E3.1.1.-, aes esterase / lipase [EC:3.1.1.-] [COG:COG0657] [GO:0016298]	psp:PSPPH_1478	est, rsbQ; sigma factor SigB regulation protein RsbQ [EC:3.1.1.-] [KO:K01066]	5e-24	BS_yvfQ	COG0596	9e-24	RSBQ_BACSU	3D-structure;Completeproteome,Sigma factor sigB regulation protein rsbQ.	3e-23	GO_ID:29479	TAIR|gene:2087212 SPTR:Q9LK01 symbol:AT3G24420.1 [GO:0016787 "hydrolase activity" evidence=ISS] InterPro:IPR000379 Pfam:PF00561 InterPro:IPR000073 EMBL:AP000382 EMBL:BT015329 EMBL:BT015839 SPTR:Q9LK01	7e-44
chr2.CM0153.25	1.11.7.12	E3.1.1.-, aes esterase / lipase [EC:3.1.1.-] [COG:COG0657] [GO:0016298]	psp:PSPPH_1478	est, rsbQ; sigma factor SigB regulation protein RsbQ [EC:3.1.1.-] [KO:K01066]	5e-24	BS_yvfQ	COG0596	9e-24	RSBQ_BACSU	3D-structure;Completeproteome,Sigma factor sigB regulation protein rsbQ.	3e-23	GO_ID:29479	TAIR|gene:2087212 SPTR:Q9LK01 symbol:AT3G24420.1 [GO:0016787 "hydrolase activity" evidence=ISS] InterPro:IPR000379 Pfam:PF00561 InterPro:IPR000073 EMBL:AP000382 EMBL:BT015329 EMBL:BT015839 SPTR:Q9LK01	7e-44
chr2.CM0153.25	1.5.10.22	E3.4.11.5, pip proline iminopeptidase [EC:3.4.11.5] [COG:COG0596] [GO:0016804]	psp:PSPPH_1478	est, rsbQ; sigma factor SigB regulation protein RsbQ [EC:3.1.1.-] [KO:K01066]	5e-24	BS_yvfQ	COG0596	9e-24	RSBQ_BACSU	3D-structure;Completeproteome,Sigma factor sigB regulation protein rsbQ.	3e-23	GO_ID:29479	TAIR|gene:2087212 SPTR:Q9LK01 symbol:AT3G24420.1 [GO:0016787 "hydrolase activity" evidence=ISS] InterPro:IPR000379 Pfam:PF00561 InterPro:IPR000073 EMBL:AP000382 EMBL:BT015329 EMBL:BT015839 SPTR:Q9LK01	7e-44
chr2.CM0153.25	1.10.9.6	E3.1.1.1 carboxylesterase [EC:3.1.1.1] [COG:COG0596] [GO:0004091]	psp:PSPPH_1478	est, rsbQ; sigma factor SigB regulation protein RsbQ [EC:3.1.1.-] [KO:K01066]	5e-24	BS_yvfQ	COG0596	9e-24	RSBQ_BACSU	3D-structure;Completeproteome,Sigma factor sigB regulation protein rsbQ.	3e-23	GO_ID:29479	TAIR|gene:2087212 SPTR:Q9LK01 symbol:AT3G24420.1 [GO:0016787 "hydrolase activity" evidence=ISS] InterPro:IPR000379 Pfam:PF00561 InterPro:IPR000073 EMBL:AP000382 EMBL:BT015329 EMBL:BT015839 SPTR:Q9LK01	7e-44
chr2.CM0153.25	1.11.4.1	E3.8.1.5, dhaA haloalkane dehalogenase [EC:3.8.1.5] [COG:COG0596] [GO:0018786]	psp:PSPPH_1478	est, rsbQ; sigma factor SigB regulation protein RsbQ [EC:3.1.1.-] [KO:K01066]	5e-24	BS_yvfQ	COG0596	9e-24	RSBQ_BACSU	3D-structure;Completeproteome,Sigma factor sigB regulation protein rsbQ.	3e-23	GO_ID:29479	TAIR|gene:2087212 SPTR:Q9LK01 symbol:AT3G24420.1 [GO:0016787 "hydrolase activity" evidence=ISS] InterPro:IPR000379 Pfam:PF00561 InterPro:IPR000073 EMBL:AP000382 EMBL:BT015329 EMBL:BT015839 SPTR:Q9LK01	7e-44
chr2.CM0153.25	1.5.13.32	MHPC 2-hydroxy-6-ketonona-2,4-dienedioic acid hydrolase [EC:3.7.1.-] [COG:COG0596] [GO:0018771]	psp:PSPPH_1478	est, rsbQ; sigma factor SigB regulation protein RsbQ [EC:3.1.1.-] [KO:K01066]	5e-24	BS_yvfQ	COG0596	9e-24	RSBQ_BACSU	3D-structure;Completeproteome,Sigma factor sigB regulation protein rsbQ.	3e-23	GO_ID:29479	TAIR|gene:2087212 SPTR:Q9LK01 symbol:AT3G24420.1 [GO:0016787 "hydrolase activity" evidence=ISS] InterPro:IPR000379 Pfam:PF00561 InterPro:IPR000073 EMBL:AP000382 EMBL:BT015329 EMBL:BT015839 SPTR:Q9LK01	7e-44
chr2.CM0153.25	1.11.17.7	E3.1.1.24, pcaD 3-oxoadipate enol-lactonase [EC:3.1.1.24] [COG:COG0596]	psp:PSPPH_1478	est, rsbQ; sigma factor SigB regulation protein RsbQ [EC:3.1.1.-] [KO:K01066]	5e-24	BS_yvfQ	COG0596	9e-24	RSBQ_BACSU	3D-structure;Completeproteome,Sigma factor sigB regulation protein rsbQ.	3e-23	GO_ID:29479	TAIR|gene:2087212 SPTR:Q9LK01 symbol:AT3G24420.1 [GO:0016787 "hydrolase activity" evidence=ISS] InterPro:IPR000379 Pfam:PF00561 InterPro:IPR000073 EMBL:AP000382 EMBL:BT015329 EMBL:BT015839 SPTR:Q9LK01	7e-44
chr2.CM0153.25	1.11.9.2	E3.3.2.3, EPHX1, EPHX2 epoxide hydrolase [EC:3.3.2.3] [COG:COG0596] [GO:0004301]	psp:PSPPH_1478	est, rsbQ; sigma factor SigB regulation protein RsbQ [EC:3.1.1.-] [KO:K01066]	5e-24	BS_yvfQ	COG0596	9e-24	RSBQ_BACSU	3D-structure;Completeproteome,Sigma factor sigB regulation protein rsbQ.	3e-23	GO_ID:29479	TAIR|gene:2087212 SPTR:Q9LK01 symbol:AT3G24420.1 [GO:0016787 "hydrolase activity" evidence=ISS] InterPro:IPR000379 Pfam:PF00561 InterPro:IPR000073 EMBL:AP000382 EMBL:BT015329 EMBL:BT015839 SPTR:Q9LK01	7e-44
chr2.CM0153.25	1.11.5.1	E3.8.1.5, dhaA haloalkane dehalogenase [EC:3.8.1.5] [COG:COG0596] [GO:0018786]	psp:PSPPH_1478	est, rsbQ; sigma factor SigB regulation protein RsbQ [EC:3.1.1.-] [KO:K01066]	5e-24	BS_yvfQ	COG0596	9e-24	RSBQ_BACSU	3D-structure;Completeproteome,Sigma factor sigB regulation protein rsbQ.	3e-23	GO_ID:29479	TAIR|gene:2087212 SPTR:Q9LK01 symbol:AT3G24420.1 [GO:0016787 "hydrolase activity" evidence=ISS] InterPro:IPR000379 Pfam:PF00561 InterPro:IPR000073 EMBL:AP000382 EMBL:BT015329 EMBL:BT015839 SPTR:Q9LK01	7e-44
chr2.CM0153.25	1.11.8.1	E3.8.1.5, dhaA haloalkane dehalogenase [EC:3.8.1.5] [COG:COG0596] [GO:0018786]	psp:PSPPH_1478	est, rsbQ; sigma factor SigB regulation protein RsbQ [EC:3.1.1.-] [KO:K01066]	5e-24	BS_yvfQ	COG0596	9e-24	RSBQ_BACSU	3D-structure;Completeproteome,Sigma factor sigB regulation protein rsbQ.	3e-23	GO_ID:29479	TAIR|gene:2087212 SPTR:Q9LK01 symbol:AT3G24420.1 [GO:0016787 "hydrolase activity" evidence=ISS] InterPro:IPR000379 Pfam:PF00561 InterPro:IPR000073 EMBL:AP000382 EMBL:BT015329 EMBL:BT015839 SPTR:Q9LK01	7e-44
TM1755.25	4.2.4.70	cohesin complex [COG:COG1196]	ath:At3g54670	T5N23.30; structural maintenance of chromosomes (SMC) family protein [KO:K06636]	1e-98	YFL008w	COG1196	1e-37	SMC1_SCHPO	ATP-binding;Cellcycle;Celldivision;Chromosomepartition;Coiledcoil;Completeproteome;Mitosis;Nuclearprotein;Nucleotide-binding,Structural maintenance of chromosome 1 (Cohesin complex subunit psm1) (Chromosome segregation protein smc1).	8e-51	GO_ID:53786	MGI|MGI:1344345 SPTR:Q9CU62 symbol:Smc1l1 "SMC (structural maintenance of chromosomes 1)-like 1 (S. cerevisiae)" [GO:0016020 "membrane" evidence=RCA] [GO:0005634 "nucleus" evidence=RCA] [GO:0005524 "ATP binding" evidence=RCA] [GO:0006810 "transport" evidence=RCA] [GO:0007059 "chromosome segregation" evidence=RCA] [GO:0007126 "meiosis" evidence=IPI] [GO:0042626 "ATPase activity, coupled to transme…	6e-45
TM1755.25	4.2.4.24	SMC1 cohesin complex subunit SMC1 [COG:COG1196]	ath:At3g54670	T5N23.30; structural maintenance of chromosomes (SMC) family protein [KO:K06636]	1e-98	YFL008w	COG1196	1e-37	SMC1_SCHPO	ATP-binding;Cellcycle;Celldivision;Chromosomepartition;Coiledcoil;Completeproteome;Mitosis;Nuclearprotein;Nucleotide-binding,Structural maintenance of chromosome 1 (Cohesin complex subunit psm1) (Chromosome segregation protein smc1).	8e-51	GO_ID:53786	MGI|MGI:1344345 SPTR:Q9CU62 symbol:Smc1l1 "SMC (structural maintenance of chromosomes 1)-like 1 (S. cerevisiae)" [GO:0016020 "membrane" evidence=RCA] [GO:0005634 "nucleus" evidence=RCA] [GO:0005524 "ATP binding" evidence=RCA] [GO:0006810 "transport" evidence=RCA] [GO:0007059 "chromosome segregation" evidence=RCA] [GO:0007126 "meiosis" evidence=IPI] [GO:0042626 "ATPase activity, coupled to transme…	6e-45
TM1755.25	4.2.1.24	SMC chromosome segregation protein [COG:COG1196]	ath:At3g54670	T5N23.30; structural maintenance of chromosomes (SMC) family protein [KO:K06636]	1e-98	YFL008w	COG1196	1e-37	SMC1_SCHPO	ATP-binding;Cellcycle;Celldivision;Chromosomepartition;Coiledcoil;Completeproteome;Mitosis;Nuclearprotein;Nucleotide-binding,Structural maintenance of chromosome 1 (Cohesin complex subunit psm1) (Chromosome segregation protein smc1).	8e-51	GO_ID:53786	MGI|MGI:1344345 SPTR:Q9CU62 symbol:Smc1l1 "SMC (structural maintenance of chromosomes 1)-like 1 (S. cerevisiae)" [GO:0016020 "membrane" evidence=RCA] [GO:0005634 "nucleus" evidence=RCA] [GO:0005524 "ATP binding" evidence=RCA] [GO:0006810 "transport" evidence=RCA] [GO:0007059 "chromosome segregation" evidence=RCA] [GO:0007126 "meiosis" evidence=IPI] [GO:0042626 "ATPase activity, coupled to transme…	6e-45
gi45639618	99.2	Unclassified without homolog
chr6.CM0420.10.1	99.1.3.2.1233	ARFS_ARATH							ARFS_ARATH	Auxinsignalingpathway;DNA-binding;Multigenefamily;Nuclearprotein;Transcription;Transcriptionregulation,Auxin response factor 19 (Auxin-responsive protein IAA22).	7e-124	GO_ID:13298	TAIR|gene:2180468 SPTR:P93022 symbol:AT5G20730.1 [GO:0006355 "regulation of transcription, DNA-dependent" evidence=TAS] [GO:0040008 "regulation of growth" evidence=TAS] [GO:0003700 "transcription factor activity" evidence=ISS] InterPro:IPR003340 InterPro:IPR010525 PROSITE:PS50863 PROSITE:PS50962 EMBL:AF296832 EMBL:AF042195 EMBL:AF022368 EMBL:AF186466 EMBL:AY080595 EMBL:U49077 EMBL:U79555 EMBL:U79…	3e-121
chr6.CM0420.10.1	99.1.4.6060	GO_ID:13298							ARFS_ARATH	Auxinsignalingpathway;DNA-binding;Multigenefamily;Nuclearprotein;Transcription;Transcriptionregulation,Auxin response factor 19 (Auxin-responsive protein IAA22).	7e-124	GO_ID:13298	TAIR|gene:2180468 SPTR:P93022 symbol:AT5G20730.1 [GO:0006355 "regulation of transcription, DNA-dependent" evidence=TAS] [GO:0040008 "regulation of growth" evidence=TAS] [GO:0003700 "transcription factor activity" evidence=ISS] InterPro:IPR003340 InterPro:IPR010525 PROSITE:PS50863 PROSITE:PS50962 EMBL:AF296832 EMBL:AF042195 EMBL:AF022368 EMBL:AF186466 EMBL:AY080595 EMBL:U49077 EMBL:U79555 EMBL:U79…	3e-121
chr1.CM0231.29	99.1.4.208	GO_ID:6679							ARG7_PHAAU	,Indole-3-acetic acid-induced protein ARG7.	3e-12	GO_ID:6679	TAIR|gene:2035443 SPTR:Q9FXI2 symbol:AT1G19840.1 [GO:0005554 "molecular function unknown" evidence=ND] [GO:0009733 "response to auxin stimulus" evidence=ISS] Pfam:PF02519 InterPro:IPR003676 EMBL:AC007797 PIR:F86331 SPTR:Q9FXI2	6e-37
chr1.CM0231.29	99.1.3.2.1076	ARG7_PHAAU							ARG7_PHAAU	,Indole-3-acetic acid-induced protein ARG7.	3e-12	GO_ID:6679	TAIR|gene:2035443 SPTR:Q9FXI2 symbol:AT1G19840.1 [GO:0005554 "molecular function unknown" evidence=ND] [GO:0009733 "response to auxin stimulus" evidence=ISS] Pfam:PF02519 InterPro:IPR003676 EMBL:AC007797 PIR:F86331 SPTR:Q9FXI2	6e-37
Ljwgs_072453.1	99.2	Unclassified without homolog
gi45409174	99.2	Unclassified without homolog
Ljwgs_051790.1	1.3.5.35	E1.6.5.2 NAD(P)H dehydrogenase (quinone) [EC:1.6.5.2] [COG:COG2249] [GO:0003955]	cvi:CV0530	probable NADPH:quinone oxidoreductase [EC:1.6.5.2 1.8.1.6] [KO:K00355 K05395]	2e-29	PA1204	COG0431	9e-34	YIEF_ECOLI	Completeproteome;Hypotheticalprotein;Oxidoreductase,Hypothetical protein yieF.	1e-20	GO_ID:39932	TAIR|gene:2086444 SPTR:Q9LK88 symbol:AT3G27890.1 [GO:0008752 "FMN reductase activity" evidence=ISS] Pfam:PF03358 InterPro:IPR005025 EMBL:AP000371 SPTR:Q9LK88	2e-70
Ljwgs_051790.1	1.5.5.6	E1.8.1.6 cystine reductase [EC:1.8.1.6] [GO:0050456]	cvi:CV0530	probable NADPH:quinone oxidoreductase [EC:1.6.5.2 1.8.1.6] [KO:K00355 K05395]	2e-29	PA1204	COG0431	9e-34	YIEF_ECOLI	Completeproteome;Hypotheticalprotein;Oxidoreductase,Hypothetical protein yieF.	1e-20	GO_ID:39932	TAIR|gene:2086444 SPTR:Q9LK88 symbol:AT3G27890.1 [GO:0008752 "FMN reductase activity" evidence=ISS] Pfam:PF03358 InterPro:IPR005025 EMBL:AP000371 SPTR:Q9LK88	2e-70
Ljwgs_071671.1	99.1.4.6188	GO_ID:12529										GO_ID:12529	TAIR|gene:2172867 SPTR:Q9FF99 symbol:AT5G23810.1 [GO:0015359 "amino acid permease activity" evidence=ISS] InterPro:IPR002422 GO:GO:0006810 GO:GO:0016020 Pfam:PF01490 EMBL:AB005244 SPTR:Q9FF99	2e-39
Ljwgs_095829.1	99.2	Unclassified without homolog
chr2.TM0655.7	99.1.4.1477	GO_ID:50551										GO_ID:50551	TAIR|gene:2200912 SPTR:Q9SY90 symbol:AT1G61600.1 [GO:0005554 "molecular function unknown" evidence=ND] [GO:0000004 "biological process unknown" evidence=ND] InterPro:IPR010683 Pfam:PF06880 EMBL:AC005850 PIR:D96641 SPTR:Q9SY90	2e-72
Ljwgs_147667.1	99.1.4.6267	GO_ID:38307										GO_ID:38307	TAIR|gene:2167952 SPTR:Q9LE81 symbol:AT5G62310.1 [GO:0016301 "kinase activity" evidence=ISS] InterPro:IPR000719 InterPro:IPR002290 InterPro:IPR008271 Pfam:PF00069 Prosite:PS00108 ProDom:PD000001 PROSITE:PS50011 SMART:SM00220 HSSP:P31751 EMBL:AB019235 EMBL:AB037133 SPTR:Q9LE81	2e-16
gi45625962	99.2	Unclassified without homolog
Ljwgs_020610.0.1	99.1.4.4614	GO_ID:4217										GO_ID:4217	TAIR|gene:2029490 SPTR:Q8H1E4 symbol:RAP2.4 [GO:0003677 "DNA binding" evidence=TAS] [GO:0003700 "transcription factor activity" evidence=ISS;TAS] [GO:0005634 "nucleus" evidence=IC] [GO:0006355 "regulation of transcription, DNA-dependent" evidence=ISS] InterPro:IPR001471 Pfam:PF00847 GO:GO:0005634 HSSP:O80337 PRINTS:PR00367 ProDom:PD001423 SMART:SM00380 EMBL:AY150468 SMR:Q8H1E4 SPTR:Q8H1E4	4e-11
Ljwgs_041638.1	99.1.3.2.460	EXPB2_ARATH							EXPB2_ARATH	Cellwall;Glycoprotein;Hypotheticalprotein;Multigenefamily;Signal,Putative beta-expansin 2 precursor (AtEXPB2) (At-EXPB2) (Ath-ExpBeta- 1.4).	5e-25
Ljwgs_005617.1.2	99.2	Unclassified without homolog
chr5.TM1598.13	99.1.4.8049	GO_ID:7937										GO_ID:7937	TAIR|gene:2197984 SPTR:Q9FZD9 symbol:AT1G26540.1 [GO:0000004 "biological process unknown" evidence=ND] [GO:0008372 "cellular component unknown" evidence=ND] [GO:0005554 "molecular function unknown" evidence=ISS] InterPro:IPR008395 Pfam:PF05266 Pfam:PF05641 EMBL:AC013427 EMBL:AK117551 PIR:D86392 InterPro:IPR007930 SPTR:Q9FZD9	1e-21
Ljwgs_028960.1	99.1.4.6267	GO_ID:38307										GO_ID:38307	TAIR|gene:2167952 SPTR:Q9LE81 symbol:AT5G62310.1 [GO:0016301 "kinase activity" evidence=ISS] InterPro:IPR000719 InterPro:IPR002290 InterPro:IPR008271 Pfam:PF00069 Prosite:PS00108 ProDom:PD000001 PROSITE:PS50011 SMART:SM00220 HSSP:P31751 EMBL:AB019235 EMBL:AB037133 SPTR:Q9LE81	3e-16
chr1.CM0064.27	99.1.3.2.3562	BAZ2A_MOUSE							BAZ2A_MOUSE	Bromodomain;Coiledcoil;DNA-binding;Metal-binding;Nuclearprotein;Phosphorylation;Repeat;Transcription;Transcriptionregulation;Zinc;Zinc-finger,Bromodomain adjacent to zinc finger domain 2A (Transcription termination factor I-interacting protein 5) (TTF-I-interacting protein 5) (Tip5).	3e-12	GO_ID:112	TAIR|gene:2169778 SPTR:Q9FNE9 symbol:AT5G24330.1 [GO:0003677 "DNA binding" evidence=ISS] [GO:0006355 "regulation of transcription, DNA-dependent" evidence=ISS] InterPro:IPR001965 Pfam:PF00628 Pfam:PF00856 InterPro:IPR001214 PROSITE:PS01359 PROSITE:PS50016 SMART:SM00249 SMART:SM00317 PROSITE:PS50280 HSSP:Q9UIG0 EMBL:AB006701 EMBL:BT012223 EMBL:BT012421 EMBL:AB016884 SPTR:Q9FNE9	2e-78
chr1.CM0064.27	99.1.4.4545	GO_ID:112							BAZ2A_MOUSE	Bromodomain;Coiledcoil;DNA-binding;Metal-binding;Nuclearprotein;Phosphorylation;Repeat;Transcription;Transcriptionregulation;Zinc;Zinc-finger,Bromodomain adjacent to zinc finger domain 2A (Transcription termination factor I-interacting protein 5) (TTF-I-interacting protein 5) (Tip5).	3e-12	GO_ID:112	TAIR|gene:2169778 SPTR:Q9FNE9 symbol:AT5G24330.1 [GO:0003677 "DNA binding" evidence=ISS] [GO:0006355 "regulation of transcription, DNA-dependent" evidence=ISS] InterPro:IPR001965 Pfam:PF00628 Pfam:PF00856 InterPro:IPR001214 PROSITE:PS01359 PROSITE:PS50016 SMART:SM00249 SMART:SM00317 PROSITE:PS50280 HSSP:Q9UIG0 EMBL:AB006701 EMBL:BT012223 EMBL:BT012421 EMBL:AB016884 SPTR:Q9FNE9	2e-78
chr3.TM1144.14.1	2.3.1.55	E3.4.21.62, aprE subtilisin [EC:3.4.21.62] [COG:COG1404] [GO:0004291]				BS_vpr	COG1404	4e-09	SUBL_ARATH	Calcium;Cellwall;Directproteinsequencing;Glycoprotein;Hydrolase;Protease;Serineprotease;Signal;Zymogen,Subtilisin-like protease precursor (EC 3.4.21.-) (Cucumisin-like serine protease).	2e-138	GO_ID:28705	TAIR|gene:3436652 SPTR:Q9ZSP5 symbol:AT2G04160.1 [GO:0004289 "subtilase activity" evidence=ISS] [GO:0006508 "proteolysis" evidence=ISS] InterPro:IPR000209 InterPro:IPR010259 InterPro:IPR003137 Pfam:PF02225 Prosite:PS00138 Pfam:PF00082 PRINTS:PR00723 Pfam:PF05922 HSSP:Q45670 EMBL:AF098632 MEROPS:S08.119 SPTR:Q9ZSP5	3e-143
chr3.TM1144.14.1	2.3.1.54	E3.4.21.48 cerevisin [EC:3.4.21.48] [COG:COG1404] [GO:0004262]				BS_vpr	COG1404	4e-09	SUBL_ARATH	Calcium;Cellwall;Directproteinsequencing;Glycoprotein;Hydrolase;Protease;Serineprotease;Signal;Zymogen,Subtilisin-like protease precursor (EC 3.4.21.-) (Cucumisin-like serine protease).	2e-138	GO_ID:28705	TAIR|gene:3436652 SPTR:Q9ZSP5 symbol:AT2G04160.1 [GO:0004289 "subtilase activity" evidence=ISS] [GO:0006508 "proteolysis" evidence=ISS] InterPro:IPR000209 InterPro:IPR010259 InterPro:IPR003137 Pfam:PF02225 Prosite:PS00138 Pfam:PF00082 PRINTS:PR00723 Pfam:PF05922 HSSP:Q45670 EMBL:AF098632 MEROPS:S08.119 SPTR:Q9ZSP5	3e-143
chr2.TM0641.4	99.1.3.2.1854	EXP10_ARATH							EXP10_ARATH	Cellwall;Multigenefamily;Signal,Alpha-expansin 10 precursor (AtEXPA10) (At-EXP10) (AtEx10) (Ath- ExpAlpha-1.1).	3e-100	GO_ID:16295	TAIR|gene:2056669 SPTR:Q8VYD1 symbol:AT2G03090.1 [GO:0005554 "molecular function unknown" evidence=ISS;TAS] [GO:0009826 "unidimensional cell growth" evidence=ISS;NAS] [GO:0009828 "cell wall loosening (sensu Magnoliophyta)" evidence=ISS;NAS] [GO:0009831 "cell wall modification during multidimensional cell growth (sensu Magnoliophyta)" evidence=ISS] InterPro:IPR007112 InterPro:IPR005132 InterPro:IP…	3e-96
chr2.TM0641.4	99.1.4.695	GO_ID:16295							EXP10_ARATH	Cellwall;Multigenefamily;Signal,Alpha-expansin 10 precursor (AtEXPA10) (At-EXP10) (AtEx10) (Ath- ExpAlpha-1.1).	3e-100	GO_ID:16295	TAIR|gene:2056669 SPTR:Q8VYD1 symbol:AT2G03090.1 [GO:0005554 "molecular function unknown" evidence=ISS;TAS] [GO:0009826 "unidimensional cell growth" evidence=ISS;NAS] [GO:0009828 "cell wall loosening (sensu Magnoliophyta)" evidence=ISS;NAS] [GO:0009831 "cell wall modification during multidimensional cell growth (sensu Magnoliophyta)" evidence=ISS] InterPro:IPR007112 InterPro:IPR005132 InterPro:IP…	3e-96
chr4.CM0227.41	99.1.3.2.4115	YMF16_ARATH							YMF16_ARATH	Hypotheticalprotein;Membrane;Mitochondrion;RNAediting;Transmembrane,Hypothetical tatC-like protein ymf16 (ORFX).	9e-11
Ljwgs_121072.1	99.2	Unclassified without homolog
Ljwgs_136251.1	1.9.4.15	E2.7.1.- [EC:2.7.1.-] [COG:COG0515 COG1493]	ath:At5g02290	T1E22.50; protein kinase, putative [EC:2.7.1.37] [KO:K00870]	3e-18	YOR231w	COG0515	3e-09	SRK6_BRAOE	ATP-binding;Glycoprotein;Kinase;Membrane;Nucleotide-binding;Receptor;Self-incompatibility;Serine/threonine-proteinkinase;Signal;Transferase;Transmembrane,Putative serine/threonine-protein kinase receptor precursor (EC 2.7.1.37) (S-receptor kinase) (SRK).	1e-27	GO_ID:28344	TAIR|gene:2121650 SPTR:O65468 symbol:AT4G23160.1 [GO:0016301 "kinase activity" evidence=ISS] InterPro:IPR000719 InterPro:IPR008271 Pfam:PF00069 Prosite:PS00108 InterPro:IPR002902 Prosite:PS00107 Pfam:PF01657 ProDom:PD000001 PROSITE:PS50011 HSSP:P36897 EMBL:AL161558 EMBL:AL022347 PIR:T04833 SPTR:O65468	4e-32
Ljwgs_136251.1	1.7.8.19	WAAY, rfaY lipopolysaccharide core biosynthesis protein RFAY [EC:2.7.-.-] [COG:COG0515]	ath:At5g02290	T1E22.50; protein kinase, putative [EC:2.7.1.37] [KO:K00870]	3e-18	YOR231w	COG0515	3e-09	SRK6_BRAOE	ATP-binding;Glycoprotein;Kinase;Membrane;Nucleotide-binding;Receptor;Self-incompatibility;Serine/threonine-proteinkinase;Signal;Transferase;Transmembrane,Putative serine/threonine-protein kinase receptor precursor (EC 2.7.1.37) (S-receptor kinase) (SRK).	1e-27	GO_ID:28344	TAIR|gene:2121650 SPTR:O65468 symbol:AT4G23160.1 [GO:0016301 "kinase activity" evidence=ISS] InterPro:IPR000719 InterPro:IPR008271 Pfam:PF00069 Prosite:PS00108 InterPro:IPR002902 Prosite:PS00107 Pfam:PF01657 ProDom:PD000001 PROSITE:PS50011 HSSP:P36897 EMBL:AL161558 EMBL:AL022347 PIR:T04833 SPTR:O65468	4e-32
Ljwgs_136251.1	1.1.17.19	E2.7.1.- [EC:2.7.1.-] [COG:COG0515 COG1493]	ath:At5g02290	T1E22.50; protein kinase, putative [EC:2.7.1.37] [KO:K00870]	3e-18	YOR231w	COG0515	3e-09	SRK6_BRAOE	ATP-binding;Glycoprotein;Kinase;Membrane;Nucleotide-binding;Receptor;Self-incompatibility;Serine/threonine-proteinkinase;Signal;Transferase;Transmembrane,Putative serine/threonine-protein kinase receptor precursor (EC 2.7.1.37) (S-receptor kinase) (SRK).	1e-27	GO_ID:28344	TAIR|gene:2121650 SPTR:O65468 symbol:AT4G23160.1 [GO:0016301 "kinase activity" evidence=ISS] InterPro:IPR000719 InterPro:IPR008271 Pfam:PF00069 Prosite:PS00108 InterPro:IPR002902 Prosite:PS00107 Pfam:PF01657 ProDom:PD000001 PROSITE:PS50011 HSSP:P36897 EMBL:AL161558 EMBL:AL022347 PIR:T04833 SPTR:O65468	4e-32
Ljwgs_136251.1	3.3.10.117	BMPR1 bone morphogenetic protein receptor, type I [EC:2.7.1.37]	ath:At5g02290	T1E22.50; protein kinase, putative [EC:2.7.1.37] [KO:K00870]	3e-18	YOR231w	COG0515	3e-09	SRK6_BRAOE	ATP-binding;Glycoprotein;Kinase;Membrane;Nucleotide-binding;Receptor;Self-incompatibility;Serine/threonine-proteinkinase;Signal;Transferase;Transmembrane,Putative serine/threonine-protein kinase receptor precursor (EC 2.7.1.37) (S-receptor kinase) (SRK).	1e-27	GO_ID:28344	TAIR|gene:2121650 SPTR:O65468 symbol:AT4G23160.1 [GO:0016301 "kinase activity" evidence=ISS] InterPro:IPR000719 InterPro:IPR008271 Pfam:PF00069 Prosite:PS00108 InterPro:IPR002902 Prosite:PS00107 Pfam:PF01657 ProDom:PD000001 PROSITE:PS50011 HSSP:P36897 EMBL:AL161558 EMBL:AL022347 PIR:T04833 SPTR:O65468	4e-32
Ljwgs_136251.1	1.11.16.8	E2.7.1.- [EC:2.7.1.-] [COG:COG0515 COG1493]	ath:At5g02290	T1E22.50; protein kinase, putative [EC:2.7.1.37] [KO:K00870]	3e-18	YOR231w	COG0515	3e-09	SRK6_BRAOE	ATP-binding;Glycoprotein;Kinase;Membrane;Nucleotide-binding;Receptor;Self-incompatibility;Serine/threonine-proteinkinase;Signal;Transferase;Transmembrane,Putative serine/threonine-protein kinase receptor precursor (EC 2.7.1.37) (S-receptor kinase) (SRK).	1e-27	GO_ID:28344	TAIR|gene:2121650 SPTR:O65468 symbol:AT4G23160.1 [GO:0016301 "kinase activity" evidence=ISS] InterPro:IPR000719 InterPro:IPR008271 Pfam:PF00069 Prosite:PS00108 InterPro:IPR002902 Prosite:PS00107 Pfam:PF01657 ProDom:PD000001 PROSITE:PS50011 HSSP:P36897 EMBL:AL161558 EMBL:AL022347 PIR:T04833 SPTR:O65468	4e-32
Ljwgs_136251.1	4.2.4	Cell cycle [CLASS:04110] [PATH:hsa04110] [COG:COG0515]	ath:At5g02290	T1E22.50; protein kinase, putative [EC:2.7.1.37] [KO:K00870]	3e-18	YOR231w	COG0515	3e-09	SRK6_BRAOE	ATP-binding;Glycoprotein;Kinase;Membrane;Nucleotide-binding;Receptor;Self-incompatibility;Serine/threonine-proteinkinase;Signal;Transferase;Transmembrane,Putative serine/threonine-protein kinase receptor precursor (EC 2.7.1.37) (S-receptor kinase) (SRK).	1e-27	GO_ID:28344	TAIR|gene:2121650 SPTR:O65468 symbol:AT4G23160.1 [GO:0016301 "kinase activity" evidence=ISS] InterPro:IPR000719 InterPro:IPR008271 Pfam:PF00069 Prosite:PS00108 InterPro:IPR002902 Prosite:PS00107 Pfam:PF01657 ProDom:PD000001 PROSITE:PS50011 HSSP:P36897 EMBL:AL161558 EMBL:AL022347 PIR:T04833 SPTR:O65468	4e-32
Ljwgs_136251.1	3.2.2.1	Protein kinase [EC:2.7.1.37]	ath:At5g02290	T1E22.50; protein kinase, putative [EC:2.7.1.37] [KO:K00870]	3e-18	YOR231w	COG0515	3e-09	SRK6_BRAOE	ATP-binding;Glycoprotein;Kinase;Membrane;Nucleotide-binding;Receptor;Self-incompatibility;Serine/threonine-proteinkinase;Signal;Transferase;Transmembrane,Putative serine/threonine-protein kinase receptor precursor (EC 2.7.1.37) (S-receptor kinase) (SRK).	1e-27	GO_ID:28344	TAIR|gene:2121650 SPTR:O65468 symbol:AT4G23160.1 [GO:0016301 "kinase activity" evidence=ISS] InterPro:IPR000719 InterPro:IPR008271 Pfam:PF00069 Prosite:PS00108 InterPro:IPR002902 Prosite:PS00107 Pfam:PF01657 ProDom:PD000001 PROSITE:PS50011 HSSP:P36897 EMBL:AL161558 EMBL:AL022347 PIR:T04833 SPTR:O65468	4e-32
chr5.TM1077.21	99.1.3.2.218	FLUG_EMENI							FLUG_EMENI	Conidiation;Sporulation,Protein fluG.	1e-30
Ljwgs_005168.1	1.1.8.57	E3.2.1.4 endoglucanase [EC:3.2.1.4] [COG:COG3405] [GO:0008810]	ath:At4g39000	F19H22.100; glycosyl hydrolase family 9 protein [EC:3.2.1.4] [KO:K01179]	6e-79				GUN_PHAVU	Carbohydratemetabolism;Cellulosedegradation;Fruitripening;Glycosidase;Hydrolase;Polysaccharidedegradation;Signal,Endoglucanase precursor (EC 3.2.1.4) (Endo-1,4-beta-glucanase) (Abscission cellulase).	7e-85	GO_ID:39249	TAIR|gene:2034157 SPTR:O04478 symbol:AT1G65610.1 [GO:0008372 "cellular component unknown" evidence=ND] [GO:0004553 "hydrolase activity, hydrolyzing O-glycosyl compounds" evidence=ISS] InterPro:IPR001701 Pfam:PF00759 HSSP:Q9EYQ2 PROSITE:PS00592 PROSITE:PS00698 EMBL:AC001229 PIR:B96681 SPTR:O04478	0
Ljwgs_017303.0.1	99.2	Unclassified without homolog
Ljwgs_040145.1	1.1.7.10	E1.10.3.3 L-ascorbate oxidase [EC:1.10.3.3] [GO:0008447]	ath:At5g21100	T10F18.130; L-ascorbate oxidase, putative [EC:1.10.3.3] [KO:K00423]	2e-32	YFL041w	COG2132	3e-11	ASO_CUCSA	Copper;Directproteinsequencing;Glycoprotein;Metal-binding;Oxidoreductase;Repeat;Signal,L-ascorbate oxidase precursor (EC 1.10.3.3) (Ascorbase) (ASO).	3e-32	GO_ID:55231	TAIR|gene:3697543 SPTR:O80434 symbol:IRX12 [GO:0009834 "secondary cell wall biosynthesis (sensu Magnoliophyta)" evidence=IMP] InterPro:IPR002355 InterPro:IPR001117 Pfam:PF00394 InterPro:IPR011706 InterPro:IPR011707 PROSITE:PS00079 PROSITE:PS00080 HSSP:Q9Y780 Pfam:PF07731 Pfam:PF07732 EMBL:AC003028 EMBL:AY052669 EMBL:AY063730 EMBL:AY065187 EMBL:AY114636 PIR:T01240 SPTR:O80434	8e-91
Ljwgs_040145.1	4.2.2.4.1	COTA spore coat protein A [COG:COG2132]	ath:At5g21100	T10F18.130; L-ascorbate oxidase, putative [EC:1.10.3.3] [KO:K00423]	2e-32	YFL041w	COG2132	3e-11	ASO_CUCSA	Copper;Directproteinsequencing;Glycoprotein;Metal-binding;Oxidoreductase;Repeat;Signal,L-ascorbate oxidase precursor (EC 1.10.3.3) (Ascorbase) (ASO).	3e-32	GO_ID:55231	TAIR|gene:3697543 SPTR:O80434 symbol:IRX12 [GO:0009834 "secondary cell wall biosynthesis (sensu Magnoliophyta)" evidence=IMP] InterPro:IPR002355 InterPro:IPR001117 Pfam:PF00394 InterPro:IPR011706 InterPro:IPR011707 PROSITE:PS00079 PROSITE:PS00080 HSSP:Q9Y780 Pfam:PF07731 Pfam:PF07732 EMBL:AC003028 EMBL:AY052669 EMBL:AY063730 EMBL:AY065187 EMBL:AY114636 PIR:T01240 SPTR:O80434	8e-91
Ljwgs_106024.1	99.1.4.5443	GO_ID:40649										GO_ID:40649	TAIR|gene:3706947 SPTR:Q93YS8 symbol:AT4G13345.1 [GO:0016020 "membrane" evidence=ISS] InterPro:IPR005016 Pfam:PF03348 GO:GO:0016020 PANTHER:PTHR10383 EMBL:AY059783 EMBL:AY117270 SPTR:Q93YS8	5e-17
TC13639	99.2	Unclassified without homolog
gi45631700	99.2	Unclassified without homolog
chr5.CM0911.60	99.1.4.3011	GO_ID:5332										GO_ID:5332	TAIR|gene:2007754 SPTR:Q9SX62 symbol:AT1G48280.1 [GO:0000004 "biological process unknown" evidence=ND] EMBL:AC007932 PIR:G96522 SPTR:Q9SX62	1e-57
TC19030	99.2	Unclassified without homolog
chr3.CM0241.2	3.2.8.2	STAT signal transducer and activator of transcription [GO:0005062]	mmu:20847	Stat2; signal transducer and activator of transcription 2 [KO:K04692]	2e-11				STAT2_MOUSE	Activator;Alternativesplicing;DNA-binding;Nuclearprotein;Phosphorylation;SH2domain;Transcription;Transcriptionregulation,Signal transducer and activator of transcription 2.	2e-11	GO_ID:44963	MGI|MGI:103039 SPTR:Q9WVL2 symbol:Stat2 "signal transducer and activator of transcription 2" [GO:0005737 "cytoplasm" evidence=IDA] [GO:0005634 "nucleus" evidence=IDA] Pfam:PF00017 InterPro:IPR000980 InterPro:IPR001217 MGI:MGI:103039 GO:GO:0005737 GO:GO:0005634 PROSITE:PS50001 InterPro:IPR008967 HSSP:P42224 Pfam:PF01017 Pfam:PF02864 Pfam:PF02865 EMBL:AF088862 EMBL:S81342 PIR:S63681 SPTR:Q9WVL2	6e-12
chr3.CM0241.2	3.2.7.54	STAT signal transducer and activator of transcription [GO:0005062]	mmu:20847	Stat2; signal transducer and activator of transcription 2 [KO:K04692]	2e-11				STAT2_MOUSE	Activator;Alternativesplicing;DNA-binding;Nuclearprotein;Phosphorylation;SH2domain;Transcription;Transcriptionregulation,Signal transducer and activator of transcription 2.	2e-11	GO_ID:44963	MGI|MGI:103039 SPTR:Q9WVL2 symbol:Stat2 "signal transducer and activator of transcription 2" [GO:0005737 "cytoplasm" evidence=IDA] [GO:0005634 "nucleus" evidence=IDA] Pfam:PF00017 InterPro:IPR000980 InterPro:IPR001217 MGI:MGI:103039 GO:GO:0005737 GO:GO:0005634 PROSITE:PS50001 InterPro:IPR008967 HSSP:P42224 Pfam:PF01017 Pfam:PF02864 Pfam:PF02865 EMBL:AF088862 EMBL:S81342 PIR:S63681 SPTR:Q9WVL2	6e-12
TC15688	99.2	Unclassified without homolog
Ljwgs_022690.1	2.3.1.72	TRXA thioredoxin 1 [COG:COG0526] [GO:0030508]										GO_ID:40178	TAIR|gene:2018133 SPTR:Q9C818 symbol:ATPDIL1-5 "PDI-LIKE 1-5" [GO:0030508 "thiol-disulfide exchange intermediate activity" evidence=ISS] InterPro:IPR000886 InterPro:IPR006663 Pfam:PF00085 InterPro:IPR006662 PROSITE:PS00014 PRINTS:PR00421 HSSP:P07237 EMBL:AC037424 PIR:F96562 SPTR:Q9C818	4e-22
Ljwgs_022690.1	2.3.1.37.1	TRXC thioredoxin 2 [COG:COG0526] [GO:0030508]										GO_ID:40178	TAIR|gene:2018133 SPTR:Q9C818 symbol:ATPDIL1-5 "PDI-LIKE 1-5" [GO:0030508 "thiol-disulfide exchange intermediate activity" evidence=ISS] InterPro:IPR000886 InterPro:IPR006663 Pfam:PF00085 InterPro:IPR006662 PROSITE:PS00014 PRINTS:PR00421 HSSP:P07237 EMBL:AC037424 PIR:F96562 SPTR:Q9C818	4e-22
Ljwgs_016894.1	99.1.4.4885	GO_ID:18364							ABTB2_RAT	ANKrepeat;Repeat,Ankyrin repeat and BTB/POZ domain-containing protein 2 (Confluent 3Y1 cell-associated protein) (CCA3).	7e-13	GO_ID:18364	UNIPROT|Q8N961 SPTR:Q8N961 symbol:ABTB2_HUMAN "Ankyrin repeat and BTB/POZ domain-containing protein 2" [GO:0005554 "molecular function unknown" evidence=ND] [GO:0001558 "regulation of cell growth" evidence=NAS] [GO:0008372 "cellular component unknown" evidence=ND] InterPro:IPR000210 InterPro:IPR002119 InterPro:IPR002110 Pfam:PF00023 Pfam:PF00651 SMART:SM00225 PROSITE:PS50097 PRINTS:PR01415 SMART:…	3e-13
Ljwgs_016894.1	99.1.3.2.2082	ABTB2_RAT							ABTB2_RAT	ANKrepeat;Repeat,Ankyrin repeat and BTB/POZ domain-containing protein 2 (Confluent 3Y1 cell-associated protein) (CCA3).	7e-13	GO_ID:18364	UNIPROT|Q8N961 SPTR:Q8N961 symbol:ABTB2_HUMAN "Ankyrin repeat and BTB/POZ domain-containing protein 2" [GO:0005554 "molecular function unknown" evidence=ND] [GO:0001558 "regulation of cell growth" evidence=NAS] [GO:0008372 "cellular component unknown" evidence=ND] InterPro:IPR000210 InterPro:IPR002119 InterPro:IPR002110 Pfam:PF00023 Pfam:PF00651 SMART:SM00225 PROSITE:PS50097 PRINTS:PR01415 SMART:…	3e-13
chr1.TM1410.5	99.1.3.2.2344	TT12_ARATH							TT12_ARATH	Flavonoidbiosynthesis;Membrane;Repeat;Transmembrane;Transport;Vacuole,TRANSPARENT TESTA 12 protein.	3e-10	GO_ID:8024	TAIR|gene:2168209 SPTR:Q9FKQ1 symbol:AT5G65380.1 [GO:0005215 "transporter activity" evidence=ISS] [GO:0009835 "ripening" evidence=ISS] [GO:0015297 "antiporter activity" evidence=ISS] [GO:0016020 "membrane" evidence=ISS] InterPro:IPR002528 Pfam:PF01554 GO:GO:0016020 TIGRFAMs:TIGR00797 EMBL:AB011479 EMBL:AF375456 EMBL:AY143960 SPTR:Q9FKQ1	1e-18
chr1.TM1410.5	99.1.4.912	GO_ID:8024							TT12_ARATH	Flavonoidbiosynthesis;Membrane;Repeat;Transmembrane;Transport;Vacuole,TRANSPARENT TESTA 12 protein.	3e-10	GO_ID:8024	TAIR|gene:2168209 SPTR:Q9FKQ1 symbol:AT5G65380.1 [GO:0005215 "transporter activity" evidence=ISS] [GO:0009835 "ripening" evidence=ISS] [GO:0015297 "antiporter activity" evidence=ISS] [GO:0016020 "membrane" evidence=ISS] InterPro:IPR002528 Pfam:PF01554 GO:GO:0016020 TIGRFAMs:TIGR00797 EMBL:AB011479 EMBL:AF375456 EMBL:AY143960 SPTR:Q9FKQ1	1e-18
Ljwgs_063975.1	99.1.4.649	GO_ID:21630										GO_ID:21630	TAIR|gene:2177260 SPTR:Q9C5U2 symbol:AT5G35750.1 [GO:0009736 "cytokinin mediated signaling" evidence=TAS] InterPro:IPR003594 Pfam:PF02518 InterPro:IPR003661 InterPro:IPR004358 InterPro:IPR001789 InterPro:IPR006189 InterPro:IPR005467 Pfam:PF00072 Pfam:PF00512 SMART:SM00387 PROSITE:PS50109 PRINTS:PR00344 ProDom:PD000039 SMART:SM00448 PROSITE:PS50110 SMART:SM00388 Pfam:PF03924 PROSITE:PS50839 HSSP:P…	9e-29
Ljwgs_120671.1	99.1.4.2593	GO_ID:32821							PTR2_ARATH	Membrane;Peptidetransport;Proteintransport;Transmembrane;Transport,Peptide transporter PTR2 (Histidine transporting protein).	1e-16	GO_ID:32821	TAIR|gene:2084499 SPTR:Q9M331 symbol:AT3G53960.1 [GO:0005215 "transporter activity" evidence=ISS] [GO:0006857 "oligopeptide transport" evidence=ISS] [GO:0016020 "membrane" evidence=ISS] InterPro:IPR000109 Pfam:PF00854 GO:GO:0006810 GO:GO:0016020 PROSITE:PS01022 EMBL:AL132960 PIR:T45936 SPTR:Q9M331	2e-30
Ljwgs_120671.1	99.1.3.2.554	PTR2_ARATH							PTR2_ARATH	Membrane;Peptidetransport;Proteintransport;Transmembrane;Transport,Peptide transporter PTR2 (Histidine transporting protein).	1e-16	GO_ID:32821	TAIR|gene:2084499 SPTR:Q9M331 symbol:AT3G53960.1 [GO:0005215 "transporter activity" evidence=ISS] [GO:0006857 "oligopeptide transport" evidence=ISS] [GO:0016020 "membrane" evidence=ISS] InterPro:IPR000109 Pfam:PF00854 GO:GO:0006810 GO:GO:0016020 PROSITE:PS01022 EMBL:AL132960 PIR:T45936 SPTR:Q9M331	2e-30
Ljwgs_045564.1	99.2	Unclassified without homolog
chr6.CM0420.18	99.1.4.5039	GO_ID:42207										GO_ID:42207	TAIR|gene:2202179 SPTR:Q9LMA8 symbol:AT1G19180.1 [GO:0005554 "molecular function unknown" evidence=ND] [GO:0000004 "biological process unknown" evidence=ND] InterPro:IPR010399 Pfam:PF06200 EMBL:AC069143 EMBL:AY039894 EMBL:AY065146 EMBL:AY081738 EMBL:AF332421 EMBL:AY081633 PIR:C86325 SPTR:Q9LMA8	9e-39
Ljwgs_028341.1	3.1.3.22	TC.POT proton-dependent oligopeptide transporter, POT family [COG:COG3104] [TC:2.A.17]	hsa:6564	SLC15A1; solute carrier family 15 (oligopeptide transporter), member 1 [KO:K03305]	4e-21	ZyjdL	COG3104	2e-09	PTR2_ARATH	Membrane;Peptidetransport;Proteintransport;Transmembrane;Transport,Peptide transporter PTR2 (Histidine transporting protein).	2e-67	GO_ID:32821	TAIR|gene:2084499 SPTR:Q9M331 symbol:AT3G53960.1 [GO:0005215 "transporter activity" evidence=ISS] [GO:0006857 "oligopeptide transport" evidence=ISS] [GO:0016020 "membrane" evidence=ISS] InterPro:IPR000109 Pfam:PF00854 GO:GO:0006810 GO:GO:0016020 PROSITE:PS01022 EMBL:AL132960 PIR:T45936 SPTR:Q9M331	8e-138
Ljwgs_035818.1	99.1.4.8180	GO_ID:16473										GO_ID:16473	TAIR|gene:2166780 SPTR:Q9FMX3 symbol:AT5G23270.1 [GO:0015144 "carbohydrate transporter activity" evidence=ISS] [GO:0005351 "sugar porter activity" evidence=ISS] [GO:0016020 "membrane" evidence=ISS] Interpro:IPR005829 InterPro:IPR007114 InterPro:IPR005828 InterPro:IPR003663 Pfam:PF00083 GO:GO:0016020 PRINTS:PR00171 PROSITE:PS50850 PROSITE:PS00216 PROSITE:PS00217 TIGRFAMs:TIGR00879 EMBL:AB007648 EM…	1e-10
Ljwgs_032678.2	99.1.3.2.1517	SPL11_ORYSA							SPL11_ORYSA	Repeat;Ublconjugationpathway,Spotted leaf protein 11 (Spotted leaf11) (Cell death-related protein SPL11).	5e-46
gi7785568	99.2	Unclassified without homolog
Ljwgs_040518.1	1.9.4.15	E2.7.1.- [EC:2.7.1.-] [COG:COG0515 COG1493]	ath:At5g02290	T1E22.50; protein kinase, putative [EC:2.7.1.37] [KO:K00870]	8e-56	BH2504_1	COG0515	5e-18	BAK1_ARATH	ATP-binding;Glycoprotein;Kinase;Leucine-richrepeat;Membrane;Nucleotide-binding;Phosphorylation;Repeat;Serine/threonine-proteinkinase;Signal;Transferase;Transmembrane,BRASSINOSTEROID INSENSITIVE 1-associated receptor kinase 1 precursor (EC 2.7.1.37) (BRI1-associated receptor kinase 1) (Somatic embryogenesis receptor-like kinase 3).	3e-54	GO_ID:16282	TAIR|gene:2084374 SPTR:Q9M345 symbol:AT3G53810.1 [GO:0016301 "kinase activity" evidence=ISS] InterPro:IPR000719 InterPro:IPR008271 Pfam:PF00069 Prosite:PS00108 InterPro:IPR001220 InterPro:IPR000985 Prosite:PS00107 Pfam:PF00139 Pfam:PF00138 ProDom:PD000001 PROSITE:PS50011 HSSP:P05046 ProDom:PD000671 ProDom:PD000711 EMBL:AL132960 PIR:T45921 SPTR:Q9M345	2e-67
Ljwgs_040518.1	1.7.8.19	WAAY, rfaY lipopolysaccharide core biosynthesis protein RFAY [EC:2.7.-.-] [COG:COG0515]	ath:At5g02290	T1E22.50; protein kinase, putative [EC:2.7.1.37] [KO:K00870]	8e-56	BH2504_1	COG0515	5e-18	BAK1_ARATH	ATP-binding;Glycoprotein;Kinase;Leucine-richrepeat;Membrane;Nucleotide-binding;Phosphorylation;Repeat;Serine/threonine-proteinkinase;Signal;Transferase;Transmembrane,BRASSINOSTEROID INSENSITIVE 1-associated receptor kinase 1 precursor (EC 2.7.1.37) (BRI1-associated receptor kinase 1) (Somatic embryogenesis receptor-like kinase 3).	3e-54	GO_ID:16282	TAIR|gene:2084374 SPTR:Q9M345 symbol:AT3G53810.1 [GO:0016301 "kinase activity" evidence=ISS] InterPro:IPR000719 InterPro:IPR008271 Pfam:PF00069 Prosite:PS00108 InterPro:IPR001220 InterPro:IPR000985 Prosite:PS00107 Pfam:PF00139 Pfam:PF00138 ProDom:PD000001 PROSITE:PS50011 HSSP:P05046 ProDom:PD000671 ProDom:PD000711 EMBL:AL132960 PIR:T45921 SPTR:Q9M345	2e-67
Ljwgs_040518.1	1.1.17.19	E2.7.1.- [EC:2.7.1.-] [COG:COG0515 COG1493]	ath:At5g02290	T1E22.50; protein kinase, putative [EC:2.7.1.37] [KO:K00870]	8e-56	BH2504_1	COG0515	5e-18	BAK1_ARATH	ATP-binding;Glycoprotein;Kinase;Leucine-richrepeat;Membrane;Nucleotide-binding;Phosphorylation;Repeat;Serine/threonine-proteinkinase;Signal;Transferase;Transmembrane,BRASSINOSTEROID INSENSITIVE 1-associated receptor kinase 1 precursor (EC 2.7.1.37) (BRI1-associated receptor kinase 1) (Somatic embryogenesis receptor-like kinase 3).	3e-54	GO_ID:16282	TAIR|gene:2084374 SPTR:Q9M345 symbol:AT3G53810.1 [GO:0016301 "kinase activity" evidence=ISS] InterPro:IPR000719 InterPro:IPR008271 Pfam:PF00069 Prosite:PS00108 InterPro:IPR001220 InterPro:IPR000985 Prosite:PS00107 Pfam:PF00139 Pfam:PF00138 ProDom:PD000001 PROSITE:PS50011 HSSP:P05046 ProDom:PD000671 ProDom:PD000711 EMBL:AL132960 PIR:T45921 SPTR:Q9M345	2e-67
Ljwgs_040518.1	3.3.10.117	BMPR1 bone morphogenetic protein receptor, type I [EC:2.7.1.37]	ath:At5g02290	T1E22.50; protein kinase, putative [EC:2.7.1.37] [KO:K00870]	8e-56	BH2504_1	COG0515	5e-18	BAK1_ARATH	ATP-binding;Glycoprotein;Kinase;Leucine-richrepeat;Membrane;Nucleotide-binding;Phosphorylation;Repeat;Serine/threonine-proteinkinase;Signal;Transferase;Transmembrane,BRASSINOSTEROID INSENSITIVE 1-associated receptor kinase 1 precursor (EC 2.7.1.37) (BRI1-associated receptor kinase 1) (Somatic embryogenesis receptor-like kinase 3).	3e-54	GO_ID:16282	TAIR|gene:2084374 SPTR:Q9M345 symbol:AT3G53810.1 [GO:0016301 "kinase activity" evidence=ISS] InterPro:IPR000719 InterPro:IPR008271 Pfam:PF00069 Prosite:PS00108 InterPro:IPR001220 InterPro:IPR000985 Prosite:PS00107 Pfam:PF00139 Pfam:PF00138 ProDom:PD000001 PROSITE:PS50011 HSSP:P05046 ProDom:PD000671 ProDom:PD000711 EMBL:AL132960 PIR:T45921 SPTR:Q9M345	2e-67
Ljwgs_040518.1	1.11.16.8	E2.7.1.- [EC:2.7.1.-] [COG:COG0515 COG1493]	ath:At5g02290	T1E22.50; protein kinase, putative [EC:2.7.1.37] [KO:K00870]	8e-56	BH2504_1	COG0515	5e-18	BAK1_ARATH	ATP-binding;Glycoprotein;Kinase;Leucine-richrepeat;Membrane;Nucleotide-binding;Phosphorylation;Repeat;Serine/threonine-proteinkinase;Signal;Transferase;Transmembrane,BRASSINOSTEROID INSENSITIVE 1-associated receptor kinase 1 precursor (EC 2.7.1.37) (BRI1-associated receptor kinase 1) (Somatic embryogenesis receptor-like kinase 3).	3e-54	GO_ID:16282	TAIR|gene:2084374 SPTR:Q9M345 symbol:AT3G53810.1 [GO:0016301 "kinase activity" evidence=ISS] InterPro:IPR000719 InterPro:IPR008271 Pfam:PF00069 Prosite:PS00108 InterPro:IPR001220 InterPro:IPR000985 Prosite:PS00107 Pfam:PF00139 Pfam:PF00138 ProDom:PD000001 PROSITE:PS50011 HSSP:P05046 ProDom:PD000671 ProDom:PD000711 EMBL:AL132960 PIR:T45921 SPTR:Q9M345	2e-67
Ljwgs_040518.1	4.2.4	Cell cycle [CLASS:04110] [PATH:hsa04110] [COG:COG0515]	ath:At5g02290	T1E22.50; protein kinase, putative [EC:2.7.1.37] [KO:K00870]	8e-56	BH2504_1	COG0515	5e-18	BAK1_ARATH	ATP-binding;Glycoprotein;Kinase;Leucine-richrepeat;Membrane;Nucleotide-binding;Phosphorylation;Repeat;Serine/threonine-proteinkinase;Signal;Transferase;Transmembrane,BRASSINOSTEROID INSENSITIVE 1-associated receptor kinase 1 precursor (EC 2.7.1.37) (BRI1-associated receptor kinase 1) (Somatic embryogenesis receptor-like kinase 3).	3e-54	GO_ID:16282	TAIR|gene:2084374 SPTR:Q9M345 symbol:AT3G53810.1 [GO:0016301 "kinase activity" evidence=ISS] InterPro:IPR000719 InterPro:IPR008271 Pfam:PF00069 Prosite:PS00108 InterPro:IPR001220 InterPro:IPR000985 Prosite:PS00107 Pfam:PF00139 Pfam:PF00138 ProDom:PD000001 PROSITE:PS50011 HSSP:P05046 ProDom:PD000671 ProDom:PD000711 EMBL:AL132960 PIR:T45921 SPTR:Q9M345	2e-67
Ljwgs_040518.1	3.2.2.1	Protein kinase [EC:2.7.1.37]	ath:At5g02290	T1E22.50; protein kinase, putative [EC:2.7.1.37] [KO:K00870]	8e-56	BH2504_1	COG0515	5e-18	BAK1_ARATH	ATP-binding;Glycoprotein;Kinase;Leucine-richrepeat;Membrane;Nucleotide-binding;Phosphorylation;Repeat;Serine/threonine-proteinkinase;Signal;Transferase;Transmembrane,BRASSINOSTEROID INSENSITIVE 1-associated receptor kinase 1 precursor (EC 2.7.1.37) (BRI1-associated receptor kinase 1) (Somatic embryogenesis receptor-like kinase 3).	3e-54	GO_ID:16282	TAIR|gene:2084374 SPTR:Q9M345 symbol:AT3G53810.1 [GO:0016301 "kinase activity" evidence=ISS] InterPro:IPR000719 InterPro:IPR008271 Pfam:PF00069 Prosite:PS00108 InterPro:IPR001220 InterPro:IPR000985 Prosite:PS00107 Pfam:PF00139 Pfam:PF00138 ProDom:PD000001 PROSITE:PS50011 HSSP:P05046 ProDom:PD000671 ProDom:PD000711 EMBL:AL132960 PIR:T45921 SPTR:Q9M345	2e-67
Ljwgs_052904.1	99.1.4.4161	GO_ID:4533							DOF33_ARATH	DNA-binding;Metal-binding;Nuclearprotein;Transcription;Transcriptionregulation;Zinc;Zinc-finger,Dof zinc finger protein DOF3.3 (AtDOF3.3) (H-protein promoter binding factor 2a).	6e-15	GO_ID:4533	TAIR|gene:2079151 SPTR:Q8LFV3 symbol:AT3G47500 "CYCLING DOF FACTOR 3" [GO:0003700 "transcription factor activity" evidence=ISS] [GO:0045449 "regulation of transcription" evidence=TAS] [GO:0003677 "DNA binding" evidence=ISS] [GO:0005515 "protein binding" evidence=IPI] [GO:0048510 "regulation of timing of transition from vegetative to reproductive phase" evidence=IMP] InterPro:IPR003851 Pfam:PF0270…	2e-15
Ljwgs_052904.1	99.1.3.2.825	DOF33_ARATH							DOF33_ARATH	DNA-binding;Metal-binding;Nuclearprotein;Transcription;Transcriptionregulation;Zinc;Zinc-finger,Dof zinc finger protein DOF3.3 (AtDOF3.3) (H-protein promoter binding factor 2a).	6e-15	GO_ID:4533	TAIR|gene:2079151 SPTR:Q8LFV3 symbol:AT3G47500 "CYCLING DOF FACTOR 3" [GO:0003700 "transcription factor activity" evidence=ISS] [GO:0045449 "regulation of transcription" evidence=TAS] [GO:0003677 "DNA binding" evidence=ISS] [GO:0005515 "protein binding" evidence=IPI] [GO:0048510 "regulation of timing of transition from vegetative to reproductive phase" evidence=IMP] InterPro:IPR003851 Pfam:PF0270…	2e-15
Ljwgs_013950.2.2	99.2	Unclassified without homolog
Ljwgs_026760.1	99.2	Unclassified without homolog
chr6.CM0139.14	99.2	Unclassified without homolog
Ljwgs_046964.1	3.3.10.65.1	ADAM8 a disintegrin and metalloproteinase domain 8 [EC:3.4.24.-]	rno:309098	Adam8_predicted; a disintegrin and metalloprotease domain 8 (predicted) [EC:3.4.24.-] [KO:K06540]	7e-22				GCP2_HUMAN	Alternativesplicing;Microtubule;Polymorphism,Gamma-tubulin complex component 2 (GCP-2) (Spindle pole body protein Spc97 homolog) (hSpc97) (hGCP2) (h103p).	3e-22	GO_ID:53426	ZFIN|ZDB-GENE-031118-150 SPTR:Q7SYD6 symbol:tubgcp2 "tubulin, gamma complex associated protein 2" [GO:0005554 "molecular function unknown" evidence=ND] InterPro:IPR007259 Pfam:PF04130 ZFIN:ZDB-GENE-031118-150 PANTHER:PTHR19302 EMBL:BC054908 SPTR:Q7SYD6	2e-23
Ljwgs_028132.1	3.3.10.117	BMPR1 bone morphogenetic protein receptor, type I [EC:2.7.1.37]	ath:At4g28490	F20O9.180; leucine-rich repeat transmembrane protein kinase, putative [EC:2.7.1.37] [KO:K00870]	7e-43				RLK5_ARATH	ATP-binding;Glycoprotein;Kinase;Leucine-richrepeat;Membrane;Nucleotide-binding;Phosphorylation;Repeat;Serine/threonine-proteinkinase;Signal;Transferase;Transmembrane,Receptor-like protein kinase 5 precursor (EC 2.7.1.37).	4e-43	GO_ID:39707	TAIR|gene:2181041 SPTR:Q9LZV7 symbol:AT5G01890.1 [GO:0016301 "kinase activity" evidence=ISS] [GO:0004674 "protein serine/threonine kinase activity" evidence=ISS] [GO:0005524 "ATP binding" evidence=ISS] [GO:0006468 "protein amino acid phosphorylation" evidence=ISS] [GO:0007169 "transmembrane receptor protein tyrosine kinase signaling pathway" evidence=ISS] Pfam:PF00560 InterPro:IPR000719 Pfam:PF00…	3e-103
Ljwgs_028132.1	3.2.2.1	Protein kinase [EC:2.7.1.37]	ath:At4g28490	F20O9.180; leucine-rich repeat transmembrane protein kinase, putative [EC:2.7.1.37] [KO:K00870]	7e-43				RLK5_ARATH	ATP-binding;Glycoprotein;Kinase;Leucine-richrepeat;Membrane;Nucleotide-binding;Phosphorylation;Repeat;Serine/threonine-proteinkinase;Signal;Transferase;Transmembrane,Receptor-like protein kinase 5 precursor (EC 2.7.1.37).	4e-43	GO_ID:39707	TAIR|gene:2181041 SPTR:Q9LZV7 symbol:AT5G01890.1 [GO:0016301 "kinase activity" evidence=ISS] [GO:0004674 "protein serine/threonine kinase activity" evidence=ISS] [GO:0005524 "ATP binding" evidence=ISS] [GO:0006468 "protein amino acid phosphorylation" evidence=ISS] [GO:0007169 "transmembrane receptor protein tyrosine kinase signaling pathway" evidence=ISS] Pfam:PF00560 InterPro:IPR000719 Pfam:PF00…	3e-103
Ljwgs_020818.2	1.9.4.15	E2.7.1.- [EC:2.7.1.-] [COG:COG0515 COG1493]	ath:At4g28490	F20O9.180; leucine-rich repeat transmembrane protein kinase, putative [EC:2.7.1.37] [KO:K00870]	5e-28	ML0016_1	COG0515	4e-12	SIRK_ARATH	ATP-binding;Kinase;Leucine-richrepeat;Membrane;Nucleotide-binding;Plantdefense;Receptor;Repeat;Serine/threonine-proteinkinase;Signal;Transferase;Transmembrane,Senescence-induced receptor-like serine/threonine-protein kinase precursor (FLG22-induced receptor-like kinase 1).	4e-58	GO_ID:393	TAIR|gene:3439013 SPTR:Q9SZV2 symbol:AT4G29990.1 [GO:0004672 "protein kinase activity" evidence=ISS] [GO:0005524 "ATP binding" evidence=ISS] [GO:0006468 "protein amino acid phosphorylation" evidence=ISS] Pfam:PF00560 InterPro:IPR000719 InterPro:IPR008271 Pfam:PF00069 INTERPRO:IPR001245 Prosite:PS00108 InterPro:IPR001611 InterPro:IPR007090 Prosite:PS00107 PRINTS:PR00109 ProDom:PD000001 PROSITE:PS5…	4e-64
Ljwgs_020818.2	1.7.8.19	WAAY, rfaY lipopolysaccharide core biosynthesis protein RFAY [EC:2.7.-.-] [COG:COG0515]	ath:At4g28490	F20O9.180; leucine-rich repeat transmembrane protein kinase, putative [EC:2.7.1.37] [KO:K00870]	5e-28	ML0016_1	COG0515	4e-12	SIRK_ARATH	ATP-binding;Kinase;Leucine-richrepeat;Membrane;Nucleotide-binding;Plantdefense;Receptor;Repeat;Serine/threonine-proteinkinase;Signal;Transferase;Transmembrane,Senescence-induced receptor-like serine/threonine-protein kinase precursor (FLG22-induced receptor-like kinase 1).	4e-58	GO_ID:393	TAIR|gene:3439013 SPTR:Q9SZV2 symbol:AT4G29990.1 [GO:0004672 "protein kinase activity" evidence=ISS] [GO:0005524 "ATP binding" evidence=ISS] [GO:0006468 "protein amino acid phosphorylation" evidence=ISS] Pfam:PF00560 InterPro:IPR000719 InterPro:IPR008271 Pfam:PF00069 INTERPRO:IPR001245 Prosite:PS00108 InterPro:IPR001611 InterPro:IPR007090 Prosite:PS00107 PRINTS:PR00109 ProDom:PD000001 PROSITE:PS5…	4e-64
Ljwgs_020818.2	1.1.17.19	E2.7.1.- [EC:2.7.1.-] [COG:COG0515 COG1493]	ath:At4g28490	F20O9.180; leucine-rich repeat transmembrane protein kinase, putative [EC:2.7.1.37] [KO:K00870]	5e-28	ML0016_1	COG0515	4e-12	SIRK_ARATH	ATP-binding;Kinase;Leucine-richrepeat;Membrane;Nucleotide-binding;Plantdefense;Receptor;Repeat;Serine/threonine-proteinkinase;Signal;Transferase;Transmembrane,Senescence-induced receptor-like serine/threonine-protein kinase precursor (FLG22-induced receptor-like kinase 1).	4e-58	GO_ID:393	TAIR|gene:3439013 SPTR:Q9SZV2 symbol:AT4G29990.1 [GO:0004672 "protein kinase activity" evidence=ISS] [GO:0005524 "ATP binding" evidence=ISS] [GO:0006468 "protein amino acid phosphorylation" evidence=ISS] Pfam:PF00560 InterPro:IPR000719 InterPro:IPR008271 Pfam:PF00069 INTERPRO:IPR001245 Prosite:PS00108 InterPro:IPR001611 InterPro:IPR007090 Prosite:PS00107 PRINTS:PR00109 ProDom:PD000001 PROSITE:PS5…	4e-64
Ljwgs_020818.2	1.11.16.8	E2.7.1.- [EC:2.7.1.-] [COG:COG0515 COG1493]	ath:At4g28490	F20O9.180; leucine-rich repeat transmembrane protein kinase, putative [EC:2.7.1.37] [KO:K00870]	5e-28	ML0016_1	COG0515	4e-12	SIRK_ARATH	ATP-binding;Kinase;Leucine-richrepeat;Membrane;Nucleotide-binding;Plantdefense;Receptor;Repeat;Serine/threonine-proteinkinase;Signal;Transferase;Transmembrane,Senescence-induced receptor-like serine/threonine-protein kinase precursor (FLG22-induced receptor-like kinase 1).	4e-58	GO_ID:393	TAIR|gene:3439013 SPTR:Q9SZV2 symbol:AT4G29990.1 [GO:0004672 "protein kinase activity" evidence=ISS] [GO:0005524 "ATP binding" evidence=ISS] [GO:0006468 "protein amino acid phosphorylation" evidence=ISS] Pfam:PF00560 InterPro:IPR000719 InterPro:IPR008271 Pfam:PF00069 INTERPRO:IPR001245 Prosite:PS00108 InterPro:IPR001611 InterPro:IPR007090 Prosite:PS00107 PRINTS:PR00109 ProDom:PD000001 PROSITE:PS5…	4e-64
Ljwgs_020818.2	4.2.4	Cell cycle [CLASS:04110] [PATH:hsa04110] [COG:COG0515]	ath:At4g28490	F20O9.180; leucine-rich repeat transmembrane protein kinase, putative [EC:2.7.1.37] [KO:K00870]	5e-28	ML0016_1	COG0515	4e-12	SIRK_ARATH	ATP-binding;Kinase;Leucine-richrepeat;Membrane;Nucleotide-binding;Plantdefense;Receptor;Repeat;Serine/threonine-proteinkinase;Signal;Transferase;Transmembrane,Senescence-induced receptor-like serine/threonine-protein kinase precursor (FLG22-induced receptor-like kinase 1).	4e-58	GO_ID:393	TAIR|gene:3439013 SPTR:Q9SZV2 symbol:AT4G29990.1 [GO:0004672 "protein kinase activity" evidence=ISS] [GO:0005524 "ATP binding" evidence=ISS] [GO:0006468 "protein amino acid phosphorylation" evidence=ISS] Pfam:PF00560 InterPro:IPR000719 InterPro:IPR008271 Pfam:PF00069 INTERPRO:IPR001245 Prosite:PS00108 InterPro:IPR001611 InterPro:IPR007090 Prosite:PS00107 PRINTS:PR00109 ProDom:PD000001 PROSITE:PS5…	4e-64
Ljwgs_064507.1	1.2.6.9	E1.11.1.7 peroxidase [EC:1.11.1.7] [GO:0004601]	ath:At5g05340	K18I23.14; peroxidase, putative [EC:1.11.1.7] [KO:K00430]	1e-14				PER1_ARAHY	3D-structure;Calcium;Glycoprotein;Heme;Hydrogenperoxide;Iron;Metal-binding;Multigenefamily;Oxidoreductase;Peroxidase;Pyrrolidonecarboxylicacid;Signal,Cationic peroxidase 1 precursor (EC 1.11.1.7) (PNPC1).	1e-17	GO_ID:8200	TAIR|gene:3435710 SPTR:Q9LE15 symbol:AT1G14540.1 [GO:0004601 "peroxidase activity" evidence=ISS] InterPro:IPR002016 InterPro:IPR000823 Pfam:PF00141 InterPro:IPR010255 PROSITE:PS00435 PROSITE:PS00436 PRINTS:PR00458 PROSITE:PS50873 PRINTS:PR00461 EMBL:AC012188 EMBL:AC010657 HSSP:P22195 GeneFarm:1503 SPTR:Q9LE15	2e-12
Ljwgs_064507.1	1.3.11.18	E1.11.1.7 peroxidase [EC:1.11.1.7] [GO:0004601]	ath:At5g05340	K18I23.14; peroxidase, putative [EC:1.11.1.7] [KO:K00430]	1e-14				PER1_ARAHY	3D-structure;Calcium;Glycoprotein;Heme;Hydrogenperoxide;Iron;Metal-binding;Multigenefamily;Oxidoreductase;Peroxidase;Pyrrolidonecarboxylicacid;Signal,Cationic peroxidase 1 precursor (EC 1.11.1.7) (PNPC1).	1e-17	GO_ID:8200	TAIR|gene:3435710 SPTR:Q9LE15 symbol:AT1G14540.1 [GO:0004601 "peroxidase activity" evidence=ISS] InterPro:IPR002016 InterPro:IPR000823 Pfam:PF00141 InterPro:IPR010255 PROSITE:PS00435 PROSITE:PS00436 PRINTS:PR00458 PROSITE:PS50873 PRINTS:PR00461 EMBL:AC012188 EMBL:AC010657 HSSP:P22195 GeneFarm:1503 SPTR:Q9LE15	2e-12
Ljwgs_064507.1	1.5.13.21	E1.11.1.7 peroxidase [EC:1.11.1.7] [GO:0004601]	ath:At5g05340	K18I23.14; peroxidase, putative [EC:1.11.1.7] [KO:K00430]	1e-14				PER1_ARAHY	3D-structure;Calcium;Glycoprotein;Heme;Hydrogenperoxide;Iron;Metal-binding;Multigenefamily;Oxidoreductase;Peroxidase;Pyrrolidonecarboxylicacid;Signal,Cationic peroxidase 1 precursor (EC 1.11.1.7) (PNPC1).	1e-17	GO_ID:8200	TAIR|gene:3435710 SPTR:Q9LE15 symbol:AT1G14540.1 [GO:0004601 "peroxidase activity" evidence=ISS] InterPro:IPR002016 InterPro:IPR000823 Pfam:PF00141 InterPro:IPR010255 PROSITE:PS00435 PROSITE:PS00436 PRINTS:PR00458 PROSITE:PS50873 PRINTS:PR00461 EMBL:AC012188 EMBL:AC010657 HSSP:P22195 GeneFarm:1503 SPTR:Q9LE15	2e-12
Ljwgs_064507.1	1.10.6.4	E1.11.1.7 peroxidase [EC:1.11.1.7] [GO:0004601]	ath:At5g05340	K18I23.14; peroxidase, putative [EC:1.11.1.7] [KO:K00430]	1e-14				PER1_ARAHY	3D-structure;Calcium;Glycoprotein;Heme;Hydrogenperoxide;Iron;Metal-binding;Multigenefamily;Oxidoreductase;Peroxidase;Pyrrolidonecarboxylicacid;Signal,Cationic peroxidase 1 precursor (EC 1.11.1.7) (PNPC1).	1e-17	GO_ID:8200	TAIR|gene:3435710 SPTR:Q9LE15 symbol:AT1G14540.1 [GO:0004601 "peroxidase activity" evidence=ISS] InterPro:IPR002016 InterPro:IPR000823 Pfam:PF00141 InterPro:IPR010255 PROSITE:PS00435 PROSITE:PS00436 PRINTS:PR00458 PROSITE:PS50873 PRINTS:PR00461 EMBL:AC012188 EMBL:AC010657 HSSP:P22195 GeneFarm:1503 SPTR:Q9LE15	2e-12
gi45639989	99.2	Unclassified without homolog
chr1.CM0141.16	1.1.8.41	E2.4.1.21, glgA starch synthase [EC:2.4.1.21] [COG:COG0297] [GO:0009011] [CAZy:GT5]							SSG2_PEA	Amyloplast;Chloroplast;Directproteinsequencing;Glycosyltransferase;Plastid;Starchbiosynthesis;Transferase;Transitpeptide,Granule-bound starch synthase 2, chloroplast precursor (EC 2.4.1.21) (Granule-bound starch synthase II) (GBSS-II).	5e-12
Ljwgs_037277.1	99.1.4.4851	GO_ID:55224										GO_ID:55224	TAIR|gene:2056087 SPTR:O80959 symbol:AT2G39220.1 [GO:0045735 "nutrient reservoir activity" evidence=ISS] InterPro:IPR002641 Pfam:PF01734 HSSP:Q8LPW4 EMBL:AC004697 EMBL:AY062648 EMBL:BT000763 EMBL:BT008869 PIR:T02580 SPTR:O80959	3e-10
Ljwgs_010156.1	1.1.5.24	E2.7.1.105, PFK 6-phosphofructo-2-kinase [EC:2.7.1.105] [COG:COG0406] [GO:0003873]	ath:At3g50520	T20E23.120; phosphoglycerate/bisphosphoglycerate mutase family protein [EC:5.4.2.1] [KO:K01834]	1e-27	gpmB	COG0406	2e-12	GPMB_PHOLL	Completeproteome;Glycolysis;Isomerase,Probable phosphoglycerate mutase gpmB (EC 5.4.2.1) (Phosphoglyceromutase) (PGAM).	8e-13	GO_ID:875	TAIR|gene:2098689 SPTR:Q9SCS3 symbol:AT3G50520.1 [GO:0008372 "cellular component unknown" evidence=ND] [GO:0003824 "catalytic activity" evidence=ISS] [GO:0008152 "metabolism" evidence=ISS] InterPro:IPR001345 Pfam:PF00300 GO:GO:0008152 PROSITE:PS00175 EMBL:AL133363 EMBL:AY035101 EMBL:AY063062 PIR:T46083 HSSP:Q9ALU0 SPTR:Q9SCS3	3e-28
Ljwgs_010156.1	1.1.1.11	E5.4.2.1, gpm phosphoglycerate mutase [EC:5.4.2.1] [COG:COG0406 COG0588 COG0696] [GO:0004619]	ath:At3g50520	T20E23.120; phosphoglycerate/bisphosphoglycerate mutase family protein [EC:5.4.2.1] [KO:K01834]	1e-27	gpmB	COG0406	2e-12	GPMB_PHOLL	Completeproteome;Glycolysis;Isomerase,Probable phosphoglycerate mutase gpmB (EC 5.4.2.1) (Phosphoglyceromutase) (PGAM).	8e-13	GO_ID:875	TAIR|gene:2098689 SPTR:Q9SCS3 symbol:AT3G50520.1 [GO:0008372 "cellular component unknown" evidence=ND] [GO:0003824 "catalytic activity" evidence=ISS] [GO:0008152 "metabolism" evidence=ISS] InterPro:IPR001345 Pfam:PF00300 GO:GO:0008152 PROSITE:PS00175 EMBL:AL133363 EMBL:AY035101 EMBL:AY063062 PIR:T46083 HSSP:Q9ALU0 SPTR:Q9SCS3	3e-28
Ljwgs_010156.1	1.9.10.42	COBC2, cobC, phpB alpha-ribazole phosphatase [EC:3.1.3.73] [COG:COG0406] [GO:0019175]	ath:At3g50520	T20E23.120; phosphoglycerate/bisphosphoglycerate mutase family protein [EC:5.4.2.1] [KO:K01834]	1e-27	gpmB	COG0406	2e-12	GPMB_PHOLL	Completeproteome;Glycolysis;Isomerase,Probable phosphoglycerate mutase gpmB (EC 5.4.2.1) (Phosphoglyceromutase) (PGAM).	8e-13	GO_ID:875	TAIR|gene:2098689 SPTR:Q9SCS3 symbol:AT3G50520.1 [GO:0008372 "cellular component unknown" evidence=ND] [GO:0003824 "catalytic activity" evidence=ISS] [GO:0008152 "metabolism" evidence=ISS] InterPro:IPR001345 Pfam:PF00300 GO:GO:0008152 PROSITE:PS00175 EMBL:AL133363 EMBL:AY035101 EMBL:AY063062 PIR:T46083 HSSP:Q9ALU0 SPTR:Q9SCS3	3e-28
Ljwgs_010156.1	1.1.5.23	E3.1.3.46 fructose-2,6-bisphosphatase [EC:3.1.3.46] [COG:COG0406] [GO:0004331]	ath:At3g50520	T20E23.120; phosphoglycerate/bisphosphoglycerate mutase family protein [EC:5.4.2.1] [KO:K01834]	1e-27	gpmB	COG0406	2e-12	GPMB_PHOLL	Completeproteome;Glycolysis;Isomerase,Probable phosphoglycerate mutase gpmB (EC 5.4.2.1) (Phosphoglyceromutase) (PGAM).	8e-13	GO_ID:875	TAIR|gene:2098689 SPTR:Q9SCS3 symbol:AT3G50520.1 [GO:0008372 "cellular component unknown" evidence=ND] [GO:0003824 "catalytic activity" evidence=ISS] [GO:0008152 "metabolism" evidence=ISS] InterPro:IPR001345 Pfam:PF00300 GO:GO:0008152 PROSITE:PS00175 EMBL:AL133363 EMBL:AY035101 EMBL:AY063062 PIR:T46083 HSSP:Q9ALU0 SPTR:Q9SCS3	3e-28
Ljwgs_051351.1	3.3.10.117	BMPR1 bone morphogenetic protein receptor, type I [EC:2.7.1.37]	spo:SPCC1450.11c	cek1; ser/thr protein kinase cek1 [EC:2.7.1.37] [KO:K00870]	2e-09				CEK1_SCHPO	ATP-binding;Completeproteome;Kinase;Nucleotide-binding;Serine/threonine-proteinkinase;Transferase,Serine/threonine-protein kinase cek1 (EC 2.7.1.37).	1e-09	GO_ID:38307	TAIR|gene:2167952 SPTR:Q9LE81 symbol:AT5G62310.1 [GO:0016301 "kinase activity" evidence=ISS] InterPro:IPR000719 InterPro:IPR002290 InterPro:IPR008271 Pfam:PF00069 Prosite:PS00108 ProDom:PD000001 PROSITE:PS50011 SMART:SM00220 HSSP:P31751 EMBL:AB019235 EMBL:AB037133 SPTR:Q9LE81	2e-19
Ljwgs_051351.1	3.2.2.1	Protein kinase [EC:2.7.1.37]	spo:SPCC1450.11c	cek1; ser/thr protein kinase cek1 [EC:2.7.1.37] [KO:K00870]	2e-09				CEK1_SCHPO	ATP-binding;Completeproteome;Kinase;Nucleotide-binding;Serine/threonine-proteinkinase;Transferase,Serine/threonine-protein kinase cek1 (EC 2.7.1.37).	1e-09	GO_ID:38307	TAIR|gene:2167952 SPTR:Q9LE81 symbol:AT5G62310.1 [GO:0016301 "kinase activity" evidence=ISS] InterPro:IPR000719 InterPro:IPR002290 InterPro:IPR008271 Pfam:PF00069 Prosite:PS00108 ProDom:PD000001 PROSITE:PS50011 SMART:SM00220 HSSP:P31751 EMBL:AB019235 EMBL:AB037133 SPTR:Q9LE81	2e-19
chr5.CM0095.5	99.1.4.284	GO_ID:13200							EGL1_ARATH	Activator;DNA-binding;Nuclearprotein;Transcription;Transcriptionregulation,Transcription factor EGL1 (ENHANCER OF GLABRA3) (Basic helix-loop- helix protein 2) (bHLH2) (AtbHLH002) (AtMyc-146).	4e-49	GO_ID:13200	TAIR|gene:2026628 SPTR:Q9CAD0 symbol:AT1G63650.1 [GO:0003700 "transcription factor activity" evidence=ISS] [GO:0045449 "regulation of transcription" evidence=TAS] [GO:0003677 "DNA binding" evidence=ISS] Pfam:PF00010 InterPro:IPR001092 SMART:SM00353 PROSITE:PS50888 EMBL:AC011622 EMBL:AF013465 EMBL:AF027732 EMBL:AF251687 PIR:D96661 GeneFarm:1894 SPTR:Q9CAD0	2e-49
chr5.CM0095.5	99.1.3.2.2535	EGL1_ARATH							EGL1_ARATH	Activator;DNA-binding;Nuclearprotein;Transcription;Transcriptionregulation,Transcription factor EGL1 (ENHANCER OF GLABRA3) (Basic helix-loop- helix protein 2) (bHLH2) (AtbHLH002) (AtMyc-146).	4e-49	GO_ID:13200	TAIR|gene:2026628 SPTR:Q9CAD0 symbol:AT1G63650.1 [GO:0003700 "transcription factor activity" evidence=ISS] [GO:0045449 "regulation of transcription" evidence=TAS] [GO:0003677 "DNA binding" evidence=ISS] Pfam:PF00010 InterPro:IPR001092 SMART:SM00353 PROSITE:PS50888 EMBL:AC011622 EMBL:AF013465 EMBL:AF027732 EMBL:AF251687 PIR:D96661 GeneFarm:1894 SPTR:Q9CAD0	2e-49
CM0385.28	99.1.4.3775	GO_ID:54848										GO_ID:54848	TAIR|gene:2074518 SPTR:Q9M9M1 symbol:AT3G05750.1 [GO:0005554 "molecular function unknown" evidence=ND] [GO:0000004 "biological process unknown" evidence=ND] [GO:0008372 "cellular component unknown" evidence=ND] EMBL:AC012393 SPTR:Q9M9M1	1e-44
chr1.CM0476.23.1	99.1.4.2619	GO_ID:10497							APG_ARATH	Signal,Anter-specific proline-rich protein APG precursor.	3e-29	GO_ID:10497	TAIR|gene:2013662 SPTR:Q9C7N4 symbol:AT1G29670.1 [GO:0016789 "carboxylic ester hydrolase activity" evidence=ISS] INTERPRO:IPR001087 Pfam:PF00657 EMBL:AC068667 EMBL:AY065046 PIR:A86420 SPTR:Q9C7N4	2e-73
chr1.CM0476.23.1	99.1.3.2.1717	APG_ARATH							APG_ARATH	Signal,Anter-specific proline-rich protein APG precursor.	3e-29	GO_ID:10497	TAIR|gene:2013662 SPTR:Q9C7N4 symbol:AT1G29670.1 [GO:0016789 "carboxylic ester hydrolase activity" evidence=ISS] INTERPRO:IPR001087 Pfam:PF00657 EMBL:AC068667 EMBL:AY065046 PIR:A86420 SPTR:Q9C7N4	2e-73
TM0445.11	99.2	Unclassified without homolog
Ljwgs_039074.1.1	4.2.4.78	MOB1 maintenance of ploidy protein MOB1 (MPS1 binder 1)	ath:At4g19050	F13C5.220; mob1/phocein family protein [KO:K06685]	6e-09				WRK19_ARATH	ATP-binding;DNA-binding;Kinase;Leucine-richrepeat;Nuclearprotein;Nucleotide-binding;Plantdefense;Repeat;Serine/threonine-proteinkinase;Transcription;Transcriptionregulation;Transferase,Probable WRKY transcription factor 19 (WRKY DNA-binding protein 19).	6e-19	GO_ID:5644	TAIR|gene:2163425 SPTR:Q9FI14 symbol:AT5G44510.1 [GO:0006952 "defense response" evidence=ISS] Pfam:PF00560 InterPro:IPR001611 InterPro:IPR000157 InterPro:IPR002182 InterPro:IPR000767 Pfam:PF01582 GO:GO:0006915 GO:GO:0016020 InterPro:IPR011991 SMART:SM00255 PROSITE:PS50104 PRINTS:PR00364 Pfam:PF00931 InterPro:IPR011713 Pfam:PF07725 EMBL:AB017065 SPTR:Q9FI14	2e-19
Ljwgs_039074.1.1	4.2.5	Apoptosis [CLASS:04210] [PATH:hsa04210] [GO:0006915]	ath:At4g19050	F13C5.220; mob1/phocein family protein [KO:K06685]	6e-09				WRK19_ARATH	ATP-binding;DNA-binding;Kinase;Leucine-richrepeat;Nuclearprotein;Nucleotide-binding;Plantdefense;Repeat;Serine/threonine-proteinkinase;Transcription;Transcriptionregulation;Transferase,Probable WRKY transcription factor 19 (WRKY DNA-binding protein 19).	6e-19	GO_ID:5644	TAIR|gene:2163425 SPTR:Q9FI14 symbol:AT5G44510.1 [GO:0006952 "defense response" evidence=ISS] Pfam:PF00560 InterPro:IPR001611 InterPro:IPR000157 InterPro:IPR002182 InterPro:IPR000767 Pfam:PF01582 GO:GO:0006915 GO:GO:0016020 InterPro:IPR011991 SMART:SM00255 PROSITE:PS50104 PRINTS:PR00364 Pfam:PF00931 InterPro:IPR011713 Pfam:PF07725 EMBL:AB017065 SPTR:Q9FI14	2e-19
chr2.CM0608.48	1.9.4.15	E2.7.1.- [EC:2.7.1.-] [COG:COG0515 COG1493]	ath:At4g28490	F20O9.180; leucine-rich repeat transmembrane protein kinase, putative [EC:2.7.1.37] [KO:K00870]	2e-22	ML0016_1	COG0515	2e-09	CRI4_MAIZE	ATP-binding;Kinase;Membrane;Nucleotide-binding;Receptor;Repeat;Serine/threonine-proteinkinase;Signal;Transferase;Transmembrane,Putative receptor protein kinase CRINKLY4 precursor (EC 2.7.1.-).	4e-27	GO_ID:53115	TAIR|gene:2196753 SPTR:Q9CAS4 symbol:AT1G69910.1 [GO:0016301 "kinase activity" evidence=ISS] InterPro:IPR000719 Pfam:PF00069 InterPro:IPR008266 Prosite:PS00107 ProDom:PD000001 PROSITE:PS50011 PROSITE:PS00109 EMBL:AC010675 PIR:E96721 SPTR:Q9CAS4	8e-68
chr2.CM0608.48	1.7.8.19	WAAY, rfaY lipopolysaccharide core biosynthesis protein RFAY [EC:2.7.-.-] [COG:COG0515]	ath:At4g28490	F20O9.180; leucine-rich repeat transmembrane protein kinase, putative [EC:2.7.1.37] [KO:K00870]	2e-22	ML0016_1	COG0515	2e-09	CRI4_MAIZE	ATP-binding;Kinase;Membrane;Nucleotide-binding;Receptor;Repeat;Serine/threonine-proteinkinase;Signal;Transferase;Transmembrane,Putative receptor protein kinase CRINKLY4 precursor (EC 2.7.1.-).	4e-27	GO_ID:53115	TAIR|gene:2196753 SPTR:Q9CAS4 symbol:AT1G69910.1 [GO:0016301 "kinase activity" evidence=ISS] InterPro:IPR000719 Pfam:PF00069 InterPro:IPR008266 Prosite:PS00107 ProDom:PD000001 PROSITE:PS50011 PROSITE:PS00109 EMBL:AC010675 PIR:E96721 SPTR:Q9CAS4	8e-68
chr2.CM0608.48	1.1.17.19	E2.7.1.- [EC:2.7.1.-] [COG:COG0515 COG1493]	ath:At4g28490	F20O9.180; leucine-rich repeat transmembrane protein kinase, putative [EC:2.7.1.37] [KO:K00870]	2e-22	ML0016_1	COG0515	2e-09	CRI4_MAIZE	ATP-binding;Kinase;Membrane;Nucleotide-binding;Receptor;Repeat;Serine/threonine-proteinkinase;Signal;Transferase;Transmembrane,Putative receptor protein kinase CRINKLY4 precursor (EC 2.7.1.-).	4e-27	GO_ID:53115	TAIR|gene:2196753 SPTR:Q9CAS4 symbol:AT1G69910.1 [GO:0016301 "kinase activity" evidence=ISS] InterPro:IPR000719 Pfam:PF00069 InterPro:IPR008266 Prosite:PS00107 ProDom:PD000001 PROSITE:PS50011 PROSITE:PS00109 EMBL:AC010675 PIR:E96721 SPTR:Q9CAS4	8e-68
chr2.CM0608.48	1.11.16.8	E2.7.1.- [EC:2.7.1.-] [COG:COG0515 COG1493]	ath:At4g28490	F20O9.180; leucine-rich repeat transmembrane protein kinase, putative [EC:2.7.1.37] [KO:K00870]	2e-22	ML0016_1	COG0515	2e-09	CRI4_MAIZE	ATP-binding;Kinase;Membrane;Nucleotide-binding;Receptor;Repeat;Serine/threonine-proteinkinase;Signal;Transferase;Transmembrane,Putative receptor protein kinase CRINKLY4 precursor (EC 2.7.1.-).	4e-27	GO_ID:53115	TAIR|gene:2196753 SPTR:Q9CAS4 symbol:AT1G69910.1 [GO:0016301 "kinase activity" evidence=ISS] InterPro:IPR000719 Pfam:PF00069 InterPro:IPR008266 Prosite:PS00107 ProDom:PD000001 PROSITE:PS50011 PROSITE:PS00109 EMBL:AC010675 PIR:E96721 SPTR:Q9CAS4	8e-68
chr2.CM0608.48	4.2.4	Cell cycle [CLASS:04110] [PATH:hsa04110] [COG:COG0515]	ath:At4g28490	F20O9.180; leucine-rich repeat transmembrane protein kinase, putative [EC:2.7.1.37] [KO:K00870]	2e-22	ML0016_1	COG0515	2e-09	CRI4_MAIZE	ATP-binding;Kinase;Membrane;Nucleotide-binding;Receptor;Repeat;Serine/threonine-proteinkinase;Signal;Transferase;Transmembrane,Putative receptor protein kinase CRINKLY4 precursor (EC 2.7.1.-).	4e-27	GO_ID:53115	TAIR|gene:2196753 SPTR:Q9CAS4 symbol:AT1G69910.1 [GO:0016301 "kinase activity" evidence=ISS] InterPro:IPR000719 Pfam:PF00069 InterPro:IPR008266 Prosite:PS00107 ProDom:PD000001 PROSITE:PS50011 PROSITE:PS00109 EMBL:AC010675 PIR:E96721 SPTR:Q9CAS4	8e-68
chr1.TM1410.16.1	3.1.3.61	TC.MATE multidrug resistance protein, MATE family [COG:COG0534] [TC:2.A.66.1]				YDR338c	COG0534	8e-18	TT12_ARATH	Flavonoidbiosynthesis;Membrane;Repeat;Transmembrane;Transport;Vacuole,TRANSPARENT TESTA 12 protein.	1e-49	GO_ID:8024	TAIR|gene:2168209 SPTR:Q9FKQ1 symbol:AT5G65380.1 [GO:0005215 "transporter activity" evidence=ISS] [GO:0009835 "ripening" evidence=ISS] [GO:0015297 "antiporter activity" evidence=ISS] [GO:0016020 "membrane" evidence=ISS] InterPro:IPR002528 Pfam:PF01554 GO:GO:0016020 TIGRFAMs:TIGR00797 EMBL:AB011479 EMBL:AF375456 EMBL:AY143960 SPTR:Q9FKQ1	2e-86
gi45635293	99.2	Unclassified without homolog
Ljwgs_010039.1	99.1.4.4708	GO_ID:48481										GO_ID:48481	TAIR|gene:2062911 SPTR:O82347 symbol:AT2G46220.1 [GO:0005554 "molecular function unknown" evidence=ND] [GO:0000004 "biological process unknown" evidence=ND] EMBL:AC005397 EMBL:AY050447 EMBL:AY093803 EMBL:AF361857 EMBL:AF428419 PIR:B84900 SPTR:O82347	6e-75
chr2.CM0304.21	4.2.4.70	cohesin complex [COG:COG1196]	pab:PAB2109	smc1; chromosome segregation protein [KO:K03529]	4e-24	PAB2109	COG1196	9e-25	MYH4_MOUSE	Actin-binding;ATP-binding;Calmodulin-binding;Coiledcoil;Methylation;Motorprotein;Multigenefamily;Muscleprotein;Myosin;Nucleotide-binding;Thickfilament,Myosin-4 (Myosin heavy chain, skeletal muscle, fetal).	5e-26	GO_ID:50079	TAIR|gene:2145140 SPTR:Q9FHD1 symbol:AT5G52280.1 [GO:0000004 "biological process unknown" evidence=ND] EMBL:AB025603 EMBL:AB019226 EMBL:BT014679 EMBL:AK176344 SPTR:Q9FHD1	1e-123
chr2.CM0304.21	4.2.4.24	SMC1 cohesin complex subunit SMC1 [COG:COG1196]	pab:PAB2109	smc1; chromosome segregation protein [KO:K03529]	4e-24	PAB2109	COG1196	9e-25	MYH4_MOUSE	Actin-binding;ATP-binding;Calmodulin-binding;Coiledcoil;Methylation;Motorprotein;Multigenefamily;Muscleprotein;Myosin;Nucleotide-binding;Thickfilament,Myosin-4 (Myosin heavy chain, skeletal muscle, fetal).	5e-26	GO_ID:50079	TAIR|gene:2145140 SPTR:Q9FHD1 symbol:AT5G52280.1 [GO:0000004 "biological process unknown" evidence=ND] EMBL:AB025603 EMBL:AB019226 EMBL:BT014679 EMBL:AK176344 SPTR:Q9FHD1	1e-123
chr2.CM0304.21	4.2.1.24	SMC chromosome segregation protein [COG:COG1196]	pab:PAB2109	smc1; chromosome segregation protein [KO:K03529]	4e-24	PAB2109	COG1196	9e-25	MYH4_MOUSE	Actin-binding;ATP-binding;Calmodulin-binding;Coiledcoil;Methylation;Motorprotein;Multigenefamily;Muscleprotein;Myosin;Nucleotide-binding;Thickfilament,Myosin-4 (Myosin heavy chain, skeletal muscle, fetal).	5e-26	GO_ID:50079	TAIR|gene:2145140 SPTR:Q9FHD1 symbol:AT5G52280.1 [GO:0000004 "biological process unknown" evidence=ND] EMBL:AB025603 EMBL:AB019226 EMBL:BT014679 EMBL:AK176344 SPTR:Q9FHD1	1e-123
chr3.TM0388.14.1	2.4.3.9	E2.7.7.49 RNA-directed DNA polymerase [EC:2.7.7.49] [COG:COG3344] [GO:0003721 0003964]							M310_ARATH	Hypotheticalprotein;Mitochondrion,Hypothetical mitochondrial protein AtMg00310 (ORF154).	2e-14	GO_ID:45946	TAIR|gene:2050930 SPTR:O22148 symbol:AT2G45230.1 [GO:0003723 "RNA binding" evidence=ISS] [GO:0003964 "RNA-directed DNA polymerase activity" evidence=ISS] [GO:0006278 "RNA-dependent DNA replication" evidence=ISS] InterPro:IPR006025 InterPro:IPR005135 InterPro:IPR002156 InterPro:IPR000477 InterPro:IPR002355 Pfam:PF03372 Prosite:PS00142 Pfam:PF00075 Pfam:PF00078 PROSITE:PS00079 PROSITE:PS50879 EMBL:…	5e-27
Ljwgs_000041.1.1	99.1.3.2.3787	M530_ARATH							M530_ARATH	Hypotheticalprotein;Mitochondrion,Hypothetical mitochondrial protein AtMg00530 (ORF109).	3e-10
Ljwgs_028212.1	99.1.4.5598	GO_ID:19326										GO_ID:19326	TAIR|gene:2160911 SPTR:Q8GS71 symbol:AT5G47820.1 [GO:0003777 "microtubule motor activity" evidence=ISS] Pfam:PF00225 InterPro:IPR001752 Prosite:PS00411 PRINTS:PR00380 SMART:SM00129 PROSITE:PS50067 HSSP:P17119 EMBL:AY158083 EMBL:AY158084 SPTR:Q8GS71	3e-17
Ljwgs_019930.1	2.2.4.57	DPH2 diphthamide synthase subunit DPH2 [COG:COG1736]				YKL191w	COG1736	4e-14	YBX2_SCHPO	Completeproteome;Hypotheticalprotein,Hypothetical protein C17D1.02 in chromosome II.	5e-16	GO_ID:52980	TAIR|gene:2097512 SPTR:Q9M1A5 symbol:AT3G59630.1 [GO:0005554 "molecular function unknown" evidence=ND] [GO:0000004 "biological process unknown" evidence=ND] [GO:0008372 "cellular component unknown" evidence=ND] InterPro:IPR002728 PANTHER:PTHR10762 Pfam:PF01866 ProDom:PD004399 TIGRFAMs:TIGR00322 InterPro:IPR010014 TIGRFAMs:TIGR00272 EMBL:AL138659 EMBL:AY075613 EMBL:BT015772 PIR:T49304 SPTR:Q9M1A5	5e-33
gi45619560	99.2	Unclassified without homolog
chr5.CM0260.45	99.1.4.1859	GO_ID:1105										GO_ID:1105	TAIR|gene:2065520 SPTR:Q9SIA8 symbol:AT2G28670.1 [GO:0005554 "molecular function unknown" evidence=ND] InterPro:IPR004265 Pfam:PF03018 EMBL:AC007171 EMBL:BT002889 EMBL:BT015768 PIR:G84687 SPTR:Q9SIA8	7e-17
gi7719515	99.2	Unclassified without homolog
chr2.TM0512.21	99.1.3.1.136	EC 1.-.-.-							RCCR_ARATH	Chlorophyllcatabolism;Chloroplast;Coiledcoil;Oxidoreductase;Plastid;Transitpeptide,Red chlorophyll catabolite reductase, chloroplast precursor (EC 1.-.-.-) (RCC reductase) (AtRCCR) (Accelerated cell death protein 2).	2e-83
Ljwgs_041878.0.1	99.1.4.2829	GO_ID:44833										GO_ID:44833	TAIR|gene:2050625 SPTR:O64863 symbol:AT2G44280.1 [GO:0005554 "molecular function unknown" evidence=ND] [GO:0000004 "biological process unknown" evidence=ND] [GO:0008372 "cellular component unknown" evidence=ND] EMBL:AC004521 PIR:T02384 SPTR:O64863	2e-17
Ljwgs_104964.1	99.2	Unclassified without homolog
gi45410894	99.2	Unclassified without homolog
Ljwgs_080425.1	99.1.4.1174	GO_ID:54057										GO_ID:54057	TAIR|gene:2063025 SPTR:O82343 symbol:AT2G46260.1 [GO:0000004 "biological process unknown" evidence=ND] [GO:0008372 "cellular component unknown" evidence=ND] [GO:0005515 "protein binding" evidence=ISS] InterPro:IPR000210 Pfam:PF00651 SMART:SM00225 PROSITE:PS50097 EMBL:AC005397 EMBL:AY046011 EMBL:AY079398 PIR:F84900 SPTR:O82343	1e-43
Ljwgs_101686.1	99.1.4.2873	GO_ID:41332							SUBL_ARATH	Calcium;Cellwall;Directproteinsequencing;Glycoprotein;Hydrolase;Protease;Serineprotease;Signal;Zymogen,Subtilisin-like protease precursor (EC 3.4.21.-) (Cucumisin-like serine protease).	3e-130	GO_ID:41332	TAIR|gene:2158186 SPTR:O65351 symbol:AT5G67360.1 [GO:0004289 "subtilase activity" evidence=ISS] [GO:0006508 "proteolysis" evidence=ISS] InterPro:IPR000209 InterPro:IPR000183 InterPro:IPR010259 InterPro:IPR003137 Pfam:PF02225 Prosite:PS00138 Pfam:PF00082 PRINTS:PR00723 PROSITE:PS00879 Pfam:PF05922 HSSP:Q45670 EMBL:AB007645 EMBL:AF065639 EMBL:AF360285 EMBL:AY142612 PIR:JC7519 MEROPS:S08.112 SPTR:O6…	1e-130
Ljwgs_101686.1	99.1.3.1.81	EC 3.4.21.-							SUBL_ARATH	Calcium;Cellwall;Directproteinsequencing;Glycoprotein;Hydrolase;Protease;Serineprotease;Signal;Zymogen,Subtilisin-like protease precursor (EC 3.4.21.-) (Cucumisin-like serine protease).	3e-130	GO_ID:41332	TAIR|gene:2158186 SPTR:O65351 symbol:AT5G67360.1 [GO:0004289 "subtilase activity" evidence=ISS] [GO:0006508 "proteolysis" evidence=ISS] InterPro:IPR000209 InterPro:IPR000183 InterPro:IPR010259 InterPro:IPR003137 Pfam:PF02225 Prosite:PS00138 Pfam:PF00082 PRINTS:PR00723 PROSITE:PS00879 Pfam:PF05922 HSSP:Q45670 EMBL:AB007645 EMBL:AF065639 EMBL:AF360285 EMBL:AY142612 PIR:JC7519 MEROPS:S08.112 SPTR:O6…	1e-130
Ljwgs_049238.1	1.9.7.12	E1.1.1.153, spr sepiapterin reductase [EC:1.1.1.153] [COG:COG1028] [GO:0004757]	rno:29224	Cbr1; carbonyl reductase 1 [EC:1.1.1.184] [KO:K00079]	2e-13	PA5524	COG1028	3e-09	DHCA_RAT	Acetylation;Directproteinsequencing;NADP;Oxidoreductase,Carbonyl reductase [NADPH] 1 (EC 1.1.1.184) (NADPH-dependent carbonyl reductase 1).	1e-13	GO_ID:9890	TAIR|gene:2098855 SPTR:Q9M2E2 symbol:AT3G61220.1 [GO:0008372 "cellular component unknown" evidence=ND] [GO:0016491 "oxidoreductase activity" evidence=ISS] InterPro:IPR002198 InterPro:IPR002347 Pfam:PF00106 GO:GO:0008152 PRINTS:PR00080 PRINTS:PR00081 HSSP:Q28960 GO:GO:0009507 EMBL:AL137898 EMBL:AY045884 EMBL:AY091305 PIR:T47914 SPTR:Q9M2E2	3e-26
Ljwgs_049238.1	1.1.4.5	E1.1.1.125, kduD 2-deoxy-D-gluconate 3-dehydrogenase [EC:1.1.1.125] [COG:COG1028] [GO:0008678]	rno:29224	Cbr1; carbonyl reductase 1 [EC:1.1.1.184] [KO:K00079]	2e-13	PA5524	COG1028	3e-09	DHCA_RAT	Acetylation;Directproteinsequencing;NADP;Oxidoreductase,Carbonyl reductase [NADPH] 1 (EC 1.1.1.184) (NADPH-dependent carbonyl reductase 1).	1e-13	GO_ID:9890	TAIR|gene:2098855 SPTR:Q9M2E2 symbol:AT3G61220.1 [GO:0008372 "cellular component unknown" evidence=ND] [GO:0016491 "oxidoreductase activity" evidence=ISS] InterPro:IPR002198 InterPro:IPR002347 Pfam:PF00106 GO:GO:0008152 PRINTS:PR00080 PRINTS:PR00081 HSSP:Q28960 GO:GO:0009507 EMBL:AL137898 EMBL:AY045884 EMBL:AY091305 PIR:T47914 SPTR:Q9M2E2	3e-26
Ljwgs_049238.1	1.9.10.50	E1.3.1.33, por protochlorophyllide reductase [EC:1.3.1.33] [COG:COG1028] [GO:0016630]	rno:29224	Cbr1; carbonyl reductase 1 [EC:1.1.1.184] [KO:K00079]	2e-13	PA5524	COG1028	3e-09	DHCA_RAT	Acetylation;Directproteinsequencing;NADP;Oxidoreductase,Carbonyl reductase [NADPH] 1 (EC 1.1.1.184) (NADPH-dependent carbonyl reductase 1).	1e-13	GO_ID:9890	TAIR|gene:2098855 SPTR:Q9M2E2 symbol:AT3G61220.1 [GO:0008372 "cellular component unknown" evidence=ND] [GO:0016491 "oxidoreductase activity" evidence=ISS] InterPro:IPR002198 InterPro:IPR002347 Pfam:PF00106 GO:GO:0008152 PRINTS:PR00080 PRINTS:PR00081 HSSP:Q28960 GO:GO:0009507 EMBL:AL137898 EMBL:AY045884 EMBL:AY091305 PIR:T47914 SPTR:Q9M2E2	3e-26
Ljwgs_049238.1	1.8.8.3	E1.3.1.28, entA 2,3-dihydro-2,3-dihydroxybenzoate dehydrogenase [EC:1.3.1.28] [COG:COG1028] [GO:0008667]	rno:29224	Cbr1; carbonyl reductase 1 [EC:1.1.1.184] [KO:K00079]	2e-13	PA5524	COG1028	3e-09	DHCA_RAT	Acetylation;Directproteinsequencing;NADP;Oxidoreductase,Carbonyl reductase [NADPH] 1 (EC 1.1.1.184) (NADPH-dependent carbonyl reductase 1).	1e-13	GO_ID:9890	TAIR|gene:2098855 SPTR:Q9M2E2 symbol:AT3G61220.1 [GO:0008372 "cellular component unknown" evidence=ND] [GO:0016491 "oxidoreductase activity" evidence=ISS] InterPro:IPR002198 InterPro:IPR002347 Pfam:PF00106 GO:GO:0008152 PRINTS:PR00080 PRINTS:PR00081 HSSP:Q28960 GO:GO:0009507 EMBL:AL137898 EMBL:AY045884 EMBL:AY091305 PIR:T47914 SPTR:Q9M2E2	3e-26
Ljwgs_049238.1	1.1.14.17	E1.1.1.36, phbB acetoacetyl-CoA reductase [EC:1.1.1.36] [COG:COG1028] [GO:0018454]	rno:29224	Cbr1; carbonyl reductase 1 [EC:1.1.1.184] [KO:K00079]	2e-13	PA5524	COG1028	3e-09	DHCA_RAT	Acetylation;Directproteinsequencing;NADP;Oxidoreductase,Carbonyl reductase [NADPH] 1 (EC 1.1.1.184) (NADPH-dependent carbonyl reductase 1).	1e-13	GO_ID:9890	TAIR|gene:2098855 SPTR:Q9M2E2 symbol:AT3G61220.1 [GO:0008372 "cellular component unknown" evidence=ND] [GO:0016491 "oxidoreductase activity" evidence=ISS] InterPro:IPR002198 InterPro:IPR002347 Pfam:PF00106 GO:GO:0008152 PRINTS:PR00080 PRINTS:PR00081 HSSP:Q28960 GO:GO:0009507 EMBL:AL137898 EMBL:AY045884 EMBL:AY091305 PIR:T47914 SPTR:Q9M2E2	3e-26
Ljwgs_049238.1	1.1.3.26	E1.1.1.47, gdh glucose 1-dehydrogenase [EC:1.1.1.47] [COG:COG1028]	rno:29224	Cbr1; carbonyl reductase 1 [EC:1.1.1.184] [KO:K00079]	2e-13	PA5524	COG1028	3e-09	DHCA_RAT	Acetylation;Directproteinsequencing;NADP;Oxidoreductase,Carbonyl reductase [NADPH] 1 (EC 1.1.1.184) (NADPH-dependent carbonyl reductase 1).	1e-13	GO_ID:9890	TAIR|gene:2098855 SPTR:Q9M2E2 symbol:AT3G61220.1 [GO:0008372 "cellular component unknown" evidence=ND] [GO:0016491 "oxidoreductase activity" evidence=ISS] InterPro:IPR002198 InterPro:IPR002347 Pfam:PF00106 GO:GO:0008152 PRINTS:PR00080 PRINTS:PR00081 HSSP:Q28960 GO:GO:0009507 EMBL:AL137898 EMBL:AY045884 EMBL:AY091305 PIR:T47914 SPTR:Q9M2E2	3e-26
Ljwgs_049238.1	1.1.13.10	E1.3.1.- [EC:1.3.1.-] [COG:COG1028]	rno:29224	Cbr1; carbonyl reductase 1 [EC:1.1.1.184] [KO:K00079]	2e-13	PA5524	COG1028	3e-09	DHCA_RAT	Acetylation;Directproteinsequencing;NADP;Oxidoreductase,Carbonyl reductase [NADPH] 1 (EC 1.1.1.184) (NADPH-dependent carbonyl reductase 1).	1e-13	GO_ID:9890	TAIR|gene:2098855 SPTR:Q9M2E2 symbol:AT3G61220.1 [GO:0008372 "cellular component unknown" evidence=ND] [GO:0016491 "oxidoreductase activity" evidence=ISS] InterPro:IPR002198 InterPro:IPR002347 Pfam:PF00106 GO:GO:0008152 PRINTS:PR00080 PRINTS:PR00081 HSSP:Q28960 GO:GO:0009507 EMBL:AL137898 EMBL:AY045884 EMBL:AY091305 PIR:T47914 SPTR:Q9M2E2	3e-26
Ljwgs_049238.1	1.11.6.2	E1.3.1.- [EC:1.3.1.-] [COG:COG1028]	rno:29224	Cbr1; carbonyl reductase 1 [EC:1.1.1.184] [KO:K00079]	2e-13	PA5524	COG1028	3e-09	DHCA_RAT	Acetylation;Directproteinsequencing;NADP;Oxidoreductase,Carbonyl reductase [NADPH] 1 (EC 1.1.1.184) (NADPH-dependent carbonyl reductase 1).	1e-13	GO_ID:9890	TAIR|gene:2098855 SPTR:Q9M2E2 symbol:AT3G61220.1 [GO:0008372 "cellular component unknown" evidence=ND] [GO:0016491 "oxidoreductase activity" evidence=ISS] InterPro:IPR002198 InterPro:IPR002347 Pfam:PF00106 GO:GO:0008152 PRINTS:PR00080 PRINTS:PR00081 HSSP:Q28960 GO:GO:0009507 EMBL:AL137898 EMBL:AY045884 EMBL:AY091305 PIR:T47914 SPTR:Q9M2E2	3e-26
Ljwgs_049238.1	1.9.10.29	COBL2, cobL precorrin-8W decarboxylase [EC:1.-.-.-] [COG:COG2242] [GO:0016491]	rno:29224	Cbr1; carbonyl reductase 1 [EC:1.1.1.184] [KO:K00079]	2e-13	PA5524	COG1028	3e-09	DHCA_RAT	Acetylation;Directproteinsequencing;NADP;Oxidoreductase,Carbonyl reductase [NADPH] 1 (EC 1.1.1.184) (NADPH-dependent carbonyl reductase 1).	1e-13	GO_ID:9890	TAIR|gene:2098855 SPTR:Q9M2E2 symbol:AT3G61220.1 [GO:0008372 "cellular component unknown" evidence=ND] [GO:0016491 "oxidoreductase activity" evidence=ISS] InterPro:IPR002198 InterPro:IPR002347 Pfam:PF00106 GO:GO:0008152 PRINTS:PR00080 PRINTS:PR00081 HSSP:Q28960 GO:GO:0009507 EMBL:AL137898 EMBL:AY045884 EMBL:AY091305 PIR:T47914 SPTR:Q9M2E2	3e-26
Ljwgs_049238.1	1.7.11.2	E1.1.1.102 3-dehydrosphinganine reductase [EC:1.1.1.102] [COG:COG1028] [GO:0047560]	rno:29224	Cbr1; carbonyl reductase 1 [EC:1.1.1.184] [KO:K00079]	2e-13	PA5524	COG1028	3e-09	DHCA_RAT	Acetylation;Directproteinsequencing;NADP;Oxidoreductase,Carbonyl reductase [NADPH] 1 (EC 1.1.1.184) (NADPH-dependent carbonyl reductase 1).	1e-13	GO_ID:9890	TAIR|gene:2098855 SPTR:Q9M2E2 symbol:AT3G61220.1 [GO:0008372 "cellular component unknown" evidence=ND] [GO:0016491 "oxidoreductase activity" evidence=ISS] InterPro:IPR002198 InterPro:IPR002347 Pfam:PF00106 GO:GO:0008152 PRINTS:PR00080 PRINTS:PR00081 HSSP:Q28960 GO:GO:0009507 EMBL:AL137898 EMBL:AY045884 EMBL:AY091305 PIR:T47914 SPTR:Q9M2E2	3e-26
Ljwgs_049238.1	1.3.1.5	E1.1.1.100, fabG 3-oxoacyl-[acyl-carrier protein] reductase [EC:1.1.1.100] [COG:COG1028] [GO:0004316]	rno:29224	Cbr1; carbonyl reductase 1 [EC:1.1.1.184] [KO:K00079]	2e-13	PA5524	COG1028	3e-09	DHCA_RAT	Acetylation;Directproteinsequencing;NADP;Oxidoreductase,Carbonyl reductase [NADPH] 1 (EC 1.1.1.184) (NADPH-dependent carbonyl reductase 1).	1e-13	GO_ID:9890	TAIR|gene:2098855 SPTR:Q9M2E2 symbol:AT3G61220.1 [GO:0008372 "cellular component unknown" evidence=ND] [GO:0016491 "oxidoreductase activity" evidence=ISS] InterPro:IPR002198 InterPro:IPR002347 Pfam:PF00106 GO:GO:0008152 PRINTS:PR00080 PRINTS:PR00081 HSSP:Q28960 GO:GO:0009507 EMBL:AL137898 EMBL:AY045884 EMBL:AY091305 PIR:T47914 SPTR:Q9M2E2	3e-26
Ljwgs_049238.1	1.3.4.7	E1.1.1.30, bdh 3-hydroxybutyrate dehydrogenase [EC:1.1.1.30] [COG:COG1028] [GO:0003858]	rno:29224	Cbr1; carbonyl reductase 1 [EC:1.1.1.184] [KO:K00079]	2e-13	PA5524	COG1028	3e-09	DHCA_RAT	Acetylation;Directproteinsequencing;NADP;Oxidoreductase,Carbonyl reductase [NADPH] 1 (EC 1.1.1.184) (NADPH-dependent carbonyl reductase 1).	1e-13	GO_ID:9890	TAIR|gene:2098855 SPTR:Q9M2E2 symbol:AT3G61220.1 [GO:0008372 "cellular component unknown" evidence=ND] [GO:0016491 "oxidoreductase activity" evidence=ISS] InterPro:IPR002198 InterPro:IPR002347 Pfam:PF00106 GO:GO:0008152 PRINTS:PR00080 PRINTS:PR00081 HSSP:Q28960 GO:GO:0009507 EMBL:AL137898 EMBL:AY045884 EMBL:AY091305 PIR:T47914 SPTR:Q9M2E2	3e-26
Ljwgs_049238.1	1.1.5.27	E1.1.1.140, srlD sorbitol-6-phosphate 2-dehydrogenase [EC:1.1.1.140] [COG:COG1028] [GO:0009010]	rno:29224	Cbr1; carbonyl reductase 1 [EC:1.1.1.184] [KO:K00079]	2e-13	PA5524	COG1028	3e-09	DHCA_RAT	Acetylation;Directproteinsequencing;NADP;Oxidoreductase,Carbonyl reductase [NADPH] 1 (EC 1.1.1.184) (NADPH-dependent carbonyl reductase 1).	1e-13	GO_ID:9890	TAIR|gene:2098855 SPTR:Q9M2E2 symbol:AT3G61220.1 [GO:0008372 "cellular component unknown" evidence=ND] [GO:0016491 "oxidoreductase activity" evidence=ISS] InterPro:IPR002198 InterPro:IPR002347 Pfam:PF00106 GO:GO:0008152 PRINTS:PR00080 PRINTS:PR00081 HSSP:Q28960 GO:GO:0009507 EMBL:AL137898 EMBL:AY045884 EMBL:AY091305 PIR:T47914 SPTR:Q9M2E2	3e-26
Ljwgs_049238.1	1.5.14.16	E1.3.1.- [EC:1.3.1.-] [COG:COG1028]	rno:29224	Cbr1; carbonyl reductase 1 [EC:1.1.1.184] [KO:K00079]	2e-13	PA5524	COG1028	3e-09	DHCA_RAT	Acetylation;Directproteinsequencing;NADP;Oxidoreductase,Carbonyl reductase [NADPH] 1 (EC 1.1.1.184) (NADPH-dependent carbonyl reductase 1).	1e-13	GO_ID:9890	TAIR|gene:2098855 SPTR:Q9M2E2 symbol:AT3G61220.1 [GO:0008372 "cellular component unknown" evidence=ND] [GO:0016491 "oxidoreductase activity" evidence=ISS] InterPro:IPR002198 InterPro:IPR002347 Pfam:PF00106 GO:GO:0008152 PRINTS:PR00080 PRINTS:PR00081 HSSP:Q28960 GO:GO:0009507 EMBL:AL137898 EMBL:AY045884 EMBL:AY091305 PIR:T47914 SPTR:Q9M2E2	3e-26
Ljwgs_049238.1	1.3.11.15	E1.1.1.184, CBR carbonyl reductase (NADPH) [EC:1.1.1.184] [GO:0004090]	rno:29224	Cbr1; carbonyl reductase 1 [EC:1.1.1.184] [KO:K00079]	2e-13	PA5524	COG1028	3e-09	DHCA_RAT	Acetylation;Directproteinsequencing;NADP;Oxidoreductase,Carbonyl reductase [NADPH] 1 (EC 1.1.1.184) (NADPH-dependent carbonyl reductase 1).	1e-13	GO_ID:9890	TAIR|gene:2098855 SPTR:Q9M2E2 symbol:AT3G61220.1 [GO:0008372 "cellular component unknown" evidence=ND] [GO:0016491 "oxidoreductase activity" evidence=ISS] InterPro:IPR002198 InterPro:IPR002347 Pfam:PF00106 GO:GO:0008152 PRINTS:PR00080 PRINTS:PR00081 HSSP:Q28960 GO:GO:0009507 EMBL:AL137898 EMBL:AY045884 EMBL:AY091305 PIR:T47914 SPTR:Q9M2E2	3e-26
Ljwgs_049238.1	1.11.16.6	E1.3.1.25, benD 1,6-dihydroxycyclohexa-2,4-diene-1-carboxylate dehydrogenase [EC:1.3.1.25] [COG:COG1028] [GO:0047116]	rno:29224	Cbr1; carbonyl reductase 1 [EC:1.1.1.184] [KO:K00079]	2e-13	PA5524	COG1028	3e-09	DHCA_RAT	Acetylation;Directproteinsequencing;NADP;Oxidoreductase,Carbonyl reductase [NADPH] 1 (EC 1.1.1.184) (NADPH-dependent carbonyl reductase 1).	1e-13	GO_ID:9890	TAIR|gene:2098855 SPTR:Q9M2E2 symbol:AT3G61220.1 [GO:0008372 "cellular component unknown" evidence=ND] [GO:0016491 "oxidoreductase activity" evidence=ISS] InterPro:IPR002198 InterPro:IPR002347 Pfam:PF00106 GO:GO:0008152 PRINTS:PR00080 PRINTS:PR00081 HSSP:Q28960 GO:GO:0009507 EMBL:AL137898 EMBL:AY045884 EMBL:AY091305 PIR:T47914 SPTR:Q9M2E2	3e-26
Ljwgs_049238.1	1.3.10.8	E1.1.1.101, AYR1 1-acylglycerone phosphate reductase [EC:1.1.1.101] [COG:COG1028] [GO:0000140]	rno:29224	Cbr1; carbonyl reductase 1 [EC:1.1.1.184] [KO:K00079]	2e-13	PA5524	COG1028	3e-09	DHCA_RAT	Acetylation;Directproteinsequencing;NADP;Oxidoreductase,Carbonyl reductase [NADPH] 1 (EC 1.1.1.184) (NADPH-dependent carbonyl reductase 1).	1e-13	GO_ID:9890	TAIR|gene:2098855 SPTR:Q9M2E2 symbol:AT3G61220.1 [GO:0008372 "cellular component unknown" evidence=ND] [GO:0016491 "oxidoreductase activity" evidence=ISS] InterPro:IPR002198 InterPro:IPR002347 Pfam:PF00106 GO:GO:0008152 PRINTS:PR00080 PRINTS:PR00081 HSSP:Q28960 GO:GO:0009507 EMBL:AL137898 EMBL:AY045884 EMBL:AY091305 PIR:T47914 SPTR:Q9M2E2	3e-26
Ljwgs_049238.1	1.5.13.29	HCAB 2,3-dihydroxy-2,3-dihydrophenylpropionate dehydrogenase [EC:1.3.1.-] [COG:COG1028] [GO:0018498]	rno:29224	Cbr1; carbonyl reductase 1 [EC:1.1.1.184] [KO:K00079]	2e-13	PA5524	COG1028	3e-09	DHCA_RAT	Acetylation;Directproteinsequencing;NADP;Oxidoreductase,Carbonyl reductase [NADPH] 1 (EC 1.1.1.184) (NADPH-dependent carbonyl reductase 1).	1e-13	GO_ID:9890	TAIR|gene:2098855 SPTR:Q9M2E2 symbol:AT3G61220.1 [GO:0008372 "cellular component unknown" evidence=ND] [GO:0016491 "oxidoreductase activity" evidence=ISS] InterPro:IPR002198 InterPro:IPR002347 Pfam:PF00106 GO:GO:0008152 PRINTS:PR00080 PRINTS:PR00081 HSSP:Q28960 GO:GO:0009507 EMBL:AL137898 EMBL:AY045884 EMBL:AY091305 PIR:T47914 SPTR:Q9M2E2	3e-26
Ljwgs_049238.1	1.1.14.36	E1.1.1.30, bdh 3-hydroxybutyrate dehydrogenase [EC:1.1.1.30] [COG:COG1028] [GO:0003858]	rno:29224	Cbr1; carbonyl reductase 1 [EC:1.1.1.184] [KO:K00079]	2e-13	PA5524	COG1028	3e-09	DHCA_RAT	Acetylation;Directproteinsequencing;NADP;Oxidoreductase,Carbonyl reductase [NADPH] 1 (EC 1.1.1.184) (NADPH-dependent carbonyl reductase 1).	1e-13	GO_ID:9890	TAIR|gene:2098855 SPTR:Q9M2E2 symbol:AT3G61220.1 [GO:0008372 "cellular component unknown" evidence=ND] [GO:0016491 "oxidoreductase activity" evidence=ISS] InterPro:IPR002198 InterPro:IPR002347 Pfam:PF00106 GO:GO:0008152 PRINTS:PR00080 PRINTS:PR00081 HSSP:Q28960 GO:GO:0009507 EMBL:AL137898 EMBL:AY045884 EMBL:AY091305 PIR:T47914 SPTR:Q9M2E2	3e-26
Ljwgs_074828.1	3.3.10.117	BMPR1 bone morphogenetic protein receptor, type I [EC:2.7.1.37]							RPK1_IPONI	Alternativeinitiation;Alternativesplicing;ATP-binding;Glycoprotein;Kinase;Leucine-richrepeat;Membrane;Nucleotide-binding;Repeat;Serine/threonine-proteinkinase;Signal;Transferase;Transmembrane,Receptor-like protein kinase precursor (EC 2.7.1.37).	5e-17	GO_ID:28762	TAIR|gene:2182914 SPTR:Q9LYQ0 symbol:AT5G07150.1 [GO:0005515 "protein binding" evidence=ISS] Pfam:PF00560 InterPro:IPR000719 InterPro:IPR001611 InterPro:IPR007090 ProDom:PD000001 PROSITE:PS50011 PRINTS:PR00019 EMBL:AL163652 PIR:T48486 SPTR:Q9LYQ0	6e-31
Ljwgs_074828.1	3.2.2.1	Protein kinase [EC:2.7.1.37]							RPK1_IPONI	Alternativeinitiation;Alternativesplicing;ATP-binding;Glycoprotein;Kinase;Leucine-richrepeat;Membrane;Nucleotide-binding;Repeat;Serine/threonine-proteinkinase;Signal;Transferase;Transmembrane,Receptor-like protein kinase precursor (EC 2.7.1.37).	5e-17	GO_ID:28762	TAIR|gene:2182914 SPTR:Q9LYQ0 symbol:AT5G07150.1 [GO:0005515 "protein binding" evidence=ISS] Pfam:PF00560 InterPro:IPR000719 InterPro:IPR001611 InterPro:IPR007090 ProDom:PD000001 PROSITE:PS50011 PRINTS:PR00019 EMBL:AL163652 PIR:T48486 SPTR:Q9LYQ0	6e-31
Ljwgs_022120.1	99.1.4.4375	GO_ID:50743										GO_ID:50743	TAIR|gene:2178182 SPTR:Q93VM9 symbol:AT5G09860.1 [GO:0005554 "molecular function unknown" evidence=ND] [GO:0000004 "biological process unknown" evidence=ND] [GO:0008372 "cellular component unknown" evidence=ND] EMBL:AF428323 EMBL:AF424566 SPTR:Q93VM9	3e-56
TC11059	99.2	Unclassified without homolog
chr2.TM0230.12	99.1.4.2135	GO_ID:2080	ath:At2g31320	F16D14.16; poly [ADP-ribose] polymerase, putative / NAD(+) ADP-ribosyltransferase, putative / poly[ADP-ribose] synthetase, putative [EC:2.4.2.30] [KO:K00774]	3e-107				PARP1_ARATH	3D-structure;ADP-ribosylation;DNA-binding;Glycosyltransferase;Metal-binding;NAD;Nuclearprotein;Repeat;Transferase;Zinc;Zinc-finger,Poly [ADP-ribose] polymerase 1 (EC 2.4.2.30) (PARP-1) (ADPRT 1) (NAD(+) ADP-ribosyltransferase 1) (Poly[ADP-ribose] synthetase 1).	2e-107	GO_ID:2080	TAIR|gene:2042510 SPTR:Q9ZP54 symbol:AT2G31320.1 [GO:0003677 "DNA binding" evidence=ISS] [GO:0003950 "NAD+ ADP-ribosyltransferase activity" evidence=ISS] [GO:0005634 "nucleus" evidence=ISS] [GO:0006471 "protein amino acid ADP-ribosylation" evidence=ISS] InterPro:IPR001290 Pfam:PF00533 Interpro:IPR001357 InterPro:IPR001510 InterPro:IPR008288 InterPro:IPR004102 Pfam:PF00645 GO:GO:0005634 SMART:SM00…	7e-108
chr2.TM0230.12	99.1.3.1.82	EC 2.4.2.30	ath:At2g31320	F16D14.16; poly [ADP-ribose] polymerase, putative / NAD(+) ADP-ribosyltransferase, putative / poly[ADP-ribose] synthetase, putative [EC:2.4.2.30] [KO:K00774]	3e-107				PARP1_ARATH	3D-structure;ADP-ribosylation;DNA-binding;Glycosyltransferase;Metal-binding;NAD;Nuclearprotein;Repeat;Transferase;Zinc;Zinc-finger,Poly [ADP-ribose] polymerase 1 (EC 2.4.2.30) (PARP-1) (ADPRT 1) (NAD(+) ADP-ribosyltransferase 1) (Poly[ADP-ribose] synthetase 1).	2e-107	GO_ID:2080	TAIR|gene:2042510 SPTR:Q9ZP54 symbol:AT2G31320.1 [GO:0003677 "DNA binding" evidence=ISS] [GO:0003950 "NAD+ ADP-ribosyltransferase activity" evidence=ISS] [GO:0005634 "nucleus" evidence=ISS] [GO:0006471 "protein amino acid ADP-ribosylation" evidence=ISS] InterPro:IPR001290 Pfam:PF00533 Interpro:IPR001357 InterPro:IPR001510 InterPro:IPR008288 InterPro:IPR004102 Pfam:PF00645 GO:GO:0005634 SMART:SM00…	7e-108
chr2.TM0230.12	99.1.1.29	KO:K00774	ath:At2g31320	F16D14.16; poly [ADP-ribose] polymerase, putative / NAD(+) ADP-ribosyltransferase, putative / poly[ADP-ribose] synthetase, putative [EC:2.4.2.30] [KO:K00774]	3e-107				PARP1_ARATH	3D-structure;ADP-ribosylation;DNA-binding;Glycosyltransferase;Metal-binding;NAD;Nuclearprotein;Repeat;Transferase;Zinc;Zinc-finger,Poly [ADP-ribose] polymerase 1 (EC 2.4.2.30) (PARP-1) (ADPRT 1) (NAD(+) ADP-ribosyltransferase 1) (Poly[ADP-ribose] synthetase 1).	2e-107	GO_ID:2080	TAIR|gene:2042510 SPTR:Q9ZP54 symbol:AT2G31320.1 [GO:0003677 "DNA binding" evidence=ISS] [GO:0003950 "NAD+ ADP-ribosyltransferase activity" evidence=ISS] [GO:0005634 "nucleus" evidence=ISS] [GO:0006471 "protein amino acid ADP-ribosylation" evidence=ISS] InterPro:IPR001290 Pfam:PF00533 Interpro:IPR001357 InterPro:IPR001510 InterPro:IPR008288 InterPro:IPR004102 Pfam:PF00645 GO:GO:0005634 SMART:SM00…	7e-108
gi45401016	99.2	Unclassified without homolog
chr4.CM0131.36.2	2.4.3.152	K07497 putative transposase [COG:COG2801]	spo:SPAC9.04	retrotransposable element tf2 155 kd protein [KO:K07497]	3e-18				RT23_SCHPO	Completeproteome;Transposableelement,Retrotransposable element Tf2 155 kDa protein type 3.	2e-18	GO_ID:20071	TAIR|gene:2034417 SPTR:Q9LMV1 symbol:AT1G20390.1 [GO:0003677 "DNA binding" evidence=ISS] [GO:0006310 "DNA recombination" evidence=ISS] InterPro:IPR002156 InterPro:IPR001584 InterPro:IPR000477 InterPro:IPR005162 Pfam:PF00665 Pfam:PF00075 Pfam:PF00078 PROSITE:PS50879 Pfam:PF03732 EMBL:AC027665 PIR:H86337 SPTR:Q9LMV1	3e-51
Ljwgs_126761.1	1.9.7.26.2	E1.12.98.1B, frhB coenzyme F420 hydrogenase beta subunit [COG:COG1035]	ana:all1601	coenzyme F420 hydrogenase [EC:1.12.98.1] [KO:K00439]	3e-20	slr1923	COG1035	3e-20	Y1601_ANASP	Completeproteome;Hypotheticalprotein,Hypothetical protein all1601.	2e-20	GO_ID:42386	TAIR|gene:2197847 SPTR:Q8GS60 symbol:AT1G04620.1 [GO:0000004 "biological process unknown" evidence=ND] [GO:0050454 "coenzyme F420 hydrogenase activity" evidence=ISS] Pfam:PF04422 Pfam:PF04432 EMBL:BT002029 EMBL:AK117982 EMBL:BT006603 InterPro:IPR007525 InterPro:IPR007516 SPTR:Q8GS60	2e-29
Ljwgs_056581.1	1.4.1.31	E3.2.2.1, iunH purine nucleosidase [EC:3.2.2.1] [COG:COG1957] [GO:0008477]	atu:Atu1590	iunH; inosine-uridine preferring nucleoside hydrolase [EC:3.2.2.-] [KO:K01249]	2e-31	mll3190	COG1957	1e-24	YBEK_ECOLI	Completeproteome;Glycosidase;Hydrolase;Hypotheticalprotein,Hypothetical protein ybeK.	4e-23	GO_ID:55394	TAIR|gene:2032007 SPTR:Q8LAC4 symbol:AT1G05620.1 [GO:0000004 "biological process unknown" evidence=ND] [GO:0008372 "cellular component unknown" evidence=ND] [GO:0016787 "hydrolase activity" evidence=ISS] INTERPRO:IPR001910 Pfam:PF01156 HSSP:Q27546 ProDom:PD007736 EMBL:AY087913 EMBL:BT002049 EMBL:BT008720 SPTR:Q8LAC4	9e-65
Ljwgs_056581.1	2.4.3.63	E3.2.2.- DNA glycosylase [EC:3.2.2.-]	atu:Atu1590	iunH; inosine-uridine preferring nucleoside hydrolase [EC:3.2.2.-] [KO:K01249]	2e-31	mll3190	COG1957	1e-24	YBEK_ECOLI	Completeproteome;Glycosidase;Hydrolase;Hypotheticalprotein,Hypothetical protein ybeK.	4e-23	GO_ID:55394	TAIR|gene:2032007 SPTR:Q8LAC4 symbol:AT1G05620.1 [GO:0000004 "biological process unknown" evidence=ND] [GO:0008372 "cellular component unknown" evidence=ND] [GO:0016787 "hydrolase activity" evidence=ISS] INTERPRO:IPR001910 Pfam:PF01156 HSSP:Q27546 ProDom:PD007736 EMBL:AY087913 EMBL:BT002049 EMBL:BT008720 SPTR:Q8LAC4	9e-65
Ljwgs_056581.1	1.9.4.14	E3.2.2.1, iunH purine nucleosidase [EC:3.2.2.1] [COG:COG1957] [GO:0008477]	atu:Atu1590	iunH; inosine-uridine preferring nucleoside hydrolase [EC:3.2.2.-] [KO:K01249]	2e-31	mll3190	COG1957	1e-24	YBEK_ECOLI	Completeproteome;Glycosidase;Hydrolase;Hypotheticalprotein,Hypothetical protein ybeK.	4e-23	GO_ID:55394	TAIR|gene:2032007 SPTR:Q8LAC4 symbol:AT1G05620.1 [GO:0000004 "biological process unknown" evidence=ND] [GO:0008372 "cellular component unknown" evidence=ND] [GO:0016787 "hydrolase activity" evidence=ISS] INTERPRO:IPR001910 Pfam:PF01156 HSSP:Q27546 ProDom:PD007736 EMBL:AY087913 EMBL:BT002049 EMBL:BT008720 SPTR:Q8LAC4	9e-65
chr1.CM0051.57	2.3.8.1	proteasome [EC:3.4.25.1] [COG:COG0638]	cal:orf19.458	BCS1; mitochondrial protein of the CDC48/PAS1/SEC18 ATPase family [EC:3.4.25.1 3.6.1.3] [KO:K01418 K01509]	3e-21	YDR375c_2	COG0464	4e-19	BCS1_SCHPO	ATP-binding;Chaperone;Completeproteome;Membrane;Mitochondrion;Nucleotide-binding;Transmembrane,Probable mitochondrial chaperone BCS1 (BCS1-like protein).	1e-23	GO_ID:696	TAIR|gene:2178066 SPTR:Q9FLD5 symbol:AT5G40010.1 [GO:0005524 "ATP binding" evidence=ISS] [GO:0016887 "ATPase activity" evidence=ISS] InterPro:IPR003593 InterPro:IPR003959 InterPro:IPR003960 Pfam:PF00004 Prosite:PS00674 SMART:SM00382 GO:GO:0009507 EMBL:AB010077 SPTR:Q9FLD5	4e-166
chr1.CM0051.57	4.2.2.23.10	SPOVK stage V sporulation protein K [COG:COG0464]	cal:orf19.458	BCS1; mitochondrial protein of the CDC48/PAS1/SEC18 ATPase family [EC:3.4.25.1 3.6.1.3] [KO:K01418 K01509]	3e-21	YDR375c_2	COG0464	4e-19	BCS1_SCHPO	ATP-binding;Chaperone;Completeproteome;Membrane;Mitochondrion;Nucleotide-binding;Transmembrane,Probable mitochondrial chaperone BCS1 (BCS1-like protein).	1e-23	GO_ID:696	TAIR|gene:2178066 SPTR:Q9FLD5 symbol:AT5G40010.1 [GO:0005524 "ATP binding" evidence=ISS] [GO:0016887 "ATPase activity" evidence=ISS] InterPro:IPR003593 InterPro:IPR003959 InterPro:IPR003960 Pfam:PF00004 Prosite:PS00674 SMART:SM00382 GO:GO:0009507 EMBL:AB010077 SPTR:Q9FLD5	4e-166
chr1.CM0051.57	1.4.1.60	E3.6.1.3 adenosinetriphosphatase [EC:3.6.1.3] [GO:0004003 0004004 0008026 0008094 0008186]	cal:orf19.458	BCS1; mitochondrial protein of the CDC48/PAS1/SEC18 ATPase family [EC:3.4.25.1 3.6.1.3] [KO:K01418 K01509]	3e-21	YDR375c_2	COG0464	4e-19	BCS1_SCHPO	ATP-binding;Chaperone;Completeproteome;Membrane;Mitochondrion;Nucleotide-binding;Transmembrane,Probable mitochondrial chaperone BCS1 (BCS1-like protein).	1e-23	GO_ID:696	TAIR|gene:2178066 SPTR:Q9FLD5 symbol:AT5G40010.1 [GO:0005524 "ATP binding" evidence=ISS] [GO:0016887 "ATPase activity" evidence=ISS] InterPro:IPR003593 InterPro:IPR003959 InterPro:IPR003960 Pfam:PF00004 Prosite:PS00674 SMART:SM00382 GO:GO:0009507 EMBL:AB010077 SPTR:Q9FLD5	4e-166
Ljwgs_025136.0.1	99.1.4.4834	GO_ID:38138										GO_ID:38138	TAIR|gene:2076195 SPTR:Q9LIR8 symbol:AT3G23880.1 [GO:0005554 "molecular function unknown" evidence=ND] [GO:0000004 "biological process unknown" evidence=ND] [GO:0008372 "cellular component unknown" evidence=ND] Pfam:PF00646 InterPro:IPR001810 GO:GO:0005634 SMART:SM00256 PROSITE:PS50181 InterPro:IPR006527 TIGRFAMs:TIGR01640 Pfam:PF07734 EMBL:AP001297 EMBL:AK117299 EMBL:BT008354 SPTR:Q9LIR8	3e-10
Ljwgs_048790.2	99.1.4.2543	GO_ID:45309										GO_ID:45309	TAIR|gene:2143240 SPTR:Q9LFU8 symbol:AT5G15780.1 [GO:0005554 "molecular function unknown" evidence=ND] [GO:0000004 "biological process unknown" evidence=ND] InterPro:IPR006041 Pfam:PF01190 EMBL:AL391144 EMBL:BT002428 EMBL:BT015871 PIR:T51407 SPTR:Q9LFU8	4e-09
Ljwgs_117911.1	99.1.4.5761	GO_ID:20323										GO_ID:20323	TAIR|gene:2198089 SPTR:Q9LP77 symbol:AT1G48480.1 [GO:0016301 "kinase activity" evidence=ISS] [GO:0004674 "protein serine/threonine kinase activity" evidence=ISS] [GO:0005524 "ATP binding" evidence=ISS] [GO:0006468 "protein amino acid phosphorylation" evidence=ISS] [GO:0007169 "transmembrane receptor protein tyrosine kinase signaling pathway" evidence=ISS] Pfam:PF00560 InterPro:IPR000719 InterPro:…	6e-30
Ljwgs_025005.1	1.2.10.1	E3.6.3.6 H+-transporting ATPase [EC:3.6.3.6] [COG:COG0474] [GO:0008553] [TC:3.A.3.3]	ath:At5g44240	MLN1.17; haloacid dehalogenase-like hydrolase family [EC:3.6.3.1] [KO:K01530]	2e-53	YAL026c	COG0474	4e-29	ALA2_ARATH	ATP-binding;Hydrolase;Magnesium;Membrane;Metal-binding;Multigenefamily;Nucleotide-binding;Phosphorylation;Transmembrane,Putative phospholipid-transporting ATPase 2 (EC 3.6.3.1) (Aminophospholipid flippase 2).	1e-53	GO_ID:48372	TAIR|gene:2167602 SPTR:P98205 symbol:AT5G44240.1 [GO:0015662 "ATPase activity, coupled to transmembrane movement of ions, phosphorylative mechanism" evidence=ISS] InterPro:IPR005834 InterPro:IPR001757 InterPro:IPR006539 Pfam:PF00702 Prosite:PS00154 PRINTS:PR00119 TIGRFAMs:TIGR01494 TIGRFAMs:TIGR01652 EMBL:AB005239 EMBL:AF419611 SPTR:P98205	4e-54
Ljwgs_025005.1	1.1.8.53	E3.6.1.- [EC:3.6.1.-] [COG:COG0003 COG0474 COG0494]	ath:At5g44240	MLN1.17; haloacid dehalogenase-like hydrolase family [EC:3.6.3.1] [KO:K01530]	2e-53	YAL026c	COG0474	4e-29	ALA2_ARATH	ATP-binding;Hydrolase;Magnesium;Membrane;Metal-binding;Multigenefamily;Nucleotide-binding;Phosphorylation;Transmembrane,Putative phospholipid-transporting ATPase 2 (EC 3.6.3.1) (Aminophospholipid flippase 2).	1e-53	GO_ID:48372	TAIR|gene:2167602 SPTR:P98205 symbol:AT5G44240.1 [GO:0015662 "ATPase activity, coupled to transmembrane movement of ions, phosphorylative mechanism" evidence=ISS] InterPro:IPR005834 InterPro:IPR001757 InterPro:IPR006539 Pfam:PF00702 Prosite:PS00154 PRINTS:PR00119 TIGRFAMs:TIGR01494 TIGRFAMs:TIGR01652 EMBL:AB005239 EMBL:AF419611 SPTR:P98205	4e-54
Ljwgs_025005.1	1.2.10.6	E3.6.3.2, mgtA, mgtB Mg2+-importing ATPase [EC:3.6.3.2] [COG:COG0474] [GO:0015444] [TC:3.A.3.4]	ath:At5g44240	MLN1.17; haloacid dehalogenase-like hydrolase family [EC:3.6.3.1] [KO:K01530]	2e-53	YAL026c	COG0474	4e-29	ALA2_ARATH	ATP-binding;Hydrolase;Magnesium;Membrane;Metal-binding;Multigenefamily;Nucleotide-binding;Phosphorylation;Transmembrane,Putative phospholipid-transporting ATPase 2 (EC 3.6.3.1) (Aminophospholipid flippase 2).	1e-53	GO_ID:48372	TAIR|gene:2167602 SPTR:P98205 symbol:AT5G44240.1 [GO:0015662 "ATPase activity, coupled to transmembrane movement of ions, phosphorylative mechanism" evidence=ISS] InterPro:IPR005834 InterPro:IPR001757 InterPro:IPR006539 Pfam:PF00702 Prosite:PS00154 PRINTS:PR00119 TIGRFAMs:TIGR01494 TIGRFAMs:TIGR01652 EMBL:AB005239 EMBL:AF419611 SPTR:P98205	4e-54
Ljwgs_025005.1	1.2.10.3	E3.6.3.8 Ca2+-transporting ATPase [EC:3.6.3.8] [COG:COG0474] [GO:0005388] [TC:3.A.3.2]	ath:At5g44240	MLN1.17; haloacid dehalogenase-like hydrolase family [EC:3.6.3.1] [KO:K01530]	2e-53	YAL026c	COG0474	4e-29	ALA2_ARATH	ATP-binding;Hydrolase;Magnesium;Membrane;Metal-binding;Multigenefamily;Nucleotide-binding;Phosphorylation;Transmembrane,Putative phospholipid-transporting ATPase 2 (EC 3.6.3.1) (Aminophospholipid flippase 2).	1e-53	GO_ID:48372	TAIR|gene:2167602 SPTR:P98205 symbol:AT5G44240.1 [GO:0015662 "ATPase activity, coupled to transmembrane movement of ions, phosphorylative mechanism" evidence=ISS] InterPro:IPR005834 InterPro:IPR001757 InterPro:IPR006539 Pfam:PF00702 Prosite:PS00154 PRINTS:PR00119 TIGRFAMs:TIGR01494 TIGRFAMs:TIGR01652 EMBL:AB005239 EMBL:AF419611 SPTR:P98205	4e-54
Ljwgs_025005.1	1.9.7.3	E3.6.1.- [EC:3.6.1.-] [COG:COG0003 COG0474 COG0494]	ath:At5g44240	MLN1.17; haloacid dehalogenase-like hydrolase family [EC:3.6.3.1] [KO:K01530]	2e-53	YAL026c	COG0474	4e-29	ALA2_ARATH	ATP-binding;Hydrolase;Magnesium;Membrane;Metal-binding;Multigenefamily;Nucleotide-binding;Phosphorylation;Transmembrane,Putative phospholipid-transporting ATPase 2 (EC 3.6.3.1) (Aminophospholipid flippase 2).	1e-53	GO_ID:48372	TAIR|gene:2167602 SPTR:P98205 symbol:AT5G44240.1 [GO:0015662 "ATPase activity, coupled to transmembrane movement of ions, phosphorylative mechanism" evidence=ISS] InterPro:IPR005834 InterPro:IPR001757 InterPro:IPR006539 Pfam:PF00702 Prosite:PS00154 PRINTS:PR00119 TIGRFAMs:TIGR01494 TIGRFAMs:TIGR01652 EMBL:AB005239 EMBL:AF419611 SPTR:P98205	4e-54
Ljwgs_025005.1	1.2.1.11	E3.6.3.6 H+-transporting ATPase [EC:3.6.3.6] [COG:COG0474] [GO:0008553] [TC:3.A.3.3]	ath:At5g44240	MLN1.17; haloacid dehalogenase-like hydrolase family [EC:3.6.3.1] [KO:K01530]	2e-53	YAL026c	COG0474	4e-29	ALA2_ARATH	ATP-binding;Hydrolase;Magnesium;Membrane;Metal-binding;Multigenefamily;Nucleotide-binding;Phosphorylation;Transmembrane,Putative phospholipid-transporting ATPase 2 (EC 3.6.3.1) (Aminophospholipid flippase 2).	1e-53	GO_ID:48372	TAIR|gene:2167602 SPTR:P98205 symbol:AT5G44240.1 [GO:0015662 "ATPase activity, coupled to transmembrane movement of ions, phosphorylative mechanism" evidence=ISS] InterPro:IPR005834 InterPro:IPR001757 InterPro:IPR006539 Pfam:PF00702 Prosite:PS00154 PRINTS:PR00119 TIGRFAMs:TIGR01494 TIGRFAMs:TIGR01652 EMBL:AB005239 EMBL:AF419611 SPTR:P98205	4e-54
Ljwgs_009536.1	99.1.4.709	GO_ID:50709										GO_ID:50709	TAIR|gene:2119304 SPTR:Q9SVR3 symbol:AT4G13140.1 [GO:0005554 "molecular function unknown" evidence=ND] [GO:0000004 "biological process unknown" evidence=ND] [GO:0008372 "cellular component unknown" evidence=ND] EMBL:AL161535 EMBL:AL049751 PIR:T07694 SPTR:Q9SVR3	8e-33
gi45617814	99.2	Unclassified without homolog
Ljwgs_024357.2	99.1.4.4577	GO_ID:13926										GO_ID:13926	TAIR|gene:2089173 SPTR:Q8W4R6 symbol:AT3G27770.1 [GO:0005554 "molecular function unknown" evidence=ND] [GO:0000004 "biological process unknown" evidence=ND] EMBL:AY060578 EMBL:AK222228 EMBL:AK222232 EMBL:AK222233 EMBL:AK118896 EMBL:AK175551 EMBL:AK175558 EMBL:AK176385 EMBL:AK176403 EMBL:AK176435 EMBL:AK176719 EMBL:AK221360 SPTR:Q8W4R6	4e-24
gi45396550	99.2	Unclassified without homolog
Ljwgs_054711.1	99.1.4.4316	GO_ID:2632										GO_ID:2632	TAIR|gene:2040049 SPTR:Q9SKJ6 symbol:AT2G25530.1 [GO:0000004 "biological process unknown" evidence=ND] [GO:0008372 "cellular component unknown" evidence=ND] [GO:0016887 "ATPase activity" evidence=ISS] InterPro:IPR005654 Pfam:PF03969 EMBL:AC006300 PIR:E84649 SPTR:Q9SKJ6	2e-16
chr5.TM0389.4	99.1.4.5502	GO_ID:25778										GO_ID:25778	TAIR|gene:2159960 SPTR:Q8L5U0 symbol:AT5G42970.1 [GO:0008180 "signalosome complex" evidence=TAS] [GO:0009640 "photomorphogenesis" evidence=TAS] InterPro:IPR000717 Pfam:PF01399 SMART:SM00088 EMBL:AB008264 EMBL:AF176089 EMBL:AF395060 EMBL:AY087068 EMBL:AK176360 PIR:T52302 GeneFarm:4497 SPTR:Q8L5U0	5e-09
Ljwgs_051254.1	99.2	Unclassified without homolog
chr4.CM0126.51	99.1.4.5207	GO_ID:18111										GO_ID:18111	TAIR|gene:2135787 SPTR:Q9SU15 symbol:AT4G12710.1 [GO:0000004 "biological process unknown" evidence=ND] InterPro:IPR000225 InterPro:IPR011989 Pfam:PF00514 SMART:SM00185 PROSITE:PS50176 GO:GO:0005488 EMBL:AL161534 EMBL:AL049640 PIR:T06629 SPTR:Q9SU15	9e-18
chr5.CM0096.42	1.10.9.7	E3.1.1.-, aes esterase / lipase [EC:3.1.1.-] [COG:COG0657] [GO:0016298]	psp:PSPPH_1478	est, rsbQ; sigma factor SigB regulation protein RsbQ [EC:3.1.1.-] [KO:K01066]	5e-34	BS_yvfQ	COG0596	7e-44	RSBQ_BACSU	3D-structure;Completeproteome,Sigma factor sigB regulation protein rsbQ.	2e-43	GO_ID:24427	TAIR|gene:2126356 SPTR:Q9SZU7 symbol:AT4G37470.1 [GO:0008372 "cellular component unknown" evidence=ND] [GO:0016787 "hydrolase activity" evidence=ISS] InterPro:IPR000379 Pfam:PF00561 InterPro:IPR000073 EMBL:AL161591 EMBL:AL035601 EMBL:AY091347 EMBL:AY056190 PIR:T04741 SPTR:Q9SZU7	3e-75
chr5.CM0096.42	1.1.14.16	E3.1.1.-, aes esterase / lipase [EC:3.1.1.-] [COG:COG0657] [GO:0016298]	psp:PSPPH_1478	est, rsbQ; sigma factor SigB regulation protein RsbQ [EC:3.1.1.-] [KO:K01066]	5e-34	BS_yvfQ	COG0596	7e-44	RSBQ_BACSU	3D-structure;Completeproteome,Sigma factor sigB regulation protein rsbQ.	2e-43	GO_ID:24427	TAIR|gene:2126356 SPTR:Q9SZU7 symbol:AT4G37470.1 [GO:0008372 "cellular component unknown" evidence=ND] [GO:0016787 "hydrolase activity" evidence=ISS] InterPro:IPR000379 Pfam:PF00561 InterPro:IPR000073 EMBL:AL161591 EMBL:AL035601 EMBL:AY091347 EMBL:AY056190 PIR:T04741 SPTR:Q9SZU7	3e-75
chr5.CM0096.42	1.11.7.12	E3.1.1.-, aes esterase / lipase [EC:3.1.1.-] [COG:COG0657] [GO:0016298]	psp:PSPPH_1478	est, rsbQ; sigma factor SigB regulation protein RsbQ [EC:3.1.1.-] [KO:K01066]	5e-34	BS_yvfQ	COG0596	7e-44	RSBQ_BACSU	3D-structure;Completeproteome,Sigma factor sigB regulation protein rsbQ.	2e-43	GO_ID:24427	TAIR|gene:2126356 SPTR:Q9SZU7 symbol:AT4G37470.1 [GO:0008372 "cellular component unknown" evidence=ND] [GO:0016787 "hydrolase activity" evidence=ISS] InterPro:IPR000379 Pfam:PF00561 InterPro:IPR000073 EMBL:AL161591 EMBL:AL035601 EMBL:AY091347 EMBL:AY056190 PIR:T04741 SPTR:Q9SZU7	3e-75
chr5.CM0096.42	1.5.10.22	E3.4.11.5, pip proline iminopeptidase [EC:3.4.11.5] [COG:COG0596] [GO:0016804]	psp:PSPPH_1478	est, rsbQ; sigma factor SigB regulation protein RsbQ [EC:3.1.1.-] [KO:K01066]	5e-34	BS_yvfQ	COG0596	7e-44	RSBQ_BACSU	3D-structure;Completeproteome,Sigma factor sigB regulation protein rsbQ.	2e-43	GO_ID:24427	TAIR|gene:2126356 SPTR:Q9SZU7 symbol:AT4G37470.1 [GO:0008372 "cellular component unknown" evidence=ND] [GO:0016787 "hydrolase activity" evidence=ISS] InterPro:IPR000379 Pfam:PF00561 InterPro:IPR000073 EMBL:AL161591 EMBL:AL035601 EMBL:AY091347 EMBL:AY056190 PIR:T04741 SPTR:Q9SZU7	3e-75
chr5.CM0096.42	1.10.9.6	E3.1.1.1 carboxylesterase [EC:3.1.1.1] [COG:COG0596] [GO:0004091]	psp:PSPPH_1478	est, rsbQ; sigma factor SigB regulation protein RsbQ [EC:3.1.1.-] [KO:K01066]	5e-34	BS_yvfQ	COG0596	7e-44	RSBQ_BACSU	3D-structure;Completeproteome,Sigma factor sigB regulation protein rsbQ.	2e-43	GO_ID:24427	TAIR|gene:2126356 SPTR:Q9SZU7 symbol:AT4G37470.1 [GO:0008372 "cellular component unknown" evidence=ND] [GO:0016787 "hydrolase activity" evidence=ISS] InterPro:IPR000379 Pfam:PF00561 InterPro:IPR000073 EMBL:AL161591 EMBL:AL035601 EMBL:AY091347 EMBL:AY056190 PIR:T04741 SPTR:Q9SZU7	3e-75
chr5.CM0096.42	1.11.4.1	E3.8.1.5, dhaA haloalkane dehalogenase [EC:3.8.1.5] [COG:COG0596] [GO:0018786]	psp:PSPPH_1478	est, rsbQ; sigma factor SigB regulation protein RsbQ [EC:3.1.1.-] [KO:K01066]	5e-34	BS_yvfQ	COG0596	7e-44	RSBQ_BACSU	3D-structure;Completeproteome,Sigma factor sigB regulation protein rsbQ.	2e-43	GO_ID:24427	TAIR|gene:2126356 SPTR:Q9SZU7 symbol:AT4G37470.1 [GO:0008372 "cellular component unknown" evidence=ND] [GO:0016787 "hydrolase activity" evidence=ISS] InterPro:IPR000379 Pfam:PF00561 InterPro:IPR000073 EMBL:AL161591 EMBL:AL035601 EMBL:AY091347 EMBL:AY056190 PIR:T04741 SPTR:Q9SZU7	3e-75
chr5.CM0096.42	1.5.13.32	MHPC 2-hydroxy-6-ketonona-2,4-dienedioic acid hydrolase [EC:3.7.1.-] [COG:COG0596] [GO:0018771]	psp:PSPPH_1478	est, rsbQ; sigma factor SigB regulation protein RsbQ [EC:3.1.1.-] [KO:K01066]	5e-34	BS_yvfQ	COG0596	7e-44	RSBQ_BACSU	3D-structure;Completeproteome,Sigma factor sigB regulation protein rsbQ.	2e-43	GO_ID:24427	TAIR|gene:2126356 SPTR:Q9SZU7 symbol:AT4G37470.1 [GO:0008372 "cellular component unknown" evidence=ND] [GO:0016787 "hydrolase activity" evidence=ISS] InterPro:IPR000379 Pfam:PF00561 InterPro:IPR000073 EMBL:AL161591 EMBL:AL035601 EMBL:AY091347 EMBL:AY056190 PIR:T04741 SPTR:Q9SZU7	3e-75
chr5.CM0096.42	1.11.17.7	E3.1.1.24, pcaD 3-oxoadipate enol-lactonase [EC:3.1.1.24] [COG:COG0596]	psp:PSPPH_1478	est, rsbQ; sigma factor SigB regulation protein RsbQ [EC:3.1.1.-] [KO:K01066]	5e-34	BS_yvfQ	COG0596	7e-44	RSBQ_BACSU	3D-structure;Completeproteome,Sigma factor sigB regulation protein rsbQ.	2e-43	GO_ID:24427	TAIR|gene:2126356 SPTR:Q9SZU7 symbol:AT4G37470.1 [GO:0008372 "cellular component unknown" evidence=ND] [GO:0016787 "hydrolase activity" evidence=ISS] InterPro:IPR000379 Pfam:PF00561 InterPro:IPR000073 EMBL:AL161591 EMBL:AL035601 EMBL:AY091347 EMBL:AY056190 PIR:T04741 SPTR:Q9SZU7	3e-75
chr5.CM0096.42	1.11.9.2	E3.3.2.3, EPHX1, EPHX2 epoxide hydrolase [EC:3.3.2.3] [COG:COG0596] [GO:0004301]	psp:PSPPH_1478	est, rsbQ; sigma factor SigB regulation protein RsbQ [EC:3.1.1.-] [KO:K01066]	5e-34	BS_yvfQ	COG0596	7e-44	RSBQ_BACSU	3D-structure;Completeproteome,Sigma factor sigB regulation protein rsbQ.	2e-43	GO_ID:24427	TAIR|gene:2126356 SPTR:Q9SZU7 symbol:AT4G37470.1 [GO:0008372 "cellular component unknown" evidence=ND] [GO:0016787 "hydrolase activity" evidence=ISS] InterPro:IPR000379 Pfam:PF00561 InterPro:IPR000073 EMBL:AL161591 EMBL:AL035601 EMBL:AY091347 EMBL:AY056190 PIR:T04741 SPTR:Q9SZU7	3e-75
chr5.CM0096.42	1.11.5.1	E3.8.1.5, dhaA haloalkane dehalogenase [EC:3.8.1.5] [COG:COG0596] [GO:0018786]	psp:PSPPH_1478	est, rsbQ; sigma factor SigB regulation protein RsbQ [EC:3.1.1.-] [KO:K01066]	5e-34	BS_yvfQ	COG0596	7e-44	RSBQ_BACSU	3D-structure;Completeproteome,Sigma factor sigB regulation protein rsbQ.	2e-43	GO_ID:24427	TAIR|gene:2126356 SPTR:Q9SZU7 symbol:AT4G37470.1 [GO:0008372 "cellular component unknown" evidence=ND] [GO:0016787 "hydrolase activity" evidence=ISS] InterPro:IPR000379 Pfam:PF00561 InterPro:IPR000073 EMBL:AL161591 EMBL:AL035601 EMBL:AY091347 EMBL:AY056190 PIR:T04741 SPTR:Q9SZU7	3e-75
chr5.CM0096.42	1.11.8.1	E3.8.1.5, dhaA haloalkane dehalogenase [EC:3.8.1.5] [COG:COG0596] [GO:0018786]	psp:PSPPH_1478	est, rsbQ; sigma factor SigB regulation protein RsbQ [EC:3.1.1.-] [KO:K01066]	5e-34	BS_yvfQ	COG0596	7e-44	RSBQ_BACSU	3D-structure;Completeproteome,Sigma factor sigB regulation protein rsbQ.	2e-43	GO_ID:24427	TAIR|gene:2126356 SPTR:Q9SZU7 symbol:AT4G37470.1 [GO:0008372 "cellular component unknown" evidence=ND] [GO:0016787 "hydrolase activity" evidence=ISS] InterPro:IPR000379 Pfam:PF00561 InterPro:IPR000073 EMBL:AL161591 EMBL:AL035601 EMBL:AY091347 EMBL:AY056190 PIR:T04741 SPTR:Q9SZU7	3e-75
chr6.TM1261.19.1	99.2	Unclassified without homolog
Ljwgs_124845.1	1.5.6.17	E1.2.1.27, mmsA, iolA methylmalonate-semialdehyde dehydrogenase [EC:1.2.1.27] [COG:COG1012] [GO:0004491]	lma:LmjF25.1120	aldehyde dehydrogenase, mitochondrial precursor [EC:1.2.1.3] [KO:K00128]	3e-14	VC0819	COG1012	1e-12	ALDH2_LEITA	Directproteinsequencing;Mitochondrion;NAD;Oxidoreductase;RNA-binding;Transitpeptide,Aldehyde dehydrogenase, mitochondrial precursor (EC 1.2.1.3) (ALDH class 2) (P51).	5e-13	GO_ID:20110	TAIR|gene:3701072 SPTR:Q9LV57 symbol:AT3G24503.1 [GO:0004028 "aldehyde dehydrogenase activity" evidence=ISS] InterPro:IPR002086 Pfam:PF00171 GO:GO:0008152 InterPro:IPR012303 PIRSF:PIRSF000147 PROSITE:PS00070 PROSITE:PS00687 HSSP:P05091 EMBL:AB020746 EMBL:AY056398 EMBL:AF349448 SPTR:Q9LV57	4e-21
Ljwgs_124845.1	1.1.7.3	E1.2.1.3 aldehyde dehydrogenase (NAD+) [EC:1.2.1.3] [COG:COG1012] [GO:0004029]	lma:LmjF25.1120	aldehyde dehydrogenase, mitochondrial precursor [EC:1.2.1.3] [KO:K00128]	3e-14	VC0819	COG1012	1e-12	ALDH2_LEITA	Directproteinsequencing;Mitochondrion;NAD;Oxidoreductase;RNA-binding;Transitpeptide,Aldehyde dehydrogenase, mitochondrial precursor (EC 1.2.1.3) (ALDH class 2) (P51).	5e-13	GO_ID:20110	TAIR|gene:3701072 SPTR:Q9LV57 symbol:AT3G24503.1 [GO:0004028 "aldehyde dehydrogenase activity" evidence=ISS] InterPro:IPR002086 Pfam:PF00171 GO:GO:0008152 InterPro:IPR012303 PIRSF:PIRSF000147 PROSITE:PS00070 PROSITE:PS00687 HSSP:P05091 EMBL:AB020746 EMBL:AY056398 EMBL:AF349448 SPTR:Q9LV57	4e-21
Ljwgs_124845.1	1.11.12.5	E1.2.1.- [EC:1.2.1.-] [COG:COG1012]	lma:LmjF25.1120	aldehyde dehydrogenase, mitochondrial precursor [EC:1.2.1.3] [KO:K00128]	3e-14	VC0819	COG1012	1e-12	ALDH2_LEITA	Directproteinsequencing;Mitochondrion;NAD;Oxidoreductase;RNA-binding;Transitpeptide,Aldehyde dehydrogenase, mitochondrial precursor (EC 1.2.1.3) (ALDH class 2) (P51).	5e-13	GO_ID:20110	TAIR|gene:3701072 SPTR:Q9LV57 symbol:AT3G24503.1 [GO:0004028 "aldehyde dehydrogenase activity" evidence=ISS] InterPro:IPR002086 Pfam:PF00171 GO:GO:0008152 InterPro:IPR012303 PIRSF:PIRSF000147 PROSITE:PS00070 PROSITE:PS00687 HSSP:P05091 EMBL:AB020746 EMBL:AY056398 EMBL:AF349448 SPTR:Q9LV57	4e-21
Ljwgs_124845.1	1.3.3.22	E1.2.1.3 aldehyde dehydrogenase (NAD+) [EC:1.2.1.3] [COG:COG1012] [GO:0004029]	lma:LmjF25.1120	aldehyde dehydrogenase, mitochondrial precursor [EC:1.2.1.3] [KO:K00128]	3e-14	VC0819	COG1012	1e-12	ALDH2_LEITA	Directproteinsequencing;Mitochondrion;NAD;Oxidoreductase;RNA-binding;Transitpeptide,Aldehyde dehydrogenase, mitochondrial precursor (EC 1.2.1.3) (ALDH class 2) (P51).	5e-13	GO_ID:20110	TAIR|gene:3701072 SPTR:Q9LV57 symbol:AT3G24503.1 [GO:0004028 "aldehyde dehydrogenase activity" evidence=ISS] InterPro:IPR002086 Pfam:PF00171 GO:GO:0008152 InterPro:IPR012303 PIRSF:PIRSF000147 PROSITE:PS00070 PROSITE:PS00687 HSSP:P05091 EMBL:AB020746 EMBL:AY056398 EMBL:AF349448 SPTR:Q9LV57	4e-21
Ljwgs_124845.1	1.11.3.3	E1.2.1.28, xylC benzaldehyde dehydrogenase (NAD) [EC:1.2.1.28] [COG:COG1012] [GO:0018479]	lma:LmjF25.1120	aldehyde dehydrogenase, mitochondrial precursor [EC:1.2.1.3] [KO:K00128]	3e-14	VC0819	COG1012	1e-12	ALDH2_LEITA	Directproteinsequencing;Mitochondrion;NAD;Oxidoreductase;RNA-binding;Transitpeptide,Aldehyde dehydrogenase, mitochondrial precursor (EC 1.2.1.3) (ALDH class 2) (P51).	5e-13	GO_ID:20110	TAIR|gene:3701072 SPTR:Q9LV57 symbol:AT3G24503.1 [GO:0004028 "aldehyde dehydrogenase activity" evidence=ISS] InterPro:IPR002086 Pfam:PF00171 GO:GO:0008152 InterPro:IPR012303 PIRSF:PIRSF000147 PROSITE:PS00070 PROSITE:PS00687 HSSP:P05091 EMBL:AB020746 EMBL:AY056398 EMBL:AF349448 SPTR:Q9LV57	4e-21
Ljwgs_124845.1	1.5.11.22	E1.2.1.3 aldehyde dehydrogenase (NAD+) [EC:1.2.1.3] [COG:COG1012] [GO:0004029]	lma:LmjF25.1120	aldehyde dehydrogenase, mitochondrial precursor [EC:1.2.1.3] [KO:K00128]	3e-14	VC0819	COG1012	1e-12	ALDH2_LEITA	Directproteinsequencing;Mitochondrion;NAD;Oxidoreductase;RNA-binding;Transitpeptide,Aldehyde dehydrogenase, mitochondrial precursor (EC 1.2.1.3) (ALDH class 2) (P51).	5e-13	GO_ID:20110	TAIR|gene:3701072 SPTR:Q9LV57 symbol:AT3G24503.1 [GO:0004028 "aldehyde dehydrogenase activity" evidence=ISS] InterPro:IPR002086 Pfam:PF00171 GO:GO:0008152 InterPro:IPR012303 PIRSF:PIRSF000147 PROSITE:PS00070 PROSITE:PS00687 HSSP:P05091 EMBL:AB020746 EMBL:AY056398 EMBL:AF349448 SPTR:Q9LV57	4e-21
Ljwgs_124845.1	1.5.13.16	E1.2.1.5 aldehyde dehydrogenase (NAD(P)+) [EC:1.2.1.5] [COG:COG1012] [GO:0004030]	lma:LmjF25.1120	aldehyde dehydrogenase, mitochondrial precursor [EC:1.2.1.3] [KO:K00128]	3e-14	VC0819	COG1012	1e-12	ALDH2_LEITA	Directproteinsequencing;Mitochondrion;NAD;Oxidoreductase;RNA-binding;Transitpeptide,Aldehyde dehydrogenase, mitochondrial precursor (EC 1.2.1.3) (ALDH class 2) (P51).	5e-13	GO_ID:20110	TAIR|gene:3701072 SPTR:Q9LV57 symbol:AT3G24503.1 [GO:0004028 "aldehyde dehydrogenase activity" evidence=ISS] InterPro:IPR002086 Pfam:PF00171 GO:GO:0008152 InterPro:IPR012303 PIRSF:PIRSF000147 PROSITE:PS00070 PROSITE:PS00687 HSSP:P05091 EMBL:AB020746 EMBL:AY056398 EMBL:AF349448 SPTR:Q9LV57	4e-21
Ljwgs_124845.1	1.1.12.17	E1.2.1.21, aldA, aldB glycolaldehyde dehydrogenase [EC:1.2.1.21] [COG:COG1012] [GO:0050569]	lma:LmjF25.1120	aldehyde dehydrogenase, mitochondrial precursor [EC:1.2.1.3] [KO:K00128]	3e-14	VC0819	COG1012	1e-12	ALDH2_LEITA	Directproteinsequencing;Mitochondrion;NAD;Oxidoreductase;RNA-binding;Transitpeptide,Aldehyde dehydrogenase, mitochondrial precursor (EC 1.2.1.3) (ALDH class 2) (P51).	5e-13	GO_ID:20110	TAIR|gene:3701072 SPTR:Q9LV57 symbol:AT3G24503.1 [GO:0004028 "aldehyde dehydrogenase activity" evidence=ISS] InterPro:IPR002086 Pfam:PF00171 GO:GO:0008152 InterPro:IPR012303 PIRSF:PIRSF000147 PROSITE:PS00070 PROSITE:PS00687 HSSP:P05091 EMBL:AB020746 EMBL:AY056398 EMBL:AF349448 SPTR:Q9LV57	4e-21
Ljwgs_124845.1	1.11.10.1	E1.2.1.39, feaB phenylacetaldehyde dehydrogenase [EC:1.2.1.39] [COG:COG1012] [GO:0008957]	lma:LmjF25.1120	aldehyde dehydrogenase, mitochondrial precursor [EC:1.2.1.3] [KO:K00128]	3e-14	VC0819	COG1012	1e-12	ALDH2_LEITA	Directproteinsequencing;Mitochondrion;NAD;Oxidoreductase;RNA-binding;Transitpeptide,Aldehyde dehydrogenase, mitochondrial precursor (EC 1.2.1.3) (ALDH class 2) (P51).	5e-13	GO_ID:20110	TAIR|gene:3701072 SPTR:Q9LV57 symbol:AT3G24503.1 [GO:0004028 "aldehyde dehydrogenase activity" evidence=ISS] InterPro:IPR002086 Pfam:PF00171 GO:GO:0008152 InterPro:IPR012303 PIRSF:PIRSF000147 PROSITE:PS00070 PROSITE:PS00687 HSSP:P05091 EMBL:AB020746 EMBL:AY056398 EMBL:AF349448 SPTR:Q9LV57	4e-21
Ljwgs_124845.1	1.10.3.14	E1.2.1.- [EC:1.2.1.-] [COG:COG1012]	lma:LmjF25.1120	aldehyde dehydrogenase, mitochondrial precursor [EC:1.2.1.3] [KO:K00128]	3e-14	VC0819	COG1012	1e-12	ALDH2_LEITA	Directproteinsequencing;Mitochondrion;NAD;Oxidoreductase;RNA-binding;Transitpeptide,Aldehyde dehydrogenase, mitochondrial precursor (EC 1.2.1.3) (ALDH class 2) (P51).	5e-13	GO_ID:20110	TAIR|gene:3701072 SPTR:Q9LV57 symbol:AT3G24503.1 [GO:0004028 "aldehyde dehydrogenase activity" evidence=ISS] InterPro:IPR002086 Pfam:PF00171 GO:GO:0008152 InterPro:IPR012303 PIRSF:PIRSF000147 PROSITE:PS00070 PROSITE:PS00687 HSSP:P05091 EMBL:AB020746 EMBL:AY056398 EMBL:AF349448 SPTR:Q9LV57	4e-21
Ljwgs_124845.1	1.5.14.17	E1.2.1.- [EC:1.2.1.-] [COG:COG1012]	lma:LmjF25.1120	aldehyde dehydrogenase, mitochondrial precursor [EC:1.2.1.3] [KO:K00128]	3e-14	VC0819	COG1012	1e-12	ALDH2_LEITA	Directproteinsequencing;Mitochondrion;NAD;Oxidoreductase;RNA-binding;Transitpeptide,Aldehyde dehydrogenase, mitochondrial precursor (EC 1.2.1.3) (ALDH class 2) (P51).	5e-13	GO_ID:20110	TAIR|gene:3701072 SPTR:Q9LV57 symbol:AT3G24503.1 [GO:0004028 "aldehyde dehydrogenase activity" evidence=ISS] InterPro:IPR002086 Pfam:PF00171 GO:GO:0008152 InterPro:IPR012303 PIRSF:PIRSF000147 PROSITE:PS00070 PROSITE:PS00687 HSSP:P05091 EMBL:AB020746 EMBL:AY056398 EMBL:AF349448 SPTR:Q9LV57	4e-21
Ljwgs_124845.1	1.1.13.26	E1.2.1.27, mmsA, iolA methylmalonate-semialdehyde dehydrogenase [EC:1.2.1.27] [COG:COG1012] [GO:0004491]	lma:LmjF25.1120	aldehyde dehydrogenase, mitochondrial precursor [EC:1.2.1.3] [KO:K00128]	3e-14	VC0819	COG1012	1e-12	ALDH2_LEITA	Directproteinsequencing;Mitochondrion;NAD;Oxidoreductase;RNA-binding;Transitpeptide,Aldehyde dehydrogenase, mitochondrial precursor (EC 1.2.1.3) (ALDH class 2) (P51).	5e-13	GO_ID:20110	TAIR|gene:3701072 SPTR:Q9LV57 symbol:AT3G24503.1 [GO:0004028 "aldehyde dehydrogenase activity" evidence=ISS] InterPro:IPR002086 Pfam:PF00171 GO:GO:0008152 InterPro:IPR012303 PIRSF:PIRSF000147 PROSITE:PS00070 PROSITE:PS00687 HSSP:P05091 EMBL:AB020746 EMBL:AY056398 EMBL:AF349448 SPTR:Q9LV57	4e-21
Ljwgs_124845.1	1.5.10.40	E1.2.1.3 aldehyde dehydrogenase (NAD+) [EC:1.2.1.3] [COG:COG1012] [GO:0004029]	lma:LmjF25.1120	aldehyde dehydrogenase, mitochondrial precursor [EC:1.2.1.3] [KO:K00128]	3e-14	VC0819	COG1012	1e-12	ALDH2_LEITA	Directproteinsequencing;Mitochondrion;NAD;Oxidoreductase;RNA-binding;Transitpeptide,Aldehyde dehydrogenase, mitochondrial precursor (EC 1.2.1.3) (ALDH class 2) (P51).	5e-13	GO_ID:20110	TAIR|gene:3701072 SPTR:Q9LV57 symbol:AT3G24503.1 [GO:0004028 "aldehyde dehydrogenase activity" evidence=ISS] InterPro:IPR002086 Pfam:PF00171 GO:GO:0008152 InterPro:IPR012303 PIRSF:PIRSF000147 PROSITE:PS00070 PROSITE:PS00687 HSSP:P05091 EMBL:AB020746 EMBL:AY056398 EMBL:AF349448 SPTR:Q9LV57	4e-21
Ljwgs_124845.1	1.1.11.7.3	EUTE aldehyde dehydrogenase [COG:COG1012]	lma:LmjF25.1120	aldehyde dehydrogenase, mitochondrial precursor [EC:1.2.1.3] [KO:K00128]	3e-14	VC0819	COG1012	1e-12	ALDH2_LEITA	Directproteinsequencing;Mitochondrion;NAD;Oxidoreductase;RNA-binding;Transitpeptide,Aldehyde dehydrogenase, mitochondrial precursor (EC 1.2.1.3) (ALDH class 2) (P51).	5e-13	GO_ID:20110	TAIR|gene:3701072 SPTR:Q9LV57 symbol:AT3G24503.1 [GO:0004028 "aldehyde dehydrogenase activity" evidence=ISS] InterPro:IPR002086 Pfam:PF00171 GO:GO:0008152 InterPro:IPR012303 PIRSF:PIRSF000147 PROSITE:PS00070 PROSITE:PS00687 HSSP:P05091 EMBL:AB020746 EMBL:AY056398 EMBL:AF349448 SPTR:Q9LV57	4e-21
Ljwgs_124845.1	1.5.12.24	E1.1.1.1, adh alcohol dehydrogenase [EC:1.1.1.1] [COG:COG1012 COG1062 COG1064 COG1454] [GO:0004022 0004023 0004024 0004025]	lma:LmjF25.1120	aldehyde dehydrogenase, mitochondrial precursor [EC:1.2.1.3] [KO:K00128]	3e-14	VC0819	COG1012	1e-12	ALDH2_LEITA	Directproteinsequencing;Mitochondrion;NAD;Oxidoreductase;RNA-binding;Transitpeptide,Aldehyde dehydrogenase, mitochondrial precursor (EC 1.2.1.3) (ALDH class 2) (P51).	5e-13	GO_ID:20110	TAIR|gene:3701072 SPTR:Q9LV57 symbol:AT3G24503.1 [GO:0004028 "aldehyde dehydrogenase activity" evidence=ISS] InterPro:IPR002086 Pfam:PF00171 GO:GO:0008152 InterPro:IPR012303 PIRSF:PIRSF000147 PROSITE:PS00070 PROSITE:PS00687 HSSP:P05091 EMBL:AB020746 EMBL:AY056398 EMBL:AF349448 SPTR:Q9LV57	4e-21
Ljwgs_124845.1	1.3.6.11	E1.1.1.1, adh alcohol dehydrogenase [EC:1.1.1.1] [COG:COG1012 COG1062 COG1064 COG1454] [GO:0004022 0004023 0004024 0004025]	lma:LmjF25.1120	aldehyde dehydrogenase, mitochondrial precursor [EC:1.2.1.3] [KO:K00128]	3e-14	VC0819	COG1012	1e-12	ALDH2_LEITA	Directproteinsequencing;Mitochondrion;NAD;Oxidoreductase;RNA-binding;Transitpeptide,Aldehyde dehydrogenase, mitochondrial precursor (EC 1.2.1.3) (ALDH class 2) (P51).	5e-13	GO_ID:20110	TAIR|gene:3701072 SPTR:Q9LV57 symbol:AT3G24503.1 [GO:0004028 "aldehyde dehydrogenase activity" evidence=ISS] InterPro:IPR002086 Pfam:PF00171 GO:GO:0008152 InterPro:IPR012303 PIRSF:PIRSF000147 PROSITE:PS00070 PROSITE:PS00687 HSSP:P05091 EMBL:AB020746 EMBL:AY056398 EMBL:AF349448 SPTR:Q9LV57	4e-21
Ljwgs_124845.1	1.1.14.25	E1.2.1.16, gabD succinate-semialdehyde dehydrogenase (NADP+) [EC:1.2.1.16] [COG:COG1012] [GO:0009013]	lma:LmjF25.1120	aldehyde dehydrogenase, mitochondrial precursor [EC:1.2.1.3] [KO:K00128]	3e-14	VC0819	COG1012	1e-12	ALDH2_LEITA	Directproteinsequencing;Mitochondrion;NAD;Oxidoreductase;RNA-binding;Transitpeptide,Aldehyde dehydrogenase, mitochondrial precursor (EC 1.2.1.3) (ALDH class 2) (P51).	5e-13	GO_ID:20110	TAIR|gene:3701072 SPTR:Q9LV57 symbol:AT3G24503.1 [GO:0004028 "aldehyde dehydrogenase activity" evidence=ISS] InterPro:IPR002086 Pfam:PF00171 GO:GO:0008152 InterPro:IPR012303 PIRSF:PIRSF000147 PROSITE:PS00070 PROSITE:PS00687 HSSP:P05091 EMBL:AB020746 EMBL:AY056398 EMBL:AF349448 SPTR:Q9LV57	4e-21
Ljwgs_124845.1	1.11.17.26	E1.2.1.28, xylC benzaldehyde dehydrogenase (NAD) [EC:1.2.1.28] [COG:COG1012] [GO:0018479]	lma:LmjF25.1120	aldehyde dehydrogenase, mitochondrial precursor [EC:1.2.1.3] [KO:K00128]	3e-14	VC0819	COG1012	1e-12	ALDH2_LEITA	Directproteinsequencing;Mitochondrion;NAD;Oxidoreductase;RNA-binding;Transitpeptide,Aldehyde dehydrogenase, mitochondrial precursor (EC 1.2.1.3) (ALDH class 2) (P51).	5e-13	GO_ID:20110	TAIR|gene:3701072 SPTR:Q9LV57 symbol:AT3G24503.1 [GO:0004028 "aldehyde dehydrogenase activity" evidence=ISS] InterPro:IPR002086 Pfam:PF00171 GO:GO:0008152 InterPro:IPR012303 PIRSF:PIRSF000147 PROSITE:PS00070 PROSITE:PS00687 HSSP:P05091 EMBL:AB020746 EMBL:AY056398 EMBL:AF349448 SPTR:Q9LV57	4e-21
Ljwgs_124845.1	1.1.1.18	E1.1.1.1, adh alcohol dehydrogenase [EC:1.1.1.1] [COG:COG1012 COG1062 COG1064 COG1454] [GO:0004022 0004023 0004024 0004025]	lma:LmjF25.1120	aldehyde dehydrogenase, mitochondrial precursor [EC:1.2.1.3] [KO:K00128]	3e-14	VC0819	COG1012	1e-12	ALDH2_LEITA	Directproteinsequencing;Mitochondrion;NAD;Oxidoreductase;RNA-binding;Transitpeptide,Aldehyde dehydrogenase, mitochondrial precursor (EC 1.2.1.3) (ALDH class 2) (P51).	5e-13	GO_ID:20110	TAIR|gene:3701072 SPTR:Q9LV57 symbol:AT3G24503.1 [GO:0004028 "aldehyde dehydrogenase activity" evidence=ISS] InterPro:IPR002086 Pfam:PF00171 GO:GO:0008152 InterPro:IPR012303 PIRSF:PIRSF000147 PROSITE:PS00070 PROSITE:PS00687 HSSP:P05091 EMBL:AB020746 EMBL:AY056398 EMBL:AF349448 SPTR:Q9LV57	4e-21
Ljwgs_124845.1	1.10.3.5	E1.2.1.3 aldehyde dehydrogenase (NAD+) [EC:1.2.1.3] [COG:COG1012] [GO:0004029]	lma:LmjF25.1120	aldehyde dehydrogenase, mitochondrial precursor [EC:1.2.1.3] [KO:K00128]	3e-14	VC0819	COG1012	1e-12	ALDH2_LEITA	Directproteinsequencing;Mitochondrion;NAD;Oxidoreductase;RNA-binding;Transitpeptide,Aldehyde dehydrogenase, mitochondrial precursor (EC 1.2.1.3) (ALDH class 2) (P51).	5e-13	GO_ID:20110	TAIR|gene:3701072 SPTR:Q9LV57 symbol:AT3G24503.1 [GO:0004028 "aldehyde dehydrogenase activity" evidence=ISS] InterPro:IPR002086 Pfam:PF00171 GO:GO:0008152 InterPro:IPR012303 PIRSF:PIRSF000147 PROSITE:PS00070 PROSITE:PS00687 HSSP:P05091 EMBL:AB020746 EMBL:AY056398 EMBL:AF349448 SPTR:Q9LV57	4e-21
Ljwgs_124845.1	1.5.6.18	E1.2.1.3 aldehyde dehydrogenase (NAD+) [EC:1.2.1.3] [COG:COG1012] [GO:0004029]	lma:LmjF25.1120	aldehyde dehydrogenase, mitochondrial precursor [EC:1.2.1.3] [KO:K00128]	3e-14	VC0819	COG1012	1e-12	ALDH2_LEITA	Directproteinsequencing;Mitochondrion;NAD;Oxidoreductase;RNA-binding;Transitpeptide,Aldehyde dehydrogenase, mitochondrial precursor (EC 1.2.1.3) (ALDH class 2) (P51).	5e-13	GO_ID:20110	TAIR|gene:3701072 SPTR:Q9LV57 symbol:AT3G24503.1 [GO:0004028 "aldehyde dehydrogenase activity" evidence=ISS] InterPro:IPR002086 Pfam:PF00171 GO:GO:0008152 InterPro:IPR012303 PIRSF:PIRSF000147 PROSITE:PS00070 PROSITE:PS00687 HSSP:P05091 EMBL:AB020746 EMBL:AY056398 EMBL:AF349448 SPTR:Q9LV57	4e-21
Ljwgs_124845.1	1.5.12.34	E1.2.1.16, gabD succinate-semialdehyde dehydrogenase (NADP+) [EC:1.2.1.16] [COG:COG1012] [GO:0009013]	lma:LmjF25.1120	aldehyde dehydrogenase, mitochondrial precursor [EC:1.2.1.3] [KO:K00128]	3e-14	VC0819	COG1012	1e-12	ALDH2_LEITA	Directproteinsequencing;Mitochondrion;NAD;Oxidoreductase;RNA-binding;Transitpeptide,Aldehyde dehydrogenase, mitochondrial precursor (EC 1.2.1.3) (ALDH class 2) (P51).	5e-13	GO_ID:20110	TAIR|gene:3701072 SPTR:Q9LV57 symbol:AT3G24503.1 [GO:0004028 "aldehyde dehydrogenase activity" evidence=ISS] InterPro:IPR002086 Pfam:PF00171 GO:GO:0008152 InterPro:IPR012303 PIRSF:PIRSF000147 PROSITE:PS00070 PROSITE:PS00687 HSSP:P05091 EMBL:AB020746 EMBL:AY056398 EMBL:AF349448 SPTR:Q9LV57	4e-21
Ljwgs_124845.1	1.11.20.6	E1.1.1.1, adh alcohol dehydrogenase [EC:1.1.1.1] [COG:COG1012 COG1062 COG1064 COG1454] [GO:0004022 0004023 0004024 0004025]	lma:LmjF25.1120	aldehyde dehydrogenase, mitochondrial precursor [EC:1.2.1.3] [KO:K00128]	3e-14	VC0819	COG1012	1e-12	ALDH2_LEITA	Directproteinsequencing;Mitochondrion;NAD;Oxidoreductase;RNA-binding;Transitpeptide,Aldehyde dehydrogenase, mitochondrial precursor (EC 1.2.1.3) (ALDH class 2) (P51).	5e-13	GO_ID:20110	TAIR|gene:3701072 SPTR:Q9LV57 symbol:AT3G24503.1 [GO:0004028 "aldehyde dehydrogenase activity" evidence=ISS] InterPro:IPR002086 Pfam:PF00171 GO:GO:0008152 InterPro:IPR012303 PIRSF:PIRSF000147 PROSITE:PS00070 PROSITE:PS00687 HSSP:P05091 EMBL:AB020746 EMBL:AY056398 EMBL:AF349448 SPTR:Q9LV57	4e-21
Ljwgs_124845.1	1.5.9.28	E1.2.1.3 aldehyde dehydrogenase (NAD+) [EC:1.2.1.3] [COG:COG1012] [GO:0004029]	lma:LmjF25.1120	aldehyde dehydrogenase, mitochondrial precursor [EC:1.2.1.3] [KO:K00128]	3e-14	VC0819	COG1012	1e-12	ALDH2_LEITA	Directproteinsequencing;Mitochondrion;NAD;Oxidoreductase;RNA-binding;Transitpeptide,Aldehyde dehydrogenase, mitochondrial precursor (EC 1.2.1.3) (ALDH class 2) (P51).	5e-13	GO_ID:20110	TAIR|gene:3701072 SPTR:Q9LV57 symbol:AT3G24503.1 [GO:0004028 "aldehyde dehydrogenase activity" evidence=ISS] InterPro:IPR002086 Pfam:PF00171 GO:GO:0008152 InterPro:IPR012303 PIRSF:PIRSF000147 PROSITE:PS00070 PROSITE:PS00687 HSSP:P05091 EMBL:AB020746 EMBL:AY056398 EMBL:AF349448 SPTR:Q9LV57	4e-21
Ljwgs_124845.1	1.11.20.3	E1.2.1.- [EC:1.2.1.-] [COG:COG1012]	lma:LmjF25.1120	aldehyde dehydrogenase, mitochondrial precursor [EC:1.2.1.3] [KO:K00128]	3e-14	VC0819	COG1012	1e-12	ALDH2_LEITA	Directproteinsequencing;Mitochondrion;NAD;Oxidoreductase;RNA-binding;Transitpeptide,Aldehyde dehydrogenase, mitochondrial precursor (EC 1.2.1.3) (ALDH class 2) (P51).	5e-13	GO_ID:20110	TAIR|gene:3701072 SPTR:Q9LV57 symbol:AT3G24503.1 [GO:0004028 "aldehyde dehydrogenase activity" evidence=ISS] InterPro:IPR002086 Pfam:PF00171 GO:GO:0008152 InterPro:IPR012303 PIRSF:PIRSF000147 PROSITE:PS00070 PROSITE:PS00687 HSSP:P05091 EMBL:AB020746 EMBL:AY056398 EMBL:AF349448 SPTR:Q9LV57	4e-21
Ljwgs_124845.1	1.1.1.23	E1.2.1.5 aldehyde dehydrogenase (NAD(P)+) [EC:1.2.1.5] [COG:COG1012] [GO:0004030]	lma:LmjF25.1120	aldehyde dehydrogenase, mitochondrial precursor [EC:1.2.1.3] [KO:K00128]	3e-14	VC0819	COG1012	1e-12	ALDH2_LEITA	Directproteinsequencing;Mitochondrion;NAD;Oxidoreductase;RNA-binding;Transitpeptide,Aldehyde dehydrogenase, mitochondrial precursor (EC 1.2.1.3) (ALDH class 2) (P51).	5e-13	GO_ID:20110	TAIR|gene:3701072 SPTR:Q9LV57 symbol:AT3G24503.1 [GO:0004028 "aldehyde dehydrogenase activity" evidence=ISS] InterPro:IPR002086 Pfam:PF00171 GO:GO:0008152 InterPro:IPR012303 PIRSF:PIRSF000147 PROSITE:PS00070 PROSITE:PS00687 HSSP:P05091 EMBL:AB020746 EMBL:AY056398 EMBL:AF349448 SPTR:Q9LV57	4e-21
Ljwgs_124845.1	1.5.10.12	E1.5.1.12, putA 1-pyrroline-5-carboxylate dehydrogenase [EC:1.5.1.12] [COG:COG1012] [GO:0003842]	lma:LmjF25.1120	aldehyde dehydrogenase, mitochondrial precursor [EC:1.2.1.3] [KO:K00128]	3e-14	VC0819	COG1012	1e-12	ALDH2_LEITA	Directproteinsequencing;Mitochondrion;NAD;Oxidoreductase;RNA-binding;Transitpeptide,Aldehyde dehydrogenase, mitochondrial precursor (EC 1.2.1.3) (ALDH class 2) (P51).	5e-13	GO_ID:20110	TAIR|gene:3701072 SPTR:Q9LV57 symbol:AT3G24503.1 [GO:0004028 "aldehyde dehydrogenase activity" evidence=ISS] InterPro:IPR002086 Pfam:PF00171 GO:GO:0008152 InterPro:IPR012303 PIRSF:PIRSF000147 PROSITE:PS00070 PROSITE:PS00687 HSSP:P05091 EMBL:AB020746 EMBL:AY056398 EMBL:AF349448 SPTR:Q9LV57	4e-21
Ljwgs_124845.1	1.5.1.9	E1.5.1.12, putA 1-pyrroline-5-carboxylate dehydrogenase [EC:1.5.1.12] [COG:COG1012] [GO:0003842]	lma:LmjF25.1120	aldehyde dehydrogenase, mitochondrial precursor [EC:1.2.1.3] [KO:K00128]	3e-14	VC0819	COG1012	1e-12	ALDH2_LEITA	Directproteinsequencing;Mitochondrion;NAD;Oxidoreductase;RNA-binding;Transitpeptide,Aldehyde dehydrogenase, mitochondrial precursor (EC 1.2.1.3) (ALDH class 2) (P51).	5e-13	GO_ID:20110	TAIR|gene:3701072 SPTR:Q9LV57 symbol:AT3G24503.1 [GO:0004028 "aldehyde dehydrogenase activity" evidence=ISS] InterPro:IPR002086 Pfam:PF00171 GO:GO:0008152 InterPro:IPR012303 PIRSF:PIRSF000147 PROSITE:PS00070 PROSITE:PS00687 HSSP:P05091 EMBL:AB020746 EMBL:AY056398 EMBL:AF349448 SPTR:Q9LV57	4e-21
Ljwgs_124845.1	1.3.6.12	E1.2.1.3 aldehyde dehydrogenase (NAD+) [EC:1.2.1.3] [COG:COG1012] [GO:0004029]	lma:LmjF25.1120	aldehyde dehydrogenase, mitochondrial precursor [EC:1.2.1.3] [KO:K00128]	3e-14	VC0819	COG1012	1e-12	ALDH2_LEITA	Directproteinsequencing;Mitochondrion;NAD;Oxidoreductase;RNA-binding;Transitpeptide,Aldehyde dehydrogenase, mitochondrial precursor (EC 1.2.1.3) (ALDH class 2) (P51).	5e-13	GO_ID:20110	TAIR|gene:3701072 SPTR:Q9LV57 symbol:AT3G24503.1 [GO:0004028 "aldehyde dehydrogenase activity" evidence=ISS] InterPro:IPR002086 Pfam:PF00171 GO:GO:0008152 InterPro:IPR012303 PIRSF:PIRSF000147 PROSITE:PS00070 PROSITE:PS00687 HSSP:P05091 EMBL:AB020746 EMBL:AY056398 EMBL:AF349448 SPTR:Q9LV57	4e-21
Ljwgs_124845.1	1.5.11.27	E1.2.1.5 aldehyde dehydrogenase (NAD(P)+) [EC:1.2.1.5] [COG:COG1012] [GO:0004030]	lma:LmjF25.1120	aldehyde dehydrogenase, mitochondrial precursor [EC:1.2.1.3] [KO:K00128]	3e-14	VC0819	COG1012	1e-12	ALDH2_LEITA	Directproteinsequencing;Mitochondrion;NAD;Oxidoreductase;RNA-binding;Transitpeptide,Aldehyde dehydrogenase, mitochondrial precursor (EC 1.2.1.3) (ALDH class 2) (P51).	5e-13	GO_ID:20110	TAIR|gene:3701072 SPTR:Q9LV57 symbol:AT3G24503.1 [GO:0004028 "aldehyde dehydrogenase activity" evidence=ISS] InterPro:IPR002086 Pfam:PF00171 GO:GO:0008152 InterPro:IPR012303 PIRSF:PIRSF000147 PROSITE:PS00070 PROSITE:PS00687 HSSP:P05091 EMBL:AB020746 EMBL:AY056398 EMBL:AF349448 SPTR:Q9LV57	4e-21
Ljwgs_124845.1	1.3.9.2	E1.2.1.3 aldehyde dehydrogenase (NAD+) [EC:1.2.1.3] [COG:COG1012] [GO:0004029]	lma:LmjF25.1120	aldehyde dehydrogenase, mitochondrial precursor [EC:1.2.1.3] [KO:K00128]	3e-14	VC0819	COG1012	1e-12	ALDH2_LEITA	Directproteinsequencing;Mitochondrion;NAD;Oxidoreductase;RNA-binding;Transitpeptide,Aldehyde dehydrogenase, mitochondrial precursor (EC 1.2.1.3) (ALDH class 2) (P51).	5e-13	GO_ID:20110	TAIR|gene:3701072 SPTR:Q9LV57 symbol:AT3G24503.1 [GO:0004028 "aldehyde dehydrogenase activity" evidence=ISS] InterPro:IPR002086 Pfam:PF00171 GO:GO:0008152 InterPro:IPR012303 PIRSF:PIRSF000147 PROSITE:PS00070 PROSITE:PS00687 HSSP:P05091 EMBL:AB020746 EMBL:AY056398 EMBL:AF349448 SPTR:Q9LV57	4e-21
Ljwgs_124845.1	1.1.16.3	E1.2.1.27, mmsA, iolA methylmalonate-semialdehyde dehydrogenase [EC:1.2.1.27] [COG:COG1012] [GO:0004491]	lma:LmjF25.1120	aldehyde dehydrogenase, mitochondrial precursor [EC:1.2.1.3] [KO:K00128]	3e-14	VC0819	COG1012	1e-12	ALDH2_LEITA	Directproteinsequencing;Mitochondrion;NAD;Oxidoreductase;RNA-binding;Transitpeptide,Aldehyde dehydrogenase, mitochondrial precursor (EC 1.2.1.3) (ALDH class 2) (P51).	5e-13	GO_ID:20110	TAIR|gene:3701072 SPTR:Q9LV57 symbol:AT3G24503.1 [GO:0004028 "aldehyde dehydrogenase activity" evidence=ISS] InterPro:IPR002086 Pfam:PF00171 GO:GO:0008152 InterPro:IPR012303 PIRSF:PIRSF000147 PROSITE:PS00070 PROSITE:PS00687 HSSP:P05091 EMBL:AB020746 EMBL:AY056398 EMBL:AF349448 SPTR:Q9LV57	4e-21
Ljwgs_124845.1	1.6.1.5	E1.2.1.3 aldehyde dehydrogenase (NAD+) [EC:1.2.1.3] [COG:COG1012] [GO:0004029]	lma:LmjF25.1120	aldehyde dehydrogenase, mitochondrial precursor [EC:1.2.1.3] [KO:K00128]	3e-14	VC0819	COG1012	1e-12	ALDH2_LEITA	Directproteinsequencing;Mitochondrion;NAD;Oxidoreductase;RNA-binding;Transitpeptide,Aldehyde dehydrogenase, mitochondrial precursor (EC 1.2.1.3) (ALDH class 2) (P51).	5e-13	GO_ID:20110	TAIR|gene:3701072 SPTR:Q9LV57 symbol:AT3G24503.1 [GO:0004028 "aldehyde dehydrogenase activity" evidence=ISS] InterPro:IPR002086 Pfam:PF00171 GO:GO:0008152 InterPro:IPR012303 PIRSF:PIRSF000147 PROSITE:PS00070 PROSITE:PS00687 HSSP:P05091 EMBL:AB020746 EMBL:AY056398 EMBL:AF349448 SPTR:Q9LV57	4e-21
Ljwgs_124845.1	1.5.12.23	E1.2.1.5 aldehyde dehydrogenase (NAD(P)+) [EC:1.2.1.5] [COG:COG1012] [GO:0004030]	lma:LmjF25.1120	aldehyde dehydrogenase, mitochondrial precursor [EC:1.2.1.3] [KO:K00128]	3e-14	VC0819	COG1012	1e-12	ALDH2_LEITA	Directproteinsequencing;Mitochondrion;NAD;Oxidoreductase;RNA-binding;Transitpeptide,Aldehyde dehydrogenase, mitochondrial precursor (EC 1.2.1.3) (ALDH class 2) (P51).	5e-13	GO_ID:20110	TAIR|gene:3701072 SPTR:Q9LV57 symbol:AT3G24503.1 [GO:0004028 "aldehyde dehydrogenase activity" evidence=ISS] InterPro:IPR002086 Pfam:PF00171 GO:GO:0008152 InterPro:IPR012303 PIRSF:PIRSF000147 PROSITE:PS00070 PROSITE:PS00687 HSSP:P05091 EMBL:AB020746 EMBL:AY056398 EMBL:AF349448 SPTR:Q9LV57	4e-21
Ljwgs_124845.1	1.1.13.31	E1.2.1.3 aldehyde dehydrogenase (NAD+) [EC:1.2.1.3] [COG:COG1012] [GO:0004029]	lma:LmjF25.1120	aldehyde dehydrogenase, mitochondrial precursor [EC:1.2.1.3] [KO:K00128]	3e-14	VC0819	COG1012	1e-12	ALDH2_LEITA	Directproteinsequencing;Mitochondrion;NAD;Oxidoreductase;RNA-binding;Transitpeptide,Aldehyde dehydrogenase, mitochondrial precursor (EC 1.2.1.3) (ALDH class 2) (P51).	5e-13	GO_ID:20110	TAIR|gene:3701072 SPTR:Q9LV57 symbol:AT3G24503.1 [GO:0004028 "aldehyde dehydrogenase activity" evidence=ISS] InterPro:IPR002086 Pfam:PF00171 GO:GO:0008152 InterPro:IPR012303 PIRSF:PIRSF000147 PROSITE:PS00070 PROSITE:PS00687 HSSP:P05091 EMBL:AB020746 EMBL:AY056398 EMBL:AF349448 SPTR:Q9LV57	4e-21
Ljwgs_124845.1	1.5.13.2	E1.2.1.39, feaB phenylacetaldehyde dehydrogenase [EC:1.2.1.39] [COG:COG1012] [GO:0008957]	lma:LmjF25.1120	aldehyde dehydrogenase, mitochondrial precursor [EC:1.2.1.3] [KO:K00128]	3e-14	VC0819	COG1012	1e-12	ALDH2_LEITA	Directproteinsequencing;Mitochondrion;NAD;Oxidoreductase;RNA-binding;Transitpeptide,Aldehyde dehydrogenase, mitochondrial precursor (EC 1.2.1.3) (ALDH class 2) (P51).	5e-13	GO_ID:20110	TAIR|gene:3701072 SPTR:Q9LV57 symbol:AT3G24503.1 [GO:0004028 "aldehyde dehydrogenase activity" evidence=ISS] InterPro:IPR002086 Pfam:PF00171 GO:GO:0008152 InterPro:IPR012303 PIRSF:PIRSF000147 PROSITE:PS00070 PROSITE:PS00687 HSSP:P05091 EMBL:AB020746 EMBL:AY056398 EMBL:AF349448 SPTR:Q9LV57	4e-21
Ljwgs_124845.1	1.1.11.14	E1.2.1.3 aldehyde dehydrogenase (NAD+) [EC:1.2.1.3] [COG:COG1012] [GO:0004029]	lma:LmjF25.1120	aldehyde dehydrogenase, mitochondrial precursor [EC:1.2.1.3] [KO:K00128]	3e-14	VC0819	COG1012	1e-12	ALDH2_LEITA	Directproteinsequencing;Mitochondrion;NAD;Oxidoreductase;RNA-binding;Transitpeptide,Aldehyde dehydrogenase, mitochondrial precursor (EC 1.2.1.3) (ALDH class 2) (P51).	5e-13	GO_ID:20110	TAIR|gene:3701072 SPTR:Q9LV57 symbol:AT3G24503.1 [GO:0004028 "aldehyde dehydrogenase activity" evidence=ISS] InterPro:IPR002086 Pfam:PF00171 GO:GO:0008152 InterPro:IPR012303 PIRSF:PIRSF000147 PROSITE:PS00070 PROSITE:PS00687 HSSP:P05091 EMBL:AB020746 EMBL:AY056398 EMBL:AF349448 SPTR:Q9LV57	4e-21
Ljwgs_124845.1	1.1.14.38	E1.2.1.3 aldehyde dehydrogenase (NAD+) [EC:1.2.1.3] [COG:COG1012] [GO:0004029]	lma:LmjF25.1120	aldehyde dehydrogenase, mitochondrial precursor [EC:1.2.1.3] [KO:K00128]	3e-14	VC0819	COG1012	1e-12	ALDH2_LEITA	Directproteinsequencing;Mitochondrion;NAD;Oxidoreductase;RNA-binding;Transitpeptide,Aldehyde dehydrogenase, mitochondrial precursor (EC 1.2.1.3) (ALDH class 2) (P51).	5e-13	GO_ID:20110	TAIR|gene:3701072 SPTR:Q9LV57 symbol:AT3G24503.1 [GO:0004028 "aldehyde dehydrogenase activity" evidence=ISS] InterPro:IPR002086 Pfam:PF00171 GO:GO:0008152 InterPro:IPR012303 PIRSF:PIRSF000147 PROSITE:PS00070 PROSITE:PS00687 HSSP:P05091 EMBL:AB020746 EMBL:AY056398 EMBL:AF349448 SPTR:Q9LV57	4e-21
Ljwgs_124845.1	1.1.14.10.1	E1.2.1.10A, adhE acetaldehyde dehydrogenase [COG:COG1012]	lma:LmjF25.1120	aldehyde dehydrogenase, mitochondrial precursor [EC:1.2.1.3] [KO:K00128]	3e-14	VC0819	COG1012	1e-12	ALDH2_LEITA	Directproteinsequencing;Mitochondrion;NAD;Oxidoreductase;RNA-binding;Transitpeptide,Aldehyde dehydrogenase, mitochondrial precursor (EC 1.2.1.3) (ALDH class 2) (P51).	5e-13	GO_ID:20110	TAIR|gene:3701072 SPTR:Q9LV57 symbol:AT3G24503.1 [GO:0004028 "aldehyde dehydrogenase activity" evidence=ISS] InterPro:IPR002086 Pfam:PF00171 GO:GO:0008152 InterPro:IPR012303 PIRSF:PIRSF000147 PROSITE:PS00070 PROSITE:PS00687 HSSP:P05091 EMBL:AB020746 EMBL:AY056398 EMBL:AF349448 SPTR:Q9LV57	4e-21
Ljwgs_124845.1	1.5.12.27	E1.2.1.60, hpaE 5-carboxymethyl-2-hydroxymuconic-semialdehyde dehydrogenase [EC:1.2.1.60] [COG:COG1012] [GO:0018480]	lma:LmjF25.1120	aldehyde dehydrogenase, mitochondrial precursor [EC:1.2.1.3] [KO:K00128]	3e-14	VC0819	COG1012	1e-12	ALDH2_LEITA	Directproteinsequencing;Mitochondrion;NAD;Oxidoreductase;RNA-binding;Transitpeptide,Aldehyde dehydrogenase, mitochondrial precursor (EC 1.2.1.3) (ALDH class 2) (P51).	5e-13	GO_ID:20110	TAIR|gene:3701072 SPTR:Q9LV57 symbol:AT3G24503.1 [GO:0004028 "aldehyde dehydrogenase activity" evidence=ISS] InterPro:IPR002086 Pfam:PF00171 GO:GO:0008152 InterPro:IPR012303 PIRSF:PIRSF000147 PROSITE:PS00070 PROSITE:PS00687 HSSP:P05091 EMBL:AB020746 EMBL:AY056398 EMBL:AF349448 SPTR:Q9LV57	4e-21
Ljwgs_124845.1	1.5.3.37	E1.2.1.8, betB betaine-aldehyde dehydrogenase [EC:1.2.1.8] [COG:COG1012] [GO:0008802]	lma:LmjF25.1120	aldehyde dehydrogenase, mitochondrial precursor [EC:1.2.1.3] [KO:K00128]	3e-14	VC0819	COG1012	1e-12	ALDH2_LEITA	Directproteinsequencing;Mitochondrion;NAD;Oxidoreductase;RNA-binding;Transitpeptide,Aldehyde dehydrogenase, mitochondrial precursor (EC 1.2.1.3) (ALDH class 2) (P51).	5e-13	GO_ID:20110	TAIR|gene:3701072 SPTR:Q9LV57 symbol:AT3G24503.1 [GO:0004028 "aldehyde dehydrogenase activity" evidence=ISS] InterPro:IPR002086 Pfam:PF00171 GO:GO:0008152 InterPro:IPR012303 PIRSF:PIRSF000147 PROSITE:PS00070 PROSITE:PS00687 HSSP:P05091 EMBL:AB020746 EMBL:AY056398 EMBL:AF349448 SPTR:Q9LV57	4e-21
Ljwgs_124845.1	1.1.11.7.1	E1.2.1.10A, adhE acetaldehyde dehydrogenase [COG:COG1012]	lma:LmjF25.1120	aldehyde dehydrogenase, mitochondrial precursor [EC:1.2.1.3] [KO:K00128]	3e-14	VC0819	COG1012	1e-12	ALDH2_LEITA	Directproteinsequencing;Mitochondrion;NAD;Oxidoreductase;RNA-binding;Transitpeptide,Aldehyde dehydrogenase, mitochondrial precursor (EC 1.2.1.3) (ALDH class 2) (P51).	5e-13	GO_ID:20110	TAIR|gene:3701072 SPTR:Q9LV57 symbol:AT3G24503.1 [GO:0004028 "aldehyde dehydrogenase activity" evidence=ISS] InterPro:IPR002086 Pfam:PF00171 GO:GO:0008152 InterPro:IPR012303 PIRSF:PIRSF000147 PROSITE:PS00070 PROSITE:PS00687 HSSP:P05091 EMBL:AB020746 EMBL:AY056398 EMBL:AF349448 SPTR:Q9LV57	4e-21
Ljwgs_124845.1	1.1.1.22	E1.2.1.3 aldehyde dehydrogenase (NAD+) [EC:1.2.1.3] [COG:COG1012] [GO:0004029]	lma:LmjF25.1120	aldehyde dehydrogenase, mitochondrial precursor [EC:1.2.1.3] [KO:K00128]	3e-14	VC0819	COG1012	1e-12	ALDH2_LEITA	Directproteinsequencing;Mitochondrion;NAD;Oxidoreductase;RNA-binding;Transitpeptide,Aldehyde dehydrogenase, mitochondrial precursor (EC 1.2.1.3) (ALDH class 2) (P51).	5e-13	GO_ID:20110	TAIR|gene:3701072 SPTR:Q9LV57 symbol:AT3G24503.1 [GO:0004028 "aldehyde dehydrogenase activity" evidence=ISS] InterPro:IPR002086 Pfam:PF00171 GO:GO:0008152 InterPro:IPR012303 PIRSF:PIRSF000147 PROSITE:PS00070 PROSITE:PS00687 HSSP:P05091 EMBL:AB020746 EMBL:AY056398 EMBL:AF349448 SPTR:Q9LV57	4e-21
Ljwgs_124845.1	1.5.1.2	E1.2.1.16, gabD succinate-semialdehyde dehydrogenase (NADP+) [EC:1.2.1.16] [COG:COG1012] [GO:0009013]	lma:LmjF25.1120	aldehyde dehydrogenase, mitochondrial precursor [EC:1.2.1.3] [KO:K00128]	3e-14	VC0819	COG1012	1e-12	ALDH2_LEITA	Directproteinsequencing;Mitochondrion;NAD;Oxidoreductase;RNA-binding;Transitpeptide,Aldehyde dehydrogenase, mitochondrial precursor (EC 1.2.1.3) (ALDH class 2) (P51).	5e-13	GO_ID:20110	TAIR|gene:3701072 SPTR:Q9LV57 symbol:AT3G24503.1 [GO:0004028 "aldehyde dehydrogenase activity" evidence=ISS] InterPro:IPR002086 Pfam:PF00171 GO:GO:0008152 InterPro:IPR012303 PIRSF:PIRSF000147 PROSITE:PS00070 PROSITE:PS00687 HSSP:P05091 EMBL:AB020746 EMBL:AY056398 EMBL:AF349448 SPTR:Q9LV57	4e-21
Ljwgs_124845.1	1.1.11.25	E1.2.1.22, aldA, aldB lactaldehyde dehydrogenase [EC:1.2.1.22] [COG:COG1012] [GO:0008911]	lma:LmjF25.1120	aldehyde dehydrogenase, mitochondrial precursor [EC:1.2.1.3] [KO:K00128]	3e-14	VC0819	COG1012	1e-12	ALDH2_LEITA	Directproteinsequencing;Mitochondrion;NAD;Oxidoreductase;RNA-binding;Transitpeptide,Aldehyde dehydrogenase, mitochondrial precursor (EC 1.2.1.3) (ALDH class 2) (P51).	5e-13	GO_ID:20110	TAIR|gene:3701072 SPTR:Q9LV57 symbol:AT3G24503.1 [GO:0004028 "aldehyde dehydrogenase activity" evidence=ISS] InterPro:IPR002086 Pfam:PF00171 GO:GO:0008152 InterPro:IPR012303 PIRSF:PIRSF000147 PROSITE:PS00070 PROSITE:PS00687 HSSP:P05091 EMBL:AB020746 EMBL:AY056398 EMBL:AF349448 SPTR:Q9LV57	4e-21
Ljwgs_124845.1	1.3.3.21	E1.1.1.1, adh alcohol dehydrogenase [EC:1.1.1.1] [COG:COG1012 COG1062 COG1064 COG1454] [GO:0004022 0004023 0004024 0004025]	lma:LmjF25.1120	aldehyde dehydrogenase, mitochondrial precursor [EC:1.2.1.3] [KO:K00128]	3e-14	VC0819	COG1012	1e-12	ALDH2_LEITA	Directproteinsequencing;Mitochondrion;NAD;Oxidoreductase;RNA-binding;Transitpeptide,Aldehyde dehydrogenase, mitochondrial precursor (EC 1.2.1.3) (ALDH class 2) (P51).	5e-13	GO_ID:20110	TAIR|gene:3701072 SPTR:Q9LV57 symbol:AT3G24503.1 [GO:0004028 "aldehyde dehydrogenase activity" evidence=ISS] InterPro:IPR002086 Pfam:PF00171 GO:GO:0008152 InterPro:IPR012303 PIRSF:PIRSF000147 PROSITE:PS00070 PROSITE:PS00687 HSSP:P05091 EMBL:AB020746 EMBL:AY056398 EMBL:AF349448 SPTR:Q9LV57	4e-21
Ljwgs_124845.1	1.5.10.26	E2.7.3.2 creatine kinase [EC:2.7.3.2] [GO:0004111]	lma:LmjF25.1120	aldehyde dehydrogenase, mitochondrial precursor [EC:1.2.1.3] [KO:K00128]	3e-14	VC0819	COG1012	1e-12	ALDH2_LEITA	Directproteinsequencing;Mitochondrion;NAD;Oxidoreductase;RNA-binding;Transitpeptide,Aldehyde dehydrogenase, mitochondrial precursor (EC 1.2.1.3) (ALDH class 2) (P51).	5e-13	GO_ID:20110	TAIR|gene:3701072 SPTR:Q9LV57 symbol:AT3G24503.1 [GO:0004028 "aldehyde dehydrogenase activity" evidence=ISS] InterPro:IPR002086 Pfam:PF00171 GO:GO:0008152 InterPro:IPR012303 PIRSF:PIRSF000147 PROSITE:PS00070 PROSITE:PS00687 HSSP:P05091 EMBL:AB020746 EMBL:AY056398 EMBL:AF349448 SPTR:Q9LV57	4e-21
Ljwgs_124845.1	1.5.14.24	E1.2.1.3 aldehyde dehydrogenase (NAD+) [EC:1.2.1.3] [COG:COG1012] [GO:0004029]	lma:LmjF25.1120	aldehyde dehydrogenase, mitochondrial precursor [EC:1.2.1.3] [KO:K00128]	3e-14	VC0819	COG1012	1e-12	ALDH2_LEITA	Directproteinsequencing;Mitochondrion;NAD;Oxidoreductase;RNA-binding;Transitpeptide,Aldehyde dehydrogenase, mitochondrial precursor (EC 1.2.1.3) (ALDH class 2) (P51).	5e-13	GO_ID:20110	TAIR|gene:3701072 SPTR:Q9LV57 symbol:AT3G24503.1 [GO:0004028 "aldehyde dehydrogenase activity" evidence=ISS] InterPro:IPR002086 Pfam:PF00171 GO:GO:0008152 InterPro:IPR012303 PIRSF:PIRSF000147 PROSITE:PS00070 PROSITE:PS00687 HSSP:P05091 EMBL:AB020746 EMBL:AY056398 EMBL:AF349448 SPTR:Q9LV57	4e-21
Ljwgs_124845.1	1.11.8.3	E1.2.1.3 aldehyde dehydrogenase (NAD+) [EC:1.2.1.3] [COG:COG1012] [GO:0004029]	lma:LmjF25.1120	aldehyde dehydrogenase, mitochondrial precursor [EC:1.2.1.3] [KO:K00128]	3e-14	VC0819	COG1012	1e-12	ALDH2_LEITA	Directproteinsequencing;Mitochondrion;NAD;Oxidoreductase;RNA-binding;Transitpeptide,Aldehyde dehydrogenase, mitochondrial precursor (EC 1.2.1.3) (ALDH class 2) (P51).	5e-13	GO_ID:20110	TAIR|gene:3701072 SPTR:Q9LV57 symbol:AT3G24503.1 [GO:0004028 "aldehyde dehydrogenase activity" evidence=ISS] InterPro:IPR002086 Pfam:PF00171 GO:GO:0008152 InterPro:IPR012303 PIRSF:PIRSF000147 PROSITE:PS00070 PROSITE:PS00687 HSSP:P05091 EMBL:AB020746 EMBL:AY056398 EMBL:AF349448 SPTR:Q9LV57	4e-21
Ljwgs_124845.1	1.3.9.4	E1.1.1.1, adh alcohol dehydrogenase [EC:1.1.1.1] [COG:COG1012 COG1062 COG1064 COG1454] [GO:0004022 0004023 0004024 0004025]	lma:LmjF25.1120	aldehyde dehydrogenase, mitochondrial precursor [EC:1.2.1.3] [KO:K00128]	3e-14	VC0819	COG1012	1e-12	ALDH2_LEITA	Directproteinsequencing;Mitochondrion;NAD;Oxidoreductase;RNA-binding;Transitpeptide,Aldehyde dehydrogenase, mitochondrial precursor (EC 1.2.1.3) (ALDH class 2) (P51).	5e-13	GO_ID:20110	TAIR|gene:3701072 SPTR:Q9LV57 symbol:AT3G24503.1 [GO:0004028 "aldehyde dehydrogenase activity" evidence=ISS] InterPro:IPR002086 Pfam:PF00171 GO:GO:0008152 InterPro:IPR012303 PIRSF:PIRSF000147 PROSITE:PS00070 PROSITE:PS00687 HSSP:P05091 EMBL:AB020746 EMBL:AY056398 EMBL:AF349448 SPTR:Q9LV57	4e-21
Ljwgs_016682.1	1.2.6.9	E1.11.1.7 peroxidase [EC:1.11.1.7] [GO:0004601]	ath:At5g06720	MPH15.8; peroxidase, putative [EC:1.11.1.7] [KO:K00430]	2e-81				PER3_ARMRU	Calcium;Glycoprotein;Heme;Hydrogenperoxide;Iron;Metal-binding;Multigenefamily;Oxidoreductase;Peroxidase;Pyrrolidonecarboxylicacid;Signal;Vacuole,Peroxidase C3 precursor (EC 1.11.1.7).	4e-83	GO_ID:29236	TAIR|gene:2028279 SPTR:Q96512 symbol:AT1G44970.1 [GO:0004601 "peroxidase activity" evidence=ISS] InterPro:IPR002016 InterPro:IPR000823 Pfam:PF00141 InterPro:IPR010255 PROSITE:PS00435 PROSITE:PS00436 PRINTS:PR00458 PROSITE:PS50873 PRINTS:PR00461 EMBL:AC020576 EMBL:X98804 EMBL:AC007915 EMBL:BT008612 EMBL:AY086626 HSSP:Q42578 GeneFarm:1834 SPTR:Q96512	4e-64
Ljwgs_016682.1	1.3.11.18	E1.11.1.7 peroxidase [EC:1.11.1.7] [GO:0004601]	ath:At5g06720	MPH15.8; peroxidase, putative [EC:1.11.1.7] [KO:K00430]	2e-81				PER3_ARMRU	Calcium;Glycoprotein;Heme;Hydrogenperoxide;Iron;Metal-binding;Multigenefamily;Oxidoreductase;Peroxidase;Pyrrolidonecarboxylicacid;Signal;Vacuole,Peroxidase C3 precursor (EC 1.11.1.7).	4e-83	GO_ID:29236	TAIR|gene:2028279 SPTR:Q96512 symbol:AT1G44970.1 [GO:0004601 "peroxidase activity" evidence=ISS] InterPro:IPR002016 InterPro:IPR000823 Pfam:PF00141 InterPro:IPR010255 PROSITE:PS00435 PROSITE:PS00436 PRINTS:PR00458 PROSITE:PS50873 PRINTS:PR00461 EMBL:AC020576 EMBL:X98804 EMBL:AC007915 EMBL:BT008612 EMBL:AY086626 HSSP:Q42578 GeneFarm:1834 SPTR:Q96512	4e-64
Ljwgs_016682.1	1.5.13.21	E1.11.1.7 peroxidase [EC:1.11.1.7] [GO:0004601]	ath:At5g06720	MPH15.8; peroxidase, putative [EC:1.11.1.7] [KO:K00430]	2e-81				PER3_ARMRU	Calcium;Glycoprotein;Heme;Hydrogenperoxide;Iron;Metal-binding;Multigenefamily;Oxidoreductase;Peroxidase;Pyrrolidonecarboxylicacid;Signal;Vacuole,Peroxidase C3 precursor (EC 1.11.1.7).	4e-83	GO_ID:29236	TAIR|gene:2028279 SPTR:Q96512 symbol:AT1G44970.1 [GO:0004601 "peroxidase activity" evidence=ISS] InterPro:IPR002016 InterPro:IPR000823 Pfam:PF00141 InterPro:IPR010255 PROSITE:PS00435 PROSITE:PS00436 PRINTS:PR00458 PROSITE:PS50873 PRINTS:PR00461 EMBL:AC020576 EMBL:X98804 EMBL:AC007915 EMBL:BT008612 EMBL:AY086626 HSSP:Q42578 GeneFarm:1834 SPTR:Q96512	4e-64
Ljwgs_016682.1	1.10.6.4	E1.11.1.7 peroxidase [EC:1.11.1.7] [GO:0004601]	ath:At5g06720	MPH15.8; peroxidase, putative [EC:1.11.1.7] [KO:K00430]	2e-81				PER3_ARMRU	Calcium;Glycoprotein;Heme;Hydrogenperoxide;Iron;Metal-binding;Multigenefamily;Oxidoreductase;Peroxidase;Pyrrolidonecarboxylicacid;Signal;Vacuole,Peroxidase C3 precursor (EC 1.11.1.7).	4e-83	GO_ID:29236	TAIR|gene:2028279 SPTR:Q96512 symbol:AT1G44970.1 [GO:0004601 "peroxidase activity" evidence=ISS] InterPro:IPR002016 InterPro:IPR000823 Pfam:PF00141 InterPro:IPR010255 PROSITE:PS00435 PROSITE:PS00436 PRINTS:PR00458 PROSITE:PS50873 PRINTS:PR00461 EMBL:AC020576 EMBL:X98804 EMBL:AC007915 EMBL:BT008612 EMBL:AY086626 HSSP:Q42578 GeneFarm:1834 SPTR:Q96512	4e-64
Ljwgs_131956.1	2.4.3.152	K07497 putative transposase [COG:COG2801]	spo:SPAC9.04	retrotransposable element tf2 155 kd protein [KO:K07497]	5e-25				RT23_SCHPO	Completeproteome;Transposableelement,Retrotransposable element Tf2 155 kDa protein type 3.	3e-25	GO_ID:39222	TAIR|gene:3700592 SPTR:Q9LHM4 symbol:AT3G11970.1 [GO:0003964 "RNA-directed DNA polymerase activity" evidence=ISS] InterPro:IPR000953 Pfam:PF00385 InterPro:IPR001584 InterPro:IPR000477 InterPro:IPR001969 InterPro:IPR005162 Pfam:PF00665 Pfam:PF00078 GO:GO:0005634 GO:GO:0000785 SMART:SM00298 PROSITE:PS50013 PROSITE:PS00141 Pfam:PF03732 EMBL:AP002040 EMBL:AC069473 SPTR:Q9LHM4	8e-30
Ljwgs_131956.1	2.4.3.9	E2.7.7.49 RNA-directed DNA polymerase [EC:2.7.7.49] [COG:COG3344] [GO:0003721 0003964]	spo:SPAC9.04	retrotransposable element tf2 155 kd protein [KO:K07497]	5e-25				RT23_SCHPO	Completeproteome;Transposableelement,Retrotransposable element Tf2 155 kDa protein type 3.	3e-25	GO_ID:39222	TAIR|gene:3700592 SPTR:Q9LHM4 symbol:AT3G11970.1 [GO:0003964 "RNA-directed DNA polymerase activity" evidence=ISS] InterPro:IPR000953 Pfam:PF00385 InterPro:IPR001584 InterPro:IPR000477 InterPro:IPR001969 InterPro:IPR005162 Pfam:PF00665 Pfam:PF00078 GO:GO:0005634 GO:GO:0000785 SMART:SM00298 PROSITE:PS50013 PROSITE:PS00141 Pfam:PF03732 EMBL:AP002040 EMBL:AC069473 SPTR:Q9LHM4	8e-30
Ljwgs_027929.1	99.2	Unclassified without homolog
Ljwgs_029239.0.1	99.2	Unclassified without homolog
Ljwgs_094795.1	99.1.4.2940	GO_ID:12674										GO_ID:12674	TAIR|gene:2074963 SPTR:Q9SF34 symbol:AT3G09690.1 [GO:0016787 "hydrolase activity" evidence=ISS] [GO:0000004 "biological process unknown" evidence=ND] InterPro:IPR000379 Pfam:PF00561 InterPro:IPR000073 EMBL:AC016661 EMBL:BT011759 SPTR:Q9SF34	7e-16
Ljwgs_064133.1.1	99.2	Unclassified without homolog
Ljwgs_118227.1	2.4.3.152	K07497 putative transposase [COG:COG2801]	spo:SPAC9.04	retrotransposable element tf2 155 kd protein [KO:K07497]	2e-11				POL3_DROME	Aspartylprotease;Endonuclease;Hydrolase;Nuclease;Nucleotidyltransferase;Polyprotein;Protease;RNA-directedDNApolymerase;Transferase;Transposableelement,Retrovirus-related Pol polyprotein from transposon 17.6 [Contains: Protease (EC 3.4.23.-); Reverse transcriptase (EC 2.7.7.49); Endonuclease].	4e-18	GO_ID:20071	TAIR|gene:2034417 SPTR:Q9LMV1 symbol:AT1G20390.1 [GO:0003677 "DNA binding" evidence=ISS] [GO:0006310 "DNA recombination" evidence=ISS] InterPro:IPR002156 InterPro:IPR001584 InterPro:IPR000477 InterPro:IPR005162 Pfam:PF00665 Pfam:PF00075 Pfam:PF00078 PROSITE:PS50879 Pfam:PF03732 EMBL:AC027665 PIR:H86337 SPTR:Q9LMV1	2e-53
Ljwgs_118227.1	2.4.3.9	E2.7.7.49 RNA-directed DNA polymerase [EC:2.7.7.49] [COG:COG3344] [GO:0003721 0003964]	spo:SPAC9.04	retrotransposable element tf2 155 kd protein [KO:K07497]	2e-11				POL3_DROME	Aspartylprotease;Endonuclease;Hydrolase;Nuclease;Nucleotidyltransferase;Polyprotein;Protease;RNA-directedDNApolymerase;Transferase;Transposableelement,Retrovirus-related Pol polyprotein from transposon 17.6 [Contains: Protease (EC 3.4.23.-); Reverse transcriptase (EC 2.7.7.49); Endonuclease].	4e-18	GO_ID:20071	TAIR|gene:2034417 SPTR:Q9LMV1 symbol:AT1G20390.1 [GO:0003677 "DNA binding" evidence=ISS] [GO:0006310 "DNA recombination" evidence=ISS] InterPro:IPR002156 InterPro:IPR001584 InterPro:IPR000477 InterPro:IPR005162 Pfam:PF00665 Pfam:PF00075 Pfam:PF00078 PROSITE:PS50879 Pfam:PF03732 EMBL:AC027665 PIR:H86337 SPTR:Q9LMV1	2e-53
Ljwgs_067521.2.1	99.2	Unclassified without homolog
Ljwgs_123608.1	2.4.3.152	K07497 putative transposase [COG:COG2801]	spo:SPAC9.04	retrotransposable element tf2 155 kd protein [KO:K07497]	8e-25				RT23_SCHPO	Completeproteome;Transposableelement,Retrotransposable element Tf2 155 kDa protein type 3.	5e-25	GO_ID:39222	TAIR|gene:3700592 SPTR:Q9LHM4 symbol:AT3G11970.1 [GO:0003964 "RNA-directed DNA polymerase activity" evidence=ISS] InterPro:IPR000953 Pfam:PF00385 InterPro:IPR001584 InterPro:IPR000477 InterPro:IPR001969 InterPro:IPR005162 Pfam:PF00665 Pfam:PF00078 GO:GO:0005634 GO:GO:0000785 SMART:SM00298 PROSITE:PS50013 PROSITE:PS00141 Pfam:PF03732 EMBL:AP002040 EMBL:AC069473 SPTR:Q9LHM4	6e-42
Ljwgs_123608.1	2.4.3.9	E2.7.7.49 RNA-directed DNA polymerase [EC:2.7.7.49] [COG:COG3344] [GO:0003721 0003964]	spo:SPAC9.04	retrotransposable element tf2 155 kd protein [KO:K07497]	8e-25				RT23_SCHPO	Completeproteome;Transposableelement,Retrotransposable element Tf2 155 kDa protein type 3.	5e-25	GO_ID:39222	TAIR|gene:3700592 SPTR:Q9LHM4 symbol:AT3G11970.1 [GO:0003964 "RNA-directed DNA polymerase activity" evidence=ISS] InterPro:IPR000953 Pfam:PF00385 InterPro:IPR001584 InterPro:IPR000477 InterPro:IPR001969 InterPro:IPR005162 Pfam:PF00665 Pfam:PF00078 GO:GO:0005634 GO:GO:0000785 SMART:SM00298 PROSITE:PS50013 PROSITE:PS00141 Pfam:PF03732 EMBL:AP002040 EMBL:AC069473 SPTR:Q9LHM4	6e-42
Ljwgs_065197.1	99.2	Unclassified without homolog
Ljwgs_138294.1	2.2.4.48	CCA tRNA nucleotidyltransferase (CCA-adding enzyme) [EC:2.7.7.25 2.7.7.21] [COG:COG0617] [GO:0004810 0016437]	ath:At1g28090	F13K9.19; tRNA nucleotidyltransferase (CCA-adding enzyme) [EC:2.7.7.25 2.7.7.21] [KO:K00974]	3e-13							GO_ID:20644	TAIR|gene:2010438 SPTR:Q9C7E4 symbol:AT1G28090.1 [GO:0003723 "RNA binding" evidence=ISS] [GO:0006396 "RNA processing" evidence=ISS] InterPro:IPR002646 Pfam:PF01743 PANTHER:PTHR13734 PIRSF:PIRSF000814 InterPro:IPR012277 InterPro:IPR012222 EMBL:AC069471 PIR:F86406 SPTR:Q9C7E4	2e-13
Ljwgs_053843.1	99.1.4.1597	GO_ID:24930										GO_ID:24930	TAIR|gene:2014469 SPTR:Q9ZVT5 symbol:AT1G03340.1 [GO:0005554 "molecular function unknown" evidence=ND] [GO:0000004 "biological process unknown" evidence=ND] EMBL:AC005278 PIR:A86165 SPTR:Q9ZVT5	2e-31
Ljwgs_056039.1	99.1.4.6157	GO_ID:51166										GO_ID:51166	TAIR|gene:3433270 SPTR:Q8L7W1 symbol:AT1G58200.1 [GO:0005554 "molecular function unknown" evidence=ND] [GO:0000004 "biological process unknown" evidence=ND] [GO:0016020 "membrane" evidence=ISS] InterPro:IPR006685 Pfam:PF00924 GO:GO:0016020 EMBL:AY125504 EMBL:BT002720 SPTR:Q8L7W1	4e-17
chr1.CM0078.14	99.2	Unclassified without homolog
gi45576740	99.2	Unclassified without homolog
gi7743469	99.2	Unclassified without homolog
Ljwgs_124114.1	99.1.4.5502	GO_ID:25778										GO_ID:25778	TAIR|gene:2159960 SPTR:Q8L5U0 symbol:AT5G42970.1 [GO:0008180 "signalosome complex" evidence=TAS] [GO:0009640 "photomorphogenesis" evidence=TAS] InterPro:IPR000717 Pfam:PF01399 SMART:SM00088 EMBL:AB008264 EMBL:AF176089 EMBL:AF395060 EMBL:AY087068 EMBL:AK176360 PIR:T52302 GeneFarm:4497 SPTR:Q8L5U0	5e-09
Ljwgs_034086.1	99.1.4.5532	GO_ID:55002										GO_ID:55002	TAIR|gene:2100528 SPTR:Q9FT57 symbol:AT3G52250.1 [GO:0003677 "DNA binding" evidence=ISS] [GO:0003700 "transcription factor activity" evidence=ISS] InterPro:IPR001005 InterPro:IPR000276 Pfam:PF00249 GO:GO:0005634 PROSITE:PS00237 SMART:SM00717 EMBL:AL132972 PIR:T46095 SPTR:Q9FT57	1e-25
Ljwgs_079161.1	3.1.1.38	ABC.MR putative ABC transport system ATP-binding protein [COG:COG1132 COG2274] [TC:3.A.1.21 3.A.1.106 3.A.1.110 3.A.1.112 3.A.1.113 3.A.1.117]	mmu:17250	Abcc1; ATP-binding cassette, sub-family C (CFTR/MRP), member 1 [KO:K05665]	4e-41	YDR135c	COG1132	5e-42	YAWB_SCHPO	ATP-binding;Completeproteome;Glycoprotein;Hypotheticalprotein;Membrane;Nucleotide-binding;Repeat;Transmembrane;Transport,Probable ATP-dependent permease C3F10.11c.	4e-43	GO_ID:9498	SGD|S000002542 SPTR:P39109 symbol:YCF1 [GO:0005774 "vacuolar membrane" evidence=IDA] [GO:0015127 "bilirubin transporter activity" evidence=IGI;IMP] [GO:0015431 "glutathione S-conjugate-exporting ATPase activity" evidence=IDA] [GO:0010038 "response to metal ion" evidence=IDA;TAS] [GO:0015723 "bilirubin transport" evidence=IGI;IMP] SGD:S000002542 InterPro:IPR003593 InterPro:IPR003439 InterPro:IPR00…	5e-42
Ljwgs_079161.1	3.1.1.32.1	ABCC1 ATP-binding cassette, subfamily C (CFTR/MRP), member 1	mmu:17250	Abcc1; ATP-binding cassette, sub-family C (CFTR/MRP), member 1 [KO:K05665]	4e-41	YDR135c	COG1132	5e-42	YAWB_SCHPO	ATP-binding;Completeproteome;Glycoprotein;Hypotheticalprotein;Membrane;Nucleotide-binding;Repeat;Transmembrane;Transport,Probable ATP-dependent permease C3F10.11c.	4e-43	GO_ID:9498	SGD|S000002542 SPTR:P39109 symbol:YCF1 [GO:0005774 "vacuolar membrane" evidence=IDA] [GO:0015127 "bilirubin transporter activity" evidence=IGI;IMP] [GO:0015431 "glutathione S-conjugate-exporting ATPase activity" evidence=IDA] [GO:0010038 "response to metal ion" evidence=IDA;TAS] [GO:0015723 "bilirubin transport" evidence=IGI;IMP] SGD:S000002542 InterPro:IPR003593 InterPro:IPR003439 InterPro:IPR00…	5e-42
Ljwgs_079161.1	3.1.1.33	ABCC-BAC ATP-binding casette, subfamily C, bacterial [COG:COG4988 COG4987 COG1132 COG2274] [TC:3.A.1.110 3.A.1.112]	mmu:17250	Abcc1; ATP-binding cassette, sub-family C (CFTR/MRP), member 1 [KO:K05665]	4e-41	YDR135c	COG1132	5e-42	YAWB_SCHPO	ATP-binding;Completeproteome;Glycoprotein;Hypotheticalprotein;Membrane;Nucleotide-binding;Repeat;Transmembrane;Transport,Probable ATP-dependent permease C3F10.11c.	4e-43	GO_ID:9498	SGD|S000002542 SPTR:P39109 symbol:YCF1 [GO:0005774 "vacuolar membrane" evidence=IDA] [GO:0015127 "bilirubin transporter activity" evidence=IGI;IMP] [GO:0015431 "glutathione S-conjugate-exporting ATPase activity" evidence=IDA] [GO:0010038 "response to metal ion" evidence=IDA;TAS] [GO:0015723 "bilirubin transport" evidence=IGI;IMP] SGD:S000002542 InterPro:IPR003593 InterPro:IPR003439 InterPro:IPR00…	5e-42
Ljwgs_079161.1	3.1.1.31.13	ABCB-BAC ATP-binding casette, subfamily B, bacterial [COG:COG1132 COG2274 COG5265] [TC:3.A.1.21 3.A.1.106 3.A.1.109 3.A.1.117]	mmu:17250	Abcc1; ATP-binding cassette, sub-family C (CFTR/MRP), member 1 [KO:K05665]	4e-41	YDR135c	COG1132	5e-42	YAWB_SCHPO	ATP-binding;Completeproteome;Glycoprotein;Hypotheticalprotein;Membrane;Nucleotide-binding;Repeat;Transmembrane;Transport,Probable ATP-dependent permease C3F10.11c.	4e-43	GO_ID:9498	SGD|S000002542 SPTR:P39109 symbol:YCF1 [GO:0005774 "vacuolar membrane" evidence=IDA] [GO:0015127 "bilirubin transporter activity" evidence=IGI;IMP] [GO:0015431 "glutathione S-conjugate-exporting ATPase activity" evidence=IDA] [GO:0010038 "response to metal ion" evidence=IDA;TAS] [GO:0015723 "bilirubin transport" evidence=IGI;IMP] SGD:S000002542 InterPro:IPR003593 InterPro:IPR003439 InterPro:IPR00…	5e-42
Ljwgs_044936.1	2.1.1.13.15	RPOG DNA-directed RNA polymerase subunit G [GO:0003899]	ath:At5g24120	MZF18.19; sigma-related factor (emb CAA77213.1) [KO:K03093]	4e-09							GO_ID:39128	TAIR|gene:3442540 SPTR:Q9ZNX9 symbol:AT5G24120.1 [GO:0003677 "DNA binding" evidence=ISS] [GO:0003700 "transcription factor activity" evidence=ISS] [GO:0003899 "DNA-directed RNA polymerase activity" evidence=ISS] [GO:0006352 "transcription initiation" evidence=ISS] [GO:0006355 "regulation of transcription, DNA-dependent" evidence=ISS] [GO:0016987 "sigma factor activity" evidence=ISS] InterPro:IPR0…	7e-10
Ljwgs_044936.1	2.1.1.9	SIGMA70 RNA polymerase sigma factor	ath:At5g24120	MZF18.19; sigma-related factor (emb CAA77213.1) [KO:K03093]	4e-09							GO_ID:39128	TAIR|gene:3442540 SPTR:Q9ZNX9 symbol:AT5G24120.1 [GO:0003677 "DNA binding" evidence=ISS] [GO:0003700 "transcription factor activity" evidence=ISS] [GO:0003899 "DNA-directed RNA polymerase activity" evidence=ISS] [GO:0006352 "transcription initiation" evidence=ISS] [GO:0006355 "regulation of transcription, DNA-dependent" evidence=ISS] [GO:0016987 "sigma factor activity" evidence=ISS] InterPro:IPR0…	7e-10
Ljwgs_044936.1	2.1.1.13.16	RPOI DNA-directed RNA polymerase subunit I [GO:0003899]	ath:At5g24120	MZF18.19; sigma-related factor (emb CAA77213.1) [KO:K03093]	4e-09							GO_ID:39128	TAIR|gene:3442540 SPTR:Q9ZNX9 symbol:AT5G24120.1 [GO:0003677 "DNA binding" evidence=ISS] [GO:0003700 "transcription factor activity" evidence=ISS] [GO:0003899 "DNA-directed RNA polymerase activity" evidence=ISS] [GO:0006352 "transcription initiation" evidence=ISS] [GO:0006355 "regulation of transcription, DNA-dependent" evidence=ISS] [GO:0016987 "sigma factor activity" evidence=ISS] InterPro:IPR0…	7e-10
Ljwgs_099253.1	1.3.9.2	E1.2.1.3 aldehyde dehydrogenase (NAD+) [EC:1.2.1.3] [COG:COG1012] [GO:0004029]	tbr:Tb927.6.4210	aldehyde dehydrogenase, putative [EC:1.2.1.3] [KO:K00128]	5e-12							GO_ID:53275	TAIR|gene:2103424 SPTR:Q9C837 symbol:AT3G66658.1 [GO:0004028 "aldehyde dehydrogenase activity" evidence=ISS] InterPro:IPR002086 Pfam:PF00171 GO:GO:0008152 InterPro:IPR012303 PIRSF:PIRSF000147 PROSITE:PS00070 PROSITE:PS00687 EMBL:AC036106 HSSP:Q59931 SPTR:Q9C837	9e-26
Ljwgs_099253.1	1.1.7.3	E1.2.1.3 aldehyde dehydrogenase (NAD+) [EC:1.2.1.3] [COG:COG1012] [GO:0004029]	tbr:Tb927.6.4210	aldehyde dehydrogenase, putative [EC:1.2.1.3] [KO:K00128]	5e-12							GO_ID:53275	TAIR|gene:2103424 SPTR:Q9C837 symbol:AT3G66658.1 [GO:0004028 "aldehyde dehydrogenase activity" evidence=ISS] InterPro:IPR002086 Pfam:PF00171 GO:GO:0008152 InterPro:IPR012303 PIRSF:PIRSF000147 PROSITE:PS00070 PROSITE:PS00687 EMBL:AC036106 HSSP:Q59931 SPTR:Q9C837	9e-26
Ljwgs_099253.1	1.6.1.5	E1.2.1.3 aldehyde dehydrogenase (NAD+) [EC:1.2.1.3] [COG:COG1012] [GO:0004029]	tbr:Tb927.6.4210	aldehyde dehydrogenase, putative [EC:1.2.1.3] [KO:K00128]	5e-12							GO_ID:53275	TAIR|gene:2103424 SPTR:Q9C837 symbol:AT3G66658.1 [GO:0004028 "aldehyde dehydrogenase activity" evidence=ISS] InterPro:IPR002086 Pfam:PF00171 GO:GO:0008152 InterPro:IPR012303 PIRSF:PIRSF000147 PROSITE:PS00070 PROSITE:PS00687 EMBL:AC036106 HSSP:Q59931 SPTR:Q9C837	9e-26
Ljwgs_099253.1	1.1.13.31	E1.2.1.3 aldehyde dehydrogenase (NAD+) [EC:1.2.1.3] [COG:COG1012] [GO:0004029]	tbr:Tb927.6.4210	aldehyde dehydrogenase, putative [EC:1.2.1.3] [KO:K00128]	5e-12							GO_ID:53275	TAIR|gene:2103424 SPTR:Q9C837 symbol:AT3G66658.1 [GO:0004028 "aldehyde dehydrogenase activity" evidence=ISS] InterPro:IPR002086 Pfam:PF00171 GO:GO:0008152 InterPro:IPR012303 PIRSF:PIRSF000147 PROSITE:PS00070 PROSITE:PS00687 EMBL:AC036106 HSSP:Q59931 SPTR:Q9C837	9e-26
Ljwgs_099253.1	1.3.3.22	E1.2.1.3 aldehyde dehydrogenase (NAD+) [EC:1.2.1.3] [COG:COG1012] [GO:0004029]	tbr:Tb927.6.4210	aldehyde dehydrogenase, putative [EC:1.2.1.3] [KO:K00128]	5e-12							GO_ID:53275	TAIR|gene:2103424 SPTR:Q9C837 symbol:AT3G66658.1 [GO:0004028 "aldehyde dehydrogenase activity" evidence=ISS] InterPro:IPR002086 Pfam:PF00171 GO:GO:0008152 InterPro:IPR012303 PIRSF:PIRSF000147 PROSITE:PS00070 PROSITE:PS00687 EMBL:AC036106 HSSP:Q59931 SPTR:Q9C837	9e-26
Ljwgs_099253.1	1.1.11.14	E1.2.1.3 aldehyde dehydrogenase (NAD+) [EC:1.2.1.3] [COG:COG1012] [GO:0004029]	tbr:Tb927.6.4210	aldehyde dehydrogenase, putative [EC:1.2.1.3] [KO:K00128]	5e-12							GO_ID:53275	TAIR|gene:2103424 SPTR:Q9C837 symbol:AT3G66658.1 [GO:0004028 "aldehyde dehydrogenase activity" evidence=ISS] InterPro:IPR002086 Pfam:PF00171 GO:GO:0008152 InterPro:IPR012303 PIRSF:PIRSF000147 PROSITE:PS00070 PROSITE:PS00687 EMBL:AC036106 HSSP:Q59931 SPTR:Q9C837	9e-26
Ljwgs_099253.1	1.1.14.38	E1.2.1.3 aldehyde dehydrogenase (NAD+) [EC:1.2.1.3] [COG:COG1012] [GO:0004029]	tbr:Tb927.6.4210	aldehyde dehydrogenase, putative [EC:1.2.1.3] [KO:K00128]	5e-12							GO_ID:53275	TAIR|gene:2103424 SPTR:Q9C837 symbol:AT3G66658.1 [GO:0004028 "aldehyde dehydrogenase activity" evidence=ISS] InterPro:IPR002086 Pfam:PF00171 GO:GO:0008152 InterPro:IPR012303 PIRSF:PIRSF000147 PROSITE:PS00070 PROSITE:PS00687 EMBL:AC036106 HSSP:Q59931 SPTR:Q9C837	9e-26
Ljwgs_099253.1	1.5.11.22	E1.2.1.3 aldehyde dehydrogenase (NAD+) [EC:1.2.1.3] [COG:COG1012] [GO:0004029]	tbr:Tb927.6.4210	aldehyde dehydrogenase, putative [EC:1.2.1.3] [KO:K00128]	5e-12							GO_ID:53275	TAIR|gene:2103424 SPTR:Q9C837 symbol:AT3G66658.1 [GO:0004028 "aldehyde dehydrogenase activity" evidence=ISS] InterPro:IPR002086 Pfam:PF00171 GO:GO:0008152 InterPro:IPR012303 PIRSF:PIRSF000147 PROSITE:PS00070 PROSITE:PS00687 EMBL:AC036106 HSSP:Q59931 SPTR:Q9C837	9e-26
Ljwgs_099253.1	1.5.10.40	E1.2.1.3 aldehyde dehydrogenase (NAD+) [EC:1.2.1.3] [COG:COG1012] [GO:0004029]	tbr:Tb927.6.4210	aldehyde dehydrogenase, putative [EC:1.2.1.3] [KO:K00128]	5e-12							GO_ID:53275	TAIR|gene:2103424 SPTR:Q9C837 symbol:AT3G66658.1 [GO:0004028 "aldehyde dehydrogenase activity" evidence=ISS] InterPro:IPR002086 Pfam:PF00171 GO:GO:0008152 InterPro:IPR012303 PIRSF:PIRSF000147 PROSITE:PS00070 PROSITE:PS00687 EMBL:AC036106 HSSP:Q59931 SPTR:Q9C837	9e-26
Ljwgs_099253.1	1.1.1.22	E1.2.1.3 aldehyde dehydrogenase (NAD+) [EC:1.2.1.3] [COG:COG1012] [GO:0004029]	tbr:Tb927.6.4210	aldehyde dehydrogenase, putative [EC:1.2.1.3] [KO:K00128]	5e-12							GO_ID:53275	TAIR|gene:2103424 SPTR:Q9C837 symbol:AT3G66658.1 [GO:0004028 "aldehyde dehydrogenase activity" evidence=ISS] InterPro:IPR002086 Pfam:PF00171 GO:GO:0008152 InterPro:IPR012303 PIRSF:PIRSF000147 PROSITE:PS00070 PROSITE:PS00687 EMBL:AC036106 HSSP:Q59931 SPTR:Q9C837	9e-26
Ljwgs_099253.1	1.10.3.5	E1.2.1.3 aldehyde dehydrogenase (NAD+) [EC:1.2.1.3] [COG:COG1012] [GO:0004029]	tbr:Tb927.6.4210	aldehyde dehydrogenase, putative [EC:1.2.1.3] [KO:K00128]	5e-12							GO_ID:53275	TAIR|gene:2103424 SPTR:Q9C837 symbol:AT3G66658.1 [GO:0004028 "aldehyde dehydrogenase activity" evidence=ISS] InterPro:IPR002086 Pfam:PF00171 GO:GO:0008152 InterPro:IPR012303 PIRSF:PIRSF000147 PROSITE:PS00070 PROSITE:PS00687 EMBL:AC036106 HSSP:Q59931 SPTR:Q9C837	9e-26
Ljwgs_099253.1	1.11.8.3	E1.2.1.3 aldehyde dehydrogenase (NAD+) [EC:1.2.1.3] [COG:COG1012] [GO:0004029]	tbr:Tb927.6.4210	aldehyde dehydrogenase, putative [EC:1.2.1.3] [KO:K00128]	5e-12							GO_ID:53275	TAIR|gene:2103424 SPTR:Q9C837 symbol:AT3G66658.1 [GO:0004028 "aldehyde dehydrogenase activity" evidence=ISS] InterPro:IPR002086 Pfam:PF00171 GO:GO:0008152 InterPro:IPR012303 PIRSF:PIRSF000147 PROSITE:PS00070 PROSITE:PS00687 EMBL:AC036106 HSSP:Q59931 SPTR:Q9C837	9e-26
Ljwgs_099253.1	1.5.14.24	E1.2.1.3 aldehyde dehydrogenase (NAD+) [EC:1.2.1.3] [COG:COG1012] [GO:0004029]	tbr:Tb927.6.4210	aldehyde dehydrogenase, putative [EC:1.2.1.3] [KO:K00128]	5e-12							GO_ID:53275	TAIR|gene:2103424 SPTR:Q9C837 symbol:AT3G66658.1 [GO:0004028 "aldehyde dehydrogenase activity" evidence=ISS] InterPro:IPR002086 Pfam:PF00171 GO:GO:0008152 InterPro:IPR012303 PIRSF:PIRSF000147 PROSITE:PS00070 PROSITE:PS00687 EMBL:AC036106 HSSP:Q59931 SPTR:Q9C837	9e-26
Ljwgs_099253.1	1.5.6.18	E1.2.1.3 aldehyde dehydrogenase (NAD+) [EC:1.2.1.3] [COG:COG1012] [GO:0004029]	tbr:Tb927.6.4210	aldehyde dehydrogenase, putative [EC:1.2.1.3] [KO:K00128]	5e-12							GO_ID:53275	TAIR|gene:2103424 SPTR:Q9C837 symbol:AT3G66658.1 [GO:0004028 "aldehyde dehydrogenase activity" evidence=ISS] InterPro:IPR002086 Pfam:PF00171 GO:GO:0008152 InterPro:IPR012303 PIRSF:PIRSF000147 PROSITE:PS00070 PROSITE:PS00687 EMBL:AC036106 HSSP:Q59931 SPTR:Q9C837	9e-26
Ljwgs_099253.1	1.5.9.28	E1.2.1.3 aldehyde dehydrogenase (NAD+) [EC:1.2.1.3] [COG:COG1012] [GO:0004029]	tbr:Tb927.6.4210	aldehyde dehydrogenase, putative [EC:1.2.1.3] [KO:K00128]	5e-12							GO_ID:53275	TAIR|gene:2103424 SPTR:Q9C837 symbol:AT3G66658.1 [GO:0004028 "aldehyde dehydrogenase activity" evidence=ISS] InterPro:IPR002086 Pfam:PF00171 GO:GO:0008152 InterPro:IPR012303 PIRSF:PIRSF000147 PROSITE:PS00070 PROSITE:PS00687 EMBL:AC036106 HSSP:Q59931 SPTR:Q9C837	9e-26
Ljwgs_099253.1	1.3.6.12	E1.2.1.3 aldehyde dehydrogenase (NAD+) [EC:1.2.1.3] [COG:COG1012] [GO:0004029]	tbr:Tb927.6.4210	aldehyde dehydrogenase, putative [EC:1.2.1.3] [KO:K00128]	5e-12							GO_ID:53275	TAIR|gene:2103424 SPTR:Q9C837 symbol:AT3G66658.1 [GO:0004028 "aldehyde dehydrogenase activity" evidence=ISS] InterPro:IPR002086 Pfam:PF00171 GO:GO:0008152 InterPro:IPR012303 PIRSF:PIRSF000147 PROSITE:PS00070 PROSITE:PS00687 EMBL:AC036106 HSSP:Q59931 SPTR:Q9C837	9e-26
Ljwgs_061052.1	99.1.4.7269	GO_ID:5847										GO_ID:5847	TAIR|gene:3435434 SPTR:Q9C8M0 symbol:CID8 [GO:0000004 "biological process unknown" evidence=ND] [GO:0008372 "cellular component unknown" evidence=ND] [GO:0003723 "RNA binding" evidence=ISS] [GO:0005515 "protein binding" evidence=IPI] InterPro:IPR000504 Pfam:PF00076 SMART:SM00360 PROSITE:PS50102 HSSP:P11940 InterPro:IPR009818 Pfam:PF07145 EMBL:AC024260 EMBL:BT014885 PIR:F96576 SPTR:Q9C8M0	5e-09
TC19867	99.2	Unclassified without homolog
chr1.TM1124.3.1	1.1.8.57	E3.2.1.4 endoglucanase [EC:3.2.1.4] [COG:COG3405] [GO:0008810]							GUN9_ARATH	Carbohydratemetabolism;Cellwall;Cellulosedegradation;Directproteinsequencing;Glycosidase;Hydrolase;Polysaccharidedegradation;Signal,Probable family 9 endoglucanase At1g71380 precursor (EC 3.2.1.4).	3e-18	GO_ID:36363	TAIR|gene:3434007 SPTR:Q9C9H5 symbol:AT1G71380.1 [GO:0004553 "hydrolase activity, hydrolyzing O-glycosyl compounds" evidence=ISS] InterPro:IPR001701 Pfam:PF00759 HSSP:Q9EYQ2 PROSITE:PS00698 EMBL:AC016163 SPTR:Q9C9H5	1e-18
Ljwgs_097826.1	99.1.4.710	GO_ID:36915										GO_ID:36915	TAIR|gene:2196592 SPTR:Q9M9E1 symbol:PDR12 "PLEIOTROPIC DRUG RESISTANCE 12" [GO:0042626 "ATPase activity, coupled to transmembrane movement of substances" evidence=ISS] [GO:0005886 "plasma membrane" evidence=IDA] [GO:0015692 "lead ion transport" evidence=IMP] InterPro:IPR003593 InterPro:IPR003439 Pfam:PF00005 InterPro:IPR000412 Pfam:PF01061 SMART:SM00382 ProDom:PD000006 PROSITE:PS50893 EMBL:AC013…	5e-17
chr1.TM0454.5	2.4.3.152	K07497 putative transposase [COG:COG2801]	spo:SPAC9.04	retrotransposable element tf2 155 kd protein [KO:K07497]	1e-22				RT23_SCHPO	Completeproteome;Transposableelement,Retrotransposable element Tf2 155 kDa protein type 3.	7e-23	GO_ID:39222	TAIR|gene:3700592 SPTR:Q9LHM4 symbol:AT3G11970.1 [GO:0003964 "RNA-directed DNA polymerase activity" evidence=ISS] InterPro:IPR000953 Pfam:PF00385 InterPro:IPR001584 InterPro:IPR000477 InterPro:IPR001969 InterPro:IPR005162 Pfam:PF00665 Pfam:PF00078 GO:GO:0005634 GO:GO:0000785 SMART:SM00298 PROSITE:PS50013 PROSITE:PS00141 Pfam:PF03732 EMBL:AP002040 EMBL:AC069473 SPTR:Q9LHM4	5e-38
chr1.TM0454.5	2.4.3.9	E2.7.7.49 RNA-directed DNA polymerase [EC:2.7.7.49] [COG:COG3344] [GO:0003721 0003964]	spo:SPAC9.04	retrotransposable element tf2 155 kd protein [KO:K07497]	1e-22				RT23_SCHPO	Completeproteome;Transposableelement,Retrotransposable element Tf2 155 kDa protein type 3.	7e-23	GO_ID:39222	TAIR|gene:3700592 SPTR:Q9LHM4 symbol:AT3G11970.1 [GO:0003964 "RNA-directed DNA polymerase activity" evidence=ISS] InterPro:IPR000953 Pfam:PF00385 InterPro:IPR001584 InterPro:IPR000477 InterPro:IPR001969 InterPro:IPR005162 Pfam:PF00665 Pfam:PF00078 GO:GO:0005634 GO:GO:0000785 SMART:SM00298 PROSITE:PS50013 PROSITE:PS00141 Pfam:PF03732 EMBL:AP002040 EMBL:AC069473 SPTR:Q9LHM4	5e-38
chr3.CM0996.4.2	99.2	Unclassified without homolog
chr2.CM0545.2.4	1.4.1.23	E1.17.3.2 xanthine oxidase [EC:1.17.3.2] [GO:0004855]	hsa:7498	XDH; xanthine dehydrogenase [EC:1.17.1.4 1.17.3.2] [KO:K00087 K00106]	4e-20	PA1523	COG1529	1e-17	ALDO2_ARATH	2Fe-2S;FAD;Flavoprotein;Iron;Iron-sulfur;Metal-binding;Molybdenum;NAD;Oxidoreductase,Aldehyde oxidase 2 (EC 1.2.3.1) (AtAO-2) (AtAO3).	7e-35	GO_ID:55403	UNIPROT|P47989 SPTR:P47989 symbol:XDH_HUMAN "Xanthine dehydrogenase/oxidase" [GO:0004854 "xanthine dehydrogenase activity" evidence=TAS] InterPro:IPR001041 Pfam:PF00111 InterPro:IPR006058 InterPro:IPR002888 InterPro:IPR000572 InterPro:IPR000674 InterPro:IPR002346 InterPro:IPR008274 Pfam:PF02738 Pfam:PF00941 Pfam:PF01799 Prosite:PS00197 PROSITE:PS00559 PROSITE:PS51085 HSSP:P80457 InterPro:IPR00510…	7e-21
chr2.CM0545.2.4	1.5.12.43	E1.2.3.1, AOX1 aldehyde oxidase [EC:1.2.3.1] [GO:0004031]	hsa:7498	XDH; xanthine dehydrogenase [EC:1.17.1.4 1.17.3.2] [KO:K00087 K00106]	4e-20	PA1523	COG1529	1e-17	ALDO2_ARATH	2Fe-2S;FAD;Flavoprotein;Iron;Iron-sulfur;Metal-binding;Molybdenum;NAD;Oxidoreductase,Aldehyde oxidase 2 (EC 1.2.3.1) (AtAO-2) (AtAO3).	7e-35	GO_ID:55403	UNIPROT|P47989 SPTR:P47989 symbol:XDH_HUMAN "Xanthine dehydrogenase/oxidase" [GO:0004854 "xanthine dehydrogenase activity" evidence=TAS] InterPro:IPR001041 Pfam:PF00111 InterPro:IPR006058 InterPro:IPR002888 InterPro:IPR000572 InterPro:IPR000674 InterPro:IPR002346 InterPro:IPR008274 Pfam:PF02738 Pfam:PF00941 Pfam:PF01799 Prosite:PS00197 PROSITE:PS00559 PROSITE:PS51085 HSSP:P80457 InterPro:IPR00510…	7e-21
chr2.CM0545.2.4	1.5.14.25	E1.2.3.1, AOX1 aldehyde oxidase [EC:1.2.3.1] [GO:0004031]	hsa:7498	XDH; xanthine dehydrogenase [EC:1.17.1.4 1.17.3.2] [KO:K00087 K00106]	4e-20	PA1523	COG1529	1e-17	ALDO2_ARATH	2Fe-2S;FAD;Flavoprotein;Iron;Iron-sulfur;Metal-binding;Molybdenum;NAD;Oxidoreductase,Aldehyde oxidase 2 (EC 1.2.3.1) (AtAO-2) (AtAO3).	7e-35	GO_ID:55403	UNIPROT|P47989 SPTR:P47989 symbol:XDH_HUMAN "Xanthine dehydrogenase/oxidase" [GO:0004854 "xanthine dehydrogenase activity" evidence=TAS] InterPro:IPR001041 Pfam:PF00111 InterPro:IPR006058 InterPro:IPR002888 InterPro:IPR000572 InterPro:IPR000674 InterPro:IPR002346 InterPro:IPR008274 Pfam:PF02738 Pfam:PF00941 Pfam:PF01799 Prosite:PS00197 PROSITE:PS00559 PROSITE:PS51085 HSSP:P80457 InterPro:IPR00510…	7e-21
chr2.CM0545.2.4	1.2.6.3.11	E1.2.99.2L, cutL carbon-monoxide dehydrogenase large subunit [COG:COG1529]	hsa:7498	XDH; xanthine dehydrogenase [EC:1.17.1.4 1.17.3.2] [KO:K00087 K00106]	4e-20	PA1523	COG1529	1e-17	ALDO2_ARATH	2Fe-2S;FAD;Flavoprotein;Iron;Iron-sulfur;Metal-binding;Molybdenum;NAD;Oxidoreductase,Aldehyde oxidase 2 (EC 1.2.3.1) (AtAO-2) (AtAO3).	7e-35	GO_ID:55403	UNIPROT|P47989 SPTR:P47989 symbol:XDH_HUMAN "Xanthine dehydrogenase/oxidase" [GO:0004854 "xanthine dehydrogenase activity" evidence=TAS] InterPro:IPR001041 Pfam:PF00111 InterPro:IPR006058 InterPro:IPR002888 InterPro:IPR000572 InterPro:IPR000674 InterPro:IPR002346 InterPro:IPR008274 Pfam:PF02738 Pfam:PF00941 Pfam:PF01799 Prosite:PS00197 PROSITE:PS00559 PROSITE:PS51085 HSSP:P80457 InterPro:IPR00510…	7e-21
chr2.CM0545.2.4	1.9.3.5	E1.2.3.1, AOX1 aldehyde oxidase [EC:1.2.3.1] [GO:0004031]	hsa:7498	XDH; xanthine dehydrogenase [EC:1.17.1.4 1.17.3.2] [KO:K00087 K00106]	4e-20	PA1523	COG1529	1e-17	ALDO2_ARATH	2Fe-2S;FAD;Flavoprotein;Iron;Iron-sulfur;Metal-binding;Molybdenum;NAD;Oxidoreductase,Aldehyde oxidase 2 (EC 1.2.3.1) (AtAO-2) (AtAO3).	7e-35	GO_ID:55403	UNIPROT|P47989 SPTR:P47989 symbol:XDH_HUMAN "Xanthine dehydrogenase/oxidase" [GO:0004854 "xanthine dehydrogenase activity" evidence=TAS] InterPro:IPR001041 Pfam:PF00111 InterPro:IPR006058 InterPro:IPR002888 InterPro:IPR000572 InterPro:IPR000674 InterPro:IPR002346 InterPro:IPR008274 Pfam:PF02738 Pfam:PF00941 Pfam:PF01799 Prosite:PS00197 PROSITE:PS00559 PROSITE:PS51085 HSSP:P80457 InterPro:IPR00510…	7e-21
chr2.CM0545.2.4	1.9.4.5	E1.2.3.1, AOX1 aldehyde oxidase [EC:1.2.3.1] [GO:0004031]	hsa:7498	XDH; xanthine dehydrogenase [EC:1.17.1.4 1.17.3.2] [KO:K00087 K00106]	4e-20	PA1523	COG1529	1e-17	ALDO2_ARATH	2Fe-2S;FAD;Flavoprotein;Iron;Iron-sulfur;Metal-binding;Molybdenum;NAD;Oxidoreductase,Aldehyde oxidase 2 (EC 1.2.3.1) (AtAO-2) (AtAO3).	7e-35	GO_ID:55403	UNIPROT|P47989 SPTR:P47989 symbol:XDH_HUMAN "Xanthine dehydrogenase/oxidase" [GO:0004854 "xanthine dehydrogenase activity" evidence=TAS] InterPro:IPR001041 Pfam:PF00111 InterPro:IPR006058 InterPro:IPR002888 InterPro:IPR000572 InterPro:IPR000674 InterPro:IPR002346 InterPro:IPR008274 Pfam:PF02738 Pfam:PF00941 Pfam:PF01799 Prosite:PS00197 PROSITE:PS00559 PROSITE:PS51085 HSSP:P80457 InterPro:IPR00510…	7e-21
chr2.CM0545.2.4	1.5.6.19	E1.2.3.1, AOX1 aldehyde oxidase [EC:1.2.3.1] [GO:0004031]	hsa:7498	XDH; xanthine dehydrogenase [EC:1.17.1.4 1.17.3.2] [KO:K00087 K00106]	4e-20	PA1523	COG1529	1e-17	ALDO2_ARATH	2Fe-2S;FAD;Flavoprotein;Iron;Iron-sulfur;Metal-binding;Molybdenum;NAD;Oxidoreductase,Aldehyde oxidase 2 (EC 1.2.3.1) (AtAO-2) (AtAO3).	7e-35	GO_ID:55403	UNIPROT|P47989 SPTR:P47989 symbol:XDH_HUMAN "Xanthine dehydrogenase/oxidase" [GO:0004854 "xanthine dehydrogenase activity" evidence=TAS] InterPro:IPR001041 Pfam:PF00111 InterPro:IPR006058 InterPro:IPR002888 InterPro:IPR000572 InterPro:IPR000674 InterPro:IPR002346 InterPro:IPR008274 Pfam:PF02738 Pfam:PF00941 Pfam:PF01799 Prosite:PS00197 PROSITE:PS00559 PROSITE:PS51085 HSSP:P80457 InterPro:IPR00510…	7e-21
chr2.CM0545.2.4	1.4.1.22	E1.17.1.4, xdhA, xdhB xanthine dehydrogenase [EC:1.17.1.4] [COG:COG1319 COG1529 COG1975 COG2080] [GO:0004854]	hsa:7498	XDH; xanthine dehydrogenase [EC:1.17.1.4 1.17.3.2] [KO:K00087 K00106]	4e-20	PA1523	COG1529	1e-17	ALDO2_ARATH	2Fe-2S;FAD;Flavoprotein;Iron;Iron-sulfur;Metal-binding;Molybdenum;NAD;Oxidoreductase,Aldehyde oxidase 2 (EC 1.2.3.1) (AtAO-2) (AtAO3).	7e-35	GO_ID:55403	UNIPROT|P47989 SPTR:P47989 symbol:XDH_HUMAN "Xanthine dehydrogenase/oxidase" [GO:0004854 "xanthine dehydrogenase activity" evidence=TAS] InterPro:IPR001041 Pfam:PF00111 InterPro:IPR006058 InterPro:IPR002888 InterPro:IPR000572 InterPro:IPR000674 InterPro:IPR002346 InterPro:IPR008274 Pfam:PF02738 Pfam:PF00941 Pfam:PF01799 Prosite:PS00197 PROSITE:PS00559 PROSITE:PS51085 HSSP:P80457 InterPro:IPR00510…	7e-21
Ljwgs_098826.1	99.2	Unclassified without homolog
Ljwgs_138530.1	99.1.4.5932	GO_ID:21400										GO_ID:21400	TAIR|gene:2084820 SPTR:Q9M252 symbol:AT3G43090.1 [GO:0008372 "cellular component unknown" evidence=ND] InterPro:IPR005162 Pfam:PF03732 EMBL:AL138643 PIR:T47367 SPTR:Q9M252	4e-13
Ljwgs_003811.1	1.10.1.2	E2.5.1.1 dimethylallyltranstransferase [EC:2.5.1.1] [COG:COG0142] [GO:0004161]	ath:At1g78510	T30F21.15; solanesyl diphosphate synthase (SPS) [EC:2.5.1.-] [KO:K02523]	2e-149	slr0611	COG0142	3e-99	PREA_SYNY3	Completeproteome;Isoprenebiosynthesis;Photosynthesis;Transferase,Prenyl transferase (EC 2.5.1.-).	9e-99	GO_ID:31778	TAIR|gene:2202939 SPTR:Q8S948 symbol:AT1G78510.1 [GO:0004161 "dimethylallyltranstransferase activity" evidence=IGI] [GO:0009536 "plastid" evidence=IDA] InterPro:IPR000092 Pfam:PF00348 PROSITE:PS00723 PROSITE:PS00444 EMBL:AB071514 EMBL:AB188497 SPTR:Q8S948	5e-150
Ljwgs_003811.1	1.3.5.15	E2.5.1.29 geranylgeranyl pyrophosphate synthetase [EC:2.5.1.29] [COG:COG0142] [GO:0004311]	ath:At1g78510	T30F21.15; solanesyl diphosphate synthase (SPS) [EC:2.5.1.-] [KO:K02523]	2e-149	slr0611	COG0142	3e-99	PREA_SYNY3	Completeproteome;Isoprenebiosynthesis;Photosynthesis;Transferase,Prenyl transferase (EC 2.5.1.-).	9e-99	GO_ID:31778	TAIR|gene:2202939 SPTR:Q8S948 symbol:AT1G78510.1 [GO:0004161 "dimethylallyltranstransferase activity" evidence=IGI] [GO:0009536 "plastid" evidence=IDA] InterPro:IPR000092 Pfam:PF00348 PROSITE:PS00723 PROSITE:PS00444 EMBL:AB071514 EMBL:AB188497 SPTR:Q8S948	5e-150
Ljwgs_003811.1	1.3.5.33	E2.5.1.30, gerCC heptaprenyl diphosphate synthase [EC:2.5.1.30] [COG:COG0142] [GO:0000010]	ath:At1g78510	T30F21.15; solanesyl diphosphate synthase (SPS) [EC:2.5.1.-] [KO:K02523]	2e-149	slr0611	COG0142	3e-99	PREA_SYNY3	Completeproteome;Isoprenebiosynthesis;Photosynthesis;Transferase,Prenyl transferase (EC 2.5.1.-).	9e-99	GO_ID:31778	TAIR|gene:2202939 SPTR:Q8S948 symbol:AT1G78510.1 [GO:0004161 "dimethylallyltranstransferase activity" evidence=IGI] [GO:0009536 "plastid" evidence=IDA] InterPro:IPR000092 Pfam:PF00348 PROSITE:PS00723 PROSITE:PS00444 EMBL:AB071514 EMBL:AB188497 SPTR:Q8S948	5e-150
Ljwgs_003811.1	1.10.1.3	E2.5.1.10, ispA geranyltranstransferase [EC:2.5.1.10] [COG:COG0142] [GO:0004337]	ath:At1g78510	T30F21.15; solanesyl diphosphate synthase (SPS) [EC:2.5.1.-] [KO:K02523]	2e-149	slr0611	COG0142	3e-99	PREA_SYNY3	Completeproteome;Isoprenebiosynthesis;Photosynthesis;Transferase,Prenyl transferase (EC 2.5.1.-).	9e-99	GO_ID:31778	TAIR|gene:2202939 SPTR:Q8S948 symbol:AT1G78510.1 [GO:0004161 "dimethylallyltranstransferase activity" evidence=IGI] [GO:0009536 "plastid" evidence=IDA] InterPro:IPR000092 Pfam:PF00348 PROSITE:PS00723 PROSITE:PS00444 EMBL:AB071514 EMBL:AB188497 SPTR:Q8S948	5e-150
Ljwgs_003811.1	1.3.5.14	E2.5.1.10, ispA geranyltranstransferase [EC:2.5.1.10] [COG:COG0142] [GO:0004337]	ath:At1g78510	T30F21.15; solanesyl diphosphate synthase (SPS) [EC:2.5.1.-] [KO:K02523]	2e-149	slr0611	COG0142	3e-99	PREA_SYNY3	Completeproteome;Isoprenebiosynthesis;Photosynthesis;Transferase,Prenyl transferase (EC 2.5.1.-).	9e-99	GO_ID:31778	TAIR|gene:2202939 SPTR:Q8S948 symbol:AT1G78510.1 [GO:0004161 "dimethylallyltranstransferase activity" evidence=IGI] [GO:0009536 "plastid" evidence=IDA] InterPro:IPR000092 Pfam:PF00348 PROSITE:PS00723 PROSITE:PS00444 EMBL:AB071514 EMBL:AB188497 SPTR:Q8S948	5e-150
Ljwgs_003811.1	1.3.5.13	E2.5.1.1 dimethylallyltranstransferase [EC:2.5.1.1] [COG:COG0142] [GO:0004161]	ath:At1g78510	T30F21.15; solanesyl diphosphate synthase (SPS) [EC:2.5.1.-] [KO:K02523]	2e-149	slr0611	COG0142	3e-99	PREA_SYNY3	Completeproteome;Isoprenebiosynthesis;Photosynthesis;Transferase,Prenyl transferase (EC 2.5.1.-).	9e-99	GO_ID:31778	TAIR|gene:2202939 SPTR:Q8S948 symbol:AT1G78510.1 [GO:0004161 "dimethylallyltranstransferase activity" evidence=IGI] [GO:0009536 "plastid" evidence=IDA] InterPro:IPR000092 Pfam:PF00348 PROSITE:PS00723 PROSITE:PS00444 EMBL:AB071514 EMBL:AB188497 SPTR:Q8S948	5e-150
Ljwgs_003811.1	1.10.1.4	E2.5.1.29 geranylgeranyl pyrophosphate synthetase [EC:2.5.1.29] [COG:COG0142] [GO:0004311]	ath:At1g78510	T30F21.15; solanesyl diphosphate synthase (SPS) [EC:2.5.1.-] [KO:K02523]	2e-149	slr0611	COG0142	3e-99	PREA_SYNY3	Completeproteome;Isoprenebiosynthesis;Photosynthesis;Transferase,Prenyl transferase (EC 2.5.1.-).	9e-99	GO_ID:31778	TAIR|gene:2202939 SPTR:Q8S948 symbol:AT1G78510.1 [GO:0004161 "dimethylallyltranstransferase activity" evidence=IGI] [GO:0009536 "plastid" evidence=IDA] InterPro:IPR000092 Pfam:PF00348 PROSITE:PS00723 PROSITE:PS00444 EMBL:AB071514 EMBL:AB188497 SPTR:Q8S948	5e-150
Ljwgs_088091.1	99.1.4.500	GO_ID:24778							APG_ARATH	Signal,Anter-specific proline-rich protein APG precursor.	8e-17	GO_ID:24778	TAIR|gene:3689865 SPTR:Q9SF78 symbol:AT1G71691.1 [GO:0016789 "carboxylic ester hydrolase activity" evidence=ISS] INTERPRO:IPR001087 Pfam:PF00657 EMBL:AC016163 EMBL:AC012654 PIR:G96738 SPTR:Q9SF78	2e-24
Ljwgs_088091.1	99.1.3.2.1717	APG_ARATH							APG_ARATH	Signal,Anter-specific proline-rich protein APG precursor.	8e-17	GO_ID:24778	TAIR|gene:3689865 SPTR:Q9SF78 symbol:AT1G71691.1 [GO:0016789 "carboxylic ester hydrolase activity" evidence=ISS] INTERPRO:IPR001087 Pfam:PF00657 EMBL:AC016163 EMBL:AC012654 PIR:G96738 SPTR:Q9SF78	2e-24
chr5.CM0773.7	2.4.3.9	E2.7.7.49 RNA-directed DNA polymerase [EC:2.7.7.49] [COG:COG3344] [GO:0003721 0003964]	cal:orf19.5373	POL; pol polyprotein [EC:2.7.7.49] [KO:K00986]	5e-28				POLX_TOBAC	Aspartylprotease;Endonuclease;Hydrolase;Metal-binding;Nuclease;Nucleotidyltransferase;Polyprotein;Protease;RNA-directedDNApolymerase;Transferase;Transposableelement;Zinc;Zinc-finger,Retrovirus-related Pol polyprotein from transposon TNT 1-94 [Contains: Protease (EC 3.4.23.-); Reverse transcriptase (EC 2.7.7.49); Endonuclease].	1e-67	GO_ID:13349	TAIR|gene:2029543 SPTR:Q9SA17 symbol:AT1G31210.1 [GO:0003677 "DNA binding" evidence=ISS] InterPro:IPR001878 InterPro:IPR001584 Pfam:PF00098 Pfam:PF00665 SMART:SM00343 EMBL:AC004793 PIR:C86438 SPTR:Q9SA17	1e-156
Ljwgs_078427.1	99.2	Unclassified without homolog
Ljwgs_010697.1	99.1.4.6448	GO_ID:22778										GO_ID:22778	TAIR|gene:2065057 SPTR:Q9XEE6 symbol:AT2G40140.1 [GO:0003700 "transcription factor activity" evidence=ISS] [GO:0008372 "cellular component unknown" evidence=ND] [GO:0045449 "regulation of transcription" evidence=TAS] InterPro:IPR000571 InterPro:IPR002110 Pfam:PF00023 Pfam:PF00642 PRINTS:PR01415 SMART:SM00248 PROSITE:PS50297 SMART:SM00356 EMBL:AF085279 EMBL:AC018721 EMBL:AY093016 EMBL:AY128937 PIR…	1e-35
chr1.CM0105.137	99.2	Unclassified without homolog
chr2.CM0124.34	99.1.4.6398	GO_ID:53383							YE8D_SCHPO	Completeproteome;Hypotheticalprotein,Hypothetical protein C9G1.13c in chromosome I.	5e-09	GO_ID:53383	TAIR|gene:2065149 SPTR:Q8VZL6 symbol:AT2G47210.1 [GO:0003677 "DNA binding" evidence=ISS] [GO:0003700 "transcription factor activity" evidence=ISS] [GO:0006355 "regulation of transcription, DNA-dependent" evidence=ISS] InterPro:IPR001005 Pfam:PF00249 GO:GO:0005634 SMART:SM00717 PROSITE:PS00334 EMBL:AY064024 EMBL:AY096610 SPTR:Q8VZL6	1e-29
chr2.CM0124.34	99.1.3.2.1707	YE8D_SCHPO							YE8D_SCHPO	Completeproteome;Hypotheticalprotein,Hypothetical protein C9G1.13c in chromosome I.	5e-09	GO_ID:53383	TAIR|gene:2065149 SPTR:Q8VZL6 symbol:AT2G47210.1 [GO:0003677 "DNA binding" evidence=ISS] [GO:0003700 "transcription factor activity" evidence=ISS] [GO:0006355 "regulation of transcription, DNA-dependent" evidence=ISS] InterPro:IPR001005 Pfam:PF00249 GO:GO:0005634 SMART:SM00717 PROSITE:PS00334 EMBL:AY064024 EMBL:AY096610 SPTR:Q8VZL6	1e-29
Ljwgs_077920.1	99.2	Unclassified without homolog
Ljwgs_017714.1.2	99.1.3.2.702	CUL1_ARATH							CUL1_ARATH	Auxinsignalingpathway;Cellcycle;Developmentalprotein;Ethylenesignalingpathway;Nuclearprotein;Ublconjugation;Ublconjugationpathway,Cullin-1.	1e-17	GO_ID:34130	TAIR|gene:2132376 SPTR:Q94AH6 symbol:AT4G02570.1 [GO:0007049 "cell cycle" evidence=ISS] InterPro:IPR001373 Pfam:PF00888 PROSITE:PS01256 PROSITE:PS50069 SMART:SM00182 HSSP:Q9JLV5 EMBL:AL161494 EMBL:AC002330 EMBL:AJ318017 EMBL:AY046030 EMBL:AY133878 EMBL:AK222216 PIR:T01092 IntAct:Q94AH6 SPTR:Q94AH6	4e-18
Ljwgs_017714.1.2	99.1.4.5533	GO_ID:34130							CUL1_ARATH	Auxinsignalingpathway;Cellcycle;Developmentalprotein;Ethylenesignalingpathway;Nuclearprotein;Ublconjugation;Ublconjugationpathway,Cullin-1.	1e-17	GO_ID:34130	TAIR|gene:2132376 SPTR:Q94AH6 symbol:AT4G02570.1 [GO:0007049 "cell cycle" evidence=ISS] InterPro:IPR001373 Pfam:PF00888 PROSITE:PS01256 PROSITE:PS50069 SMART:SM00182 HSSP:Q9JLV5 EMBL:AL161494 EMBL:AC002330 EMBL:AJ318017 EMBL:AY046030 EMBL:AY133878 EMBL:AK222216 PIR:T01092 IntAct:Q94AH6 SPTR:Q94AH6	4e-18
Ljwgs_115662.1	99.2	Unclassified without homolog
chr4.CM0173.14.1	2.4.3.9	E2.7.7.49 RNA-directed DNA polymerase [EC:2.7.7.49] [COG:COG3344] [GO:0003721 0003964]							POLX_TOBAC	Aspartylprotease;Endonuclease;Hydrolase;Metal-binding;Nuclease;Nucleotidyltransferase;Polyprotein;Protease;RNA-directedDNApolymerase;Transferase;Transposableelement;Zinc;Zinc-finger,Retrovirus-related Pol polyprotein from transposon TNT 1-94 [Contains: Protease (EC 3.4.23.-); Reverse transcriptase (EC 2.7.7.49); Endonuclease].	7e-43	GO_ID:47296	TAIR|gene:2826782 SPTR:Q9SXB2 symbol:AT1G11265.1 [GO:0004803 "transposase activity" evidence=ISS] InterPro:IPR001878 InterPro:IPR001584 Pfam:PF00098 Pfam:PF00665 PRINTS:PR00939 SMART:SM00343 PROSITE:PS50158 EMBL:AC007259 PIR:F86246 SPTR:Q9SXB2	1e-64
TM0645.25.1	2.4.3.152	K07497 putative transposase [COG:COG2801]	spo:SPAC9.04	retrotransposable element tf2 155 kd protein [KO:K07497]	2e-36				RT23_SCHPO	Completeproteome;Transposableelement,Retrotransposable element Tf2 155 kDa protein type 3.	1e-36	GO_ID:39222	TAIR|gene:3700592 SPTR:Q9LHM4 symbol:AT3G11970.1 [GO:0003964 "RNA-directed DNA polymerase activity" evidence=ISS] InterPro:IPR000953 Pfam:PF00385 InterPro:IPR001584 InterPro:IPR000477 InterPro:IPR001969 InterPro:IPR005162 Pfam:PF00665 Pfam:PF00078 GO:GO:0005634 GO:GO:0000785 SMART:SM00298 PROSITE:PS50013 PROSITE:PS00141 Pfam:PF03732 EMBL:AP002040 EMBL:AC069473 SPTR:Q9LHM4	1e-44
TM0645.25.1	2.4.3.9	E2.7.7.49 RNA-directed DNA polymerase [EC:2.7.7.49] [COG:COG3344] [GO:0003721 0003964]	spo:SPAC9.04	retrotransposable element tf2 155 kd protein [KO:K07497]	2e-36				RT23_SCHPO	Completeproteome;Transposableelement,Retrotransposable element Tf2 155 kDa protein type 3.	1e-36	GO_ID:39222	TAIR|gene:3700592 SPTR:Q9LHM4 symbol:AT3G11970.1 [GO:0003964 "RNA-directed DNA polymerase activity" evidence=ISS] InterPro:IPR000953 Pfam:PF00385 InterPro:IPR001584 InterPro:IPR000477 InterPro:IPR001969 InterPro:IPR005162 Pfam:PF00665 Pfam:PF00078 GO:GO:0005634 GO:GO:0000785 SMART:SM00298 PROSITE:PS50013 PROSITE:PS00141 Pfam:PF03732 EMBL:AP002040 EMBL:AC069473 SPTR:Q9LHM4	1e-44
Ljwgs_083258.0.1	99.2	Unclassified without homolog
Ljwgs_021411.1	99.2	Unclassified without homolog
Ljwgs_099082.1	99.2	Unclassified without homolog
chr3.CM0243.17	99.2	Unclassified without homolog
chr5.CM0260.6	1.8.3.2	E2.2.1.1, tktA, tktB transketolase [EC:2.2.1.1] [COG:COG0021] [GO:0004802]	ath:At3g60750	T4C21.160; transketolase, putative [EC:2.2.1.1] [KO:K00615]	0	sll1070	COG0021	0	TKTC_SPIOL	Calcium;Chloroplast;Directproteinsequencing;Membrane;Metal-binding;Plastid;Thiaminepyrophosphate;Thylakoid;Transferase;Transitpeptide,Transketolase, chloroplast precursor (EC 2.2.1.1) (TK).	0	GO_ID:42155	TIGR_CMR|BA3744 SPTR:Q81Y15 symbol:BA3744 "transketolase" [GO:0004802 "transketolase activity" evidence=ISS] [GO:0006098 "pentose-phosphate shunt" evidence=ISS] InterPro:IPR000276 InterPro:IPR005475 InterPro:IPR005474 InterPro:IPR005478 Pfam:PF02779 Pfam:PF02780 Pfam:PF00456 PROSITE:PS00237 InterPro:IPR005476 InterPro:IPR009014 PIRSF:PIRSF000418 PROSITE:PS00801 PROSITE:PS00802 TIGRFAMs:TIGR00232 …	1e-175
chr5.CM0260.6	1.1.3.7	E2.2.1.1, tktA, tktB transketolase [EC:2.2.1.1] [COG:COG0021] [GO:0004802]	ath:At3g60750	T4C21.160; transketolase, putative [EC:2.2.1.1] [KO:K00615]	0	sll1070	COG0021	0	TKTC_SPIOL	Calcium;Chloroplast;Directproteinsequencing;Membrane;Metal-binding;Plastid;Thiaminepyrophosphate;Thylakoid;Transferase;Transitpeptide,Transketolase, chloroplast precursor (EC 2.2.1.1) (TK).	0	GO_ID:42155	TIGR_CMR|BA3744 SPTR:Q81Y15 symbol:BA3744 "transketolase" [GO:0004802 "transketolase activity" evidence=ISS] [GO:0006098 "pentose-phosphate shunt" evidence=ISS] InterPro:IPR000276 InterPro:IPR005475 InterPro:IPR005474 InterPro:IPR005478 Pfam:PF02779 Pfam:PF02780 Pfam:PF00456 PROSITE:PS00237 InterPro:IPR005476 InterPro:IPR009014 PIRSF:PIRSF000418 PROSITE:PS00801 PROSITE:PS00802 TIGRFAMs:TIGR00232 …	1e-175
chr5.CM0260.6	1.2.4.6	E2.2.1.1, tktA, tktB transketolase [EC:2.2.1.1] [COG:COG0021] [GO:0004802]	ath:At3g60750	T4C21.160; transketolase, putative [EC:2.2.1.1] [KO:K00615]	0	sll1070	COG0021	0	TKTC_SPIOL	Calcium;Chloroplast;Directproteinsequencing;Membrane;Metal-binding;Plastid;Thiaminepyrophosphate;Thylakoid;Transferase;Transitpeptide,Transketolase, chloroplast precursor (EC 2.2.1.1) (TK).	0	GO_ID:42155	TIGR_CMR|BA3744 SPTR:Q81Y15 symbol:BA3744 "transketolase" [GO:0004802 "transketolase activity" evidence=ISS] [GO:0006098 "pentose-phosphate shunt" evidence=ISS] InterPro:IPR000276 InterPro:IPR005475 InterPro:IPR005474 InterPro:IPR005478 Pfam:PF02779 Pfam:PF02780 Pfam:PF00456 PROSITE:PS00237 InterPro:IPR005476 InterPro:IPR009014 PIRSF:PIRSF000418 PROSITE:PS00801 PROSITE:PS00802 TIGRFAMs:TIGR00232 …	1e-175
Ljwgs_132986.1	99.1.3.2.753	CNBP_RAT							CNBP_RAT	DNA-binding;Endoplasmicreticulum;Metal-binding;Repeat;Repressor;Transcription;Transcriptionregulation;Zinc;Zinc-finger,Cellular nucleic acid binding protein (CNBP) (Zinc finger protein 9).	1e-12	GO_ID:16034	MGI|MGI:88431 SPTR:P53996 symbol:Cnbp1 "cellular nucleic acid binding protein 1" [GO:0005634 "nucleus" evidence=IDA] [GO:0005829 "cytosol" evidence=IDA] [GO:0005783 "endoplasmic reticulum" evidence=IDA] [GO:0003700 "transcription factor activity" evidence=RCA] [GO:0008284 "positive regulation of cell proliferation" evidence=IDA] [GO:0006695 "cholesterol biosynthesis" evidence=RCA] [GO:0045944 "po…	1e-11
Ljwgs_132986.1	99.1.4.2973	GO_ID:16034							CNBP_RAT	DNA-binding;Endoplasmicreticulum;Metal-binding;Repeat;Repressor;Transcription;Transcriptionregulation;Zinc;Zinc-finger,Cellular nucleic acid binding protein (CNBP) (Zinc finger protein 9).	1e-12	GO_ID:16034	MGI|MGI:88431 SPTR:P53996 symbol:Cnbp1 "cellular nucleic acid binding protein 1" [GO:0005634 "nucleus" evidence=IDA] [GO:0005829 "cytosol" evidence=IDA] [GO:0005783 "endoplasmic reticulum" evidence=IDA] [GO:0003700 "transcription factor activity" evidence=RCA] [GO:0008284 "positive regulation of cell proliferation" evidence=IDA] [GO:0006695 "cholesterol biosynthesis" evidence=RCA] [GO:0045944 "po…	1e-11
TM0184.18	2.4.3.152	K07497 putative transposase [COG:COG2801]	spo:SPAC9.04	retrotransposable element tf2 155 kd protein [KO:K07497]	3e-47	VNG0255C	COG0328	5e-11	YL52_CAEEL	Alternativesplicing;Aspartylprotease;Completeproteome;Hydrolase;Hypotheticalprotein;Metal-binding;Nucleotidyltransferase;Protease;RNA-directedDNApolymerase;Transferase;Zinc;Zinc-finger,Hypothetical protein F44E2.2 in chromosome III.	1e-57	GO_ID:20071	TAIR|gene:2034417 SPTR:Q9LMV1 symbol:AT1G20390.1 [GO:0003677 "DNA binding" evidence=ISS] [GO:0006310 "DNA recombination" evidence=ISS] InterPro:IPR002156 InterPro:IPR001584 InterPro:IPR000477 InterPro:IPR005162 Pfam:PF00665 Pfam:PF00075 Pfam:PF00078 PROSITE:PS50879 Pfam:PF03732 EMBL:AC027665 PIR:H86337 SPTR:Q9LMV1	3e-149
TM0184.18	2.4.3.33.1	E3.1.26.4A, rnhA ribonuclease HI [COG:COG0328]	spo:SPAC9.04	retrotransposable element tf2 155 kd protein [KO:K07497]	3e-47	VNG0255C	COG0328	5e-11	YL52_CAEEL	Alternativesplicing;Aspartylprotease;Completeproteome;Hydrolase;Hypotheticalprotein;Metal-binding;Nucleotidyltransferase;Protease;RNA-directedDNApolymerase;Transferase;Zinc;Zinc-finger,Hypothetical protein F44E2.2 in chromosome III.	1e-57	GO_ID:20071	TAIR|gene:2034417 SPTR:Q9LMV1 symbol:AT1G20390.1 [GO:0003677 "DNA binding" evidence=ISS] [GO:0006310 "DNA recombination" evidence=ISS] InterPro:IPR002156 InterPro:IPR001584 InterPro:IPR000477 InterPro:IPR005162 Pfam:PF00665 Pfam:PF00075 Pfam:PF00078 PROSITE:PS50879 Pfam:PF03732 EMBL:AC027665 PIR:H86337 SPTR:Q9LMV1	3e-149
chr2.CM0608.21	1.1.1.11	E5.4.2.1, gpm phosphoglycerate mutase [EC:5.4.2.1] [COG:COG0406 COG0588 COG0696] [GO:0004619]	pcu:pc0161	pgmA; putative phosphoglycerate mutase [EC:5.4.2.1] [KO:K01834]	2e-25	CPn0863	COG0588	5e-25	GPMA_PARUW	Completeproteome;Glycolysis;Isomerase,2,3-bisphosphoglycerate-dependent phosphoglycerate mutase (EC 5.4.2.1) (Phosphoglyceromutase) (PGAM) (BPG-dependent PGAM) (dPGM).	1e-25	GO_ID:43040	TAIR|gene:2015020 SPTR:Q9LM13 symbol:AT1G22170.1 [GO:0003824 "catalytic activity" evidence=ISS] [GO:0008152 "metabolism" evidence=ISS] InterPro:IPR001345 InterPro:IPR005952 Pfam:PF00300 GO:GO:0008152 GO:GO:0006096 PROSITE:PS00175 HSSP:P00950 TIGRFAMs:TIGR01258 EMBL:AC073942 EMBL:BT020337 PIR:C86354 SPTR:Q9LM13	1e-41
Ljwgs_014758.1	4.1.3	Regulation of actin cytoskeleton [CLASS:04810] [PATH:hsa04810] [GO:0030036]										GO_ID:22214	SGD|S000004402 SPTR:Q06685 symbol:VIP1 [GO:0005737 "cytoplasm" evidence=IDA] [GO:0005554 "molecular function unknown" evidence=ND] [GO:0030036 "actin cytoskeleton organization and biogenesis" evidence=IGI] SGD:S000004402 InterPro:IPR000560 Pfam:PF00328 GO:GO:0005737 EMBL:U20162 PIR:S59376 SPTR:Q06685	1e-15
chr4.CM0128.43	99.2	Unclassified without homolog
Ljwgs_127449.1	99.2	Unclassified without homolog
gi45573269	99.2	Unclassified without homolog
Ljwgs_106223.1.2	99.1.4.8630	GO_ID:2337							UTY_PANTR	Nuclearprotein;Repeat;TPRrepeat,Ubiquitously transcribed Y chromosome tetratricopeptide repeat protein (Ubiquitously transcribed TPR protein on the Y chromosome).	6e-18	GO_ID:2337	UNIPROT|Q9NR08 SPTR:Q9NR08 symbol:Q9NR08 "TeTraTricopepTide repeaT proTein isoform 1" [GO:0005554 "molecular function unknown" evidence=ND] [GO:0000004 "biological process unknown" evidence=ND] [GO:0008372 "cellular component unknown" evidence=ND] EMBL:AF265575 SPTR:Q9NR08	3e-18
Ljwgs_106223.1.2	99.1.3.2.4125	UTY_PANTR							UTY_PANTR	Nuclearprotein;Repeat;TPRrepeat,Ubiquitously transcribed Y chromosome tetratricopeptide repeat protein (Ubiquitously transcribed TPR protein on the Y chromosome).	6e-18	GO_ID:2337	UNIPROT|Q9NR08 SPTR:Q9NR08 symbol:Q9NR08 "TeTraTricopepTide repeaT proTein isoform 1" [GO:0005554 "molecular function unknown" evidence=ND] [GO:0000004 "biological process unknown" evidence=ND] [GO:0008372 "cellular component unknown" evidence=ND] EMBL:AF265575 SPTR:Q9NR08	3e-18
Ljwgs_087497.2	2.4.3.9	E2.7.7.49 RNA-directed DNA polymerase [EC:2.7.7.49] [COG:COG3344] [GO:0003721 0003964]										GO_ID:6723	TAIR|gene:2058057 SPTR:Q9ZQ67 symbol:AT2G14380.1 [GO:0003964 "RNA-directed DNA polymerase activity" evidence=ISS] InterPro:IPR000477 InterPro:IPR001969 Pfam:PF00078 PROSITE:PS00141 EMBL:AC006304 PIR:E84516 SPTR:Q9ZQ67	3e-12
chr5.TM1574.7	2.4.3.152	K07497 putative transposase [COG:COG2801]	sce:YGR109W-B	TyB Gag-Pol protein; proteolytically processed to make the Gag, RT, PR, and IN proteins that are required for retrotransposition [KO:K07497]	3e-47	VNG0255C	COG0328	1e-16	YL52_CAEEL	Alternativesplicing;Aspartylprotease;Completeproteome;Hydrolase;Hypotheticalprotein;Metal-binding;Nucleotidyltransferase;Protease;RNA-directedDNApolymerase;Transferase;Zinc;Zinc-finger,Hypothetical protein F44E2.2 in chromosome III.	2e-51	GO_ID:20071	TAIR|gene:2034417 SPTR:Q9LMV1 symbol:AT1G20390.1 [GO:0003677 "DNA binding" evidence=ISS] [GO:0006310 "DNA recombination" evidence=ISS] InterPro:IPR002156 InterPro:IPR001584 InterPro:IPR000477 InterPro:IPR005162 Pfam:PF00665 Pfam:PF00075 Pfam:PF00078 PROSITE:PS50879 Pfam:PF03732 EMBL:AC027665 PIR:H86337 SPTR:Q9LMV1	0
chr5.TM1574.7	2.4.3.33.1	E3.1.26.4A, rnhA ribonuclease HI [COG:COG0328]	sce:YGR109W-B	TyB Gag-Pol protein; proteolytically processed to make the Gag, RT, PR, and IN proteins that are required for retrotransposition [KO:K07497]	3e-47	VNG0255C	COG0328	1e-16	YL52_CAEEL	Alternativesplicing;Aspartylprotease;Completeproteome;Hydrolase;Hypotheticalprotein;Metal-binding;Nucleotidyltransferase;Protease;RNA-directedDNApolymerase;Transferase;Zinc;Zinc-finger,Hypothetical protein F44E2.2 in chromosome III.	2e-51	GO_ID:20071	TAIR|gene:2034417 SPTR:Q9LMV1 symbol:AT1G20390.1 [GO:0003677 "DNA binding" evidence=ISS] [GO:0006310 "DNA recombination" evidence=ISS] InterPro:IPR002156 InterPro:IPR001584 InterPro:IPR000477 InterPro:IPR005162 Pfam:PF00665 Pfam:PF00075 Pfam:PF00078 PROSITE:PS50879 Pfam:PF03732 EMBL:AC027665 PIR:H86337 SPTR:Q9LMV1	0
chr2.CM0124.61	99.1.3.2.879	CPRF2_PETCR							CPRF2_PETCR	DNA-binding;Nuclearprotein;Transcription;Transcriptionregulation,Light-inducible protein CPRF-2.	1e-12	GO_ID:13814	TAIR|gene:2092594 SPTR:Q9LW45 symbol:AT3G30530.1 [GO:0003700 "transcription factor activity" evidence=ISS] [GO:0003677 "DNA binding" evidence=ISS] [GO:0006355 "regulation of transcription, DNA-dependent" evidence=ISS] InterPro:IPR004827 Pfam:PF00170 GO:GO:0005634 SMART:SM00338 PROSITE:PS50217 PROSITE:PS00036 InterPro:IPR011616 EMBL:AB016878 SPTR:Q9LW45	8e-37
chr2.CM0124.61	99.1.4.3165	GO_ID:13814							CPRF2_PETCR	DNA-binding;Nuclearprotein;Transcription;Transcriptionregulation,Light-inducible protein CPRF-2.	1e-12	GO_ID:13814	TAIR|gene:2092594 SPTR:Q9LW45 symbol:AT3G30530.1 [GO:0003700 "transcription factor activity" evidence=ISS] [GO:0003677 "DNA binding" evidence=ISS] [GO:0006355 "regulation of transcription, DNA-dependent" evidence=ISS] InterPro:IPR004827 Pfam:PF00170 GO:GO:0005634 SMART:SM00338 PROSITE:PS50217 PROSITE:PS00036 InterPro:IPR011616 EMBL:AB016878 SPTR:Q9LW45	8e-37
chr5.CM0148.11	1.6.4.19	E4.4.1.16 selenocysteine lyase [EC:4.4.1.16] [COG:COG0520] [GO:0009000]										GO_ID:26480	TAIR|gene:2017942 SPTR:Q9C5X8 symbol:SIR3 "ABA DEFICIENT 3" [GO:0010182 "sugar mediated signaling" evidence=TAS] [GO:0009688 "abscisic acid biosynthesis" evidence=IMP] [GO:0006950 "response to stress" evidence=IMP] [GO:0008265 "Mo-molybdopterin cofactor sulfurase activity" evidence=IDA] [GO:0008372 "cellular component unknown" evidence=ND] [GO:0018315 "molybdenum incorporation into molybdenum-mol…	2e-58
Ljwgs_112484.1	99.1.4.255	GO_ID:9534										GO_ID:9534	TAIR|gene:2008108 SPTR:Q9C739 symbol:AT1G48710.1 [GO:0004803 "transposase activity" evidence=ISS] InterPro:IPR001878 InterPro:IPR001584 Pfam:PF00098 Pfam:PF00665 PRINTS:PR00939 SMART:SM00343 PROSITE:PS50158 EMBL:AC073555 SPTR:Q9C739	2e-18
chr1.CM0544.63	99.1.3.2.2994	KINH_STRPU	dme:CG15844-PA	CG15844; CG15844 gene product from transcript CG15844-RA [KO:K07973]	3e-18				KINH_STRPU	ATP-binding;Coiledcoil;Microtubule;Motorprotein;Nucleotide-binding,Kinesin heavy chain.	3e-34	GO_ID:55316	UNIPROT|O60282 SPTR:O60282 symbol:KIF5C_HUMAN "Kinesin heavy chain isoform 5C" [GO:0003777 "microtubule motor activity" evidence=TAS] [GO:0006996 "organelle organization and biogenesis" evidence=TAS] [GO:0005871 "kinesin complex" evidence=TAS] Pfam:PF00225 InterPro:IPR001752 Prosite:PS00411 PRINTS:PR00380 SMART:SM00129 PROSITE:PS50067 HSSP:P56536 EMBL:AB011103 EMBL:AF010146 SMR:O60282 Genew:HGNC:…	2e-33
chr1.CM0544.63	99.1.1.26	KO:K07973	dme:CG15844-PA	CG15844; CG15844 gene product from transcript CG15844-RA [KO:K07973]	3e-18				KINH_STRPU	ATP-binding;Coiledcoil;Microtubule;Motorprotein;Nucleotide-binding,Kinesin heavy chain.	3e-34	GO_ID:55316	UNIPROT|O60282 SPTR:O60282 symbol:KIF5C_HUMAN "Kinesin heavy chain isoform 5C" [GO:0003777 "microtubule motor activity" evidence=TAS] [GO:0006996 "organelle organization and biogenesis" evidence=TAS] [GO:0005871 "kinesin complex" evidence=TAS] Pfam:PF00225 InterPro:IPR001752 Prosite:PS00411 PRINTS:PR00380 SMART:SM00129 PROSITE:PS50067 HSSP:P56536 EMBL:AB011103 EMBL:AF010146 SMR:O60282 Genew:HGNC:…	2e-33
chr1.CM0544.63	99.1.4.6947	GO_ID:55316	dme:CG15844-PA	CG15844; CG15844 gene product from transcript CG15844-RA [KO:K07973]	3e-18				KINH_STRPU	ATP-binding;Coiledcoil;Microtubule;Motorprotein;Nucleotide-binding,Kinesin heavy chain.	3e-34	GO_ID:55316	UNIPROT|O60282 SPTR:O60282 symbol:KIF5C_HUMAN "Kinesin heavy chain isoform 5C" [GO:0003777 "microtubule motor activity" evidence=TAS] [GO:0006996 "organelle organization and biogenesis" evidence=TAS] [GO:0005871 "kinesin complex" evidence=TAS] Pfam:PF00225 InterPro:IPR001752 Prosite:PS00411 PRINTS:PR00380 SMART:SM00129 PROSITE:PS50067 HSSP:P56536 EMBL:AB011103 EMBL:AF010146 SMR:O60282 Genew:HGNC:…	2e-33
gi7723607	99.2	Unclassified without homolog
TC19597	99.2	Unclassified without homolog
chr4.TM0421.16	99.1.3.2.3319	IRT3_ARATH							IRT3_ARATH	Chloroplast;Iontransport;Iron;Irontransport;Membrane;Plastid;Thylakoid;Transitpeptide;Transmembrane;Transport,Fe(II) transport protein 3, chloroplast precursor (Iron-regulated transporter 3).	4e-29	GO_ID:18533	TAIR|gene:2206010 SPTR:Q8LE59 symbol:AT1G60960.1 [GO:0006812 "cation transport" evidence=ISS] [GO:0008324 "cation transporter activity" evidence=ISS] [GO:0016020 "membrane" evidence=ISS] [GO:0030001 "metal ion transport" evidence=ISS] [GO:0046873 "metal ion transporter activity" evidence=ISS] InterPro:IPR003689 InterPro:IPR004698 Pfam:PF02535 TIGRFAMs:TIGR00820 EMBL:AC018908 EMBL:AF369915 EMBL:AY…	2e-29
chr4.TM0421.16	99.1.4.5686	GO_ID:18533							IRT3_ARATH	Chloroplast;Iontransport;Iron;Irontransport;Membrane;Plastid;Thylakoid;Transitpeptide;Transmembrane;Transport,Fe(II) transport protein 3, chloroplast precursor (Iron-regulated transporter 3).	4e-29	GO_ID:18533	TAIR|gene:2206010 SPTR:Q8LE59 symbol:AT1G60960.1 [GO:0006812 "cation transport" evidence=ISS] [GO:0008324 "cation transporter activity" evidence=ISS] [GO:0016020 "membrane" evidence=ISS] [GO:0030001 "metal ion transport" evidence=ISS] [GO:0046873 "metal ion transporter activity" evidence=ISS] InterPro:IPR003689 InterPro:IPR004698 Pfam:PF02535 TIGRFAMs:TIGR00820 EMBL:AC018908 EMBL:AF369915 EMBL:AY…	2e-29
Ljwgs_042365.1	1.9.7.26.2	E1.12.98.1B, frhB coenzyme F420 hydrogenase beta subunit [COG:COG1035]	ana:all1601	coenzyme F420 hydrogenase [EC:1.12.98.1] [KO:K00439]	1e-37	slr1923	COG1035	9e-36	Y1601_ANASP	Completeproteome;Hypotheticalprotein,Hypothetical protein all1601.	6e-38	GO_ID:42386	TAIR|gene:2197847 SPTR:Q8GS60 symbol:AT1G04620.1 [GO:0000004 "biological process unknown" evidence=ND] [GO:0050454 "coenzyme F420 hydrogenase activity" evidence=ISS] Pfam:PF04422 Pfam:PF04432 EMBL:BT002029 EMBL:AK117982 EMBL:BT006603 InterPro:IPR007525 InterPro:IPR007516 SPTR:Q8GS60	2e-57
Ljwgs_085435.1	99.1.3.1.25	EC 6.3.2.-							UPL1_ARATH	Ligase;Ublconjugationpathway,E3 ubiquitin protein ligase UPL1 (EC 6.3.2.-) (Ubiquitin-protein ligase 1).	2e-54
Ljwgs_062434.1	1.9.10.58	E3.2.1.31, uidA beta-glucuronidase [EC:3.2.1.31] [COG:COG3250] [GO:0004566]							HPSE1_ARATH	Glycoprotein;Hydrolase;Lysosome;Membrane;Signal,Heparanase-like protein 1 precursor (EC 3.2.-.-).	3e-22	GO_ID:29714	TAIR|gene:3441035 SPTR:Q8L608 symbol:AT5G61250.1 [GO:0004566 "beta-glucuronidase activity" evidence=ISS] Pfam:PF03662 InterPro:IPR005199 EMBL:AY099736 EMBL:BT002603 SPTR:Q8L608	1e-22
Ljwgs_062434.1	1.7.7.5	E3.2.1.31, uidA beta-glucuronidase [EC:3.2.1.31] [COG:COG3250] [GO:0004566]							HPSE1_ARATH	Glycoprotein;Hydrolase;Lysosome;Membrane;Signal,Heparanase-like protein 1 precursor (EC 3.2.-.-).	3e-22	GO_ID:29714	TAIR|gene:3441035 SPTR:Q8L608 symbol:AT5G61250.1 [GO:0004566 "beta-glucuronidase activity" evidence=ISS] Pfam:PF03662 InterPro:IPR005199 EMBL:AY099736 EMBL:BT002603 SPTR:Q8L608	1e-22
Ljwgs_062434.1	1.1.8.26	E3.2.1.31, uidA beta-glucuronidase [EC:3.2.1.31] [COG:COG3250] [GO:0004566]							HPSE1_ARATH	Glycoprotein;Hydrolase;Lysosome;Membrane;Signal,Heparanase-like protein 1 precursor (EC 3.2.-.-).	3e-22	GO_ID:29714	TAIR|gene:3441035 SPTR:Q8L608 symbol:AT5G61250.1 [GO:0004566 "beta-glucuronidase activity" evidence=ISS] Pfam:PF03662 InterPro:IPR005199 EMBL:AY099736 EMBL:BT002603 SPTR:Q8L608	1e-22
Ljwgs_062434.1	1.1.4.14	E3.2.1.31, uidA beta-glucuronidase [EC:3.2.1.31] [COG:COG3250] [GO:0004566]							HPSE1_ARATH	Glycoprotein;Hydrolase;Lysosome;Membrane;Signal,Heparanase-like protein 1 precursor (EC 3.2.-.-).	3e-22	GO_ID:29714	TAIR|gene:3441035 SPTR:Q8L608 symbol:AT5G61250.1 [GO:0004566 "beta-glucuronidase activity" evidence=ISS] Pfam:PF03662 InterPro:IPR005199 EMBL:AY099736 EMBL:BT002603 SPTR:Q8L608	1e-22
Ljwgs_070723.1	99.1.4.8191	GO_ID:27125										GO_ID:27125	TAIR|gene:2102295 SPTR:Q9M186 symbol:AT3G43330.1 [GO:0005554 "molecular function unknown" evidence=ND] [GO:0000004 "biological process unknown" evidence=ND] EMBL:AL138664 PIR:T47375 SPTR:Q9M186	2e-10
Ljwgs_057054.1	2.4.3.43	RAD51 DNA repair protein Rad51 [COG:COG0468]	pfa:MAL8P1.76	meiotic recombination protein dmc1-like protein [KO:K04482]	1e-10				DMC1_SOYBN	ATP-binding;Cellcycle;Meiosis;Nuclearprotein;Nucleotide-binding,Meiotic recombination protein DMC1 homolog.	2e-17	GO_ID:30311	TAIR|gene:2084557 SPTR:Q39009 symbol:AT3G22880.1 [GO:0003684 "damaged DNA binding" evidence=ISS] [GO:0005524 "ATP binding" evidence=ISS] [GO:0006281 "DNA repair" evidence=ISS] [GO:0007131 "meiotic recombination" evidence=ISS] [GO:0008094 "DNA-dependent ATPase activity" evidence=ISS] InterPro:IPR003593 InterPro:IPR001553 SMART:SM00382 HSSP:Q06609 ProDom:PD000229 PROSITE:PS50162 PROSITE:PS50163 Int…	1e-17
Ljwgs_057054.1	1.4.1.60	E3.6.1.3 adenosinetriphosphatase [EC:3.6.1.3] [GO:0004003 0004004 0008026 0008094 0008186]	pfa:MAL8P1.76	meiotic recombination protein dmc1-like protein [KO:K04482]	1e-10				DMC1_SOYBN	ATP-binding;Cellcycle;Meiosis;Nuclearprotein;Nucleotide-binding,Meiotic recombination protein DMC1 homolog.	2e-17	GO_ID:30311	TAIR|gene:2084557 SPTR:Q39009 symbol:AT3G22880.1 [GO:0003684 "damaged DNA binding" evidence=ISS] [GO:0005524 "ATP binding" evidence=ISS] [GO:0006281 "DNA repair" evidence=ISS] [GO:0007131 "meiotic recombination" evidence=ISS] [GO:0008094 "DNA-dependent ATPase activity" evidence=ISS] InterPro:IPR003593 InterPro:IPR001553 SMART:SM00382 HSSP:Q06609 ProDom:PD000229 PROSITE:PS50162 PROSITE:PS50163 Int…	1e-17
gi45627294	99.2	Unclassified without homolog
Ljwgs_059108.1	99.1.4.2248	GO_ID:23614										GO_ID:23614	TAIR|gene:2088049 SPTR:Q9LUG9 symbol:AT3G23590.1 [GO:0005554 "molecular function unknown" evidence=ND] [GO:0000004 "biological process unknown" evidence=ND] [GO:0008372 "cellular component unknown" evidence=ND] EMBL:AB023036 SPTR:Q9LUG9	9e-23
Ljwgs_107290.1	99.1.3.2.753	CNBP_RAT							CNBP_RAT	DNA-binding;Endoplasmicreticulum;Metal-binding;Repeat;Repressor;Transcription;Transcriptionregulation;Zinc;Zinc-finger,Cellular nucleic acid binding protein (CNBP) (Zinc finger protein 9).	4e-10	GO_ID:16034	MGI|MGI:88431 SPTR:P53996 symbol:Cnbp1 "cellular nucleic acid binding protein 1" [GO:0005634 "nucleus" evidence=IDA] [GO:0005829 "cytosol" evidence=IDA] [GO:0005783 "endoplasmic reticulum" evidence=IDA] [GO:0003700 "transcription factor activity" evidence=RCA] [GO:0008284 "positive regulation of cell proliferation" evidence=IDA] [GO:0006695 "cholesterol biosynthesis" evidence=RCA] [GO:0045944 "po…	2e-09
Ljwgs_107290.1	99.1.4.2973	GO_ID:16034							CNBP_RAT	DNA-binding;Endoplasmicreticulum;Metal-binding;Repeat;Repressor;Transcription;Transcriptionregulation;Zinc;Zinc-finger,Cellular nucleic acid binding protein (CNBP) (Zinc finger protein 9).	4e-10	GO_ID:16034	MGI|MGI:88431 SPTR:P53996 symbol:Cnbp1 "cellular nucleic acid binding protein 1" [GO:0005634 "nucleus" evidence=IDA] [GO:0005829 "cytosol" evidence=IDA] [GO:0005783 "endoplasmic reticulum" evidence=IDA] [GO:0003700 "transcription factor activity" evidence=RCA] [GO:0008284 "positive regulation of cell proliferation" evidence=IDA] [GO:0006695 "cholesterol biosynthesis" evidence=RCA] [GO:0045944 "po…	2e-09
TM0814.21	2.4.3.9	E2.7.7.49 RNA-directed DNA polymerase [EC:2.7.7.49] [COG:COG3344] [GO:0003721 0003964]	cal:orf19.2669	rev product adjacent to gag/pol products [EC:2.7.7.49] [KO:K00986]	7e-61				POLX_TOBAC	Aspartylprotease;Endonuclease;Hydrolase;Metal-binding;Nuclease;Nucleotidyltransferase;Polyprotein;Protease;RNA-directedDNApolymerase;Transferase;Transposableelement;Zinc;Zinc-finger,Retrovirus-related Pol polyprotein from transposon TNT 1-94 [Contains: Protease (EC 3.4.23.-); Reverse transcriptase (EC 2.7.7.49); Endonuclease].	2e-146	GO_ID:47296	TAIR|gene:2826782 SPTR:Q9SXB2 symbol:AT1G11265.1 [GO:0004803 "transposase activity" evidence=ISS] InterPro:IPR001878 InterPro:IPR001584 Pfam:PF00098 Pfam:PF00665 PRINTS:PR00939 SMART:SM00343 PROSITE:PS50158 EMBL:AC007259 PIR:F86246 SPTR:Q9SXB2	0
Ljwgs_064948.1	99.2	Unclassified without homolog
chr1.TM0189.2	99.2	Unclassified without homolog
chr3.TM0365.24	2.4.3.152	K07497 putative transposase [COG:COG2801]	sce:YIL082W-A	hypothetical protein [KO:K07497]	2e-46	VNG0255C	COG0328	5e-11	POL4_DROME	Aspartylprotease;Endonuclease;Hydrolase;Nuclease;Nucleotidyltransferase;Polyprotein;Protease;RNA-directedDNApolymerase;Transferase;Transposableelement,Retrovirus-related Pol polyprotein from transposon 412 [Contains: Protease (EC 3.4.23.-); Reverse transcriptase (EC 2.7.7.49); Endonuclease].	8e-59	GO_ID:20071	TAIR|gene:2034417 SPTR:Q9LMV1 symbol:AT1G20390.1 [GO:0003677 "DNA binding" evidence=ISS] [GO:0006310 "DNA recombination" evidence=ISS] InterPro:IPR002156 InterPro:IPR001584 InterPro:IPR000477 InterPro:IPR005162 Pfam:PF00665 Pfam:PF00075 Pfam:PF00078 PROSITE:PS50879 Pfam:PF03732 EMBL:AC027665 PIR:H86337 SPTR:Q9LMV1	0
chr3.TM0365.24	2.4.3.33.1	E3.1.26.4A, rnhA ribonuclease HI [COG:COG0328]	sce:YIL082W-A	hypothetical protein [KO:K07497]	2e-46	VNG0255C	COG0328	5e-11	POL4_DROME	Aspartylprotease;Endonuclease;Hydrolase;Nuclease;Nucleotidyltransferase;Polyprotein;Protease;RNA-directedDNApolymerase;Transferase;Transposableelement,Retrovirus-related Pol polyprotein from transposon 412 [Contains: Protease (EC 3.4.23.-); Reverse transcriptase (EC 2.7.7.49); Endonuclease].	8e-59	GO_ID:20071	TAIR|gene:2034417 SPTR:Q9LMV1 symbol:AT1G20390.1 [GO:0003677 "DNA binding" evidence=ISS] [GO:0006310 "DNA recombination" evidence=ISS] InterPro:IPR002156 InterPro:IPR001584 InterPro:IPR000477 InterPro:IPR005162 Pfam:PF00665 Pfam:PF00075 Pfam:PF00078 PROSITE:PS50879 Pfam:PF03732 EMBL:AC027665 PIR:H86337 SPTR:Q9LMV1	0
chr3.TM0365.24	2.4.3.9	E2.7.7.49 RNA-directed DNA polymerase [EC:2.7.7.49] [COG:COG3344] [GO:0003721 0003964]	sce:YIL082W-A	hypothetical protein [KO:K07497]	2e-46	VNG0255C	COG0328	5e-11	POL4_DROME	Aspartylprotease;Endonuclease;Hydrolase;Nuclease;Nucleotidyltransferase;Polyprotein;Protease;RNA-directedDNApolymerase;Transferase;Transposableelement,Retrovirus-related Pol polyprotein from transposon 412 [Contains: Protease (EC 3.4.23.-); Reverse transcriptase (EC 2.7.7.49); Endonuclease].	8e-59	GO_ID:20071	TAIR|gene:2034417 SPTR:Q9LMV1 symbol:AT1G20390.1 [GO:0003677 "DNA binding" evidence=ISS] [GO:0006310 "DNA recombination" evidence=ISS] InterPro:IPR002156 InterPro:IPR001584 InterPro:IPR000477 InterPro:IPR005162 Pfam:PF00665 Pfam:PF00075 Pfam:PF00078 PROSITE:PS50879 Pfam:PF03732 EMBL:AC027665 PIR:H86337 SPTR:Q9LMV1	0
chr6.TM1514.15	2.4.3.9	E2.7.7.49 RNA-directed DNA polymerase [EC:2.7.7.49] [COG:COG3344] [GO:0003721 0003964]	cal:orf19.2669	rev product adjacent to gag/pol products [EC:2.7.7.49] [KO:K00986]	1e-36				COPIA_DROME	Alternativesplicing;Aspartylprotease;ATP-binding;Directproteinsequencing;Hydrolase;Metal-binding;Nucleotide-binding;Polymorphism;Polyprotein;Protease;Transposableelement;Zinc;Zinc-finger,Copia protein (Gag-int-pol protein) [Contains: Copia VLP protein; Copia protease (EC 3.4.23.-)].	3e-63	GO_ID:9534	TAIR|gene:2008108 SPTR:Q9C739 symbol:AT1G48710.1 [GO:0004803 "transposase activity" evidence=ISS] InterPro:IPR001878 InterPro:IPR001584 Pfam:PF00098 Pfam:PF00665 PRINTS:PR00939 SMART:SM00343 PROSITE:PS50158 EMBL:AC073555 SPTR:Q9C739	8e-88
Ljwgs_015362.1	99.1.4.1221	GO_ID:11307										GO_ID:11307	TAIR|gene:2013934 SPTR:Q9SSK4 symbol:AT1G70900.1 [GO:0005554 "molecular function unknown" evidence=ND] EMBL:AC008148 EMBL:AY050997 EMBL:AY079318 PIR:F96733 SPTR:Q9SSK4	1e-46
chr5.CM0341.15	99.2	Unclassified without homolog
Ljwgs_121231.1.1	99.2	Unclassified without homolog
chr5.CM0357.66	99.1.4.493	GO_ID:13614							ELI_PEA	Chloroplast;Membrane;Multigenefamily;Plastid;Transitpeptide;Transmembrane,Early light-induced protein, chloroplast precursor (ELIP).	9e-60	GO_ID:13614	TAIR|gene:2094353 SPTR:P93735 symbol:AT3G22840 [GO:0016168 "chlorophyll binding" evidence=ISS] EMBL:AB022223 EMBL:U89014 EMBL:AY057560 EMBL:AY075672 EMBL:AY085317 EMBL:AY097423 SPTR:P93735	6e-50
chr5.CM0357.66	99.1.3.2.2518	ELI_PEA							ELI_PEA	Chloroplast;Membrane;Multigenefamily;Plastid;Transitpeptide;Transmembrane,Early light-induced protein, chloroplast precursor (ELIP).	9e-60	GO_ID:13614	TAIR|gene:2094353 SPTR:P93735 symbol:AT3G22840 [GO:0016168 "chlorophyll binding" evidence=ISS] EMBL:AB022223 EMBL:U89014 EMBL:AY057560 EMBL:AY075672 EMBL:AY085317 EMBL:AY097423 SPTR:P93735	6e-50
chr5.CM0096.38	99.1.4.309	GO_ID:19426							IFRD1_PIG	Developmentalprotein;Differentiation,Interferon-related developmental regulator 1.	5e-22	GO_ID:19426	TAIR|gene:2199230 SPTR:Q9ASX8 symbol:AT1G27760.1 [GO:0005554 "molecular function unknown" evidence=ND] [GO:0000004 "biological process unknown" evidence=ND] [GO:0008372 "cellular component unknown" evidence=ND] Pfam:PF05004 InterPro:IPR007701 InterPro:IPR006921 Pfam:PF04836 EMBL:AY078052 EMBL:AF428281 EMBL:AF361609 SPTR:Q9ASX8	9e-127
chr5.CM0096.38	99.1.3.2.2876	IFRD1_PIG							IFRD1_PIG	Developmentalprotein;Differentiation,Interferon-related developmental regulator 1.	5e-22	GO_ID:19426	TAIR|gene:2199230 SPTR:Q9ASX8 symbol:AT1G27760.1 [GO:0005554 "molecular function unknown" evidence=ND] [GO:0000004 "biological process unknown" evidence=ND] [GO:0008372 "cellular component unknown" evidence=ND] Pfam:PF05004 InterPro:IPR007701 InterPro:IPR006921 Pfam:PF04836 EMBL:AY078052 EMBL:AF428281 EMBL:AF361609 SPTR:Q9ASX8	9e-127
chr3.TM1419.8	1.9.4.15	E2.7.1.- [EC:2.7.1.-] [COG:COG0515 COG1493]	hsa:815	CAMK2A; calcium/calmodulin-dependent protein kinase (CaM kinase) II alpha [EC:2.7.1.123] [KO:K04515]	2e-11	YDR477w_1	COG0515	2e-10	CDPK_SOYBN	3D-structure;ATP-binding;Calcium;Kinase;Nucleotide-binding;Phosphorylation;Repeat;Serine/threonine-proteinkinase;Transferase,Calcium-dependent protein kinase SK5 (EC 2.7.1.-) (CDPK).	2e-13	GO_ID:34930	TAIR|gene:2025519 SPTR:Q9SPK4 symbol:AT1G08650 [GO:0016301 "kinase activity" evidence=ISS] InterPro:IPR000719 InterPro:IPR002290 InterPro:IPR008271 Pfam:PF00069 Prosite:PS00108 Prosite:PS00107 ProDom:PD000001 PROSITE:PS50011 SMART:SM00220 HSSP:P49137 EMBL:AF162660 EMBL:AY065297 EMBL:AY150461 SPTR:Q9SPK4	1e-28
chr3.TM1419.8	1.7.8.19	WAAY, rfaY lipopolysaccharide core biosynthesis protein RFAY [EC:2.7.-.-] [COG:COG0515]	hsa:815	CAMK2A; calcium/calmodulin-dependent protein kinase (CaM kinase) II alpha [EC:2.7.1.123] [KO:K04515]	2e-11	YDR477w_1	COG0515	2e-10	CDPK_SOYBN	3D-structure;ATP-binding;Calcium;Kinase;Nucleotide-binding;Phosphorylation;Repeat;Serine/threonine-proteinkinase;Transferase,Calcium-dependent protein kinase SK5 (EC 2.7.1.-) (CDPK).	2e-13	GO_ID:34930	TAIR|gene:2025519 SPTR:Q9SPK4 symbol:AT1G08650 [GO:0016301 "kinase activity" evidence=ISS] InterPro:IPR000719 InterPro:IPR002290 InterPro:IPR008271 Pfam:PF00069 Prosite:PS00108 Prosite:PS00107 ProDom:PD000001 PROSITE:PS50011 SMART:SM00220 HSSP:P49137 EMBL:AF162660 EMBL:AY065297 EMBL:AY150461 SPTR:Q9SPK4	1e-28
chr3.TM1419.8	1.1.17.19	E2.7.1.- [EC:2.7.1.-] [COG:COG0515 COG1493]	hsa:815	CAMK2A; calcium/calmodulin-dependent protein kinase (CaM kinase) II alpha [EC:2.7.1.123] [KO:K04515]	2e-11	YDR477w_1	COG0515	2e-10	CDPK_SOYBN	3D-structure;ATP-binding;Calcium;Kinase;Nucleotide-binding;Phosphorylation;Repeat;Serine/threonine-proteinkinase;Transferase,Calcium-dependent protein kinase SK5 (EC 2.7.1.-) (CDPK).	2e-13	GO_ID:34930	TAIR|gene:2025519 SPTR:Q9SPK4 symbol:AT1G08650 [GO:0016301 "kinase activity" evidence=ISS] InterPro:IPR000719 InterPro:IPR002290 InterPro:IPR008271 Pfam:PF00069 Prosite:PS00108 Prosite:PS00107 ProDom:PD000001 PROSITE:PS50011 SMART:SM00220 HSSP:P49137 EMBL:AF162660 EMBL:AY065297 EMBL:AY150461 SPTR:Q9SPK4	1e-28
chr3.TM1419.8	3.2.3.89	CAMK2 calcium/calmodulin-dependent protein kinase (CaM kinase) II [EC:2.7.1.123]	hsa:815	CAMK2A; calcium/calmodulin-dependent protein kinase (CaM kinase) II alpha [EC:2.7.1.123] [KO:K04515]	2e-11	YDR477w_1	COG0515	2e-10	CDPK_SOYBN	3D-structure;ATP-binding;Calcium;Kinase;Nucleotide-binding;Phosphorylation;Repeat;Serine/threonine-proteinkinase;Transferase,Calcium-dependent protein kinase SK5 (EC 2.7.1.-) (CDPK).	2e-13	GO_ID:34930	TAIR|gene:2025519 SPTR:Q9SPK4 symbol:AT1G08650 [GO:0016301 "kinase activity" evidence=ISS] InterPro:IPR000719 InterPro:IPR002290 InterPro:IPR008271 Pfam:PF00069 Prosite:PS00108 Prosite:PS00107 ProDom:PD000001 PROSITE:PS50011 SMART:SM00220 HSSP:P49137 EMBL:AF162660 EMBL:AY065297 EMBL:AY150461 SPTR:Q9SPK4	1e-28
chr3.TM1419.8	1.11.16.8	E2.7.1.- [EC:2.7.1.-] [COG:COG0515 COG1493]	hsa:815	CAMK2A; calcium/calmodulin-dependent protein kinase (CaM kinase) II alpha [EC:2.7.1.123] [KO:K04515]	2e-11	YDR477w_1	COG0515	2e-10	CDPK_SOYBN	3D-structure;ATP-binding;Calcium;Kinase;Nucleotide-binding;Phosphorylation;Repeat;Serine/threonine-proteinkinase;Transferase,Calcium-dependent protein kinase SK5 (EC 2.7.1.-) (CDPK).	2e-13	GO_ID:34930	TAIR|gene:2025519 SPTR:Q9SPK4 symbol:AT1G08650 [GO:0016301 "kinase activity" evidence=ISS] InterPro:IPR000719 InterPro:IPR002290 InterPro:IPR008271 Pfam:PF00069 Prosite:PS00108 Prosite:PS00107 ProDom:PD000001 PROSITE:PS50011 SMART:SM00220 HSSP:P49137 EMBL:AF162660 EMBL:AY065297 EMBL:AY150461 SPTR:Q9SPK4	1e-28
chr3.TM1419.8	4.2.4	Cell cycle [CLASS:04110] [PATH:hsa04110] [COG:COG0515]	hsa:815	CAMK2A; calcium/calmodulin-dependent protein kinase (CaM kinase) II alpha [EC:2.7.1.123] [KO:K04515]	2e-11	YDR477w_1	COG0515	2e-10	CDPK_SOYBN	3D-structure;ATP-binding;Calcium;Kinase;Nucleotide-binding;Phosphorylation;Repeat;Serine/threonine-proteinkinase;Transferase,Calcium-dependent protein kinase SK5 (EC 2.7.1.-) (CDPK).	2e-13	GO_ID:34930	TAIR|gene:2025519 SPTR:Q9SPK4 symbol:AT1G08650 [GO:0016301 "kinase activity" evidence=ISS] InterPro:IPR000719 InterPro:IPR002290 InterPro:IPR008271 Pfam:PF00069 Prosite:PS00108 Prosite:PS00107 ProDom:PD000001 PROSITE:PS50011 SMART:SM00220 HSSP:P49137 EMBL:AF162660 EMBL:AY065297 EMBL:AY150461 SPTR:Q9SPK4	1e-28
chr3.TM1419.8	3.2.9.95	CAMK2 calcium/calmodulin-dependent protein kinase (CaM kinase) II [EC:2.7.1.123]	hsa:815	CAMK2A; calcium/calmodulin-dependent protein kinase (CaM kinase) II alpha [EC:2.7.1.123] [KO:K04515]	2e-11	YDR477w_1	COG0515	2e-10	CDPK_SOYBN	3D-structure;ATP-binding;Calcium;Kinase;Nucleotide-binding;Phosphorylation;Repeat;Serine/threonine-proteinkinase;Transferase,Calcium-dependent protein kinase SK5 (EC 2.7.1.-) (CDPK).	2e-13	GO_ID:34930	TAIR|gene:2025519 SPTR:Q9SPK4 symbol:AT1G08650 [GO:0016301 "kinase activity" evidence=ISS] InterPro:IPR000719 InterPro:IPR002290 InterPro:IPR008271 Pfam:PF00069 Prosite:PS00108 Prosite:PS00107 ProDom:PD000001 PROSITE:PS50011 SMART:SM00220 HSSP:P49137 EMBL:AF162660 EMBL:AY065297 EMBL:AY150461 SPTR:Q9SPK4	1e-28
Ljwgs_079780.1	99.1.3.1.83	EC 3.2.1.8							XYNA_RUMFL	Glycosidase;Hydrolase;Multifunctionalenzyme;Repeat;Signal;Xylandegradation,Bifunctional endo-1,4-beta-xylanase xylA precursor (EC 3.2.1.8).	9e-09
chr2.TM1731.10	99.1.4.5087	GO_ID:53162										GO_ID:53162	TAIR|gene:3687045 SPTR:Q9C535 symbol:AT1G29700.1 [GO:0005554 "molecular function unknown" evidence=ND] [GO:0000004 "biological process unknown" evidence=ND] EMBL:AC068667 EMBL:AY042829 EMBL:AY072516 EMBL:AC079288 PIR:D86420 SPTR:Q9C535	1e-27
Ljwgs_136637.1	99.1.4.4591	GO_ID:21886										GO_ID:21886	TAIR|gene:2090294 SPTR:Q9LSF2 symbol:AT3G25240.1 [GO:0000004 "biological process unknown" evidence=ND] [GO:0005554 "molecular function unknown" evidence=ND] [GO:0008372 "cellular component unknown" evidence=ND] InterPro:IPR006502 Pfam:PF04720 TIGRFAMs:TIGR01615 EMBL:AB026647 SPTR:Q9LSF2	2e-37
chr3.CM0208.46	99.1.4.5143	GO_ID:39690										GO_ID:39690	TAIR|gene:1005027838 SPTR:Q8S8N5 symbol:AT2G46830.2 [GO:0003700 "transcription factor activity" evidence=ISS] EMBL:AC005310 EMBL:BT001096 EMBL:BT001105 SPTR:Q8S8N5	4e-12
Ljwgs_007914.2	1.9.4.15	E2.7.1.- [EC:2.7.1.-] [COG:COG0515 COG1493]	lma:LmjF07.0900	serine/threonine kinase, putative [EC:2.7.1.-] [KO:K07198]	2e-42	YDR477w_1	COG0515	5e-38	CPK24_ARATH	ATP-binding;Kinase;Nucleotide-binding;Phosphorylation;Serine/threonine-proteinkinase;Transferase,CBL-interacting serine/threonine-protein kinase 24 (EC 2.7.1.37) (SNF1-related kinase 3.11) (SALT OVERLY SENSITIVE 2 protein).	8e-65	GO_ID:14803	TAIR|gene:2155232 SPTR:Q9LDI3 symbol:AT5G35410.1 [GO:0016301 "kinase activity" evidence=ISS] InterPro:IPR000719 InterPro:IPR002290 InterPro:IPR008271 Pfam:PF00069 Prosite:PS00108 InterPro:IPR004041 Prosite:PS00107 Pfam:PF03822 ProDom:PD000001 PROSITE:PS50011 SMART:SM00220 HSSP:P49137 PROSITE:PS50816 EMBL:AF237670 EMBL:AF395081 EMBL:AB025611 EMBL:AF262044 EMBL:AY099621 EMBL:BT002138 IntAct:Q9LDI3 …	4e-65
Ljwgs_007914.2	1.1.17.19	E2.7.1.- [EC:2.7.1.-] [COG:COG0515 COG1493]	lma:LmjF07.0900	serine/threonine kinase, putative [EC:2.7.1.-] [KO:K07198]	2e-42	YDR477w_1	COG0515	5e-38	CPK24_ARATH	ATP-binding;Kinase;Nucleotide-binding;Phosphorylation;Serine/threonine-proteinkinase;Transferase,CBL-interacting serine/threonine-protein kinase 24 (EC 2.7.1.37) (SNF1-related kinase 3.11) (SALT OVERLY SENSITIVE 2 protein).	8e-65	GO_ID:14803	TAIR|gene:2155232 SPTR:Q9LDI3 symbol:AT5G35410.1 [GO:0016301 "kinase activity" evidence=ISS] InterPro:IPR000719 InterPro:IPR002290 InterPro:IPR008271 Pfam:PF00069 Prosite:PS00108 InterPro:IPR004041 Prosite:PS00107 Pfam:PF03822 ProDom:PD000001 PROSITE:PS50011 SMART:SM00220 HSSP:P49137 PROSITE:PS50816 EMBL:AF237670 EMBL:AF395081 EMBL:AB025611 EMBL:AF262044 EMBL:AY099621 EMBL:BT002138 IntAct:Q9LDI3 …	4e-65
Ljwgs_007914.2	3.2.12.25	PRKAA, AMPK 5-AMP-activated protein kinase, catalytic alpha subunit [EC:2.7.1.-]	lma:LmjF07.0900	serine/threonine kinase, putative [EC:2.7.1.-] [KO:K07198]	2e-42	YDR477w_1	COG0515	5e-38	CPK24_ARATH	ATP-binding;Kinase;Nucleotide-binding;Phosphorylation;Serine/threonine-proteinkinase;Transferase,CBL-interacting serine/threonine-protein kinase 24 (EC 2.7.1.37) (SNF1-related kinase 3.11) (SALT OVERLY SENSITIVE 2 protein).	8e-65	GO_ID:14803	TAIR|gene:2155232 SPTR:Q9LDI3 symbol:AT5G35410.1 [GO:0016301 "kinase activity" evidence=ISS] InterPro:IPR000719 InterPro:IPR002290 InterPro:IPR008271 Pfam:PF00069 Prosite:PS00108 InterPro:IPR004041 Prosite:PS00107 Pfam:PF03822 ProDom:PD000001 PROSITE:PS50011 SMART:SM00220 HSSP:P49137 PROSITE:PS50816 EMBL:AF237670 EMBL:AF395081 EMBL:AB025611 EMBL:AF262044 EMBL:AY099621 EMBL:BT002138 IntAct:Q9LDI3 …	4e-65
Ljwgs_007914.2	3.2.11.36	PRKAA, AMPK 5-AMP-activated protein kinase, catalytic alpha subunit [EC:2.7.1.-]	lma:LmjF07.0900	serine/threonine kinase, putative [EC:2.7.1.-] [KO:K07198]	2e-42	YDR477w_1	COG0515	5e-38	CPK24_ARATH	ATP-binding;Kinase;Nucleotide-binding;Phosphorylation;Serine/threonine-proteinkinase;Transferase,CBL-interacting serine/threonine-protein kinase 24 (EC 2.7.1.37) (SNF1-related kinase 3.11) (SALT OVERLY SENSITIVE 2 protein).	8e-65	GO_ID:14803	TAIR|gene:2155232 SPTR:Q9LDI3 symbol:AT5G35410.1 [GO:0016301 "kinase activity" evidence=ISS] InterPro:IPR000719 InterPro:IPR002290 InterPro:IPR008271 Pfam:PF00069 Prosite:PS00108 InterPro:IPR004041 Prosite:PS00107 Pfam:PF03822 ProDom:PD000001 PROSITE:PS50011 SMART:SM00220 HSSP:P49137 PROSITE:PS50816 EMBL:AF237670 EMBL:AF395081 EMBL:AB025611 EMBL:AF262044 EMBL:AY099621 EMBL:BT002138 IntAct:Q9LDI3 …	4e-65
Ljwgs_007914.2	1.7.8.19	WAAY, rfaY lipopolysaccharide core biosynthesis protein RFAY [EC:2.7.-.-] [COG:COG0515]	lma:LmjF07.0900	serine/threonine kinase, putative [EC:2.7.1.-] [KO:K07198]	2e-42	YDR477w_1	COG0515	5e-38	CPK24_ARATH	ATP-binding;Kinase;Nucleotide-binding;Phosphorylation;Serine/threonine-proteinkinase;Transferase,CBL-interacting serine/threonine-protein kinase 24 (EC 2.7.1.37) (SNF1-related kinase 3.11) (SALT OVERLY SENSITIVE 2 protein).	8e-65	GO_ID:14803	TAIR|gene:2155232 SPTR:Q9LDI3 symbol:AT5G35410.1 [GO:0016301 "kinase activity" evidence=ISS] InterPro:IPR000719 InterPro:IPR002290 InterPro:IPR008271 Pfam:PF00069 Prosite:PS00108 InterPro:IPR004041 Prosite:PS00107 Pfam:PF03822 ProDom:PD000001 PROSITE:PS50011 SMART:SM00220 HSSP:P49137 PROSITE:PS50816 EMBL:AF237670 EMBL:AF395081 EMBL:AB025611 EMBL:AF262044 EMBL:AY099621 EMBL:BT002138 IntAct:Q9LDI3 …	4e-65
Ljwgs_007914.2	3.3.10.117	BMPR1 bone morphogenetic protein receptor, type I [EC:2.7.1.37]	lma:LmjF07.0900	serine/threonine kinase, putative [EC:2.7.1.-] [KO:K07198]	2e-42	YDR477w_1	COG0515	5e-38	CPK24_ARATH	ATP-binding;Kinase;Nucleotide-binding;Phosphorylation;Serine/threonine-proteinkinase;Transferase,CBL-interacting serine/threonine-protein kinase 24 (EC 2.7.1.37) (SNF1-related kinase 3.11) (SALT OVERLY SENSITIVE 2 protein).	8e-65	GO_ID:14803	TAIR|gene:2155232 SPTR:Q9LDI3 symbol:AT5G35410.1 [GO:0016301 "kinase activity" evidence=ISS] InterPro:IPR000719 InterPro:IPR002290 InterPro:IPR008271 Pfam:PF00069 Prosite:PS00108 InterPro:IPR004041 Prosite:PS00107 Pfam:PF03822 ProDom:PD000001 PROSITE:PS50011 SMART:SM00220 HSSP:P49137 PROSITE:PS50816 EMBL:AF237670 EMBL:AF395081 EMBL:AB025611 EMBL:AF262044 EMBL:AY099621 EMBL:BT002138 IntAct:Q9LDI3 …	4e-65
Ljwgs_007914.2	1.11.16.8	E2.7.1.- [EC:2.7.1.-] [COG:COG0515 COG1493]	lma:LmjF07.0900	serine/threonine kinase, putative [EC:2.7.1.-] [KO:K07198]	2e-42	YDR477w_1	COG0515	5e-38	CPK24_ARATH	ATP-binding;Kinase;Nucleotide-binding;Phosphorylation;Serine/threonine-proteinkinase;Transferase,CBL-interacting serine/threonine-protein kinase 24 (EC 2.7.1.37) (SNF1-related kinase 3.11) (SALT OVERLY SENSITIVE 2 protein).	8e-65	GO_ID:14803	TAIR|gene:2155232 SPTR:Q9LDI3 symbol:AT5G35410.1 [GO:0016301 "kinase activity" evidence=ISS] InterPro:IPR000719 InterPro:IPR002290 InterPro:IPR008271 Pfam:PF00069 Prosite:PS00108 InterPro:IPR004041 Prosite:PS00107 Pfam:PF03822 ProDom:PD000001 PROSITE:PS50011 SMART:SM00220 HSSP:P49137 PROSITE:PS50816 EMBL:AF237670 EMBL:AF395081 EMBL:AB025611 EMBL:AF262044 EMBL:AY099621 EMBL:BT002138 IntAct:Q9LDI3 …	4e-65
Ljwgs_007914.2	4.2.4	Cell cycle [CLASS:04110] [PATH:hsa04110] [COG:COG0515]	lma:LmjF07.0900	serine/threonine kinase, putative [EC:2.7.1.-] [KO:K07198]	2e-42	YDR477w_1	COG0515	5e-38	CPK24_ARATH	ATP-binding;Kinase;Nucleotide-binding;Phosphorylation;Serine/threonine-proteinkinase;Transferase,CBL-interacting serine/threonine-protein kinase 24 (EC 2.7.1.37) (SNF1-related kinase 3.11) (SALT OVERLY SENSITIVE 2 protein).	8e-65	GO_ID:14803	TAIR|gene:2155232 SPTR:Q9LDI3 symbol:AT5G35410.1 [GO:0016301 "kinase activity" evidence=ISS] InterPro:IPR000719 InterPro:IPR002290 InterPro:IPR008271 Pfam:PF00069 Prosite:PS00108 InterPro:IPR004041 Prosite:PS00107 Pfam:PF03822 ProDom:PD000001 PROSITE:PS50011 SMART:SM00220 HSSP:P49137 PROSITE:PS50816 EMBL:AF237670 EMBL:AF395081 EMBL:AB025611 EMBL:AF262044 EMBL:AY099621 EMBL:BT002138 IntAct:Q9LDI3 …	4e-65
Ljwgs_007914.2	3.2.2.1	Protein kinase [EC:2.7.1.37]	lma:LmjF07.0900	serine/threonine kinase, putative [EC:2.7.1.-] [KO:K07198]	2e-42	YDR477w_1	COG0515	5e-38	CPK24_ARATH	ATP-binding;Kinase;Nucleotide-binding;Phosphorylation;Serine/threonine-proteinkinase;Transferase,CBL-interacting serine/threonine-protein kinase 24 (EC 2.7.1.37) (SNF1-related kinase 3.11) (SALT OVERLY SENSITIVE 2 protein).	8e-65	GO_ID:14803	TAIR|gene:2155232 SPTR:Q9LDI3 symbol:AT5G35410.1 [GO:0016301 "kinase activity" evidence=ISS] InterPro:IPR000719 InterPro:IPR002290 InterPro:IPR008271 Pfam:PF00069 Prosite:PS00108 InterPro:IPR004041 Prosite:PS00107 Pfam:PF03822 ProDom:PD000001 PROSITE:PS50011 SMART:SM00220 HSSP:P49137 PROSITE:PS50816 EMBL:AF237670 EMBL:AF395081 EMBL:AB025611 EMBL:AF262044 EMBL:AY099621 EMBL:BT002138 IntAct:Q9LDI3 …	4e-65
Ljwgs_092569.1	99.2	Unclassified without homolog
chr2.CM0018.3.1	99.1.3.2.753	CNBP_RAT							CNBP_RAT	DNA-binding;Endoplasmicreticulum;Metal-binding;Repeat;Repressor;Transcription;Transcriptionregulation;Zinc;Zinc-finger,Cellular nucleic acid binding protein (CNBP) (Zinc finger protein 9).	6e-11	GO_ID:16034	MGI|MGI:88431 SPTR:P53996 symbol:Cnbp1 "cellular nucleic acid binding protein 1" [GO:0005634 "nucleus" evidence=IDA] [GO:0005829 "cytosol" evidence=IDA] [GO:0005783 "endoplasmic reticulum" evidence=IDA] [GO:0003700 "transcription factor activity" evidence=RCA] [GO:0008284 "positive regulation of cell proliferation" evidence=IDA] [GO:0006695 "cholesterol biosynthesis" evidence=RCA] [GO:0045944 "po…	3e-10
chr2.CM0018.3.1	99.1.4.2973	GO_ID:16034							CNBP_RAT	DNA-binding;Endoplasmicreticulum;Metal-binding;Repeat;Repressor;Transcription;Transcriptionregulation;Zinc;Zinc-finger,Cellular nucleic acid binding protein (CNBP) (Zinc finger protein 9).	6e-11	GO_ID:16034	MGI|MGI:88431 SPTR:P53996 symbol:Cnbp1 "cellular nucleic acid binding protein 1" [GO:0005634 "nucleus" evidence=IDA] [GO:0005829 "cytosol" evidence=IDA] [GO:0005783 "endoplasmic reticulum" evidence=IDA] [GO:0003700 "transcription factor activity" evidence=RCA] [GO:0008284 "positive regulation of cell proliferation" evidence=IDA] [GO:0006695 "cholesterol biosynthesis" evidence=RCA] [GO:0045944 "po…	3e-10
chr3.CM0602.43	99.2	Unclassified without homolog
Ljwgs_042237.1	1.2.3.4.2	PETC cytochrome b6-f complex iron-sulfur subunit [COG:COG0723] [GO:0009496]	ath:At4g03280	F4C21.21; cytochrome B6-F complex iron-sulfur subunit, chloroplast / Rieske iron-sulfur protein / plastoquinol-plastocyanin reductase (petC) [EC:1.10.99.1] [KO:K02636]	3e-21				UCRIA_PEA	2Fe-2S;Chloroplast;Electrontransport;Iron;Iron-sulfur;Membrane;Metal-binding;Oxidoreductase;Plastid;Thylakoid;Transitpeptide;Transmembrane;Transport,Cytochrome b6-f complex iron-sulfur subunit, chloroplast precursor (EC 1.10.99.1) (Rieske iron-sulfur protein) (Plastohydroquinone:plastocyanin oxidoreductase iron-sulfur protein) (ISP) (RISP).	1e-32	GO_ID:19445	TAIR|gene:2125536 SPTR:Q9ZR03 symbol:AT4G03280.1 [GO:0009535 "thylakoid membrane (sensu Viridiplantae)" evidence=TAS] [GO:0009775 "photosynthetic electron transport in cytochrome b6/f" evidence=TAS] InterPro:IPR005806 InterPro:IPR005805 Prosite:PS00200 Pfam:PF00355 GO:GO:0006810 PROSITE:PS00199 PRINTS:PR00162 GO:GO:0009507 EMBL:AL161496 EMBL:AC005275 EMBL:AF370566 EMBL:AJ243702 PIR:F85041 PIR:PA0…	5e-22
chr2.CM1150.42.1	2.4.3.9	E2.7.7.49 RNA-directed DNA polymerase [EC:2.7.7.49] [COG:COG3344] [GO:0003721 0003964]	cal:orf19.2669	rev product adjacent to gag/pol products [EC:2.7.7.49] [KO:K00986]	5e-20				COPIA_DROME	Alternativesplicing;Aspartylprotease;ATP-binding;Directproteinsequencing;Hydrolase;Metal-binding;Nucleotide-binding;Polymorphism;Polyprotein;Protease;Transposableelement;Zinc;Zinc-finger,Copia protein (Gag-int-pol protein) [Contains: Copia VLP protein; Copia protease (EC 3.4.23.-)].	6e-42	GO_ID:9534	TAIR|gene:2008108 SPTR:Q9C739 symbol:AT1G48710.1 [GO:0004803 "transposase activity" evidence=ISS] InterPro:IPR001878 InterPro:IPR001584 Pfam:PF00098 Pfam:PF00665 PRINTS:PR00939 SMART:SM00343 PROSITE:PS50158 EMBL:AC073555 SPTR:Q9C739	7e-54
CM0355.34	1.3.10.20	E3.1.3.75, PHOSPHO1 phosphoethanolamine/phosphocholine phosphatase [EC:3.1.3.75]	rno:287644	Phospho1_predicted; phosphatase, orphan 1 (predicted) [EC:3.1.3.75] [KO:K06124]	6e-20							GO_ID:34327	TAIR|gene:2134352 SPTR:Q9SU92 symbol:AT4G29530.1 [GO:0008372 "cellular component unknown" evidence=ND] [GO:0003824 "catalytic activity" evidence=ISS] InterPro:IPR006383 GO:GO:0008152 TIGRFAMs:TIGR01488 InterPro:IPR006384 TIGRFAMs:TIGR01489 EMBL:AL161575 EMBL:AL079344 EMBL:BT006155 EMBL:BT008523 PIR:T09916 Pfam:PF06888 SPTR:Q9SU92	7e-75
gi45407186	99.2	Unclassified without homolog
TM1445.18	99.1.4.643	GO_ID:45845										GO_ID:45845	TAIR|gene:2129974 SPTR:Q8RXC3 symbol:AT4G16050.1 [GO:0005554 "molecular function unknown" evidence=ND] [GO:0000004 "biological process unknown" evidence=ND] [GO:0008372 "cellular component unknown" evidence=ND] EMBL:AY081354 EMBL:AY128846 SPTR:Q8RXC3	3e-15
chr4.BM1698.6	99.1.4.3765	GO_ID:15446										GO_ID:15446	TAIR|gene:2028460 SPTR:Q9M9A3 symbol:AT1G49010.1 [GO:0003700 "transcription factor activity" evidence=ISS] [GO:0003677 "DNA binding" evidence=ISS] InterPro:IPR001005 Pfam:PF00249 InterPro:IPR012287 GO:GO:0005634 PROSITE:PS50090 SMART:SM00717 InterPro:IPR006447 TIGRFAMs:TIGR01557 EMBL:AC016041 EMBL:AY086906 EMBL:AY519528 PIR:F96527 SPTR:Q9M9A3	3e-60
Ljwgs_011865.2	1.10.7.9	E1.14.13.21 flavonoid 3-monooxygenase [EC:1.14.13.21] [GO:0016711]	ath:At5g07990	F13G24.190; cytochrome P450 75A5 / flavonoid 3-monooxygenase / flavonoid 3-hydroxylase (F3H) (F35H) (TT7) [EC:1.14.13.21] [KO:K05280]	1e-34	BH0579	COG2124	1e-12	C79A1_SORBI	Directproteinsequencing;Endoplasmicreticulum;Heme;Iron;Membrane;Metal-binding;Monooxygenase;NADP;Oxidoreductase;Transmembrane,Cytochrome P450 79A1 (EC 1.14.13.41) (Tyrosine N-monooxygenase) (Cytochrome P450Tyr).	5e-82	GO_ID:8154	TAIR|gene:3436965 SPTR:Q9SK00 symbol:AT2G22330.1 [GO:0019825 "oxygen binding" evidence=ISS] InterPro:IPR001128 Pfam:PF00067 InterPro:IPR002403 InterPro:IPR002401 PRINTS:PR00463 PRINTS:PR00385 PROSITE:PS00086 PRINTS:PR00465 EMBL:AC007168 EMBL:AC006592 PIR:D84611 SPTR:Q9SK00	1e-74
Ljwgs_011865.2	1.11.14.4	E1.14.-.- [EC:1.14.-.-] [COG:COG2124]	ath:At5g07990	F13G24.190; cytochrome P450 75A5 / flavonoid 3-monooxygenase / flavonoid 3-hydroxylase (F3H) (F35H) (TT7) [EC:1.14.13.21] [KO:K05280]	1e-34	BH0579	COG2124	1e-12	C79A1_SORBI	Directproteinsequencing;Endoplasmicreticulum;Heme;Iron;Membrane;Metal-binding;Monooxygenase;NADP;Oxidoreductase;Transmembrane,Cytochrome P450 79A1 (EC 1.14.13.41) (Tyrosine N-monooxygenase) (Cytochrome P450Tyr).	5e-82	GO_ID:8154	TAIR|gene:3436965 SPTR:Q9SK00 symbol:AT2G22330.1 [GO:0019825 "oxygen binding" evidence=ISS] InterPro:IPR001128 Pfam:PF00067 InterPro:IPR002403 InterPro:IPR002401 PRINTS:PR00463 PRINTS:PR00385 PROSITE:PS00086 PRINTS:PR00465 EMBL:AC007168 EMBL:AC006592 PIR:D84611 SPTR:Q9SK00	1e-74
Ljwgs_011865.2	1.10.3.12	E1.14.-.- [EC:1.14.-.-] [COG:COG2124]	ath:At5g07990	F13G24.190; cytochrome P450 75A5 / flavonoid 3-monooxygenase / flavonoid 3-hydroxylase (F3H) (F35H) (TT7) [EC:1.14.13.21] [KO:K05280]	1e-34	BH0579	COG2124	1e-12	C79A1_SORBI	Directproteinsequencing;Endoplasmicreticulum;Heme;Iron;Membrane;Metal-binding;Monooxygenase;NADP;Oxidoreductase;Transmembrane,Cytochrome P450 79A1 (EC 1.14.13.41) (Tyrosine N-monooxygenase) (Cytochrome P450Tyr).	5e-82	GO_ID:8154	TAIR|gene:3436965 SPTR:Q9SK00 symbol:AT2G22330.1 [GO:0019825 "oxygen binding" evidence=ISS] InterPro:IPR001128 Pfam:PF00067 InterPro:IPR002403 InterPro:IPR002401 PRINTS:PR00463 PRINTS:PR00385 PROSITE:PS00086 PRINTS:PR00465 EMBL:AC007168 EMBL:AC006592 PIR:D84611 SPTR:Q9SK00	1e-74
Ljwgs_011865.2	1.10.6.12	E1.14.-.- [EC:1.14.-.-] [COG:COG2124]	ath:At5g07990	F13G24.190; cytochrome P450 75A5 / flavonoid 3-monooxygenase / flavonoid 3-hydroxylase (F3H) (F35H) (TT7) [EC:1.14.13.21] [KO:K05280]	1e-34	BH0579	COG2124	1e-12	C79A1_SORBI	Directproteinsequencing;Endoplasmicreticulum;Heme;Iron;Membrane;Metal-binding;Monooxygenase;NADP;Oxidoreductase;Transmembrane,Cytochrome P450 79A1 (EC 1.14.13.41) (Tyrosine N-monooxygenase) (Cytochrome P450Tyr).	5e-82	GO_ID:8154	TAIR|gene:3436965 SPTR:Q9SK00 symbol:AT2G22330.1 [GO:0019825 "oxygen binding" evidence=ISS] InterPro:IPR001128 Pfam:PF00067 InterPro:IPR002403 InterPro:IPR002401 PRINTS:PR00463 PRINTS:PR00385 PROSITE:PS00086 PRINTS:PR00465 EMBL:AC007168 EMBL:AC006592 PIR:D84611 SPTR:Q9SK00	1e-74
Ljwgs_011865.2	1.3.3.23	E1.14.14.1 unspecific monooxygenase [EC:1.14.14.1] [COG:COG2124] [GO:0050381]	ath:At5g07990	F13G24.190; cytochrome P450 75A5 / flavonoid 3-monooxygenase / flavonoid 3-hydroxylase (F3H) (F35H) (TT7) [EC:1.14.13.21] [KO:K05280]	1e-34	BH0579	COG2124	1e-12	C79A1_SORBI	Directproteinsequencing;Endoplasmicreticulum;Heme;Iron;Membrane;Metal-binding;Monooxygenase;NADP;Oxidoreductase;Transmembrane,Cytochrome P450 79A1 (EC 1.14.13.41) (Tyrosine N-monooxygenase) (Cytochrome P450Tyr).	5e-82	GO_ID:8154	TAIR|gene:3436965 SPTR:Q9SK00 symbol:AT2G22330.1 [GO:0019825 "oxygen binding" evidence=ISS] InterPro:IPR001128 Pfam:PF00067 InterPro:IPR002403 InterPro:IPR002401 PRINTS:PR00463 PRINTS:PR00385 PROSITE:PS00086 PRINTS:PR00465 EMBL:AC007168 EMBL:AC006592 PIR:D84611 SPTR:Q9SK00	1e-74
Ljwgs_011865.2	1.5.14.29	E1.14.14.1 unspecific monooxygenase [EC:1.14.14.1] [COG:COG2124] [GO:0050381]	ath:At5g07990	F13G24.190; cytochrome P450 75A5 / flavonoid 3-monooxygenase / flavonoid 3-hydroxylase (F3H) (F35H) (TT7) [EC:1.14.13.21] [KO:K05280]	1e-34	BH0579	COG2124	1e-12	C79A1_SORBI	Directproteinsequencing;Endoplasmicreticulum;Heme;Iron;Membrane;Metal-binding;Monooxygenase;NADP;Oxidoreductase;Transmembrane,Cytochrome P450 79A1 (EC 1.14.13.41) (Tyrosine N-monooxygenase) (Cytochrome P450Tyr).	5e-82	GO_ID:8154	TAIR|gene:3436965 SPTR:Q9SK00 symbol:AT2G22330.1 [GO:0019825 "oxygen binding" evidence=ISS] InterPro:IPR001128 Pfam:PF00067 InterPro:IPR002403 InterPro:IPR002401 PRINTS:PR00463 PRINTS:PR00385 PROSITE:PS00086 PRINTS:PR00465 EMBL:AC007168 EMBL:AC006592 PIR:D84611 SPTR:Q9SK00	1e-74
Ljwgs_011865.2	1.1.7.13	E1.14.-.- [EC:1.14.-.-] [COG:COG2124]	ath:At5g07990	F13G24.190; cytochrome P450 75A5 / flavonoid 3-monooxygenase / flavonoid 3-hydroxylase (F3H) (F35H) (TT7) [EC:1.14.13.21] [KO:K05280]	1e-34	BH0579	COG2124	1e-12	C79A1_SORBI	Directproteinsequencing;Endoplasmicreticulum;Heme;Iron;Membrane;Metal-binding;Monooxygenase;NADP;Oxidoreductase;Transmembrane,Cytochrome P450 79A1 (EC 1.14.13.41) (Tyrosine N-monooxygenase) (Cytochrome P450Tyr).	5e-82	GO_ID:8154	TAIR|gene:3436965 SPTR:Q9SK00 symbol:AT2G22330.1 [GO:0019825 "oxygen binding" evidence=ISS] InterPro:IPR001128 Pfam:PF00067 InterPro:IPR002403 InterPro:IPR002401 PRINTS:PR00463 PRINTS:PR00385 PROSITE:PS00086 PRINTS:PR00465 EMBL:AC007168 EMBL:AC006592 PIR:D84611 SPTR:Q9SK00	1e-74
Ljwgs_011865.2	1.11.4.6	E1.14.-.- [EC:1.14.-.-] [COG:COG2124]	ath:At5g07990	F13G24.190; cytochrome P450 75A5 / flavonoid 3-monooxygenase / flavonoid 3-hydroxylase (F3H) (F35H) (TT7) [EC:1.14.13.21] [KO:K05280]	1e-34	BH0579	COG2124	1e-12	C79A1_SORBI	Directproteinsequencing;Endoplasmicreticulum;Heme;Iron;Membrane;Metal-binding;Monooxygenase;NADP;Oxidoreductase;Transmembrane,Cytochrome P450 79A1 (EC 1.14.13.41) (Tyrosine N-monooxygenase) (Cytochrome P450Tyr).	5e-82	GO_ID:8154	TAIR|gene:3436965 SPTR:Q9SK00 symbol:AT2G22330.1 [GO:0019825 "oxygen binding" evidence=ISS] InterPro:IPR001128 Pfam:PF00067 InterPro:IPR002403 InterPro:IPR002401 PRINTS:PR00463 PRINTS:PR00385 PROSITE:PS00086 PRINTS:PR00465 EMBL:AC007168 EMBL:AC006592 PIR:D84611 SPTR:Q9SK00	1e-74
Ljwgs_011865.2	1.11.4.2	E1.14.14.1 unspecific monooxygenase [EC:1.14.14.1] [COG:COG2124] [GO:0050381]	ath:At5g07990	F13G24.190; cytochrome P450 75A5 / flavonoid 3-monooxygenase / flavonoid 3-hydroxylase (F3H) (F35H) (TT7) [EC:1.14.13.21] [KO:K05280]	1e-34	BH0579	COG2124	1e-12	C79A1_SORBI	Directproteinsequencing;Endoplasmicreticulum;Heme;Iron;Membrane;Metal-binding;Monooxygenase;NADP;Oxidoreductase;Transmembrane,Cytochrome P450 79A1 (EC 1.14.13.41) (Tyrosine N-monooxygenase) (Cytochrome P450Tyr).	5e-82	GO_ID:8154	TAIR|gene:3436965 SPTR:Q9SK00 symbol:AT2G22330.1 [GO:0019825 "oxygen binding" evidence=ISS] InterPro:IPR001128 Pfam:PF00067 InterPro:IPR002403 InterPro:IPR002401 PRINTS:PR00463 PRINTS:PR00385 PROSITE:PS00086 PRINTS:PR00465 EMBL:AC007168 EMBL:AC006592 PIR:D84611 SPTR:Q9SK00	1e-74
Ljwgs_108270.1	99.2	Unclassified without homolog
chr3.TM0585.18	99.2	Unclassified without homolog
Ljwgs_030985.1	99.1.4.710	GO_ID:36915										GO_ID:36915	TAIR|gene:2196592 SPTR:Q9M9E1 symbol:PDR12 "PLEIOTROPIC DRUG RESISTANCE 12" [GO:0042626 "ATPase activity, coupled to transmembrane movement of substances" evidence=ISS] [GO:0005886 "plasma membrane" evidence=IDA] [GO:0015692 "lead ion transport" evidence=IMP] InterPro:IPR003593 InterPro:IPR003439 Pfam:PF00005 InterPro:IPR000412 Pfam:PF01061 SMART:SM00382 ProDom:PD000006 PROSITE:PS50893 EMBL:AC013…	1e-83
Ljwgs_067741.2	1.3.10.37	E3.1.4.46, glpQ glycerophosphoryl diester phosphodiesterase [EC:3.1.4.46] [COG:COG0584] [GO:0008889]										GO_ID:30285	TAIR|gene:2078602 SPTR:Q9SGA2 symbol:AT3G02040.1 [GO:0006071 "glycerol metabolism" evidence=ISS] [GO:0008889 "glycerophosphodiester phosphodiesterase activity" evidence=ISS] Pfam:PF03009 InterPro:IPR004129 EMBL:AC011664 EMBL:AY072127 EMBL:AY114073 SPTR:Q9SGA2	4e-20
Ljwgs_026346.1.1	99.1.3.2.2482	UN93L_ARATH							UN93L_ARATH	Alternativesplicing;Membrane;Transmembrane,UNC93-like protein.	5e-12
Ljwgs_029806.1	2.4.3.9	E2.7.7.49 RNA-directed DNA polymerase [EC:2.7.7.49] [COG:COG3344] [GO:0003721 0003964]										GO_ID:38991	TAIR|gene:2055850 SPTR:O82276 symbol:AT2G31080.1 [GO:0003964 "RNA-directed DNA polymerase activity" evidence=ISS] InterPro:IPR005135 InterPro:IPR002156 InterPro:IPR000477 Pfam:PF03372 Pfam:PF00078 PROSITE:PS50879 EMBL:AC005311 PIR:C84716 SPTR:O82276	6e-17
Ljwgs_046810.1	99.1.3.2.3156	SMP2_YEAST							SMP2_YEAST	Completeproteome,SMP2 protein.	9e-11	GO_ID:13630	TAIR|gene:2160035 SPTR:Q9FMN2 symbol:AT5G42870.1 [GO:0000004 "biological process unknown" evidence=ND] InterPro:IPR007651 Pfam:PF04571 EMBL:AB008264 SPTR:Q9FMN2	3e-23
Ljwgs_046810.1	99.1.4.5920	GO_ID:13630							SMP2_YEAST	Completeproteome,SMP2 protein.	9e-11	GO_ID:13630	TAIR|gene:2160035 SPTR:Q9FMN2 symbol:AT5G42870.1 [GO:0000004 "biological process unknown" evidence=ND] InterPro:IPR007651 Pfam:PF04571 EMBL:AB008264 SPTR:Q9FMN2	3e-23
TM1762.12	2.4.3.152	K07497 putative transposase [COG:COG2801]	spo:SPAC9.04	retrotransposable element tf2 155 kd protein [KO:K07497]	3e-48	VNG0255C	COG0328	6e-12	YL52_CAEEL	Alternativesplicing;Aspartylprotease;Completeproteome;Hydrolase;Hypotheticalprotein;Metal-binding;Nucleotidyltransferase;Protease;RNA-directedDNApolymerase;Transferase;Zinc;Zinc-finger,Hypothetical protein F44E2.2 in chromosome III.	1e-58	GO_ID:20071	TAIR|gene:2034417 SPTR:Q9LMV1 symbol:AT1G20390.1 [GO:0003677 "DNA binding" evidence=ISS] [GO:0006310 "DNA recombination" evidence=ISS] InterPro:IPR002156 InterPro:IPR001584 InterPro:IPR000477 InterPro:IPR005162 Pfam:PF00665 Pfam:PF00075 Pfam:PF00078 PROSITE:PS50879 Pfam:PF03732 EMBL:AC027665 PIR:H86337 SPTR:Q9LMV1	0
TM1762.12	2.4.3.33.1	E3.1.26.4A, rnhA ribonuclease HI [COG:COG0328]	spo:SPAC9.04	retrotransposable element tf2 155 kd protein [KO:K07497]	3e-48	VNG0255C	COG0328	6e-12	YL52_CAEEL	Alternativesplicing;Aspartylprotease;Completeproteome;Hydrolase;Hypotheticalprotein;Metal-binding;Nucleotidyltransferase;Protease;RNA-directedDNApolymerase;Transferase;Zinc;Zinc-finger,Hypothetical protein F44E2.2 in chromosome III.	1e-58	GO_ID:20071	TAIR|gene:2034417 SPTR:Q9LMV1 symbol:AT1G20390.1 [GO:0003677 "DNA binding" evidence=ISS] [GO:0006310 "DNA recombination" evidence=ISS] InterPro:IPR002156 InterPro:IPR001584 InterPro:IPR000477 InterPro:IPR005162 Pfam:PF00665 Pfam:PF00075 Pfam:PF00078 PROSITE:PS50879 Pfam:PF03732 EMBL:AC027665 PIR:H86337 SPTR:Q9LMV1	0
Ljwgs_105873.1	99.2	Unclassified without homolog
chr2.TM0871.8	2.4.3.152	K07497 putative transposase [COG:COG2801]	sce:YIL082W-A	hypothetical protein [KO:K07497]	5e-78				POL2_DROME	Aspartylprotease;Endonuclease;Hydrolase;Nuclease;Nucleotidyltransferase;Polyprotein;Protease;RNA-directedDNApolymerase;Transferase;Transposableelement,Retrovirus-related Pol polyprotein from transposon 297 [Contains: Protease (EC 3.4.23.-); Reverse transcriptase (EC 2.7.7.49); Endonuclease].	2e-89	GO_ID:39222	TAIR|gene:3700592 SPTR:Q9LHM4 symbol:AT3G11970.1 [GO:0003964 "RNA-directed DNA polymerase activity" evidence=ISS] InterPro:IPR000953 Pfam:PF00385 InterPro:IPR001584 InterPro:IPR000477 InterPro:IPR001969 InterPro:IPR005162 Pfam:PF00665 Pfam:PF00078 GO:GO:0005634 GO:GO:0000785 SMART:SM00298 PROSITE:PS50013 PROSITE:PS00141 Pfam:PF03732 EMBL:AP002040 EMBL:AC069473 SPTR:Q9LHM4	2e-143
chr2.TM0871.8	2.4.3.9	E2.7.7.49 RNA-directed DNA polymerase [EC:2.7.7.49] [COG:COG3344] [GO:0003721 0003964]	sce:YIL082W-A	hypothetical protein [KO:K07497]	5e-78				POL2_DROME	Aspartylprotease;Endonuclease;Hydrolase;Nuclease;Nucleotidyltransferase;Polyprotein;Protease;RNA-directedDNApolymerase;Transferase;Transposableelement,Retrovirus-related Pol polyprotein from transposon 297 [Contains: Protease (EC 3.4.23.-); Reverse transcriptase (EC 2.7.7.49); Endonuclease].	2e-89	GO_ID:39222	TAIR|gene:3700592 SPTR:Q9LHM4 symbol:AT3G11970.1 [GO:0003964 "RNA-directed DNA polymerase activity" evidence=ISS] InterPro:IPR000953 Pfam:PF00385 InterPro:IPR001584 InterPro:IPR000477 InterPro:IPR001969 InterPro:IPR005162 Pfam:PF00665 Pfam:PF00078 GO:GO:0005634 GO:GO:0000785 SMART:SM00298 PROSITE:PS50013 PROSITE:PS00141 Pfam:PF03732 EMBL:AP002040 EMBL:AC069473 SPTR:Q9LHM4	2e-143
gi45352429	99.2	Unclassified without homolog
Ljwgs_034294.1	99.2	Unclassified without homolog
Ljwgs_035735.1	99.1.4.37	GO_ID:52783										GO_ID:52783	TAIR|gene:2206444 SPTR:Q9SAJ8 symbol:AT1G79510.1 [GO:0005554 "molecular function unknown" evidence=ND] [GO:0000004 "biological process unknown" evidence=ND] EMBL:AC007202 EMBL:AY063091 EMBL:AY086169 EMBL:AF348584 EMBL:AF370304 PIR:D96826 SPTR:Q9SAJ8	4e-68
Ljwgs_026930.1	2.2.2.1.28	eIF-3X translation initiation factor eIF-3 subunit P135	dme:CG8443-PA	CG8443; CG8443 gene product from transcript CG8443-RA [KO:K03255]	2e-16				IF3X_DICDI	Initiationfactor;Proteinbiosynthesis,Putative eukaryotic translation initiation factor 3 subunit (eIF-3).	1e-13
chr5.CM0357.67	99.1.4.493	GO_ID:13614							ELI_PEA	Chloroplast;Membrane;Multigenefamily;Plastid;Transitpeptide;Transmembrane,Early light-induced protein, chloroplast precursor (ELIP).	4e-54	GO_ID:13614	TAIR|gene:2094353 SPTR:P93735 symbol:AT3G22840 [GO:0016168 "chlorophyll binding" evidence=ISS] EMBL:AB022223 EMBL:U89014 EMBL:AY057560 EMBL:AY075672 EMBL:AY085317 EMBL:AY097423 SPTR:P93735	2e-47
chr5.CM0357.67	99.1.3.2.2518	ELI_PEA							ELI_PEA	Chloroplast;Membrane;Multigenefamily;Plastid;Transitpeptide;Transmembrane,Early light-induced protein, chloroplast precursor (ELIP).	4e-54	GO_ID:13614	TAIR|gene:2094353 SPTR:P93735 symbol:AT3G22840 [GO:0016168 "chlorophyll binding" evidence=ISS] EMBL:AB022223 EMBL:U89014 EMBL:AY057560 EMBL:AY075672 EMBL:AY085317 EMBL:AY097423 SPTR:P93735	2e-47
Ljwgs_015355.1	1.3.10.36.3	LYPLA3 lysophospholipase III	mmu:192654	Lypla3; lysophospholipase 3 [EC:3.1.1.5] [KO:K06129]	8e-61				LYPA3_MOUSE	Acyltransferase;Fattyacidmetabolism;Glycoprotein;Hydrolase;Lipidmetabolism;Lysosome;Signal;Transferase,1-O-acylceramide synthase precursor (EC 2.3.1.-) (ACS) (Lysosomal phospholipase A2) (Lysophospholipase 3) (LCAT-like lysophospholipase) (LLPL).	4e-61	GO_ID:482	TAIR|gene:2015923 SPTR:Q9FZI8 symbol:AT1G27480.1 [GO:0004607 "phosphatidylcholine-sterol O-acyltransferase activity" evidence=ISS] [GO:0006629 "lipid metabolism" evidence=ISS] InterPro:IPR000379 InterPro:IPR003386 Pfam:PF02450 InterPro:IPR000859 EMBL:AC004557 EMBL:AY087433 EMBL:AF367326 EMBL:AF301377 EMBL:AY133614 EMBL:AY443040 EMBL:AF301376 SPTR:Q9FZI8	6e-142
Ljwgs_015355.1	1.3.10.33	E2.3.1.43, lcat lecithin-cholesterol acyltransferase [EC:2.3.1.43] [GO:0004607]	mmu:192654	Lypla3; lysophospholipase 3 [EC:3.1.1.5] [KO:K06129]	8e-61				LYPA3_MOUSE	Acyltransferase;Fattyacidmetabolism;Glycoprotein;Hydrolase;Lipidmetabolism;Lysosome;Signal;Transferase,1-O-acylceramide synthase precursor (EC 2.3.1.-) (ACS) (Lysosomal phospholipase A2) (Lysophospholipase 3) (LCAT-like lysophospholipase) (LLPL).	4e-61	GO_ID:482	TAIR|gene:2015923 SPTR:Q9FZI8 symbol:AT1G27480.1 [GO:0004607 "phosphatidylcholine-sterol O-acyltransferase activity" evidence=ISS] [GO:0006629 "lipid metabolism" evidence=ISS] InterPro:IPR000379 InterPro:IPR003386 Pfam:PF02450 InterPro:IPR000859 EMBL:AC004557 EMBL:AY087433 EMBL:AF367326 EMBL:AF301377 EMBL:AY133614 EMBL:AY443040 EMBL:AF301376 SPTR:Q9FZI8	6e-142
Ljwgs_047747.1	2.4.3.9	E2.7.7.49 RNA-directed DNA polymerase [EC:2.7.7.49] [COG:COG3344] [GO:0003721 0003964]							POLX_TOBAC	Aspartylprotease;Endonuclease;Hydrolase;Metal-binding;Nuclease;Nucleotidyltransferase;Polyprotein;Protease;RNA-directedDNApolymerase;Transferase;Transposableelement;Zinc;Zinc-finger,Retrovirus-related Pol polyprotein from transposon TNT 1-94 [Contains: Protease (EC 3.4.23.-); Reverse transcriptase (EC 2.7.7.49); Endonuclease].	1e-19	GO_ID:47296	TAIR|gene:2826782 SPTR:Q9SXB2 symbol:AT1G11265.1 [GO:0004803 "transposase activity" evidence=ISS] InterPro:IPR001878 InterPro:IPR001584 Pfam:PF00098 Pfam:PF00665 PRINTS:PR00939 SMART:SM00343 PROSITE:PS50158 EMBL:AC007259 PIR:F86246 SPTR:Q9SXB2	2e-39
Ljwgs_118676.1	1.2.3.1.14	PSBO photosystem II PsbO protein	ath:At3g50820	F18B3.100; oxygen-evolving enhancer protein, chloroplast, putative / 33 kDa subunit of oxygen evolving system of photosystem II, putative (PSBO2) [KO:K02716]	7e-38				PSBO_PEA	Chloroplast;Manganese;Membrane;Photosynthesis;PhotosystemII;Plastid;Thylakoid;Transitpeptide,Oxygen-evolving enhancer protein 1, chloroplast precursor (OEE1) (33 kDa subunit of oxygen evolving system of photosystem II) (OEC 33 kDa subunit) (33 kDa thylakoid membrane protein).	2e-41
chr4.CM0429.34	1.2.7.74.7	NRFG formate-dependent nitrite reductase complex NrfG subunit [COG:COG0457]				MTH83	COG0457	8e-17	MBB1_CHLRE	Chloroplast;mRNAprocessing;Plastid;Repeat;TPRrepeat;Transitpeptide,PsbB mRNA maturation factor Mbb1, chloroplast precursor.	2e-73	GO_ID:13567	UNIPROT|Q9BZJ0 SPTR:Q9BZJ0 symbol:CRNL1_HUMAN "Splice Isoform 1 of Crooked neck-like protein 1" [GO:0005554 "molecular function unknown" evidence=ND] [GO:0000245 "spliceosome assembly" evidence=TAS] [GO:0005634 "nucleus" evidence=NAS] InterPro:IPR003107 EMBL:AF318303 GO:GO:0005634 InterPro:IPR008941 Pfam:PF02184 InterPro:IPR008940 EMBL:AL035454 EMBL:AF255443 EMBL:AF318302 EMBL:AF318304 EMBL:AF318…	1e-12
chr4.CM0429.34	1.2.7.46	CCMH cytochrome c-type biogenesis protein CcmH [COG:COG0457 COG3088]				MTH83	COG0457	8e-17	MBB1_CHLRE	Chloroplast;mRNAprocessing;Plastid;Repeat;TPRrepeat;Transitpeptide,PsbB mRNA maturation factor Mbb1, chloroplast precursor.	2e-73	GO_ID:13567	UNIPROT|Q9BZJ0 SPTR:Q9BZJ0 symbol:CRNL1_HUMAN "Splice Isoform 1 of Crooked neck-like protein 1" [GO:0005554 "molecular function unknown" evidence=ND] [GO:0000245 "spliceosome assembly" evidence=TAS] [GO:0005634 "nucleus" evidence=NAS] InterPro:IPR003107 EMBL:AF318303 GO:GO:0005634 InterPro:IPR008941 Pfam:PF02184 InterPro:IPR008940 EMBL:AL035454 EMBL:AF255443 EMBL:AF318302 EMBL:AF318304 EMBL:AF318…	1e-12
chr2.CM0608.6	1.1.1.11	E5.4.2.1, gpm phosphoglycerate mutase [EC:5.4.2.1] [COG:COG0406 COG0588 COG0696] [GO:0004619]	pcu:pc0161	pgmA; putative phosphoglycerate mutase [EC:5.4.2.1] [KO:K01834]	5e-70	CPn0863	COG0588	5e-56	GPMA_PARUW	Completeproteome;Glycolysis;Isomerase,2,3-bisphosphoglycerate-dependent phosphoglycerate mutase (EC 5.4.2.1) (Phosphoglyceromutase) (PGAM) (BPG-dependent PGAM) (dPGM).	3e-70	GO_ID:43040	TAIR|gene:2015020 SPTR:Q9LM13 symbol:AT1G22170.1 [GO:0003824 "catalytic activity" evidence=ISS] [GO:0008152 "metabolism" evidence=ISS] InterPro:IPR001345 InterPro:IPR005952 Pfam:PF00300 GO:GO:0008152 GO:GO:0006096 PROSITE:PS00175 HSSP:P00950 TIGRFAMs:TIGR01258 EMBL:AC073942 EMBL:BT020337 PIR:C86354 SPTR:Q9LM13	2e-112
Ljwgs_108628.1	2.4.3.9	E2.7.7.49 RNA-directed DNA polymerase [EC:2.7.7.49] [COG:COG3344] [GO:0003721 0003964]							POLX_TOBAC	Aspartylprotease;Endonuclease;Hydrolase;Metal-binding;Nuclease;Nucleotidyltransferase;Polyprotein;Protease;RNA-directedDNApolymerase;Transferase;Transposableelement;Zinc;Zinc-finger,Retrovirus-related Pol polyprotein from transposon TNT 1-94 [Contains: Protease (EC 3.4.23.-); Reverse transcriptase (EC 2.7.7.49); Endonuclease].	3e-42	GO_ID:47296	TAIR|gene:2826782 SPTR:Q9SXB2 symbol:AT1G11265.1 [GO:0004803 "transposase activity" evidence=ISS] InterPro:IPR001878 InterPro:IPR001584 Pfam:PF00098 Pfam:PF00665 PRINTS:PR00939 SMART:SM00343 PROSITE:PS50158 EMBL:AC007259 PIR:F86246 SPTR:Q9SXB2	3e-56
chr2.CM0323.23	1.2.3.1.14	PSBO photosystem II PsbO protein	ath:At3g50820	F18B3.100; oxygen-evolving enhancer protein, chloroplast, putative / 33 kDa subunit of oxygen evolving system of photosystem II, putative (PSBO2) [KO:K02716]	5e-142				PSBO_PEA	Chloroplast;Manganese;Membrane;Photosynthesis;PhotosystemII;Plastid;Thylakoid;Transitpeptide,Oxygen-evolving enhancer protein 1, chloroplast precursor (OEE1) (33 kDa subunit of oxygen evolving system of photosystem II) (OEC 33 kDa subunit) (33 kDa thylakoid membrane protein).	3e-153
Ljwgs_114066.1	99.2	Unclassified without homolog
chr5.CM0788.6	2.4.3.9	E2.7.7.49 RNA-directed DNA polymerase [EC:2.7.7.49] [COG:COG3344] [GO:0003721 0003964]	cal:orf19.2669	rev product adjacent to gag/pol products [EC:2.7.7.49] [KO:K00986]	5e-60				POLX_TOBAC	Aspartylprotease;Endonuclease;Hydrolase;Metal-binding;Nuclease;Nucleotidyltransferase;Polyprotein;Protease;RNA-directedDNApolymerase;Transferase;Transposableelement;Zinc;Zinc-finger,Retrovirus-related Pol polyprotein from transposon TNT 1-94 [Contains: Protease (EC 3.4.23.-); Reverse transcriptase (EC 2.7.7.49); Endonuclease].	4e-125	GO_ID:47296	TAIR|gene:2826782 SPTR:Q9SXB2 symbol:AT1G11265.1 [GO:0004803 "transposase activity" evidence=ISS] InterPro:IPR001878 InterPro:IPR001584 Pfam:PF00098 Pfam:PF00665 PRINTS:PR00939 SMART:SM00343 PROSITE:PS50158 EMBL:AC007259 PIR:F86246 SPTR:Q9SXB2	6e-170
Ljwgs_051864.1	99.2	Unclassified without homolog
chr1.CM0101.19	99.2	Unclassified without homolog
Ljwgs_005585.1	99.1.4.8890	GO_ID:12748										GO_ID:12748	TAIR|gene:2096113 SPTR:Q8W591 symbol:AT3G62570.1 [GO:0006457 "protein folding" evidence=ISS] Pfam:PF00226 InterPro:IPR001623 InterPro:IPR011990 InterPro:IPR001440 Pfam:PF00515 GO:GO:0016020 SMART:SM00271 PROSITE:PS50005 PROSITE:PS50293 GO:GO:0005488 GO:GO:0015979 GO:GO:0009579 EMBL:AF419555 EMBL:BT002307 SPTR:Q8W591	8e-25
Ljwgs_056101.2	99.2	Unclassified without homolog
Ljwgs_062753.2	99.1.4.3011	GO_ID:5332										GO_ID:5332	TAIR|gene:2007754 SPTR:Q9SX62 symbol:AT1G48280.1 [GO:0000004 "biological process unknown" evidence=ND] EMBL:AC007932 PIR:G96522 SPTR:Q9SX62	4e-21
chr4.CM0265.2	99.2	Unclassified without homolog
chr1.CM0289.13	2.4.3.9	E2.7.7.49 RNA-directed DNA polymerase [EC:2.7.7.49] [COG:COG3344] [GO:0003721 0003964]	cal:orf19.2669	rev product adjacent to gag/pol products [EC:2.7.7.49] [KO:K00986]	2e-17				POLX_TOBAC	Aspartylprotease;Endonuclease;Hydrolase;Metal-binding;Nuclease;Nucleotidyltransferase;Polyprotein;Protease;RNA-directedDNApolymerase;Transferase;Transposableelement;Zinc;Zinc-finger,Retrovirus-related Pol polyprotein from transposon TNT 1-94 [Contains: Protease (EC 3.4.23.-); Reverse transcriptase (EC 2.7.7.49); Endonuclease].	5e-37	GO_ID:47296	TAIR|gene:2826782 SPTR:Q9SXB2 symbol:AT1G11265.1 [GO:0004803 "transposase activity" evidence=ISS] InterPro:IPR001878 InterPro:IPR001584 Pfam:PF00098 Pfam:PF00665 PRINTS:PR00939 SMART:SM00343 PROSITE:PS50158 EMBL:AC007259 PIR:F86246 SPTR:Q9SXB2	1e-50
chr4.CM0194.22	1.2.3.1.14	PSBO photosystem II PsbO protein	ath:At3g50820	F18B3.100; oxygen-evolving enhancer protein, chloroplast, putative / 33 kDa subunit of oxygen evolving system of photosystem II, putative (PSBO2) [KO:K02716]	5e-144				PSBO_PEA	Chloroplast;Manganese;Membrane;Photosynthesis;PhotosystemII;Plastid;Thylakoid;Transitpeptide,Oxygen-evolving enhancer protein 1, chloroplast precursor (OEE1) (33 kDa subunit of oxygen evolving system of photosystem II) (OEC 33 kDa subunit) (33 kDa thylakoid membrane protein).	4e-162
CM0355.30	1.3.10.20	E3.1.3.75, PHOSPHO1 phosphoethanolamine/phosphocholine phosphatase [EC:3.1.3.75]	rno:287644	Phospho1_predicted; phosphatase, orphan 1 (predicted) [EC:3.1.3.75] [KO:K06124]	4e-22							GO_ID:34327	TAIR|gene:2134352 SPTR:Q9SU92 symbol:AT4G29530.1 [GO:0008372 "cellular component unknown" evidence=ND] [GO:0003824 "catalytic activity" evidence=ISS] InterPro:IPR006383 GO:GO:0008152 TIGRFAMs:TIGR01488 InterPro:IPR006384 TIGRFAMs:TIGR01489 EMBL:AL161575 EMBL:AL079344 EMBL:BT006155 EMBL:BT008523 PIR:T09916 Pfam:PF06888 SPTR:Q9SU92	9e-75
chr3.CM0208.44	99.1.4.1667	GO_ID:7025										GO_ID:7025	TAIR|gene:2044344 SPTR:P92973 symbol:AT2G46830.1 [GO:0003700 "transcription factor activity" evidence=ISS] InterPro:IPR001005 Pfam:PF00249 InterPro:IPR012287 GO:GO:0005634 PROSITE:PS50090 SMART:SM00717 InterPro:IPR006447 TIGRFAMs:TIGR01557 EMBL:AC005310 EMBL:U28422 EMBL:U79156 EMBL:AY519511 PIR:T02684 TRANSFAC:T02860 SPTR:P92973	6e-26
chr4.CM0194.22	1.2.3.1.14	PSBO photosystem II PsbO protein	ath:At3g50820	F18B3.100; oxygen-evolving enhancer protein, chloroplast, putative / 33 kDa subunit of oxygen evolving system of photosystem II, putative (PSBO2) [KO:K02716]	5e-144				PSBO_PEA	Chloroplast;Manganese;Membrane;Photosynthesis;PhotosystemII;Plastid;Thylakoid;Transitpeptide,Oxygen-evolving enhancer protein 1, chloroplast precursor (OEE1) (33 kDa subunit of oxygen evolving system of photosystem II) (OEC 33 kDa subunit) (33 kDa thylakoid membrane protein).	4e-162
chr1.CM0121.36	1.2.3.5	PETE plastocyanin [COG:COG3794]	ath:At1g20340	F14O10.6; plastocyanin [KO:K02638]	3e-48	sll0199	COG3794	1e-16	PLAS_PEA	Chloroplast;Copper;Electrontransport;Membrane;Metal-binding;Plastid;Thylakoid;Transitpeptide;Transport,Plastocyanin, chloroplast precursor.	7e-54
Ljwgs_105896.1	99.2	Unclassified without homolog
Ljwgs_013508.1	1.2.3.1.15	PSBP photosystem II oxygen-evolving complex 23K protein	ath:At1g06680	F4H5.23; photosystem II oxygen-evolving complex 23 (OEC23) [KO:K02717]	5e-18				PSBP_PEA	Chloroplast;Directproteinsequencing;Membrane;Photosynthesis;PhotosystemII;Plastid;Thylakoid;Transitpeptide,Oxygen-evolving enhancer protein 2, chloroplast precursor (OEE2) (23 kDa subunit of oxygen evolving system of photosystem II) (OEC 23 kDa subunit) (23 kDa thylakoid membrane protein).	1e-27
chr4.CM0333.25.2	99.1.4.5130	GO_ID:31111										GO_ID:31111	TAIR|gene:2157823 SPTR:Q9FGY5 symbol:AT5G49600.1 [GO:0000004 "biological process unknown" evidence=ND] [GO:0008372 "cellular component unknown" evidence=ND] [GO:0005554 "molecular function unknown" evidence=ISS] Pfam:PF04398 InterPro:IPR007493 EMBL:AB023033 EMBL:AY735717 EMBL:AY773904 SPTR:Q9FGY5	7e-38
Ljwgs_073749.1	99.2	Unclassified without homolog
Ljwgs_005311.1	99.1.4.4947	GO_ID:47290										GO_ID:47290	TAIR|gene:2083905 SPTR:Q9LX60 symbol:AT3G42100.1 [GO:0000004 "biological process unknown" evidence=ND] InterPro:IPR000637 Pfam:PF02178 GO:GO:0005634 SMART:SM00384 InterPro:IPR010285 Pfam:PF05970 EMBL:AL356013 PIR:T48965 SPTR:Q9LX60	8e-25
chr2.CM0191.19	99.1.4.3210	GO_ID:41425							CB23_PEA	Chlorophyll;Chloroplast;Chromophore;Membrane;Multigenefamily;Phosphorylation;Photosynthesis;PhotosystemI;PhotosystemII;Plastid;Thylakoid;Transitpeptide;Transmembrane,Chlorophyll a-b binding protein 215, chloroplast precursor (LHCII type II CAB-215) (LHCP).	1e-135	GO_ID:41425	TAIR|gene:2042147 SPTR:Q9SHR7 symbol:AT2G05100.1 [GO:0016168 "chlorophyll binding" evidence=ISS] [GO:0015979 "photosynthesis" evidence=ISS] [GO:0030076 "light-harvesting complex" evidence=ISS] InterPro:IPR001344 Pfam:PF00504 GO:GO:0016020 GO:GO:0009507 GO:GO:0009579 ProDom:PD000275 EMBL:AC007443 EMBL:AY052275 EMBL:AY052348 EMBL:BT001933 SMR:Q9SHR7 SPTR:Q9SHR7	3e-128
chr2.CM0191.19	99.1.3.2.1952	CB23_PEA							CB23_PEA	Chlorophyll;Chloroplast;Chromophore;Membrane;Multigenefamily;Phosphorylation;Photosynthesis;PhotosystemI;PhotosystemII;Plastid;Thylakoid;Transitpeptide;Transmembrane,Chlorophyll a-b binding protein 215, chloroplast precursor (LHCII type II CAB-215) (LHCP).	1e-135	GO_ID:41425	TAIR|gene:2042147 SPTR:Q9SHR7 symbol:AT2G05100.1 [GO:0016168 "chlorophyll binding" evidence=ISS] [GO:0015979 "photosynthesis" evidence=ISS] [GO:0030076 "light-harvesting complex" evidence=ISS] InterPro:IPR001344 Pfam:PF00504 GO:GO:0016020 GO:GO:0009507 GO:GO:0009579 ProDom:PD000275 EMBL:AC007443 EMBL:AY052275 EMBL:AY052348 EMBL:BT001933 SMR:Q9SHR7 SPTR:Q9SHR7	3e-128
gi45614658	99.2	Unclassified without homolog
chr2.TM1655.9	1.1.12.9.2	E4.1.1.39S, rbcS ribulose-bisphosphate carboxylase small chain	ath:At1g67090	F1O19.14; ribulose bisphosphate carboxylase small chain 1A / RuBisCO small subunit 1A (RBCS-1A) (ATS1A) [EC:4.1.1.39] [KO:K01602]	1e-76				RBS_MEDSA	Calvincycle;Carbondioxidefixation;Chloroplast;Lyase;Monooxygenase;Oxidoreductase;Photorespiration;Photosynthesis;Plastid;Transitpeptide,Ribulose bisphosphate carboxylase small chain, chloroplast precursor (EC 4.1.1.39) (RuBisCO small subunit).	1e-84
chr2.TM1655.9	1.2.4.1.2	E4.1.1.39S, rbcS ribulose-bisphosphate carboxylase small chain	ath:At1g67090	F1O19.14; ribulose bisphosphate carboxylase small chain 1A / RuBisCO small subunit 1A (RBCS-1A) (ATS1A) [EC:4.1.1.39] [KO:K01602]	1e-76				RBS_MEDSA	Calvincycle;Carbondioxidefixation;Chloroplast;Lyase;Monooxygenase;Oxidoreductase;Photorespiration;Photosynthesis;Plastid;Transitpeptide,Ribulose bisphosphate carboxylase small chain, chloroplast precursor (EC 4.1.1.39) (RuBisCO small subunit).	1e-84
chr3.CM0634.24.3	99.2	Unclassified without homolog
chr3.CM0241.30	1.10.7.9	E1.14.13.21 flavonoid 3-monooxygenase [EC:1.14.13.21] [GO:0016711]	ath:At5g07990	F13G24.190; cytochrome P450 75A5 / flavonoid 3-monooxygenase / flavonoid 3-hydroxylase (F3H) (F35H) (TT7) [EC:1.14.13.21] [KO:K05280]	9e-62	BH0579	COG2124	8e-15	C79A1_SORBI	Directproteinsequencing;Endoplasmicreticulum;Heme;Iron;Membrane;Metal-binding;Monooxygenase;NADP;Oxidoreductase;Transmembrane,Cytochrome P450 79A1 (EC 1.14.13.41) (Tyrosine N-monooxygenase) (Cytochrome P450Tyr).	3e-160	GO_ID:8154	TAIR|gene:3436965 SPTR:Q9SK00 symbol:AT2G22330.1 [GO:0019825 "oxygen binding" evidence=ISS] InterPro:IPR001128 Pfam:PF00067 InterPro:IPR002403 InterPro:IPR002401 PRINTS:PR00463 PRINTS:PR00385 PROSITE:PS00086 PRINTS:PR00465 EMBL:AC007168 EMBL:AC006592 PIR:D84611 SPTR:Q9SK00	2e-151
chr3.CM0241.30	1.11.14.4	E1.14.-.- [EC:1.14.-.-] [COG:COG2124]	ath:At5g07990	F13G24.190; cytochrome P450 75A5 / flavonoid 3-monooxygenase / flavonoid 3-hydroxylase (F3H) (F35H) (TT7) [EC:1.14.13.21] [KO:K05280]	9e-62	BH0579	COG2124	8e-15	C79A1_SORBI	Directproteinsequencing;Endoplasmicreticulum;Heme;Iron;Membrane;Metal-binding;Monooxygenase;NADP;Oxidoreductase;Transmembrane,Cytochrome P450 79A1 (EC 1.14.13.41) (Tyrosine N-monooxygenase) (Cytochrome P450Tyr).	3e-160	GO_ID:8154	TAIR|gene:3436965 SPTR:Q9SK00 symbol:AT2G22330.1 [GO:0019825 "oxygen binding" evidence=ISS] InterPro:IPR001128 Pfam:PF00067 InterPro:IPR002403 InterPro:IPR002401 PRINTS:PR00463 PRINTS:PR00385 PROSITE:PS00086 PRINTS:PR00465 EMBL:AC007168 EMBL:AC006592 PIR:D84611 SPTR:Q9SK00	2e-151
chr3.CM0241.30	1.10.3.12	E1.14.-.- [EC:1.14.-.-] [COG:COG2124]	ath:At5g07990	F13G24.190; cytochrome P450 75A5 / flavonoid 3-monooxygenase / flavonoid 3-hydroxylase (F3H) (F35H) (TT7) [EC:1.14.13.21] [KO:K05280]	9e-62	BH0579	COG2124	8e-15	C79A1_SORBI	Directproteinsequencing;Endoplasmicreticulum;Heme;Iron;Membrane;Metal-binding;Monooxygenase;NADP;Oxidoreductase;Transmembrane,Cytochrome P450 79A1 (EC 1.14.13.41) (Tyrosine N-monooxygenase) (Cytochrome P450Tyr).	3e-160	GO_ID:8154	TAIR|gene:3436965 SPTR:Q9SK00 symbol:AT2G22330.1 [GO:0019825 "oxygen binding" evidence=ISS] InterPro:IPR001128 Pfam:PF00067 InterPro:IPR002403 InterPro:IPR002401 PRINTS:PR00463 PRINTS:PR00385 PROSITE:PS00086 PRINTS:PR00465 EMBL:AC007168 EMBL:AC006592 PIR:D84611 SPTR:Q9SK00	2e-151
chr3.CM0241.30	1.10.6.12	E1.14.-.- [EC:1.14.-.-] [COG:COG2124]	ath:At5g07990	F13G24.190; cytochrome P450 75A5 / flavonoid 3-monooxygenase / flavonoid 3-hydroxylase (F3H) (F35H) (TT7) [EC:1.14.13.21] [KO:K05280]	9e-62	BH0579	COG2124	8e-15	C79A1_SORBI	Directproteinsequencing;Endoplasmicreticulum;Heme;Iron;Membrane;Metal-binding;Monooxygenase;NADP;Oxidoreductase;Transmembrane,Cytochrome P450 79A1 (EC 1.14.13.41) (Tyrosine N-monooxygenase) (Cytochrome P450Tyr).	3e-160	GO_ID:8154	TAIR|gene:3436965 SPTR:Q9SK00 symbol:AT2G22330.1 [GO:0019825 "oxygen binding" evidence=ISS] InterPro:IPR001128 Pfam:PF00067 InterPro:IPR002403 InterPro:IPR002401 PRINTS:PR00463 PRINTS:PR00385 PROSITE:PS00086 PRINTS:PR00465 EMBL:AC007168 EMBL:AC006592 PIR:D84611 SPTR:Q9SK00	2e-151
chr3.CM0241.30	1.3.3.23	E1.14.14.1 unspecific monooxygenase [EC:1.14.14.1] [COG:COG2124] [GO:0050381]	ath:At5g07990	F13G24.190; cytochrome P450 75A5 / flavonoid 3-monooxygenase / flavonoid 3-hydroxylase (F3H) (F35H) (TT7) [EC:1.14.13.21] [KO:K05280]	9e-62	BH0579	COG2124	8e-15	C79A1_SORBI	Directproteinsequencing;Endoplasmicreticulum;Heme;Iron;Membrane;Metal-binding;Monooxygenase;NADP;Oxidoreductase;Transmembrane,Cytochrome P450 79A1 (EC 1.14.13.41) (Tyrosine N-monooxygenase) (Cytochrome P450Tyr).	3e-160	GO_ID:8154	TAIR|gene:3436965 SPTR:Q9SK00 symbol:AT2G22330.1 [GO:0019825 "oxygen binding" evidence=ISS] InterPro:IPR001128 Pfam:PF00067 InterPro:IPR002403 InterPro:IPR002401 PRINTS:PR00463 PRINTS:PR00385 PROSITE:PS00086 PRINTS:PR00465 EMBL:AC007168 EMBL:AC006592 PIR:D84611 SPTR:Q9SK00	2e-151
chr3.CM0241.30	1.5.14.29	E1.14.14.1 unspecific monooxygenase [EC:1.14.14.1] [COG:COG2124] [GO:0050381]	ath:At5g07990	F13G24.190; cytochrome P450 75A5 / flavonoid 3-monooxygenase / flavonoid 3-hydroxylase (F3H) (F35H) (TT7) [EC:1.14.13.21] [KO:K05280]	9e-62	BH0579	COG2124	8e-15	C79A1_SORBI	Directproteinsequencing;Endoplasmicreticulum;Heme;Iron;Membrane;Metal-binding;Monooxygenase;NADP;Oxidoreductase;Transmembrane,Cytochrome P450 79A1 (EC 1.14.13.41) (Tyrosine N-monooxygenase) (Cytochrome P450Tyr).	3e-160	GO_ID:8154	TAIR|gene:3436965 SPTR:Q9SK00 symbol:AT2G22330.1 [GO:0019825 "oxygen binding" evidence=ISS] InterPro:IPR001128 Pfam:PF00067 InterPro:IPR002403 InterPro:IPR002401 PRINTS:PR00463 PRINTS:PR00385 PROSITE:PS00086 PRINTS:PR00465 EMBL:AC007168 EMBL:AC006592 PIR:D84611 SPTR:Q9SK00	2e-151
chr3.CM0241.30	1.1.7.13	E1.14.-.- [EC:1.14.-.-] [COG:COG2124]	ath:At5g07990	F13G24.190; cytochrome P450 75A5 / flavonoid 3-monooxygenase / flavonoid 3-hydroxylase (F3H) (F35H) (TT7) [EC:1.14.13.21] [KO:K05280]	9e-62	BH0579	COG2124	8e-15	C79A1_SORBI	Directproteinsequencing;Endoplasmicreticulum;Heme;Iron;Membrane;Metal-binding;Monooxygenase;NADP;Oxidoreductase;Transmembrane,Cytochrome P450 79A1 (EC 1.14.13.41) (Tyrosine N-monooxygenase) (Cytochrome P450Tyr).	3e-160	GO_ID:8154	TAIR|gene:3436965 SPTR:Q9SK00 symbol:AT2G22330.1 [GO:0019825 "oxygen binding" evidence=ISS] InterPro:IPR001128 Pfam:PF00067 InterPro:IPR002403 InterPro:IPR002401 PRINTS:PR00463 PRINTS:PR00385 PROSITE:PS00086 PRINTS:PR00465 EMBL:AC007168 EMBL:AC006592 PIR:D84611 SPTR:Q9SK00	2e-151
chr3.CM0241.30	1.11.4.6	E1.14.-.- [EC:1.14.-.-] [COG:COG2124]	ath:At5g07990	F13G24.190; cytochrome P450 75A5 / flavonoid 3-monooxygenase / flavonoid 3-hydroxylase (F3H) (F35H) (TT7) [EC:1.14.13.21] [KO:K05280]	9e-62	BH0579	COG2124	8e-15	C79A1_SORBI	Directproteinsequencing;Endoplasmicreticulum;Heme;Iron;Membrane;Metal-binding;Monooxygenase;NADP;Oxidoreductase;Transmembrane,Cytochrome P450 79A1 (EC 1.14.13.41) (Tyrosine N-monooxygenase) (Cytochrome P450Tyr).	3e-160	GO_ID:8154	TAIR|gene:3436965 SPTR:Q9SK00 symbol:AT2G22330.1 [GO:0019825 "oxygen binding" evidence=ISS] InterPro:IPR001128 Pfam:PF00067 InterPro:IPR002403 InterPro:IPR002401 PRINTS:PR00463 PRINTS:PR00385 PROSITE:PS00086 PRINTS:PR00465 EMBL:AC007168 EMBL:AC006592 PIR:D84611 SPTR:Q9SK00	2e-151
chr3.CM0241.30	1.11.4.2	E1.14.14.1 unspecific monooxygenase [EC:1.14.14.1] [COG:COG2124] [GO:0050381]	ath:At5g07990	F13G24.190; cytochrome P450 75A5 / flavonoid 3-monooxygenase / flavonoid 3-hydroxylase (F3H) (F35H) (TT7) [EC:1.14.13.21] [KO:K05280]	9e-62	BH0579	COG2124	8e-15	C79A1_SORBI	Directproteinsequencing;Endoplasmicreticulum;Heme;Iron;Membrane;Metal-binding;Monooxygenase;NADP;Oxidoreductase;Transmembrane,Cytochrome P450 79A1 (EC 1.14.13.41) (Tyrosine N-monooxygenase) (Cytochrome P450Tyr).	3e-160	GO_ID:8154	TAIR|gene:3436965 SPTR:Q9SK00 symbol:AT2G22330.1 [GO:0019825 "oxygen binding" evidence=ISS] InterPro:IPR001128 Pfam:PF00067 InterPro:IPR002403 InterPro:IPR002401 PRINTS:PR00463 PRINTS:PR00385 PROSITE:PS00086 PRINTS:PR00465 EMBL:AC007168 EMBL:AC006592 PIR:D84611 SPTR:Q9SK00	2e-151
chr1.CM0171.60	99.1.4.777	GO_ID:45102										GO_ID:45102	TAIR|gene:3434576 SPTR:Q9SHG8 symbol:AT1G17100.1 [GO:0000004 "biological process unknown" evidence=ND] [GO:0005488 "binding" evidence=ISS] Pfam:PF04832 EMBL:AC007651 EMBL:AY086962 PIR:G86306 InterPro:IPR006917 SPTR:Q9SHG8	1e-68
gi29969049	99.2	Unclassified without homolog
chr1.CM0163.6	99.2	Unclassified without homolog
Ljwgs_081143.1	99.1.4.493	GO_ID:13614							ELI_PEA	Chloroplast;Membrane;Multigenefamily;Plastid;Transitpeptide;Transmembrane,Early light-induced protein, chloroplast precursor (ELIP).	4e-39	GO_ID:13614	TAIR|gene:2094353 SPTR:P93735 symbol:AT3G22840 [GO:0016168 "chlorophyll binding" evidence=ISS] EMBL:AB022223 EMBL:U89014 EMBL:AY057560 EMBL:AY075672 EMBL:AY085317 EMBL:AY097423 SPTR:P93735	4e-41
Ljwgs_081143.1	99.1.3.2.2518	ELI_PEA							ELI_PEA	Chloroplast;Membrane;Multigenefamily;Plastid;Transitpeptide;Transmembrane,Early light-induced protein, chloroplast precursor (ELIP).	4e-39	GO_ID:13614	TAIR|gene:2094353 SPTR:P93735 symbol:AT3G22840 [GO:0016168 "chlorophyll binding" evidence=ISS] EMBL:AB022223 EMBL:U89014 EMBL:AY057560 EMBL:AY075672 EMBL:AY085317 EMBL:AY097423 SPTR:P93735	4e-41
chr5.CM0357.68	99.1.4.493	GO_ID:13614							ELI_PEA	Chloroplast;Membrane;Multigenefamily;Plastid;Transitpeptide;Transmembrane,Early light-induced protein, chloroplast precursor (ELIP).	2e-61	GO_ID:13614	TAIR|gene:2094353 SPTR:P93735 symbol:AT3G22840 [GO:0016168 "chlorophyll binding" evidence=ISS] EMBL:AB022223 EMBL:U89014 EMBL:AY057560 EMBL:AY075672 EMBL:AY085317 EMBL:AY097423 SPTR:P93735	4e-50
chr5.CM0357.68	99.1.3.2.2518	ELI_PEA							ELI_PEA	Chloroplast;Membrane;Multigenefamily;Plastid;Transitpeptide;Transmembrane,Early light-induced protein, chloroplast precursor (ELIP).	2e-61	GO_ID:13614	TAIR|gene:2094353 SPTR:P93735 symbol:AT3G22840 [GO:0016168 "chlorophyll binding" evidence=ISS] EMBL:AB022223 EMBL:U89014 EMBL:AY057560 EMBL:AY075672 EMBL:AY085317 EMBL:AY097423 SPTR:P93735	4e-50
