# Supplementary material for: Dissection of Symbiosis and Organ Development by Integrated Transcriptome Analysis of Lotus japonicus Mutant and Wild-Type Plants
Source: PLoS One. 2009 Aug 7;4(8):e6556. doi: 10.1371/journal.pone.0006556 (PMC2717213; doi:10.1371/journal.pone.0006556)
Supplement: Folder S5 — Fix-minus mutants (9.19 MB ZIP) [file pone.0006556.s013.zip › S5.FIX-MINUS MUTANTS copy/5.1.Fix_minus_Nodule_vs_Uninoclated_Root/5.1.2. Specific transcript analysis/5.1.2.4/5.1.2.4.gibberellin.txt]

chr4.CM0288.72	99.1.4.4736	GO_ID:50887 							CIGR2_ORYSA	Nuclearprotein;Transcription;Transcriptionregulation,Chitin-inducible gibberellin-responsive protein 2.	1e-134	GO_ID:50887	TAIR|gene:2164782 SPTR:Q9LDL7 symbol:AT5G48150.1 [GO:0003700 "transcription factor activity" evidence=ISS] Pfam:PF03514 InterPro:IPR005202 PROSITE:PS50985 EMBL:AB023039 EMBL:AF153443 SPTR:Q9LDL7	2e-142

chr4.CM0288.72	99.1.3.2.391	CIGR2_ORYSA 							CIGR2_ORYSA	Nuclearprotein;Transcription;Transcriptionregulation,Chitin-inducible gibberellin-responsive protein 2.	1e-134	GO_ID:50887	TAIR|gene:2164782 SPTR:Q9LDL7 symbol:AT5G48150.1 [GO:0003700 "transcription factor activity" evidence=ISS] Pfam:PF03514 InterPro:IPR005202 PROSITE:PS50985 EMBL:AB023039 EMBL:AF153443 SPTR:Q9LDL7	2e-142
