# Supplementary material for: Dissection of Symbiosis and Organ Development by Integrated Transcriptome Analysis of Lotus japonicus Mutant and Wild-Type Plants
Source: PLoS One. 2009 Aug 7;4(8):e6556. doi: 10.1371/journal.pone.0006556 (PMC2717213; doi:10.1371/journal.pone.0006556)
Supplement: Folder S5 — Fix-minus mutants (9.19 MB ZIP) [file pone.0006556.s013.zip › S5.FIX-MINUS MUTANTS copy/5.1.Fix_minus_Nodule_vs_Uninoclated_Root/5.1.2. Specific transcript analysis/5.1.2.4/5.1.2.4.jasmonic acid.txt]

Ljwgs_021492.1	1.3.9.19	E3.1.1.3 triacylglycerol lipase [EC:3.1.1.3] [COG:COG1075] [GO:0004806]										GO_ID:52602	TAIR|gene:3694295 SPTR:O22170 symbol:AT2G44810.1 [GO:0005737 "cytoplasm" evidence=TAS] [GO:0009695 "jasmonic acid biosynthesis" evidence=TAS] [GO:0004806 "triacylglycerol lipase activity" evidence=ISS] [GO:0006629 "lipid metabolism" evidence=ISS] InterPro:IPR000379 InterPro:IPR002921 InterPro:IPR008262 Pfam:PF01764 GO:GO:0005737 PROSITE:PS00120 EMBL:AC003672 EMBL:AC002388 EMBL:AY074633 PIR:T00412…	2e-86
Ljwgs_122071.1	99.1.4.2013	GO_ID:2310	ath:At3g22400	MCB17.13; lipoxygenase, putative [EC:1.13.11.12] [KO:K00454]	2e-11				LOX5_ORYSA	Dioxygenase;Fattyacidbiosynthesis;Hypotheticalprotein;Iron;Lipidsynthesis;Metal-binding;Multigenefamily;Oxidoreductase;Oxylipinbiosynthesis,Putative lipoxygenase 5 (EC 1.13.11.12).	1e-24	GO_ID:2310	TAIR|gene:2030214 SPTR:Q9FNX8 symbol:AT1G72520.1 [GO:0006952 "defense response" evidence=TAS] [GO:0009611 "response to wounding" evidence=TAS] [GO:0009695 "jasmonic acid biosynthesis" evidence=TAS] [GO:0040007 "growth" evidence=TAS] InterPro:IPR001246 InterPro:IPR000907 InterPro:IPR001024 InterPro:IPR008976 Pfam:PF00305 Pfam:PF01477 PRINTS:PR00087 PROSITE:PS00711 PROSITE:PS00081 PROSITE:PS50095 S…	4e-35
Ljwgs_122071.1	99.1.3.1.129	EC 1.13.11.12	ath:At3g22400	MCB17.13; lipoxygenase, putative [EC:1.13.11.12] [KO:K00454]	2e-11				LOX5_ORYSA	Dioxygenase;Fattyacidbiosynthesis;Hypotheticalprotein;Iron;Lipidsynthesis;Metal-binding;Multigenefamily;Oxidoreductase;Oxylipinbiosynthesis,Putative lipoxygenase 5 (EC 1.13.11.12).	1e-24	GO_ID:2310	TAIR|gene:2030214 SPTR:Q9FNX8 symbol:AT1G72520.1 [GO:0006952 "defense response" evidence=TAS] [GO:0009611 "response to wounding" evidence=TAS] [GO:0009695 "jasmonic acid biosynthesis" evidence=TAS] [GO:0040007 "growth" evidence=TAS] InterPro:IPR001246 InterPro:IPR000907 InterPro:IPR001024 InterPro:IPR008976 Pfam:PF00305 Pfam:PF01477 PRINTS:PR00087 PROSITE:PS00711 PROSITE:PS00081 PROSITE:PS50095 S…	4e-35
Ljwgs_122071.1	99.1.1.35	KO:K00454	ath:At3g22400	MCB17.13; lipoxygenase, putative [EC:1.13.11.12] [KO:K00454]	2e-11				LOX5_ORYSA	Dioxygenase;Fattyacidbiosynthesis;Hypotheticalprotein;Iron;Lipidsynthesis;Metal-binding;Multigenefamily;Oxidoreductase;Oxylipinbiosynthesis,Putative lipoxygenase 5 (EC 1.13.11.12).	1e-24	GO_ID:2310	TAIR|gene:2030214 SPTR:Q9FNX8 symbol:AT1G72520.1 [GO:0006952 "defense response" evidence=TAS] [GO:0009611 "response to wounding" evidence=TAS] [GO:0009695 "jasmonic acid biosynthesis" evidence=TAS] [GO:0040007 "growth" evidence=TAS] InterPro:IPR001246 InterPro:IPR000907 InterPro:IPR001024 InterPro:IPR008976 Pfam:PF00305 Pfam:PF01477 PRINTS:PR00087 PROSITE:PS00711 PROSITE:PS00081 PROSITE:PS50095 S…	4e-35
Ljwgs_096797.1	99.1.4.3671	GO_ID:21861	ath:At1g55020	F14C21.54; lipoxygenase (LOX1) [EC:1.13.11.12] [KO:K00454]	2e-119				LOXX_SOYBN	Dioxygenase;Fattyacidbiosynthesis;Iron;Lipidsynthesis;Metal-binding;Multigenefamily;Oxidoreductase;Oxylipinbiosynthesis,Seed lipoxygenase (EC 1.13.11.12).	2e-153	GO_ID:21861	TAIR|gene:2011029 SPTR:Q06327 symbol:AT1G55020 [GO:0006952 "defense response" evidence=TAS] [GO:0009611 "response to wounding" evidence=TAS] [GO:0009695 "jasmonic acid biosynthesis" evidence=TAS] [GO:0009737 "response to abscisic acid stimulus" evidence=IEP] [GO:0009753 "response to jasmonic acid stimulus" evidence=IEP] [GO:0009816 "defense response to pathogenic bacteria, incompatible interactio…	5e-120
Ljwgs_096797.1	99.1.3.1.129	EC 1.13.11.12	ath:At1g55020	F14C21.54; lipoxygenase (LOX1) [EC:1.13.11.12] [KO:K00454]	2e-119				LOXX_SOYBN	Dioxygenase;Fattyacidbiosynthesis;Iron;Lipidsynthesis;Metal-binding;Multigenefamily;Oxidoreductase;Oxylipinbiosynthesis,Seed lipoxygenase (EC 1.13.11.12).	2e-153	GO_ID:21861	TAIR|gene:2011029 SPTR:Q06327 symbol:AT1G55020 [GO:0006952 "defense response" evidence=TAS] [GO:0009611 "response to wounding" evidence=TAS] [GO:0009695 "jasmonic acid biosynthesis" evidence=TAS] [GO:0009737 "response to abscisic acid stimulus" evidence=IEP] [GO:0009753 "response to jasmonic acid stimulus" evidence=IEP] [GO:0009816 "defense response to pathogenic bacteria, incompatible interactio…	5e-120
Ljwgs_096797.1	99.1.1.35	KO:K00454	ath:At1g55020	F14C21.54; lipoxygenase (LOX1) [EC:1.13.11.12] [KO:K00454]	2e-119				LOXX_SOYBN	Dioxygenase;Fattyacidbiosynthesis;Iron;Lipidsynthesis;Metal-binding;Multigenefamily;Oxidoreductase;Oxylipinbiosynthesis,Seed lipoxygenase (EC 1.13.11.12).	2e-153	GO_ID:21861	TAIR|gene:2011029 SPTR:Q06327 symbol:AT1G55020 [GO:0006952 "defense response" evidence=TAS] [GO:0009611 "response to wounding" evidence=TAS] [GO:0009695 "jasmonic acid biosynthesis" evidence=TAS] [GO:0009737 "response to abscisic acid stimulus" evidence=IEP] [GO:0009753 "response to jasmonic acid stimulus" evidence=IEP] [GO:0009816 "defense response to pathogenic bacteria, incompatible interactio…	5e-120
Ljwgs_038042.1	99.1.4.3671	GO_ID:21861	ath:At1g55020	F14C21.54; lipoxygenase (LOX1) [EC:1.13.11.12] [KO:K00454]	9e-47				LOXX_SOYBN	Dioxygenase;Fattyacidbiosynthesis;Iron;Lipidsynthesis;Metal-binding;Multigenefamily;Oxidoreductase;Oxylipinbiosynthesis,Seed lipoxygenase (EC 1.13.11.12).	5e-77	GO_ID:21861	TAIR|gene:2011029 SPTR:Q06327 symbol:AT1G55020 [GO:0006952 "defense response" evidence=TAS] [GO:0009611 "response to wounding" evidence=TAS] [GO:0009695 "jasmonic acid biosynthesis" evidence=TAS] [GO:0009737 "response to abscisic acid stimulus" evidence=IEP] [GO:0009753 "response to jasmonic acid stimulus" evidence=IEP] [GO:0009816 "defense response to pathogenic bacteria, incompatible interactio…	2e-47
Ljwgs_038042.1	99.1.3.1.129	EC 1.13.11.12	ath:At1g55020	F14C21.54; lipoxygenase (LOX1) [EC:1.13.11.12] [KO:K00454]	9e-47				LOXX_SOYBN	Dioxygenase;Fattyacidbiosynthesis;Iron;Lipidsynthesis;Metal-binding;Multigenefamily;Oxidoreductase;Oxylipinbiosynthesis,Seed lipoxygenase (EC 1.13.11.12).	5e-77	GO_ID:21861	TAIR|gene:2011029 SPTR:Q06327 symbol:AT1G55020 [GO:0006952 "defense response" evidence=TAS] [GO:0009611 "response to wounding" evidence=TAS] [GO:0009695 "jasmonic acid biosynthesis" evidence=TAS] [GO:0009737 "response to abscisic acid stimulus" evidence=IEP] [GO:0009753 "response to jasmonic acid stimulus" evidence=IEP] [GO:0009816 "defense response to pathogenic bacteria, incompatible interactio…	2e-47
Ljwgs_038042.1	99.1.1.35	KO:K00454	ath:At1g55020	F14C21.54; lipoxygenase (LOX1) [EC:1.13.11.12] [KO:K00454]	9e-47				LOXX_SOYBN	Dioxygenase;Fattyacidbiosynthesis;Iron;Lipidsynthesis;Metal-binding;Multigenefamily;Oxidoreductase;Oxylipinbiosynthesis,Seed lipoxygenase (EC 1.13.11.12).	5e-77	GO_ID:21861	TAIR|gene:2011029 SPTR:Q06327 symbol:AT1G55020 [GO:0006952 "defense response" evidence=TAS] [GO:0009611 "response to wounding" evidence=TAS] [GO:0009695 "jasmonic acid biosynthesis" evidence=TAS] [GO:0009737 "response to abscisic acid stimulus" evidence=IEP] [GO:0009753 "response to jasmonic acid stimulus" evidence=IEP] [GO:0009816 "defense response to pathogenic bacteria, incompatible interactio…	2e-47
