# Supplementary material for: Dissection of Symbiosis and Organ Development by Integrated Transcriptome Analysis of Lotus japonicus Mutant and Wild-Type Plants
Source: PLoS One. 2009 Aug 7;4(8):e6556. doi: 10.1371/journal.pone.0006556 (PMC2717213; doi:10.1371/journal.pone.0006556)
Supplement: Folder S5 — Fix-minus mutants (9.19 MB ZIP) [file pone.0006556.s013.zip › S5.FIX-MINUS MUTANTS copy/5.1.Fix_minus_Nodule_vs_Uninoclated_Root/5.1.2. Specific transcript analysis/5.1.2.4/5.1.2.4.transcription factor.txt]

Ljwgs_031982.1	99.1.4.217	GO_ID:37833							MYB4_ORYSA	DNA-binding;Nuclearprotein;Transcription;Transcriptionregulation,Myb-related protein Myb4 (OsMyb4) (Transcription factor RLTR1).	3e-45	GO_ID:37833	TAIR|gene:3694326 SPTR:Q9SJX8 symbol:AT2G31180.1 [GO:0006355 "regulation of transcription, DNA-dependent" evidence=ISS] [GO:0003700 "transcription factor activity" evidence=ISS] [GO:0003677 "DNA binding" evidence=ISS] InterPro:IPR001005 Pfam:PF00249 InterPro:IPR012287 GO:GO:0005634 PROSITE:PS50090 SMART:SM00717 HSSP:P06876 PROSITE:PS00037 PROSITE:PS00334 EMBL:AC005311 EMBL:AC006593 EMBL:AY519575 …	1e-44
Ljwgs_031982.1	99.1.3.2.610	MYB4_ORYSA							MYB4_ORYSA	DNA-binding;Nuclearprotein;Transcription;Transcriptionregulation,Myb-related protein Myb4 (OsMyb4) (Transcription factor RLTR1).	3e-45	GO_ID:37833	TAIR|gene:3694326 SPTR:Q9SJX8 symbol:AT2G31180.1 [GO:0006355 "regulation of transcription, DNA-dependent" evidence=ISS] [GO:0003700 "transcription factor activity" evidence=ISS] [GO:0003677 "DNA binding" evidence=ISS] InterPro:IPR001005 Pfam:PF00249 InterPro:IPR012287 GO:GO:0005634 PROSITE:PS50090 SMART:SM00717 HSSP:P06876 PROSITE:PS00037 PROSITE:PS00334 EMBL:AC005311 EMBL:AC006593 EMBL:AY519575 …	1e-44
chr2.CM1150.39	99.1.3.2.1059	ZFP5_ARATH							ZFP5_ARATH	Metal-binding;Zinc;Zinc-finger,Zinc finger protein 5.	2e-20	GO_ID:1398	TAIR|gene:2194598 SPTR:Q39264 symbol:AT1G10480.1 [GO:0003700 "transcription factor activity" evidence=ISS] [GO:0045449 "regulation of transcription" evidence=TAS] [GO:0003676 "nucleic acid binding" evidence=ISS] [GO:0008270 "zinc ion binding" evidence=ISS] InterPro:IPR007087 Prosite:PS00028 Pfam:PF00096 SMART:SM00355 PROSITE:PS50157 EMBL:AC007067 EMBL:L39648 PIR:S55885 TRANSFAC:T03966 SPTR:Q39264	8e-21
chr2.CM1150.39	99.1.4.4543	GO_ID:1398							ZFP5_ARATH	Metal-binding;Zinc;Zinc-finger,Zinc finger protein 5.	2e-20	GO_ID:1398	TAIR|gene:2194598 SPTR:Q39264 symbol:AT1G10480.1 [GO:0003700 "transcription factor activity" evidence=ISS] [GO:0045449 "regulation of transcription" evidence=TAS] [GO:0003676 "nucleic acid binding" evidence=ISS] [GO:0008270 "zinc ion binding" evidence=ISS] InterPro:IPR007087 Prosite:PS00028 Pfam:PF00096 SMART:SM00355 PROSITE:PS50157 EMBL:AC007067 EMBL:L39648 PIR:S55885 TRANSFAC:T03966 SPTR:Q39264	8e-21
Ljwgs_121222.1	99.1.3.2.373	SPL14_ARATH							SPL14_ARATH	ANKrepeat;DNA-binding;Metal-binding;Nuclearprotein;Repeat;Transcription;Transcriptionregulation;Zinc;Zinc-finger,Squamosa-promoter binding-like protein 14 (SPL1-related protein 2).	9e-37	GO_ID:18953	TAIR|gene:2037354 SPTR:Q8RY95 symbol:AT1G20980.1 [GO:0003700 "transcription factor activity" evidence=ISS] [GO:0045449 "regulation of transcription" evidence=TAS] [GO:0003677 "DNA binding" evidence=ISS] [GO:0005634 "nucleus" evidence=ISS] InterPro:IPR002110 InterPro:IPR004333 InterPro:IPR002200 Pfam:PF00023 Pfam:PF03110 SMART:SM00248 PROSITE:PS50297 PROSITE:PS50088 EMBL:AC007369 EMBL:AJ242957 EMB…	3e-37
Ljwgs_121222.1	99.1.4.3985	GO_ID:18953							SPL14_ARATH	ANKrepeat;DNA-binding;Metal-binding;Nuclearprotein;Repeat;Transcription;Transcriptionregulation;Zinc;Zinc-finger,Squamosa-promoter binding-like protein 14 (SPL1-related protein 2).	9e-37	GO_ID:18953	TAIR|gene:2037354 SPTR:Q8RY95 symbol:AT1G20980.1 [GO:0003700 "transcription factor activity" evidence=ISS] [GO:0045449 "regulation of transcription" evidence=TAS] [GO:0003677 "DNA binding" evidence=ISS] [GO:0005634 "nucleus" evidence=ISS] InterPro:IPR002110 InterPro:IPR004333 InterPro:IPR002200 Pfam:PF00023 Pfam:PF03110 SMART:SM00248 PROSITE:PS50297 PROSITE:PS50088 EMBL:AC007369 EMBL:AJ242957 EMB…	3e-37
chr4.CM0288.72	99.1.4.4736	GO_ID:50887							CIGR2_ORYSA	Nuclearprotein;Transcription;Transcriptionregulation,Chitin-inducible gibberellin-responsive protein 2.	1e-134	GO_ID:50887	TAIR|gene:2164782 SPTR:Q9LDL7 symbol:AT5G48150.1 [GO:0003700 "transcription factor activity" evidence=ISS] Pfam:PF03514 InterPro:IPR005202 PROSITE:PS50985 EMBL:AB023039 EMBL:AF153443 SPTR:Q9LDL7	2e-142
chr4.CM0288.72	99.1.3.2.391	CIGR2_ORYSA							CIGR2_ORYSA	Nuclearprotein;Transcription;Transcriptionregulation,Chitin-inducible gibberellin-responsive protein 2.	1e-134	GO_ID:50887	TAIR|gene:2164782 SPTR:Q9LDL7 symbol:AT5G48150.1 [GO:0003700 "transcription factor activity" evidence=ISS] Pfam:PF03514 InterPro:IPR005202 PROSITE:PS50985 EMBL:AB023039 EMBL:AF153443 SPTR:Q9LDL7	2e-142
chr6.CM0420.10.1	99.1.3.2.1233	ARFS_ARATH							ARFS_ARATH	Auxinsignalingpathway;DNA-binding;Multigenefamily;Nuclearprotein;Transcription;Transcriptionregulation,Auxin response factor 19 (Auxin-responsive protein IAA22).	7e-124	GO_ID:13298	TAIR|gene:2180468 SPTR:P93022 symbol:AT5G20730.1 [GO:0006355 "regulation of transcription, DNA-dependent" evidence=TAS] [GO:0040008 "regulation of growth" evidence=TAS] [GO:0003700 "transcription factor activity" evidence=ISS] InterPro:IPR003340 InterPro:IPR010525 PROSITE:PS50863 PROSITE:PS50962 EMBL:AF296832 EMBL:AF042195 EMBL:AF022368 EMBL:AF186466 EMBL:AY080595 EMBL:U49077 EMBL:U79555 EMBL:U79…	3e-121
chr6.CM0420.10.1	99.1.4.6060	GO_ID:13298							ARFS_ARATH	Auxinsignalingpathway;DNA-binding;Multigenefamily;Nuclearprotein;Transcription;Transcriptionregulation,Auxin response factor 19 (Auxin-responsive protein IAA22).	7e-124	GO_ID:13298	TAIR|gene:2180468 SPTR:P93022 symbol:AT5G20730.1 [GO:0006355 "regulation of transcription, DNA-dependent" evidence=TAS] [GO:0040008 "regulation of growth" evidence=TAS] [GO:0003700 "transcription factor activity" evidence=ISS] InterPro:IPR003340 InterPro:IPR010525 PROSITE:PS50863 PROSITE:PS50962 EMBL:AF296832 EMBL:AF042195 EMBL:AF022368 EMBL:AF186466 EMBL:AY080595 EMBL:U49077 EMBL:U79555 EMBL:U79…	3e-121
Ljwgs_020610.0.1	99.1.4.4614	GO_ID:4217										GO_ID:4217	TAIR|gene:2029490 SPTR:Q8H1E4 symbol:RAP2.4 [GO:0003677 "DNA binding" evidence=TAS] [GO:0003700 "transcription factor activity" evidence=ISS;TAS] [GO:0005634 "nucleus" evidence=IC] [GO:0006355 "regulation of transcription, DNA-dependent" evidence=ISS] InterPro:IPR001471 Pfam:PF00847 GO:GO:0005634 HSSP:O80337 PRINTS:PR00367 ProDom:PD001423 SMART:SM00380 EMBL:AY150468 SMR:Q8H1E4 SPTR:Q8H1E4	4e-11
Ljwgs_052904.1	99.1.4.4161	GO_ID:4533							DOF33_ARATH	DNA-binding;Metal-binding;Nuclearprotein;Transcription;Transcriptionregulation;Zinc;Zinc-finger,Dof zinc finger protein DOF3.3 (AtDOF3.3) (H-protein promoter binding factor 2a).	6e-15	GO_ID:4533	TAIR|gene:2079151 SPTR:Q8LFV3 symbol:AT3G47500 "CYCLING DOF FACTOR 3" [GO:0003700 "transcription factor activity" evidence=ISS] [GO:0045449 "regulation of transcription" evidence=TAS] [GO:0003677 "DNA binding" evidence=ISS] [GO:0005515 "protein binding" evidence=IPI] [GO:0048510 "regulation of timing of transition from vegetative to reproductive phase" evidence=IMP] InterPro:IPR003851 Pfam:PF0270…	2e-15
Ljwgs_052904.1	99.1.3.2.825	DOF33_ARATH							DOF33_ARATH	DNA-binding;Metal-binding;Nuclearprotein;Transcription;Transcriptionregulation;Zinc;Zinc-finger,Dof zinc finger protein DOF3.3 (AtDOF3.3) (H-protein promoter binding factor 2a).	6e-15	GO_ID:4533	TAIR|gene:2079151 SPTR:Q8LFV3 symbol:AT3G47500 "CYCLING DOF FACTOR 3" [GO:0003700 "transcription factor activity" evidence=ISS] [GO:0045449 "regulation of transcription" evidence=TAS] [GO:0003677 "DNA binding" evidence=ISS] [GO:0005515 "protein binding" evidence=IPI] [GO:0048510 "regulation of timing of transition from vegetative to reproductive phase" evidence=IMP] InterPro:IPR003851 Pfam:PF0270…	2e-15
chr5.CM0095.5	99.1.4.284	GO_ID:13200							EGL1_ARATH	Activator;DNA-binding;Nuclearprotein;Transcription;Transcriptionregulation,Transcription factor EGL1 (ENHANCER OF GLABRA3) (Basic helix-loop- helix protein 2) (bHLH2) (AtbHLH002) (AtMyc-146).	4e-49	GO_ID:13200	TAIR|gene:2026628 SPTR:Q9CAD0 symbol:AT1G63650.1 [GO:0003700 "transcription factor activity" evidence=ISS] [GO:0045449 "regulation of transcription" evidence=TAS] [GO:0003677 "DNA binding" evidence=ISS] Pfam:PF00010 InterPro:IPR001092 SMART:SM00353 PROSITE:PS50888 EMBL:AC011622 EMBL:AF013465 EMBL:AF027732 EMBL:AF251687 PIR:D96661 GeneFarm:1894 SPTR:Q9CAD0	2e-49
chr5.CM0095.5	99.1.3.2.2535	EGL1_ARATH							EGL1_ARATH	Activator;DNA-binding;Nuclearprotein;Transcription;Transcriptionregulation,Transcription factor EGL1 (ENHANCER OF GLABRA3) (Basic helix-loop- helix protein 2) (bHLH2) (AtbHLH002) (AtMyc-146).	4e-49	GO_ID:13200	TAIR|gene:2026628 SPTR:Q9CAD0 symbol:AT1G63650.1 [GO:0003700 "transcription factor activity" evidence=ISS] [GO:0045449 "regulation of transcription" evidence=TAS] [GO:0003677 "DNA binding" evidence=ISS] Pfam:PF00010 InterPro:IPR001092 SMART:SM00353 PROSITE:PS50888 EMBL:AC011622 EMBL:AF013465 EMBL:AF027732 EMBL:AF251687 PIR:D96661 GeneFarm:1894 SPTR:Q9CAD0	2e-49
Ljwgs_039074.1.1	4.2.4.78	MOB1 maintenance of ploidy protein MOB1 (MPS1 binder 1)	ath:At4g19050	F13C5.220; mob1/phocein family protein [KO:K06685]	6e-09				WRK19_ARATH	ATP-binding;DNA-binding;Kinase;Leucine-richrepeat;Nuclearprotein;Nucleotide-binding;Plantdefense;Repeat;Serine/threonine-proteinkinase;Transcription;Transcriptionregulation;Transferase,Probable WRKY transcription factor 19 (WRKY DNA-binding protein 19).	6e-19	GO_ID:5644	TAIR|gene:2163425 SPTR:Q9FI14 symbol:AT5G44510.1 [GO:0006952 "defense response" evidence=ISS] Pfam:PF00560 InterPro:IPR001611 InterPro:IPR000157 InterPro:IPR002182 InterPro:IPR000767 Pfam:PF01582 GO:GO:0006915 GO:GO:0016020 InterPro:IPR011991 SMART:SM00255 PROSITE:PS50104 PRINTS:PR00364 Pfam:PF00931 InterPro:IPR011713 Pfam:PF07725 EMBL:AB017065 SPTR:Q9FI14	2e-19
Ljwgs_039074.1.1	4.2.5	Apoptosis [CLASS:04210] [PATH:hsa04210] [GO:0006915]	ath:At4g19050	F13C5.220; mob1/phocein family protein [KO:K06685]	6e-09				WRK19_ARATH	ATP-binding;DNA-binding;Kinase;Leucine-richrepeat;Nuclearprotein;Nucleotide-binding;Plantdefense;Repeat;Serine/threonine-proteinkinase;Transcription;Transcriptionregulation;Transferase,Probable WRKY transcription factor 19 (WRKY DNA-binding protein 19).	6e-19	GO_ID:5644	TAIR|gene:2163425 SPTR:Q9FI14 symbol:AT5G44510.1 [GO:0006952 "defense response" evidence=ISS] Pfam:PF00560 InterPro:IPR001611 InterPro:IPR000157 InterPro:IPR002182 InterPro:IPR000767 Pfam:PF01582 GO:GO:0006915 GO:GO:0016020 InterPro:IPR011991 SMART:SM00255 PROSITE:PS50104 PRINTS:PR00364 Pfam:PF00931 InterPro:IPR011713 Pfam:PF07725 EMBL:AB017065 SPTR:Q9FI14	2e-19
Ljwgs_034086.1	99.1.4.5532	GO_ID:55002										GO_ID:55002	TAIR|gene:2100528 SPTR:Q9FT57 symbol:AT3G52250.1 [GO:0003677 "DNA binding" evidence=ISS] [GO:0003700 "transcription factor activity" evidence=ISS] InterPro:IPR001005 InterPro:IPR000276 Pfam:PF00249 GO:GO:0005634 PROSITE:PS00237 SMART:SM00717 EMBL:AL132972 PIR:T46095 SPTR:Q9FT57	1e-25
Ljwgs_044936.1	2.1.1.13.15	RPOG DNA-directed RNA polymerase subunit G [GO:0003899]	ath:At5g24120	MZF18.19; sigma-related factor (emb CAA77213.1) [KO:K03093]	4e-09							GO_ID:39128	TAIR|gene:3442540 SPTR:Q9ZNX9 symbol:AT5G24120.1 [GO:0003677 "DNA binding" evidence=ISS] [GO:0003700 "transcription factor activity" evidence=ISS] [GO:0003899 "DNA-directed RNA polymerase activity" evidence=ISS] [GO:0006352 "transcription initiation" evidence=ISS] [GO:0006355 "regulation of transcription, DNA-dependent" evidence=ISS] [GO:0016987 "sigma factor activity" evidence=ISS] InterPro:IPR0…	7e-10
Ljwgs_044936.1	2.1.1.9	SIGMA70 RNA polymerase sigma factor	ath:At5g24120	MZF18.19; sigma-related factor (emb CAA77213.1) [KO:K03093]	4e-09							GO_ID:39128	TAIR|gene:3442540 SPTR:Q9ZNX9 symbol:AT5G24120.1 [GO:0003677 "DNA binding" evidence=ISS] [GO:0003700 "transcription factor activity" evidence=ISS] [GO:0003899 "DNA-directed RNA polymerase activity" evidence=ISS] [GO:0006352 "transcription initiation" evidence=ISS] [GO:0006355 "regulation of transcription, DNA-dependent" evidence=ISS] [GO:0016987 "sigma factor activity" evidence=ISS] InterPro:IPR0…	7e-10
Ljwgs_044936.1	2.1.1.13.16	RPOI DNA-directed RNA polymerase subunit I [GO:0003899]	ath:At5g24120	MZF18.19; sigma-related factor (emb CAA77213.1) [KO:K03093]	4e-09							GO_ID:39128	TAIR|gene:3442540 SPTR:Q9ZNX9 symbol:AT5G24120.1 [GO:0003677 "DNA binding" evidence=ISS] [GO:0003700 "transcription factor activity" evidence=ISS] [GO:0003899 "DNA-directed RNA polymerase activity" evidence=ISS] [GO:0006352 "transcription initiation" evidence=ISS] [GO:0006355 "regulation of transcription, DNA-dependent" evidence=ISS] [GO:0016987 "sigma factor activity" evidence=ISS] InterPro:IPR0…	7e-10
Ljwgs_010697.1	99.1.4.6448	GO_ID:22778										GO_ID:22778	TAIR|gene:2065057 SPTR:Q9XEE6 symbol:AT2G40140.1 [GO:0003700 "transcription factor activity" evidence=ISS] [GO:0008372 "cellular component unknown" evidence=ND] [GO:0045449 "regulation of transcription" evidence=TAS] InterPro:IPR000571 InterPro:IPR002110 Pfam:PF00023 Pfam:PF00642 PRINTS:PR01415 SMART:SM00248 PROSITE:PS50297 SMART:SM00356 EMBL:AF085279 EMBL:AC018721 EMBL:AY093016 EMBL:AY128937 PIR…	1e-35
chr2.CM0124.34	99.1.4.6398	GO_ID:53383							YE8D_SCHPO	Completeproteome;Hypotheticalprotein,Hypothetical protein C9G1.13c in chromosome I.	5e-09	GO_ID:53383	TAIR|gene:2065149 SPTR:Q8VZL6 symbol:AT2G47210.1 [GO:0003677 "DNA binding" evidence=ISS] [GO:0003700 "transcription factor activity" evidence=ISS] [GO:0006355 "regulation of transcription, DNA-dependent" evidence=ISS] InterPro:IPR001005 Pfam:PF00249 GO:GO:0005634 SMART:SM00717 PROSITE:PS00334 EMBL:AY064024 EMBL:AY096610 SPTR:Q8VZL6	1e-29
chr2.CM0124.34	99.1.3.2.1707	YE8D_SCHPO							YE8D_SCHPO	Completeproteome;Hypotheticalprotein,Hypothetical protein C9G1.13c in chromosome I.	5e-09	GO_ID:53383	TAIR|gene:2065149 SPTR:Q8VZL6 symbol:AT2G47210.1 [GO:0003677 "DNA binding" evidence=ISS] [GO:0003700 "transcription factor activity" evidence=ISS] [GO:0006355 "regulation of transcription, DNA-dependent" evidence=ISS] InterPro:IPR001005 Pfam:PF00249 GO:GO:0005634 SMART:SM00717 PROSITE:PS00334 EMBL:AY064024 EMBL:AY096610 SPTR:Q8VZL6	1e-29
Ljwgs_132986.1	99.1.3.2.753	CNBP_RAT							CNBP_RAT	DNA-binding;Endoplasmicreticulum;Metal-binding;Repeat;Repressor;Transcription;Transcriptionregulation;Zinc;Zinc-finger,Cellular nucleic acid binding protein (CNBP) (Zinc finger protein 9).	1e-12	GO_ID:16034	MGI|MGI:88431 SPTR:P53996 symbol:Cnbp1 "cellular nucleic acid binding protein 1" [GO:0005634 "nucleus" evidence=IDA] [GO:0005829 "cytosol" evidence=IDA] [GO:0005783 "endoplasmic reticulum" evidence=IDA] [GO:0003700 "transcription factor activity" evidence=RCA] [GO:0008284 "positive regulation of cell proliferation" evidence=IDA] [GO:0006695 "cholesterol biosynthesis" evidence=RCA] [GO:0045944 "po…	1e-11
Ljwgs_132986.1	99.1.4.2973	GO_ID:16034							CNBP_RAT	DNA-binding;Endoplasmicreticulum;Metal-binding;Repeat;Repressor;Transcription;Transcriptionregulation;Zinc;Zinc-finger,Cellular nucleic acid binding protein (CNBP) (Zinc finger protein 9).	1e-12	GO_ID:16034	MGI|MGI:88431 SPTR:P53996 symbol:Cnbp1 "cellular nucleic acid binding protein 1" [GO:0005634 "nucleus" evidence=IDA] [GO:0005829 "cytosol" evidence=IDA] [GO:0005783 "endoplasmic reticulum" evidence=IDA] [GO:0003700 "transcription factor activity" evidence=RCA] [GO:0008284 "positive regulation of cell proliferation" evidence=IDA] [GO:0006695 "cholesterol biosynthesis" evidence=RCA] [GO:0045944 "po…	1e-11
chr2.CM0124.61	99.1.3.2.879	CPRF2_PETCR							CPRF2_PETCR	DNA-binding;Nuclearprotein;Transcription;Transcriptionregulation,Light-inducible protein CPRF-2.	1e-12	GO_ID:13814	TAIR|gene:2092594 SPTR:Q9LW45 symbol:AT3G30530.1 [GO:0003700 "transcription factor activity" evidence=ISS] [GO:0003677 "DNA binding" evidence=ISS] [GO:0006355 "regulation of transcription, DNA-dependent" evidence=ISS] InterPro:IPR004827 Pfam:PF00170 GO:GO:0005634 SMART:SM00338 PROSITE:PS50217 PROSITE:PS00036 InterPro:IPR011616 EMBL:AB016878 SPTR:Q9LW45	8e-37
chr2.CM0124.61	99.1.4.3165	GO_ID:13814							CPRF2_PETCR	DNA-binding;Nuclearprotein;Transcription;Transcriptionregulation,Light-inducible protein CPRF-2.	1e-12	GO_ID:13814	TAIR|gene:2092594 SPTR:Q9LW45 symbol:AT3G30530.1 [GO:0003700 "transcription factor activity" evidence=ISS] [GO:0003677 "DNA binding" evidence=ISS] [GO:0006355 "regulation of transcription, DNA-dependent" evidence=ISS] InterPro:IPR004827 Pfam:PF00170 GO:GO:0005634 SMART:SM00338 PROSITE:PS50217 PROSITE:PS00036 InterPro:IPR011616 EMBL:AB016878 SPTR:Q9LW45	8e-37
Ljwgs_107290.1	99.1.3.2.753	CNBP_RAT							CNBP_RAT	DNA-binding;Endoplasmicreticulum;Metal-binding;Repeat;Repressor;Transcription;Transcriptionregulation;Zinc;Zinc-finger,Cellular nucleic acid binding protein (CNBP) (Zinc finger protein 9).	4e-10	GO_ID:16034	MGI|MGI:88431 SPTR:P53996 symbol:Cnbp1 "cellular nucleic acid binding protein 1" [GO:0005634 "nucleus" evidence=IDA] [GO:0005829 "cytosol" evidence=IDA] [GO:0005783 "endoplasmic reticulum" evidence=IDA] [GO:0003700 "transcription factor activity" evidence=RCA] [GO:0008284 "positive regulation of cell proliferation" evidence=IDA] [GO:0006695 "cholesterol biosynthesis" evidence=RCA] [GO:0045944 "po…	2e-09
Ljwgs_107290.1	99.1.4.2973	GO_ID:16034							CNBP_RAT	DNA-binding;Endoplasmicreticulum;Metal-binding;Repeat;Repressor;Transcription;Transcriptionregulation;Zinc;Zinc-finger,Cellular nucleic acid binding protein (CNBP) (Zinc finger protein 9).	4e-10	GO_ID:16034	MGI|MGI:88431 SPTR:P53996 symbol:Cnbp1 "cellular nucleic acid binding protein 1" [GO:0005634 "nucleus" evidence=IDA] [GO:0005829 "cytosol" evidence=IDA] [GO:0005783 "endoplasmic reticulum" evidence=IDA] [GO:0003700 "transcription factor activity" evidence=RCA] [GO:0008284 "positive regulation of cell proliferation" evidence=IDA] [GO:0006695 "cholesterol biosynthesis" evidence=RCA] [GO:0045944 "po…	2e-09
chr3.CM0208.46	99.1.4.5143	GO_ID:39690										GO_ID:39690	TAIR|gene:1005027838 SPTR:Q8S8N5 symbol:AT2G46830.2 [GO:0003700 "transcription factor activity" evidence=ISS] EMBL:AC005310 EMBL:BT001096 EMBL:BT001105 SPTR:Q8S8N5	4e-12
chr2.CM0018.3.1	99.1.3.2.753	CNBP_RAT							CNBP_RAT	DNA-binding;Endoplasmicreticulum;Metal-binding;Repeat;Repressor;Transcription;Transcriptionregulation;Zinc;Zinc-finger,Cellular nucleic acid binding protein (CNBP) (Zinc finger protein 9).	6e-11	GO_ID:16034	MGI|MGI:88431 SPTR:P53996 symbol:Cnbp1 "cellular nucleic acid binding protein 1" [GO:0005634 "nucleus" evidence=IDA] [GO:0005829 "cytosol" evidence=IDA] [GO:0005783 "endoplasmic reticulum" evidence=IDA] [GO:0003700 "transcription factor activity" evidence=RCA] [GO:0008284 "positive regulation of cell proliferation" evidence=IDA] [GO:0006695 "cholesterol biosynthesis" evidence=RCA] [GO:0045944 "po…	3e-10
chr2.CM0018.3.1	99.1.4.2973	GO_ID:16034							CNBP_RAT	DNA-binding;Endoplasmicreticulum;Metal-binding;Repeat;Repressor;Transcription;Transcriptionregulation;Zinc;Zinc-finger,Cellular nucleic acid binding protein (CNBP) (Zinc finger protein 9).	6e-11	GO_ID:16034	MGI|MGI:88431 SPTR:P53996 symbol:Cnbp1 "cellular nucleic acid binding protein 1" [GO:0005634 "nucleus" evidence=IDA] [GO:0005829 "cytosol" evidence=IDA] [GO:0005783 "endoplasmic reticulum" evidence=IDA] [GO:0003700 "transcription factor activity" evidence=RCA] [GO:0008284 "positive regulation of cell proliferation" evidence=IDA] [GO:0006695 "cholesterol biosynthesis" evidence=RCA] [GO:0045944 "po…	3e-10
chr4.BM1698.6	99.1.4.3765	GO_ID:15446										GO_ID:15446	TAIR|gene:2028460 SPTR:Q9M9A3 symbol:AT1G49010.1 [GO:0003700 "transcription factor activity" evidence=ISS] [GO:0003677 "DNA binding" evidence=ISS] InterPro:IPR001005 Pfam:PF00249 InterPro:IPR012287 GO:GO:0005634 PROSITE:PS50090 SMART:SM00717 InterPro:IPR006447 TIGRFAMs:TIGR01557 EMBL:AC016041 EMBL:AY086906 EMBL:AY519528 PIR:F96527 SPTR:Q9M9A3	3e-60
chr3.CM0208.44	99.1.4.1667	GO_ID:7025										GO_ID:7025	TAIR|gene:2044344 SPTR:P92973 symbol:AT2G46830.1 [GO:0003700 "transcription factor activity" evidence=ISS] InterPro:IPR001005 Pfam:PF00249 InterPro:IPR012287 GO:GO:0005634 PROSITE:PS50090 SMART:SM00717 InterPro:IPR006447 TIGRFAMs:TIGR01557 EMBL:AC005310 EMBL:U28422 EMBL:U79156 EMBL:AY519511 PIR:T02684 TRANSFAC:T02860 SPTR:P92973	6e-26
