# Supplementary material for: Dissection of Symbiosis and Organ Development by Integrated Transcriptome Analysis of Lotus japonicus Mutant and Wild-Type Plants
Source: PLoS One. 2009 Aug 7;4(8):e6556. doi: 10.1371/journal.pone.0006556 (PMC2717213; doi:10.1371/journal.pone.0006556)
Supplement: Folder S5 — Fix-minus mutants (9.19 MB ZIP) [file pone.0006556.s013.zip › S5.FIX-MINUS MUTANTS copy/5.1.Fix_minus_Nodule_vs_Uninoclated_Root/5.1.2. Specific transcript analysis/5.1.2.4/5.1.2.4.transporter.txt]

chr1.TM1410.5	99.1.3.2.2344	TT12_ARATH							TT12_ARATH	Flavonoidbiosynthesis;Membrane;Repeat;Transmembrane;Transport;Vacuole,TRANSPARENT TESTA 12 protein.	3e-10	GO_ID:8024	TAIR|gene:2168209 SPTR:Q9FKQ1 symbol:AT5G65380.1 [GO:0005215 "transporter activity" evidence=ISS] [GO:0009835 "ripening" evidence=ISS] [GO:0015297 "antiporter activity" evidence=ISS] [GO:0016020 "membrane" evidence=ISS] InterPro:IPR002528 Pfam:PF01554 GO:GO:0016020 TIGRFAMs:TIGR00797 EMBL:AB011479 EMBL:AF375456 EMBL:AY143960 SPTR:Q9FKQ1	1e-18
chr1.TM1410.5	99.1.4.912	GO_ID:8024							TT12_ARATH	Flavonoidbiosynthesis;Membrane;Repeat;Transmembrane;Transport;Vacuole,TRANSPARENT TESTA 12 protein.	3e-10	GO_ID:8024	TAIR|gene:2168209 SPTR:Q9FKQ1 symbol:AT5G65380.1 [GO:0005215 "transporter activity" evidence=ISS] [GO:0009835 "ripening" evidence=ISS] [GO:0015297 "antiporter activity" evidence=ISS] [GO:0016020 "membrane" evidence=ISS] InterPro:IPR002528 Pfam:PF01554 GO:GO:0016020 TIGRFAMs:TIGR00797 EMBL:AB011479 EMBL:AF375456 EMBL:AY143960 SPTR:Q9FKQ1	1e-18
Ljwgs_120671.1	99.1.4.2593	GO_ID:32821							PTR2_ARATH	Membrane;Peptidetransport;Proteintransport;Transmembrane;Transport,Peptide transporter PTR2 (Histidine transporting protein).	1e-16	GO_ID:32821	TAIR|gene:2084499 SPTR:Q9M331 symbol:AT3G53960.1 [GO:0005215 "transporter activity" evidence=ISS] [GO:0006857 "oligopeptide transport" evidence=ISS] [GO:0016020 "membrane" evidence=ISS] InterPro:IPR000109 Pfam:PF00854 GO:GO:0006810 GO:GO:0016020 PROSITE:PS01022 EMBL:AL132960 PIR:T45936 SPTR:Q9M331	2e-30
Ljwgs_120671.1	99.1.3.2.554	PTR2_ARATH							PTR2_ARATH	Membrane;Peptidetransport;Proteintransport;Transmembrane;Transport,Peptide transporter PTR2 (Histidine transporting protein).	1e-16	GO_ID:32821	TAIR|gene:2084499 SPTR:Q9M331 symbol:AT3G53960.1 [GO:0005215 "transporter activity" evidence=ISS] [GO:0006857 "oligopeptide transport" evidence=ISS] [GO:0016020 "membrane" evidence=ISS] InterPro:IPR000109 Pfam:PF00854 GO:GO:0006810 GO:GO:0016020 PROSITE:PS01022 EMBL:AL132960 PIR:T45936 SPTR:Q9M331	2e-30
Ljwgs_028341.1	3.1.3.22	TC.POT proton-dependent oligopeptide transporter, POT family [COG:COG3104] [TC:2.A.17]	hsa:6564	SLC15A1; solute carrier family 15 (oligopeptide transporter), member 1 [KO:K03305]	4e-21	ZyjdL	COG3104	2e-09	PTR2_ARATH	Membrane;Peptidetransport;Proteintransport;Transmembrane;Transport,Peptide transporter PTR2 (Histidine transporting protein).	2e-67	GO_ID:32821	TAIR|gene:2084499 SPTR:Q9M331 symbol:AT3G53960.1 [GO:0005215 "transporter activity" evidence=ISS] [GO:0006857 "oligopeptide transport" evidence=ISS] [GO:0016020 "membrane" evidence=ISS] InterPro:IPR000109 Pfam:PF00854 GO:GO:0006810 GO:GO:0016020 PROSITE:PS01022 EMBL:AL132960 PIR:T45936 SPTR:Q9M331	8e-138
Ljwgs_035818.1	99.1.4.8180	GO_ID:16473										GO_ID:16473	TAIR|gene:2166780 SPTR:Q9FMX3 symbol:AT5G23270.1 [GO:0015144 "carbohydrate transporter activity" evidence=ISS] [GO:0005351 "sugar porter activity" evidence=ISS] [GO:0016020 "membrane" evidence=ISS] Interpro:IPR005829 InterPro:IPR007114 InterPro:IPR005828 InterPro:IPR003663 Pfam:PF00083 GO:GO:0016020 PRINTS:PR00171 PROSITE:PS50850 PROSITE:PS00216 PROSITE:PS00217 TIGRFAMs:TIGR00879 EMBL:AB007648 EM…	1e-10
chr1.TM1410.16.1	3.1.3.61	TC.MATE multidrug resistance protein, MATE family [COG:COG0534] [TC:2.A.66.1]				YDR338c	COG0534	8e-18	TT12_ARATH	Flavonoidbiosynthesis;Membrane;Repeat;Transmembrane;Transport;Vacuole,TRANSPARENT TESTA 12 protein.	1e-49	GO_ID:8024	TAIR|gene:2168209 SPTR:Q9FKQ1 symbol:AT5G65380.1 [GO:0005215 "transporter activity" evidence=ISS] [GO:0009835 "ripening" evidence=ISS] [GO:0015297 "antiporter activity" evidence=ISS] [GO:0016020 "membrane" evidence=ISS] InterPro:IPR002528 Pfam:PF01554 GO:GO:0016020 TIGRFAMs:TIGR00797 EMBL:AB011479 EMBL:AF375456 EMBL:AY143960 SPTR:Q9FKQ1	2e-86
Ljwgs_079161.1	3.1.1.38	ABC.MR putative ABC transport system ATP-binding protein [COG:COG1132 COG2274] [TC:3.A.1.21 3.A.1.106 3.A.1.110 3.A.1.112 3.A.1.113 3.A.1.117]	mmu:17250	Abcc1; ATP-binding cassette, sub-family C (CFTR/MRP), member 1 [KO:K05665]	4e-41	YDR135c	COG1132	5e-42	YAWB_SCHPO	ATP-binding;Completeproteome;Glycoprotein;Hypotheticalprotein;Membrane;Nucleotide-binding;Repeat;Transmembrane;Transport,Probable ATP-dependent permease C3F10.11c.	4e-43	GO_ID:9498	SGD|S000002542 SPTR:P39109 symbol:YCF1 [GO:0005774 "vacuolar membrane" evidence=IDA] [GO:0015127 "bilirubin transporter activity" evidence=IGI;IMP] [GO:0015431 "glutathione S-conjugate-exporting ATPase activity" evidence=IDA] [GO:0010038 "response to metal ion" evidence=IDA;TAS] [GO:0015723 "bilirubin transport" evidence=IGI;IMP] SGD:S000002542 InterPro:IPR003593 InterPro:IPR003439 InterPro:IPR00…	5e-42
Ljwgs_079161.1	3.1.1.32.1	ABCC1 ATP-binding cassette, subfamily C (CFTR/MRP), member 1	mmu:17250	Abcc1; ATP-binding cassette, sub-family C (CFTR/MRP), member 1 [KO:K05665]	4e-41	YDR135c	COG1132	5e-42	YAWB_SCHPO	ATP-binding;Completeproteome;Glycoprotein;Hypotheticalprotein;Membrane;Nucleotide-binding;Repeat;Transmembrane;Transport,Probable ATP-dependent permease C3F10.11c.	4e-43	GO_ID:9498	SGD|S000002542 SPTR:P39109 symbol:YCF1 [GO:0005774 "vacuolar membrane" evidence=IDA] [GO:0015127 "bilirubin transporter activity" evidence=IGI;IMP] [GO:0015431 "glutathione S-conjugate-exporting ATPase activity" evidence=IDA] [GO:0010038 "response to metal ion" evidence=IDA;TAS] [GO:0015723 "bilirubin transport" evidence=IGI;IMP] SGD:S000002542 InterPro:IPR003593 InterPro:IPR003439 InterPro:IPR00…	5e-42
Ljwgs_079161.1	3.1.1.33	ABCC-BAC ATP-binding casette, subfamily C, bacterial [COG:COG4988 COG4987 COG1132 COG2274] [TC:3.A.1.110 3.A.1.112]	mmu:17250	Abcc1; ATP-binding cassette, sub-family C (CFTR/MRP), member 1 [KO:K05665]	4e-41	YDR135c	COG1132	5e-42	YAWB_SCHPO	ATP-binding;Completeproteome;Glycoprotein;Hypotheticalprotein;Membrane;Nucleotide-binding;Repeat;Transmembrane;Transport,Probable ATP-dependent permease C3F10.11c.	4e-43	GO_ID:9498	SGD|S000002542 SPTR:P39109 symbol:YCF1 [GO:0005774 "vacuolar membrane" evidence=IDA] [GO:0015127 "bilirubin transporter activity" evidence=IGI;IMP] [GO:0015431 "glutathione S-conjugate-exporting ATPase activity" evidence=IDA] [GO:0010038 "response to metal ion" evidence=IDA;TAS] [GO:0015723 "bilirubin transport" evidence=IGI;IMP] SGD:S000002542 InterPro:IPR003593 InterPro:IPR003439 InterPro:IPR00…	5e-42
Ljwgs_079161.1	3.1.1.31.13	ABCB-BAC ATP-binding casette, subfamily B, bacterial [COG:COG1132 COG2274 COG5265] [TC:3.A.1.21 3.A.1.106 3.A.1.109 3.A.1.117]	mmu:17250	Abcc1; ATP-binding cassette, sub-family C (CFTR/MRP), member 1 [KO:K05665]	4e-41	YDR135c	COG1132	5e-42	YAWB_SCHPO	ATP-binding;Completeproteome;Glycoprotein;Hypotheticalprotein;Membrane;Nucleotide-binding;Repeat;Transmembrane;Transport,Probable ATP-dependent permease C3F10.11c.	4e-43	GO_ID:9498	SGD|S000002542 SPTR:P39109 symbol:YCF1 [GO:0005774 "vacuolar membrane" evidence=IDA] [GO:0015127 "bilirubin transporter activity" evidence=IGI;IMP] [GO:0015431 "glutathione S-conjugate-exporting ATPase activity" evidence=IDA] [GO:0010038 "response to metal ion" evidence=IDA;TAS] [GO:0015723 "bilirubin transport" evidence=IGI;IMP] SGD:S000002542 InterPro:IPR003593 InterPro:IPR003439 InterPro:IPR00…	5e-42
chr4.TM0421.16	99.1.3.2.3319	IRT3_ARATH							IRT3_ARATH	Chloroplast;Iontransport;Iron;Irontransport;Membrane;Plastid;Thylakoid;Transitpeptide;Transmembrane;Transport,Fe(II) transport protein 3, chloroplast precursor (Iron-regulated transporter 3).	4e-29	GO_ID:18533	TAIR|gene:2206010 SPTR:Q8LE59 symbol:AT1G60960.1 [GO:0006812 "cation transport" evidence=ISS] [GO:0008324 "cation transporter activity" evidence=ISS] [GO:0016020 "membrane" evidence=ISS] [GO:0030001 "metal ion transport" evidence=ISS] [GO:0046873 "metal ion transporter activity" evidence=ISS] InterPro:IPR003689 InterPro:IPR004698 Pfam:PF02535 TIGRFAMs:TIGR00820 EMBL:AC018908 EMBL:AF369915 EMBL:AY…	2e-29
chr4.TM0421.16	99.1.4.5686	GO_ID:18533							IRT3_ARATH	Chloroplast;Iontransport;Iron;Irontransport;Membrane;Plastid;Thylakoid;Transitpeptide;Transmembrane;Transport,Fe(II) transport protein 3, chloroplast precursor (Iron-regulated transporter 3).	4e-29	GO_ID:18533	TAIR|gene:2206010 SPTR:Q8LE59 symbol:AT1G60960.1 [GO:0006812 "cation transport" evidence=ISS] [GO:0008324 "cation transporter activity" evidence=ISS] [GO:0016020 "membrane" evidence=ISS] [GO:0030001 "metal ion transport" evidence=ISS] [GO:0046873 "metal ion transporter activity" evidence=ISS] InterPro:IPR003689 InterPro:IPR004698 Pfam:PF02535 TIGRFAMs:TIGR00820 EMBL:AC018908 EMBL:AF369915 EMBL:AY…	2e-29
