# Supplementary material for: Dissection of Symbiosis and Organ Development by Integrated Transcriptome Analysis of Lotus japonicus Mutant and Wild-Type Plants
Source: PLoS One. 2009 Aug 7;4(8):e6556. doi: 10.1371/journal.pone.0006556 (PMC2717213; doi:10.1371/journal.pone.0006556)
Supplement: Folder S5 — Fix-minus mutants (9.19 MB ZIP) [file pone.0006556.s013.zip › S5.FIX-MINUS MUTANTS copy/5.1.Fix_minus_Nodule_vs_Uninoclated_Root/5.1.2. Specific transcript analysis/5.1.2.5/-5.1.2.5.ID list.txt]

	M		FDR	
	T29 - T26	T30 - T27	T29 - T26	T30 - T27
chr6.CM0539.8_at	-5.904263125	-7.84878447	1.16E-07	1.65E-08
Ljwgs_141043.1_at	-4.073635353	-3.359865045	5.63E-05	0.001030631
Ljwgs_020681.1.1_at	-4.064820726	-3.445163768	0.001067096	0.009018624
chr2.CM0695.43.1_at	-4.044990516	-3.054697942	8.77E-05	0.002977425
chr4.CM0247.21_at	-3.716252589	-3.193719123	0.000275342	0.002736817
gi29970356_at	-3.677867235	-5.346174452	0.000161634	1.20E-05
Ljwgs_049882.1_at	-3.633201681	-4.149278834	1.98E-05	1.71E-05
chr4.CM0247.21.1_s_at	-3.626393124	-2.70474487	2.76E-08	3.41E-06
chr3.TM1465.12_at	-3.60244787	-3.847706321	0.00643039	0.009114212
Ljwgs_048413.1_s_at	-3.456724552	-2.431926995	1.22E-05	0.001153198
Lj-MIR398_at	-3.295040396	-2.153892081	5.27E-05	0.005941186
Ljwgs_121613.1_x_at	-3.277325848	-4.032625015	0.00061421	0.000269211
Ljwgs_108567.1_at	-3.257591198	-2.705781358	0.001515045	0.013465374
chr1.CM0318.2.2_at	-3.247436512	-1.721777514	6.99E-05	0.026352261
chr1.TM0252.3_at	-3.149196493	-2.040508989	4.61E-07	0.000176987
Ljwgs_139391.1.1_at	-3.103795812	-1.780598154	9.30E-06	0.004701832
chr3.TM0745.32_at	-2.762338574	-2.712643119	3.05E-06	1.41E-05
chr2.CM0695.48.1_at	-2.715436401	-1.956260839	0.000744617	0.019134564
chr5.CM0200.73_at	-2.66130602	-2.353337464	7.87E-05	0.000755676
Lj-MIR398a_at	-2.636470316	-2.01522835	0.002548136	0.031530757
Ljwgs_057311.1_at	-2.521943688	-2.109408384	0.007740709	0.043075063
gi45408204_at	-2.484740391	-1.064293307	4.62E-07	0.005685271
Ljwgs_011340.0.1_x_at	-2.373399796	-3.522619205	0.016637503	0.002444095
chr2.CM0081.5.1_at	-2.296039497	-2.486439496	1.53E-07	2.52E-07
Ljwgs_080980.1_at	-2.291238083	-1.687392775	0.002365934	0.036324072
chr1.CM0579.45_at	-2.268985982	-1.410875529	6.05E-05	0.009207104
Ljwgs_020627.1_at	-2.239208923	-1.918884989	0.000727622	0.006141537
Ljwgs_006172.2_at	-2.222049441	-1.993048419	0.003460908	0.016107978
Ljwgs_079986.1_s_at	-2.217540541	-1.579440095	0.00129332	0.029271766
Ljwgs_098483.1_s_at	-2.217362872	-2.01422581	9.32E-08	1.18E-06
chr6.CM0539.6_at	-2.184187895	-1.128287999	4.93E-07	0.001411231
chr5.CM0200.92_at	-2.177356739	-1.452948758	6.90E-05	0.006210149
chr4.CM0165.30_at	-2.162178514	-1.12779625	0.00020018	0.049060222
chr4.CM0100.4_at	-2.12510824	-1.964142916	0.01761271	0.049699141
Ljwgs_045511.1_s_at	-2.106432423	-2.143927113	0.024138576	0.040706969
CM0385.25.1_at	-2.043792189	-1.619984984	7.56E-05	0.00181667
chr4.CM0337.33_at	-2.030141606	-1.781327965	0.000121462	0.001170631
chr6.TM0317.15_at	-2.001751208	-2.14223331	9.32E-05	0.000152556
CM0385.25_at	-1.986804915	-1.537662344	3.04E-05	0.001061269
gi8514596_at	-1.956143315	-4.028110138	0.008836447	5.12E-05
chr4.CM0654.25_at	-1.917193368	-2.838198154	0.006613584	0.000767679
Ljwgs_012959.1.1_at	-1.890294149	-2.219913655	0.010341586	0.00777687
chr6.CM0437.7_at	-1.817825239	-1.564020233	0.004285641	0.024180095
CM0385.23_at	-1.817639868	-1.567563675	0.000736704	0.005929055
Ljwgs_098483.1_at	-1.805344299	-2.163700112	6.16E-05	3.26E-05
TM0573.6.1_at	-1.793557651	-1.867458524	0.006632675	0.011104697
Ljwgs_145401.1_at	-1.767919466	-1.470681216	1.47E-06	4.07E-05
gi47953351_at	-1.764023751	-3.391038732	0.000718853	3.24E-06
Ljwgs_037521.1_s_at	-1.759143318	-1.916007303	0.000464926	0.000617368
Ljwgs_036724.2_at	-1.739283092	-1.268631038	9.65E-06	0.000708357
chr4.CM0297.20_at	-1.73606957	-1.978541159	0.001108779	0.000984924
Ljwgs_035191.1_at	-1.708014785	-1.097546048	3.26E-06	0.000908797
chr1.CM0117.33_at	-1.690233355	-1.440006287	0.003415937	0.021543574
chr5.CM0357.6_at	-1.663239797	-1.496334526	0.013034592	0.044600609
gi45615050_at	-1.653216638	-1.616750711	0.001541082	0.004508297
Ljwgs_143911.1.1_at	-1.64356114	-1.114823076	0.001608287	0.04286309
chr5.CM0260.53.2_at	-1.63569142	-1.163880567	1.25E-06	0.000165551
chr4.CM0128.73_at	-1.625219701	-1.583355715	7.33E-05	0.000296052
chr3.TM0585.28.1_at	-1.613570598	-1.674435095	0.000641634	0.001265879
chr2.CM0124.18_at	-1.602476793	-1.099462805	0.001489669	0.038713957
chr2.TM0383.10_at	-1.568176109	-1.55321792	9.03E-05	0.000307991
chr6.BM1377.10_at	-1.539499271	-1.604710149	0.000188525	0.000386884
Ljwgs_037037.1.1_at	-1.527072971	-1.549438804	0.008435669	0.016313721
Ljwgs_103618.1_x_at	-1.485634893	-1.93804553	0.005681668	0.001832824
chr2.TM0667.5_at	-1.447369444	-1.287419813	1.18E-05	0.000133222
chr4.CM0654.28_at	-1.445825825	-1.628772825	0.010031425	0.009937908
Ljwgs_017442.2_x_at	-1.441831402	-1.790075925	0.005351845	0.002542884
Ljwgs_006961.1_at	-1.427941886	-1.00058449	1.66E-07	3.45E-05
Ljwgs_070260.1_at	-1.426225437	-1.017967768	0.001619371	0.03345597
Ljwgs_044058.1_at	-1.414470834	-2.292695645	0.031327349	0.002949774
Ljwgs_088617.1_at	-1.412890002	-1.611928655	0.001104093	0.000972006
Ljwgs_023290.1_at	-1.401317077	-1.255650689	0.003614271	0.016777933
chr4.CM0073.85_at	-1.400193298	-1.705460054	0.004860025	0.002661057
Ljwgs_094930.1_at	-1.37350649	-1.407107711	5.24E-05	0.000133164
Ljwgs_118888.1_at	-1.335108225	-2.272822877	2.68E-05	2.67E-07
Ljwgs_048101.1.1_s_at	-1.328368634	-1.544046187	0.015136958	0.012406465
Ljwgs_035981.1_at	-1.315417061	-1.154432082	0.004357357	0.021877307
Ljwgs_029380.1_at	-1.297519461	-2.026061676	0.02388499	0.002674911
Ljwgs_022777.1.1_at	-1.287531356	-1.23896407	0.000259245	0.001045147
Ljwgs_045901.2_s_at	-1.272435344	-1.075073688	0.005733453	0.033004086
Ljwgs_025889.2.1_at	-1.264680505	-1.01784562	2.95E-05	0.000739947
Ljwgs_017330.2_at	-1.225749193	-1.365521729	0.020938015	0.022213628
TC13678_at	-1.17204182	-1.93600647	0.0421674	0.003988422
Ljwgs_053255.1_at	-1.163711502	-1.350852657	0.002799948	0.002172359
chr3.CM0152.9_at	-1.159424432	-1.593453513	0.019812001	0.005435519
chr5.CM0019.41.1_at	-1.150838699	-1.198705532	0.00641319	0.010735261
chr1.CM0117.22_s_at	-1.146312157	-1.272581034	0.000553187	0.000618424
Ljwgs_012012.1_at	-1.138395272	-1.348406279	0.015968207	0.011636504
Ljwgs_033060.1_at	-1.132922923	-1.201448354	0.007446829	0.011024301
chr1.TM0240.17_at	-1.130433265	-1.301396551	0.006275717	0.005292275
Ljwgs_142803.1_s_at	-1.128828443	-1.129548315	0.004085646	0.009252953
TC13672_at	-1.117351236	-2.218618163	0.01282119	0.0001293
Ljwgs_012841.2.1_at	-1.112704212	-1.015891138	0.000218359	0.001389834
Ljwgs_016085.1_at	-1.105800852	-1.122746733	0.012536347	0.023070718
Ljwgs_040813.1_s_at	-1.09973396	-1.159022949	0.013063322	0.019392715
chr4.CM0617.24_at	-1.086811773	-1.033706487	0.006768863	0.01969109
chr2.TM0254.17_at	-1.081025677	-1.000229723	0.000553839	0.002775861
gi7678056_at	-1.077877686	-1.154219337	0.006055809	0.00846802
Ljwgs_146046.1_at	-1.011470706	-1.126842815	0.046542755	0.048688033
gi45351834_at	-1.006349471	-1.420252303	0.029963216	0.007605052
Ljwgs_141855.1_at	1.000811719	1.759332803	0.018301067	0.000691108
chr1.TM1730.17_s_at	1.003588084	1.250909217	0.007098578	0.003365004
gi45629173_at	1.008538666	1.459959308	0.039245005	0.009126236
Ljwgs_019608.2_x_at	1.009455253	1.096774597	0.007666189	0.009661306
chr5.TM1077.24_at	1.009789738	1.543778683	0.000123141	5.03E-06
TC19625_at	1.019650814	1.072170899	0.033493001	0.046696306
Ljwgs_063375.1_at	1.020853121	1.078622208	0.009428386	0.014083882
gi45624886_at	1.022391092	1.15710139	0.000746523	0.000702667
chr6.CM0679.18_x_at	1.041086268	1.477010919	0.000714987	8.07E-05
chr2.CM0249.21_at	1.055915632	1.081984608	0.013815605	0.023979283
TC16772_at	1.057831828	1.383025404	0.024016668	0.009649085
chr5.CM0096.63.1_at	1.060224939	1.175914301	0.021966496	0.023855369
Ljwgs_084422.1_at	1.063092514	1.462809829	0.048761274	0.01677628
chr1.TM1444.14_at	1.065999739	1.460202303	0.028110495	0.008583359
chr1.TM1666.13_at	1.066343554	1.057729346	0.008949459	0.019632723
chr1.TM1612.29_at	1.085291795	1.086118203	0.00884638	0.018466234
gi45632239_at	1.093300499	1.116121628	0.000928989	0.002041727
Ljwgs_034632.1_at	1.099712485	1.102123605	0.016331654	0.031355636
gi29966267_at	1.11126405	1.082022267	0.014508383	0.032920133
chr4.TM0692.11_at	1.112969179	1.53772125	0.024970114	0.0069603
chr3.CM0792.2_at	1.116616457	1.041590733	1.22E-05	8.68E-05
chr4.CM0501.6_at	1.130501853	1.901100031	0.0361219	0.002754466
Ljwgs_033445.1_at	1.135711139	1.107989819	0.000170723	0.000638299
Ljwgs_110475.1_at	1.151268654	1.271114274	0.029587857	0.032717589
Ljwgs_063365.1_s_at	1.151825001	1.10106613	0.008279512	0.022656679
Ljwgs_122685.2_at	1.17108142	1.070346121	0.00555487	0.021009018
gi7781869_at	1.177204532	1.029293455	0.011915913	0.047742842
Ljwgs_145265.1_at	1.185336973	1.163040602	0.010879478	0.024714066
chr1.CM0393.50_at	1.199677333	1.746220603	0.027760453	0.005536201
gi45573977_at	1.201414585	1.021880336	0.000785517	0.006898912
Ljwgs_087528.1_at	1.206649	1.555463291	0.049397496	0.02476641
chr1.TM0750.14_s_at	1.216032506	1.300771511	0.00491521	0.006985135
chr6.CM0037.49_at	1.239184723	1.300211572	0.000958064	0.001687723
chr5.TM0872.15_at	1.246159537	1.03675323	0.00352214	0.025161631
TC11392_at	1.247552564	1.457888877	0.003846899	0.002861721
Ljwgs_001253.2_s_at	1.247793138	1.947642267	0.029651093	0.003633458
LjU1.4_x_at	1.250891491	1.314015732	0.011311708	0.017307579
Ljwgs_048257.1_s_at	1.257225361	1.481422111	0.000183838	0.000118182
TM0914.4_at	1.263027178	1.593855503	0.000578938	0.000198711
TC19697_at	1.265559763	1.625918897	3.05E-05	7.44E-06
Ljwgs_056898.2_at	1.276272954	1.722043685	0.011956057	0.003354743
chr4.TM0692.7_at	1.277286547	1.190727864	0.000238833	0.001266215
gi29969165_at	1.280382374	1.045552394	0.004717555	0.034221271
TM0645.7_at	1.282825134	1.752734102	0.00774163	0.001814634
chr2.CM0031.21_at	1.28360962	1.370222007	3.33E-06	6.18E-06
LjU1.13_x_at	1.286184718	1.244954756	0.001778473	0.005528969
Lj_psbN_at	1.289580255	1.257153064	0.000737696	0.002383481
Ljwgs_019213.1.1_at	1.292814514	1.05633609	0.002383902	0.0208818
gi45609265_at	1.296212686	1.553398739	0.004104467	0.002525827
Ljwgs_048196.1_at	1.302726158	1.514488701	0.027005723	0.02255582
gi45406015_at	1.30345679	2.359528884	0.041063067	0.001885829
chr4.CM0073.75.1_at	1.304472438	1.750773935	0.008210884	0.002246891
chr1.TM0454.43_at	1.306016156	1.558520404	0.009374937	0.006264142
gi45353479_at	1.316698954	1.514052261	0.029103401	0.025914455
Ljwgs_120696.1_at	1.329100628	1.152785606	0.000166943	0.001681449
Ljwgs_148487.1_at	1.329632652	1.330709178	0.003939397	0.008952914
Ljwgs_048981.1.1_at	1.341826576	1.285648386	7.43E-06	4.21E-05
Ljwgs_041337.1_s_at	1.359995523	1.736331032	0.02630094	0.012535641
gi45351676_at	1.362434093	1.290637738	6.55E-06	4.22E-05
Ljwgs_047190.1_s_at	1.363548592	1.998815259	5.53E-05	3.30E-06
chr1.CM0122.13_at	1.366040718	1.481407905	1.51E-06	2.37E-06
chr2.CM0177.80_s_at	1.373170482	1.381542973	0.010457932	0.02073884
Ljwgs_074834.1_at	1.376476911	1.692619801	0.010020379	0.005441915
chr1.CM0104.36_s_at	1.382126096	3.321031739	0.004234192	3.18E-06
Ljwgs_029271.1_x_at	1.386748008	1.427607806	0.00075665	0.001579829
chr4.CM0234.27.1_s_at	1.388397759	1.032167372	0.000651881	0.014444774
chr4.CM0501.28_at	1.404031696	1.275735644	0.000155281	0.001081078
chr4.CM0073.53_s_at	1.40516493	1.932593813	0.00268594	0.000499126
chr2.CM0310.18_x_at	1.410127092	1.230721455	0.000444028	0.003589568
Ljwgs_035407.1_at	1.418493355	1.677570248	0.000136059	8.40E-05
Ljwgs_125395.1_at	1.437013094	1.435212328	0.007722947	0.016559039
chr1.TM1003.4_s_at	1.442972753	1.321078848	0.001474822	0.006939502
Ljwgs_090720.2_at	1.445473468	1.968617518	0.000425129	6.80E-05
chr2.CM0695.40_at	1.450412108	1.456252168	0.013239522	0.025805732
Ljwgs_022305.1_at	1.45871075	1.076987199	0.000120843	0.004502183
TC11235_at	1.460532822	1.260429784	0.007007629	0.034395039
Ljwgs_047097.1_at	1.467552019	1.353602738	0.000316162	0.001754346
chr1.CM0289.45.2_at	1.478489308	1.3270137	3.70E-05	0.000339712
chr5.CM0077.79_at	1.481241694	1.171696898	0.003595471	0.03338421
Ljwgs_132214.1_at	1.482371389	1.203447195	1.84E-05	0.000462695
Ljwgs_063974.1_at	1.492319683	2.093615356	0.008095639	0.001546454
gi45632247_at	1.499192521	1.039249504	0.000136019	0.007686185
Ljwgs_056395.2_s_at	1.500378824	1.662775351	0.002939146	0.003265314
gi45636003_at	1.504131352	2.577672859	0.031730062	0.001945178
chr2.CM0008.67_at	1.505297195	1.92570011	0.000348433	0.000101824
TM0631.5_x_at	1.517522429	1.228940879	0.002391769	0.022026186
TM0759.13.1_at	1.529998745	1.321949504	0.003839625	0.021718175
chr1.CM0393.64_at	1.550074146	1.787579253	0.002255339	0.001832824
Ljwgs_079150.1_at	1.557125732	1.018285487	5.39E-05	0.006023696
chr2.TM1491.23_at	1.568470628	1.669767093	0.000717032	0.001138684
chr5.CM0569.30_at	1.582637136	1.331521475	1.84E-05	0.000333452
chr1.CM0105.29.1_s_at	1.593647927	1.271968275	0.004042187	0.034576197
Ljwgs_104647.1_x_at	1.615783175	1.968989562	0.019031743	0.011728191
TM1519.1.1_at	1.617842473	1.872864642	0.037066457	0.032073282
TM0727.5.1_at	1.622233249	1.117779559	2.52E-05	0.002360021
Ljwgs_101791.1_at	1.625351384	1.388123569	0.001537343	0.011434599
Ljwgs_076792.1_at	1.631951089	1.410094092	0.005680086	0.02916527
TM0556.18_at	1.632111929	1.30138766	0.000191048	0.003617725
Ljwgs_011047.3_at	1.635518892	1.826007924	0.018239065	0.019134564
chr1.CM0023.10_at	1.649709595	2.340303264	0.00730384	0.001248645
TM1441.37_at	1.652485066	3.867061418	0.000239798	8.31E-08
chr4.CM0194.19_at	1.666514689	1.020259751	0.000654852	0.042047975
chr1.CM0141.31_at	1.668721235	1.797038309	0.000698528	0.001008629
Ljwgs_125694.1_s_at	1.669746969	1.854460862	1.24E-06	1.50E-06
Ljwgs_104189.1_at	1.672526331	1.425006134	2.54E-08	6.98E-07
Ljwgs_064686.1_s_at	1.682194405	3.766490871	0.014000649	4.52E-05
chr4.CM0079.35_at	1.682703643	2.060546305	0.000959252	0.000452577
chr4.CM0061.24_at	1.687760396	1.044836697	0.000577774	0.037173972
Ljwgs_011190.2_at	1.689161802	1.603567665	0.00095974	0.003683379
gi45573686_at	1.700753933	2.172105515	0.026715277	0.012722056
gi45608467_at	1.726898707	2.041362372	0.005382288	0.003710754
chr3.CM0711.55_at	1.731555725	1.528169846	0.000630228	0.004422307
Ljwgs_114821.1_at	1.733599189	1.097884338	5.78E-05	0.007906915
gi7778127_at	1.735108528	1.095546668	5.76E-05	0.00805084
Ljwgs_077472.1_at	1.735748775	1.348156596	0.002159745	0.025853374
chr5.TM1077.24.1_at	1.748231669	1.449720684	9.69E-06	0.000220465
CM0584.36_at	1.766167421	1.398707998	1.28E-05	0.00042943
gi45621874_at	1.769346709	1.763805608	7.45E-05	0.000242115
TM0879.22_at	1.792092306	1.373614293	2.95E-06	0.000168515
Ljwgs_079872.1_at	1.805212511	2.345349886	0.020428852	0.008337324
chr1.TM0454.34_at	1.810445179	2.447950978	0.049972798	0.019134564
Ljwgs_123584.1_at	1.823248385	1.981264113	6.22E-05	8.90E-05
Ljwgs_071385.1_at	1.834462169	1.013665521	1.22E-08	4.19E-05
Ljwgs_130799.1_at	1.852114582	2.900139834	2.49E-06	5.55E-08
Ljwgs_133241.1_at	1.86110612	1.980027102	6.44E-05	0.000113361
Ljwgs_132504.1_s_at	1.870920211	1.46625065	0.000493979	0.00843368
chr2.CM0002.4_at	1.889570622	1.302457644	0.00042084	0.017056685
TM0651.31_at	1.925059541	1.038185935	2.44E-06	0.003029685
Ljwgs_027663.1_at	1.937182678	1.651873431	0.001251689	0.009807317
Ljwgs_054723.1_at	1.957460965	1.392205379	0.000852072	0.022528616
chr4.CM0500.39.1_at	1.964216029	1.161357001	1.55E-07	0.000176216
Ljwgs_039633.1_at	1.965826318	2.202186078	0.001444201	0.001473332
chr5.CM0953.23.1_at	1.973984901	2.101267436	0.000138776	0.000236091
TM0548.26_at	1.974773741	2.578934606	1.08E-05	2.14E-06
chr1.CM0195.71_at	1.974778319	2.289876884	0.020224109	0.017018291
TC10445_at	1.982550471	2.310416251	0.00352214	0.002674361
chr2.CM0177.45_at	1.991637598	1.002817677	9.38E-05	0.040009147
Ljwgs_038358.1_at	1.997047932	3.275030847	5.94E-07	6.96E-09
Ljwgs_042073.1_at	2.001555334	2.542802766	0.005362065	0.002123263
TC17886_at	2.035700464	1.894940185	0.000629184	0.002956717
Ljwgs_061484.1.1_s_at	2.049198586	1.248725884	3.01E-06	0.001338443
Ljwgs_043382.1_at	2.057456454	1.549291954	0.001067002	0.018893682
Ljwgs_050114.1_at	2.062365368	1.68289788	0.001138999	0.012126915
chr4.TM0844.22_at	2.084076175	1.685582847	5.24E-05	0.001142379
Ljwgs_011999.1_at	2.106815971	2.771099135	0.003900451	0.001126619
Ljwgs_132649.1.1_at	2.112372149	2.57737629	2.67E-07	1.07E-07
Ljwgs_006432.2_at	2.118241767	1.366620793	5.77E-05	0.006953829
Ljwgs_038134.1_s_at	2.148877411	2.462585895	0.000388874	0.000326041
Ljwgs_086529.1_at	2.157521455	2.047533038	1.06E-06	7.38E-06
chr1.CM0315.10_at	2.174654051	1.827378334	0.00109099	0.009713207
chr1.CM0231.37_at	2.185001049	1.787294359	7.69E-08	3.22E-06
Ljwgs_061484.1.1_at	2.210960664	1.493386771	3.72E-05	0.003655549
Ljwgs_034704.1_at	2.221712111	1.214767406	5.44E-08	0.000158232
Ljwgs_135074.1_at	2.226594258	1.686969381	1.58E-09	2.01E-07
Ljwgs_020312.1_at	2.287948539	1.190073959	0.000135105	0.040920892
Ljwgs_020286.1_at	2.324002985	1.649440405	1.17E-06	0.00016069
chr1.CM0113.58_at	2.347594634	1.700192922	9.35E-05	0.004288793
Ljwgs_084062.1_at	2.405301281	1.637391949	7.20E-06	0.001019448
Ljwgs_018486.1_at	2.414047379	1.686445872	0.000354189	0.013987419
Ljwgs_091191.1_at	2.461878615	1.389852225	0.000124633	0.025687055
chr4.TM1335.10_at	2.465638832	3.266389445	0.000809275	0.000180079
Ljwgs_050059.1_at	2.49313935	2.511837449	1.43E-06	5.09E-06
Ljwgs_104157.1_at	2.519175137	2.771840584	2.44E-06	3.25E-06
chr5.CM0357.10_at	2.549217419	2.070526789	0.000365416	0.005218571
chr5.CM0311.5_at	2.586699837	1.809753092	0.00035552	0.013903209
gi29969189_at	2.59579673	1.781488068	5.97E-05	0.004581465
Ljwgs_023111.1_at	2.60279546	1.031368743	2.80E-06	0.025227265
Ljwgs_047157.1_at	2.663162599	1.685586954	2.52E-05	0.004492134
chr1.CM0275.8_at	2.68328086	2.208016374	1.44E-05	0.00033312
Ljwgs_044269.1_at	2.72767346	1.729467017	1.04E-08	8.42E-06
Ljwgs_026636.1_at	2.784603407	3.374916549	1.30E-06	5.79E-07
Ljwgs_091519.1_s_at	2.792268172	2.022172043	2.35E-05	0.001497636
chr6.CM0139.68.2_at	2.802842236	3.614772922	0.00827841	0.00308087
chr1.TM0371.24_at	2.836510111	2.283604871	2.93E-07	1.33E-05
Ljwgs_134796.1.1_s_at	2.95003321	2.438393556	1.25E-05	0.000282688
TM0759.23.2_at	2.968924903	2.208016115	0.001758315	0.028489433
Ljwgs_147770.1_at	3.107175774	2.64572992	1.83E-06	3.90E-05
Ljwgs_010504.2_at	3.136063477	2.590659453	6.78E-07	2.17E-05
Ljwgs_027911.1_at	3.148236096	1.568401538	1.54E-06	0.004053189
chr6.CM0139.75_at	3.174145716	3.152343384	0.00283794	0.007008521
Ljwgs_136687.1_at	3.32879349	1.296006251	1.93E-06	0.023022843
chr3.CM0711.39.1_at	3.336832226	3.411920497	5.49E-08	1.77E-07
Ljwgs_021600.1_s_at	3.386720605	2.292611234	3.12E-09	1.41E-06
Ljwgs_067309.1_at	3.496684235	1.337627951	1.42E-07	0.006212391
chr6.CM0118.62_at	3.553625421	4.065229409	1.02E-07	8.73E-08
chr1.BM1697.17_at	3.637329958	4.155607819	2.03E-06	1.77E-06
chr3.CM0226.21_at	3.669184959	4.223440104	7.74E-05	6.23E-05
Ljwgs_061310.1_x_at	3.796370429	3.838011276	5.82E-09	2.28E-08
chr1.TM0371.19_at	3.892594812	2.937580038	7.30E-09	8.79E-07
Ljwgs_147748.1_at	4.037313977	2.962195113	5.45E-05	0.002589819
chr5.CM0148.50.2_at	4.135620354	3.243052279	3.18E-11	3.20E-09
Ljwgs_013156.1_at	4.1537463	2.53178592	5.71E-07	0.000374951
Ljwgs_046041.1_at	4.560797021	1.34968362	2.20E-07	0.036520492
Ljwgs_015493.2.1_at	4.737739558	4.580053426	2.64E-10	1.91E-09
Ljwgs_116565.1_s_at	4.751709613	1.969228862	3.83E-06	0.022904241
Ljwgs_037651.1_at	4.779604728	3.417424176	0.000897168	0.022610748
Ljwgs_023991.1_at	4.943143934	2.25389804	2.72E-05	0.035789111
Ljwgs_053770.1_at	4.98016247	2.350526912	5.09E-06	0.012251591
Ljwgs_141270.1_s_at	4.998688532	5.699265468	1.27E-07	1.13E-07
Ljwgs_058647.1_at	5.018841257	2.394281121	4.71E-12	2.17E-07
Ljwgs_067396.1_at	5.038994761	3.566688627	3.51E-11	1.22E-08
chr1.TM0862.18.1_at	5.129873205	2.252688489	8.22E-08	0.001531371
chr3.CM0282.74_at	5.130184456	3.236351749	8.43E-09	7.44E-06
Ljwgs_058647.1_x_at	5.175702583	1.150572456	2.37E-09	0.022800306
chr2.CM0249.113_at	5.411717089	4.502311044	3.74E-06	9.35E-05
gi45629710_at	5.519251403	5.380234014	5.25E-11	3.54E-10
Ljwgs_073893.1_at	5.72762421	1.422845185	2.88E-09	0.012986268
Ljwgs_137222.1_at	5.808548494	1.988663533	1.88E-06	0.044278028
TM0840.1.1_at	6.011546901	3.028324187	3.93E-07	0.001475317
Ljwgs_111594.1_at	6.201966809	5.272115477	7.01E-12	2.75E-10
Ljwgs_041830.1_x_at	6.225722198	2.821437366	3.94E-07	0.003398963
Ljwgs_017174.1_at	6.544137257	4.676821253	2.58E-08	5.14E-06
chr1.CM0393.38_s_at	6.592128941	2.741090199	2.09E-06	0.016412615
Ljwgs_015816.1_at	6.94867522	2.311511546	1.34E-06	0.044143552
chr3.CM0127.17_at	7.435879264	3.287032951	1.50E-07	0.002190901
TM0840.7.2_at	7.460757748	4.45440084	1.00E-06	0.000697497
Ljwgs_042024.1_at	8.075415679	3.575304708	2.11E-06	0.011146
Ljwgs_148900.1_at	8.167023332	5.760828972	8.18E-11	2.84E-08
chr5.CM0909.26_at	8.396161963	5.043066979	8.27E-10	1.60E-06
Ljwgs_041830.1_at	8.567155251	4.383948432	3.86E-07	0.001281889
Ljwgs_007210.2_at	8.773252407	3.16005448	7.07E-07	0.021840116
chr3.CM0127.17.1_at	9.161222298	5.030646371	3.72E-08	0.000111767
Ljwgs_074951.1_x_at	9.625087595	3.968626554	3.31E-08	0.00136467
chr1.CM0010.40_at	9.644345393	5.195879844	5.71E-09	2.89E-05
Ljwgs_039859.2_s_at	9.842272315	6.41868636	4.70E-07	0.000169342
Ljwgs_077307.1_at	9.94325484	6.612344459	2.96E-08	1.29E-05
Ljwgs_022035.1_at	10.08860882	5.353728144	1.52E-08	7.58E-05
chr4.CM0617.68_at	10.12544943	6.844379598	7.51E-11	4.35E-08
CM0319.3_at	10.64636225	7.229821216	9.86E-09	3.78E-06
Ljwgs_020387.1_s_at	11.35110361	5.612366188	1.51E-07	0.000876988
Ljwgs_063349.1_x_at	11.45512547	7.561444016	6.39E-08	2.76E-05
Ljwgs_040887.1_s_at	12.01052461	8.611440839	3.49E-08	6.56E-06
Ljwgs_035265.1_at	12.4378339	9.478402472	1.78E-07	1.52E-05
