# Supplementary material for: Dissection of Symbiosis and Organ Development by Integrated Transcriptome Analysis of Lotus japonicus Mutant and Wild-Type Plants
Source: PLoS One. 2009 Aug 7;4(8):e6556. doi: 10.1371/journal.pone.0006556 (PMC2717213; doi:10.1371/journal.pone.0006556)
Supplement: Folder S5 — Fix-minus mutants (9.19 MB ZIP) [file pone.0006556.s013.zip › S5.FIX-MINUS MUTANTS copy/5.1.Fix_minus_Nodule_vs_Uninoclated_Root/5.1.2. Specific transcript analysis/5.1.2.5/5.1.2.5.abscisic acid.txt]

Ljwgs_019213.1.1	99.1.4.8687	GO_ID:47359 										GO_ID:47359	TAIR|gene:2130763 SPTR:O23569 symbol:AT4G17260.1 [GO:0004457 "lactate dehydrogenase activity" evidence=ISS] [GO:0009737 "response to abscisic acid stimulus" evidence=IEP] InterPro:IPR001236 InterPro:IPR000205 InterPro:IPR001557 InterPro:IPR011304 Pfam:PF00056 GO:GO:0005737 HSSP:P00338 Pfam:PF02866 PIRSF:PIRSF000102 PRINTS:PR00086 TIGRFAMs:TIGR01771 PROSITE:PS00064 EMBL:Z97343 EMBL:AL161546 PIR:F71441 SPTR:O23569	2e-09

Ljwgs_019213.1.1	99.1.4.8687	GO_ID:47359 										GO_ID:47359	TAIR|gene:2130763 SPTR:O23569 symbol:AT4G17260.1 [GO:0004457 "lactate dehydrogenase activity" evidence=ISS] [GO:0009737 "response to abscisic acid stimulus" evidence=IEP] InterPro:IPR001236 InterPro:IPR000205 InterPro:IPR001557 InterPro:IPR011304 Pfam:PF00056 GO:GO:0005737 HSSP:P00338 Pfam:PF02866 PIRSF:PIRSF000102 PRINTS:PR00086 TIGRFAMs:TIGR01771 PROSITE:PS00064 EMBL:Z97343 EMBL:AL161546 PIR:F71441 SPTR:O23569	2e-09
