# Supplementary material for: Dissection of Symbiosis and Organ Development by Integrated Transcriptome Analysis of Lotus japonicus Mutant and Wild-Type Plants
Source: PLoS One. 2009 Aug 7;4(8):e6556. doi: 10.1371/journal.pone.0006556 (PMC2717213; doi:10.1371/journal.pone.0006556)
Supplement: Folder S6 — Organs (0.23 MB ZIP) [file pone.0006556.s014.zip]

Archive with 156 entries (150 files):
- S6.ORGANS copy/
- S6.ORGANS copy/6.1.flower/
- S6.ORGANS copy/6.1.flower/-flower.ID list.txt
- S6.ORGANS copy/6.1.flower/._-flower.ID list.txt
- S6.ORGANS copy/6.1.flower/flower.abscisic acid.txt
- S6.ORGANS copy/6.1.flower/._flower.abscisic acid.txt
- S6.ORGANS copy/6.1.flower/flower.auxin.txt
- S6.ORGANS copy/6.1.flower/._flower.auxin.txt
- S6.ORGANS copy/6.1.flower/flower.brassinosteroid.txt
- S6.ORGANS copy/6.1.flower/._flower.brassinosteroid.txt
- S6.ORGANS copy/6.1.flower/flower.cytokinin.txt
- S6.ORGANS copy/6.1.flower/._flower.cytokinin.txt
- S6.ORGANS copy/6.1.flower/flower.defense.txt
- S6.ORGANS copy/6.1.flower/._flower.defense.txt
- S6.ORGANS copy/6.1.flower/flower.ethylene.txt
- S6.ORGANS copy/6.1.flower/._flower.ethylene.txt
- S6.ORGANS copy/6.1.flower/flower.gibberellin.txt
- S6.ORGANS copy/6.1.flower/flower.jasmonic acid.txt
- S6.ORGANS copy/6.1.flower/._flower.gibberellin.txt
- S6.ORGANS copy/6.1.flower/._flower.jasmonic acid.txt
- S6.ORGANS copy/6.1.flower/._flower.kinase.txt
- S6.ORGANS copy/6.1.leaf/
- S6.ORGANS copy/6.1.flower/flower.nodulin.txt
- S6.ORGANS copy/6.1.flower/flower.kinase.txt
- S6.ORGANS copy/6.1.flower/._flower.nodulin.txt
- S6.ORGANS copy/6.1.flower/._flower.receptor.txt
- S6.ORGANS copy/6.1.flower/flower.receptor.txt
- S6.ORGANS copy/6.1.flower/flower.transcription factor.txt
- S6.ORGANS copy/6.1.flower/._flower.transcription factor.txt
- S6.ORGANS copy/6.1.flower/flower.transporter.txt
- S6.ORGANS copy/6.1.flower/._flower.transporter.txt
- S6.ORGANS copy/6.1.flower/._flower_ANU.txt
- S6.ORGANS copy/6.1.leaf/-leaf.ID list.txt
- S6.ORGANS copy/6.1.leaf/._-leaf.ID list.txt
- S6.ORGANS copy/6.1.leaf/leaf.abscisic acid.txt
- S6.ORGANS copy/6.1.leaf/._leaf.abscisic acid.txt
- S6.ORGANS copy/6.1.nodule/
- S6.ORGANS copy/6.1.leaf/leaf.auxin.txt
- S6.ORGANS copy/6.1.leaf/._leaf.auxin.txt
- S6.ORGANS copy/6.1.leaf/leaf.brassinosteroid.txt
- S6.ORGANS copy/6.1.leaf/._leaf.brassinosteroid.txt
- S6.ORGANS copy/6.1.leaf/leaf.cytokinin.txt
- S6.ORGANS copy/6.1.leaf/._leaf.cytokinin.txt
- S6.ORGANS copy/6.1.leaf/leaf.defense.txt
- S6.ORGANS copy/6.1.leaf/._leaf.defense.txt
- S6.ORGANS copy/6.1.leaf/leaf.ethylene.txt
- S6.ORGANS copy/6.1.leaf/._leaf.ethylene.txt
- S6.ORGANS copy/6.1.leaf/leaf.gibberellin.txt
- S6.ORGANS copy/6.1.leaf/._leaf.gibberellin.txt
- S6.ORGANS copy/6.1.leaf/leaf.jasmonic acid.txt
- S6.ORGANS copy/6.1.leaf/._leaf.jasmonic acid.txt
- S6.ORGANS copy/6.1.root/
- S6.ORGANS copy/6.1.leaf/leaf.kinase.txt
- S6.ORGANS copy/6.1.leaf/._leaf.kinase.txt
- S6.ORGANS copy/6.1.leaf/leaf.nodulin.txt
- S6.ORGANS copy/6.1.leaf/._leaf.nodulin.txt
- S6.ORGANS copy/6.1.leaf/leaf.receptor.txt
- S6.ORGANS copy/6.1.leaf/._leaf.receptor.txt
- S6.ORGANS copy/6.1.leaf/leaf.transcription factor.txt
- S6.ORGANS copy/6.1.leaf/._leaf.transcription factor.txt
- S6.ORGANS copy/6.1.leaf/leaf.transporter.txt
- S6.ORGANS copy/6.1.leaf/._leaf.transporter.txt
- S6.ORGANS copy/6.1.flower/flower_ANU.txt
- S6.ORGANS copy/6.1.stem/
- S6.ORGANS copy/6.1.leaf/._leaf_ANU.txt
- S6.ORGANS copy/6.1.nodule/-nodule.ID list.txt
- S6.ORGANS copy/6.1.leaf/leaf_ANU.txt
- S6.ORGANS copy/6.1.nodule/._-nodule.ID list.txt
- S6.ORGANS copy/6.1.nodule/._nodule.abscisic acid.txt
- S6.ORGANS copy/6.1.nodule/nodule.auxin.txt
- S6.ORGANS copy/6.1.nodule/nodule.abscisic acid.txt
- S6.ORGANS copy/6.1.nodule/nodule.brassinosteroid.txt
- S6.ORGANS copy/6.1.nodule/._nodule.auxin.txt
- S6.ORGANS copy/6.1.nodule/._nodule.brassinosteroid.txt
- S6.ORGANS copy/6.1.nodule/nodule.cytokinin.txt
- S6.ORGANS copy/6.1.nodule/nodule.defense.txt
- S6.ORGANS copy/6.1.nodule/nodule.ethylene.txt
- S6.ORGANS copy/6.1.nodule/._nodule.defense.txt
- S6.ORGANS copy/6.1.nodule/._nodule.ethylene.txt
- S6.ORGANS copy/6.1.nodule/nodule.gibberellin.txt
- S6.ORGANS copy/6.1.nodule/nodule.jasmonic acid.txt
- S6.ORGANS copy/6.1.nodule/._nodule.gibberellin.txt
- S6.ORGANS copy/6.1.nodule/._nodule.jasmonic acid.txt
- S6.ORGANS copy/6.1.nodule/nodule.kinase.txt
- S6.ORGANS copy/6.1.nodule/._nodule.kinase.txt
- S6.ORGANS copy/6.1.nodule/nodule.nodulin.txt
- S6.ORGANS copy/6.1.nodule/._nodule.nodulin.txt
- S6.ORGANS copy/6.1.nodule/nodule.receptor.txt
- S6.ORGANS copy/6.1.nodule/._nodule.receptor.txt
- S6.ORGANS copy/6.1.nodule/nodule.transcription factor.txt
- S6.ORGANS copy/6.1.nodule/._nodule.transcription factor.txt
- S6.ORGANS copy/6.1.nodule/nodule.transporter.txt
- S6.ORGANS copy/6.1.nodule/._nodule.transporter.txt
- S6.ORGANS copy/6.1.nodule/._nodule_ANU.txt
- S6.ORGANS copy/6.1.nodule/nodule_ANU.txt
- S6.ORGANS copy/6.1.root/-root.ID list.txt
- S6.ORGANS copy/6.1.root/._-root.ID list.txt
- S6.ORGANS copy/6.1.root/root.abscisic acid.txt
- S6.ORGANS copy/6.1.root/._root.abscisic acid.txt
- S6.ORGANS copy/6.1.root/root.auxin.txt
- S6.ORGANS copy/6.1.root/._root.auxin.txt
- S6.ORGANS copy/6.1.root/root.brassinosteroid.txt
- S6.ORGANS copy/6.1.root/root.cytokinin.txt
- S6.ORGANS copy/6.1.root/._root.cytokinin.txt
- S6.ORGANS copy/6.1.root/root.defense.txt
- S6.ORGANS copy/6.1.root/._root.defense.txt
- S6.ORGANS copy/6.1.root/root.ethylene.txt
- S6.ORGANS copy/6.1.root/._root.ethylene.txt
- S6.ORGANS copy/6.1.root/root.gibberellin.txt
- S6.ORGANS copy/6.1.root/._root.gibberellin.txt
- S6.ORGANS copy/6.1.root/root.jasmonic acid.txt
- S6.ORGANS copy/6.1.root/._root.jasmonic acid.txt
- S6.ORGANS copy/6.1.root/root.kinase.txt
- S6.ORGANS copy/6.1.root/._root.kinase.txt
- S6.ORGANS copy/6.1.root/root.nodulin.txt
- S6.ORGANS copy/6.1.root/._root.nodulin.txt
- S6.ORGANS copy/6.1.root/root.receptor.txt
- S6.ORGANS copy/6.1.root/._root.receptor.txt
- S6.ORGANS copy/6.1.root/._root.transcription factor.txt
- S6.ORGANS copy/6.1.root/root.transcription factor.txt
- S6.ORGANS copy/6.1.root/root.transporter.txt
- S6.ORGANS copy/6.1.root/._root.transporter.txt
- S6.ORGANS copy/6.1.root/._root_ANU.txt
- S6.ORGANS copy/6.1.stem/-stem.ID list.txt
- S6.ORGANS copy/6.1.stem/._-stem.ID list.txt
- S6.ORGANS copy/6.1.stem/stem.abscisic acid.txt
- S6.ORGANS copy/6.1.stem/._stem.abscisic acid.txt
- S6.ORGANS copy/6.1.stem/stem.auxin.txt
- S6.ORGANS copy/6.1.root/root_ANU.txt
- S6.ORGANS copy/6.1.stem/._stem.auxin.txt
- S6.ORGANS copy/6.1.stem/stem.brassinosteroid.txt
- S6.ORGANS copy/6.1.stem/._stem.brassinosteroid.txt
- S6.ORGANS copy/6.1.stem/stem.cytokinin.txt
- S6.ORGANS copy/6.1.stem/._stem.cytokinin.txt
- S6.ORGANS copy/6.1.stem/stem.defense.txt
- S6.ORGANS copy/6.1.stem/._stem.defense.txt
- S6.ORGANS copy/6.1.stem/stem.ethylene.txt
- S6.ORGANS copy/6.1.stem/._stem.ethylene.txt
- S6.ORGANS copy/6.1.stem/stem.gibberellin.txt
- S6.ORGANS copy/6.1.stem/._stem.gibberellin.txt
- S6.ORGANS copy/6.1.stem/stem.jasmonic acid.txt
- S6.ORGANS copy/6.1.stem/._stem.jasmonic acid.txt
- S6.ORGANS copy/6.1.stem/stem.kinase.txt
- S6.ORGANS copy/6.1.stem/._stem.kinase.txt
- S6.ORGANS copy/6.1.stem/stem.nodulin.txt
- S6.ORGANS copy/6.1.stem/._stem.nodulin.txt
- S6.ORGANS copy/6.1.stem/stem.receptor.txt
- S6.ORGANS copy/6.1.stem/._stem.receptor.txt
- S6.ORGANS copy/6.1.stem/stem.transcription factor.txt
- S6.ORGANS copy/6.1.stem/._stem.transcription factor.txt
- S6.ORGANS copy/6.1.stem/stem.transporter.txt
- S6.ORGANS copy/6.1.stem/._stem.transporter.txt
- S6.ORGANS copy/6.1.stem/._stem_ANU.txt
- S6.ORGANS copy/6.1.stem/stem_ANU.txt
- S6.ORGANS copy/._Supporting Folder 6 Info.doc
- S6.ORGANS copy/Supporting Folder 6 Info.doc
