# Supplementary material for: Dissection of Symbiosis and Organ Development by Integrated Transcriptome Analysis of Lotus japonicus Mutant and Wild-Type Plants
Source: PLoS One. 2009 Aug 7;4(8):e6556. doi: 10.1371/journal.pone.0006556 (PMC2717213; doi:10.1371/journal.pone.0006556)
Supplement: Folder S6 — Organs (0.23 MB ZIP) [file pone.0006556.s014.zip › S6.ORGANS copy/6.1.flower/-flower.ID list.txt]

Affy_ID
Ljwgs_003423.2
Ljwgs_005241.2
Ljwgs_005242.1
Ljwgs_005244.2
Ljwgs_005278.1
Ljwgs_007333.1
Ljwgs_007455.2
Ljwgs_008071.1
Ljwgs_008081.2
Ljwgs_008461.1
Ljwgs_008869.4
Ljwgs_009559.1
Ljwgs_009664.1
Ljwgs_009684.1
Ljwgs_009966.2
Ljwgs_009971.2.1
Ljwgs_010855.1
Ljwgs_010867.2
Ljwgs_010926.1
Ljwgs_010944.2
Ljwgs_011457.2
Ljwgs_011464.1
Ljwgs_011742.1
Ljwgs_011946.1
Ljwgs_011962.1
Ljwgs_011985.3
Ljwgs_012095.1
Ljwgs_012198.1.1
Ljwgs_012500.2
Ljwgs_012860.1
Ljwgs_012880.1
Ljwgs_013089.2
Ljwgs_013139.1
Ljwgs_013157.1
Ljwgs_013343.2
Ljwgs_013516.1
Ljwgs_013550.2
Ljwgs_013713.1
Ljwgs_013747.1
Ljwgs_014477.2
Ljwgs_014491.2
Ljwgs_015038.1
Ljwgs_015645.1
Ljwgs_015829.2
Ljwgs_016532.2
Ljwgs_016644.1
Ljwgs_016677.1
Ljwgs_016677.2
Ljwgs_016896.1
Ljwgs_016971.2
Ljwgs_016980.1
Ljwgs_017019.1
Ljwgs_017800.1
Ljwgs_017956.1
Ljwgs_018180.1
Ljwgs_018527.1
Ljwgs_018867.1
Ljwgs_019644.1
Ljwgs_019708.2
Ljwgs_020274.2
Ljwgs_020614.1
Ljwgs_020845.2
Ljwgs_021058.1
Ljwgs_021474.1
Ljwgs_021543.1
Ljwgs_021604.1
Ljwgs_021666.1
Ljwgs_021922.1
Ljwgs_022327.1
Ljwgs_022365.1
Ljwgs_022465.1
Ljwgs_022517.1
Ljwgs_022551.2
Ljwgs_022682.1
Ljwgs_022940.1
Ljwgs_023463.1
Ljwgs_023510.2
Ljwgs_023901.2
Ljwgs_023961.2
Ljwgs_024097.1
Ljwgs_024099.1
Ljwgs_024171.1
Ljwgs_024199.1
Ljwgs_024483.2
Ljwgs_024669.2
Ljwgs_024881.1
Ljwgs_025307.1
Ljwgs_025522.1
Ljwgs_025750.1
Ljwgs_025800.1
Ljwgs_026074.1
Ljwgs_026078.1
Ljwgs_026294.1
Ljwgs_026713.1.1
Ljwgs_027203.1
Ljwgs_027615.2
Ljwgs_027875.1
Ljwgs_028016.1
Ljwgs_028121.1
Ljwgs_028308.2
Ljwgs_028633.2
Ljwgs_029016.1
Ljwgs_029321.1
Ljwgs_029831.1
Ljwgs_029957.1
Ljwgs_029987.0.1
Ljwgs_030034.1
Ljwgs_030044.1
Ljwgs_030816.2
Ljwgs_031058.2
Ljwgs_031215.1
Ljwgs_032034.1
Ljwgs_032138.1
Ljwgs_032600.1
Ljwgs_033026.1
Ljwgs_034399.1
Ljwgs_034863.1
Ljwgs_035076.1
Ljwgs_035428.1
Ljwgs_035429.1
Ljwgs_035732.1
Ljwgs_035839.1
Ljwgs_037159.1
Ljwgs_037424.1
Ljwgs_037508.1.1
Ljwgs_037884.1
Ljwgs_037902.1
Ljwgs_038714.1
Ljwgs_039047.1
Ljwgs_039162.1
Ljwgs_039316.1
Ljwgs_039757.1
Ljwgs_039914.1
Ljwgs_039937.1.1
Ljwgs_040691.1
Ljwgs_041705.2
Ljwgs_041733.1
Ljwgs_042073.1
Ljwgs_042309.1.1
Ljwgs_042416.1
Ljwgs_042674.1
Ljwgs_042963.1
Ljwgs_043729.1
Ljwgs_044820.1
Ljwgs_045142.1.1
Ljwgs_046896.1
Ljwgs_046922.1
Ljwgs_047098.1
Ljwgs_047154.1
Ljwgs_047687.2
Ljwgs_047996.1
Ljwgs_048115.1
Ljwgs_048657.1
Ljwgs_048734.1
Ljwgs_048736.1
Ljwgs_049914.1
Ljwgs_050134.1
Ljwgs_052008.1
Ljwgs_052014.1
Ljwgs_052656.1
Ljwgs_052936.1
Ljwgs_053158.1.1
Ljwgs_053544.1
Ljwgs_054479.1
Ljwgs_054567.1
Ljwgs_055157.1
Ljwgs_056220.1
Ljwgs_056479.1
Ljwgs_057291.1
Ljwgs_057615.1
Ljwgs_057814.1
Ljwgs_058377.2
Ljwgs_058609.1
Ljwgs_058927.1
Ljwgs_059324.1
Ljwgs_059955.1.1
Ljwgs_060093.1
Ljwgs_060587.1
Ljwgs_060594.1
Ljwgs_061127.1
Ljwgs_062795.1
Ljwgs_064008.1
Ljwgs_064069.1
Ljwgs_064374.1
Ljwgs_067841.1
Ljwgs_068917.1
Ljwgs_068935.1
Ljwgs_069162.1
Ljwgs_070096.1
Ljwgs_070148.1
Ljwgs_070371.2
Ljwgs_070377.1
Ljwgs_070607.1
Ljwgs_072038.1
Ljwgs_073603.1
Ljwgs_074061.1
Ljwgs_074069.1
Ljwgs_075986.1
Ljwgs_076364.1
Ljwgs_077182.1
Ljwgs_078699.1
Ljwgs_080420.1
Ljwgs_082299.1
Ljwgs_082957.1
Ljwgs_083744.1
Ljwgs_084928.1
Ljwgs_085086.1
Ljwgs_085274.1
Ljwgs_086123.1
Ljwgs_086816.1
Ljwgs_087514.1
Ljwgs_087807.1
Ljwgs_088435.1
Ljwgs_089217.1
Ljwgs_091873.1
Ljwgs_093283.1
Ljwgs_094064.1
Ljwgs_094089.1
Ljwgs_094519.1
Ljwgs_095072.1
Ljwgs_096266.1
Ljwgs_098511.1
Ljwgs_104432.1
Ljwgs_106196.1
Ljwgs_107301.1
Ljwgs_107959.1
Ljwgs_110795.1
Ljwgs_111368.2
Ljwgs_114011.1
Ljwgs_117844.1
Ljwgs_117871.1
Ljwgs_119406.1
Ljwgs_124245.1
Ljwgs_125558.1
Ljwgs_126766.1
Ljwgs_127889.1
Ljwgs_128555.1
Ljwgs_128825.1
Ljwgs_131229.1
Ljwgs_135178.1
Ljwgs_138769.1
Ljwgs_139032.1
Ljwgs_139652.1
Ljwgs_139737.1
Ljwgs_140564.1
Ljwgs_140570.1
Ljwgs_140656.1.1
Ljwgs_144656.1
Ljwgs_145113.1
Ljwgs_147320.1
Ljwgs_147750.1
Ljwgs_148905.1
TC13746
TC18589
TC19466
TC9121
TM0451.19.1
TM0492.14
TM0573.11
TM0623.14.1
TM0697.10
TM0725.15
TM0810.5.1
TM0874.7.1
TM0874.7
TM1034.30
TM1226.8.1
TM1441.37
TM1518.3
TM1550.10
chr1.CM0010.40
chr1.CM0012.61
chr1.CM0017.21
chr1.CM0017.5
chr1.CM0032.37
chr1.CM0036.3
chr1.CM0051.27
chr1.CM0064.6
chr1.CM0098.25
chr1.CM0098.26
chr1.CM0098.31.1
chr1.CM0098.31
chr1.CM0098.32
chr1.CM0104.36
chr1.CM0109.37
chr1.CM0121.37
chr1.CM0122.3
chr1.CM0123.51
chr1.CM0133.72
chr1.CM0141.69
chr1.CM0141.70
chr1.CM0147.25
chr1.CM0147.78
chr1.CM0147.91
chr1.CM0150.10
chr1.CM0195.39
chr1.CM0195.9
chr1.CM0206.124
chr1.CM0206.41
chr1.CM0206.7
chr1.CM0231.35
chr1.CM0233.46
chr1.CM0284.73
chr1.CM0295.24
chr1.CM0349.28
chr1.CM0361.50
chr1.CM0378.17.1
chr1.CM0442.11
chr1.CM0442.35.2
chr1.CM0544.11
chr1.CM0579.7
chr1.CM0591.5
chr1.CM0600.19
chr1.CM0800.10
chr1.CM0982.30.2
chr1.CM0982.44
chr1.CM1255.15
chr1.TM0187.3.1
chr1.TM0372.6
chr1.TM0671.6
chr1.TM0805.11
chr1.TM0805.14.1
chr1.TM0812.10
chr1.TM1124.11
chr2.CM0008.64
chr2.CM0011.1
chr2.CM0011.35
chr2.CM0018.15
chr2.CM0018.1
chr2.CM0031.26
chr2.CM0056.66
chr2.CM0058.34.1
chr2.CM0060.35
chr2.CM0099.10
chr2.CM0099.16
chr2.CM0177.89
chr2.CM0191.63
chr2.CM0225.40
chr2.CM0237.3.1
chr2.CM0237.34
chr2.CM0249.113.3
chr2.CM0249.24
chr2.CM0304.18
chr2.CM0308.29
chr2.CM0323.4
chr2.CM0338.16
chr2.CM0338.19.3
chr2.CM0338.33
chr2.CM0373.73
chr2.TM0479.7
chr2.TM0490.15
chr2.TM0512.20
chr2.TM0564.7
chr2.TM0652.2
chr2.TM0660.11
chr2.TM0826.20
chr2.TM1534.13
chr3.BM1543.17
chr3.CM0106.12
chr3.CM0111.15.1
chr3.CM0111.15
chr3.CM0111.18
chr3.CM0112.36
chr3.CM0129.7.1
chr3.CM0152.33.1
chr3.CM0208.31
chr3.CM0216.31
chr3.CM0216.48
chr3.CM0261.18
chr3.CM0261.19
chr3.CM0292.27
chr3.CM0406.2
chr3.CM0634.38
chr3.CM0634.41
chr3.CM0634.47.1
chr3.CM0792.41
chr3.CM0996.6
chr3.TM0745.6
chr3.TM1144.10
chr4.CM0003.26
chr4.CM0004.52
chr4.CM0004.53
chr4.CM0006.15
chr4.CM0025.1.1
chr4.CM0025.1
chr4.CM0042.58
chr4.CM0042.68
chr4.CM0044.2
chr4.CM0046.65
chr4.CM0075.7.1
chr4.CM0079.1.1
chr4.CM0079.1
chr4.CM0087.98
chr4.CM0100.7
chr4.CM0128.8
chr4.CM0165.63
chr4.CM0165.70
chr4.CM0170.35
chr4.CM0175.63
chr4.CM0175.73
chr4.CM0194.25
chr4.CM0219.14.2
chr4.CM0229.2
chr4.CM0256.30
chr4.CM0307.17
chr4.CM0343.13
chr4.CM0343.15
chr4.CM0432.14
chr4.CM0500.11
chr4.CM0558.34
chr4.CM0558.53
chr4.CM0617.17
chr4.CM0617.45.3
chr4.CM0617.64
chr4.CM0617.72
chr4.CM0654.20
chr4.CM0831.6
chr4.CM1600.7
chr4.TM0832.6
chr4.TM1309.4
chr4.TM1309.7
chr5.CM0040.6
chr5.CM0072.15
chr5.CM0077.85
chr5.CM0096.75
chr5.CM0148.40
chr5.CM0211.27
chr5.CM0519.17
chr5.CM0773.18
chr5.CM0773.4.1
chr5.CM0953.44
chr5.TM0455.1
chr5.TM0743.11
chr5.TM1323.18
chr6.CM0037.29.1
chr6.CM0041.11
chr6.CM0118.34
chr6.CM0118.61
chr6.CM0118.6
chr6.CM0118.90
chr6.CM0420.31
chr6.CM0686.10
chr6.CM0836.14
chr6.CM0836.31
chr6.TM0084.9
chr6.TM0169.22
chr6.TM0722.23.1
chr6.TM0722.4
chr6.TM1540.11
gi45400430
gi45406463
gi45406750
gi45408023
gi45409321
gi45410886
gi45569348
gi45577819
gi45577887
gi45610486
gi45634274
gi60100337
gi60100339
gi60100343
gi60100345
gi60100347
