# Supplementary material for: Dissection of Symbiosis and Organ Development by Integrated Transcriptome Analysis of Lotus japonicus Mutant and Wild-Type Plants
Source: PLoS One. 2009 Aug 7;4(8):e6556. doi: 10.1371/journal.pone.0006556 (PMC2717213; doi:10.1371/journal.pone.0006556)
Supplement: Folder S6 — Organs (0.23 MB ZIP) [file pone.0006556.s014.zip › S6.ORGANS copy/6.1.flower/flower.receptor.txt]

Ljwgs_009966.2	3.3.10.117	BMPR1 bone morphogenetic protein receptor, type I [EC:2.7.1.37]	lma:LmjF07.0900	serine/threonine kinase, putative [EC:2.7.1.-] [KO:K07198]	9e-75	YDR477w_1	COG0515	8e-63	CPK15_ARATH	ATP-binding;Kinase;Nucleotide-binding;Serine/threonine-proteinkinase;Transferase,CBL-interacting serine/threonine-protein kinase 15 (EC 2.7.1.37) (Serine/threonine-protein kinase ATPK10) (SOS2-like protein kinase PKS3) (SOS-interacting protein 2) (SNF1-related kinase 3.1).	4e-124	GO_ID:50240	TAIR|gene:3441707 SPTR:Q9FJ54 symbol:AT5G45820.1 [GO:0016301 "kinase activity" evidence=ISS] InterPro:IPR000719 InterPro:IPR002290 InterPro:IPR008271 Pfam:PF00069 Prosite:PS00108 InterPro:IPR004041 Prosite:PS00107 Pfam:PF03822 ProDom:PD000001 PROSITE:PS50011 SMART:SM00220 HSSP:P49137 PROSITE:PS50816 EMBL:AB016870 EMBL:AY035225 EMBL:AK221510 SPTR:Q9FJ54	2e-153
Ljwgs_016644.1	1.9.4.15	E2.7.1.- [EC:2.7.1.-] [COG:COG0515 COG1493]	ath:At4g28490	F20O9.180; leucine-rich repeat transmembrane protein kinase, putative [EC:2.7.1.37] [KO:K00870]	9e-22	YAR019c	COG0515	3e-10	NORK_MEDTR	ATP-binding;Coiledcoil;Kinase;Leucine-richrepeat;Membrane;Nodulation;Nucleotide-binding;Repeat;Serine/threonine-proteinkinase;Signal;Transferase;Transmembrane,Nodulation receptor kinase precursor (EC 2.7.1.-) (Does not make infections protein 2) (Symbiosis receptor-like kinase) (MtSYMRK).	5e-31	GO_ID:6517	TAIR|gene:2136337 SPTR:Q9T020 symbol:AT4G39110.1 [GO:0016301 "kinase activity" evidence=ISS] InterPro:IPR000719 InterPro:IPR008271 Prosite:PS00108 InterPro:IPR001969 InterPro:IPR002057 Prosite:PS00107 ProDom:PD000001 PROSITE:PS50011 PROSITE:PS00141 EMBL:AL161594 EMBL:AL050351 PIR:T08559 PROSITE:PS00186 SPTR:Q9T020	6e-62
Ljwgs_016644.1	1.7.8.19	WAAY, rfaY lipopolysaccharide core biosynthesis protein RFAY [EC:2.7.-.-] [COG:COG0515]	ath:At4g28490	F20O9.180; leucine-rich repeat transmembrane protein kinase, putative [EC:2.7.1.37] [KO:K00870]	9e-22	YAR019c	COG0515	3e-10	NORK_MEDTR	ATP-binding;Coiledcoil;Kinase;Leucine-richrepeat;Membrane;Nodulation;Nucleotide-binding;Repeat;Serine/threonine-proteinkinase;Signal;Transferase;Transmembrane,Nodulation receptor kinase precursor (EC 2.7.1.-) (Does not make infections protein 2) (Symbiosis receptor-like kinase) (MtSYMRK).	5e-31	GO_ID:6517	TAIR|gene:2136337 SPTR:Q9T020 symbol:AT4G39110.1 [GO:0016301 "kinase activity" evidence=ISS] InterPro:IPR000719 InterPro:IPR008271 Prosite:PS00108 InterPro:IPR001969 InterPro:IPR002057 Prosite:PS00107 ProDom:PD000001 PROSITE:PS50011 PROSITE:PS00141 EMBL:AL161594 EMBL:AL050351 PIR:T08559 PROSITE:PS00186 SPTR:Q9T020	6e-62
Ljwgs_016644.1	1.1.17.19	E2.7.1.- [EC:2.7.1.-] [COG:COG0515 COG1493]	ath:At4g28490	F20O9.180; leucine-rich repeat transmembrane protein kinase, putative [EC:2.7.1.37] [KO:K00870]	9e-22	YAR019c	COG0515	3e-10	NORK_MEDTR	ATP-binding;Coiledcoil;Kinase;Leucine-richrepeat;Membrane;Nodulation;Nucleotide-binding;Repeat;Serine/threonine-proteinkinase;Signal;Transferase;Transmembrane,Nodulation receptor kinase precursor (EC 2.7.1.-) (Does not make infections protein 2) (Symbiosis receptor-like kinase) (MtSYMRK).	5e-31	GO_ID:6517	TAIR|gene:2136337 SPTR:Q9T020 symbol:AT4G39110.1 [GO:0016301 "kinase activity" evidence=ISS] InterPro:IPR000719 InterPro:IPR008271 Prosite:PS00108 InterPro:IPR001969 InterPro:IPR002057 Prosite:PS00107 ProDom:PD000001 PROSITE:PS50011 PROSITE:PS00141 EMBL:AL161594 EMBL:AL050351 PIR:T08559 PROSITE:PS00186 SPTR:Q9T020	6e-62
Ljwgs_016644.1	1.11.16.8	E2.7.1.- [EC:2.7.1.-] [COG:COG0515 COG1493]	ath:At4g28490	F20O9.180; leucine-rich repeat transmembrane protein kinase, putative [EC:2.7.1.37] [KO:K00870]	9e-22	YAR019c	COG0515	3e-10	NORK_MEDTR	ATP-binding;Coiledcoil;Kinase;Leucine-richrepeat;Membrane;Nodulation;Nucleotide-binding;Repeat;Serine/threonine-proteinkinase;Signal;Transferase;Transmembrane,Nodulation receptor kinase precursor (EC 2.7.1.-) (Does not make infections protein 2) (Symbiosis receptor-like kinase) (MtSYMRK).	5e-31	GO_ID:6517	TAIR|gene:2136337 SPTR:Q9T020 symbol:AT4G39110.1 [GO:0016301 "kinase activity" evidence=ISS] InterPro:IPR000719 InterPro:IPR008271 Prosite:PS00108 InterPro:IPR001969 InterPro:IPR002057 Prosite:PS00107 ProDom:PD000001 PROSITE:PS50011 PROSITE:PS00141 EMBL:AL161594 EMBL:AL050351 PIR:T08559 PROSITE:PS00186 SPTR:Q9T020	6e-62
Ljwgs_016644.1	4.2.4	Cell cycle [CLASS:04110] [PATH:hsa04110] [COG:COG0515]	ath:At4g28490	F20O9.180; leucine-rich repeat transmembrane protein kinase, putative [EC:2.7.1.37] [KO:K00870]	9e-22	YAR019c	COG0515	3e-10	NORK_MEDTR	ATP-binding;Coiledcoil;Kinase;Leucine-richrepeat;Membrane;Nodulation;Nucleotide-binding;Repeat;Serine/threonine-proteinkinase;Signal;Transferase;Transmembrane,Nodulation receptor kinase precursor (EC 2.7.1.-) (Does not make infections protein 2) (Symbiosis receptor-like kinase) (MtSYMRK).	5e-31	GO_ID:6517	TAIR|gene:2136337 SPTR:Q9T020 symbol:AT4G39110.1 [GO:0016301 "kinase activity" evidence=ISS] InterPro:IPR000719 InterPro:IPR008271 Prosite:PS00108 InterPro:IPR001969 InterPro:IPR002057 Prosite:PS00107 ProDom:PD000001 PROSITE:PS50011 PROSITE:PS00141 EMBL:AL161594 EMBL:AL050351 PIR:T08559 PROSITE:PS00186 SPTR:Q9T020	6e-62
Ljwgs_016677.1	3.3.10.117	BMPR1 bone morphogenetic protein receptor, type I [EC:2.7.1.37]	ath:At4g28490	F20O9.180; leucine-rich repeat transmembrane protein kinase, putative [EC:2.7.1.37] [KO:K00870]	4e-12				BRL2_ARATH	ATP-binding;Glycoprotein;Kinase;Leucine-richrepeat;Membrane;Nucleotide-binding;Receptor;Repeat;Serine/threonine-proteinkinase;Signal;Transferase;Transmembrane,Serine/threonine-protein kinase BRI1-like 2 precursor (EC 2.7.1.37) (BRASSINOSTEROID INSENSITIVE 1-like protein 2) (Protein VASCULAR HIGHWAY 1).	6e-13	GO_ID:33871	TAIR|gene:3687832 SPTR:Q9LPT1 symbol:AT1G50610.1 [GO:0016301 "kinase activity" evidence=ISS] [GO:0008372 "cellular component unknown" evidence=ND] [GO:0004674 "protein serine/threonine kinase activity" evidence=ISS] [GO:0005524 "ATP binding" evidence=ISS] [GO:0006468 "protein amino acid phosphorylation" evidence=ISS] [GO:0007169 "transmembrane receptor protein tyrosine kinase signaling pathway" e…	1e-48
Ljwgs_016677.1	3.2.2.1	Protein kinase [EC:2.7.1.37]	ath:At4g28490	F20O9.180; leucine-rich repeat transmembrane protein kinase, putative [EC:2.7.1.37] [KO:K00870]	4e-12				BRL2_ARATH	ATP-binding;Glycoprotein;Kinase;Leucine-richrepeat;Membrane;Nucleotide-binding;Receptor;Repeat;Serine/threonine-proteinkinase;Signal;Transferase;Transmembrane,Serine/threonine-protein kinase BRI1-like 2 precursor (EC 2.7.1.37) (BRASSINOSTEROID INSENSITIVE 1-like protein 2) (Protein VASCULAR HIGHWAY 1).	6e-13	GO_ID:33871	TAIR|gene:3687832 SPTR:Q9LPT1 symbol:AT1G50610.1 [GO:0016301 "kinase activity" evidence=ISS] [GO:0008372 "cellular component unknown" evidence=ND] [GO:0004674 "protein serine/threonine kinase activity" evidence=ISS] [GO:0005524 "ATP binding" evidence=ISS] [GO:0006468 "protein amino acid phosphorylation" evidence=ISS] [GO:0007169 "transmembrane receptor protein tyrosine kinase signaling pathway" e…	1e-48
Ljwgs_016677.2	99.1.3.2.628	TMKL1_ARATH	ath:At5g02290	T1E22.50; protein kinase, putative [EC:2.7.1.37] [KO:K00870]	6e-23				TMKL1_ARATH	Glycoprotein;Leucine-richrepeat;Membrane;Receptor;Repeat;Signal;Transmembrane,Putative kinase-like protein TMKL1 precursor.	3e-27	GO_ID:33871	TAIR|gene:3687832 SPTR:Q9LPT1 symbol:AT1G50610.1 [GO:0016301 "kinase activity" evidence=ISS] [GO:0008372 "cellular component unknown" evidence=ND] [GO:0004674 "protein serine/threonine kinase activity" evidence=ISS] [GO:0005524 "ATP binding" evidence=ISS] [GO:0006468 "protein amino acid phosphorylation" evidence=ISS] [GO:0007169 "transmembrane receptor protein tyrosine kinase signaling pathway" e…	1e-80
Ljwgs_016677.2	99.1.4.7712	GO_ID:33871	ath:At5g02290	T1E22.50; protein kinase, putative [EC:2.7.1.37] [KO:K00870]	6e-23				TMKL1_ARATH	Glycoprotein;Leucine-richrepeat;Membrane;Receptor;Repeat;Signal;Transmembrane,Putative kinase-like protein TMKL1 precursor.	3e-27	GO_ID:33871	TAIR|gene:3687832 SPTR:Q9LPT1 symbol:AT1G50610.1 [GO:0016301 "kinase activity" evidence=ISS] [GO:0008372 "cellular component unknown" evidence=ND] [GO:0004674 "protein serine/threonine kinase activity" evidence=ISS] [GO:0005524 "ATP binding" evidence=ISS] [GO:0006468 "protein amino acid phosphorylation" evidence=ISS] [GO:0007169 "transmembrane receptor protein tyrosine kinase signaling pathway" e…	1e-80
Ljwgs_016677.2	99.1.1.97	KO:K00870	ath:At5g02290	T1E22.50; protein kinase, putative [EC:2.7.1.37] [KO:K00870]	6e-23				TMKL1_ARATH	Glycoprotein;Leucine-richrepeat;Membrane;Receptor;Repeat;Signal;Transmembrane,Putative kinase-like protein TMKL1 precursor.	3e-27	GO_ID:33871	TAIR|gene:3687832 SPTR:Q9LPT1 symbol:AT1G50610.1 [GO:0016301 "kinase activity" evidence=ISS] [GO:0008372 "cellular component unknown" evidence=ND] [GO:0004674 "protein serine/threonine kinase activity" evidence=ISS] [GO:0005524 "ATP binding" evidence=ISS] [GO:0006468 "protein amino acid phosphorylation" evidence=ISS] [GO:0007169 "transmembrane receptor protein tyrosine kinase signaling pathway" e…	1e-80
Ljwgs_017019.1	3.3.10.117	BMPR1 bone morphogenetic protein receptor, type I [EC:2.7.1.37]	ath:At5g02290	T1E22.50; protein kinase, putative [EC:2.7.1.37] [KO:K00870]	4e-32	BS_yloP_1	COG0515	5e-13	PBS1_ARATH	ATP-binding;Directproteinsequencing;Kinase;Nucleotide-binding;Phosphorylation;Plantdefense;Serine/threonine-proteinkinase;Transferase,Serine/threonine-protein kinase PBS1 (EC 2.7.1.37) (AvrPphB susceptible protein 1).	1e-38	GO_ID:18723	TAIR|gene:2142513 SPTR:Q8H1D6 symbol:AT5G10520.1 [GO:0008372 "cellular component unknown" evidence=ND] [GO:0016301 "kinase activity" evidence=ISS] InterPro:IPR000719 InterPro:IPR008271 Pfam:PF00069 Prosite:PS00108 Prosite:PS00107 ProDom:PD000001 PROSITE:PS50011 EMBL:AY150507 SPTR:Q8H1D6	5e-89
Ljwgs_021666.1	3.3.10.117	BMPR1 bone morphogenetic protein receptor, type I [EC:2.7.1.37]	ath:At5g02290	T1E22.50; protein kinase, putative [EC:2.7.1.37] [KO:K00870]	6e-12				RLCK7_ARATH	ATP-binding;Hypotheticalprotein;Kinase;Nucleotide-binding;Serine/threonine-proteinkinase;Transferase,Putative serine/threonine-protein kinase RLCKVII (EC 2.7.1.37).	1e-13	GO_ID:51277	TAIR|gene:2064556 SPTR:P93749 symbol:AT2G41970.1 [GO:0008372 "cellular component unknown" evidence=ND] [GO:0016301 "kinase activity" evidence=ISS] InterPro:IPR000719 InterPro:IPR008266 Prosite:PS00107 ProDom:PD000001 PROSITE:PS50011 PROSITE:PS00109 HSSP:P06213 EMBL:U90439 EMBL:BT010881 EMBL:AK175234 EMBL:AK175270 EMBL:AK176504 EMBL:AK176586 EMBL:AK176796 EMBL:AK220678 PIR:D84848 SPTR:P93749	1e-44
Ljwgs_022327.1	3.3.10.117	BMPR1 bone morphogenetic protein receptor, type I [EC:2.7.1.37]							EXS_ARATH	ATP-binding;Kinase;Leucine-richrepeat;Meiosis;Membrane;Nucleotide-binding;Phosphorylation;Receptor;Repeat;Serine/threonine-proteinkinase;Signal;Transferase;Transmembrane,Leucine-rich repeat receptor protein kinase EXS precursor (EC 2.7.1.37) (Extra sporogenous cells protein) (EXCESS MICROSPOROCYTES1 protein).	7e-12	GO_ID:33871	TAIR|gene:3687832 SPTR:Q9LPT1 symbol:AT1G50610.1 [GO:0016301 "kinase activity" evidence=ISS] [GO:0008372 "cellular component unknown" evidence=ND] [GO:0004674 "protein serine/threonine kinase activity" evidence=ISS] [GO:0005524 "ATP binding" evidence=ISS] [GO:0006468 "protein amino acid phosphorylation" evidence=ISS] [GO:0007169 "transmembrane receptor protein tyrosine kinase signaling pathway" e…	1e-38
Ljwgs_022327.1	3.2.2.1	Protein kinase [EC:2.7.1.37]							EXS_ARATH	ATP-binding;Kinase;Leucine-richrepeat;Meiosis;Membrane;Nucleotide-binding;Phosphorylation;Receptor;Repeat;Serine/threonine-proteinkinase;Signal;Transferase;Transmembrane,Leucine-rich repeat receptor protein kinase EXS precursor (EC 2.7.1.37) (Extra sporogenous cells protein) (EXCESS MICROSPOROCYTES1 protein).	7e-12	GO_ID:33871	TAIR|gene:3687832 SPTR:Q9LPT1 symbol:AT1G50610.1 [GO:0016301 "kinase activity" evidence=ISS] [GO:0008372 "cellular component unknown" evidence=ND] [GO:0004674 "protein serine/threonine kinase activity" evidence=ISS] [GO:0005524 "ATP binding" evidence=ISS] [GO:0006468 "protein amino acid phosphorylation" evidence=ISS] [GO:0007169 "transmembrane receptor protein tyrosine kinase signaling pathway" e…	1e-38
Ljwgs_022327.1	3.3.10.117	BMPR1 bone morphogenetic protein receptor, type I [EC:2.7.1.37]							EXS_ARATH	ATP-binding;Kinase;Leucine-richrepeat;Meiosis;Membrane;Nucleotide-binding;Phosphorylation;Receptor;Repeat;Serine/threonine-proteinkinase;Signal;Transferase;Transmembrane,Leucine-rich repeat receptor protein kinase EXS precursor (EC 2.7.1.37) (Extra sporogenous cells protein) (EXCESS MICROSPOROCYTES1 protein).	7e-12	GO_ID:33871	TAIR|gene:3687832 SPTR:Q9LPT1 symbol:AT1G50610.1 [GO:0016301 "kinase activity" evidence=ISS] [GO:0008372 "cellular component unknown" evidence=ND] [GO:0004674 "protein serine/threonine kinase activity" evidence=ISS] [GO:0005524 "ATP binding" evidence=ISS] [GO:0006468 "protein amino acid phosphorylation" evidence=ISS] [GO:0007169 "transmembrane receptor protein tyrosine kinase signaling pathway" e…	1e-38
Ljwgs_022327.1	3.2.2.1	Protein kinase [EC:2.7.1.37]							EXS_ARATH	ATP-binding;Kinase;Leucine-richrepeat;Meiosis;Membrane;Nucleotide-binding;Phosphorylation;Receptor;Repeat;Serine/threonine-proteinkinase;Signal;Transferase;Transmembrane,Leucine-rich repeat receptor protein kinase EXS precursor (EC 2.7.1.37) (Extra sporogenous cells protein) (EXCESS MICROSPOROCYTES1 protein).	7e-12	GO_ID:33871	TAIR|gene:3687832 SPTR:Q9LPT1 symbol:AT1G50610.1 [GO:0016301 "kinase activity" evidence=ISS] [GO:0008372 "cellular component unknown" evidence=ND] [GO:0004674 "protein serine/threonine kinase activity" evidence=ISS] [GO:0005524 "ATP binding" evidence=ISS] [GO:0006468 "protein amino acid phosphorylation" evidence=ISS] [GO:0007169 "transmembrane receptor protein tyrosine kinase signaling pathway" e…	1e-38
Ljwgs_024669.2	3.2.12.38	PTPN11 protein tyrosine phosphatase, non-receptor type 11 (Noonan syndrome 1) [EC:3.1.3.48]	ddi:DDB0191093	pteN; 3-phosphatidylinositol 3-phosphatase [EC:3.1.3.67] [KO:K01110]	2e-13				TPTE_HUMAN	Hydrolase;Membrane;Proteinphosphatase;Transmembrane,Putative tyrosine-protein phosphatase TPTE (EC 3.1.3.48).	1e-12	GO_ID:3856	TAIR|gene:2175712 SPTR:Q9FLZ5 symbol:AT5G39400.1 [GO:0008372 "cellular component unknown" evidence=ND] [GO:0016791 "phosphoric monoester hydrolase activity" evidence=ISS] InterPro:IPR000340 InterPro:IPR000387 Pfam:PF00782 PROSITE:PS00383 PROSITE:PS50056 HSSP:P60484 EMBL:AB009054 EMBL:AJ490172 EMBL:AK118115 EMBL:BT005560 SPTR:Q9FLZ5	4e-31
Ljwgs_024669.2	3.2.13.58	PTPN6, SHP-1 protein tyrosine phosphatase, non-receptor type 6 [EC:3.1.3.48]	ddi:DDB0191093	pteN; 3-phosphatidylinositol 3-phosphatase [EC:3.1.3.67] [KO:K01110]	2e-13				TPTE_HUMAN	Hydrolase;Membrane;Proteinphosphatase;Transmembrane,Putative tyrosine-protein phosphatase TPTE (EC 3.1.3.48).	1e-12	GO_ID:3856	TAIR|gene:2175712 SPTR:Q9FLZ5 symbol:AT5G39400.1 [GO:0008372 "cellular component unknown" evidence=ND] [GO:0016791 "phosphoric monoester hydrolase activity" evidence=ISS] InterPro:IPR000340 InterPro:IPR000387 Pfam:PF00782 PROSITE:PS00383 PROSITE:PS50056 HSSP:P60484 EMBL:AB009054 EMBL:AJ490172 EMBL:AK118115 EMBL:BT005560 SPTR:Q9FLZ5	4e-31
Ljwgs_024669.2	3.3.10.17	PTPRC, CD45 protein tyrosine phosphatase, receptor type, C [EC:3.1.3.48]	ddi:DDB0191093	pteN; 3-phosphatidylinositol 3-phosphatase [EC:3.1.3.67] [KO:K01110]	2e-13				TPTE_HUMAN	Hydrolase;Membrane;Proteinphosphatase;Transmembrane,Putative tyrosine-protein phosphatase TPTE (EC 3.1.3.48).	1e-12	GO_ID:3856	TAIR|gene:2175712 SPTR:Q9FLZ5 symbol:AT5G39400.1 [GO:0008372 "cellular component unknown" evidence=ND] [GO:0016791 "phosphoric monoester hydrolase activity" evidence=ISS] InterPro:IPR000340 InterPro:IPR000387 Pfam:PF00782 PROSITE:PS00383 PROSITE:PS50056 HSSP:P60484 EMBL:AB009054 EMBL:AJ490172 EMBL:AK118115 EMBL:BT005560 SPTR:Q9FLZ5	4e-31
Ljwgs_024669.2	3.3.10.62	PTPRJ, DEP1 protein tyrosine phosphatase, receptor type, J [EC:3.1.3.48] [GO:0005001]	ddi:DDB0191093	pteN; 3-phosphatidylinositol 3-phosphatase [EC:3.1.3.67] [KO:K01110]	2e-13				TPTE_HUMAN	Hydrolase;Membrane;Proteinphosphatase;Transmembrane,Putative tyrosine-protein phosphatase TPTE (EC 3.1.3.48).	1e-12	GO_ID:3856	TAIR|gene:2175712 SPTR:Q9FLZ5 symbol:AT5G39400.1 [GO:0008372 "cellular component unknown" evidence=ND] [GO:0016791 "phosphoric monoester hydrolase activity" evidence=ISS] InterPro:IPR000340 InterPro:IPR000387 Pfam:PF00782 PROSITE:PS00383 PROSITE:PS50056 HSSP:P60484 EMBL:AB009054 EMBL:AJ490172 EMBL:AK118115 EMBL:BT005560 SPTR:Q9FLZ5	4e-31
Ljwgs_024669.2	3.3.10.74	PTPNS1 protein tyrosine phosphatase, non-receptor type substrate 1 [EC:3.1.3.48]	ddi:DDB0191093	pteN; 3-phosphatidylinositol 3-phosphatase [EC:3.1.3.67] [KO:K01110]	2e-13				TPTE_HUMAN	Hydrolase;Membrane;Proteinphosphatase;Transmembrane,Putative tyrosine-protein phosphatase TPTE (EC 3.1.3.48).	1e-12	GO_ID:3856	TAIR|gene:2175712 SPTR:Q9FLZ5 symbol:AT5G39400.1 [GO:0008372 "cellular component unknown" evidence=ND] [GO:0016791 "phosphoric monoester hydrolase activity" evidence=ISS] InterPro:IPR000340 InterPro:IPR000387 Pfam:PF00782 PROSITE:PS00383 PROSITE:PS50056 HSSP:P60484 EMBL:AB009054 EMBL:AJ490172 EMBL:AK118115 EMBL:BT005560 SPTR:Q9FLZ5	4e-31
Ljwgs_024669.2	3.3.9.40	PTPRC, CD45 protein tyrosine phosphatase, receptor type, C [EC:3.1.3.48]	ddi:DDB0191093	pteN; 3-phosphatidylinositol 3-phosphatase [EC:3.1.3.67] [KO:K01110]	2e-13				TPTE_HUMAN	Hydrolase;Membrane;Proteinphosphatase;Transmembrane,Putative tyrosine-protein phosphatase TPTE (EC 3.1.3.48).	1e-12	GO_ID:3856	TAIR|gene:2175712 SPTR:Q9FLZ5 symbol:AT5G39400.1 [GO:0008372 "cellular component unknown" evidence=ND] [GO:0016791 "phosphoric monoester hydrolase activity" evidence=ISS] InterPro:IPR000340 InterPro:IPR000387 Pfam:PF00782 PROSITE:PS00383 PROSITE:PS50056 HSSP:P60484 EMBL:AB009054 EMBL:AJ490172 EMBL:AK118115 EMBL:BT005560 SPTR:Q9FLZ5	4e-31
Ljwgs_024669.2	4.3.2.21	protein tyrosine phosphatase, receptor type [EC:3.1.3.48] [GO:0005001]	ddi:DDB0191093	pteN; 3-phosphatidylinositol 3-phosphatase [EC:3.1.3.67] [KO:K01110]	2e-13				TPTE_HUMAN	Hydrolase;Membrane;Proteinphosphatase;Transmembrane,Putative tyrosine-protein phosphatase TPTE (EC 3.1.3.48).	1e-12	GO_ID:3856	TAIR|gene:2175712 SPTR:Q9FLZ5 symbol:AT5G39400.1 [GO:0008372 "cellular component unknown" evidence=ND] [GO:0016791 "phosphoric monoester hydrolase activity" evidence=ISS] InterPro:IPR000340 InterPro:IPR000387 Pfam:PF00782 PROSITE:PS00383 PROSITE:PS50056 HSSP:P60484 EMBL:AB009054 EMBL:AJ490172 EMBL:AK118115 EMBL:BT005560 SPTR:Q9FLZ5	4e-31
Ljwgs_024669.2	3.2.13.7	PTPRC, CD45 protein tyrosine phosphatase, receptor type, C [EC:3.1.3.48]	ddi:DDB0191093	pteN; 3-phosphatidylinositol 3-phosphatase [EC:3.1.3.67] [KO:K01110]	2e-13				TPTE_HUMAN	Hydrolase;Membrane;Proteinphosphatase;Transmembrane,Putative tyrosine-protein phosphatase TPTE (EC 3.1.3.48).	1e-12	GO_ID:3856	TAIR|gene:2175712 SPTR:Q9FLZ5 symbol:AT5G39400.1 [GO:0008372 "cellular component unknown" evidence=ND] [GO:0016791 "phosphoric monoester hydrolase activity" evidence=ISS] InterPro:IPR000340 InterPro:IPR000387 Pfam:PF00782 PROSITE:PS00383 PROSITE:PS50056 HSSP:P60484 EMBL:AB009054 EMBL:AJ490172 EMBL:AK118115 EMBL:BT005560 SPTR:Q9FLZ5	4e-31
Ljwgs_024669.2	3.2.14.41	PTPN6, SHP-1 protein tyrosine phosphatase, non-receptor type 6 [EC:3.1.3.48]	ddi:DDB0191093	pteN; 3-phosphatidylinositol 3-phosphatase [EC:3.1.3.67] [KO:K01110]	2e-13				TPTE_HUMAN	Hydrolase;Membrane;Proteinphosphatase;Transmembrane,Putative tyrosine-protein phosphatase TPTE (EC 3.1.3.48).	1e-12	GO_ID:3856	TAIR|gene:2175712 SPTR:Q9FLZ5 symbol:AT5G39400.1 [GO:0008372 "cellular component unknown" evidence=ND] [GO:0016791 "phosphoric monoester hydrolase activity" evidence=ISS] InterPro:IPR000340 InterPro:IPR000387 Pfam:PF00782 PROSITE:PS00383 PROSITE:PS50056 HSSP:P60484 EMBL:AB009054 EMBL:AJ490172 EMBL:AK118115 EMBL:BT005560 SPTR:Q9FLZ5	4e-31
Ljwgs_031215.1	1.9.4.15	E2.7.1.- [EC:2.7.1.-] [COG:COG0515 COG1493]	ath:At5g02290	T1E22.50; protein kinase, putative [EC:2.7.1.37] [KO:K00870]	4e-39	L138452_1	COG0515	2e-11	PSKR_DAUCA	ATP-binding;Glycoprotein;Kinase;Leucine-richrepeat;Membrane;Nucleotide-binding;Receptor;Repeat;Serine/threonine-proteinkinase;Signal;Transferase;Transmembrane,Phytosulfokine receptor precursor (EC 2.7.1.37) (Phytosulfokine LRR receptor kinase).	2e-50	GO_ID:743	TAIR|gene:3439916 SPTR:Q8GX23 symbol:AT4G34440.1 [GO:0016301 "kinase activity" evidence=ISS] InterPro:IPR000719 InterPro:IPR008271 Prosite:PS00108 Prosite:PS00107 ProDom:PD000001 PROSITE:PS50011 HSSP:P08069 EMBL:AK118488 EMBL:BT005955 SPTR:Q8GX23	3e-88
Ljwgs_031215.1	1.7.8.19	WAAY, rfaY lipopolysaccharide core biosynthesis protein RFAY [EC:2.7.-.-] [COG:COG0515]	ath:At5g02290	T1E22.50; protein kinase, putative [EC:2.7.1.37] [KO:K00870]	4e-39	L138452_1	COG0515	2e-11	PSKR_DAUCA	ATP-binding;Glycoprotein;Kinase;Leucine-richrepeat;Membrane;Nucleotide-binding;Receptor;Repeat;Serine/threonine-proteinkinase;Signal;Transferase;Transmembrane,Phytosulfokine receptor precursor (EC 2.7.1.37) (Phytosulfokine LRR receptor kinase).	2e-50	GO_ID:743	TAIR|gene:3439916 SPTR:Q8GX23 symbol:AT4G34440.1 [GO:0016301 "kinase activity" evidence=ISS] InterPro:IPR000719 InterPro:IPR008271 Prosite:PS00108 Prosite:PS00107 ProDom:PD000001 PROSITE:PS50011 HSSP:P08069 EMBL:AK118488 EMBL:BT005955 SPTR:Q8GX23	3e-88
Ljwgs_031215.1	1.1.17.19	E2.7.1.- [EC:2.7.1.-] [COG:COG0515 COG1493]	ath:At5g02290	T1E22.50; protein kinase, putative [EC:2.7.1.37] [KO:K00870]	4e-39	L138452_1	COG0515	2e-11	PSKR_DAUCA	ATP-binding;Glycoprotein;Kinase;Leucine-richrepeat;Membrane;Nucleotide-binding;Receptor;Repeat;Serine/threonine-proteinkinase;Signal;Transferase;Transmembrane,Phytosulfokine receptor precursor (EC 2.7.1.37) (Phytosulfokine LRR receptor kinase).	2e-50	GO_ID:743	TAIR|gene:3439916 SPTR:Q8GX23 symbol:AT4G34440.1 [GO:0016301 "kinase activity" evidence=ISS] InterPro:IPR000719 InterPro:IPR008271 Prosite:PS00108 Prosite:PS00107 ProDom:PD000001 PROSITE:PS50011 HSSP:P08069 EMBL:AK118488 EMBL:BT005955 SPTR:Q8GX23	3e-88
Ljwgs_031215.1	3.3.10.117	BMPR1 bone morphogenetic protein receptor, type I [EC:2.7.1.37]	ath:At5g02290	T1E22.50; protein kinase, putative [EC:2.7.1.37] [KO:K00870]	4e-39	L138452_1	COG0515	2e-11	PSKR_DAUCA	ATP-binding;Glycoprotein;Kinase;Leucine-richrepeat;Membrane;Nucleotide-binding;Receptor;Repeat;Serine/threonine-proteinkinase;Signal;Transferase;Transmembrane,Phytosulfokine receptor precursor (EC 2.7.1.37) (Phytosulfokine LRR receptor kinase).	2e-50	GO_ID:743	TAIR|gene:3439916 SPTR:Q8GX23 symbol:AT4G34440.1 [GO:0016301 "kinase activity" evidence=ISS] InterPro:IPR000719 InterPro:IPR008271 Prosite:PS00108 Prosite:PS00107 ProDom:PD000001 PROSITE:PS50011 HSSP:P08069 EMBL:AK118488 EMBL:BT005955 SPTR:Q8GX23	3e-88
Ljwgs_031215.1	1.11.16.8	E2.7.1.- [EC:2.7.1.-] [COG:COG0515 COG1493]	ath:At5g02290	T1E22.50; protein kinase, putative [EC:2.7.1.37] [KO:K00870]	4e-39	L138452_1	COG0515	2e-11	PSKR_DAUCA	ATP-binding;Glycoprotein;Kinase;Leucine-richrepeat;Membrane;Nucleotide-binding;Receptor;Repeat;Serine/threonine-proteinkinase;Signal;Transferase;Transmembrane,Phytosulfokine receptor precursor (EC 2.7.1.37) (Phytosulfokine LRR receptor kinase).	2e-50	GO_ID:743	TAIR|gene:3439916 SPTR:Q8GX23 symbol:AT4G34440.1 [GO:0016301 "kinase activity" evidence=ISS] InterPro:IPR000719 InterPro:IPR008271 Prosite:PS00108 Prosite:PS00107 ProDom:PD000001 PROSITE:PS50011 HSSP:P08069 EMBL:AK118488 EMBL:BT005955 SPTR:Q8GX23	3e-88
Ljwgs_031215.1	4.2.4	Cell cycle [CLASS:04110] [PATH:hsa04110] [COG:COG0515]	ath:At5g02290	T1E22.50; protein kinase, putative [EC:2.7.1.37] [KO:K00870]	4e-39	L138452_1	COG0515	2e-11	PSKR_DAUCA	ATP-binding;Glycoprotein;Kinase;Leucine-richrepeat;Membrane;Nucleotide-binding;Receptor;Repeat;Serine/threonine-proteinkinase;Signal;Transferase;Transmembrane,Phytosulfokine receptor precursor (EC 2.7.1.37) (Phytosulfokine LRR receptor kinase).	2e-50	GO_ID:743	TAIR|gene:3439916 SPTR:Q8GX23 symbol:AT4G34440.1 [GO:0016301 "kinase activity" evidence=ISS] InterPro:IPR000719 InterPro:IPR008271 Prosite:PS00108 Prosite:PS00107 ProDom:PD000001 PROSITE:PS50011 HSSP:P08069 EMBL:AK118488 EMBL:BT005955 SPTR:Q8GX23	3e-88
Ljwgs_031215.1	3.2.2.1	Protein kinase [EC:2.7.1.37]	ath:At5g02290	T1E22.50; protein kinase, putative [EC:2.7.1.37] [KO:K00870]	4e-39	L138452_1	COG0515	2e-11	PSKR_DAUCA	ATP-binding;Glycoprotein;Kinase;Leucine-richrepeat;Membrane;Nucleotide-binding;Receptor;Repeat;Serine/threonine-proteinkinase;Signal;Transferase;Transmembrane,Phytosulfokine receptor precursor (EC 2.7.1.37) (Phytosulfokine LRR receptor kinase).	2e-50	GO_ID:743	TAIR|gene:3439916 SPTR:Q8GX23 symbol:AT4G34440.1 [GO:0016301 "kinase activity" evidence=ISS] InterPro:IPR000719 InterPro:IPR008271 Prosite:PS00108 Prosite:PS00107 ProDom:PD000001 PROSITE:PS50011 HSSP:P08069 EMBL:AK118488 EMBL:BT005955 SPTR:Q8GX23	3e-88
Ljwgs_035076.1	3.3.10.117	BMPR1 bone morphogenetic protein receptor, type I [EC:2.7.1.37]	ath:At5g02290	T1E22.50; protein kinase, putative [EC:2.7.1.37] [KO:K00870]	9e-76	YAR019c	COG0515	1e-21	PBS1_ARATH	ATP-binding;Directproteinsequencing;Kinase;Nucleotide-binding;Phosphorylation;Plantdefense;Serine/threonine-proteinkinase;Transferase,Serine/threonine-protein kinase PBS1 (EC 2.7.1.37) (AvrPphB susceptible protein 1).	8e-107	GO_ID:7344	TAIR|gene:2179856 SPTR:Q9FE20 symbol:AT5G13160.1 [GO:0016301 "kinase activity" evidence=ISS] InterPro:IPR000719 InterPro:IPR008271 Pfam:PF00069 Prosite:PS00108 Prosite:PS00107 ProDom:PD000001 PROSITE:PS50011 EMBL:AL391711 EMBL:AF314176 EMBL:AF372927 EMBL:AY078037 GeneFarm:1740 SPTR:Q9FE20	3e-107
Ljwgs_042416.1	3.3.10.117	BMPR1 bone morphogenetic protein receptor, type I [EC:2.7.1.37]	ath:At5g02290	T1E22.50; protein kinase, putative [EC:2.7.1.37] [KO:K00870]	2e-42	YOR231w	COG0515	3e-11	PBS1_ARATH	ATP-binding;Directproteinsequencing;Kinase;Nucleotide-binding;Phosphorylation;Plantdefense;Serine/threonine-proteinkinase;Transferase,Serine/threonine-protein kinase PBS1 (EC 2.7.1.37) (AvrPphB susceptible protein 1).	6e-64	GO_ID:3076	TAIR|gene:2075516 SPTR:Q9M8S2 symbol:AT3G02810.1 [GO:0016301 "kinase activity" evidence=ISS] InterPro:IPR000719 InterPro:IPR008271 Pfam:PF00069 Prosite:PS00108 Prosite:PS00107 ProDom:PD000001 PROSITE:PS50011 EMBL:AC018363 EMBL:BT004041 EMBL:BT004942 SPTR:Q9M8S2	5e-74
Ljwgs_047154.1	99.1.3.2.1421	SIRK_ARATH							SIRK_ARATH	ATP-binding;Kinase;Leucine-richrepeat;Membrane;Nucleotide-binding;Plantdefense;Receptor;Repeat;Serine/threonine-proteinkinase;Signal;Transferase;Transmembrane,Senescence-induced receptor-like serine/threonine-protein kinase precursor (FLG22-induced receptor-like kinase 1).	3e-09	GO_ID:50768	TAIR|gene:2083022 SPTR:Q9SFG3 symbol:AT3G05990.1 [GO:0005515 "protein binding" evidence=ISS;NAS] [GO:0007165 "signal transduction" evidence=IC] Pfam:PF00560 InterPro:IPR001611 InterPro:IPR007090 PRINTS:PR00019 EMBL:AC013454 EMBL:BT006475 SPTR:Q9SFG3	1e-48
Ljwgs_047154.1	99.1.4.5643	GO_ID:50768							SIRK_ARATH	ATP-binding;Kinase;Leucine-richrepeat;Membrane;Nucleotide-binding;Plantdefense;Receptor;Repeat;Serine/threonine-proteinkinase;Signal;Transferase;Transmembrane,Senescence-induced receptor-like serine/threonine-protein kinase precursor (FLG22-induced receptor-like kinase 1).	3e-09	GO_ID:50768	TAIR|gene:2083022 SPTR:Q9SFG3 symbol:AT3G05990.1 [GO:0005515 "protein binding" evidence=ISS;NAS] [GO:0007165 "signal transduction" evidence=IC] Pfam:PF00560 InterPro:IPR001611 InterPro:IPR007090 PRINTS:PR00019 EMBL:AC013454 EMBL:BT006475 SPTR:Q9SFG3	1e-48
Ljwgs_056220.1	3.3.10.117	BMPR1 bone morphogenetic protein receptor, type I [EC:2.7.1.37]	ath:At5g02290	T1E22.50; protein kinase, putative [EC:2.7.1.37] [KO:K00870]	3e-12				NAK_ARATH	ATP-binding;Kinase;Nucleotide-binding;Serine/threonine-proteinkinase;Transferase,Probable serine/threonine-protein kinase NAK (EC 2.7.1.37).	2e-12	GO_ID:40403	TAIR|gene:2091014 SPTR:Q9LUL4 symbol:AT3G14350.1 [GO:0004674 "protein serine/threonine kinase activity" evidence=ISS] [GO:0005524 "ATP binding" evidence=ISS] [GO:0006468 "protein amino acid phosphorylation" evidence=ISS] [GO:0007169 "transmembrane receptor protein tyrosine kinase signaling pathway" evidence=ISS] Pfam:PF00560 InterPro:IPR000719 Pfam:PF00069 InterPro:IPR001611 InterPro:IPR007090 Pr…	2e-20
Ljwgs_056220.1	3.2.2.1	Protein kinase [EC:2.7.1.37]	ath:At5g02290	T1E22.50; protein kinase, putative [EC:2.7.1.37] [KO:K00870]	3e-12				NAK_ARATH	ATP-binding;Kinase;Nucleotide-binding;Serine/threonine-proteinkinase;Transferase,Probable serine/threonine-protein kinase NAK (EC 2.7.1.37).	2e-12	GO_ID:40403	TAIR|gene:2091014 SPTR:Q9LUL4 symbol:AT3G14350.1 [GO:0004674 "protein serine/threonine kinase activity" evidence=ISS] [GO:0005524 "ATP binding" evidence=ISS] [GO:0006468 "protein amino acid phosphorylation" evidence=ISS] [GO:0007169 "transmembrane receptor protein tyrosine kinase signaling pathway" evidence=ISS] Pfam:PF00560 InterPro:IPR000719 Pfam:PF00069 InterPro:IPR001611 InterPro:IPR007090 Pr…	2e-20
Ljwgs_085274.1	3.3.10.117	BMPR1 bone morphogenetic protein receptor, type I [EC:2.7.1.37]	ath:At5g02290	T1E22.50; protein kinase, putative [EC:2.7.1.37] [KO:K00870]	4e-17				PBS1_ARATH	ATP-binding;Directproteinsequencing;Kinase;Nucleotide-binding;Phosphorylation;Plantdefense;Serine/threonine-proteinkinase;Transferase,Serine/threonine-protein kinase PBS1 (EC 2.7.1.37) (AvrPphB susceptible protein 1).	3e-28	GO_ID:14284	TAIR|gene:3698380 SPTR:Q9SFT7 symbol:AT3G07070.1 [GO:0008372 "cellular component unknown" evidence=ND] [GO:0016301 "kinase activity" evidence=ISS] InterPro:IPR000719 InterPro:IPR008271 Pfam:PF00069 Prosite:PS00108 Prosite:PS00107 ProDom:PD000001 PROSITE:PS50011 EMBL:AC012395 SPTR:Q9SFT7	1e-33
Ljwgs_117844.1	3.3.10.117	BMPR1 bone morphogenetic protein receptor, type I [EC:2.7.1.37]	cme:CMA103C	Raf-related MAP kinase kinase kinase (MAP3K), theta-type [EC:2.7.1.37] [KO:K00870]	5e-12				M3K13_HUMAN	ATP-binding;Kinase;Magnesium;Membrane;Metal-binding;Nucleotide-binding;Phosphorylation;Repeat;Serine/threonine-proteinkinase;Transferase,Mitogen-activated protein kinase kinase kinase 13 (EC 2.7.1.37) (Mixed lineage kinase) (MLK) (Leucine zipper-bearing kinase).	3e-11	GO_ID:34781	TAIR|gene:2032894 SPTR:Q9SA26 symbol:AT1G16270.1 [GO:0008372 "cellular component unknown" evidence=ND] [GO:0004672 "protein kinase activity" evidence=ISS] [GO:0006468 "protein amino acid phosphorylation" evidence=ISS] InterPro:IPR000719 InterPro:IPR008271 INTERPRO:IPR001245 Prosite:PS00108 InterPro:IPR000270 Prosite:PS00107 PRINTS:PR00109 ProDom:PD000001 PROSITE:PS50011 Pfam:PF00564 SMART:SM00666…	8e-33
TM1518.3	99.1.2.197	COG0666	mmu:72388	Ripk4; receptor-interacting serine-threonine kinase 4 [EC:2.7.1.37] [KO:K00870]	4e-21	slr1109	COG0666	1e-09	ANK1_HUMAN	3D-structure;Alternativesplicing;ANKrepeat;Cytoskeleton;Directproteinsequencing;Diseasemutation;Elliptocytosis;Hereditaryhemolyticanemia;Lipoprotein;Phosphorylation;Polymorphism;Repeat,Ankyrin-1 (Erythrocyte ankyrin) (Ankyrin R).	3e-22	GO_ID:37724	TAIR|gene:2075008 SPTR:Q9SF48 symbol:AT3G09550.1 [GO:0000004 "biological process unknown" evidence=ND] [GO:0008372 "cellular component unknown" evidence=ND] [GO:0005515 "protein binding" evidence=ISS] InterPro:IPR002110 Pfam:PF00023 PRINTS:PR01415 SMART:SM00248 PROSITE:PS50297 PROSITE:PS50088 EMBL:AC016661 EMBL:BT012564 SPTR:Q9SF48	3e-150
TM1518.3	99.1.4.1257	GO_ID:37724	mmu:72388	Ripk4; receptor-interacting serine-threonine kinase 4 [EC:2.7.1.37] [KO:K00870]	4e-21	slr1109	COG0666	1e-09	ANK1_HUMAN	3D-structure;Alternativesplicing;ANKrepeat;Cytoskeleton;Directproteinsequencing;Diseasemutation;Elliptocytosis;Hereditaryhemolyticanemia;Lipoprotein;Phosphorylation;Polymorphism;Repeat,Ankyrin-1 (Erythrocyte ankyrin) (Ankyrin R).	3e-22	GO_ID:37724	TAIR|gene:2075008 SPTR:Q9SF48 symbol:AT3G09550.1 [GO:0000004 "biological process unknown" evidence=ND] [GO:0008372 "cellular component unknown" evidence=ND] [GO:0005515 "protein binding" evidence=ISS] InterPro:IPR002110 Pfam:PF00023 PRINTS:PR01415 SMART:SM00248 PROSITE:PS50297 PROSITE:PS50088 EMBL:AC016661 EMBL:BT012564 SPTR:Q9SF48	3e-150
TM1518.3	99.1.1.97	KO:K00870	mmu:72388	Ripk4; receptor-interacting serine-threonine kinase 4 [EC:2.7.1.37] [KO:K00870]	4e-21	slr1109	COG0666	1e-09	ANK1_HUMAN	3D-structure;Alternativesplicing;ANKrepeat;Cytoskeleton;Directproteinsequencing;Diseasemutation;Elliptocytosis;Hereditaryhemolyticanemia;Lipoprotein;Phosphorylation;Polymorphism;Repeat,Ankyrin-1 (Erythrocyte ankyrin) (Ankyrin R).	3e-22	GO_ID:37724	TAIR|gene:2075008 SPTR:Q9SF48 symbol:AT3G09550.1 [GO:0000004 "biological process unknown" evidence=ND] [GO:0008372 "cellular component unknown" evidence=ND] [GO:0005515 "protein binding" evidence=ISS] InterPro:IPR002110 Pfam:PF00023 PRINTS:PR01415 SMART:SM00248 PROSITE:PS50297 PROSITE:PS50088 EMBL:AC016661 EMBL:BT012564 SPTR:Q9SF48	3e-150
TM1518.3	99.1.3.2.1909	ANK1_HUMAN	mmu:72388	Ripk4; receptor-interacting serine-threonine kinase 4 [EC:2.7.1.37] [KO:K00870]	4e-21	slr1109	COG0666	1e-09	ANK1_HUMAN	3D-structure;Alternativesplicing;ANKrepeat;Cytoskeleton;Directproteinsequencing;Diseasemutation;Elliptocytosis;Hereditaryhemolyticanemia;Lipoprotein;Phosphorylation;Polymorphism;Repeat,Ankyrin-1 (Erythrocyte ankyrin) (Ankyrin R).	3e-22	GO_ID:37724	TAIR|gene:2075008 SPTR:Q9SF48 symbol:AT3G09550.1 [GO:0000004 "biological process unknown" evidence=ND] [GO:0008372 "cellular component unknown" evidence=ND] [GO:0005515 "protein binding" evidence=ISS] InterPro:IPR002110 Pfam:PF00023 PRINTS:PR01415 SMART:SM00248 PROSITE:PS50297 PROSITE:PS50088 EMBL:AC016661 EMBL:BT012564 SPTR:Q9SF48	3e-150
chr1.CM0141.70	3.3.10.117	BMPR1 bone morphogenetic protein receptor, type I [EC:2.7.1.37]	cho:Chro.70056	cyclin-dependent kinase-related kinase [EC:2.7.1.37] [KO:K02202]	5e-10				CD2L5_HUMAN	Alternativesplicing;ATP-binding;Kinase;Nucleotide-binding;Phosphorylation;Polymorphism;Serine/threonine-proteinkinase;Transferase,Cell division cycle 2-like protein kinase 5 (EC 2.7.1.37) (CDC2- related protein kinase 5) (Cholinesterase-related cell division controller).	4e-10	GO_ID:1035	TAIR|gene:2034943 SPTR:Q9M9T8 symbol:IBS1 "IMPAIRED IN BABA-INDUCED STERILITY 1" [GO:0008372 "cellular component unknown" evidence=ND] [GO:0016301 "kinase activity" evidence=ISS] InterPro:IPR000719 InterPro:IPR002290 InterPro:IPR008271 Pfam:PF00069 Prosite:PS00108 Prosite:PS00107 ProDom:PD000001 PROSITE:PS50011 SMART:SM00220 HSSP:Q00535 EMBL:AC011809 PIR:D86320 SPTR:Q9M9T8	4e-43
chr1.CM0349.28	1.9.4.15	E2.7.1.- [EC:2.7.1.-] [COG:COG0515 COG1493]	ath:At5g02290	T1E22.50; protein kinase, putative [EC:2.7.1.37] [KO:K00870]	3e-43	BS_yloP_1	COG0515	4e-19	EXS_ARATH	ATP-binding;Kinase;Leucine-richrepeat;Meiosis;Membrane;Nucleotide-binding;Phosphorylation;Receptor;Repeat;Serine/threonine-proteinkinase;Signal;Transferase;Transmembrane,Leucine-rich repeat receptor protein kinase EXS precursor (EC 2.7.1.37) (Extra sporogenous cells protein) (EXCESS MICROSPOROCYTES1 protein).	6e-46	GO_ID:21024	TAIR|gene:2143093 SPTR:Q9LYH3 symbol:AT5G12000.1 [GO:0016301 "kinase activity" evidence=ISS] InterPro:IPR000719 InterPro:IPR008271 Pfam:PF00069 Prosite:PS00108 InterPro:IPR006016 Pfam:PF00582 ProDom:PD000001 PROSITE:PS50011 HSSP:Q62838 EMBL:AL163812 PIR:T48559 SPTR:Q9LYH3	3e-131
chr1.CM0349.28	1.7.8.19	WAAY, rfaY lipopolysaccharide core biosynthesis protein RFAY [EC:2.7.-.-] [COG:COG0515]	ath:At5g02290	T1E22.50; protein kinase, putative [EC:2.7.1.37] [KO:K00870]	3e-43	BS_yloP_1	COG0515	4e-19	EXS_ARATH	ATP-binding;Kinase;Leucine-richrepeat;Meiosis;Membrane;Nucleotide-binding;Phosphorylation;Receptor;Repeat;Serine/threonine-proteinkinase;Signal;Transferase;Transmembrane,Leucine-rich repeat receptor protein kinase EXS precursor (EC 2.7.1.37) (Extra sporogenous cells protein) (EXCESS MICROSPOROCYTES1 protein).	6e-46	GO_ID:21024	TAIR|gene:2143093 SPTR:Q9LYH3 symbol:AT5G12000.1 [GO:0016301 "kinase activity" evidence=ISS] InterPro:IPR000719 InterPro:IPR008271 Pfam:PF00069 Prosite:PS00108 InterPro:IPR006016 Pfam:PF00582 ProDom:PD000001 PROSITE:PS50011 HSSP:Q62838 EMBL:AL163812 PIR:T48559 SPTR:Q9LYH3	3e-131
chr1.CM0349.28	1.1.17.19	E2.7.1.- [EC:2.7.1.-] [COG:COG0515 COG1493]	ath:At5g02290	T1E22.50; protein kinase, putative [EC:2.7.1.37] [KO:K00870]	3e-43	BS_yloP_1	COG0515	4e-19	EXS_ARATH	ATP-binding;Kinase;Leucine-richrepeat;Meiosis;Membrane;Nucleotide-binding;Phosphorylation;Receptor;Repeat;Serine/threonine-proteinkinase;Signal;Transferase;Transmembrane,Leucine-rich repeat receptor protein kinase EXS precursor (EC 2.7.1.37) (Extra sporogenous cells protein) (EXCESS MICROSPOROCYTES1 protein).	6e-46	GO_ID:21024	TAIR|gene:2143093 SPTR:Q9LYH3 symbol:AT5G12000.1 [GO:0016301 "kinase activity" evidence=ISS] InterPro:IPR000719 InterPro:IPR008271 Pfam:PF00069 Prosite:PS00108 InterPro:IPR006016 Pfam:PF00582 ProDom:PD000001 PROSITE:PS50011 HSSP:Q62838 EMBL:AL163812 PIR:T48559 SPTR:Q9LYH3	3e-131
chr1.CM0349.28	3.3.10.117	BMPR1 bone morphogenetic protein receptor, type I [EC:2.7.1.37]	ath:At5g02290	T1E22.50; protein kinase, putative [EC:2.7.1.37] [KO:K00870]	3e-43	BS_yloP_1	COG0515	4e-19	EXS_ARATH	ATP-binding;Kinase;Leucine-richrepeat;Meiosis;Membrane;Nucleotide-binding;Phosphorylation;Receptor;Repeat;Serine/threonine-proteinkinase;Signal;Transferase;Transmembrane,Leucine-rich repeat receptor protein kinase EXS precursor (EC 2.7.1.37) (Extra sporogenous cells protein) (EXCESS MICROSPOROCYTES1 protein).	6e-46	GO_ID:21024	TAIR|gene:2143093 SPTR:Q9LYH3 symbol:AT5G12000.1 [GO:0016301 "kinase activity" evidence=ISS] InterPro:IPR000719 InterPro:IPR008271 Pfam:PF00069 Prosite:PS00108 InterPro:IPR006016 Pfam:PF00582 ProDom:PD000001 PROSITE:PS50011 HSSP:Q62838 EMBL:AL163812 PIR:T48559 SPTR:Q9LYH3	3e-131
chr1.CM0349.28	1.11.16.8	E2.7.1.- [EC:2.7.1.-] [COG:COG0515 COG1493]	ath:At5g02290	T1E22.50; protein kinase, putative [EC:2.7.1.37] [KO:K00870]	3e-43	BS_yloP_1	COG0515	4e-19	EXS_ARATH	ATP-binding;Kinase;Leucine-richrepeat;Meiosis;Membrane;Nucleotide-binding;Phosphorylation;Receptor;Repeat;Serine/threonine-proteinkinase;Signal;Transferase;Transmembrane,Leucine-rich repeat receptor protein kinase EXS precursor (EC 2.7.1.37) (Extra sporogenous cells protein) (EXCESS MICROSPOROCYTES1 protein).	6e-46	GO_ID:21024	TAIR|gene:2143093 SPTR:Q9LYH3 symbol:AT5G12000.1 [GO:0016301 "kinase activity" evidence=ISS] InterPro:IPR000719 InterPro:IPR008271 Pfam:PF00069 Prosite:PS00108 InterPro:IPR006016 Pfam:PF00582 ProDom:PD000001 PROSITE:PS50011 HSSP:Q62838 EMBL:AL163812 PIR:T48559 SPTR:Q9LYH3	3e-131
chr1.CM0349.28	4.2.4	Cell cycle [CLASS:04110] [PATH:hsa04110] [COG:COG0515]	ath:At5g02290	T1E22.50; protein kinase, putative [EC:2.7.1.37] [KO:K00870]	3e-43	BS_yloP_1	COG0515	4e-19	EXS_ARATH	ATP-binding;Kinase;Leucine-richrepeat;Meiosis;Membrane;Nucleotide-binding;Phosphorylation;Receptor;Repeat;Serine/threonine-proteinkinase;Signal;Transferase;Transmembrane,Leucine-rich repeat receptor protein kinase EXS precursor (EC 2.7.1.37) (Extra sporogenous cells protein) (EXCESS MICROSPOROCYTES1 protein).	6e-46	GO_ID:21024	TAIR|gene:2143093 SPTR:Q9LYH3 symbol:AT5G12000.1 [GO:0016301 "kinase activity" evidence=ISS] InterPro:IPR000719 InterPro:IPR008271 Pfam:PF00069 Prosite:PS00108 InterPro:IPR006016 Pfam:PF00582 ProDom:PD000001 PROSITE:PS50011 HSSP:Q62838 EMBL:AL163812 PIR:T48559 SPTR:Q9LYH3	3e-131
chr1.CM0349.28	3.2.2.1	Protein kinase [EC:2.7.1.37]	ath:At5g02290	T1E22.50; protein kinase, putative [EC:2.7.1.37] [KO:K00870]	3e-43	BS_yloP_1	COG0515	4e-19	EXS_ARATH	ATP-binding;Kinase;Leucine-richrepeat;Meiosis;Membrane;Nucleotide-binding;Phosphorylation;Receptor;Repeat;Serine/threonine-proteinkinase;Signal;Transferase;Transmembrane,Leucine-rich repeat receptor protein kinase EXS precursor (EC 2.7.1.37) (Extra sporogenous cells protein) (EXCESS MICROSPOROCYTES1 protein).	6e-46	GO_ID:21024	TAIR|gene:2143093 SPTR:Q9LYH3 symbol:AT5G12000.1 [GO:0016301 "kinase activity" evidence=ISS] InterPro:IPR000719 InterPro:IPR008271 Pfam:PF00069 Prosite:PS00108 InterPro:IPR006016 Pfam:PF00582 ProDom:PD000001 PROSITE:PS50011 HSSP:Q62838 EMBL:AL163812 PIR:T48559 SPTR:Q9LYH3	3e-131
chr1.TM0372.6	1.9.4.15	E2.7.1.- [EC:2.7.1.-] [COG:COG0515 COG1493]	ath:At5g02290	T1E22.50; protein kinase, putative [EC:2.7.1.37] [KO:K00870]	7e-38	ML0016_1	COG0515	7e-21	SIRK_ARATH	ATP-binding;Kinase;Leucine-richrepeat;Membrane;Nucleotide-binding;Plantdefense;Receptor;Repeat;Serine/threonine-proteinkinase;Signal;Transferase;Transmembrane,Senescence-induced receptor-like serine/threonine-protein kinase precursor (FLG22-induced receptor-like kinase 1).	6e-41	GO_ID:39491	TAIR|gene:2061011 SPTR:Q9ZQ30 symbol:AT2G24370.1 [GO:0008372 "cellular component unknown" evidence=ND] [GO:0016301 "kinase activity" evidence=ISS] InterPro:IPR000719 InterPro:IPR008271 Pfam:PF00069 Prosite:PS00108 InterPro:IPR006016 Pfam:PF00582 ProDom:PD000001 PROSITE:PS50011 EMBL:AC006403 PIR:H84635 SPTR:Q9ZQ30	0
chr1.TM0372.6	1.7.8.19	WAAY, rfaY lipopolysaccharide core biosynthesis protein RFAY [EC:2.7.-.-] [COG:COG0515]	ath:At5g02290	T1E22.50; protein kinase, putative [EC:2.7.1.37] [KO:K00870]	7e-38	ML0016_1	COG0515	7e-21	SIRK_ARATH	ATP-binding;Kinase;Leucine-richrepeat;Membrane;Nucleotide-binding;Plantdefense;Receptor;Repeat;Serine/threonine-proteinkinase;Signal;Transferase;Transmembrane,Senescence-induced receptor-like serine/threonine-protein kinase precursor (FLG22-induced receptor-like kinase 1).	6e-41	GO_ID:39491	TAIR|gene:2061011 SPTR:Q9ZQ30 symbol:AT2G24370.1 [GO:0008372 "cellular component unknown" evidence=ND] [GO:0016301 "kinase activity" evidence=ISS] InterPro:IPR000719 InterPro:IPR008271 Pfam:PF00069 Prosite:PS00108 InterPro:IPR006016 Pfam:PF00582 ProDom:PD000001 PROSITE:PS50011 EMBL:AC006403 PIR:H84635 SPTR:Q9ZQ30	0
chr1.TM0372.6	1.1.17.19	E2.7.1.- [EC:2.7.1.-] [COG:COG0515 COG1493]	ath:At5g02290	T1E22.50; protein kinase, putative [EC:2.7.1.37] [KO:K00870]	7e-38	ML0016_1	COG0515	7e-21	SIRK_ARATH	ATP-binding;Kinase;Leucine-richrepeat;Membrane;Nucleotide-binding;Plantdefense;Receptor;Repeat;Serine/threonine-proteinkinase;Signal;Transferase;Transmembrane,Senescence-induced receptor-like serine/threonine-protein kinase precursor (FLG22-induced receptor-like kinase 1).	6e-41	GO_ID:39491	TAIR|gene:2061011 SPTR:Q9ZQ30 symbol:AT2G24370.1 [GO:0008372 "cellular component unknown" evidence=ND] [GO:0016301 "kinase activity" evidence=ISS] InterPro:IPR000719 InterPro:IPR008271 Pfam:PF00069 Prosite:PS00108 InterPro:IPR006016 Pfam:PF00582 ProDom:PD000001 PROSITE:PS50011 EMBL:AC006403 PIR:H84635 SPTR:Q9ZQ30	0
chr1.TM0372.6	1.11.16.8	E2.7.1.- [EC:2.7.1.-] [COG:COG0515 COG1493]	ath:At5g02290	T1E22.50; protein kinase, putative [EC:2.7.1.37] [KO:K00870]	7e-38	ML0016_1	COG0515	7e-21	SIRK_ARATH	ATP-binding;Kinase;Leucine-richrepeat;Membrane;Nucleotide-binding;Plantdefense;Receptor;Repeat;Serine/threonine-proteinkinase;Signal;Transferase;Transmembrane,Senescence-induced receptor-like serine/threonine-protein kinase precursor (FLG22-induced receptor-like kinase 1).	6e-41	GO_ID:39491	TAIR|gene:2061011 SPTR:Q9ZQ30 symbol:AT2G24370.1 [GO:0008372 "cellular component unknown" evidence=ND] [GO:0016301 "kinase activity" evidence=ISS] InterPro:IPR000719 InterPro:IPR008271 Pfam:PF00069 Prosite:PS00108 InterPro:IPR006016 Pfam:PF00582 ProDom:PD000001 PROSITE:PS50011 EMBL:AC006403 PIR:H84635 SPTR:Q9ZQ30	0
chr1.TM0372.6	4.2.4	Cell cycle [CLASS:04110] [PATH:hsa04110] [COG:COG0515]	ath:At5g02290	T1E22.50; protein kinase, putative [EC:2.7.1.37] [KO:K00870]	7e-38	ML0016_1	COG0515	7e-21	SIRK_ARATH	ATP-binding;Kinase;Leucine-richrepeat;Membrane;Nucleotide-binding;Plantdefense;Receptor;Repeat;Serine/threonine-proteinkinase;Signal;Transferase;Transmembrane,Senescence-induced receptor-like serine/threonine-protein kinase precursor (FLG22-induced receptor-like kinase 1).	6e-41	GO_ID:39491	TAIR|gene:2061011 SPTR:Q9ZQ30 symbol:AT2G24370.1 [GO:0008372 "cellular component unknown" evidence=ND] [GO:0016301 "kinase activity" evidence=ISS] InterPro:IPR000719 InterPro:IPR008271 Pfam:PF00069 Prosite:PS00108 InterPro:IPR006016 Pfam:PF00582 ProDom:PD000001 PROSITE:PS50011 EMBL:AC006403 PIR:H84635 SPTR:Q9ZQ30	0
chr1.TM0671.6	3.2.12.42	ADIPOR adiponectin receptor	bta:407234	LOC407234; adiponectin receptor-2 [KO:K07297]	1e-14	YOL002c	COG1272	8e-12	ADRL_DROME	Alternativesplicing;Fattyacidmetabolism;Lipidmetabolism;Membrane;Receptor;Transmembrane,ADIPOR-like receptor CG5315.	7e-19	GO_ID:4937	TAIR|gene:2120139 SPTR:Q9SZG0 symbol:AT4G37680.1 [GO:0005554 "molecular function unknown" evidence=ND] InterPro:IPR004254 Pfam:PF03006 EMBL:AL161591 EMBL:AL035605 EMBL:AY056348 EMBL:AF360173 PIR:T04725 SPTR:Q9SZG0	8e-43
chr1.TM0812.10	3.3.10.117	BMPR1 bone morphogenetic protein receptor, type I [EC:2.7.1.37]	ath:At4g28490	F20O9.180; leucine-rich repeat transmembrane protein kinase, putative [EC:2.7.1.37] [KO:K00870]	4e-32	YGL179c	COG0515	6e-14	PBS1_ARATH	ATP-binding;Directproteinsequencing;Kinase;Nucleotide-binding;Phosphorylation;Plantdefense;Serine/threonine-proteinkinase;Transferase,Serine/threonine-protein kinase PBS1 (EC 2.7.1.37) (AvrPphB susceptible protein 1).	4e-38	GO_ID:51277	TAIR|gene:2064556 SPTR:P93749 symbol:AT2G41970.1 [GO:0008372 "cellular component unknown" evidence=ND] [GO:0016301 "kinase activity" evidence=ISS] InterPro:IPR000719 InterPro:IPR008266 Prosite:PS00107 ProDom:PD000001 PROSITE:PS50011 PROSITE:PS00109 HSSP:P06213 EMBL:U90439 EMBL:BT010881 EMBL:AK175234 EMBL:AK175270 EMBL:AK176504 EMBL:AK176586 EMBL:AK176796 EMBL:AK220678 PIR:D84848 SPTR:P93749	4e-101
chr2.CM0018.15	3.3.10.117	BMPR1 bone morphogenetic protein receptor, type I [EC:2.7.1.37]	cme:CMQ195C	cyclin dependent kinase, C-type [EC:2.7.1.37] [KO:K00870]	3e-77	YKL139w	COG0515	1e-57	CD2L7_HUMAN	ATP-binding;Kinase;Nuclearprotein;Nucleotide-binding;Phosphorylation;Serine/threonine-proteinkinase;Transferase,Cell division cycle 2-related protein kinase 7 (EC 2.7.1.37) (CDC2- related protein kinase 7) (CrkRS).	1e-70	GO_ID:8718	TAIR|gene:2012642 SPTR:Q9LQ29 symbol:AT1G33770.1 [GO:0008372 "cellular component unknown" evidence=ND] [GO:0016301 "kinase activity" evidence=ISS] InterPro:IPR000719 InterPro:IPR002290 InterPro:IPR008271 Pfam:PF00069 Prosite:PS00108 Prosite:PS00107 ProDom:PD000001 PROSITE:PS50011 SMART:SM00220 HSSP:P24941 EMBL:AC010164 PIR:B86461 SPTR:Q9LQ29	5e-177
chr2.CM0056.66	3.3.10.117	BMPR1 bone morphogenetic protein receptor, type I [EC:2.7.1.37]	ath:At5g02290	T1E22.50; protein kinase, putative [EC:2.7.1.37] [KO:K00870]	5e-77	BS_yloP_1	COG0515	8e-19	PBS1_ARATH	ATP-binding;Directproteinsequencing;Kinase;Nucleotide-binding;Phosphorylation;Plantdefense;Serine/threonine-proteinkinase;Transferase,Serine/threonine-protein kinase PBS1 (EC 2.7.1.37) (AvrPphB susceptible protein 1).	6e-130	GO_ID:14284	TAIR|gene:3698380 SPTR:Q9SFT7 symbol:AT3G07070.1 [GO:0008372 "cellular component unknown" evidence=ND] [GO:0016301 "kinase activity" evidence=ISS] InterPro:IPR000719 InterPro:IPR008271 Pfam:PF00069 Prosite:PS00108 Prosite:PS00107 ProDom:PD000001 PROSITE:PS50011 EMBL:AC012395 SPTR:Q9SFT7	4e-148
chr2.CM0060.35	1.9.4.15	E2.7.1.- [EC:2.7.1.-] [COG:COG0515 COG1493]	sce:YPL209C	IPL1; Regulation of yeast chromosome segregation -- plays a crucial role in regulating kinetochore-microtubule attachments. [EC:2.7.1.37] [KO:K00870]	6e-15	YPL209c	COG0515	1e-15	PHY1_CERPU	ATP-binding;Chromophore;Kinase;Nucleotide-binding;Photoreceptorprotein;Receptor;Sensorytransduction;Serine/threonine-proteinkinase;Transcription;Transcriptionregulation;Transferase,Light-sensor Protein kinase [Includes: Phytochrome; Protein kinase (EC 2.7.1.-)].	2e-29	GO_ID:49919	TAIR|gene:2014254 SPTR:Q944S4 symbol:AT1G64300.1 [GO:0016301 "kinase activity" evidence=ISS] InterPro:IPR000719 InterPro:IPR002086 ProDom:PD000001 PROSITE:PS50011 PROSITE:PS00687 EMBL:AF424561 EMBL:AY142068 InterPro:IPR010632 Pfam:PF06760 SPTR:Q944S4	0
chr2.CM0060.35	1.7.8.19	WAAY, rfaY lipopolysaccharide core biosynthesis protein RFAY [EC:2.7.-.-] [COG:COG0515]	sce:YPL209C	IPL1; Regulation of yeast chromosome segregation -- plays a crucial role in regulating kinetochore-microtubule attachments. [EC:2.7.1.37] [KO:K00870]	6e-15	YPL209c	COG0515	1e-15	PHY1_CERPU	ATP-binding;Chromophore;Kinase;Nucleotide-binding;Photoreceptorprotein;Receptor;Sensorytransduction;Serine/threonine-proteinkinase;Transcription;Transcriptionregulation;Transferase,Light-sensor Protein kinase [Includes: Phytochrome; Protein kinase (EC 2.7.1.-)].	2e-29	GO_ID:49919	TAIR|gene:2014254 SPTR:Q944S4 symbol:AT1G64300.1 [GO:0016301 "kinase activity" evidence=ISS] InterPro:IPR000719 InterPro:IPR002086 ProDom:PD000001 PROSITE:PS50011 PROSITE:PS00687 EMBL:AF424561 EMBL:AY142068 InterPro:IPR010632 Pfam:PF06760 SPTR:Q944S4	0
chr2.CM0060.35	1.1.17.19	E2.7.1.- [EC:2.7.1.-] [COG:COG0515 COG1493]	sce:YPL209C	IPL1; Regulation of yeast chromosome segregation -- plays a crucial role in regulating kinetochore-microtubule attachments. [EC:2.7.1.37] [KO:K00870]	6e-15	YPL209c	COG0515	1e-15	PHY1_CERPU	ATP-binding;Chromophore;Kinase;Nucleotide-binding;Photoreceptorprotein;Receptor;Sensorytransduction;Serine/threonine-proteinkinase;Transcription;Transcriptionregulation;Transferase,Light-sensor Protein kinase [Includes: Phytochrome; Protein kinase (EC 2.7.1.-)].	2e-29	GO_ID:49919	TAIR|gene:2014254 SPTR:Q944S4 symbol:AT1G64300.1 [GO:0016301 "kinase activity" evidence=ISS] InterPro:IPR000719 InterPro:IPR002086 ProDom:PD000001 PROSITE:PS50011 PROSITE:PS00687 EMBL:AF424561 EMBL:AY142068 InterPro:IPR010632 Pfam:PF06760 SPTR:Q944S4	0
chr2.CM0060.35	1.11.16.8	E2.7.1.- [EC:2.7.1.-] [COG:COG0515 COG1493]	sce:YPL209C	IPL1; Regulation of yeast chromosome segregation -- plays a crucial role in regulating kinetochore-microtubule attachments. [EC:2.7.1.37] [KO:K00870]	6e-15	YPL209c	COG0515	1e-15	PHY1_CERPU	ATP-binding;Chromophore;Kinase;Nucleotide-binding;Photoreceptorprotein;Receptor;Sensorytransduction;Serine/threonine-proteinkinase;Transcription;Transcriptionregulation;Transferase,Light-sensor Protein kinase [Includes: Phytochrome; Protein kinase (EC 2.7.1.-)].	2e-29	GO_ID:49919	TAIR|gene:2014254 SPTR:Q944S4 symbol:AT1G64300.1 [GO:0016301 "kinase activity" evidence=ISS] InterPro:IPR000719 InterPro:IPR002086 ProDom:PD000001 PROSITE:PS50011 PROSITE:PS00687 EMBL:AF424561 EMBL:AY142068 InterPro:IPR010632 Pfam:PF06760 SPTR:Q944S4	0
chr2.CM0060.35	4.2.4	Cell cycle [CLASS:04110] [PATH:hsa04110] [COG:COG0515]	sce:YPL209C	IPL1; Regulation of yeast chromosome segregation -- plays a crucial role in regulating kinetochore-microtubule attachments. [EC:2.7.1.37] [KO:K00870]	6e-15	YPL209c	COG0515	1e-15	PHY1_CERPU	ATP-binding;Chromophore;Kinase;Nucleotide-binding;Photoreceptorprotein;Receptor;Sensorytransduction;Serine/threonine-proteinkinase;Transcription;Transcriptionregulation;Transferase,Light-sensor Protein kinase [Includes: Phytochrome; Protein kinase (EC 2.7.1.-)].	2e-29	GO_ID:49919	TAIR|gene:2014254 SPTR:Q944S4 symbol:AT1G64300.1 [GO:0016301 "kinase activity" evidence=ISS] InterPro:IPR000719 InterPro:IPR002086 ProDom:PD000001 PROSITE:PS50011 PROSITE:PS00687 EMBL:AF424561 EMBL:AY142068 InterPro:IPR010632 Pfam:PF06760 SPTR:Q944S4	0
chr2.CM0373.73	1.9.4.15	E2.7.1.- [EC:2.7.1.-] [COG:COG0515 COG1493]	ath:At4g28490	F20O9.180; leucine-rich repeat transmembrane protein kinase, putative [EC:2.7.1.37] [KO:K00870]	2e-34	YHL007c	COG0515	3e-11	PSKR_DAUCA	ATP-binding;Glycoprotein;Kinase;Leucine-richrepeat;Membrane;Nucleotide-binding;Receptor;Repeat;Serine/threonine-proteinkinase;Signal;Transferase;Transmembrane,Phytosulfokine receptor precursor (EC 2.7.1.37) (Phytosulfokine LRR receptor kinase).	2e-46	GO_ID:33871	TAIR|gene:3687832 SPTR:Q9LPT1 symbol:AT1G50610.1 [GO:0016301 "kinase activity" evidence=ISS] [GO:0008372 "cellular component unknown" evidence=ND] [GO:0004674 "protein serine/threonine kinase activity" evidence=ISS] [GO:0005524 "ATP binding" evidence=ISS] [GO:0006468 "protein amino acid phosphorylation" evidence=ISS] [GO:0007169 "transmembrane receptor protein tyrosine kinase signaling pathway" e…	3e-134
chr2.CM0373.73	1.7.8.19	WAAY, rfaY lipopolysaccharide core biosynthesis protein RFAY [EC:2.7.-.-] [COG:COG0515]	ath:At4g28490	F20O9.180; leucine-rich repeat transmembrane protein kinase, putative [EC:2.7.1.37] [KO:K00870]	2e-34	YHL007c	COG0515	3e-11	PSKR_DAUCA	ATP-binding;Glycoprotein;Kinase;Leucine-richrepeat;Membrane;Nucleotide-binding;Receptor;Repeat;Serine/threonine-proteinkinase;Signal;Transferase;Transmembrane,Phytosulfokine receptor precursor (EC 2.7.1.37) (Phytosulfokine LRR receptor kinase).	2e-46	GO_ID:33871	TAIR|gene:3687832 SPTR:Q9LPT1 symbol:AT1G50610.1 [GO:0016301 "kinase activity" evidence=ISS] [GO:0008372 "cellular component unknown" evidence=ND] [GO:0004674 "protein serine/threonine kinase activity" evidence=ISS] [GO:0005524 "ATP binding" evidence=ISS] [GO:0006468 "protein amino acid phosphorylation" evidence=ISS] [GO:0007169 "transmembrane receptor protein tyrosine kinase signaling pathway" e…	3e-134
chr2.CM0373.73	1.1.17.19	E2.7.1.- [EC:2.7.1.-] [COG:COG0515 COG1493]	ath:At4g28490	F20O9.180; leucine-rich repeat transmembrane protein kinase, putative [EC:2.7.1.37] [KO:K00870]	2e-34	YHL007c	COG0515	3e-11	PSKR_DAUCA	ATP-binding;Glycoprotein;Kinase;Leucine-richrepeat;Membrane;Nucleotide-binding;Receptor;Repeat;Serine/threonine-proteinkinase;Signal;Transferase;Transmembrane,Phytosulfokine receptor precursor (EC 2.7.1.37) (Phytosulfokine LRR receptor kinase).	2e-46	GO_ID:33871	TAIR|gene:3687832 SPTR:Q9LPT1 symbol:AT1G50610.1 [GO:0016301 "kinase activity" evidence=ISS] [GO:0008372 "cellular component unknown" evidence=ND] [GO:0004674 "protein serine/threonine kinase activity" evidence=ISS] [GO:0005524 "ATP binding" evidence=ISS] [GO:0006468 "protein amino acid phosphorylation" evidence=ISS] [GO:0007169 "transmembrane receptor protein tyrosine kinase signaling pathway" e…	3e-134
chr2.CM0373.73	3.3.10.117	BMPR1 bone morphogenetic protein receptor, type I [EC:2.7.1.37]	ath:At4g28490	F20O9.180; leucine-rich repeat transmembrane protein kinase, putative [EC:2.7.1.37] [KO:K00870]	2e-34	YHL007c	COG0515	3e-11	PSKR_DAUCA	ATP-binding;Glycoprotein;Kinase;Leucine-richrepeat;Membrane;Nucleotide-binding;Receptor;Repeat;Serine/threonine-proteinkinase;Signal;Transferase;Transmembrane,Phytosulfokine receptor precursor (EC 2.7.1.37) (Phytosulfokine LRR receptor kinase).	2e-46	GO_ID:33871	TAIR|gene:3687832 SPTR:Q9LPT1 symbol:AT1G50610.1 [GO:0016301 "kinase activity" evidence=ISS] [GO:0008372 "cellular component unknown" evidence=ND] [GO:0004674 "protein serine/threonine kinase activity" evidence=ISS] [GO:0005524 "ATP binding" evidence=ISS] [GO:0006468 "protein amino acid phosphorylation" evidence=ISS] [GO:0007169 "transmembrane receptor protein tyrosine kinase signaling pathway" e…	3e-134
chr2.CM0373.73	1.11.16.8	E2.7.1.- [EC:2.7.1.-] [COG:COG0515 COG1493]	ath:At4g28490	F20O9.180; leucine-rich repeat transmembrane protein kinase, putative [EC:2.7.1.37] [KO:K00870]	2e-34	YHL007c	COG0515	3e-11	PSKR_DAUCA	ATP-binding;Glycoprotein;Kinase;Leucine-richrepeat;Membrane;Nucleotide-binding;Receptor;Repeat;Serine/threonine-proteinkinase;Signal;Transferase;Transmembrane,Phytosulfokine receptor precursor (EC 2.7.1.37) (Phytosulfokine LRR receptor kinase).	2e-46	GO_ID:33871	TAIR|gene:3687832 SPTR:Q9LPT1 symbol:AT1G50610.1 [GO:0016301 "kinase activity" evidence=ISS] [GO:0008372 "cellular component unknown" evidence=ND] [GO:0004674 "protein serine/threonine kinase activity" evidence=ISS] [GO:0005524 "ATP binding" evidence=ISS] [GO:0006468 "protein amino acid phosphorylation" evidence=ISS] [GO:0007169 "transmembrane receptor protein tyrosine kinase signaling pathway" e…	3e-134
chr2.CM0373.73	4.2.4	Cell cycle [CLASS:04110] [PATH:hsa04110] [COG:COG0515]	ath:At4g28490	F20O9.180; leucine-rich repeat transmembrane protein kinase, putative [EC:2.7.1.37] [KO:K00870]	2e-34	YHL007c	COG0515	3e-11	PSKR_DAUCA	ATP-binding;Glycoprotein;Kinase;Leucine-richrepeat;Membrane;Nucleotide-binding;Receptor;Repeat;Serine/threonine-proteinkinase;Signal;Transferase;Transmembrane,Phytosulfokine receptor precursor (EC 2.7.1.37) (Phytosulfokine LRR receptor kinase).	2e-46	GO_ID:33871	TAIR|gene:3687832 SPTR:Q9LPT1 symbol:AT1G50610.1 [GO:0016301 "kinase activity" evidence=ISS] [GO:0008372 "cellular component unknown" evidence=ND] [GO:0004674 "protein serine/threonine kinase activity" evidence=ISS] [GO:0005524 "ATP binding" evidence=ISS] [GO:0006468 "protein amino acid phosphorylation" evidence=ISS] [GO:0007169 "transmembrane receptor protein tyrosine kinase signaling pathway" e…	3e-134
chr2.CM0373.73	3.2.2.1	Protein kinase [EC:2.7.1.37]	ath:At4g28490	F20O9.180; leucine-rich repeat transmembrane protein kinase, putative [EC:2.7.1.37] [KO:K00870]	2e-34	YHL007c	COG0515	3e-11	PSKR_DAUCA	ATP-binding;Glycoprotein;Kinase;Leucine-richrepeat;Membrane;Nucleotide-binding;Receptor;Repeat;Serine/threonine-proteinkinase;Signal;Transferase;Transmembrane,Phytosulfokine receptor precursor (EC 2.7.1.37) (Phytosulfokine LRR receptor kinase).	2e-46	GO_ID:33871	TAIR|gene:3687832 SPTR:Q9LPT1 symbol:AT1G50610.1 [GO:0016301 "kinase activity" evidence=ISS] [GO:0008372 "cellular component unknown" evidence=ND] [GO:0004674 "protein serine/threonine kinase activity" evidence=ISS] [GO:0005524 "ATP binding" evidence=ISS] [GO:0006468 "protein amino acid phosphorylation" evidence=ISS] [GO:0007169 "transmembrane receptor protein tyrosine kinase signaling pathway" e…	3e-134
chr3.CM0292.27	3.3.10.117	BMPR1 bone morphogenetic protein receptor, type I [EC:2.7.1.37]	ath:At5g02290	T1E22.50; protein kinase, putative [EC:2.7.1.37] [KO:K00870]	4e-16				RLCK7_ARATH	ATP-binding;Hypotheticalprotein;Kinase;Nucleotide-binding;Serine/threonine-proteinkinase;Transferase,Putative serine/threonine-protein kinase RLCKVII (EC 2.7.1.37).	5e-24	GO_ID:40403	TAIR|gene:2091014 SPTR:Q9LUL4 symbol:AT3G14350.1 [GO:0004674 "protein serine/threonine kinase activity" evidence=ISS] [GO:0005524 "ATP binding" evidence=ISS] [GO:0006468 "protein amino acid phosphorylation" evidence=ISS] [GO:0007169 "transmembrane receptor protein tyrosine kinase signaling pathway" evidence=ISS] Pfam:PF00560 InterPro:IPR000719 Pfam:PF00069 InterPro:IPR001611 InterPro:IPR007090 Pr…	7e-46
chr3.CM0292.27	3.2.2.1	Protein kinase [EC:2.7.1.37]	ath:At5g02290	T1E22.50; protein kinase, putative [EC:2.7.1.37] [KO:K00870]	4e-16				RLCK7_ARATH	ATP-binding;Hypotheticalprotein;Kinase;Nucleotide-binding;Serine/threonine-proteinkinase;Transferase,Putative serine/threonine-protein kinase RLCKVII (EC 2.7.1.37).	5e-24	GO_ID:40403	TAIR|gene:2091014 SPTR:Q9LUL4 symbol:AT3G14350.1 [GO:0004674 "protein serine/threonine kinase activity" evidence=ISS] [GO:0005524 "ATP binding" evidence=ISS] [GO:0006468 "protein amino acid phosphorylation" evidence=ISS] [GO:0007169 "transmembrane receptor protein tyrosine kinase signaling pathway" evidence=ISS] Pfam:PF00560 InterPro:IPR000719 Pfam:PF00069 InterPro:IPR001611 InterPro:IPR007090 Pr…	7e-46
chr3.CM0292.27	3.3.10.117	BMPR1 bone morphogenetic protein receptor, type I [EC:2.7.1.37]	ath:At5g02290	T1E22.50; protein kinase, putative [EC:2.7.1.37] [KO:K00870]	4e-16				RLCK7_ARATH	ATP-binding;Hypotheticalprotein;Kinase;Nucleotide-binding;Serine/threonine-proteinkinase;Transferase,Putative serine/threonine-protein kinase RLCKVII (EC 2.7.1.37).	5e-24	GO_ID:40403	TAIR|gene:2091014 SPTR:Q9LUL4 symbol:AT3G14350.1 [GO:0004674 "protein serine/threonine kinase activity" evidence=ISS] [GO:0005524 "ATP binding" evidence=ISS] [GO:0006468 "protein amino acid phosphorylation" evidence=ISS] [GO:0007169 "transmembrane receptor protein tyrosine kinase signaling pathway" evidence=ISS] Pfam:PF00560 InterPro:IPR000719 Pfam:PF00069 InterPro:IPR001611 InterPro:IPR007090 Pr…	7e-46
chr3.CM0292.27	3.2.2.1	Protein kinase [EC:2.7.1.37]	ath:At5g02290	T1E22.50; protein kinase, putative [EC:2.7.1.37] [KO:K00870]	4e-16				RLCK7_ARATH	ATP-binding;Hypotheticalprotein;Kinase;Nucleotide-binding;Serine/threonine-proteinkinase;Transferase,Putative serine/threonine-protein kinase RLCKVII (EC 2.7.1.37).	5e-24	GO_ID:40403	TAIR|gene:2091014 SPTR:Q9LUL4 symbol:AT3G14350.1 [GO:0004674 "protein serine/threonine kinase activity" evidence=ISS] [GO:0005524 "ATP binding" evidence=ISS] [GO:0006468 "protein amino acid phosphorylation" evidence=ISS] [GO:0007169 "transmembrane receptor protein tyrosine kinase signaling pathway" evidence=ISS] Pfam:PF00560 InterPro:IPR000719 Pfam:PF00069 InterPro:IPR001611 InterPro:IPR007090 Pr…	7e-46
chr4.CM0004.52	1.9.4.15	E2.7.1.- [EC:2.7.1.-] [COG:COG0515 COG1493]	ath:At5g02290	T1E22.50; protein kinase, putative [EC:2.7.1.37] [KO:K00870]	1e-37	SPy1625_1	COG0515	2e-19	SIRK_ARATH	ATP-binding;Kinase;Leucine-richrepeat;Membrane;Nucleotide-binding;Plantdefense;Receptor;Repeat;Serine/threonine-proteinkinase;Signal;Transferase;Transmembrane,Senescence-induced receptor-like serine/threonine-protein kinase precursor (FLG22-induced receptor-like kinase 1).	8e-43	GO_ID:39491	TAIR|gene:2061011 SPTR:Q9ZQ30 symbol:AT2G24370.1 [GO:0008372 "cellular component unknown" evidence=ND] [GO:0016301 "kinase activity" evidence=ISS] InterPro:IPR000719 InterPro:IPR008271 Pfam:PF00069 Prosite:PS00108 InterPro:IPR006016 Pfam:PF00582 ProDom:PD000001 PROSITE:PS50011 EMBL:AC006403 PIR:H84635 SPTR:Q9ZQ30	0
chr4.CM0004.52	1.7.8.19	WAAY, rfaY lipopolysaccharide core biosynthesis protein RFAY [EC:2.7.-.-] [COG:COG0515]	ath:At5g02290	T1E22.50; protein kinase, putative [EC:2.7.1.37] [KO:K00870]	1e-37	SPy1625_1	COG0515	2e-19	SIRK_ARATH	ATP-binding;Kinase;Leucine-richrepeat;Membrane;Nucleotide-binding;Plantdefense;Receptor;Repeat;Serine/threonine-proteinkinase;Signal;Transferase;Transmembrane,Senescence-induced receptor-like serine/threonine-protein kinase precursor (FLG22-induced receptor-like kinase 1).	8e-43	GO_ID:39491	TAIR|gene:2061011 SPTR:Q9ZQ30 symbol:AT2G24370.1 [GO:0008372 "cellular component unknown" evidence=ND] [GO:0016301 "kinase activity" evidence=ISS] InterPro:IPR000719 InterPro:IPR008271 Pfam:PF00069 Prosite:PS00108 InterPro:IPR006016 Pfam:PF00582 ProDom:PD000001 PROSITE:PS50011 EMBL:AC006403 PIR:H84635 SPTR:Q9ZQ30	0
chr4.CM0004.52	1.1.17.19	E2.7.1.- [EC:2.7.1.-] [COG:COG0515 COG1493]	ath:At5g02290	T1E22.50; protein kinase, putative [EC:2.7.1.37] [KO:K00870]	1e-37	SPy1625_1	COG0515	2e-19	SIRK_ARATH	ATP-binding;Kinase;Leucine-richrepeat;Membrane;Nucleotide-binding;Plantdefense;Receptor;Repeat;Serine/threonine-proteinkinase;Signal;Transferase;Transmembrane,Senescence-induced receptor-like serine/threonine-protein kinase precursor (FLG22-induced receptor-like kinase 1).	8e-43	GO_ID:39491	TAIR|gene:2061011 SPTR:Q9ZQ30 symbol:AT2G24370.1 [GO:0008372 "cellular component unknown" evidence=ND] [GO:0016301 "kinase activity" evidence=ISS] InterPro:IPR000719 InterPro:IPR008271 Pfam:PF00069 Prosite:PS00108 InterPro:IPR006016 Pfam:PF00582 ProDom:PD000001 PROSITE:PS50011 EMBL:AC006403 PIR:H84635 SPTR:Q9ZQ30	0
chr4.CM0004.52	1.11.16.8	E2.7.1.- [EC:2.7.1.-] [COG:COG0515 COG1493]	ath:At5g02290	T1E22.50; protein kinase, putative [EC:2.7.1.37] [KO:K00870]	1e-37	SPy1625_1	COG0515	2e-19	SIRK_ARATH	ATP-binding;Kinase;Leucine-richrepeat;Membrane;Nucleotide-binding;Plantdefense;Receptor;Repeat;Serine/threonine-proteinkinase;Signal;Transferase;Transmembrane,Senescence-induced receptor-like serine/threonine-protein kinase precursor (FLG22-induced receptor-like kinase 1).	8e-43	GO_ID:39491	TAIR|gene:2061011 SPTR:Q9ZQ30 symbol:AT2G24370.1 [GO:0008372 "cellular component unknown" evidence=ND] [GO:0016301 "kinase activity" evidence=ISS] InterPro:IPR000719 InterPro:IPR008271 Pfam:PF00069 Prosite:PS00108 InterPro:IPR006016 Pfam:PF00582 ProDom:PD000001 PROSITE:PS50011 EMBL:AC006403 PIR:H84635 SPTR:Q9ZQ30	0
chr4.CM0004.52	4.2.4	Cell cycle [CLASS:04110] [PATH:hsa04110] [COG:COG0515]	ath:At5g02290	T1E22.50; protein kinase, putative [EC:2.7.1.37] [KO:K00870]	1e-37	SPy1625_1	COG0515	2e-19	SIRK_ARATH	ATP-binding;Kinase;Leucine-richrepeat;Membrane;Nucleotide-binding;Plantdefense;Receptor;Repeat;Serine/threonine-proteinkinase;Signal;Transferase;Transmembrane,Senescence-induced receptor-like serine/threonine-protein kinase precursor (FLG22-induced receptor-like kinase 1).	8e-43	GO_ID:39491	TAIR|gene:2061011 SPTR:Q9ZQ30 symbol:AT2G24370.1 [GO:0008372 "cellular component unknown" evidence=ND] [GO:0016301 "kinase activity" evidence=ISS] InterPro:IPR000719 InterPro:IPR008271 Pfam:PF00069 Prosite:PS00108 InterPro:IPR006016 Pfam:PF00582 ProDom:PD000001 PROSITE:PS50011 EMBL:AC006403 PIR:H84635 SPTR:Q9ZQ30	0
chr4.CM0004.53	1.9.4.15	E2.7.1.- [EC:2.7.1.-] [COG:COG0515 COG1493]	ath:At5g02290	T1E22.50; protein kinase, putative [EC:2.7.1.37] [KO:K00870]	2e-23	YHL007c	COG0515	3e-13	PSKR_DAUCA	ATP-binding;Glycoprotein;Kinase;Leucine-richrepeat;Membrane;Nucleotide-binding;Receptor;Repeat;Serine/threonine-proteinkinase;Signal;Transferase;Transmembrane,Phytosulfokine receptor precursor (EC 2.7.1.37) (Phytosulfokine LRR receptor kinase).	1e-45	GO_ID:33871	TAIR|gene:3687832 SPTR:Q9LPT1 symbol:AT1G50610.1 [GO:0016301 "kinase activity" evidence=ISS] [GO:0008372 "cellular component unknown" evidence=ND] [GO:0004674 "protein serine/threonine kinase activity" evidence=ISS] [GO:0005524 "ATP binding" evidence=ISS] [GO:0006468 "protein amino acid phosphorylation" evidence=ISS] [GO:0007169 "transmembrane receptor protein tyrosine kinase signaling pathway" e…	2e-94
chr4.CM0004.53	1.7.8.19	WAAY, rfaY lipopolysaccharide core biosynthesis protein RFAY [EC:2.7.-.-] [COG:COG0515]	ath:At5g02290	T1E22.50; protein kinase, putative [EC:2.7.1.37] [KO:K00870]	2e-23	YHL007c	COG0515	3e-13	PSKR_DAUCA	ATP-binding;Glycoprotein;Kinase;Leucine-richrepeat;Membrane;Nucleotide-binding;Receptor;Repeat;Serine/threonine-proteinkinase;Signal;Transferase;Transmembrane,Phytosulfokine receptor precursor (EC 2.7.1.37) (Phytosulfokine LRR receptor kinase).	1e-45	GO_ID:33871	TAIR|gene:3687832 SPTR:Q9LPT1 symbol:AT1G50610.1 [GO:0016301 "kinase activity" evidence=ISS] [GO:0008372 "cellular component unknown" evidence=ND] [GO:0004674 "protein serine/threonine kinase activity" evidence=ISS] [GO:0005524 "ATP binding" evidence=ISS] [GO:0006468 "protein amino acid phosphorylation" evidence=ISS] [GO:0007169 "transmembrane receptor protein tyrosine kinase signaling pathway" e…	2e-94
chr4.CM0004.53	1.1.17.19	E2.7.1.- [EC:2.7.1.-] [COG:COG0515 COG1493]	ath:At5g02290	T1E22.50; protein kinase, putative [EC:2.7.1.37] [KO:K00870]	2e-23	YHL007c	COG0515	3e-13	PSKR_DAUCA	ATP-binding;Glycoprotein;Kinase;Leucine-richrepeat;Membrane;Nucleotide-binding;Receptor;Repeat;Serine/threonine-proteinkinase;Signal;Transferase;Transmembrane,Phytosulfokine receptor precursor (EC 2.7.1.37) (Phytosulfokine LRR receptor kinase).	1e-45	GO_ID:33871	TAIR|gene:3687832 SPTR:Q9LPT1 symbol:AT1G50610.1 [GO:0016301 "kinase activity" evidence=ISS] [GO:0008372 "cellular component unknown" evidence=ND] [GO:0004674 "protein serine/threonine kinase activity" evidence=ISS] [GO:0005524 "ATP binding" evidence=ISS] [GO:0006468 "protein amino acid phosphorylation" evidence=ISS] [GO:0007169 "transmembrane receptor protein tyrosine kinase signaling pathway" e…	2e-94
chr4.CM0004.53	3.3.10.117	BMPR1 bone morphogenetic protein receptor, type I [EC:2.7.1.37]	ath:At5g02290	T1E22.50; protein kinase, putative [EC:2.7.1.37] [KO:K00870]	2e-23	YHL007c	COG0515	3e-13	PSKR_DAUCA	ATP-binding;Glycoprotein;Kinase;Leucine-richrepeat;Membrane;Nucleotide-binding;Receptor;Repeat;Serine/threonine-proteinkinase;Signal;Transferase;Transmembrane,Phytosulfokine receptor precursor (EC 2.7.1.37) (Phytosulfokine LRR receptor kinase).	1e-45	GO_ID:33871	TAIR|gene:3687832 SPTR:Q9LPT1 symbol:AT1G50610.1 [GO:0016301 "kinase activity" evidence=ISS] [GO:0008372 "cellular component unknown" evidence=ND] [GO:0004674 "protein serine/threonine kinase activity" evidence=ISS] [GO:0005524 "ATP binding" evidence=ISS] [GO:0006468 "protein amino acid phosphorylation" evidence=ISS] [GO:0007169 "transmembrane receptor protein tyrosine kinase signaling pathway" e…	2e-94
chr4.CM0004.53	1.11.16.8	E2.7.1.- [EC:2.7.1.-] [COG:COG0515 COG1493]	ath:At5g02290	T1E22.50; protein kinase, putative [EC:2.7.1.37] [KO:K00870]	2e-23	YHL007c	COG0515	3e-13	PSKR_DAUCA	ATP-binding;Glycoprotein;Kinase;Leucine-richrepeat;Membrane;Nucleotide-binding;Receptor;Repeat;Serine/threonine-proteinkinase;Signal;Transferase;Transmembrane,Phytosulfokine receptor precursor (EC 2.7.1.37) (Phytosulfokine LRR receptor kinase).	1e-45	GO_ID:33871	TAIR|gene:3687832 SPTR:Q9LPT1 symbol:AT1G50610.1 [GO:0016301 "kinase activity" evidence=ISS] [GO:0008372 "cellular component unknown" evidence=ND] [GO:0004674 "protein serine/threonine kinase activity" evidence=ISS] [GO:0005524 "ATP binding" evidence=ISS] [GO:0006468 "protein amino acid phosphorylation" evidence=ISS] [GO:0007169 "transmembrane receptor protein tyrosine kinase signaling pathway" e…	2e-94
chr4.CM0004.53	4.2.4	Cell cycle [CLASS:04110] [PATH:hsa04110] [COG:COG0515]	ath:At5g02290	T1E22.50; protein kinase, putative [EC:2.7.1.37] [KO:K00870]	2e-23	YHL007c	COG0515	3e-13	PSKR_DAUCA	ATP-binding;Glycoprotein;Kinase;Leucine-richrepeat;Membrane;Nucleotide-binding;Receptor;Repeat;Serine/threonine-proteinkinase;Signal;Transferase;Transmembrane,Phytosulfokine receptor precursor (EC 2.7.1.37) (Phytosulfokine LRR receptor kinase).	1e-45	GO_ID:33871	TAIR|gene:3687832 SPTR:Q9LPT1 symbol:AT1G50610.1 [GO:0016301 "kinase activity" evidence=ISS] [GO:0008372 "cellular component unknown" evidence=ND] [GO:0004674 "protein serine/threonine kinase activity" evidence=ISS] [GO:0005524 "ATP binding" evidence=ISS] [GO:0006468 "protein amino acid phosphorylation" evidence=ISS] [GO:0007169 "transmembrane receptor protein tyrosine kinase signaling pathway" e…	2e-94
chr4.CM0004.53	3.2.2.1	Protein kinase [EC:2.7.1.37]	ath:At5g02290	T1E22.50; protein kinase, putative [EC:2.7.1.37] [KO:K00870]	2e-23	YHL007c	COG0515	3e-13	PSKR_DAUCA	ATP-binding;Glycoprotein;Kinase;Leucine-richrepeat;Membrane;Nucleotide-binding;Receptor;Repeat;Serine/threonine-proteinkinase;Signal;Transferase;Transmembrane,Phytosulfokine receptor precursor (EC 2.7.1.37) (Phytosulfokine LRR receptor kinase).	1e-45	GO_ID:33871	TAIR|gene:3687832 SPTR:Q9LPT1 symbol:AT1G50610.1 [GO:0016301 "kinase activity" evidence=ISS] [GO:0008372 "cellular component unknown" evidence=ND] [GO:0004674 "protein serine/threonine kinase activity" evidence=ISS] [GO:0005524 "ATP binding" evidence=ISS] [GO:0006468 "protein amino acid phosphorylation" evidence=ISS] [GO:0007169 "transmembrane receptor protein tyrosine kinase signaling pathway" e…	2e-94
chr4.CM0006.15	1.9.4.15	E2.7.1.- [EC:2.7.1.-] [COG:COG0515 COG1493]	ath:At4g28490	F20O9.180; leucine-rich repeat transmembrane protein kinase, putative [EC:2.7.1.37] [KO:K00870]	4e-46	YDL159w	COG0515	3e-12	EXS_ARATH	ATP-binding;Kinase;Leucine-richrepeat;Meiosis;Membrane;Nucleotide-binding;Phosphorylation;Receptor;Repeat;Serine/threonine-proteinkinase;Signal;Transferase;Transmembrane,Leucine-rich repeat receptor protein kinase EXS precursor (EC 2.7.1.37) (Extra sporogenous cells protein) (EXCESS MICROSPOROCYTES1 protein).	8e-54	GO_ID:33871	TAIR|gene:3687832 SPTR:Q9LPT1 symbol:AT1G50610.1 [GO:0016301 "kinase activity" evidence=ISS] [GO:0008372 "cellular component unknown" evidence=ND] [GO:0004674 "protein serine/threonine kinase activity" evidence=ISS] [GO:0005524 "ATP binding" evidence=ISS] [GO:0006468 "protein amino acid phosphorylation" evidence=ISS] [GO:0007169 "transmembrane receptor protein tyrosine kinase signaling pathway" e…	1e-113
chr4.CM0006.15	1.7.8.19	WAAY, rfaY lipopolysaccharide core biosynthesis protein RFAY [EC:2.7.-.-] [COG:COG0515]	ath:At4g28490	F20O9.180; leucine-rich repeat transmembrane protein kinase, putative [EC:2.7.1.37] [KO:K00870]	4e-46	YDL159w	COG0515	3e-12	EXS_ARATH	ATP-binding;Kinase;Leucine-richrepeat;Meiosis;Membrane;Nucleotide-binding;Phosphorylation;Receptor;Repeat;Serine/threonine-proteinkinase;Signal;Transferase;Transmembrane,Leucine-rich repeat receptor protein kinase EXS precursor (EC 2.7.1.37) (Extra sporogenous cells protein) (EXCESS MICROSPOROCYTES1 protein).	8e-54	GO_ID:33871	TAIR|gene:3687832 SPTR:Q9LPT1 symbol:AT1G50610.1 [GO:0016301 "kinase activity" evidence=ISS] [GO:0008372 "cellular component unknown" evidence=ND] [GO:0004674 "protein serine/threonine kinase activity" evidence=ISS] [GO:0005524 "ATP binding" evidence=ISS] [GO:0006468 "protein amino acid phosphorylation" evidence=ISS] [GO:0007169 "transmembrane receptor protein tyrosine kinase signaling pathway" e…	1e-113
chr4.CM0006.15	1.1.17.19	E2.7.1.- [EC:2.7.1.-] [COG:COG0515 COG1493]	ath:At4g28490	F20O9.180; leucine-rich repeat transmembrane protein kinase, putative [EC:2.7.1.37] [KO:K00870]	4e-46	YDL159w	COG0515	3e-12	EXS_ARATH	ATP-binding;Kinase;Leucine-richrepeat;Meiosis;Membrane;Nucleotide-binding;Phosphorylation;Receptor;Repeat;Serine/threonine-proteinkinase;Signal;Transferase;Transmembrane,Leucine-rich repeat receptor protein kinase EXS precursor (EC 2.7.1.37) (Extra sporogenous cells protein) (EXCESS MICROSPOROCYTES1 protein).	8e-54	GO_ID:33871	TAIR|gene:3687832 SPTR:Q9LPT1 symbol:AT1G50610.1 [GO:0016301 "kinase activity" evidence=ISS] [GO:0008372 "cellular component unknown" evidence=ND] [GO:0004674 "protein serine/threonine kinase activity" evidence=ISS] [GO:0005524 "ATP binding" evidence=ISS] [GO:0006468 "protein amino acid phosphorylation" evidence=ISS] [GO:0007169 "transmembrane receptor protein tyrosine kinase signaling pathway" e…	1e-113
chr4.CM0006.15	3.3.10.117	BMPR1 bone morphogenetic protein receptor, type I [EC:2.7.1.37]	ath:At4g28490	F20O9.180; leucine-rich repeat transmembrane protein kinase, putative [EC:2.7.1.37] [KO:K00870]	4e-46	YDL159w	COG0515	3e-12	EXS_ARATH	ATP-binding;Kinase;Leucine-richrepeat;Meiosis;Membrane;Nucleotide-binding;Phosphorylation;Receptor;Repeat;Serine/threonine-proteinkinase;Signal;Transferase;Transmembrane,Leucine-rich repeat receptor protein kinase EXS precursor (EC 2.7.1.37) (Extra sporogenous cells protein) (EXCESS MICROSPOROCYTES1 protein).	8e-54	GO_ID:33871	TAIR|gene:3687832 SPTR:Q9LPT1 symbol:AT1G50610.1 [GO:0016301 "kinase activity" evidence=ISS] [GO:0008372 "cellular component unknown" evidence=ND] [GO:0004674 "protein serine/threonine kinase activity" evidence=ISS] [GO:0005524 "ATP binding" evidence=ISS] [GO:0006468 "protein amino acid phosphorylation" evidence=ISS] [GO:0007169 "transmembrane receptor protein tyrosine kinase signaling pathway" e…	1e-113
chr4.CM0006.15	1.11.16.8	E2.7.1.- [EC:2.7.1.-] [COG:COG0515 COG1493]	ath:At4g28490	F20O9.180; leucine-rich repeat transmembrane protein kinase, putative [EC:2.7.1.37] [KO:K00870]	4e-46	YDL159w	COG0515	3e-12	EXS_ARATH	ATP-binding;Kinase;Leucine-richrepeat;Meiosis;Membrane;Nucleotide-binding;Phosphorylation;Receptor;Repeat;Serine/threonine-proteinkinase;Signal;Transferase;Transmembrane,Leucine-rich repeat receptor protein kinase EXS precursor (EC 2.7.1.37) (Extra sporogenous cells protein) (EXCESS MICROSPOROCYTES1 protein).	8e-54	GO_ID:33871	TAIR|gene:3687832 SPTR:Q9LPT1 symbol:AT1G50610.1 [GO:0016301 "kinase activity" evidence=ISS] [GO:0008372 "cellular component unknown" evidence=ND] [GO:0004674 "protein serine/threonine kinase activity" evidence=ISS] [GO:0005524 "ATP binding" evidence=ISS] [GO:0006468 "protein amino acid phosphorylation" evidence=ISS] [GO:0007169 "transmembrane receptor protein tyrosine kinase signaling pathway" e…	1e-113
chr4.CM0006.15	4.2.4	Cell cycle [CLASS:04110] [PATH:hsa04110] [COG:COG0515]	ath:At4g28490	F20O9.180; leucine-rich repeat transmembrane protein kinase, putative [EC:2.7.1.37] [KO:K00870]	4e-46	YDL159w	COG0515	3e-12	EXS_ARATH	ATP-binding;Kinase;Leucine-richrepeat;Meiosis;Membrane;Nucleotide-binding;Phosphorylation;Receptor;Repeat;Serine/threonine-proteinkinase;Signal;Transferase;Transmembrane,Leucine-rich repeat receptor protein kinase EXS precursor (EC 2.7.1.37) (Extra sporogenous cells protein) (EXCESS MICROSPOROCYTES1 protein).	8e-54	GO_ID:33871	TAIR|gene:3687832 SPTR:Q9LPT1 symbol:AT1G50610.1 [GO:0016301 "kinase activity" evidence=ISS] [GO:0008372 "cellular component unknown" evidence=ND] [GO:0004674 "protein serine/threonine kinase activity" evidence=ISS] [GO:0005524 "ATP binding" evidence=ISS] [GO:0006468 "protein amino acid phosphorylation" evidence=ISS] [GO:0007169 "transmembrane receptor protein tyrosine kinase signaling pathway" e…	1e-113
chr4.CM0006.15	3.2.2.1	Protein kinase [EC:2.7.1.37]	ath:At4g28490	F20O9.180; leucine-rich repeat transmembrane protein kinase, putative [EC:2.7.1.37] [KO:K00870]	4e-46	YDL159w	COG0515	3e-12	EXS_ARATH	ATP-binding;Kinase;Leucine-richrepeat;Meiosis;Membrane;Nucleotide-binding;Phosphorylation;Receptor;Repeat;Serine/threonine-proteinkinase;Signal;Transferase;Transmembrane,Leucine-rich repeat receptor protein kinase EXS precursor (EC 2.7.1.37) (Extra sporogenous cells protein) (EXCESS MICROSPOROCYTES1 protein).	8e-54	GO_ID:33871	TAIR|gene:3687832 SPTR:Q9LPT1 symbol:AT1G50610.1 [GO:0016301 "kinase activity" evidence=ISS] [GO:0008372 "cellular component unknown" evidence=ND] [GO:0004674 "protein serine/threonine kinase activity" evidence=ISS] [GO:0005524 "ATP binding" evidence=ISS] [GO:0006468 "protein amino acid phosphorylation" evidence=ISS] [GO:0007169 "transmembrane receptor protein tyrosine kinase signaling pathway" e…	1e-113
chr4.CM0165.63	1.9.4.15	E2.7.1.- [EC:2.7.1.-] [COG:COG0515 COG1493]	ath:At5g02290	T1E22.50; protein kinase, putative [EC:2.7.1.37] [KO:K00870]	2e-24	BS_yloP_1	COG0515	3e-14	BRI1_ARATH	ATP-binding;Glycoprotein;Kinase;Leucine-richrepeat;Lipid-binding;Membrane;Nucleotide-binding;Phosphorylation;Receptor;Repeat;Serine/threonine-proteinkinase;Signal;Steroid-binding;Transferase;Transmembrane,BRASSINOSTEROID INSENSITIVE 1 precursor (EC 2.7.1.37) (AtBRI1) (Brassinosteroid LRR receptor kinase).	1e-32	GO_ID:743	TAIR|gene:3439916 SPTR:Q8GX23 symbol:AT4G34440.1 [GO:0016301 "kinase activity" evidence=ISS] InterPro:IPR000719 InterPro:IPR008271 Prosite:PS00108 Prosite:PS00107 ProDom:PD000001 PROSITE:PS50011 HSSP:P08069 EMBL:AK118488 EMBL:BT005955 SPTR:Q8GX23	3e-63
chr4.CM0165.63	1.7.8.19	WAAY, rfaY lipopolysaccharide core biosynthesis protein RFAY [EC:2.7.-.-] [COG:COG0515]	ath:At5g02290	T1E22.50; protein kinase, putative [EC:2.7.1.37] [KO:K00870]	2e-24	BS_yloP_1	COG0515	3e-14	BRI1_ARATH	ATP-binding;Glycoprotein;Kinase;Leucine-richrepeat;Lipid-binding;Membrane;Nucleotide-binding;Phosphorylation;Receptor;Repeat;Serine/threonine-proteinkinase;Signal;Steroid-binding;Transferase;Transmembrane,BRASSINOSTEROID INSENSITIVE 1 precursor (EC 2.7.1.37) (AtBRI1) (Brassinosteroid LRR receptor kinase).	1e-32	GO_ID:743	TAIR|gene:3439916 SPTR:Q8GX23 symbol:AT4G34440.1 [GO:0016301 "kinase activity" evidence=ISS] InterPro:IPR000719 InterPro:IPR008271 Prosite:PS00108 Prosite:PS00107 ProDom:PD000001 PROSITE:PS50011 HSSP:P08069 EMBL:AK118488 EMBL:BT005955 SPTR:Q8GX23	3e-63
chr4.CM0165.63	1.1.17.19	E2.7.1.- [EC:2.7.1.-] [COG:COG0515 COG1493]	ath:At5g02290	T1E22.50; protein kinase, putative [EC:2.7.1.37] [KO:K00870]	2e-24	BS_yloP_1	COG0515	3e-14	BRI1_ARATH	ATP-binding;Glycoprotein;Kinase;Leucine-richrepeat;Lipid-binding;Membrane;Nucleotide-binding;Phosphorylation;Receptor;Repeat;Serine/threonine-proteinkinase;Signal;Steroid-binding;Transferase;Transmembrane,BRASSINOSTEROID INSENSITIVE 1 precursor (EC 2.7.1.37) (AtBRI1) (Brassinosteroid LRR receptor kinase).	1e-32	GO_ID:743	TAIR|gene:3439916 SPTR:Q8GX23 symbol:AT4G34440.1 [GO:0016301 "kinase activity" evidence=ISS] InterPro:IPR000719 InterPro:IPR008271 Prosite:PS00108 Prosite:PS00107 ProDom:PD000001 PROSITE:PS50011 HSSP:P08069 EMBL:AK118488 EMBL:BT005955 SPTR:Q8GX23	3e-63
chr4.CM0165.63	3.3.10.117	BMPR1 bone morphogenetic protein receptor, type I [EC:2.7.1.37]	ath:At5g02290	T1E22.50; protein kinase, putative [EC:2.7.1.37] [KO:K00870]	2e-24	BS_yloP_1	COG0515	3e-14	BRI1_ARATH	ATP-binding;Glycoprotein;Kinase;Leucine-richrepeat;Lipid-binding;Membrane;Nucleotide-binding;Phosphorylation;Receptor;Repeat;Serine/threonine-proteinkinase;Signal;Steroid-binding;Transferase;Transmembrane,BRASSINOSTEROID INSENSITIVE 1 precursor (EC 2.7.1.37) (AtBRI1) (Brassinosteroid LRR receptor kinase).	1e-32	GO_ID:743	TAIR|gene:3439916 SPTR:Q8GX23 symbol:AT4G34440.1 [GO:0016301 "kinase activity" evidence=ISS] InterPro:IPR000719 InterPro:IPR008271 Prosite:PS00108 Prosite:PS00107 ProDom:PD000001 PROSITE:PS50011 HSSP:P08069 EMBL:AK118488 EMBL:BT005955 SPTR:Q8GX23	3e-63
chr4.CM0165.63	1.11.16.8	E2.7.1.- [EC:2.7.1.-] [COG:COG0515 COG1493]	ath:At5g02290	T1E22.50; protein kinase, putative [EC:2.7.1.37] [KO:K00870]	2e-24	BS_yloP_1	COG0515	3e-14	BRI1_ARATH	ATP-binding;Glycoprotein;Kinase;Leucine-richrepeat;Lipid-binding;Membrane;Nucleotide-binding;Phosphorylation;Receptor;Repeat;Serine/threonine-proteinkinase;Signal;Steroid-binding;Transferase;Transmembrane,BRASSINOSTEROID INSENSITIVE 1 precursor (EC 2.7.1.37) (AtBRI1) (Brassinosteroid LRR receptor kinase).	1e-32	GO_ID:743	TAIR|gene:3439916 SPTR:Q8GX23 symbol:AT4G34440.1 [GO:0016301 "kinase activity" evidence=ISS] InterPro:IPR000719 InterPro:IPR008271 Prosite:PS00108 Prosite:PS00107 ProDom:PD000001 PROSITE:PS50011 HSSP:P08069 EMBL:AK118488 EMBL:BT005955 SPTR:Q8GX23	3e-63
chr4.CM0165.63	4.2.4	Cell cycle [CLASS:04110] [PATH:hsa04110] [COG:COG0515]	ath:At5g02290	T1E22.50; protein kinase, putative [EC:2.7.1.37] [KO:K00870]	2e-24	BS_yloP_1	COG0515	3e-14	BRI1_ARATH	ATP-binding;Glycoprotein;Kinase;Leucine-richrepeat;Lipid-binding;Membrane;Nucleotide-binding;Phosphorylation;Receptor;Repeat;Serine/threonine-proteinkinase;Signal;Steroid-binding;Transferase;Transmembrane,BRASSINOSTEROID INSENSITIVE 1 precursor (EC 2.7.1.37) (AtBRI1) (Brassinosteroid LRR receptor kinase).	1e-32	GO_ID:743	TAIR|gene:3439916 SPTR:Q8GX23 symbol:AT4G34440.1 [GO:0016301 "kinase activity" evidence=ISS] InterPro:IPR000719 InterPro:IPR008271 Prosite:PS00108 Prosite:PS00107 ProDom:PD000001 PROSITE:PS50011 HSSP:P08069 EMBL:AK118488 EMBL:BT005955 SPTR:Q8GX23	3e-63
chr4.CM0165.63	3.2.2.1	Protein kinase [EC:2.7.1.37]	ath:At5g02290	T1E22.50; protein kinase, putative [EC:2.7.1.37] [KO:K00870]	2e-24	BS_yloP_1	COG0515	3e-14	BRI1_ARATH	ATP-binding;Glycoprotein;Kinase;Leucine-richrepeat;Lipid-binding;Membrane;Nucleotide-binding;Phosphorylation;Receptor;Repeat;Serine/threonine-proteinkinase;Signal;Steroid-binding;Transferase;Transmembrane,BRASSINOSTEROID INSENSITIVE 1 precursor (EC 2.7.1.37) (AtBRI1) (Brassinosteroid LRR receptor kinase).	1e-32	GO_ID:743	TAIR|gene:3439916 SPTR:Q8GX23 symbol:AT4G34440.1 [GO:0016301 "kinase activity" evidence=ISS] InterPro:IPR000719 InterPro:IPR008271 Prosite:PS00108 Prosite:PS00107 ProDom:PD000001 PROSITE:PS50011 HSSP:P08069 EMBL:AK118488 EMBL:BT005955 SPTR:Q8GX23	3e-63
chr4.TM0832.6	99.1.3.2.3866	SY124_ARATH	ddi:DDB0201760	syntaxin 1A [KO:K04560]	5e-25				SY124_ARATH	Coiledcoil;Hypotheticalprotein;Membrane;Multigenefamily;Proteintransport;Transmembrane;Transport,Putative syntaxin 124 (AtSYP124).	4e-131	GO_ID:39884	FB|FBgn0013343 SPTR:Q24547 symbol:Syx1A "Syntaxin 1A" [GO:0006887 "exocytosis" evidence=NAS] [GO:0007268 "synaptic transmission" evidence=NAS] [GO:0005486 "t-SNARE activity" evidence=ISS;NAS] [GO:0005886 "plasma membrane" evidence=ISS;NAS] [GO:0007317 "regulation of pole plasm oskar mRNA localization" evidence=IMP] [GO:0007269 "neurotransmitter secretion" evidence=NAS] [GO:0016192 "vesicle-mediat…	3e-27
chr4.TM0832.6	99.1.1.104	KO:K04560	ddi:DDB0201760	syntaxin 1A [KO:K04560]	5e-25				SY124_ARATH	Coiledcoil;Hypotheticalprotein;Membrane;Multigenefamily;Proteintransport;Transmembrane;Transport,Putative syntaxin 124 (AtSYP124).	4e-131	GO_ID:39884	FB|FBgn0013343 SPTR:Q24547 symbol:Syx1A "Syntaxin 1A" [GO:0006887 "exocytosis" evidence=NAS] [GO:0007268 "synaptic transmission" evidence=NAS] [GO:0005486 "t-SNARE activity" evidence=ISS;NAS] [GO:0005886 "plasma membrane" evidence=ISS;NAS] [GO:0007317 "regulation of pole plasm oskar mRNA localization" evidence=IMP] [GO:0007269 "neurotransmitter secretion" evidence=NAS] [GO:0016192 "vesicle-mediat…	3e-27
chr4.TM0832.6	99.1.4.3944	GO_ID:39884	ddi:DDB0201760	syntaxin 1A [KO:K04560]	5e-25				SY124_ARATH	Coiledcoil;Hypotheticalprotein;Membrane;Multigenefamily;Proteintransport;Transmembrane;Transport,Putative syntaxin 124 (AtSYP124).	4e-131	GO_ID:39884	FB|FBgn0013343 SPTR:Q24547 symbol:Syx1A "Syntaxin 1A" [GO:0006887 "exocytosis" evidence=NAS] [GO:0007268 "synaptic transmission" evidence=NAS] [GO:0005486 "t-SNARE activity" evidence=ISS;NAS] [GO:0005886 "plasma membrane" evidence=ISS;NAS] [GO:0007317 "regulation of pole plasm oskar mRNA localization" evidence=IMP] [GO:0007269 "neurotransmitter secretion" evidence=NAS] [GO:0016192 "vesicle-mediat…	3e-27
chr5.CM0211.27	3.3.10.117	BMPR1 bone morphogenetic protein receptor, type I [EC:2.7.1.37]	ath:At5g02290	T1E22.50; protein kinase, putative [EC:2.7.1.37] [KO:K00870]	5e-18				BAK1_ARATH	ATP-binding;Glycoprotein;Kinase;Leucine-richrepeat;Membrane;Nucleotide-binding;Phosphorylation;Repeat;Serine/threonine-proteinkinase;Signal;Transferase;Transmembrane,BRASSINOSTEROID INSENSITIVE 1-associated receptor kinase 1 precursor (EC 2.7.1.37) (BRI1-associated receptor kinase 1) (Somatic embryogenesis receptor-like kinase 3).	6e-31	GO_ID:36180	TAIR|gene:2096208 SPTR:Q8RXC8 symbol:AT3G05140.1 [GO:0016301 "kinase activity" evidence=ISS] [GO:0005737 "cytoplasm" evidence=IDA] [GO:0005634 "nucleus" evidence=IDA] InterPro:IPR000719 InterPro:IPR008271 Pfam:PF00069 Prosite:PS00108 Prosite:PS00107 ProDom:PD000001 PROSITE:PS50011 EMBL:AY081340 EMBL:AY128831 SPTR:Q8RXC8	6e-91
chr5.CM0211.27	3.2.2.1	Protein kinase [EC:2.7.1.37]	ath:At5g02290	T1E22.50; protein kinase, putative [EC:2.7.1.37] [KO:K00870]	5e-18				BAK1_ARATH	ATP-binding;Glycoprotein;Kinase;Leucine-richrepeat;Membrane;Nucleotide-binding;Phosphorylation;Repeat;Serine/threonine-proteinkinase;Signal;Transferase;Transmembrane,BRASSINOSTEROID INSENSITIVE 1-associated receptor kinase 1 precursor (EC 2.7.1.37) (BRI1-associated receptor kinase 1) (Somatic embryogenesis receptor-like kinase 3).	6e-31	GO_ID:36180	TAIR|gene:2096208 SPTR:Q8RXC8 symbol:AT3G05140.1 [GO:0016301 "kinase activity" evidence=ISS] [GO:0005737 "cytoplasm" evidence=IDA] [GO:0005634 "nucleus" evidence=IDA] InterPro:IPR000719 InterPro:IPR008271 Pfam:PF00069 Prosite:PS00108 Prosite:PS00107 ProDom:PD000001 PROSITE:PS50011 EMBL:AY081340 EMBL:AY128831 SPTR:Q8RXC8	6e-91
chr5.TM0455.1	1.9.4.15	E2.7.1.- [EC:2.7.1.-] [COG:COG0515 COG1493]	ath:At5g02290	T1E22.50; protein kinase, putative [EC:2.7.1.37] [KO:K00870]	9e-31	BS_yloP_1	COG0515	5e-17	SRK6_BRAOE	ATP-binding;Glycoprotein;Kinase;Membrane;Nucleotide-binding;Receptor;Self-incompatibility;Serine/threonine-proteinkinase;Signal;Transferase;Transmembrane,Putative serine/threonine-protein kinase receptor precursor (EC 2.7.1.37) (S-receptor kinase) (SRK).	8e-33	GO_ID:21024	TAIR|gene:2143093 SPTR:Q9LYH3 symbol:AT5G12000.1 [GO:0016301 "kinase activity" evidence=ISS] InterPro:IPR000719 InterPro:IPR008271 Pfam:PF00069 Prosite:PS00108 InterPro:IPR006016 Pfam:PF00582 ProDom:PD000001 PROSITE:PS50011 HSSP:Q62838 EMBL:AL163812 PIR:T48559 SPTR:Q9LYH3	7e-102
chr5.TM0455.1	1.7.8.19	WAAY, rfaY lipopolysaccharide core biosynthesis protein RFAY [EC:2.7.-.-] [COG:COG0515]	ath:At5g02290	T1E22.50; protein kinase, putative [EC:2.7.1.37] [KO:K00870]	9e-31	BS_yloP_1	COG0515	5e-17	SRK6_BRAOE	ATP-binding;Glycoprotein;Kinase;Membrane;Nucleotide-binding;Receptor;Self-incompatibility;Serine/threonine-proteinkinase;Signal;Transferase;Transmembrane,Putative serine/threonine-protein kinase receptor precursor (EC 2.7.1.37) (S-receptor kinase) (SRK).	8e-33	GO_ID:21024	TAIR|gene:2143093 SPTR:Q9LYH3 symbol:AT5G12000.1 [GO:0016301 "kinase activity" evidence=ISS] InterPro:IPR000719 InterPro:IPR008271 Pfam:PF00069 Prosite:PS00108 InterPro:IPR006016 Pfam:PF00582 ProDom:PD000001 PROSITE:PS50011 HSSP:Q62838 EMBL:AL163812 PIR:T48559 SPTR:Q9LYH3	7e-102
chr5.TM0455.1	1.1.17.19	E2.7.1.- [EC:2.7.1.-] [COG:COG0515 COG1493]	ath:At5g02290	T1E22.50; protein kinase, putative [EC:2.7.1.37] [KO:K00870]	9e-31	BS_yloP_1	COG0515	5e-17	SRK6_BRAOE	ATP-binding;Glycoprotein;Kinase;Membrane;Nucleotide-binding;Receptor;Self-incompatibility;Serine/threonine-proteinkinase;Signal;Transferase;Transmembrane,Putative serine/threonine-protein kinase receptor precursor (EC 2.7.1.37) (S-receptor kinase) (SRK).	8e-33	GO_ID:21024	TAIR|gene:2143093 SPTR:Q9LYH3 symbol:AT5G12000.1 [GO:0016301 "kinase activity" evidence=ISS] InterPro:IPR000719 InterPro:IPR008271 Pfam:PF00069 Prosite:PS00108 InterPro:IPR006016 Pfam:PF00582 ProDom:PD000001 PROSITE:PS50011 HSSP:Q62838 EMBL:AL163812 PIR:T48559 SPTR:Q9LYH3	7e-102
chr5.TM0455.1	3.3.10.117	BMPR1 bone morphogenetic protein receptor, type I [EC:2.7.1.37]	ath:At5g02290	T1E22.50; protein kinase, putative [EC:2.7.1.37] [KO:K00870]	9e-31	BS_yloP_1	COG0515	5e-17	SRK6_BRAOE	ATP-binding;Glycoprotein;Kinase;Membrane;Nucleotide-binding;Receptor;Self-incompatibility;Serine/threonine-proteinkinase;Signal;Transferase;Transmembrane,Putative serine/threonine-protein kinase receptor precursor (EC 2.7.1.37) (S-receptor kinase) (SRK).	8e-33	GO_ID:21024	TAIR|gene:2143093 SPTR:Q9LYH3 symbol:AT5G12000.1 [GO:0016301 "kinase activity" evidence=ISS] InterPro:IPR000719 InterPro:IPR008271 Pfam:PF00069 Prosite:PS00108 InterPro:IPR006016 Pfam:PF00582 ProDom:PD000001 PROSITE:PS50011 HSSP:Q62838 EMBL:AL163812 PIR:T48559 SPTR:Q9LYH3	7e-102
chr5.TM0455.1	1.11.16.8	E2.7.1.- [EC:2.7.1.-] [COG:COG0515 COG1493]	ath:At5g02290	T1E22.50; protein kinase, putative [EC:2.7.1.37] [KO:K00870]	9e-31	BS_yloP_1	COG0515	5e-17	SRK6_BRAOE	ATP-binding;Glycoprotein;Kinase;Membrane;Nucleotide-binding;Receptor;Self-incompatibility;Serine/threonine-proteinkinase;Signal;Transferase;Transmembrane,Putative serine/threonine-protein kinase receptor precursor (EC 2.7.1.37) (S-receptor kinase) (SRK).	8e-33	GO_ID:21024	TAIR|gene:2143093 SPTR:Q9LYH3 symbol:AT5G12000.1 [GO:0016301 "kinase activity" evidence=ISS] InterPro:IPR000719 InterPro:IPR008271 Pfam:PF00069 Prosite:PS00108 InterPro:IPR006016 Pfam:PF00582 ProDom:PD000001 PROSITE:PS50011 HSSP:Q62838 EMBL:AL163812 PIR:T48559 SPTR:Q9LYH3	7e-102
chr5.TM0455.1	4.2.4	Cell cycle [CLASS:04110] [PATH:hsa04110] [COG:COG0515]	ath:At5g02290	T1E22.50; protein kinase, putative [EC:2.7.1.37] [KO:K00870]	9e-31	BS_yloP_1	COG0515	5e-17	SRK6_BRAOE	ATP-binding;Glycoprotein;Kinase;Membrane;Nucleotide-binding;Receptor;Self-incompatibility;Serine/threonine-proteinkinase;Signal;Transferase;Transmembrane,Putative serine/threonine-protein kinase receptor precursor (EC 2.7.1.37) (S-receptor kinase) (SRK).	8e-33	GO_ID:21024	TAIR|gene:2143093 SPTR:Q9LYH3 symbol:AT5G12000.1 [GO:0016301 "kinase activity" evidence=ISS] InterPro:IPR000719 InterPro:IPR008271 Pfam:PF00069 Prosite:PS00108 InterPro:IPR006016 Pfam:PF00582 ProDom:PD000001 PROSITE:PS50011 HSSP:Q62838 EMBL:AL163812 PIR:T48559 SPTR:Q9LYH3	7e-102
chr5.TM0455.1	3.2.2.1	Protein kinase [EC:2.7.1.37]	ath:At5g02290	T1E22.50; protein kinase, putative [EC:2.7.1.37] [KO:K00870]	9e-31	BS_yloP_1	COG0515	5e-17	SRK6_BRAOE	ATP-binding;Glycoprotein;Kinase;Membrane;Nucleotide-binding;Receptor;Self-incompatibility;Serine/threonine-proteinkinase;Signal;Transferase;Transmembrane,Putative serine/threonine-protein kinase receptor precursor (EC 2.7.1.37) (S-receptor kinase) (SRK).	8e-33	GO_ID:21024	TAIR|gene:2143093 SPTR:Q9LYH3 symbol:AT5G12000.1 [GO:0016301 "kinase activity" evidence=ISS] InterPro:IPR000719 InterPro:IPR008271 Pfam:PF00069 Prosite:PS00108 InterPro:IPR006016 Pfam:PF00582 ProDom:PD000001 PROSITE:PS50011 HSSP:Q62838 EMBL:AL163812 PIR:T48559 SPTR:Q9LYH3	7e-102
chr6.CM0420.31	1.9.4.15	E2.7.1.- [EC:2.7.1.-] [COG:COG0515 COG1493]	ath:At4g28490	F20O9.180; leucine-rich repeat transmembrane protein kinase, putative [EC:2.7.1.37] [KO:K00870]	8e-34	YDL159w	COG0515	3e-14	EXS_ARATH	ATP-binding;Kinase;Leucine-richrepeat;Meiosis;Membrane;Nucleotide-binding;Phosphorylation;Receptor;Repeat;Serine/threonine-proteinkinase;Signal;Transferase;Transmembrane,Leucine-rich repeat receptor protein kinase EXS precursor (EC 2.7.1.37) (Extra sporogenous cells protein) (EXCESS MICROSPOROCYTES1 protein).	6e-42	GO_ID:33871	TAIR|gene:3687832 SPTR:Q9LPT1 symbol:AT1G50610.1 [GO:0016301 "kinase activity" evidence=ISS] [GO:0008372 "cellular component unknown" evidence=ND] [GO:0004674 "protein serine/threonine kinase activity" evidence=ISS] [GO:0005524 "ATP binding" evidence=ISS] [GO:0006468 "protein amino acid phosphorylation" evidence=ISS] [GO:0007169 "transmembrane receptor protein tyrosine kinase signaling pathway" e…	2e-73
chr6.CM0420.31	1.7.8.19	WAAY, rfaY lipopolysaccharide core biosynthesis protein RFAY [EC:2.7.-.-] [COG:COG0515]	ath:At4g28490	F20O9.180; leucine-rich repeat transmembrane protein kinase, putative [EC:2.7.1.37] [KO:K00870]	8e-34	YDL159w	COG0515	3e-14	EXS_ARATH	ATP-binding;Kinase;Leucine-richrepeat;Meiosis;Membrane;Nucleotide-binding;Phosphorylation;Receptor;Repeat;Serine/threonine-proteinkinase;Signal;Transferase;Transmembrane,Leucine-rich repeat receptor protein kinase EXS precursor (EC 2.7.1.37) (Extra sporogenous cells protein) (EXCESS MICROSPOROCYTES1 protein).	6e-42	GO_ID:33871	TAIR|gene:3687832 SPTR:Q9LPT1 symbol:AT1G50610.1 [GO:0016301 "kinase activity" evidence=ISS] [GO:0008372 "cellular component unknown" evidence=ND] [GO:0004674 "protein serine/threonine kinase activity" evidence=ISS] [GO:0005524 "ATP binding" evidence=ISS] [GO:0006468 "protein amino acid phosphorylation" evidence=ISS] [GO:0007169 "transmembrane receptor protein tyrosine kinase signaling pathway" e…	2e-73
chr6.CM0420.31	1.1.17.19	E2.7.1.- [EC:2.7.1.-] [COG:COG0515 COG1493]	ath:At4g28490	F20O9.180; leucine-rich repeat transmembrane protein kinase, putative [EC:2.7.1.37] [KO:K00870]	8e-34	YDL159w	COG0515	3e-14	EXS_ARATH	ATP-binding;Kinase;Leucine-richrepeat;Meiosis;Membrane;Nucleotide-binding;Phosphorylation;Receptor;Repeat;Serine/threonine-proteinkinase;Signal;Transferase;Transmembrane,Leucine-rich repeat receptor protein kinase EXS precursor (EC 2.7.1.37) (Extra sporogenous cells protein) (EXCESS MICROSPOROCYTES1 protein).	6e-42	GO_ID:33871	TAIR|gene:3687832 SPTR:Q9LPT1 symbol:AT1G50610.1 [GO:0016301 "kinase activity" evidence=ISS] [GO:0008372 "cellular component unknown" evidence=ND] [GO:0004674 "protein serine/threonine kinase activity" evidence=ISS] [GO:0005524 "ATP binding" evidence=ISS] [GO:0006468 "protein amino acid phosphorylation" evidence=ISS] [GO:0007169 "transmembrane receptor protein tyrosine kinase signaling pathway" e…	2e-73
chr6.CM0420.31	3.3.10.117	BMPR1 bone morphogenetic protein receptor, type I [EC:2.7.1.37]	ath:At4g28490	F20O9.180; leucine-rich repeat transmembrane protein kinase, putative [EC:2.7.1.37] [KO:K00870]	8e-34	YDL159w	COG0515	3e-14	EXS_ARATH	ATP-binding;Kinase;Leucine-richrepeat;Meiosis;Membrane;Nucleotide-binding;Phosphorylation;Receptor;Repeat;Serine/threonine-proteinkinase;Signal;Transferase;Transmembrane,Leucine-rich repeat receptor protein kinase EXS precursor (EC 2.7.1.37) (Extra sporogenous cells protein) (EXCESS MICROSPOROCYTES1 protein).	6e-42	GO_ID:33871	TAIR|gene:3687832 SPTR:Q9LPT1 symbol:AT1G50610.1 [GO:0016301 "kinase activity" evidence=ISS] [GO:0008372 "cellular component unknown" evidence=ND] [GO:0004674 "protein serine/threonine kinase activity" evidence=ISS] [GO:0005524 "ATP binding" evidence=ISS] [GO:0006468 "protein amino acid phosphorylation" evidence=ISS] [GO:0007169 "transmembrane receptor protein tyrosine kinase signaling pathway" e…	2e-73
chr6.CM0420.31	1.11.16.8	E2.7.1.- [EC:2.7.1.-] [COG:COG0515 COG1493]	ath:At4g28490	F20O9.180; leucine-rich repeat transmembrane protein kinase, putative [EC:2.7.1.37] [KO:K00870]	8e-34	YDL159w	COG0515	3e-14	EXS_ARATH	ATP-binding;Kinase;Leucine-richrepeat;Meiosis;Membrane;Nucleotide-binding;Phosphorylation;Receptor;Repeat;Serine/threonine-proteinkinase;Signal;Transferase;Transmembrane,Leucine-rich repeat receptor protein kinase EXS precursor (EC 2.7.1.37) (Extra sporogenous cells protein) (EXCESS MICROSPOROCYTES1 protein).	6e-42	GO_ID:33871	TAIR|gene:3687832 SPTR:Q9LPT1 symbol:AT1G50610.1 [GO:0016301 "kinase activity" evidence=ISS] [GO:0008372 "cellular component unknown" evidence=ND] [GO:0004674 "protein serine/threonine kinase activity" evidence=ISS] [GO:0005524 "ATP binding" evidence=ISS] [GO:0006468 "protein amino acid phosphorylation" evidence=ISS] [GO:0007169 "transmembrane receptor protein tyrosine kinase signaling pathway" e…	2e-73
chr6.CM0420.31	4.2.4	Cell cycle [CLASS:04110] [PATH:hsa04110] [COG:COG0515]	ath:At4g28490	F20O9.180; leucine-rich repeat transmembrane protein kinase, putative [EC:2.7.1.37] [KO:K00870]	8e-34	YDL159w	COG0515	3e-14	EXS_ARATH	ATP-binding;Kinase;Leucine-richrepeat;Meiosis;Membrane;Nucleotide-binding;Phosphorylation;Receptor;Repeat;Serine/threonine-proteinkinase;Signal;Transferase;Transmembrane,Leucine-rich repeat receptor protein kinase EXS precursor (EC 2.7.1.37) (Extra sporogenous cells protein) (EXCESS MICROSPOROCYTES1 protein).	6e-42	GO_ID:33871	TAIR|gene:3687832 SPTR:Q9LPT1 symbol:AT1G50610.1 [GO:0016301 "kinase activity" evidence=ISS] [GO:0008372 "cellular component unknown" evidence=ND] [GO:0004674 "protein serine/threonine kinase activity" evidence=ISS] [GO:0005524 "ATP binding" evidence=ISS] [GO:0006468 "protein amino acid phosphorylation" evidence=ISS] [GO:0007169 "transmembrane receptor protein tyrosine kinase signaling pathway" e…	2e-73
chr6.CM0420.31	3.2.2.1	Protein kinase [EC:2.7.1.37]	ath:At4g28490	F20O9.180; leucine-rich repeat transmembrane protein kinase, putative [EC:2.7.1.37] [KO:K00870]	8e-34	YDL159w	COG0515	3e-14	EXS_ARATH	ATP-binding;Kinase;Leucine-richrepeat;Meiosis;Membrane;Nucleotide-binding;Phosphorylation;Receptor;Repeat;Serine/threonine-proteinkinase;Signal;Transferase;Transmembrane,Leucine-rich repeat receptor protein kinase EXS precursor (EC 2.7.1.37) (Extra sporogenous cells protein) (EXCESS MICROSPOROCYTES1 protein).	6e-42	GO_ID:33871	TAIR|gene:3687832 SPTR:Q9LPT1 symbol:AT1G50610.1 [GO:0016301 "kinase activity" evidence=ISS] [GO:0008372 "cellular component unknown" evidence=ND] [GO:0004674 "protein serine/threonine kinase activity" evidence=ISS] [GO:0005524 "ATP binding" evidence=ISS] [GO:0006468 "protein amino acid phosphorylation" evidence=ISS] [GO:0007169 "transmembrane receptor protein tyrosine kinase signaling pathway" e…	2e-73
