# Supplementary material for: Dissection of Symbiosis and Organ Development by Integrated Transcriptome Analysis of Lotus japonicus Mutant and Wild-Type Plants
Source: PLoS One. 2009 Aug 7;4(8):e6556. doi: 10.1371/journal.pone.0006556 (PMC2717213; doi:10.1371/journal.pone.0006556)
Supplement: Folder S6 — Organs (0.23 MB ZIP) [file pone.0006556.s014.zip › S6.ORGANS copy/6.1.flower/flower.transcription factor.txt]

Ljwgs_031058.2	99.1.4.8136	GO_ID:21179							AP3_ARATH	Activator;Coiledcoil;Developmentalprotein;Differentiation;DNA-binding;Flowering;Nuclearprotein;Polymorphism;Transcription;Transcriptionregulation,Floral homeotic protein APETALA3.	8e-09	GO_ID:21179	TAIR|gene:2056759 SPTR:O80619 symbol:AT2G03060.1 [GO:0003700 "transcription factor activity" evidence=ISS] [GO:0003677 "DNA binding" evidence=ISS] InterPro:IPR002100 EMBL:AC004138 Pfam:PF00319 GO:GO:0005634 GO:GO:0006350 PRINTS:PR00404 PROSITE:PS50066 SMART:SM00432 HSSP:P11746 PIR:H84443 SPTR:O80619	4e-16
Ljwgs_031058.2	99.1.3.2.3686	AP3_ARATH							AP3_ARATH	Activator;Coiledcoil;Developmentalprotein;Differentiation;DNA-binding;Flowering;Nuclearprotein;Polymorphism;Transcription;Transcriptionregulation,Floral homeotic protein APETALA3.	8e-09	GO_ID:21179	TAIR|gene:2056759 SPTR:O80619 symbol:AT2G03060.1 [GO:0003700 "transcription factor activity" evidence=ISS] [GO:0003677 "DNA binding" evidence=ISS] InterPro:IPR002100 EMBL:AC004138 Pfam:PF00319 GO:GO:0005634 GO:GO:0006350 PRINTS:PR00404 PROSITE:PS50066 SMART:SM00432 HSSP:P11746 PIR:H84443 SPTR:O80619	4e-16
Ljwgs_037159.1	3.2.2.117	MEF2C MADS box transcription enhancer factor 2, polypeptide C (myocyte enhancer factor 2C)	hsa:4208	MEF2C; MADS box transcription enhancer factor 2, polypeptide C (myocyte enhancer factor 2C) [KO:K04454]	6e-15				AGL9_SINAL	DNA-binding;Nuclearprotein;Transcription;Transcriptionregulation,Agamous-like MADS box protein AGL9 homolog (MADS D).	2e-28	GO_ID:23714	TAIR|gene:2032371 SPTR:O22456 symbol:AT1G24260.1 [GO:0003700 "transcription factor activity" evidence=ISS;TAS] [GO:0009908 "flower development" evidence=TAS] [GO:0006355 "regulation of transcription, DNA-dependent" evidence=ISS] InterPro:IPR002100 Pfam:PF00319 InterPro:IPR002487 PRINTS:PR00404 PROSITE:PS00350 PROSITE:PS50066 HSSP:Q02078 Pfam:PF01486 EMBL:AC002396 EMBL:AF015552 EMBL:AY088272 EMBL:…	1e-28
Ljwgs_039047.1	3.2.2.117	MEF2C MADS box transcription enhancer factor 2, polypeptide C (myocyte enhancer factor 2C)	hsa:4208	MEF2C; MADS box transcription enhancer factor 2, polypeptide C (myocyte enhancer factor 2C) [KO:K04454]	8e-15				AP1_SINAL	Activator;Developmentalprotein;DNA-binding;Nuclearprotein;Transcription;Transcriptionregulation,Floral homeotic protein APETALA1 (MADS C).	1e-27	GO_ID:48410	TAIR|gene:2033272 SPTR:P35631 symbol:AT1G69120.1 [GO:0003700 "transcription factor activity" evidence=ISS] [GO:0003677 "DNA binding" evidence=ISS] InterPro:IPR002100 Pfam:PF00319 InterPro:IPR002487 PRINTS:PR00404 PROSITE:PS00350 PROSITE:PS50066 HSSP:Q02078 Pfam:PF01486 EMBL:AC008262 EMBL:Z16421 EMBL:BT004113 EMBL:BT004951 EMBL:AY087956 EMBL:AF466771 EMBL:AF466772 EMBL:AF466773 EMBL:AF466774 EMBL:…	5e-28
Ljwgs_041733.1	99.1.3.2.234	OCS1_MAIZE							OCS1_MAIZE	DNA-binding;Nuclearprotein;Transcription;Transcriptionregulation,Ocs-element binding factor 1 (OCSBF-1).	4e-20	GO_ID:22065	TAIR|gene:2096023 SPTR:Q9LZP8 symbol:AT3G62420.1 [GO:0003700 "transcription factor activity" evidence=ISS] [GO:0003677 "DNA binding" evidence=ISS] [GO:0006355 "regulation of transcription, DNA-dependent" evidence=ISS] InterPro:IPR004827 Pfam:PF00170 GO:GO:0005634 SMART:SM00338 PROSITE:PS50217 PROSITE:PS00036 InterPro:IPR011616 EMBL:AL162507 EMBL:AY050923 EMBL:AF400620 EMBL:AY091421 PIR:T48034 SPT…	8e-33
Ljwgs_041733.1	99.1.4.5701	GO_ID:22065							OCS1_MAIZE	DNA-binding;Nuclearprotein;Transcription;Transcriptionregulation,Ocs-element binding factor 1 (OCSBF-1).	4e-20	GO_ID:22065	TAIR|gene:2096023 SPTR:Q9LZP8 symbol:AT3G62420.1 [GO:0003700 "transcription factor activity" evidence=ISS] [GO:0003677 "DNA binding" evidence=ISS] [GO:0006355 "regulation of transcription, DNA-dependent" evidence=ISS] InterPro:IPR004827 Pfam:PF00170 GO:GO:0005634 SMART:SM00338 PROSITE:PS50217 PROSITE:PS00036 InterPro:IPR011616 EMBL:AL162507 EMBL:AY050923 EMBL:AF400620 EMBL:AY091421 PIR:T48034 SPT…	8e-33
Ljwgs_047687.2	3.2.2.117	MEF2C MADS box transcription enhancer factor 2, polypeptide C (myocyte enhancer factor 2C)	mmu:17260	Mef2c; myocyte enhancer factor 2C [KO:K04454]	4e-13				MADS2_PETHY	Activator;Developmentalprotein;DNA-binding;Nuclearprotein;Transcription;Transcriptionregulation,Floral homeotic protein PMADS 2.	3e-54	GO_ID:45606	TAIR|gene:2149263 SPTR:P48007 symbol:AT5G20240.1 [GO:0003700 "transcription factor activity" evidence=ISS] [GO:0003677 "DNA binding" evidence=ISS] InterPro:IPR002100 Pfam:PF00319 InterPro:IPR002487 PRINTS:PR00404 PROSITE:PS00350 PROSITE:PS50066 HSSP:Q02078 Pfam:PF01486 EMBL:D30807 EMBL:AB035137 EMBL:AF115815 EMBL:AF115816 EMBL:AF115817 EMBL:AF115818 EMBL:AF115819 EMBL:AF115820 EMBL:AF115821 EMBL:…	3e-47
Ljwgs_054479.1	3.2.2.117	MEF2C MADS box transcription enhancer factor 2, polypeptide C (myocyte enhancer factor 2C)	hsa:4208	MEF2C; MADS box transcription enhancer factor 2, polypeptide C (myocyte enhancer factor 2C) [KO:K04454]	2e-12				MADS1_PETHY	Activator;Developmentalprotein;DNA-binding;Nuclearprotein;Transcription;Transcriptionregulation,Floral homeotic protein PMADS 1 (Green petal homeotic protein).	5e-58	GO_ID:72	TAIR|gene:2096163 SPTR:P35632 symbol:AT3G54340.1 [GO:0003700 "transcription factor activity" evidence=ISS] [GO:0003677 "DNA binding" evidence=ISS] InterPro:IPR002100 Pfam:PF00319 InterPro:IPR002487 PRINTS:PR00404 PROSITE:PS00350 PROSITE:PS50066 HSSP:P11746 Pfam:PF01486 EMBL:AL132971 EMBL:M86357 EMBL:D21125 EMBL:AF115798 EMBL:AF115799 EMBL:AF115800 EMBL:AF115801 EMBL:AF115802 EMBL:AF115803 EMBL:AF…	1e-51
Ljwgs_058609.1	99.1.3.2.2733	AP1_SINAL							AP1_SINAL	Activator;Developmentalprotein;DNA-binding;Nuclearprotein;Transcription;Transcriptionregulation,Floral homeotic protein APETALA1 (MADS C).	3e-15	GO_ID:48410	TAIR|gene:2033272 SPTR:P35631 symbol:AT1G69120.1 [GO:0003700 "transcription factor activity" evidence=ISS] [GO:0003677 "DNA binding" evidence=ISS] InterPro:IPR002100 Pfam:PF00319 InterPro:IPR002487 PRINTS:PR00404 PROSITE:PS00350 PROSITE:PS50066 HSSP:Q02078 Pfam:PF01486 EMBL:AC008262 EMBL:Z16421 EMBL:BT004113 EMBL:BT004951 EMBL:AY087956 EMBL:AF466771 EMBL:AF466772 EMBL:AF466773 EMBL:AF466774 EMBL:…	1e-14
Ljwgs_058609.1	99.1.4.7275	GO_ID:48410							AP1_SINAL	Activator;Developmentalprotein;DNA-binding;Nuclearprotein;Transcription;Transcriptionregulation,Floral homeotic protein APETALA1 (MADS C).	3e-15	GO_ID:48410	TAIR|gene:2033272 SPTR:P35631 symbol:AT1G69120.1 [GO:0003700 "transcription factor activity" evidence=ISS] [GO:0003677 "DNA binding" evidence=ISS] InterPro:IPR002100 Pfam:PF00319 InterPro:IPR002487 PRINTS:PR00404 PROSITE:PS00350 PROSITE:PS50066 HSSP:Q02078 Pfam:PF01486 EMBL:AC008262 EMBL:Z16421 EMBL:BT004113 EMBL:BT004951 EMBL:AY087956 EMBL:AF466771 EMBL:AF466772 EMBL:AF466773 EMBL:AF466774 EMBL:…	1e-14
Ljwgs_059324.1	99.1.4.4728	GO_ID:31371										GO_ID:31371	TAIR|gene:2114814 SPTR:Q9CAV7 symbol:AT3G04930.1 [GO:0030528 "transcription regulator activity" evidence=TAS] [GO:0005554 "molecular function unknown" evidence=ISS] Pfam:PF04504 InterPro:IPR007592 EMBL:AC009465 SPTR:Q9CAV7	7e-32
Ljwgs_073603.1	99.1.4.8479	GO_ID:916										GO_ID:916	TAIR|gene:2030620 SPTR:Q9LM46 symbol:AT1G22130.1 [GO:0003700 "transcription factor activity" evidence=ISS] [GO:0003677 "DNA binding" evidence=ISS] InterPro:IPR002100 Pfam:PF00319 GO:GO:0005634 GO:GO:0006350 PRINTS:PR00404 PROSITE:PS00350 PROSITE:PS50066 HSSP:Q02078 SMART:SM00432 EMBL:AC069252 PIR:A86354 SPTR:Q9LM46	4e-31
Ljwgs_107301.1	99.1.4.4783	GO_ID:43007										GO_ID:43007	TAIR|gene:2152510 SPTR:Q9FJK3 symbol:AT5G48670.1 [GO:0003700 "transcription factor activity" evidence=ISS] [GO:0003677 "DNA binding" evidence=ISS] InterPro:IPR002100 Pfam:PF00319 GO:GO:0005634 GO:GO:0006350 HSSP:P11831 PRINTS:PR00404 PROSITE:PS50066 SMART:SM00432 EMBL:AB015468 SPTR:Q9FJK3	4e-43
Ljwgs_107301.1	99.1.4.4783	GO_ID:43007										GO_ID:43007	TAIR|gene:2152510 SPTR:Q9FJK3 symbol:AT5G48670.1 [GO:0003700 "transcription factor activity" evidence=ISS] [GO:0003677 "DNA binding" evidence=ISS] InterPro:IPR002100 Pfam:PF00319 GO:GO:0005634 GO:GO:0006350 HSSP:P11831 PRINTS:PR00404 PROSITE:PS50066 SMART:SM00432 EMBL:AB015468 SPTR:Q9FJK3	4e-43
Ljwgs_126766.1	99.1.4.4783	GO_ID:43007										GO_ID:43007	TAIR|gene:2152510 SPTR:Q9FJK3 symbol:AT5G48670.1 [GO:0003700 "transcription factor activity" evidence=ISS] [GO:0003677 "DNA binding" evidence=ISS] InterPro:IPR002100 Pfam:PF00319 GO:GO:0005634 GO:GO:0006350 HSSP:P11831 PRINTS:PR00404 PROSITE:PS50066 SMART:SM00432 EMBL:AB015468 SPTR:Q9FJK3	8e-42
Ljwgs_127889.1	99.1.4.6722	GO_ID:48877							MYB21_ARATH	Activator;DNA-binding;Nuclearprotein;Phytochromesignalingpathway;Repeat;Transcription;Transcriptionregulation;Ublconjugation,Transcription factor MYB21 (Myb-related protein 21) (AtMYB21) (Myb homolog 3) (AtMyb3).	5e-40	GO_ID:48877	TAIR|gene:2170572 SPTR:Q9SPG9 symbol:AT5G40350.1 [GO:0003700 "transcription factor activity" evidence=ISS] [GO:0003677 "DNA binding" evidence=ISS] [GO:0006355 "regulation of transcription, DNA-dependent" evidence=ISS] InterPro:IPR001005 Pfam:PF00249 InterPro:IPR001395 InterPro:IPR012287 GO:GO:0005634 PROSITE:PS50090 SMART:SM00717 HSSP:P06876 PROSITE:PS00037 PROSITE:PS00334 PROSITE:PS00063 EMBL:AB…	2e-40
Ljwgs_127889.1	99.1.3.2.1317	MYB21_ARATH							MYB21_ARATH	Activator;DNA-binding;Nuclearprotein;Phytochromesignalingpathway;Repeat;Transcription;Transcriptionregulation;Ublconjugation,Transcription factor MYB21 (Myb-related protein 21) (AtMYB21) (Myb homolog 3) (AtMyb3).	5e-40	GO_ID:48877	TAIR|gene:2170572 SPTR:Q9SPG9 symbol:AT5G40350.1 [GO:0003700 "transcription factor activity" evidence=ISS] [GO:0003677 "DNA binding" evidence=ISS] [GO:0006355 "regulation of transcription, DNA-dependent" evidence=ISS] InterPro:IPR001005 Pfam:PF00249 InterPro:IPR001395 InterPro:IPR012287 GO:GO:0005634 PROSITE:PS50090 SMART:SM00717 HSSP:P06876 PROSITE:PS00037 PROSITE:PS00334 PROSITE:PS00063 EMBL:AB…	2e-40
chr1.CM0122.3	99.1.3.2.1665	PIF3_ARATH							PIF3_ARATH	DNA-binding;Nuclearprotein;Phytochromesignalingpathway;Transcription;Transcriptionregulation,Phytochrome-interacting factor 3 (Phytochrome-associated protein 3) (Basic helix-loop-helix protein 8) (bHLH8) (AtbHLH008).	9e-20	GO_ID:42944	TAIR|gene:2012344 SPTR:O80536 symbol:AT1G09530.1 [GO:0007165 "signal transduction" evidence=TAS] [GO:0030528 "transcription regulator activity" evidence=TAS] [GO:0003700 "transcription factor activity" evidence=ISS] [GO:0003677 "DNA binding" evidence=ISS] Pfam:PF00010 InterPro:IPR001092 PROSITE:PS50888 HSSP:P25912 EMBL:AC003970 EMBL:AF100166 EMBL:AF088280 EMBL:AF251693 EMBL:AK117255 PIR:H86228 TR…	3e-20
chr1.CM0122.3	99.1.3.2.1665	PIF3_ARATH							PIF3_ARATH	DNA-binding;Nuclearprotein;Phytochromesignalingpathway;Transcription;Transcriptionregulation,Phytochrome-interacting factor 3 (Phytochrome-associated protein 3) (Basic helix-loop-helix protein 8) (bHLH8) (AtbHLH008).	9e-20	GO_ID:42944	TAIR|gene:2012344 SPTR:O80536 symbol:AT1G09530.1 [GO:0007165 "signal transduction" evidence=TAS] [GO:0030528 "transcription regulator activity" evidence=TAS] [GO:0003700 "transcription factor activity" evidence=ISS] [GO:0003677 "DNA binding" evidence=ISS] Pfam:PF00010 InterPro:IPR001092 PROSITE:PS50888 HSSP:P25912 EMBL:AC003970 EMBL:AF100166 EMBL:AF088280 EMBL:AF251693 EMBL:AK117255 PIR:H86228 TR…	3e-20
chr1.CM0122.3	99.1.4.702	GO_ID:42944							PIF3_ARATH	DNA-binding;Nuclearprotein;Phytochromesignalingpathway;Transcription;Transcriptionregulation,Phytochrome-interacting factor 3 (Phytochrome-associated protein 3) (Basic helix-loop-helix protein 8) (bHLH8) (AtbHLH008).	9e-20	GO_ID:42944	TAIR|gene:2012344 SPTR:O80536 symbol:AT1G09530.1 [GO:0007165 "signal transduction" evidence=TAS] [GO:0030528 "transcription regulator activity" evidence=TAS] [GO:0003700 "transcription factor activity" evidence=ISS] [GO:0003677 "DNA binding" evidence=ISS] Pfam:PF00010 InterPro:IPR001092 PROSITE:PS50888 HSSP:P25912 EMBL:AC003970 EMBL:AF100166 EMBL:AF088280 EMBL:AF251693 EMBL:AK117255 PIR:H86228 TR…	3e-20
chr1.CM0122.3	99.1.4.702	GO_ID:42944							PIF3_ARATH	DNA-binding;Nuclearprotein;Phytochromesignalingpathway;Transcription;Transcriptionregulation,Phytochrome-interacting factor 3 (Phytochrome-associated protein 3) (Basic helix-loop-helix protein 8) (bHLH8) (AtbHLH008).	9e-20	GO_ID:42944	TAIR|gene:2012344 SPTR:O80536 symbol:AT1G09530.1 [GO:0007165 "signal transduction" evidence=TAS] [GO:0030528 "transcription regulator activity" evidence=TAS] [GO:0003700 "transcription factor activity" evidence=ISS] [GO:0003677 "DNA binding" evidence=ISS] Pfam:PF00010 InterPro:IPR001092 PROSITE:PS50888 HSSP:P25912 EMBL:AC003970 EMBL:AF100166 EMBL:AF088280 EMBL:AF251693 EMBL:AK117255 PIR:H86228 TR…	3e-20
chr2.CM0099.16	3.2.2.117	MEF2C MADS box transcription enhancer factor 2, polypeptide C (myocyte enhancer factor 2C)	hsa:4208	MEF2C; MADS box transcription enhancer factor 2, polypeptide C (myocyte enhancer factor 2C) [KO:K04454]	8e-15				AG_LYCES	Activator;DNA-binding;Nuclearprotein;Transcription;Transcriptionregulation,Floral homeotic protein AGAMOUS (TAG1).	1e-41	GO_ID:9362	TAIR|gene:2099028 SPTR:P29381 symbol:AT3G58780.1 [GO:0003700 "transcription factor activity" evidence=ISS] [GO:0003677 "DNA binding" evidence=ISS] InterPro:IPR002100 Pfam:PF00319 InterPro:IPR002487 PRINTS:PR00404 PROSITE:PS00350 PROSITE:PS50066 HSSP:Q02078 Pfam:PF01486 EMBL:AL353032 EMBL:M55550 EMBL:AY086196 PIR:A39534 TRANSFAC:T03022 GeneFarm:3491 SPTR:P29381	1e-40
chr2.CM0249.24	3.2.2.117	MEF2C MADS box transcription enhancer factor 2, polypeptide C (myocyte enhancer factor 2C)	hsa:4208	MEF2C; MADS box transcription enhancer factor 2, polypeptide C (myocyte enhancer factor 2C) [KO:K04454]	1e-11				DEFA_ANTMA	Activator;Developmentalprotein;DNA-binding;Nuclearprotein;Transcription;Transcriptionregulation,Floral homeotic protein DEFICIENS.	9e-50	GO_ID:72	TAIR|gene:2096163 SPTR:P35632 symbol:AT3G54340.1 [GO:0003700 "transcription factor activity" evidence=ISS] [GO:0003677 "DNA binding" evidence=ISS] InterPro:IPR002100 Pfam:PF00319 InterPro:IPR002487 PRINTS:PR00404 PROSITE:PS00350 PROSITE:PS50066 HSSP:P11746 Pfam:PF01486 EMBL:AL132971 EMBL:M86357 EMBL:D21125 EMBL:AF115798 EMBL:AF115799 EMBL:AF115800 EMBL:AF115801 EMBL:AF115802 EMBL:AF115803 EMBL:AF…	3e-45
chr2.CM0338.16	3.2.2.117	MEF2C MADS box transcription enhancer factor 2, polypeptide C (myocyte enhancer factor 2C)	hsa:4208	MEF2C; MADS box transcription enhancer factor 2, polypeptide C (myocyte enhancer factor 2C) [KO:K04454]	1e-14				SEP1_ARATH	Activator;Coiledcoil;Developmentalprotein;Differentiation;DNA-binding;Flowering;Nuclearprotein;Transcription;Transcriptionregulation,Developmental protein SEPALLATA1 (Agamous-like MADS box protein AGL2).	8e-103	GO_ID:23714	TAIR|gene:2032371 SPTR:O22456 symbol:AT1G24260.1 [GO:0003700 "transcription factor activity" evidence=ISS;TAS] [GO:0009908 "flower development" evidence=TAS] [GO:0006355 "regulation of transcription, DNA-dependent" evidence=ISS] InterPro:IPR002100 Pfam:PF00319 InterPro:IPR002487 PRINTS:PR00404 PROSITE:PS00350 PROSITE:PS50066 HSSP:Q02078 Pfam:PF01486 EMBL:AC002396 EMBL:AF015552 EMBL:AY088272 EMBL:…	4e-79
chr3.CM0129.7.1	3.2.2.117	MEF2C MADS box transcription enhancer factor 2, polypeptide C (myocyte enhancer factor 2C)	mmu:17260	Mef2c; myocyte enhancer factor 2C [KO:K04454]	9e-17				AGL11_ARATH	Alternativesplicing;DNA-binding;Nuclearprotein;Transcription;Transcriptionregulation,Agamous-like MADS box protein AGL11.	2e-91	GO_ID:11633	TAIR|gene:2052419 SPTR:P29385 symbol:AT2G42830.1 [GO:0003700 "transcription factor activity" evidence=ISS] [GO:0005634 "nucleus" evidence=ISS] [GO:0006355 "regulation of transcription, DNA-dependent" evidence=ISS] InterPro:IPR002100 Pfam:PF00319 InterPro:IPR002487 PRINTS:PR00404 PROSITE:PS00350 PROSITE:PS50066 HSSP:Q02078 Pfam:PF01486 EMBL:AC006931 EMBL:M55553 EMBL:BT003841 PIR:E39534 TRANSFAC:T0…	2e-73
chr3.CM0152.33.1	99.1.4.2902	GO_ID:109										GO_ID:109	TAIR|gene:2095561 SPTR:Q9LRM4 symbol:AT3G21890.1 [GO:0003700 "transcription factor activity" evidence=ISS] [GO:0045449 "regulation of transcription" evidence=TAS] [GO:0008270 "zinc ion binding" evidence=ISS] InterPro:IPR000315 InterPro:IPR002926 Pfam:PF00643 SMART:SM00336 ProDom:PD007661 EMBL:AB028622 EMBL:AY086564 SPTR:Q9LRM4	2e-15
chr4.CM0044.2	3.2.2.117	MEF2C MADS box transcription enhancer factor 2, polypeptide C (myocyte enhancer factor 2C)	mmu:17260	Mef2c; myocyte enhancer factor 2C [KO:K04454]	1e-15				AGL9_PETHY	DNA-binding;Nuclearprotein;Transcription;Transcriptionregulation,Agamous-like MADS box protein AGL9 homolog (Floral homeotic protein FBP2) (Floral-binding protein 2).	1e-112	GO_ID:23714	TAIR|gene:2032371 SPTR:O22456 symbol:AT1G24260.1 [GO:0003700 "transcription factor activity" evidence=ISS;TAS] [GO:0009908 "flower development" evidence=TAS] [GO:0006355 "regulation of transcription, DNA-dependent" evidence=ISS] InterPro:IPR002100 Pfam:PF00319 InterPro:IPR002487 PRINTS:PR00404 PROSITE:PS00350 PROSITE:PS50066 HSSP:Q02078 Pfam:PF01486 EMBL:AC002396 EMBL:AF015552 EMBL:AY088272 EMBL:…	6e-99
chr4.CM0046.65	3.2.2.117	MEF2C MADS box transcription enhancer factor 2, polypeptide C (myocyte enhancer factor 2C)	hsa:4208	MEF2C; MADS box transcription enhancer factor 2, polypeptide C (myocyte enhancer factor 2C) [KO:K04454]	4e-15				AG_PANGI	Activator;DNA-binding;Nuclearprotein;Transcription;Transcriptionregulation,Floral homeotic protein AGAMOUS (GAG2).	5e-89	GO_ID:9362	TAIR|gene:2099028 SPTR:P29381 symbol:AT3G58780.1 [GO:0003700 "transcription factor activity" evidence=ISS] [GO:0003677 "DNA binding" evidence=ISS] InterPro:IPR002100 Pfam:PF00319 InterPro:IPR002487 PRINTS:PR00404 PROSITE:PS00350 PROSITE:PS50066 HSSP:Q02078 Pfam:PF01486 EMBL:AL353032 EMBL:M55550 EMBL:AY086196 PIR:A39534 TRANSFAC:T03022 GeneFarm:3491 SPTR:P29381	9e-73
chr4.CM0087.98	3.2.2.117	MEF2C MADS box transcription enhancer factor 2, polypeptide C (myocyte enhancer factor 2C)	hsa:4208	MEF2C; MADS box transcription enhancer factor 2, polypeptide C (myocyte enhancer factor 2C) [KO:K04454]	2e-09				MAD16_ORYSA	Activator;Coiledcoil;Developmentalprotein;Differentiation;DNA-binding;Flowering;Nuclearprotein;Transcription;Transcriptionregulation,MADS-box transcription factor 16 (OsMADS16) (SUPERWOMAN1 protein) (APETALA3-like protein).	9e-14	GO_ID:21179	TAIR|gene:2056759 SPTR:O80619 symbol:AT2G03060.1 [GO:0003700 "transcription factor activity" evidence=ISS] [GO:0003677 "DNA binding" evidence=ISS] InterPro:IPR002100 EMBL:AC004138 Pfam:PF00319 GO:GO:0005634 GO:GO:0006350 PRINTS:PR00404 PROSITE:PS50066 SMART:SM00432 HSSP:P11746 PIR:H84443 SPTR:O80619	6e-20
chr5.CM0040.6	99.1.4.72	GO_ID:28395										GO_ID:28395	TAIR|gene:2133361 SPTR:Q9ZSH7 symbol:AT4G01580.1 [GO:0003677 "DNA binding" evidence=ISS] [GO:0003700 "transcription factor activity" evidence=ISS] [GO:0006355 "regulation of transcription, DNA-dependent" evidence=ISS] InterPro:IPR003340 Pfam:PF02362 PROSITE:PS50863 EMBL:AL161492 EMBL:AF104919 EMBL:BT010604 EMBL:AK175333 PIR:T02015 SPTR:Q9ZSH7	4e-15
chr6.CM0118.34	3.2.2.117	MEF2C MADS box transcription enhancer factor 2, polypeptide C (myocyte enhancer factor 2C)	hsa:4208	MEF2C; MADS box transcription enhancer factor 2, polypeptide C (myocyte enhancer factor 2C) [KO:K04454]	7e-15				AG_ARATH	Activator;Coiledcoil;Developmentalprotein;Differentiation;DNA-binding;Flowering;Nuclearprotein;Transcription;Transcriptionregulation,Floral homeotic protein AGAMOUS.	6e-42	GO_ID:9362	TAIR|gene:2099028 SPTR:P29381 symbol:AT3G58780.1 [GO:0003700 "transcription factor activity" evidence=ISS] [GO:0003677 "DNA binding" evidence=ISS] InterPro:IPR002100 Pfam:PF00319 InterPro:IPR002487 PRINTS:PR00404 PROSITE:PS00350 PROSITE:PS50066 HSSP:Q02078 Pfam:PF01486 EMBL:AL353032 EMBL:M55550 EMBL:AY086196 PIR:A39534 TRANSFAC:T03022 GeneFarm:3491 SPTR:P29381	1e-29
chr6.CM0836.31	3.2.2.117	MEF2C MADS box transcription enhancer factor 2, polypeptide C (myocyte enhancer factor 2C)	hsa:4208	MEF2C; MADS box transcription enhancer factor 2, polypeptide C (myocyte enhancer factor 2C) [KO:K04454]	2e-15				AGL1_ARATH	DNA-binding;Nuclearprotein;Transcription;Transcriptionregulation,Agamous-like MADS box protein AGL1 (Protein Shatterproof 1).	3e-87	GO_ID:9362	TAIR|gene:2099028 SPTR:P29381 symbol:AT3G58780.1 [GO:0003700 "transcription factor activity" evidence=ISS] [GO:0003677 "DNA binding" evidence=ISS] InterPro:IPR002100 Pfam:PF00319 InterPro:IPR002487 PRINTS:PR00404 PROSITE:PS00350 PROSITE:PS50066 HSSP:Q02078 Pfam:PF01486 EMBL:AL353032 EMBL:M55550 EMBL:AY086196 PIR:A39534 TRANSFAC:T03022 GeneFarm:3491 SPTR:P29381	1e-87
gi60100337	3.2.2.117	MEF2C MADS box transcription enhancer factor 2, polypeptide C (myocyte enhancer factor 2C)	hsa:4208	MEF2C; MADS box transcription enhancer factor 2, polypeptide C (myocyte enhancer factor 2C) [KO:K04454]	5e-16				AP1_ARATH	Activator;Coiledcoil;Developmentalprotein;Differentiation;DNA-binding;Flowering;Nuclearprotein;Polymorphism;Transcription;Transcriptionregulation,Floral homeotic protein APETALA1 (Agamous-like MADS box protein AGL7).	8e-86	GO_ID:48410	TAIR|gene:2033272 SPTR:P35631 symbol:AT1G69120.1 [GO:0003700 "transcription factor activity" evidence=ISS] [GO:0003677 "DNA binding" evidence=ISS] InterPro:IPR002100 Pfam:PF00319 InterPro:IPR002487 PRINTS:PR00404 PROSITE:PS00350 PROSITE:PS50066 HSSP:Q02078 Pfam:PF01486 EMBL:AC008262 EMBL:Z16421 EMBL:BT004113 EMBL:BT004951 EMBL:AY087956 EMBL:AF466771 EMBL:AF466772 EMBL:AF466773 EMBL:AF466774 EMBL:…	3e-86
gi60100339	3.2.2.117	MEF2C MADS box transcription enhancer factor 2, polypeptide C (myocyte enhancer factor 2C)	mmu:17260	Mef2c; myocyte enhancer factor 2C [KO:K04454]	1e-15				AP1_ARATH	Activator;Coiledcoil;Developmentalprotein;Differentiation;DNA-binding;Flowering;Nuclearprotein;Polymorphism;Transcription;Transcriptionregulation,Floral homeotic protein APETALA1 (Agamous-like MADS box protein AGL7).	1e-82	GO_ID:48410	TAIR|gene:2033272 SPTR:P35631 symbol:AT1G69120.1 [GO:0003700 "transcription factor activity" evidence=ISS] [GO:0003677 "DNA binding" evidence=ISS] InterPro:IPR002100 Pfam:PF00319 InterPro:IPR002487 PRINTS:PR00404 PROSITE:PS00350 PROSITE:PS50066 HSSP:Q02078 Pfam:PF01486 EMBL:AC008262 EMBL:Z16421 EMBL:BT004113 EMBL:BT004951 EMBL:AY087956 EMBL:AF466771 EMBL:AF466772 EMBL:AF466773 EMBL:AF466774 EMBL:…	4e-83
gi60100343	3.2.2.117	MEF2C MADS box transcription enhancer factor 2, polypeptide C (myocyte enhancer factor 2C)	mmu:17260	Mef2c; myocyte enhancer factor 2C [KO:K04454]	2e-12				MADS2_PETHY	Activator;Developmentalprotein;DNA-binding;Nuclearprotein;Transcription;Transcriptionregulation,Floral homeotic protein PMADS 2.	1e-77	GO_ID:45606	TAIR|gene:2149263 SPTR:P48007 symbol:AT5G20240.1 [GO:0003700 "transcription factor activity" evidence=ISS] [GO:0003677 "DNA binding" evidence=ISS] InterPro:IPR002100 Pfam:PF00319 InterPro:IPR002487 PRINTS:PR00404 PROSITE:PS00350 PROSITE:PS50066 HSSP:Q02078 Pfam:PF01486 EMBL:D30807 EMBL:AB035137 EMBL:AF115815 EMBL:AF115816 EMBL:AF115817 EMBL:AF115818 EMBL:AF115819 EMBL:AF115820 EMBL:AF115821 EMBL:…	2e-66
gi60100345	3.2.2.117	MEF2C MADS box transcription enhancer factor 2, polypeptide C (myocyte enhancer factor 2C)	mmu:17260	Mef2c; myocyte enhancer factor 2C [KO:K04454]	1e-13				MADS2_PETHY	Activator;Developmentalprotein;DNA-binding;Nuclearprotein;Transcription;Transcriptionregulation,Floral homeotic protein PMADS 2.	5e-68	GO_ID:45606	TAIR|gene:2149263 SPTR:P48007 symbol:AT5G20240.1 [GO:0003700 "transcription factor activity" evidence=ISS] [GO:0003677 "DNA binding" evidence=ISS] InterPro:IPR002100 Pfam:PF00319 InterPro:IPR002487 PRINTS:PR00404 PROSITE:PS00350 PROSITE:PS50066 HSSP:Q02078 Pfam:PF01486 EMBL:D30807 EMBL:AB035137 EMBL:AF115815 EMBL:AF115816 EMBL:AF115817 EMBL:AF115818 EMBL:AF115819 EMBL:AF115820 EMBL:AF115821 EMBL:…	1e-56
gi60100347	3.2.2.117	MEF2C MADS box transcription enhancer factor 2, polypeptide C (myocyte enhancer factor 2C)	mmu:17260	Mef2c; myocyte enhancer factor 2C [KO:K04454]	5e-12				DEFA_ANTMA	Activator;Developmentalprotein;DNA-binding;Nuclearprotein;Transcription;Transcriptionregulation,Floral homeotic protein DEFICIENS.	5e-84	GO_ID:72	TAIR|gene:2096163 SPTR:P35632 symbol:AT3G54340.1 [GO:0003700 "transcription factor activity" evidence=ISS] [GO:0003677 "DNA binding" evidence=ISS] InterPro:IPR002100 Pfam:PF00319 InterPro:IPR002487 PRINTS:PR00404 PROSITE:PS00350 PROSITE:PS50066 HSSP:P11746 Pfam:PF01486 EMBL:AL132971 EMBL:M86357 EMBL:D21125 EMBL:AF115798 EMBL:AF115799 EMBL:AF115800 EMBL:AF115801 EMBL:AF115802 EMBL:AF115803 EMBL:AF…	6e-72
gi60100347	3.2.2.117	MEF2C MADS box transcription enhancer factor 2, polypeptide C (myocyte enhancer factor 2C)	mmu:17260	Mef2c; myocyte enhancer factor 2C [KO:K04454]	5e-12				DEFA_ANTMA	Activator;Developmentalprotein;DNA-binding;Nuclearprotein;Transcription;Transcriptionregulation,Floral homeotic protein DEFICIENS.	5e-84	GO_ID:72	TAIR|gene:2096163 SPTR:P35632 symbol:AT3G54340.1 [GO:0003700 "transcription factor activity" evidence=ISS] [GO:0003677 "DNA binding" evidence=ISS] InterPro:IPR002100 Pfam:PF00319 InterPro:IPR002487 PRINTS:PR00404 PROSITE:PS00350 PROSITE:PS50066 HSSP:P11746 Pfam:PF01486 EMBL:AL132971 EMBL:M86357 EMBL:D21125 EMBL:AF115798 EMBL:AF115799 EMBL:AF115800 EMBL:AF115801 EMBL:AF115802 EMBL:AF115803 EMBL:AF…	6e-72
