# Supplementary material for: Dissection of Symbiosis and Organ Development by Integrated Transcriptome Analysis of Lotus japonicus Mutant and Wild-Type Plants
Source: PLoS One. 2009 Aug 7;4(8):e6556. doi: 10.1371/journal.pone.0006556 (PMC2717213; doi:10.1371/journal.pone.0006556)
Supplement: Folder S6 — Organs (0.23 MB ZIP) [file pone.0006556.s014.zip › S6.ORGANS copy/6.1.flower/flower.transporter.txt]

Ljwgs_009664.1	3.1.2.1.1	MFS.SP sugar porter, SP family	ftu:FTT1474c	galP1; galactose-proton symporter, major facilitator superfamily (MFS) transport protein [KO:K03444]	8e-46	BS_ywtG	COG0477	5e-50	STP1_ARATH	Membrane;Sugartransport;Symport;Transmembrane;Transport,Glucose transporter (Sugar carrier).	2e-145	GO_ID:1508	TAIR|gene:2151073 SPTR:O81501 symbol:AT5G26340.1 [GO:0015144 "carbohydrate transporter activity" evidence=ISS] [GO:0005351 "sugar porter activity" evidence=ISS] [GO:0016020 "membrane" evidence=ISS] Interpro:IPR005829 InterPro:IPR007114 InterPro:IPR005828 InterPro:IPR003663 Pfam:PF00083 GO:GO:0016020 PRINTS:PR00171 PROSITE:PS50850 PROSITE:PS00216 TIGRFAMs:TIGR00879 EMBL:AF077407 EMBL:AY052692 EMBL…	0
Ljwgs_021604.1	3.1.3.61	TC.MATE multidrug resistance protein, MATE family [COG:COG0534] [TC:2.A.66.1]	sme:SMc01211	hypothetical transmembrane protein [KO:K03327]	3e-09	YHR032w	COG0534	7e-15	TT12_ARATH	Flavonoidbiosynthesis;Membrane;Repeat;Transmembrane;Transport;Vacuole,TRANSPARENT TESTA 12 protein.	4e-59	GO_ID:55341	TAIR|gene:2015367 SPTR:Q9SX83 symbol:AT1G47530.1 [GO:0005215 "transporter activity" evidence=ISS] [GO:0009835 "ripening" evidence=ISS] [GO:0015297 "antiporter activity" evidence=ISS] [GO:0016020 "membrane" evidence=ISS] InterPro:IPR002528 Pfam:PF01554 GO:GO:0016020 TIGRFAMs:TIGR00797 EMBL:AC007519 PIR:F96515 SPTR:Q9SX83	2e-85
Ljwgs_022682.1	99.1.4.5111	GO_ID:49450										GO_ID:49450	TAIR|gene:2007714 SPTR:Q94BX5 symbol:AT1G48370.1 [GO:0006857 "oligopeptide transport" evidence=ISS] [GO:0015198 "oligopeptide transporter activity" evidence=ISS] Pfam:PF03169 InterPro:IPR004813 TIGRFAMs:TIGR00728 EMBL:AY039600 EMBL:BT010472 SPTR:Q94BX5	2e-66
Ljwgs_023961.2	3.3.10.98	SLC4A1, EPB3 solute carrier family 4, anion exchanger, member 1 [TC:2.A.31.1]	rno:24779	Slc4a1; solute carrier family 4, member 1 [KO:K06573]	9e-09				BORL4_ARATH	Anionexchange;Hypotheticalprotein;Iontransport;Membrane;Transmembrane;Transport,Putative boron transporter-like protein 4.	4e-122	GO_ID:37016	TAIR|gene:3439230 SPTR:Q9SUU1 symbol:AT4G32510.1 [GO:0015380 "anion exchanger activity" evidence=ISS] InterPro:IPR011531 Pfam:PF00955 EMBL:AL034567 EMBL:AL161581 PIR:T05361 SPTR:Q9SUU1	2e-122
Ljwgs_023961.2	3.1.3.35	SLC4A1, EPB3 solute carrier family 4, anion exchanger, member 1 [TC:2.A.31.1]	rno:24779	Slc4a1; solute carrier family 4, member 1 [KO:K06573]	9e-09				BORL4_ARATH	Anionexchange;Hypotheticalprotein;Iontransport;Membrane;Transmembrane;Transport,Putative boron transporter-like protein 4.	4e-122	GO_ID:37016	TAIR|gene:3439230 SPTR:Q9SUU1 symbol:AT4G32510.1 [GO:0015380 "anion exchanger activity" evidence=ISS] InterPro:IPR011531 Pfam:PF00955 EMBL:AL034567 EMBL:AL161581 PIR:T05361 SPTR:Q9SUU1	2e-122
Ljwgs_028633.2	3.1.1.35.3	ABCG2 ATP-binding cassette, subfamily G (WHITE), member 2	ddi:DDB0214899	abcG22; ABC transporter G family protein [KO:K05681]	3e-10				ABCG1_MOUSE	ATP-binding;Lipidtransport;Membrane;Nucleotide-binding;Transmembrane;Transport,ATP-binding cassette sub-family G member 1 (White protein homolog) (ATP-binding cassette transporter 8).	5e-10	GO_ID:55113	TAIR|gene:2033938 SPTR:Q9C8J8 symbol:AT1G51460.1 [GO:0042626 "ATPase activity, coupled to transmembrane movement of substances" evidence=ISS] InterPro:IPR003593 InterPro:IPR003439 Pfam:PF00005 InterPro:IPR000412 Pfam:PF01061 Prosite:PS00211 SMART:SM00382 ProDom:PD000006 PROSITE:PS50893 EMBL:AC024261 PIR:H96552 SPTR:Q9C8J8	1e-10
Ljwgs_028633.2	3.3.10.140	ABCG2 ATP-binding cassette, subfamily G (WHITE), member 2 [TC:3.A.1.204]	ddi:DDB0214899	abcG22; ABC transporter G family protein [KO:K05681]	3e-10				ABCG1_MOUSE	ATP-binding;Lipidtransport;Membrane;Nucleotide-binding;Transmembrane;Transport,ATP-binding cassette sub-family G member 1 (White protein homolog) (ATP-binding cassette transporter 8).	5e-10	GO_ID:55113	TAIR|gene:2033938 SPTR:Q9C8J8 symbol:AT1G51460.1 [GO:0042626 "ATPase activity, coupled to transmembrane movement of substances" evidence=ISS] InterPro:IPR003593 InterPro:IPR003439 Pfam:PF00005 InterPro:IPR000412 Pfam:PF01061 Prosite:PS00211 SMART:SM00382 ProDom:PD000006 PROSITE:PS50893 EMBL:AC024261 PIR:H96552 SPTR:Q9C8J8	1e-10
Ljwgs_035732.1	3.1.2.1.1	MFS.SP sugar porter, SP family	gox:GOX0649	sugar-proton symporter [KO:K03444]	7e-30	BS_ywtG	COG0477	1e-41	STA_RICCO	Membrane;Sugartransport;Symport;Transmembrane;Transport,Sugar carrier protein A.	3e-97	GO_ID:6453	TAIR|gene:2195994 SPTR:O80655 symbol:AT1G77210.1 [GO:0015144 "carbohydrate transporter activity" evidence=ISS] [GO:0005351 "sugar porter activity" evidence=ISS] [GO:0016020 "membrane" evidence=ISS] Interpro:IPR005829 InterPro:IPR007114 InterPro:IPR005828 InterPro:IPR003663 Pfam:PF00083 GO:GO:0016020 PRINTS:PR00171 PROSITE:PS50850 PROSITE:PS00216 PROSITE:PS00217 TIGRFAMs:TIGR00879 EMBL:AC004260 EM…	8e-127
Ljwgs_069162.1	3.1.3.61	TC.MATE multidrug resistance protein, MATE family [COG:COG0534] [TC:2.A.66.1]				YDR338c	COG0534	7e-13	TT12_ARATH	Flavonoidbiosynthesis;Membrane;Repeat;Transmembrane;Transport;Vacuole,TRANSPARENT TESTA 12 protein.	2e-38	GO_ID:55341	TAIR|gene:2015367 SPTR:Q9SX83 symbol:AT1G47530.1 [GO:0005215 "transporter activity" evidence=ISS] [GO:0009835 "ripening" evidence=ISS] [GO:0015297 "antiporter activity" evidence=ISS] [GO:0016020 "membrane" evidence=ISS] InterPro:IPR002528 Pfam:PF01554 GO:GO:0016020 TIGRFAMs:TIGR00797 EMBL:AC007519 PIR:F96515 SPTR:Q9SX83	1e-47
Ljwgs_087514.1	99.1.3.2.3575	OPT6_ARATH							OPT6_ARATH	Membrane;Peptidetransport;Proteintransport;Transmembrane;Transport,Oligopeptide transporter 6 (AtOPT6).	9e-79	GO_ID:7945	TAIR|gene:2137726 SPTR:Q9T095 symbol:AT4G27730.1 [GO:0015198 "oligopeptide transporter activity" evidence=ISS] Pfam:PF03169 InterPro:IPR004813 TIGRFAMs:TIGR00728 InterPro:IPR004648 TIGRFAMs:TIGR00727 EMBL:AL161571 EMBL:AL035602 EMBL:AY142525 PIR:T05878 SPTR:Q9T095	4e-79
Ljwgs_087514.1	99.1.4.7983	GO_ID:7945							OPT6_ARATH	Membrane;Peptidetransport;Proteintransport;Transmembrane;Transport,Oligopeptide transporter 6 (AtOPT6).	9e-79	GO_ID:7945	TAIR|gene:2137726 SPTR:Q9T095 symbol:AT4G27730.1 [GO:0015198 "oligopeptide transporter activity" evidence=ISS] Pfam:PF03169 InterPro:IPR004813 TIGRFAMs:TIGR00728 InterPro:IPR004648 TIGRFAMs:TIGR00727 EMBL:AL161571 EMBL:AL035602 EMBL:AY142525 PIR:T05878 SPTR:Q9T095	4e-79
chr1.CM0147.91	3.1.3.46	The Hydroxy/Aromatic Amino Acid Permease (HAAAP) Family [COG:COG0814] [TC:2.A.42]				YJR001w	COG0814	5e-33	AVT1_YEAST	Amino-acidtransport;Completeproteome;Membrane;Transmembrane;Transport;Vacuole,Vacuolar amino acid transporter 1.	1e-32	GO_ID:7255	TAIR|gene:2185157 SPTR:Q8GYS4 symbol:AT5G02180.1 [GO:0015359 "amino acid permease activity" evidence=ISS] [GO:0006865 "amino acid transport" evidence=ISS] [GO:0016020 "membrane" evidence=ISS] InterPro:IPR002422 GO:GO:0006810 GO:GO:0016020 Pfam:PF01490 EMBL:AK117421 SPTR:Q8GYS4	2e-131
chr1.CM0442.35.2	99.1.3.2.2066	BORL4_ARATH							BORL4_ARATH	Anionexchange;Hypotheticalprotein;Iontransport;Membrane;Transmembrane;Transport,Putative boron transporter-like protein 4.	4e-25	GO_ID:37016	TAIR|gene:3439230 SPTR:Q9SUU1 symbol:AT4G32510.1 [GO:0015380 "anion exchanger activity" evidence=ISS] InterPro:IPR011531 Pfam:PF00955 EMBL:AL034567 EMBL:AL161581 PIR:T05361 SPTR:Q9SUU1	1e-25
chr1.CM0442.35.2	99.1.4.5045	GO_ID:37016							BORL4_ARATH	Anionexchange;Hypotheticalprotein;Iontransport;Membrane;Transmembrane;Transport,Putative boron transporter-like protein 4.	4e-25	GO_ID:37016	TAIR|gene:3439230 SPTR:Q9SUU1 symbol:AT4G32510.1 [GO:0015380 "anion exchanger activity" evidence=ISS] InterPro:IPR011531 Pfam:PF00955 EMBL:AL034567 EMBL:AL161581 PIR:T05361 SPTR:Q9SUU1	1e-25
chr3.CM0216.48	99.1.4.4250	GO_ID:28047	cal:orf19.941	SEC14; phosphatidylinositol transfer protein [EC:3.1.3.48] [KO:K01104]	2e-52				SEC14_SCHPO	Completeproteome;Golgistack;Nuclearprotein;Proteintransport;Transport,Sec14 cytosolic factor (Phosphatidylinositol/phosphatidyl-choline transfer protein) (PI/PC TP) (Sporulation-specific protein 20).	4e-56	GO_ID:28047	TAIR|gene:3695300 SPTR:Q93ZE9 symbol:AT2G21540.1 [GO:0006810 "transport" evidence=ISS] [GO:0008526 "phosphatidylinositol transporter activity" evidence=ISS] PFAM:PF03765 InterPro:IPR001071 GO:GO:0005622 GO:GO:0006810 InterPro:IPR001251 SMART:SM00516 PROSITE:PS50191 InterPro:IPR008273 Pfam:PF00650 PRINTS:PR00180 HSSP:P24280 EMBL:AC006841 EMBL:AY057587 EMBL:AK176420 SPTR:Q93ZE9	0
chr3.CM0216.48	99.1.1.154	KO:K01104	cal:orf19.941	SEC14; phosphatidylinositol transfer protein [EC:3.1.3.48] [KO:K01104]	2e-52				SEC14_SCHPO	Completeproteome;Golgistack;Nuclearprotein;Proteintransport;Transport,Sec14 cytosolic factor (Phosphatidylinositol/phosphatidyl-choline transfer protein) (PI/PC TP) (Sporulation-specific protein 20).	4e-56	GO_ID:28047	TAIR|gene:3695300 SPTR:Q93ZE9 symbol:AT2G21540.1 [GO:0006810 "transport" evidence=ISS] [GO:0008526 "phosphatidylinositol transporter activity" evidence=ISS] PFAM:PF03765 InterPro:IPR001071 GO:GO:0005622 GO:GO:0006810 InterPro:IPR001251 SMART:SM00516 PROSITE:PS50191 InterPro:IPR008273 Pfam:PF00650 PRINTS:PR00180 HSSP:P24280 EMBL:AC006841 EMBL:AY057587 EMBL:AK176420 SPTR:Q93ZE9	0
chr3.CM0216.48	99.1.3.2.1954	SEC14_SCHPO	cal:orf19.941	SEC14; phosphatidylinositol transfer protein [EC:3.1.3.48] [KO:K01104]	2e-52				SEC14_SCHPO	Completeproteome;Golgistack;Nuclearprotein;Proteintransport;Transport,Sec14 cytosolic factor (Phosphatidylinositol/phosphatidyl-choline transfer protein) (PI/PC TP) (Sporulation-specific protein 20).	4e-56	GO_ID:28047	TAIR|gene:3695300 SPTR:Q93ZE9 symbol:AT2G21540.1 [GO:0006810 "transport" evidence=ISS] [GO:0008526 "phosphatidylinositol transporter activity" evidence=ISS] PFAM:PF03765 InterPro:IPR001071 GO:GO:0005622 GO:GO:0006810 InterPro:IPR001251 SMART:SM00516 PROSITE:PS50191 InterPro:IPR008273 Pfam:PF00650 PRINTS:PR00180 HSSP:P24280 EMBL:AC006841 EMBL:AY057587 EMBL:AK176420 SPTR:Q93ZE9	0
chr4.CM0617.45.3	3.1.2.1.1	MFS.SP sugar porter, SP family	gox:GOX0649	sugar-proton symporter [KO:K03444]	4e-28	L140856	COG0477	2e-34	STA_RICCO	Membrane;Sugartransport;Symport;Transmembrane;Transport,Sugar carrier protein A.	3e-87	GO_ID:6453	TAIR|gene:2195994 SPTR:O80655 symbol:AT1G77210.1 [GO:0015144 "carbohydrate transporter activity" evidence=ISS] [GO:0005351 "sugar porter activity" evidence=ISS] [GO:0016020 "membrane" evidence=ISS] Interpro:IPR005829 InterPro:IPR007114 InterPro:IPR005828 InterPro:IPR003663 Pfam:PF00083 GO:GO:0016020 PRINTS:PR00171 PROSITE:PS50850 PROSITE:PS00216 PROSITE:PS00217 TIGRFAMs:TIGR00879 EMBL:AC004260 EM…	2e-115
chr4.CM0831.6	99.1.4.591	GO_ID:22879										GO_ID:22879	TAIR|gene:2033728 SPTR:Q9AST6 symbol:AT1G32410.1 [GO:0005215 "transporter activity" evidence=ISS] [GO:0006810 "transport" evidence=ISS] Pfam:PF04133 InterPro:IPR007262 PANTHER:PTHR12050 EMBL:AF361848 EMBL:AY066053 EMBL:AK176917 SPTR:Q9AST6	4e-37
chr6.TM0169.22	99.1.4.3685	GO_ID:13839							TPT_SOLTU	Chloroplast;Membrane;Plastid;Transitpeptide;Transmembrane;Transport,Triose phosphate/phosphate translocator, chloroplast precursor (cTPT) (E29).	3e-19	GO_ID:13839	TAIR|gene:2074712 SPTR:Q9C770 symbol:AT3G11320.1 [GO:0008514 "organic anion transporter activity" evidence=ISS] InterPro:IPR004853 Pfam:PF03151 EMBL:AC073395 SPTR:Q9C770	1e-139
chr6.TM0169.22	99.1.3.2.3440	TPT_SOLTU							TPT_SOLTU	Chloroplast;Membrane;Plastid;Transitpeptide;Transmembrane;Transport,Triose phosphate/phosphate translocator, chloroplast precursor (cTPT) (E29).	3e-19	GO_ID:13839	TAIR|gene:2074712 SPTR:Q9C770 symbol:AT3G11320.1 [GO:0008514 "organic anion transporter activity" evidence=ISS] InterPro:IPR004853 Pfam:PF03151 EMBL:AC073395 SPTR:Q9C770	1e-139
