# Supplementary material for: Dissection of Symbiosis and Organ Development by Integrated Transcriptome Analysis of Lotus japonicus Mutant and Wild-Type Plants
Source: PLoS One. 2009 Aug 7;4(8):e6556. doi: 10.1371/journal.pone.0006556 (PMC2717213; doi:10.1371/journal.pone.0006556)
Supplement: Folder S6 — Organs (0.23 MB ZIP) [file pone.0006556.s014.zip › S6.ORGANS copy/6.1.leaf/-leaf.ID list.txt]

Affy_ID
BM0976.11
BM1386.21.1
BM1625.9
Ljwgs_006332.1
Ljwgs_008677.4
Ljwgs_009360.1
Ljwgs_010921.1
Ljwgs_014416.1
Ljwgs_015552.1
Ljwgs_016474.1
Ljwgs_017314.1
Ljwgs_019710.1
Ljwgs_022149.2
Ljwgs_023358.1
Ljwgs_025037.2
Ljwgs_025287.1
Ljwgs_029408.2
Ljwgs_029992.1
Ljwgs_030091.1
Ljwgs_031056.1
Ljwgs_032119.1
Ljwgs_032838.1
Ljwgs_033358.1
Ljwgs_034281.1
Ljwgs_035793.1
Ljwgs_037153.1
Ljwgs_037193.1
Ljwgs_039049.1
Ljwgs_041028.3
Ljwgs_042327.1
Ljwgs_042413.1
Ljwgs_042984.0.1
Ljwgs_045788.1
Ljwgs_050674.2
Ljwgs_050778.1
Ljwgs_053218.1
Ljwgs_054494.1
Ljwgs_058063.1
Ljwgs_058202.1.1
Ljwgs_058749.1
Ljwgs_058911.1
Ljwgs_061682.1.1
Ljwgs_065416.1
Ljwgs_066111.1
Ljwgs_066387.1
Ljwgs_068069.1
Ljwgs_071388.1
Ljwgs_073362.2
Ljwgs_073928.1
Ljwgs_075094.1
Ljwgs_075357.1
Ljwgs_079714.1
Ljwgs_081426.1
Ljwgs_082815.1
Ljwgs_091354.1
Ljwgs_092536.1
Ljwgs_097865.2.1
Ljwgs_099011.1.1
Ljwgs_101269.1
Ljwgs_101869.1
Ljwgs_111561.2
Ljwgs_118248.1
Ljwgs_122104.1
Ljwgs_123298.1
Ljwgs_131100.1
Ljwgs_134614.1.1
Ljwgs_140411.1
Ljwgs_140594.1
TM0651.20
TM0780.11
TM1353.12
TM1576.7
TM1614.9.1
TM1614.9
chr1.CM0009.46
chr1.CM0088.23
chr1.CM0098.50
chr1.CM0133.17
chr1.CM0141.34
chr1.CM0233.42
chr1.CM0398.29
chr1.CM0579.2
chr1.CM0760.30.1
chr2.CM0124.59
chr2.CM0124.61.1
chr2.CM0124.66
chr2.CM0304.49
chr2.CM0373.22
chr2.CM0545.26
chr2.CM0803.57
chr2.CM0803.88.1
chr2.CM0903.9
chr3.CM0116.69
chr3.CM0208.27
chr3.CM0226.87
chr3.TM0859.9
chr3.TM1570.6
chr4.CM0003.70
chr4.CM0004.13.4
chr4.CM0004.1
chr4.CM0006.81
chr4.CM0006.86
chr4.CM0073.73
chr4.CM0073.74
chr4.CM0265.13
chr4.CM0654.54.2
chr4.CM0659.29.1
chr4.CM0659.43
chr4.TM0692.11
chr4.TM1415.22
chr5.CM0040.40.1
chr6.CM0139.44
chr6.TM0722.19
chr6.TM1657.21
gi45408796
gi45570970
