# Supplementary material for: Dissection of Symbiosis and Organ Development by Integrated Transcriptome Analysis of Lotus japonicus Mutant and Wild-Type Plants
Source: PLoS One. 2009 Aug 7;4(8):e6556. doi: 10.1371/journal.pone.0006556 (PMC2717213; doi:10.1371/journal.pone.0006556)
Supplement: Folder S6 — Organs (0.23 MB ZIP) [file pone.0006556.s014.zip › S6.ORGANS copy/6.1.leaf/leaf.auxin.txt]

Ljwgs_042984.0.1	99.1.4.3511	GO_ID:53583 										GO_ID:53583	TAIR|gene:2011730 SPTR:Q9C9K5 symbol:AT1G76520.1 [GO:0009672 "auxin:hydrogen symporter activity" evidence=ISS] [GO:0009926 "auxin polar transport" evidence=ISS] Pfam:PF03547 InterPro:IPR004776 EMBL:AC015450 EMBL:AY099725 EMBL:BT000295 PIR:B96793 SPTR:Q9C9K5	8e-09

Ljwgs_079714.1	99.1.4.3511	GO_ID:53583 										GO_ID:53583	TAIR|gene:2011730 SPTR:Q9C9K5 symbol:AT1G76520.1 [GO:0009672 "auxin:hydrogen symporter activity" evidence=ISS] [GO:0009926 "auxin polar transport" evidence=ISS] Pfam:PF03547 InterPro:IPR004776 EMBL:AC015450 EMBL:AY099725 EMBL:BT000295 PIR:B96793 SPTR:Q9C9K5	4e-10
