# Supplementary material for: Dissection of Symbiosis and Organ Development by Integrated Transcriptome Analysis of Lotus japonicus Mutant and Wild-Type Plants
Source: PLoS One. 2009 Aug 7;4(8):e6556. doi: 10.1371/journal.pone.0006556 (PMC2717213; doi:10.1371/journal.pone.0006556)
Supplement: Folder S6 — Organs (0.23 MB ZIP) [file pone.0006556.s014.zip › S6.ORGANS copy/6.1.leaf/leaf.defense.txt]

Ljwgs_037153.1	99.1.4.5651	GO_ID:30048							MLO6_ARATH	Calmodulin-binding;Membrane;Multigenefamily;Pathogenesis-relatedprotein;Plantdefense;Transmembrane,MLO-like protein 6 (AtMlo6).	2e-16	GO_ID:30048	TAIR|gene:2200882 SPTR:Q94KB7 symbol:AT1G61560.1 [GO:0005516 "calmodulin binding" evidence=ISS] [GO:0005886 "plasma membrane" evidence=ISS] [GO:0006952 "defense response" evidence=ISS] [GO:0008219 "cell death" evidence=ISS] InterPro:IPR004326 Pfam:PF03094 EMBL:AC005850 EMBL:AF369567 PIR:H96640 SPTR:Q94KB7	8e-17
Ljwgs_037153.1	99.1.3.2.2137	MLO6_ARATH							MLO6_ARATH	Calmodulin-binding;Membrane;Multigenefamily;Pathogenesis-relatedprotein;Plantdefense;Transmembrane,MLO-like protein 6 (AtMlo6).	2e-16	GO_ID:30048	TAIR|gene:2200882 SPTR:Q94KB7 symbol:AT1G61560.1 [GO:0005516 "calmodulin binding" evidence=ISS] [GO:0005886 "plasma membrane" evidence=ISS] [GO:0006952 "defense response" evidence=ISS] [GO:0008219 "cell death" evidence=ISS] InterPro:IPR004326 Pfam:PF03094 EMBL:AC005850 EMBL:AF369567 PIR:H96640 SPTR:Q94KB7	8e-17
Ljwgs_050674.2	3.3.3.15.8	CNGF cyclic nucleotide gated channel, other eukaryote	ath:At5g15410	T20K14.20; cyclic nucleotide-regulated ion channel (CNGC2) [KO:K05391]	1e-71				CNGC2_ARATH	Calmodulin-binding;cAMP;cAMP-binding;cGMP;cGMP-binding;Iontransport;Ionicchannel;Membrane;Multigenefamily;Nucleotide-binding;Plantdefense;Transmembrane;Transport,Cyclic nucleotide-gated ion channel 2 (AtCNGC2) (Cyclic nucleotide-and calmodulin-regulated ion channel 2) (DEFENSE NO DEATH 1).	7e-72	GO_ID:48597	TAIR|gene:2180866 SPTR:O65718 symbol:AT5G15410 [GO:0005516 "calmodulin binding" evidence=TAS] [GO:0009626 "hypersensitive response" evidence=IMP] [GO:0005242 "inward rectifier potassium channel activity" evidence=IGI] [GO:0005261 "cation channel activity" evidence=ISS] [GO:0030551 "cyclic nucleotide binding" evidence=ISS] InterPro:IPR005821 InterPro:IPR000595 InterPro:IPR000048 Pfam:PF00520 Pfam:…	3e-72
