# Supplementary material for: Dissection of Symbiosis and Organ Development by Integrated Transcriptome Analysis of Lotus japonicus Mutant and Wild-Type Plants
Source: PLoS One. 2009 Aug 7;4(8):e6556. doi: 10.1371/journal.pone.0006556 (PMC2717213; doi:10.1371/journal.pone.0006556)
Supplement: Folder S6 — Organs (0.23 MB ZIP) [file pone.0006556.s014.zip › S6.ORGANS copy/6.1.leaf/leaf.kinase.txt]

Ljwgs_101269.1	1.9.4.15	E2.7.1.- [EC:2.7.1.-] [COG:COG0515 COG1493]	lma:LmjF07.0900	serine/threonine kinase, putative [EC:2.7.1.-] [KO:K07198]	6e-21	YKL101w	COG0515	2e-20	CIPK1_ORYSA	ATP-binding;Calcium;Kinase;Manganese;Nucleotide-binding;Phosphorylation;Serine/threonine-proteinkinase;Transferase,CIPK-like protein 1 (EC 2.7.1.37) (OsCK1).	8e-28	GO_ID:40816	TAIR|gene:2174586 SPTR:Q94CG0 symbol:AT5G57630.1 [GO:0008372 "cellular component unknown" evidence=ND] [GO:0016301 "kinase activity" evidence=ISS] InterPro:IPR000719 InterPro:IPR002290 InterPro:IPR008271 Pfam:PF00069 Prosite:PS00108 InterPro:IPR004041 Prosite:PS00107 Pfam:PF03822 ProDom:PD000001 PROSITE:PS50011 SMART:SM00220 HSSP:P49137 PROSITE:PS50816 EMBL:AY034100 SPTR:Q94CG0	5e-30
Ljwgs_101269.1	1.1.17.19	E2.7.1.- [EC:2.7.1.-] [COG:COG0515 COG1493]	lma:LmjF07.0900	serine/threonine kinase, putative [EC:2.7.1.-] [KO:K07198]	6e-21	YKL101w	COG0515	2e-20	CIPK1_ORYSA	ATP-binding;Calcium;Kinase;Manganese;Nucleotide-binding;Phosphorylation;Serine/threonine-proteinkinase;Transferase,CIPK-like protein 1 (EC 2.7.1.37) (OsCK1).	8e-28	GO_ID:40816	TAIR|gene:2174586 SPTR:Q94CG0 symbol:AT5G57630.1 [GO:0008372 "cellular component unknown" evidence=ND] [GO:0016301 "kinase activity" evidence=ISS] InterPro:IPR000719 InterPro:IPR002290 InterPro:IPR008271 Pfam:PF00069 Prosite:PS00108 InterPro:IPR004041 Prosite:PS00107 Pfam:PF03822 ProDom:PD000001 PROSITE:PS50011 SMART:SM00220 HSSP:P49137 PROSITE:PS50816 EMBL:AY034100 SPTR:Q94CG0	5e-30
Ljwgs_101269.1	3.2.12.25	PRKAA, AMPK 5-AMP-activated protein kinase, catalytic alpha subunit [EC:2.7.1.-]	lma:LmjF07.0900	serine/threonine kinase, putative [EC:2.7.1.-] [KO:K07198]	6e-21	YKL101w	COG0515	2e-20	CIPK1_ORYSA	ATP-binding;Calcium;Kinase;Manganese;Nucleotide-binding;Phosphorylation;Serine/threonine-proteinkinase;Transferase,CIPK-like protein 1 (EC 2.7.1.37) (OsCK1).	8e-28	GO_ID:40816	TAIR|gene:2174586 SPTR:Q94CG0 symbol:AT5G57630.1 [GO:0008372 "cellular component unknown" evidence=ND] [GO:0016301 "kinase activity" evidence=ISS] InterPro:IPR000719 InterPro:IPR002290 InterPro:IPR008271 Pfam:PF00069 Prosite:PS00108 InterPro:IPR004041 Prosite:PS00107 Pfam:PF03822 ProDom:PD000001 PROSITE:PS50011 SMART:SM00220 HSSP:P49137 PROSITE:PS50816 EMBL:AY034100 SPTR:Q94CG0	5e-30
Ljwgs_101269.1	3.2.11.36	PRKAA, AMPK 5-AMP-activated protein kinase, catalytic alpha subunit [EC:2.7.1.-]	lma:LmjF07.0900	serine/threonine kinase, putative [EC:2.7.1.-] [KO:K07198]	6e-21	YKL101w	COG0515	2e-20	CIPK1_ORYSA	ATP-binding;Calcium;Kinase;Manganese;Nucleotide-binding;Phosphorylation;Serine/threonine-proteinkinase;Transferase,CIPK-like protein 1 (EC 2.7.1.37) (OsCK1).	8e-28	GO_ID:40816	TAIR|gene:2174586 SPTR:Q94CG0 symbol:AT5G57630.1 [GO:0008372 "cellular component unknown" evidence=ND] [GO:0016301 "kinase activity" evidence=ISS] InterPro:IPR000719 InterPro:IPR002290 InterPro:IPR008271 Pfam:PF00069 Prosite:PS00108 InterPro:IPR004041 Prosite:PS00107 Pfam:PF03822 ProDom:PD000001 PROSITE:PS50011 SMART:SM00220 HSSP:P49137 PROSITE:PS50816 EMBL:AY034100 SPTR:Q94CG0	5e-30
Ljwgs_101269.1	1.7.8.19	WAAY, rfaY lipopolysaccharide core biosynthesis protein RFAY [EC:2.7.-.-] [COG:COG0515]	lma:LmjF07.0900	serine/threonine kinase, putative [EC:2.7.1.-] [KO:K07198]	6e-21	YKL101w	COG0515	2e-20	CIPK1_ORYSA	ATP-binding;Calcium;Kinase;Manganese;Nucleotide-binding;Phosphorylation;Serine/threonine-proteinkinase;Transferase,CIPK-like protein 1 (EC 2.7.1.37) (OsCK1).	8e-28	GO_ID:40816	TAIR|gene:2174586 SPTR:Q94CG0 symbol:AT5G57630.1 [GO:0008372 "cellular component unknown" evidence=ND] [GO:0016301 "kinase activity" evidence=ISS] InterPro:IPR000719 InterPro:IPR002290 InterPro:IPR008271 Pfam:PF00069 Prosite:PS00108 InterPro:IPR004041 Prosite:PS00107 Pfam:PF03822 ProDom:PD000001 PROSITE:PS50011 SMART:SM00220 HSSP:P49137 PROSITE:PS50816 EMBL:AY034100 SPTR:Q94CG0	5e-30
Ljwgs_101269.1	3.3.10.117	BMPR1 bone morphogenetic protein receptor, type I [EC:2.7.1.37]	lma:LmjF07.0900	serine/threonine kinase, putative [EC:2.7.1.-] [KO:K07198]	6e-21	YKL101w	COG0515	2e-20	CIPK1_ORYSA	ATP-binding;Calcium;Kinase;Manganese;Nucleotide-binding;Phosphorylation;Serine/threonine-proteinkinase;Transferase,CIPK-like protein 1 (EC 2.7.1.37) (OsCK1).	8e-28	GO_ID:40816	TAIR|gene:2174586 SPTR:Q94CG0 symbol:AT5G57630.1 [GO:0008372 "cellular component unknown" evidence=ND] [GO:0016301 "kinase activity" evidence=ISS] InterPro:IPR000719 InterPro:IPR002290 InterPro:IPR008271 Pfam:PF00069 Prosite:PS00108 InterPro:IPR004041 Prosite:PS00107 Pfam:PF03822 ProDom:PD000001 PROSITE:PS50011 SMART:SM00220 HSSP:P49137 PROSITE:PS50816 EMBL:AY034100 SPTR:Q94CG0	5e-30
Ljwgs_101269.1	1.11.16.8	E2.7.1.- [EC:2.7.1.-] [COG:COG0515 COG1493]	lma:LmjF07.0900	serine/threonine kinase, putative [EC:2.7.1.-] [KO:K07198]	6e-21	YKL101w	COG0515	2e-20	CIPK1_ORYSA	ATP-binding;Calcium;Kinase;Manganese;Nucleotide-binding;Phosphorylation;Serine/threonine-proteinkinase;Transferase,CIPK-like protein 1 (EC 2.7.1.37) (OsCK1).	8e-28	GO_ID:40816	TAIR|gene:2174586 SPTR:Q94CG0 symbol:AT5G57630.1 [GO:0008372 "cellular component unknown" evidence=ND] [GO:0016301 "kinase activity" evidence=ISS] InterPro:IPR000719 InterPro:IPR002290 InterPro:IPR008271 Pfam:PF00069 Prosite:PS00108 InterPro:IPR004041 Prosite:PS00107 Pfam:PF03822 ProDom:PD000001 PROSITE:PS50011 SMART:SM00220 HSSP:P49137 PROSITE:PS50816 EMBL:AY034100 SPTR:Q94CG0	5e-30
Ljwgs_101269.1	4.2.4	Cell cycle [CLASS:04110] [PATH:hsa04110] [COG:COG0515]	lma:LmjF07.0900	serine/threonine kinase, putative [EC:2.7.1.-] [KO:K07198]	6e-21	YKL101w	COG0515	2e-20	CIPK1_ORYSA	ATP-binding;Calcium;Kinase;Manganese;Nucleotide-binding;Phosphorylation;Serine/threonine-proteinkinase;Transferase,CIPK-like protein 1 (EC 2.7.1.37) (OsCK1).	8e-28	GO_ID:40816	TAIR|gene:2174586 SPTR:Q94CG0 symbol:AT5G57630.1 [GO:0008372 "cellular component unknown" evidence=ND] [GO:0016301 "kinase activity" evidence=ISS] InterPro:IPR000719 InterPro:IPR002290 InterPro:IPR008271 Pfam:PF00069 Prosite:PS00108 InterPro:IPR004041 Prosite:PS00107 Pfam:PF03822 ProDom:PD000001 PROSITE:PS50011 SMART:SM00220 HSSP:P49137 PROSITE:PS50816 EMBL:AY034100 SPTR:Q94CG0	5e-30
Ljwgs_101269.1	3.2.2.1	Protein kinase [EC:2.7.1.37]	lma:LmjF07.0900	serine/threonine kinase, putative [EC:2.7.1.-] [KO:K07198]	6e-21	YKL101w	COG0515	2e-20	CIPK1_ORYSA	ATP-binding;Calcium;Kinase;Manganese;Nucleotide-binding;Phosphorylation;Serine/threonine-proteinkinase;Transferase,CIPK-like protein 1 (EC 2.7.1.37) (OsCK1).	8e-28	GO_ID:40816	TAIR|gene:2174586 SPTR:Q94CG0 symbol:AT5G57630.1 [GO:0008372 "cellular component unknown" evidence=ND] [GO:0016301 "kinase activity" evidence=ISS] InterPro:IPR000719 InterPro:IPR002290 InterPro:IPR008271 Pfam:PF00069 Prosite:PS00108 InterPro:IPR004041 Prosite:PS00107 Pfam:PF03822 ProDom:PD000001 PROSITE:PS50011 SMART:SM00220 HSSP:P49137 PROSITE:PS50816 EMBL:AY034100 SPTR:Q94CG0	5e-30
chr3.TM0859.9	1.9.4.15	E2.7.1.- [EC:2.7.1.-] [COG:COG0515 COG1493]	ath:At5g02290	T1E22.50; protein kinase, putative [EC:2.7.1.37] [KO:K00870]	1e-22	YPL031c	COG0515	9e-11	SRK6_BRAOE	ATP-binding;Glycoprotein;Kinase;Membrane;Nucleotide-binding;Receptor;Self-incompatibility;Serine/threonine-proteinkinase;Signal;Transferase;Transmembrane,Putative serine/threonine-protein kinase receptor precursor (EC 2.7.1.37) (S-receptor kinase) (SRK).	9e-144	GO_ID:16809	TAIR|gene:2131683 SPTR:O81832 symbol:AT4G27290.1 [GO:0004672 "protein kinase activity" evidence=ISS] InterPro:IPR000719 InterPro:IPR008271 Prosite:PS00108 InterPro:IPR000742 InterPro:IPR003609 InterPro:IPR000858 InterPro:IPR001480 Pfam:PF01453 ProDom:PD000001 PROSITE:PS50011 PROSITE:PS50026 PROSITE:PS50948 HSSP:P00523 SMART:SM00473 Pfam:PF00954 SMART:SM00108 PROSITE:PS50927 EMBL:AL161566 EMBL:AL0…	3e-151
chr3.TM0859.9	1.7.8.19	WAAY, rfaY lipopolysaccharide core biosynthesis protein RFAY [EC:2.7.-.-] [COG:COG0515]	ath:At5g02290	T1E22.50; protein kinase, putative [EC:2.7.1.37] [KO:K00870]	1e-22	YPL031c	COG0515	9e-11	SRK6_BRAOE	ATP-binding;Glycoprotein;Kinase;Membrane;Nucleotide-binding;Receptor;Self-incompatibility;Serine/threonine-proteinkinase;Signal;Transferase;Transmembrane,Putative serine/threonine-protein kinase receptor precursor (EC 2.7.1.37) (S-receptor kinase) (SRK).	9e-144	GO_ID:16809	TAIR|gene:2131683 SPTR:O81832 symbol:AT4G27290.1 [GO:0004672 "protein kinase activity" evidence=ISS] InterPro:IPR000719 InterPro:IPR008271 Prosite:PS00108 InterPro:IPR000742 InterPro:IPR003609 InterPro:IPR000858 InterPro:IPR001480 Pfam:PF01453 ProDom:PD000001 PROSITE:PS50011 PROSITE:PS50026 PROSITE:PS50948 HSSP:P00523 SMART:SM00473 Pfam:PF00954 SMART:SM00108 PROSITE:PS50927 EMBL:AL161566 EMBL:AL0…	3e-151
chr3.TM0859.9	1.1.17.19	E2.7.1.- [EC:2.7.1.-] [COG:COG0515 COG1493]	ath:At5g02290	T1E22.50; protein kinase, putative [EC:2.7.1.37] [KO:K00870]	1e-22	YPL031c	COG0515	9e-11	SRK6_BRAOE	ATP-binding;Glycoprotein;Kinase;Membrane;Nucleotide-binding;Receptor;Self-incompatibility;Serine/threonine-proteinkinase;Signal;Transferase;Transmembrane,Putative serine/threonine-protein kinase receptor precursor (EC 2.7.1.37) (S-receptor kinase) (SRK).	9e-144	GO_ID:16809	TAIR|gene:2131683 SPTR:O81832 symbol:AT4G27290.1 [GO:0004672 "protein kinase activity" evidence=ISS] InterPro:IPR000719 InterPro:IPR008271 Prosite:PS00108 InterPro:IPR000742 InterPro:IPR003609 InterPro:IPR000858 InterPro:IPR001480 Pfam:PF01453 ProDom:PD000001 PROSITE:PS50011 PROSITE:PS50026 PROSITE:PS50948 HSSP:P00523 SMART:SM00473 Pfam:PF00954 SMART:SM00108 PROSITE:PS50927 EMBL:AL161566 EMBL:AL0…	3e-151
chr3.TM0859.9	3.3.10.117	BMPR1 bone morphogenetic protein receptor, type I [EC:2.7.1.37]	ath:At5g02290	T1E22.50; protein kinase, putative [EC:2.7.1.37] [KO:K00870]	1e-22	YPL031c	COG0515	9e-11	SRK6_BRAOE	ATP-binding;Glycoprotein;Kinase;Membrane;Nucleotide-binding;Receptor;Self-incompatibility;Serine/threonine-proteinkinase;Signal;Transferase;Transmembrane,Putative serine/threonine-protein kinase receptor precursor (EC 2.7.1.37) (S-receptor kinase) (SRK).	9e-144	GO_ID:16809	TAIR|gene:2131683 SPTR:O81832 symbol:AT4G27290.1 [GO:0004672 "protein kinase activity" evidence=ISS] InterPro:IPR000719 InterPro:IPR008271 Prosite:PS00108 InterPro:IPR000742 InterPro:IPR003609 InterPro:IPR000858 InterPro:IPR001480 Pfam:PF01453 ProDom:PD000001 PROSITE:PS50011 PROSITE:PS50026 PROSITE:PS50948 HSSP:P00523 SMART:SM00473 Pfam:PF00954 SMART:SM00108 PROSITE:PS50927 EMBL:AL161566 EMBL:AL0…	3e-151
chr3.TM0859.9	1.11.16.8	E2.7.1.- [EC:2.7.1.-] [COG:COG0515 COG1493]	ath:At5g02290	T1E22.50; protein kinase, putative [EC:2.7.1.37] [KO:K00870]	1e-22	YPL031c	COG0515	9e-11	SRK6_BRAOE	ATP-binding;Glycoprotein;Kinase;Membrane;Nucleotide-binding;Receptor;Self-incompatibility;Serine/threonine-proteinkinase;Signal;Transferase;Transmembrane,Putative serine/threonine-protein kinase receptor precursor (EC 2.7.1.37) (S-receptor kinase) (SRK).	9e-144	GO_ID:16809	TAIR|gene:2131683 SPTR:O81832 symbol:AT4G27290.1 [GO:0004672 "protein kinase activity" evidence=ISS] InterPro:IPR000719 InterPro:IPR008271 Prosite:PS00108 InterPro:IPR000742 InterPro:IPR003609 InterPro:IPR000858 InterPro:IPR001480 Pfam:PF01453 ProDom:PD000001 PROSITE:PS50011 PROSITE:PS50026 PROSITE:PS50948 HSSP:P00523 SMART:SM00473 Pfam:PF00954 SMART:SM00108 PROSITE:PS50927 EMBL:AL161566 EMBL:AL0…	3e-151
chr3.TM0859.9	4.2.4	Cell cycle [CLASS:04110] [PATH:hsa04110] [COG:COG0515]	ath:At5g02290	T1E22.50; protein kinase, putative [EC:2.7.1.37] [KO:K00870]	1e-22	YPL031c	COG0515	9e-11	SRK6_BRAOE	ATP-binding;Glycoprotein;Kinase;Membrane;Nucleotide-binding;Receptor;Self-incompatibility;Serine/threonine-proteinkinase;Signal;Transferase;Transmembrane,Putative serine/threonine-protein kinase receptor precursor (EC 2.7.1.37) (S-receptor kinase) (SRK).	9e-144	GO_ID:16809	TAIR|gene:2131683 SPTR:O81832 symbol:AT4G27290.1 [GO:0004672 "protein kinase activity" evidence=ISS] InterPro:IPR000719 InterPro:IPR008271 Prosite:PS00108 InterPro:IPR000742 InterPro:IPR003609 InterPro:IPR000858 InterPro:IPR001480 Pfam:PF01453 ProDom:PD000001 PROSITE:PS50011 PROSITE:PS50026 PROSITE:PS50948 HSSP:P00523 SMART:SM00473 Pfam:PF00954 SMART:SM00108 PROSITE:PS50927 EMBL:AL161566 EMBL:AL0…	3e-151
chr3.TM0859.9	3.2.2.1	Protein kinase [EC:2.7.1.37]	ath:At5g02290	T1E22.50; protein kinase, putative [EC:2.7.1.37] [KO:K00870]	1e-22	YPL031c	COG0515	9e-11	SRK6_BRAOE	ATP-binding;Glycoprotein;Kinase;Membrane;Nucleotide-binding;Receptor;Self-incompatibility;Serine/threonine-proteinkinase;Signal;Transferase;Transmembrane,Putative serine/threonine-protein kinase receptor precursor (EC 2.7.1.37) (S-receptor kinase) (SRK).	9e-144	GO_ID:16809	TAIR|gene:2131683 SPTR:O81832 symbol:AT4G27290.1 [GO:0004672 "protein kinase activity" evidence=ISS] InterPro:IPR000719 InterPro:IPR008271 Prosite:PS00108 InterPro:IPR000742 InterPro:IPR003609 InterPro:IPR000858 InterPro:IPR001480 Pfam:PF01453 ProDom:PD000001 PROSITE:PS50011 PROSITE:PS50026 PROSITE:PS50948 HSSP:P00523 SMART:SM00473 Pfam:PF00954 SMART:SM00108 PROSITE:PS50927 EMBL:AL161566 EMBL:AL0…	3e-151
chr3.TM0859.9	1.9.4.15	E2.7.1.- [EC:2.7.1.-] [COG:COG0515 COG1493]	ath:At5g02290	T1E22.50; protein kinase, putative [EC:2.7.1.37] [KO:K00870]	1e-22	YPL031c	COG0515	9e-11	SRK6_BRAOE	ATP-binding;Glycoprotein;Kinase;Membrane;Nucleotide-binding;Receptor;Self-incompatibility;Serine/threonine-proteinkinase;Signal;Transferase;Transmembrane,Putative serine/threonine-protein kinase receptor precursor (EC 2.7.1.37) (S-receptor kinase) (SRK).	9e-144	GO_ID:16809	TAIR|gene:2131683 SPTR:O81832 symbol:AT4G27290.1 [GO:0004672 "protein kinase activity" evidence=ISS] InterPro:IPR000719 InterPro:IPR008271 Prosite:PS00108 InterPro:IPR000742 InterPro:IPR003609 InterPro:IPR000858 InterPro:IPR001480 Pfam:PF01453 ProDom:PD000001 PROSITE:PS50011 PROSITE:PS50026 PROSITE:PS50948 HSSP:P00523 SMART:SM00473 Pfam:PF00954 SMART:SM00108 PROSITE:PS50927 EMBL:AL161566 EMBL:AL0…	3e-151
chr3.TM0859.9	1.7.8.19	WAAY, rfaY lipopolysaccharide core biosynthesis protein RFAY [EC:2.7.-.-] [COG:COG0515]	ath:At5g02290	T1E22.50; protein kinase, putative [EC:2.7.1.37] [KO:K00870]	1e-22	YPL031c	COG0515	9e-11	SRK6_BRAOE	ATP-binding;Glycoprotein;Kinase;Membrane;Nucleotide-binding;Receptor;Self-incompatibility;Serine/threonine-proteinkinase;Signal;Transferase;Transmembrane,Putative serine/threonine-protein kinase receptor precursor (EC 2.7.1.37) (S-receptor kinase) (SRK).	9e-144	GO_ID:16809	TAIR|gene:2131683 SPTR:O81832 symbol:AT4G27290.1 [GO:0004672 "protein kinase activity" evidence=ISS] InterPro:IPR000719 InterPro:IPR008271 Prosite:PS00108 InterPro:IPR000742 InterPro:IPR003609 InterPro:IPR000858 InterPro:IPR001480 Pfam:PF01453 ProDom:PD000001 PROSITE:PS50011 PROSITE:PS50026 PROSITE:PS50948 HSSP:P00523 SMART:SM00473 Pfam:PF00954 SMART:SM00108 PROSITE:PS50927 EMBL:AL161566 EMBL:AL0…	3e-151
chr3.TM0859.9	1.1.17.19	E2.7.1.- [EC:2.7.1.-] [COG:COG0515 COG1493]	ath:At5g02290	T1E22.50; protein kinase, putative [EC:2.7.1.37] [KO:K00870]	1e-22	YPL031c	COG0515	9e-11	SRK6_BRAOE	ATP-binding;Glycoprotein;Kinase;Membrane;Nucleotide-binding;Receptor;Self-incompatibility;Serine/threonine-proteinkinase;Signal;Transferase;Transmembrane,Putative serine/threonine-protein kinase receptor precursor (EC 2.7.1.37) (S-receptor kinase) (SRK).	9e-144	GO_ID:16809	TAIR|gene:2131683 SPTR:O81832 symbol:AT4G27290.1 [GO:0004672 "protein kinase activity" evidence=ISS] InterPro:IPR000719 InterPro:IPR008271 Prosite:PS00108 InterPro:IPR000742 InterPro:IPR003609 InterPro:IPR000858 InterPro:IPR001480 Pfam:PF01453 ProDom:PD000001 PROSITE:PS50011 PROSITE:PS50026 PROSITE:PS50948 HSSP:P00523 SMART:SM00473 Pfam:PF00954 SMART:SM00108 PROSITE:PS50927 EMBL:AL161566 EMBL:AL0…	3e-151
chr3.TM0859.9	3.3.10.117	BMPR1 bone morphogenetic protein receptor, type I [EC:2.7.1.37]	ath:At5g02290	T1E22.50; protein kinase, putative [EC:2.7.1.37] [KO:K00870]	1e-22	YPL031c	COG0515	9e-11	SRK6_BRAOE	ATP-binding;Glycoprotein;Kinase;Membrane;Nucleotide-binding;Receptor;Self-incompatibility;Serine/threonine-proteinkinase;Signal;Transferase;Transmembrane,Putative serine/threonine-protein kinase receptor precursor (EC 2.7.1.37) (S-receptor kinase) (SRK).	9e-144	GO_ID:16809	TAIR|gene:2131683 SPTR:O81832 symbol:AT4G27290.1 [GO:0004672 "protein kinase activity" evidence=ISS] InterPro:IPR000719 InterPro:IPR008271 Prosite:PS00108 InterPro:IPR000742 InterPro:IPR003609 InterPro:IPR000858 InterPro:IPR001480 Pfam:PF01453 ProDom:PD000001 PROSITE:PS50011 PROSITE:PS50026 PROSITE:PS50948 HSSP:P00523 SMART:SM00473 Pfam:PF00954 SMART:SM00108 PROSITE:PS50927 EMBL:AL161566 EMBL:AL0…	3e-151
chr3.TM0859.9	1.11.16.8	E2.7.1.- [EC:2.7.1.-] [COG:COG0515 COG1493]	ath:At5g02290	T1E22.50; protein kinase, putative [EC:2.7.1.37] [KO:K00870]	1e-22	YPL031c	COG0515	9e-11	SRK6_BRAOE	ATP-binding;Glycoprotein;Kinase;Membrane;Nucleotide-binding;Receptor;Self-incompatibility;Serine/threonine-proteinkinase;Signal;Transferase;Transmembrane,Putative serine/threonine-protein kinase receptor precursor (EC 2.7.1.37) (S-receptor kinase) (SRK).	9e-144	GO_ID:16809	TAIR|gene:2131683 SPTR:O81832 symbol:AT4G27290.1 [GO:0004672 "protein kinase activity" evidence=ISS] InterPro:IPR000719 InterPro:IPR008271 Prosite:PS00108 InterPro:IPR000742 InterPro:IPR003609 InterPro:IPR000858 InterPro:IPR001480 Pfam:PF01453 ProDom:PD000001 PROSITE:PS50011 PROSITE:PS50026 PROSITE:PS50948 HSSP:P00523 SMART:SM00473 Pfam:PF00954 SMART:SM00108 PROSITE:PS50927 EMBL:AL161566 EMBL:AL0…	3e-151
chr3.TM0859.9	4.2.4	Cell cycle [CLASS:04110] [PATH:hsa04110] [COG:COG0515]	ath:At5g02290	T1E22.50; protein kinase, putative [EC:2.7.1.37] [KO:K00870]	1e-22	YPL031c	COG0515	9e-11	SRK6_BRAOE	ATP-binding;Glycoprotein;Kinase;Membrane;Nucleotide-binding;Receptor;Self-incompatibility;Serine/threonine-proteinkinase;Signal;Transferase;Transmembrane,Putative serine/threonine-protein kinase receptor precursor (EC 2.7.1.37) (S-receptor kinase) (SRK).	9e-144	GO_ID:16809	TAIR|gene:2131683 SPTR:O81832 symbol:AT4G27290.1 [GO:0004672 "protein kinase activity" evidence=ISS] InterPro:IPR000719 InterPro:IPR008271 Prosite:PS00108 InterPro:IPR000742 InterPro:IPR003609 InterPro:IPR000858 InterPro:IPR001480 Pfam:PF01453 ProDom:PD000001 PROSITE:PS50011 PROSITE:PS50026 PROSITE:PS50948 HSSP:P00523 SMART:SM00473 Pfam:PF00954 SMART:SM00108 PROSITE:PS50927 EMBL:AL161566 EMBL:AL0…	3e-151
chr3.TM0859.9	3.2.2.1	Protein kinase [EC:2.7.1.37]	ath:At5g02290	T1E22.50; protein kinase, putative [EC:2.7.1.37] [KO:K00870]	1e-22	YPL031c	COG0515	9e-11	SRK6_BRAOE	ATP-binding;Glycoprotein;Kinase;Membrane;Nucleotide-binding;Receptor;Self-incompatibility;Serine/threonine-proteinkinase;Signal;Transferase;Transmembrane,Putative serine/threonine-protein kinase receptor precursor (EC 2.7.1.37) (S-receptor kinase) (SRK).	9e-144	GO_ID:16809	TAIR|gene:2131683 SPTR:O81832 symbol:AT4G27290.1 [GO:0004672 "protein kinase activity" evidence=ISS] InterPro:IPR000719 InterPro:IPR008271 Prosite:PS00108 InterPro:IPR000742 InterPro:IPR003609 InterPro:IPR000858 InterPro:IPR001480 Pfam:PF01453 ProDom:PD000001 PROSITE:PS50011 PROSITE:PS50026 PROSITE:PS50948 HSSP:P00523 SMART:SM00473 Pfam:PF00954 SMART:SM00108 PROSITE:PS50927 EMBL:AL161566 EMBL:AL0…	3e-151
chr4.CM0003.70	99.1.3.1.116	EC 2.7.1.-							KPC1_LYTPI	ATP-binding;Kinase;Metal-binding;Nucleotide-binding;Phorbol-esterbinding;Repeat;Serine/threonine-proteinkinase;Transferase;Zinc;Zinc-finger,Protein kinase C (EC 2.7.1.-).	3e-10	GO_ID:28843	TAIR|gene:3435092 SPTR:Q9ZVY8 symbol:AT1G05500.1 [GO:0005554 "molecular function unknown" evidence=ND] [GO:0000004 "biological process unknown" evidence=ND] InterPro:IPR000008 Pfam:PF00168 SMART:SM00239 PROSITE:PS50004 PRINTS:PR00360 HSSP:P04410 EMBL:AC005106 SPTR:Q9ZVY8	2e-30
chr4.CM0003.70	99.1.4.3467	GO_ID:28843							KPC1_LYTPI	ATP-binding;Kinase;Metal-binding;Nucleotide-binding;Phorbol-esterbinding;Repeat;Serine/threonine-proteinkinase;Transferase;Zinc;Zinc-finger,Protein kinase C (EC 2.7.1.-).	3e-10	GO_ID:28843	TAIR|gene:3435092 SPTR:Q9ZVY8 symbol:AT1G05500.1 [GO:0005554 "molecular function unknown" evidence=ND] [GO:0000004 "biological process unknown" evidence=ND] InterPro:IPR000008 Pfam:PF00168 SMART:SM00239 PROSITE:PS50004 PRINTS:PR00360 HSSP:P04410 EMBL:AC005106 SPTR:Q9ZVY8	2e-30
