# Supplementary material for: Dissection of Symbiosis and Organ Development by Integrated Transcriptome Analysis of Lotus japonicus Mutant and Wild-Type Plants
Source: PLoS One. 2009 Aug 7;4(8):e6556. doi: 10.1371/journal.pone.0006556 (PMC2717213; doi:10.1371/journal.pone.0006556)
Supplement: Folder S6 — Organs (0.23 MB ZIP) [file pone.0006556.s014.zip › S6.ORGANS copy/6.1.leaf/leaf.transporter.txt]

BM1625.9	3.1.3.22	TC.POT proton-dependent oligopeptide transporter, POT family [COG:COG3104] [TC:2.A.17]	ddi:DDB0189610	hypothetical protein [KO:K03305]	6e-22	ZybgH	COG3104	5e-16	PTR2_ARATH	Membrane;Peptidetransport;Proteintransport;Transmembrane;Transport,Peptide transporter PTR2 (Histidine transporting protein).	8e-74	GO_ID:49777	TAIR|gene:2061842 SPTR:O22889 symbol:AT2G40460.1 [GO:0005215 "transporter activity" evidence=ISS] [GO:0006857 "oligopeptide transport" evidence=ISS] [GO:0016020 "membrane" evidence=ISS] InterPro:IPR000109 Pfam:PF00854 GO:GO:0016020 EMBL:AC002336 EMBL:AY094400 EMBL:AY150513 EMBL:BT002242 PIR:G84829 SPTR:O22889	6e-132
Ljwgs_008677.4	99.1.4.3486	GO_ID:52181							OPT7_ARATH	Membrane;Peptidetransport;Proteintransport;Transmembrane;Transport,Oligopeptide transporter 7 (AtOPT7).	2e-87	GO_ID:52181	TAIR|gene:2132735 SPTR:O82485 symbol:AT4G10770.1 [GO:0015198 "oligopeptide transporter activity" evidence=ISS] Pfam:PF03169 InterPro:IPR004813 TIGRFAMs:TIGR00728 InterPro:IPR004648 TIGRFAMs:TIGR00727 EMBL:AL161518 EMBL:AF080119 EMBL:AY045668 EMBL:BT004519 PIR:T01900 SPTR:O82485	7e-88
Ljwgs_008677.4	99.1.3.2.869	OPT7_ARATH							OPT7_ARATH	Membrane;Peptidetransport;Proteintransport;Transmembrane;Transport,Oligopeptide transporter 7 (AtOPT7).	2e-87	GO_ID:52181	TAIR|gene:2132735 SPTR:O82485 symbol:AT4G10770.1 [GO:0015198 "oligopeptide transporter activity" evidence=ISS] Pfam:PF03169 InterPro:IPR004813 TIGRFAMs:TIGR00728 InterPro:IPR004648 TIGRFAMs:TIGR00727 EMBL:AL161518 EMBL:AF080119 EMBL:AY045668 EMBL:BT004519 PIR:T01900 SPTR:O82485	7e-88
Ljwgs_037193.1	99.1.4.1522	GO_ID:18059										GO_ID:18059	TAIR|gene:2101108 SPTR:Q9LZG8 symbol:AT3G43790.1 [GO:0005351 "sugar porter activity" evidence=ISS] [GO:0015144 "carbohydrate transporter activity" evidence=ISS] [GO:0016020 "membrane" evidence=ISS] Pfam:PF07690 InterPro:IPR007114 GO:GO:0006810 PROSITE:PS50850 InterPro:IPR011701 EMBL:AL162691 PIR:T47415 SPTR:Q9LZG8	5e-24
Ljwgs_042413.1	99.1.4.3486	GO_ID:52181							OPT7_ARATH	Membrane;Peptidetransport;Proteintransport;Transmembrane;Transport,Oligopeptide transporter 7 (AtOPT7).	2e-75	GO_ID:52181	TAIR|gene:2132735 SPTR:O82485 symbol:AT4G10770.1 [GO:0015198 "oligopeptide transporter activity" evidence=ISS] Pfam:PF03169 InterPro:IPR004813 TIGRFAMs:TIGR00728 InterPro:IPR004648 TIGRFAMs:TIGR00727 EMBL:AL161518 EMBL:AF080119 EMBL:AY045668 EMBL:BT004519 PIR:T01900 SPTR:O82485	7e-76
Ljwgs_042413.1	99.1.3.2.869	OPT7_ARATH							OPT7_ARATH	Membrane;Peptidetransport;Proteintransport;Transmembrane;Transport,Oligopeptide transporter 7 (AtOPT7).	2e-75	GO_ID:52181	TAIR|gene:2132735 SPTR:O82485 symbol:AT4G10770.1 [GO:0015198 "oligopeptide transporter activity" evidence=ISS] Pfam:PF03169 InterPro:IPR004813 TIGRFAMs:TIGR00728 InterPro:IPR004648 TIGRFAMs:TIGR00727 EMBL:AL161518 EMBL:AF080119 EMBL:AY045668 EMBL:BT004519 PIR:T01900 SPTR:O82485	7e-76
Ljwgs_054494.1	3.1.3.50	TC.AMT ammonium transporter, Amt family [COG:COG0004] [TC:2.A.49]	ath:At4g13510	T6G15.60; ammonium transporter 1, member 1 (AMT1.1) [KO:K03320]	3e-77	TM0402	COG0004	7e-40	AMT13_LYCES	Ammoniatransport;Membrane;Multigenefamily;Transmembrane;Transport,Ammonium transporter 1, member 3 (LeAMT1;3).	4e-99	GO_ID:5143	TAIR|gene:2087167 SPTR:Q9LK16 symbol:AT3G24290.1 [GO:0008519 "ammonium transporter activity" evidence=ISS] [GO:0006810 "transport" evidence=ISS] [GO:0016020 "membrane" evidence=ISS] InterPro:IPR001905 Pfam:PF00909 GO:GO:0006810 GO:GO:0016020 InterPro:IPR010256 TIGRFAMs:TIGR00836 PROSITE:PS01219 EMBL:AP000382 SPTR:Q9LK16	1e-75
Ljwgs_073928.1	3.1.1.38	ABC.MR putative ABC transport system ATP-binding protein [COG:COG1132 COG2274] [TC:3.A.1.21 3.A.1.106 3.A.1.110 3.A.1.112 3.A.1.113 3.A.1.117]	hsa:1244	ABCC2; ATP-binding cassette, sub-family C (CFTR/MRP), member 2 [KO:K05666]	9e-45	YDR135c	COG1132	1e-43	MRP2_HUMAN	ATP-binding;Diseasemutation;Glycoprotein;Membrane;Nucleotide-binding;Polymorphism;Repeat;Transmembrane;Transport,Canalicular multispecific organic anion transporter 1 (ATP-binding cassette sub-family C member 2) (Multidrug resistance-associated protein 2) (Canalicular multidrug resistance protein).	5e-45	GO_ID:54591	TAIR|gene:2204201 SPTR:Q9C8G9 symbol:AT1G30400.1 [GO:0008559 "xenobiotic-transporting ATPase activity" evidence=IMP] InterPro:IPR003593 InterPro:IPR003439 InterPro:IPR001140 Pfam:PF00664 Pfam:PF00005 InterPro:IPR011527 Prosite:PS00211 SMART:SM00382 ProDom:PD000006 PROSITE:PS50893 GO:GO:0006810 PROSITE:PS50929 HSSP:P26361 EMBL:AC025295 PIR:D86428 SPTR:Q9C8G9	2e-45
Ljwgs_073928.1	3.1.1.33	ABCC-BAC ATP-binding casette, subfamily C, bacterial [COG:COG4988 COG4987 COG1132 COG2274] [TC:3.A.1.110 3.A.1.112]	hsa:1244	ABCC2; ATP-binding cassette, sub-family C (CFTR/MRP), member 2 [KO:K05666]	9e-45	YDR135c	COG1132	1e-43	MRP2_HUMAN	ATP-binding;Diseasemutation;Glycoprotein;Membrane;Nucleotide-binding;Polymorphism;Repeat;Transmembrane;Transport,Canalicular multispecific organic anion transporter 1 (ATP-binding cassette sub-family C member 2) (Multidrug resistance-associated protein 2) (Canalicular multidrug resistance protein).	5e-45	GO_ID:54591	TAIR|gene:2204201 SPTR:Q9C8G9 symbol:AT1G30400.1 [GO:0008559 "xenobiotic-transporting ATPase activity" evidence=IMP] InterPro:IPR003593 InterPro:IPR003439 InterPro:IPR001140 Pfam:PF00664 Pfam:PF00005 InterPro:IPR011527 Prosite:PS00211 SMART:SM00382 ProDom:PD000006 PROSITE:PS50893 GO:GO:0006810 PROSITE:PS50929 HSSP:P26361 EMBL:AC025295 PIR:D86428 SPTR:Q9C8G9	2e-45
Ljwgs_073928.1	3.1.1.32.2	ABCC2 ATP-binding cassette, subfamily C (CFTR/MRP), member 2	hsa:1244	ABCC2; ATP-binding cassette, sub-family C (CFTR/MRP), member 2 [KO:K05666]	9e-45	YDR135c	COG1132	1e-43	MRP2_HUMAN	ATP-binding;Diseasemutation;Glycoprotein;Membrane;Nucleotide-binding;Polymorphism;Repeat;Transmembrane;Transport,Canalicular multispecific organic anion transporter 1 (ATP-binding cassette sub-family C member 2) (Multidrug resistance-associated protein 2) (Canalicular multidrug resistance protein).	5e-45	GO_ID:54591	TAIR|gene:2204201 SPTR:Q9C8G9 symbol:AT1G30400.1 [GO:0008559 "xenobiotic-transporting ATPase activity" evidence=IMP] InterPro:IPR003593 InterPro:IPR003439 InterPro:IPR001140 Pfam:PF00664 Pfam:PF00005 InterPro:IPR011527 Prosite:PS00211 SMART:SM00382 ProDom:PD000006 PROSITE:PS50893 GO:GO:0006810 PROSITE:PS50929 HSSP:P26361 EMBL:AC025295 PIR:D86428 SPTR:Q9C8G9	2e-45
Ljwgs_073928.1	3.1.1.31.13	ABCB-BAC ATP-binding casette, subfamily B, bacterial [COG:COG1132 COG2274 COG5265] [TC:3.A.1.21 3.A.1.106 3.A.1.109 3.A.1.117]	hsa:1244	ABCC2; ATP-binding cassette, sub-family C (CFTR/MRP), member 2 [KO:K05666]	9e-45	YDR135c	COG1132	1e-43	MRP2_HUMAN	ATP-binding;Diseasemutation;Glycoprotein;Membrane;Nucleotide-binding;Polymorphism;Repeat;Transmembrane;Transport,Canalicular multispecific organic anion transporter 1 (ATP-binding cassette sub-family C member 2) (Multidrug resistance-associated protein 2) (Canalicular multidrug resistance protein).	5e-45	GO_ID:54591	TAIR|gene:2204201 SPTR:Q9C8G9 symbol:AT1G30400.1 [GO:0008559 "xenobiotic-transporting ATPase activity" evidence=IMP] InterPro:IPR003593 InterPro:IPR003439 InterPro:IPR001140 Pfam:PF00664 Pfam:PF00005 InterPro:IPR011527 Prosite:PS00211 SMART:SM00382 ProDom:PD000006 PROSITE:PS50893 GO:GO:0006810 PROSITE:PS50929 HSSP:P26361 EMBL:AC025295 PIR:D86428 SPTR:Q9C8G9	2e-45
Ljwgs_075094.1	99.1.4.3486	GO_ID:52181							OPT7_ARATH	Membrane;Peptidetransport;Proteintransport;Transmembrane;Transport,Oligopeptide transporter 7 (AtOPT7).	2e-38	GO_ID:52181	TAIR|gene:2132735 SPTR:O82485 symbol:AT4G10770.1 [GO:0015198 "oligopeptide transporter activity" evidence=ISS] Pfam:PF03169 InterPro:IPR004813 TIGRFAMs:TIGR00728 InterPro:IPR004648 TIGRFAMs:TIGR00727 EMBL:AL161518 EMBL:AF080119 EMBL:AY045668 EMBL:BT004519 PIR:T01900 SPTR:O82485	9e-39
Ljwgs_075094.1	99.1.3.2.869	OPT7_ARATH							OPT7_ARATH	Membrane;Peptidetransport;Proteintransport;Transmembrane;Transport,Oligopeptide transporter 7 (AtOPT7).	2e-38	GO_ID:52181	TAIR|gene:2132735 SPTR:O82485 symbol:AT4G10770.1 [GO:0015198 "oligopeptide transporter activity" evidence=ISS] Pfam:PF03169 InterPro:IPR004813 TIGRFAMs:TIGR00728 InterPro:IPR004648 TIGRFAMs:TIGR00727 EMBL:AL161518 EMBL:AF080119 EMBL:AY045668 EMBL:BT004519 PIR:T01900 SPTR:O82485	9e-39
Ljwgs_140594.1	3.1.1.38	ABC.MR putative ABC transport system ATP-binding protein [COG:COG1132 COG2274] [TC:3.A.1.21 3.A.1.106 3.A.1.110 3.A.1.112 3.A.1.113 3.A.1.117]	cel:F21G4.2	mrp-4; Hypothetical protein F21G4.2 [KO:K02021]	5e-10	YHL035c	COG1132	8e-12	YHD5_YEAST	ATP-binding;Completeproteome;Glycoprotein;Hypotheticalprotein;Membrane;Nucleotide-binding;Repeat;Transmembrane;Transport,Probable ATP-dependent permease YHL035C.	2e-11	GO_ID:16469	SGD|S000001027 SPTR:P38735 symbol:VMR1 "ABC transporter" [GO:0005739 "mitochondrion" evidence=IDA] [GO:0016021 "integral to membrane" evidence=ISS] [GO:0042626 "ATPase activity, coupled to transmembrane movement of substances" evidence=ISS] [GO:0006810 "transport" evidence=ISS] InterPro:IPR003593 InterPro:IPR003439 InterPro:IPR001140 Pfam:PF00664 Pfam:PF00005 InterPro:IPR011527 SGD:S000001027 Pro…	8e-12
Ljwgs_140594.1	3.1.1.33	ABCC-BAC ATP-binding casette, subfamily C, bacterial [COG:COG4988 COG4987 COG1132 COG2274] [TC:3.A.1.110 3.A.1.112]	cel:F21G4.2	mrp-4; Hypothetical protein F21G4.2 [KO:K02021]	5e-10	YHL035c	COG1132	8e-12	YHD5_YEAST	ATP-binding;Completeproteome;Glycoprotein;Hypotheticalprotein;Membrane;Nucleotide-binding;Repeat;Transmembrane;Transport,Probable ATP-dependent permease YHL035C.	2e-11	GO_ID:16469	SGD|S000001027 SPTR:P38735 symbol:VMR1 "ABC transporter" [GO:0005739 "mitochondrion" evidence=IDA] [GO:0016021 "integral to membrane" evidence=ISS] [GO:0042626 "ATPase activity, coupled to transmembrane movement of substances" evidence=ISS] [GO:0006810 "transport" evidence=ISS] InterPro:IPR003593 InterPro:IPR003439 InterPro:IPR001140 Pfam:PF00664 Pfam:PF00005 InterPro:IPR011527 SGD:S000001027 Pro…	8e-12
Ljwgs_140594.1	3.1.1.31.13	ABCB-BAC ATP-binding casette, subfamily B, bacterial [COG:COG1132 COG2274 COG5265] [TC:3.A.1.21 3.A.1.106 3.A.1.109 3.A.1.117]	cel:F21G4.2	mrp-4; Hypothetical protein F21G4.2 [KO:K02021]	5e-10	YHL035c	COG1132	8e-12	YHD5_YEAST	ATP-binding;Completeproteome;Glycoprotein;Hypotheticalprotein;Membrane;Nucleotide-binding;Repeat;Transmembrane;Transport,Probable ATP-dependent permease YHL035C.	2e-11	GO_ID:16469	SGD|S000001027 SPTR:P38735 symbol:VMR1 "ABC transporter" [GO:0005739 "mitochondrion" evidence=IDA] [GO:0016021 "integral to membrane" evidence=ISS] [GO:0042626 "ATPase activity, coupled to transmembrane movement of substances" evidence=ISS] [GO:0006810 "transport" evidence=ISS] InterPro:IPR003593 InterPro:IPR003439 InterPro:IPR001140 Pfam:PF00664 Pfam:PF00005 InterPro:IPR011527 SGD:S000001027 Pro…	8e-12
TM0780.11	3.1.3.61	TC.MATE multidrug resistance protein, MATE family [COG:COG0534] [TC:2.A.66.1]				YDR338c	COG0534	9e-09	TT12_ARATH	Flavonoidbiosynthesis;Membrane;Repeat;Transmembrane;Transport;Vacuole,TRANSPARENT TESTA 12 protein.	2e-44	GO_ID:38343	TAIR|gene:2089954 SPTR:Q9LVD9 symbol:AT3G21690.1 [GO:0005215 "transporter activity" evidence=ISS] [GO:0015297 "antiporter activity" evidence=ISS] [GO:0016020 "membrane" evidence=ISS] InterPro:IPR002528 Pfam:PF01554 GO:GO:0016020 TIGRFAMs:TIGR00797 EMBL:AB019232 EMBL:BT015408 SPTR:Q9LVD9	4e-80
TM1614.9.1	1.1.11.29	E1.1.1.21, AKR1 aldehyde reductase [EC:1.1.1.21] [COG:COG0656] [GO:0004032]	hsa:10327	AKR1A1; aldo-keto reductase family 1, member A1 (aldehyde reductase) [EC:1.1.1.2] [KO:K00002]	6e-16	TM1009	COG0656	3e-15	NADO1_ORYSA	Directproteinsequencing;NAD;NADP;Oxidoreductase,Probable NAD(P)H-dependent oxidoreductase 1 (EC 1.1.1.-).	3e-21	GO_ID:540	UNIPROT|P14550 SPTR:P14550 symbol:AK1A1_HUMAN "Alcohol dehydrogenase" [GO:0004032 "aldehyde reductase activity" evidence=TAS] [GO:0005489 "electron transporter activity" evidence=TAS] [GO:0005515 "protein binding" evidence=IPI] [GO:0006006 "glucose metabolism" evidence=TAS] [GO:0006081 "aldehyde metabolism" evidence=TAS] PFAM:PF00248 InterPro:IPR001395 PRINTS:PR00069 ProDom:PD000288 PROSITE:PS007…	1e-16
TM1614.9.1	1.1.1.19	E1.1.1.2, adh alcohol dehydrogenase (NADP+) [EC:1.1.1.2] [COG:COG0656] [GO:0008106]	hsa:10327	AKR1A1; aldo-keto reductase family 1, member A1 (aldehyde reductase) [EC:1.1.1.2] [KO:K00002]	6e-16	TM1009	COG0656	3e-15	NADO1_ORYSA	Directproteinsequencing;NAD;NADP;Oxidoreductase,Probable NAD(P)H-dependent oxidoreductase 1 (EC 1.1.1.-).	3e-21	GO_ID:540	UNIPROT|P14550 SPTR:P14550 symbol:AK1A1_HUMAN "Alcohol dehydrogenase" [GO:0004032 "aldehyde reductase activity" evidence=TAS] [GO:0005489 "electron transporter activity" evidence=TAS] [GO:0005515 "protein binding" evidence=IPI] [GO:0006006 "glucose metabolism" evidence=TAS] [GO:0006081 "aldehyde metabolism" evidence=TAS] PFAM:PF00248 InterPro:IPR001395 PRINTS:PR00069 ProDom:PD000288 PROSITE:PS007…	1e-16
TM1614.9.1	1.11.1.4	E1.1.1.2, adh alcohol dehydrogenase (NADP+) [EC:1.1.1.2] [COG:COG0656] [GO:0008106]	hsa:10327	AKR1A1; aldo-keto reductase family 1, member A1 (aldehyde reductase) [EC:1.1.1.2] [KO:K00002]	6e-16	TM1009	COG0656	3e-15	NADO1_ORYSA	Directproteinsequencing;NAD;NADP;Oxidoreductase,Probable NAD(P)H-dependent oxidoreductase 1 (EC 1.1.1.-).	3e-21	GO_ID:540	UNIPROT|P14550 SPTR:P14550 symbol:AK1A1_HUMAN "Alcohol dehydrogenase" [GO:0004032 "aldehyde reductase activity" evidence=TAS] [GO:0005489 "electron transporter activity" evidence=TAS] [GO:0005515 "protein binding" evidence=IPI] [GO:0006006 "glucose metabolism" evidence=TAS] [GO:0006081 "aldehyde metabolism" evidence=TAS] PFAM:PF00248 InterPro:IPR001395 PRINTS:PR00069 ProDom:PD000288 PROSITE:PS007…	1e-16
TM1614.9.1	1.1.6.15	E1.1.1.21, AKR1 aldehyde reductase [EC:1.1.1.21] [COG:COG0656] [GO:0004032]	hsa:10327	AKR1A1; aldo-keto reductase family 1, member A1 (aldehyde reductase) [EC:1.1.1.2] [KO:K00002]	6e-16	TM1009	COG0656	3e-15	NADO1_ORYSA	Directproteinsequencing;NAD;NADP;Oxidoreductase,Probable NAD(P)H-dependent oxidoreductase 1 (EC 1.1.1.-).	3e-21	GO_ID:540	UNIPROT|P14550 SPTR:P14550 symbol:AK1A1_HUMAN "Alcohol dehydrogenase" [GO:0004032 "aldehyde reductase activity" evidence=TAS] [GO:0005489 "electron transporter activity" evidence=TAS] [GO:0005515 "protein binding" evidence=IPI] [GO:0006006 "glucose metabolism" evidence=TAS] [GO:0006081 "aldehyde metabolism" evidence=TAS] PFAM:PF00248 InterPro:IPR001395 PRINTS:PR00069 ProDom:PD000288 PROSITE:PS007…	1e-16
TM1614.9.1	1.1.4.27	E1.1.1.21, AKR1 aldehyde reductase [EC:1.1.1.21] [COG:COG0656] [GO:0004032]	hsa:10327	AKR1A1; aldo-keto reductase family 1, member A1 (aldehyde reductase) [EC:1.1.1.2] [KO:K00002]	6e-16	TM1009	COG0656	3e-15	NADO1_ORYSA	Directproteinsequencing;NAD;NADP;Oxidoreductase,Probable NAD(P)H-dependent oxidoreductase 1 (EC 1.1.1.-).	3e-21	GO_ID:540	UNIPROT|P14550 SPTR:P14550 symbol:AK1A1_HUMAN "Alcohol dehydrogenase" [GO:0004032 "aldehyde reductase activity" evidence=TAS] [GO:0005489 "electron transporter activity" evidence=TAS] [GO:0005515 "protein binding" evidence=IPI] [GO:0006006 "glucose metabolism" evidence=TAS] [GO:0006081 "aldehyde metabolism" evidence=TAS] PFAM:PF00248 InterPro:IPR001395 PRINTS:PR00069 ProDom:PD000288 PROSITE:PS007…	1e-16
TM1614.9.1	1.1.5.32	E1.1.1.21, AKR1 aldehyde reductase [EC:1.1.1.21] [COG:COG0656] [GO:0004032]	hsa:10327	AKR1A1; aldo-keto reductase family 1, member A1 (aldehyde reductase) [EC:1.1.1.2] [KO:K00002]	6e-16	TM1009	COG0656	3e-15	NADO1_ORYSA	Directproteinsequencing;NAD;NADP;Oxidoreductase,Probable NAD(P)H-dependent oxidoreductase 1 (EC 1.1.1.-).	3e-21	GO_ID:540	UNIPROT|P14550 SPTR:P14550 symbol:AK1A1_HUMAN "Alcohol dehydrogenase" [GO:0004032 "aldehyde reductase activity" evidence=TAS] [GO:0005489 "electron transporter activity" evidence=TAS] [GO:0005515 "protein binding" evidence=IPI] [GO:0006006 "glucose metabolism" evidence=TAS] [GO:0006081 "aldehyde metabolism" evidence=TAS] PFAM:PF00248 InterPro:IPR001395 PRINTS:PR00069 ProDom:PD000288 PROSITE:PS007…	1e-16
TM1614.9.1	1.3.9.3	E1.1.1.21, AKR1 aldehyde reductase [EC:1.1.1.21] [COG:COG0656] [GO:0004032]	hsa:10327	AKR1A1; aldo-keto reductase family 1, member A1 (aldehyde reductase) [EC:1.1.1.2] [KO:K00002]	6e-16	TM1009	COG0656	3e-15	NADO1_ORYSA	Directproteinsequencing;NAD;NADP;Oxidoreductase,Probable NAD(P)H-dependent oxidoreductase 1 (EC 1.1.1.-).	3e-21	GO_ID:540	UNIPROT|P14550 SPTR:P14550 symbol:AK1A1_HUMAN "Alcohol dehydrogenase" [GO:0004032 "aldehyde reductase activity" evidence=TAS] [GO:0005489 "electron transporter activity" evidence=TAS] [GO:0005515 "protein binding" evidence=IPI] [GO:0006006 "glucose metabolism" evidence=TAS] [GO:0006081 "aldehyde metabolism" evidence=TAS] PFAM:PF00248 InterPro:IPR001395 PRINTS:PR00069 ProDom:PD000288 PROSITE:PS007…	1e-16
TM1614.9.1	1.3.9.5	E1.1.1.2, adh alcohol dehydrogenase (NADP+) [EC:1.1.1.2] [COG:COG0656] [GO:0008106]	hsa:10327	AKR1A1; aldo-keto reductase family 1, member A1 (aldehyde reductase) [EC:1.1.1.2] [KO:K00002]	6e-16	TM1009	COG0656	3e-15	NADO1_ORYSA	Directproteinsequencing;NAD;NADP;Oxidoreductase,Probable NAD(P)H-dependent oxidoreductase 1 (EC 1.1.1.-).	3e-21	GO_ID:540	UNIPROT|P14550 SPTR:P14550 symbol:AK1A1_HUMAN "Alcohol dehydrogenase" [GO:0004032 "aldehyde reductase activity" evidence=TAS] [GO:0005489 "electron transporter activity" evidence=TAS] [GO:0005515 "protein binding" evidence=IPI] [GO:0006006 "glucose metabolism" evidence=TAS] [GO:0006081 "aldehyde metabolism" evidence=TAS] PFAM:PF00248 InterPro:IPR001395 PRINTS:PR00069 ProDom:PD000288 PROSITE:PS007…	1e-16
TM1614.9	1.1.11.29	E1.1.1.21, AKR1 aldehyde reductase [EC:1.1.1.21] [COG:COG0656] [GO:0004032]	syn:slr0942	aldehyde reductase [EC:1.1.1.2] [KO:K00002]	1e-38	slr0942	COG0656	3e-39	NADO1_ORYSA	Directproteinsequencing;NAD;NADP;Oxidoreductase,Probable NAD(P)H-dependent oxidoreductase 1 (EC 1.1.1.-).	1e-65	GO_ID:3250	UNIPROT|P52895 SPTR:P52895 symbol:AK1C2_HUMAN "Aldo-keto reductase family 1 member C2" [GO:0005488 "binding" evidence=TAS] [GO:0005489 "electron transporter activity" evidence=TAS] [GO:0015125 "bile acid transporter activity" evidence=TAS] [GO:0006629 "lipid metabolism" evidence=TAS] [GO:0006810 "transport" evidence=TAS] [GO:0007586 "digestion" evidence=TAS] [GO:0015722 "canalicular bile acid tra…	4e-32
TM1614.9	1.1.1.19	E1.1.1.2, adh alcohol dehydrogenase (NADP+) [EC:1.1.1.2] [COG:COG0656] [GO:0008106]	syn:slr0942	aldehyde reductase [EC:1.1.1.2] [KO:K00002]	1e-38	slr0942	COG0656	3e-39	NADO1_ORYSA	Directproteinsequencing;NAD;NADP;Oxidoreductase,Probable NAD(P)H-dependent oxidoreductase 1 (EC 1.1.1.-).	1e-65	GO_ID:3250	UNIPROT|P52895 SPTR:P52895 symbol:AK1C2_HUMAN "Aldo-keto reductase family 1 member C2" [GO:0005488 "binding" evidence=TAS] [GO:0005489 "electron transporter activity" evidence=TAS] [GO:0015125 "bile acid transporter activity" evidence=TAS] [GO:0006629 "lipid metabolism" evidence=TAS] [GO:0006810 "transport" evidence=TAS] [GO:0007586 "digestion" evidence=TAS] [GO:0015722 "canalicular bile acid tra…	4e-32
TM1614.9	1.11.1.4	E1.1.1.2, adh alcohol dehydrogenase (NADP+) [EC:1.1.1.2] [COG:COG0656] [GO:0008106]	syn:slr0942	aldehyde reductase [EC:1.1.1.2] [KO:K00002]	1e-38	slr0942	COG0656	3e-39	NADO1_ORYSA	Directproteinsequencing;NAD;NADP;Oxidoreductase,Probable NAD(P)H-dependent oxidoreductase 1 (EC 1.1.1.-).	1e-65	GO_ID:3250	UNIPROT|P52895 SPTR:P52895 symbol:AK1C2_HUMAN "Aldo-keto reductase family 1 member C2" [GO:0005488 "binding" evidence=TAS] [GO:0005489 "electron transporter activity" evidence=TAS] [GO:0015125 "bile acid transporter activity" evidence=TAS] [GO:0006629 "lipid metabolism" evidence=TAS] [GO:0006810 "transport" evidence=TAS] [GO:0007586 "digestion" evidence=TAS] [GO:0015722 "canalicular bile acid tra…	4e-32
TM1614.9	1.1.6.15	E1.1.1.21, AKR1 aldehyde reductase [EC:1.1.1.21] [COG:COG0656] [GO:0004032]	syn:slr0942	aldehyde reductase [EC:1.1.1.2] [KO:K00002]	1e-38	slr0942	COG0656	3e-39	NADO1_ORYSA	Directproteinsequencing;NAD;NADP;Oxidoreductase,Probable NAD(P)H-dependent oxidoreductase 1 (EC 1.1.1.-).	1e-65	GO_ID:3250	UNIPROT|P52895 SPTR:P52895 symbol:AK1C2_HUMAN "Aldo-keto reductase family 1 member C2" [GO:0005488 "binding" evidence=TAS] [GO:0005489 "electron transporter activity" evidence=TAS] [GO:0015125 "bile acid transporter activity" evidence=TAS] [GO:0006629 "lipid metabolism" evidence=TAS] [GO:0006810 "transport" evidence=TAS] [GO:0007586 "digestion" evidence=TAS] [GO:0015722 "canalicular bile acid tra…	4e-32
TM1614.9	1.1.4.27	E1.1.1.21, AKR1 aldehyde reductase [EC:1.1.1.21] [COG:COG0656] [GO:0004032]	syn:slr0942	aldehyde reductase [EC:1.1.1.2] [KO:K00002]	1e-38	slr0942	COG0656	3e-39	NADO1_ORYSA	Directproteinsequencing;NAD;NADP;Oxidoreductase,Probable NAD(P)H-dependent oxidoreductase 1 (EC 1.1.1.-).	1e-65	GO_ID:3250	UNIPROT|P52895 SPTR:P52895 symbol:AK1C2_HUMAN "Aldo-keto reductase family 1 member C2" [GO:0005488 "binding" evidence=TAS] [GO:0005489 "electron transporter activity" evidence=TAS] [GO:0015125 "bile acid transporter activity" evidence=TAS] [GO:0006629 "lipid metabolism" evidence=TAS] [GO:0006810 "transport" evidence=TAS] [GO:0007586 "digestion" evidence=TAS] [GO:0015722 "canalicular bile acid tra…	4e-32
TM1614.9	1.1.5.32	E1.1.1.21, AKR1 aldehyde reductase [EC:1.1.1.21] [COG:COG0656] [GO:0004032]	syn:slr0942	aldehyde reductase [EC:1.1.1.2] [KO:K00002]	1e-38	slr0942	COG0656	3e-39	NADO1_ORYSA	Directproteinsequencing;NAD;NADP;Oxidoreductase,Probable NAD(P)H-dependent oxidoreductase 1 (EC 1.1.1.-).	1e-65	GO_ID:3250	UNIPROT|P52895 SPTR:P52895 symbol:AK1C2_HUMAN "Aldo-keto reductase family 1 member C2" [GO:0005488 "binding" evidence=TAS] [GO:0005489 "electron transporter activity" evidence=TAS] [GO:0015125 "bile acid transporter activity" evidence=TAS] [GO:0006629 "lipid metabolism" evidence=TAS] [GO:0006810 "transport" evidence=TAS] [GO:0007586 "digestion" evidence=TAS] [GO:0015722 "canalicular bile acid tra…	4e-32
TM1614.9	1.3.9.3	E1.1.1.21, AKR1 aldehyde reductase [EC:1.1.1.21] [COG:COG0656] [GO:0004032]	syn:slr0942	aldehyde reductase [EC:1.1.1.2] [KO:K00002]	1e-38	slr0942	COG0656	3e-39	NADO1_ORYSA	Directproteinsequencing;NAD;NADP;Oxidoreductase,Probable NAD(P)H-dependent oxidoreductase 1 (EC 1.1.1.-).	1e-65	GO_ID:3250	UNIPROT|P52895 SPTR:P52895 symbol:AK1C2_HUMAN "Aldo-keto reductase family 1 member C2" [GO:0005488 "binding" evidence=TAS] [GO:0005489 "electron transporter activity" evidence=TAS] [GO:0015125 "bile acid transporter activity" evidence=TAS] [GO:0006629 "lipid metabolism" evidence=TAS] [GO:0006810 "transport" evidence=TAS] [GO:0007586 "digestion" evidence=TAS] [GO:0015722 "canalicular bile acid tra…	4e-32
TM1614.9	1.3.9.5	E1.1.1.2, adh alcohol dehydrogenase (NADP+) [EC:1.1.1.2] [COG:COG0656] [GO:0008106]	syn:slr0942	aldehyde reductase [EC:1.1.1.2] [KO:K00002]	1e-38	slr0942	COG0656	3e-39	NADO1_ORYSA	Directproteinsequencing;NAD;NADP;Oxidoreductase,Probable NAD(P)H-dependent oxidoreductase 1 (EC 1.1.1.-).	1e-65	GO_ID:3250	UNIPROT|P52895 SPTR:P52895 symbol:AK1C2_HUMAN "Aldo-keto reductase family 1 member C2" [GO:0005488 "binding" evidence=TAS] [GO:0005489 "electron transporter activity" evidence=TAS] [GO:0015125 "bile acid transporter activity" evidence=TAS] [GO:0006629 "lipid metabolism" evidence=TAS] [GO:0006810 "transport" evidence=TAS] [GO:0007586 "digestion" evidence=TAS] [GO:0015722 "canalicular bile acid tra…	4e-32
chr2.CM0304.49	3.1.3.22	TC.POT proton-dependent oligopeptide transporter, POT family [COG:COG3104] [TC:2.A.17]	hsa:51296	SLC15A3; solute carrier family 15, member 3 [KO:K03305]	4e-27				CHL1_ARATH	Herbicideresistance;Membrane;Nitrateassimilation;Symport;Transmembrane;Transport,Nitrate/chlorate transporter.	0	GO_ID:29482	TAIR|gene:3435169 SPTR:Q05085 symbol:AT1G12110.1 [GO:0005215 "transporter activity" evidence=ISS] InterPro:IPR000109 Pfam:PF00854 PROSITE:PS01022 PROSITE:PS01023 EMBL:AC002131 EMBL:L10357 EMBL:BT002016 EMBL:BT008783 PIR:A45772 SPTR:Q05085	0
