# Supplementary material for: Dissection of Symbiosis and Organ Development by Integrated Transcriptome Analysis of Lotus japonicus Mutant and Wild-Type Plants
Source: PLoS One. 2009 Aug 7;4(8):e6556. doi: 10.1371/journal.pone.0006556 (PMC2717213; doi:10.1371/journal.pone.0006556)
Supplement: Folder S6 — Organs (0.23 MB ZIP) [file pone.0006556.s014.zip › S6.ORGANS copy/6.1.flower/flower_ANU.txt]

Identifier	BIN code	BIN name	BlastX KEGG Identifier	BlastX KEGG Description	BlastX KEGG E-value	BlastX COG Identifier	BlastX COG Description	BlastX COG E-value	BlastX Swiss-Prot Identifier	BlastX Swiss-Prot Description	BlastX Swiss-Prot E-value	BlastX Gene Ontology Identifier	BlastX Gene Ontology Description	BlastX Gene Ontology E-value
Ljwgs_003423.2	99.1.3.1.116	EC 2.7.1.-	ath:At4g28490	F20O9.180; leucine-rich repeat transmembrane protein kinase, putative [EC:2.7.1.37] [KO:K00870]	3e-18				CLV1_ARATH	ATP-binding;Developmentalprotein;Differentiation;Glycoprotein;Kinase;Leucine-richrepeat;Membrane;Nucleotide-binding;Phosphorylation;Receptor;Repeat;Serine/threonine-proteinkinase;Signal;Transferase;Transmembrane,Receptor protein kinase CLAVATA1 precursor (EC 2.7.1.-).	1e-20	GO_ID:11498	TAIR|gene:3699262 SPTR:Q9LYN6 symbol:AT3G56050.1 [GO:0016301 "kinase activity" evidence=ISS] InterPro:IPR000719 ProDom:PD000001 PROSITE:PS50011 EMBL:AL163763 EMBL:AY046021 EMBL:AY091435 EMBL:AF083761 EMBL:AY099821 EMBL:BT000328 PIR:T47722 SPTR:Q9LYN6	4e-88
Ljwgs_003423.2	99.1.1.97	KO:K00870	ath:At4g28490	F20O9.180; leucine-rich repeat transmembrane protein kinase, putative [EC:2.7.1.37] [KO:K00870]	3e-18				CLV1_ARATH	ATP-binding;Developmentalprotein;Differentiation;Glycoprotein;Kinase;Leucine-richrepeat;Membrane;Nucleotide-binding;Phosphorylation;Receptor;Repeat;Serine/threonine-proteinkinase;Signal;Transferase;Transmembrane,Receptor protein kinase CLAVATA1 precursor (EC 2.7.1.-).	1e-20	GO_ID:11498	TAIR|gene:3699262 SPTR:Q9LYN6 symbol:AT3G56050.1 [GO:0016301 "kinase activity" evidence=ISS] InterPro:IPR000719 ProDom:PD000001 PROSITE:PS50011 EMBL:AL163763 EMBL:AY046021 EMBL:AY091435 EMBL:AF083761 EMBL:AY099821 EMBL:BT000328 PIR:T47722 SPTR:Q9LYN6	4e-88
Ljwgs_003423.2	99.1.4.7413	GO_ID:11498	ath:At4g28490	F20O9.180; leucine-rich repeat transmembrane protein kinase, putative [EC:2.7.1.37] [KO:K00870]	3e-18				CLV1_ARATH	ATP-binding;Developmentalprotein;Differentiation;Glycoprotein;Kinase;Leucine-richrepeat;Membrane;Nucleotide-binding;Phosphorylation;Receptor;Repeat;Serine/threonine-proteinkinase;Signal;Transferase;Transmembrane,Receptor protein kinase CLAVATA1 precursor (EC 2.7.1.-).	1e-20	GO_ID:11498	TAIR|gene:3699262 SPTR:Q9LYN6 symbol:AT3G56050.1 [GO:0016301 "kinase activity" evidence=ISS] InterPro:IPR000719 ProDom:PD000001 PROSITE:PS50011 EMBL:AL163763 EMBL:AY046021 EMBL:AY091435 EMBL:AF083761 EMBL:AY099821 EMBL:BT000328 PIR:T47722 SPTR:Q9LYN6	4e-88
Ljwgs_005241.2	4.5.1.20	AUB aubergine	hsa:9271	PIWIL1; piwi-like 1 (Drosophila) [KO:K02156]	2e-15				AGOL_ARATH	,Argonaute-like protein At2g27880.	3e-35	GO_ID:25307	TAIR|gene:2007110 SPTR:Q9C793 symbol:AT1G69440.1 [GO:0008372 "cellular component unknown" evidence=ND] InterPro:IPR003100 InterPro:IPR003165 Pfam:PF02170 Pfam:PF02171 PROSITE:PS50821 PROSITE:PS50822 EMBL:AC073178 EMBL:AY394564 SPTR:Q9C793	9e-34
Ljwgs_005242.1	4.5.1.20	AUB aubergine	dme:CG6122-PA	CG6122; CG6122 gene product from transcript CG6122-RA [KO:K02156]	4e-12				AGOL_ARATH	,Argonaute-like protein At2g27880.	7e-71	GO_ID:34131	UNIPROT|Q9UKV8 SPTR:Q9UKV8 symbol:I2C2_HUMAN "Eukaryotic translation initiation factor 2C, 2" [GO:0003743 "translation initiation factor activity" evidence=NAS] [GO:0005515 "protein binding" evidence=IPI] [GO:0006412 "protein biosynthesis" evidence=NAS] [GO:0008372 "cellular component unknown" evidence=ND] InterPro:IPR003100 InterPro:IPR003165 Pfam:PF02170 Pfam:PF02171 PROSITE:PS50821 PROSITE:PS5…	1e-53
Ljwgs_005242.1	2.2.2.1	translation initiation factor [GO:0003743]	dme:CG6122-PA	CG6122; CG6122 gene product from transcript CG6122-RA [KO:K02156]	4e-12				AGOL_ARATH	,Argonaute-like protein At2g27880.	7e-71	GO_ID:34131	UNIPROT|Q9UKV8 SPTR:Q9UKV8 symbol:I2C2_HUMAN "Eukaryotic translation initiation factor 2C, 2" [GO:0003743 "translation initiation factor activity" evidence=NAS] [GO:0005515 "protein binding" evidence=IPI] [GO:0006412 "protein biosynthesis" evidence=NAS] [GO:0008372 "cellular component unknown" evidence=ND] InterPro:IPR003100 InterPro:IPR003165 Pfam:PF02170 Pfam:PF02171 PROSITE:PS50821 PROSITE:PS5…	1e-53
Ljwgs_005242.1	3.2.11.49	eIF-4E, EIF4E translation initiation factor eIF-4E [GO:0003743]	dme:CG6122-PA	CG6122; CG6122 gene product from transcript CG6122-RA [KO:K02156]	4e-12				AGOL_ARATH	,Argonaute-like protein At2g27880.	7e-71	GO_ID:34131	UNIPROT|Q9UKV8 SPTR:Q9UKV8 symbol:I2C2_HUMAN "Eukaryotic translation initiation factor 2C, 2" [GO:0003743 "translation initiation factor activity" evidence=NAS] [GO:0005515 "protein binding" evidence=IPI] [GO:0006412 "protein biosynthesis" evidence=NAS] [GO:0008372 "cellular component unknown" evidence=ND] InterPro:IPR003100 InterPro:IPR003165 Pfam:PF02170 Pfam:PF02171 PROSITE:PS50821 PROSITE:PS5…	1e-53
Ljwgs_005244.2	1.5.13.27	HCAC ferredoxin subunit of phenylpropionate dioxygenase [COG:COG2146]	ava:Ava_1303	Rieske (2Fe-2S) region [EC:1.14.13.82] [KO:K03461]	2e-22	slr1747	COG2146	3e-12	PAO_ARATH	2Fe-2S;Chlorophyllcatabolism;Chloroplast;Coiledcoil;Iron;Iron-sulfur;Metal-binding;Oxidoreductase;Plastid;Transitpeptide,Pheophorbide a oxygenase, chloroplast precursor (EC 1.-.-.-) (Pheide a oxygenase) (AtPaO) (Accelerated cell death 1) (Lethal leaf-spot 1 homolog) (Lls1).	1e-12	GO_ID:2844	TAIR|gene:2131405 SPTR:Q93WJ7 symbol:AT4G25650.1 [GO:0009055 "electron carrier activity" evidence=ISS] InterPro:IPR005806 Pfam:PF00355 GO:GO:0009507 EMBL:AF424575 EMBL:AY056168 EMBL:AY344062 SPTR:Q93WJ7	9e-75
Ljwgs_005244.2	1.11.17.1.1	E1.14.12.10A, benA benzoate 1,2-dioxygenase alpha subunit [COG:COG2146]	ava:Ava_1303	Rieske (2Fe-2S) region [EC:1.14.13.82] [KO:K03461]	2e-22	slr1747	COG2146	3e-12	PAO_ARATH	2Fe-2S;Chlorophyllcatabolism;Chloroplast;Coiledcoil;Iron;Iron-sulfur;Metal-binding;Oxidoreductase;Plastid;Transitpeptide,Pheophorbide a oxygenase, chloroplast precursor (EC 1.-.-.-) (Pheide a oxygenase) (AtPaO) (Accelerated cell death 1) (Lethal leaf-spot 1 homolog) (Lls1).	1e-12	GO_ID:2844	TAIR|gene:2131405 SPTR:Q93WJ7 symbol:AT4G25650.1 [GO:0009055 "electron carrier activity" evidence=ISS] InterPro:IPR005806 Pfam:PF00355 GO:GO:0009507 EMBL:AF424575 EMBL:AY056168 EMBL:AY344062 SPTR:Q93WJ7	9e-75
Ljwgs_005244.2	1.11.7.7.1	E1.14.13.82A, vanA vanillate monooxygenase [COG:COG2146]	ava:Ava_1303	Rieske (2Fe-2S) region [EC:1.14.13.82] [KO:K03461]	2e-22	slr1747	COG2146	3e-12	PAO_ARATH	2Fe-2S;Chlorophyllcatabolism;Chloroplast;Coiledcoil;Iron;Iron-sulfur;Metal-binding;Oxidoreductase;Plastid;Transitpeptide,Pheophorbide a oxygenase, chloroplast precursor (EC 1.-.-.-) (Pheide a oxygenase) (AtPaO) (Accelerated cell death 1) (Lethal leaf-spot 1 homolog) (Lls1).	1e-12	GO_ID:2844	TAIR|gene:2131405 SPTR:Q93WJ7 symbol:AT4G25650.1 [GO:0009055 "electron carrier activity" evidence=ISS] InterPro:IPR005806 Pfam:PF00355 GO:GO:0009507 EMBL:AF424575 EMBL:AY056168 EMBL:AY344062 SPTR:Q93WJ7	9e-75
Ljwgs_005244.2	1.2.7.4.2	E1.7.1.4S, nirD nitrite reductase (NAD(P)H) small subunit [COG:COG2146]	ava:Ava_1303	Rieske (2Fe-2S) region [EC:1.14.13.82] [KO:K03461]	2e-22	slr1747	COG2146	3e-12	PAO_ARATH	2Fe-2S;Chlorophyllcatabolism;Chloroplast;Coiledcoil;Iron;Iron-sulfur;Metal-binding;Oxidoreductase;Plastid;Transitpeptide,Pheophorbide a oxygenase, chloroplast precursor (EC 1.-.-.-) (Pheide a oxygenase) (AtPaO) (Accelerated cell death 1) (Lethal leaf-spot 1 homolog) (Lls1).	1e-12	GO_ID:2844	TAIR|gene:2131405 SPTR:Q93WJ7 symbol:AT4G25650.1 [GO:0009055 "electron carrier activity" evidence=ISS] InterPro:IPR005806 Pfam:PF00355 GO:GO:0009507 EMBL:AF424575 EMBL:AY056168 EMBL:AY344062 SPTR:Q93WJ7	9e-75
Ljwgs_005244.2	1.11.16.4.1	E1.14.12.10A, benA benzoate 1,2-dioxygenase alpha subunit [COG:COG2146]	ava:Ava_1303	Rieske (2Fe-2S) region [EC:1.14.13.82] [KO:K03461]	2e-22	slr1747	COG2146	3e-12	PAO_ARATH	2Fe-2S;Chlorophyllcatabolism;Chloroplast;Coiledcoil;Iron;Iron-sulfur;Metal-binding;Oxidoreductase;Plastid;Transitpeptide,Pheophorbide a oxygenase, chloroplast precursor (EC 1.-.-.-) (Pheide a oxygenase) (AtPaO) (Accelerated cell death 1) (Lethal leaf-spot 1 homolog) (Lls1).	1e-12	GO_ID:2844	TAIR|gene:2131405 SPTR:Q93WJ7 symbol:AT4G25650.1 [GO:0009055 "electron carrier activity" evidence=ISS] InterPro:IPR005806 Pfam:PF00355 GO:GO:0009507 EMBL:AF424575 EMBL:AY056168 EMBL:AY344062 SPTR:Q93WJ7	9e-75
Ljwgs_005278.1	3.1.3.41	TC.KEF monovalent cation:H+ antiporter-2, CPA2 family [COG:COG0475 COG1226] [TC:2.A.37]	xac:XAC4080	kefC; glutathione-regulated potassium-efflux system protein [KO:K03455]	3e-09	YJL094c_1	COG0475	5e-45	KHA1_YEAST	Antiport;Completeproteome;Iontransport;Membrane;Potassium;Potassiumtransport;Transmembrane;Transport,K(+)/H(+) antiporter 1.	1e-44	GO_ID:51292	TAIR|gene:2128483 SPTR:Q9SUQ7 symbol:AT4G23700.1 [GO:0005451 "monovalent cation:proton antiporter activity" evidence=NAS] [GO:0006812 "cation transport" evidence=IC] InterPro:IPR006153 Pfam:PF00999 EMBL:AL161559 EMBL:AL035394 EMBL:AY926473 PIR:T05602 SPTR:Q9SUQ7	0
Ljwgs_007333.1	99.1.4.2023	GO_ID:40502										GO_ID:40502	TAIR|gene:2011205 SPTR:Q9LMC8 symbol:AT1G18990.1 [GO:0000004 "biological process unknown" evidence=ND] Pfam:PF04576 EMBL:AC068602 EMBL:BT002932 InterPro:IPR007656 SPTR:Q9LMC8	5e-71
Ljwgs_007455.2	1.1.4.8	E3.2.1.15 polygalacturonase [EC:3.2.1.15] [GO:0004650]	ath:At3g07850	F17A17.19; exopolygalacturonase / galacturan 1,4-alpha-galacturonidase / pectinase [EC:3.2.1.67] [KO:K01213]	6e-81				PGLR_MEDSA	Cellwall;Glycoprotein;Glycosidase;Hydrolase;Repeat;Signal,Polygalacturonase precursor (EC 3.2.1.15) (PG) (Pectinase).	5e-123	GO_ID:45830	TAIR|gene:2077401 SPTR:Q9SFD2 symbol:AT3G07820.1 [GO:0004650 "polygalacturonase activity" evidence=ISS] [GO:0005975 "carbohydrate metabolism" evidence=ISS] InterPro:IPR000408 InterPro:IPR000743 PROSITE:PS00626 InterPro:IPR006626 Pfam:PF00295 SMART:SM00710 PROSITE:PS00502 EMBL:AC013483 EMBL:AY065239 EMBL:AY096534 EMBL:AY087578 SPTR:Q9SFD2	1e-89
Ljwgs_007455.2	1.1.8.31	E3.2.1.67 galacturan 1,4-alpha-galacturonidase [EC:3.2.1.67]	ath:At3g07850	F17A17.19; exopolygalacturonase / galacturan 1,4-alpha-galacturonidase / pectinase [EC:3.2.1.67] [KO:K01213]	6e-81				PGLR_MEDSA	Cellwall;Glycoprotein;Glycosidase;Hydrolase;Repeat;Signal,Polygalacturonase precursor (EC 3.2.1.15) (PG) (Pectinase).	5e-123	GO_ID:45830	TAIR|gene:2077401 SPTR:Q9SFD2 symbol:AT3G07820.1 [GO:0004650 "polygalacturonase activity" evidence=ISS] [GO:0005975 "carbohydrate metabolism" evidence=ISS] InterPro:IPR000408 InterPro:IPR000743 PROSITE:PS00626 InterPro:IPR006626 Pfam:PF00295 SMART:SM00710 PROSITE:PS00502 EMBL:AC013483 EMBL:AY065239 EMBL:AY096534 EMBL:AY087578 SPTR:Q9SFD2	1e-89
Ljwgs_007455.2	1.1.8.30	E3.2.1.15 polygalacturonase [EC:3.2.1.15] [GO:0004650]	ath:At3g07850	F17A17.19; exopolygalacturonase / galacturan 1,4-alpha-galacturonidase / pectinase [EC:3.2.1.67] [KO:K01213]	6e-81				PGLR_MEDSA	Cellwall;Glycoprotein;Glycosidase;Hydrolase;Repeat;Signal,Polygalacturonase precursor (EC 3.2.1.15) (PG) (Pectinase).	5e-123	GO_ID:45830	TAIR|gene:2077401 SPTR:Q9SFD2 symbol:AT3G07820.1 [GO:0004650 "polygalacturonase activity" evidence=ISS] [GO:0005975 "carbohydrate metabolism" evidence=ISS] InterPro:IPR000408 InterPro:IPR000743 PROSITE:PS00626 InterPro:IPR006626 Pfam:PF00295 SMART:SM00710 PROSITE:PS00502 EMBL:AC013483 EMBL:AY065239 EMBL:AY096534 EMBL:AY087578 SPTR:Q9SFD2	1e-89
Ljwgs_008071.1	1.1.4.8	E3.2.1.15 polygalacturonase [EC:3.2.1.15] [GO:0004650]	ath:At3g07850	F17A17.19; exopolygalacturonase / galacturan 1,4-alpha-galacturonidase / pectinase [EC:3.2.1.67] [KO:K01213]	7e-93				PGLR_MEDSA	Cellwall;Glycoprotein;Glycosidase;Hydrolase;Repeat;Signal,Polygalacturonase precursor (EC 3.2.1.15) (PG) (Pectinase).	6e-145	GO_ID:45830	TAIR|gene:2077401 SPTR:Q9SFD2 symbol:AT3G07820.1 [GO:0004650 "polygalacturonase activity" evidence=ISS] [GO:0005975 "carbohydrate metabolism" evidence=ISS] InterPro:IPR000408 InterPro:IPR000743 PROSITE:PS00626 InterPro:IPR006626 Pfam:PF00295 SMART:SM00710 PROSITE:PS00502 EMBL:AC013483 EMBL:AY065239 EMBL:AY096534 EMBL:AY087578 SPTR:Q9SFD2	4e-107
Ljwgs_008071.1	1.1.8.31	E3.2.1.67 galacturan 1,4-alpha-galacturonidase [EC:3.2.1.67]	ath:At3g07850	F17A17.19; exopolygalacturonase / galacturan 1,4-alpha-galacturonidase / pectinase [EC:3.2.1.67] [KO:K01213]	7e-93				PGLR_MEDSA	Cellwall;Glycoprotein;Glycosidase;Hydrolase;Repeat;Signal,Polygalacturonase precursor (EC 3.2.1.15) (PG) (Pectinase).	6e-145	GO_ID:45830	TAIR|gene:2077401 SPTR:Q9SFD2 symbol:AT3G07820.1 [GO:0004650 "polygalacturonase activity" evidence=ISS] [GO:0005975 "carbohydrate metabolism" evidence=ISS] InterPro:IPR000408 InterPro:IPR000743 PROSITE:PS00626 InterPro:IPR006626 Pfam:PF00295 SMART:SM00710 PROSITE:PS00502 EMBL:AC013483 EMBL:AY065239 EMBL:AY096534 EMBL:AY087578 SPTR:Q9SFD2	4e-107
Ljwgs_008071.1	1.1.8.30	E3.2.1.15 polygalacturonase [EC:3.2.1.15] [GO:0004650]	ath:At3g07850	F17A17.19; exopolygalacturonase / galacturan 1,4-alpha-galacturonidase / pectinase [EC:3.2.1.67] [KO:K01213]	7e-93				PGLR_MEDSA	Cellwall;Glycoprotein;Glycosidase;Hydrolase;Repeat;Signal,Polygalacturonase precursor (EC 3.2.1.15) (PG) (Pectinase).	6e-145	GO_ID:45830	TAIR|gene:2077401 SPTR:Q9SFD2 symbol:AT3G07820.1 [GO:0004650 "polygalacturonase activity" evidence=ISS] [GO:0005975 "carbohydrate metabolism" evidence=ISS] InterPro:IPR000408 InterPro:IPR000743 PROSITE:PS00626 InterPro:IPR006626 Pfam:PF00295 SMART:SM00710 PROSITE:PS00502 EMBL:AC013483 EMBL:AY065239 EMBL:AY096534 EMBL:AY087578 SPTR:Q9SFD2	4e-107
Ljwgs_008081.2	99.1.4.6705	GO_ID:1695										GO_ID:1695	TAIR|gene:2140204 SPTR:Q9SY06 symbol:AT4G02810.1 [GO:0005554 "molecular function unknown" evidence=ND] [GO:0000004 "biological process unknown" evidence=ND] [GO:0008372 "cellular component unknown" evidence=ND] EMBL:AL161495 EMBL:AC004044 PIR:G85035 SPTR:Q9SY06	2e-15
Ljwgs_008461.1	99.1.4.443	GO_ID:54000										GO_ID:54000	TAIR|gene:2100503 SPTR:Q9FT53 symbol:AT3G52290.1 [GO:0000004 "biological process unknown" evidence=ND] [GO:0008372 "cellular component unknown" evidence=ND] [GO:0005516 "calmodulin binding" evidence=ISS] Pfam:PF00612 InterPro:IPR000048 SMART:SM00015 PROSITE:PS50096 EMBL:AL132972 EMBL:BT002936 EMBL:BT005639 PIR:T46099 SPTR:Q9FT53	2e-59
Ljwgs_008869.4	3.2.2.4.4	PPP5C, PP5 protein phosphatase 5	ago:AAR083C	AAR083Cp; protein phosphatase 5 [EC:3.1.3.16] [KO:K04460]	2e-11	YGR123c_1	COG0457	1e-10	DNJC7_MOUSE	Chaperone;Repeat;TPRrepeat,DnaJ homolog subfamily C member 7 (Tetratricopeptide repeat protein 2) (TPR repeat protein 2) (MDj11).	7e-18	GO_ID:11278	TAIR|gene:2171859 SPTR:Q9FJQ0 symbol:AT5G65160.1 [GO:0000004 "biological process unknown" evidence=ND] [GO:0005554 "molecular function unknown" evidence=ND] [GO:0008372 "cellular component unknown" evidence=ND] InterPro:IPR011990 InterPro:IPR001440 Pfam:PF00515 SMART:SM00028 PROSITE:PS50005 PROSITE:PS50293 HSSP:P31948 GO:GO:0005488 EMBL:AB013395 EMBL:BT015361 EMBL:BT015891 SPTR:Q9FJQ0	2e-53
Ljwgs_008869.4	1.2.7.74.7	NRFG formate-dependent nitrite reductase complex NrfG subunit [COG:COG0457]	ago:AAR083C	AAR083Cp; protein phosphatase 5 [EC:3.1.3.16] [KO:K04460]	2e-11	YGR123c_1	COG0457	1e-10	DNJC7_MOUSE	Chaperone;Repeat;TPRrepeat,DnaJ homolog subfamily C member 7 (Tetratricopeptide repeat protein 2) (TPR repeat protein 2) (MDj11).	7e-18	GO_ID:11278	TAIR|gene:2171859 SPTR:Q9FJQ0 symbol:AT5G65160.1 [GO:0000004 "biological process unknown" evidence=ND] [GO:0005554 "molecular function unknown" evidence=ND] [GO:0008372 "cellular component unknown" evidence=ND] InterPro:IPR011990 InterPro:IPR001440 Pfam:PF00515 SMART:SM00028 PROSITE:PS50005 PROSITE:PS50293 HSSP:P31948 GO:GO:0005488 EMBL:AB013395 EMBL:BT015361 EMBL:BT015891 SPTR:Q9FJQ0	2e-53
Ljwgs_008869.4	1.2.7.46	CCMH cytochrome c-type biogenesis protein CcmH [COG:COG0457 COG3088]	ago:AAR083C	AAR083Cp; protein phosphatase 5 [EC:3.1.3.16] [KO:K04460]	2e-11	YGR123c_1	COG0457	1e-10	DNJC7_MOUSE	Chaperone;Repeat;TPRrepeat,DnaJ homolog subfamily C member 7 (Tetratricopeptide repeat protein 2) (TPR repeat protein 2) (MDj11).	7e-18	GO_ID:11278	TAIR|gene:2171859 SPTR:Q9FJQ0 symbol:AT5G65160.1 [GO:0000004 "biological process unknown" evidence=ND] [GO:0005554 "molecular function unknown" evidence=ND] [GO:0008372 "cellular component unknown" evidence=ND] InterPro:IPR011990 InterPro:IPR001440 Pfam:PF00515 SMART:SM00028 PROSITE:PS50005 PROSITE:PS50293 HSSP:P31948 GO:GO:0005488 EMBL:AB013395 EMBL:BT015361 EMBL:BT015891 SPTR:Q9FJQ0	2e-53
Ljwgs_009559.1	99.2	Unclassified without homolog
Ljwgs_009664.1	3.1.2.1.1	MFS.SP sugar porter, SP family	ftu:FTT1474c	galP1; galactose-proton symporter, major facilitator superfamily (MFS) transport protein [KO:K03444]	8e-46	BS_ywtG	COG0477	5e-50	STP1_ARATH	Membrane;Sugartransport;Symport;Transmembrane;Transport,Glucose transporter (Sugar carrier).	2e-145	GO_ID:1508	TAIR|gene:2151073 SPTR:O81501 symbol:AT5G26340.1 [GO:0015144 "carbohydrate transporter activity" evidence=ISS] [GO:0005351 "sugar porter activity" evidence=ISS] [GO:0016020 "membrane" evidence=ISS] Interpro:IPR005829 InterPro:IPR007114 InterPro:IPR005828 InterPro:IPR003663 Pfam:PF00083 GO:GO:0016020 PRINTS:PR00171 PROSITE:PS50850 PROSITE:PS00216 TIGRFAMs:TIGR00879 EMBL:AF077407 EMBL:AY052692 EMBL…	0
Ljwgs_009684.1	2.4.3.94	SBCC exonuclease SbcC [COG:COG0419]	tko:TK2211	DNA double-strand break repair ATPase Rad50 homolog [KO:K03546]	8e-14	aq_1006	COG0419	1e-12	MYS2_DICDI	3D-structure;Actin-binding;ATP-binding;Calmodulin-binding;Coiledcoil;Methylation;Motorprotein;Myosin;Nucleotide-binding;Phosphorylation,Myosin II heavy chain, non muscle.	6e-17	GO_ID:1362	TAIR|gene:2201960 SPTR:Q9FWW5 symbol:AT1G12150.1 [GO:0000004 "biological process unknown" evidence=ND] HSSP:P04268 EMBL:AC022522 PIR:E86256 InterPro:IPR008545 Pfam:PF05701 SPTR:Q9FWW5	4e-114
Ljwgs_009966.2	1.9.4.15	E2.7.1.- [EC:2.7.1.-] [COG:COG0515 COG1493]	lma:LmjF07.0900	serine/threonine kinase, putative [EC:2.7.1.-] [KO:K07198]	9e-75	YDR477w_1	COG0515	8e-63	CPK15_ARATH	ATP-binding;Kinase;Nucleotide-binding;Serine/threonine-proteinkinase;Transferase,CBL-interacting serine/threonine-protein kinase 15 (EC 2.7.1.37) (Serine/threonine-protein kinase ATPK10) (SOS2-like protein kinase PKS3) (SOS-interacting protein 2) (SNF1-related kinase 3.1).	4e-124	GO_ID:50240	TAIR|gene:3441707 SPTR:Q9FJ54 symbol:AT5G45820.1 [GO:0016301 "kinase activity" evidence=ISS] InterPro:IPR000719 InterPro:IPR002290 InterPro:IPR008271 Pfam:PF00069 Prosite:PS00108 InterPro:IPR004041 Prosite:PS00107 Pfam:PF03822 ProDom:PD000001 PROSITE:PS50011 SMART:SM00220 HSSP:P49137 PROSITE:PS50816 EMBL:AB016870 EMBL:AY035225 EMBL:AK221510 SPTR:Q9FJ54	2e-153
Ljwgs_009966.2	1.1.17.19	E2.7.1.- [EC:2.7.1.-] [COG:COG0515 COG1493]	lma:LmjF07.0900	serine/threonine kinase, putative [EC:2.7.1.-] [KO:K07198]	9e-75	YDR477w_1	COG0515	8e-63	CPK15_ARATH	ATP-binding;Kinase;Nucleotide-binding;Serine/threonine-proteinkinase;Transferase,CBL-interacting serine/threonine-protein kinase 15 (EC 2.7.1.37) (Serine/threonine-protein kinase ATPK10) (SOS2-like protein kinase PKS3) (SOS-interacting protein 2) (SNF1-related kinase 3.1).	4e-124	GO_ID:50240	TAIR|gene:3441707 SPTR:Q9FJ54 symbol:AT5G45820.1 [GO:0016301 "kinase activity" evidence=ISS] InterPro:IPR000719 InterPro:IPR002290 InterPro:IPR008271 Pfam:PF00069 Prosite:PS00108 InterPro:IPR004041 Prosite:PS00107 Pfam:PF03822 ProDom:PD000001 PROSITE:PS50011 SMART:SM00220 HSSP:P49137 PROSITE:PS50816 EMBL:AB016870 EMBL:AY035225 EMBL:AK221510 SPTR:Q9FJ54	2e-153
Ljwgs_009966.2	3.2.12.25	PRKAA, AMPK 5-AMP-activated protein kinase, catalytic alpha subunit [EC:2.7.1.-]	lma:LmjF07.0900	serine/threonine kinase, putative [EC:2.7.1.-] [KO:K07198]	9e-75	YDR477w_1	COG0515	8e-63	CPK15_ARATH	ATP-binding;Kinase;Nucleotide-binding;Serine/threonine-proteinkinase;Transferase,CBL-interacting serine/threonine-protein kinase 15 (EC 2.7.1.37) (Serine/threonine-protein kinase ATPK10) (SOS2-like protein kinase PKS3) (SOS-interacting protein 2) (SNF1-related kinase 3.1).	4e-124	GO_ID:50240	TAIR|gene:3441707 SPTR:Q9FJ54 symbol:AT5G45820.1 [GO:0016301 "kinase activity" evidence=ISS] InterPro:IPR000719 InterPro:IPR002290 InterPro:IPR008271 Pfam:PF00069 Prosite:PS00108 InterPro:IPR004041 Prosite:PS00107 Pfam:PF03822 ProDom:PD000001 PROSITE:PS50011 SMART:SM00220 HSSP:P49137 PROSITE:PS50816 EMBL:AB016870 EMBL:AY035225 EMBL:AK221510 SPTR:Q9FJ54	2e-153
Ljwgs_009966.2	3.2.11.36	PRKAA, AMPK 5-AMP-activated protein kinase, catalytic alpha subunit [EC:2.7.1.-]	lma:LmjF07.0900	serine/threonine kinase, putative [EC:2.7.1.-] [KO:K07198]	9e-75	YDR477w_1	COG0515	8e-63	CPK15_ARATH	ATP-binding;Kinase;Nucleotide-binding;Serine/threonine-proteinkinase;Transferase,CBL-interacting serine/threonine-protein kinase 15 (EC 2.7.1.37) (Serine/threonine-protein kinase ATPK10) (SOS2-like protein kinase PKS3) (SOS-interacting protein 2) (SNF1-related kinase 3.1).	4e-124	GO_ID:50240	TAIR|gene:3441707 SPTR:Q9FJ54 symbol:AT5G45820.1 [GO:0016301 "kinase activity" evidence=ISS] InterPro:IPR000719 InterPro:IPR002290 InterPro:IPR008271 Pfam:PF00069 Prosite:PS00108 InterPro:IPR004041 Prosite:PS00107 Pfam:PF03822 ProDom:PD000001 PROSITE:PS50011 SMART:SM00220 HSSP:P49137 PROSITE:PS50816 EMBL:AB016870 EMBL:AY035225 EMBL:AK221510 SPTR:Q9FJ54	2e-153
Ljwgs_009966.2	1.7.8.19	WAAY, rfaY lipopolysaccharide core biosynthesis protein RFAY [EC:2.7.-.-] [COG:COG0515]	lma:LmjF07.0900	serine/threonine kinase, putative [EC:2.7.1.-] [KO:K07198]	9e-75	YDR477w_1	COG0515	8e-63	CPK15_ARATH	ATP-binding;Kinase;Nucleotide-binding;Serine/threonine-proteinkinase;Transferase,CBL-interacting serine/threonine-protein kinase 15 (EC 2.7.1.37) (Serine/threonine-protein kinase ATPK10) (SOS2-like protein kinase PKS3) (SOS-interacting protein 2) (SNF1-related kinase 3.1).	4e-124	GO_ID:50240	TAIR|gene:3441707 SPTR:Q9FJ54 symbol:AT5G45820.1 [GO:0016301 "kinase activity" evidence=ISS] InterPro:IPR000719 InterPro:IPR002290 InterPro:IPR008271 Pfam:PF00069 Prosite:PS00108 InterPro:IPR004041 Prosite:PS00107 Pfam:PF03822 ProDom:PD000001 PROSITE:PS50011 SMART:SM00220 HSSP:P49137 PROSITE:PS50816 EMBL:AB016870 EMBL:AY035225 EMBL:AK221510 SPTR:Q9FJ54	2e-153
Ljwgs_009966.2	3.3.10.117	BMPR1 bone morphogenetic protein receptor, type I [EC:2.7.1.37]	lma:LmjF07.0900	serine/threonine kinase, putative [EC:2.7.1.-] [KO:K07198]	9e-75	YDR477w_1	COG0515	8e-63	CPK15_ARATH	ATP-binding;Kinase;Nucleotide-binding;Serine/threonine-proteinkinase;Transferase,CBL-interacting serine/threonine-protein kinase 15 (EC 2.7.1.37) (Serine/threonine-protein kinase ATPK10) (SOS2-like protein kinase PKS3) (SOS-interacting protein 2) (SNF1-related kinase 3.1).	4e-124	GO_ID:50240	TAIR|gene:3441707 SPTR:Q9FJ54 symbol:AT5G45820.1 [GO:0016301 "kinase activity" evidence=ISS] InterPro:IPR000719 InterPro:IPR002290 InterPro:IPR008271 Pfam:PF00069 Prosite:PS00108 InterPro:IPR004041 Prosite:PS00107 Pfam:PF03822 ProDom:PD000001 PROSITE:PS50011 SMART:SM00220 HSSP:P49137 PROSITE:PS50816 EMBL:AB016870 EMBL:AY035225 EMBL:AK221510 SPTR:Q9FJ54	2e-153
Ljwgs_009966.2	1.11.16.8	E2.7.1.- [EC:2.7.1.-] [COG:COG0515 COG1493]	lma:LmjF07.0900	serine/threonine kinase, putative [EC:2.7.1.-] [KO:K07198]	9e-75	YDR477w_1	COG0515	8e-63	CPK15_ARATH	ATP-binding;Kinase;Nucleotide-binding;Serine/threonine-proteinkinase;Transferase,CBL-interacting serine/threonine-protein kinase 15 (EC 2.7.1.37) (Serine/threonine-protein kinase ATPK10) (SOS2-like protein kinase PKS3) (SOS-interacting protein 2) (SNF1-related kinase 3.1).	4e-124	GO_ID:50240	TAIR|gene:3441707 SPTR:Q9FJ54 symbol:AT5G45820.1 [GO:0016301 "kinase activity" evidence=ISS] InterPro:IPR000719 InterPro:IPR002290 InterPro:IPR008271 Pfam:PF00069 Prosite:PS00108 InterPro:IPR004041 Prosite:PS00107 Pfam:PF03822 ProDom:PD000001 PROSITE:PS50011 SMART:SM00220 HSSP:P49137 PROSITE:PS50816 EMBL:AB016870 EMBL:AY035225 EMBL:AK221510 SPTR:Q9FJ54	2e-153
Ljwgs_009966.2	4.2.4	Cell cycle [CLASS:04110] [PATH:hsa04110] [COG:COG0515]	lma:LmjF07.0900	serine/threonine kinase, putative [EC:2.7.1.-] [KO:K07198]	9e-75	YDR477w_1	COG0515	8e-63	CPK15_ARATH	ATP-binding;Kinase;Nucleotide-binding;Serine/threonine-proteinkinase;Transferase,CBL-interacting serine/threonine-protein kinase 15 (EC 2.7.1.37) (Serine/threonine-protein kinase ATPK10) (SOS2-like protein kinase PKS3) (SOS-interacting protein 2) (SNF1-related kinase 3.1).	4e-124	GO_ID:50240	TAIR|gene:3441707 SPTR:Q9FJ54 symbol:AT5G45820.1 [GO:0016301 "kinase activity" evidence=ISS] InterPro:IPR000719 InterPro:IPR002290 InterPro:IPR008271 Pfam:PF00069 Prosite:PS00108 InterPro:IPR004041 Prosite:PS00107 Pfam:PF03822 ProDom:PD000001 PROSITE:PS50011 SMART:SM00220 HSSP:P49137 PROSITE:PS50816 EMBL:AB016870 EMBL:AY035225 EMBL:AK221510 SPTR:Q9FJ54	2e-153
Ljwgs_009966.2	3.2.2.1	Protein kinase [EC:2.7.1.37]	lma:LmjF07.0900	serine/threonine kinase, putative [EC:2.7.1.-] [KO:K07198]	9e-75	YDR477w_1	COG0515	8e-63	CPK15_ARATH	ATP-binding;Kinase;Nucleotide-binding;Serine/threonine-proteinkinase;Transferase,CBL-interacting serine/threonine-protein kinase 15 (EC 2.7.1.37) (Serine/threonine-protein kinase ATPK10) (SOS2-like protein kinase PKS3) (SOS-interacting protein 2) (SNF1-related kinase 3.1).	4e-124	GO_ID:50240	TAIR|gene:3441707 SPTR:Q9FJ54 symbol:AT5G45820.1 [GO:0016301 "kinase activity" evidence=ISS] InterPro:IPR000719 InterPro:IPR002290 InterPro:IPR008271 Pfam:PF00069 Prosite:PS00108 InterPro:IPR004041 Prosite:PS00107 Pfam:PF03822 ProDom:PD000001 PROSITE:PS50011 SMART:SM00220 HSSP:P49137 PROSITE:PS50816 EMBL:AB016870 EMBL:AY035225 EMBL:AK221510 SPTR:Q9FJ54	2e-153
Ljwgs_009971.2.1	3.2.11.27	RHOQ, TC10 ras homolog gene family, member Q [GO:0003924]							DRP1B_ARATH	GTP-binding;Hydrolase;Microtubule;Motorprotein;Nucleotide-binding,Dynamin-related protein 1B (Dynamin-like protein B).	8e-15	GO_ID:37474	TAIR|gene:3699258 SPTR:Q9FNX5 symbol:ADL4 [GO:0008372 "cellular component unknown" evidence=ND] [GO:0016192 "vesicle-mediated transport" evidence=ISS] [GO:0003924 "GTPase activity" evidence=ISS] [GO:0005525 "GTP binding" evidence=ISS] InterPro:IPR001401 Pfam:PF00350 InterPro:IPR003130 InterPro:IPR000375 Pfam:PF01031 Pfam:PF02212 PRINTS:PR00195 PROSITE:PS00410 SMART:SM00053 SMART:SM00302 EMBL:AL13…	1e-11
Ljwgs_009971.2.1	4.3.3.30	RAS Ras superfamily, small GTP binding protein Ras [GO:0003924]							DRP1B_ARATH	GTP-binding;Hydrolase;Microtubule;Motorprotein;Nucleotide-binding,Dynamin-related protein 1B (Dynamin-like protein B).	8e-15	GO_ID:37474	TAIR|gene:3699258 SPTR:Q9FNX5 symbol:ADL4 [GO:0008372 "cellular component unknown" evidence=ND] [GO:0016192 "vesicle-mediated transport" evidence=ISS] [GO:0003924 "GTPase activity" evidence=ISS] [GO:0005525 "GTP binding" evidence=ISS] InterPro:IPR001401 Pfam:PF00350 InterPro:IPR003130 InterPro:IPR000375 Pfam:PF01031 Pfam:PF02212 PRINTS:PR00195 PROSITE:PS00410 SMART:SM00053 SMART:SM00302 EMBL:AL13…	1e-11
Ljwgs_009971.2.1	3.2.11.52	RHEB GTP-binding protein Rheb [GO:0003924]							DRP1B_ARATH	GTP-binding;Hydrolase;Microtubule;Motorprotein;Nucleotide-binding,Dynamin-related protein 1B (Dynamin-like protein B).	8e-15	GO_ID:37474	TAIR|gene:3699258 SPTR:Q9FNX5 symbol:ADL4 [GO:0008372 "cellular component unknown" evidence=ND] [GO:0016192 "vesicle-mediated transport" evidence=ISS] [GO:0003924 "GTPase activity" evidence=ISS] [GO:0005525 "GTP binding" evidence=ISS] InterPro:IPR001401 Pfam:PF00350 InterPro:IPR003130 InterPro:IPR000375 Pfam:PF01031 Pfam:PF02212 PRINTS:PR00195 PROSITE:PS00410 SMART:SM00053 SMART:SM00302 EMBL:AL13…	1e-11
Ljwgs_009971.2.1	4.3.1.67	RAS Ras superfamily, small GTP binding protein Ras [GO:0003924]							DRP1B_ARATH	GTP-binding;Hydrolase;Microtubule;Motorprotein;Nucleotide-binding,Dynamin-related protein 1B (Dynamin-like protein B).	8e-15	GO_ID:37474	TAIR|gene:3699258 SPTR:Q9FNX5 symbol:ADL4 [GO:0008372 "cellular component unknown" evidence=ND] [GO:0016192 "vesicle-mediated transport" evidence=ISS] [GO:0003924 "GTPase activity" evidence=ISS] [GO:0005525 "GTP binding" evidence=ISS] InterPro:IPR001401 Pfam:PF00350 InterPro:IPR003130 InterPro:IPR000375 Pfam:PF01031 Pfam:PF02212 PRINTS:PR00195 PROSITE:PS00410 SMART:SM00053 SMART:SM00302 EMBL:AL13…	1e-11
Ljwgs_009971.2.1	3.2.13.32	RAS Ras superfamily, small GTP binding protein Ras [GO:0003924]							DRP1B_ARATH	GTP-binding;Hydrolase;Microtubule;Motorprotein;Nucleotide-binding,Dynamin-related protein 1B (Dynamin-like protein B).	8e-15	GO_ID:37474	TAIR|gene:3699258 SPTR:Q9FNX5 symbol:ADL4 [GO:0008372 "cellular component unknown" evidence=ND] [GO:0016192 "vesicle-mediated transport" evidence=ISS] [GO:0003924 "GTPase activity" evidence=ISS] [GO:0005525 "GTP binding" evidence=ISS] InterPro:IPR001401 Pfam:PF00350 InterPro:IPR003130 InterPro:IPR000375 Pfam:PF01031 Pfam:PF02212 PRINTS:PR00195 PROSITE:PS00410 SMART:SM00053 SMART:SM00302 EMBL:AL13…	1e-11
Ljwgs_009971.2.1	3.2.11.57	RAS Ras superfamily, small GTP binding protein Ras [GO:0003924]							DRP1B_ARATH	GTP-binding;Hydrolase;Microtubule;Motorprotein;Nucleotide-binding,Dynamin-related protein 1B (Dynamin-like protein B).	8e-15	GO_ID:37474	TAIR|gene:3699258 SPTR:Q9FNX5 symbol:ADL4 [GO:0008372 "cellular component unknown" evidence=ND] [GO:0016192 "vesicle-mediated transport" evidence=ISS] [GO:0003924 "GTPase activity" evidence=ISS] [GO:0005525 "GTP binding" evidence=ISS] InterPro:IPR001401 Pfam:PF00350 InterPro:IPR003130 InterPro:IPR000375 Pfam:PF01031 Pfam:PF02212 PRINTS:PR00195 PROSITE:PS00410 SMART:SM00053 SMART:SM00302 EMBL:AL13…	1e-11
Ljwgs_009971.2.1	4.5.2.22	RAS Ras superfamily, small GTP binding protein Ras [GO:0003924]							DRP1B_ARATH	GTP-binding;Hydrolase;Microtubule;Motorprotein;Nucleotide-binding,Dynamin-related protein 1B (Dynamin-like protein B).	8e-15	GO_ID:37474	TAIR|gene:3699258 SPTR:Q9FNX5 symbol:ADL4 [GO:0008372 "cellular component unknown" evidence=ND] [GO:0016192 "vesicle-mediated transport" evidence=ISS] [GO:0003924 "GTPase activity" evidence=ISS] [GO:0005525 "GTP binding" evidence=ISS] InterPro:IPR001401 Pfam:PF00350 InterPro:IPR003130 InterPro:IPR000375 Pfam:PF01031 Pfam:PF02212 PRINTS:PR00195 PROSITE:PS00410 SMART:SM00053 SMART:SM00302 EMBL:AL13…	1e-11
Ljwgs_009971.2.1	3.2.14.13	RAS Ras superfamily, small GTP binding protein Ras [GO:0003924]							DRP1B_ARATH	GTP-binding;Hydrolase;Microtubule;Motorprotein;Nucleotide-binding,Dynamin-related protein 1B (Dynamin-like protein B).	8e-15	GO_ID:37474	TAIR|gene:3699258 SPTR:Q9FNX5 symbol:ADL4 [GO:0008372 "cellular component unknown" evidence=ND] [GO:0016192 "vesicle-mediated transport" evidence=ISS] [GO:0003924 "GTPase activity" evidence=ISS] [GO:0005525 "GTP binding" evidence=ISS] InterPro:IPR001401 Pfam:PF00350 InterPro:IPR003130 InterPro:IPR000375 Pfam:PF01031 Pfam:PF02212 PRINTS:PR00195 PROSITE:PS00410 SMART:SM00053 SMART:SM00302 EMBL:AL13…	1e-11
Ljwgs_009971.2.1	4.1.3.24	RAS Ras superfamily, small GTP binding protein Ras [GO:0003924]							DRP1B_ARATH	GTP-binding;Hydrolase;Microtubule;Motorprotein;Nucleotide-binding,Dynamin-related protein 1B (Dynamin-like protein B).	8e-15	GO_ID:37474	TAIR|gene:3699258 SPTR:Q9FNX5 symbol:ADL4 [GO:0008372 "cellular component unknown" evidence=ND] [GO:0016192 "vesicle-mediated transport" evidence=ISS] [GO:0003924 "GTPase activity" evidence=ISS] [GO:0005525 "GTP binding" evidence=ISS] InterPro:IPR001401 Pfam:PF00350 InterPro:IPR003130 InterPro:IPR000375 Pfam:PF01031 Pfam:PF02212 PRINTS:PR00195 PROSITE:PS00410 SMART:SM00053 SMART:SM00302 EMBL:AL13…	1e-11
Ljwgs_009971.2.1	4.3.4.11	RAS Ras superfamily, small GTP binding protein Ras [GO:0003924]							DRP1B_ARATH	GTP-binding;Hydrolase;Microtubule;Motorprotein;Nucleotide-binding,Dynamin-related protein 1B (Dynamin-like protein B).	8e-15	GO_ID:37474	TAIR|gene:3699258 SPTR:Q9FNX5 symbol:ADL4 [GO:0008372 "cellular component unknown" evidence=ND] [GO:0016192 "vesicle-mediated transport" evidence=ISS] [GO:0003924 "GTPase activity" evidence=ISS] [GO:0005525 "GTP binding" evidence=ISS] InterPro:IPR001401 Pfam:PF00350 InterPro:IPR003130 InterPro:IPR000375 Pfam:PF01031 Pfam:PF02212 PRINTS:PR00195 PROSITE:PS00410 SMART:SM00053 SMART:SM00302 EMBL:AL13…	1e-11
Ljwgs_009971.2.1	3.2.2.17	RAS Ras superfamily, small GTP binding protein Ras [GO:0003924]							DRP1B_ARATH	GTP-binding;Hydrolase;Microtubule;Motorprotein;Nucleotide-binding,Dynamin-related protein 1B (Dynamin-like protein B).	8e-15	GO_ID:37474	TAIR|gene:3699258 SPTR:Q9FNX5 symbol:ADL4 [GO:0008372 "cellular component unknown" evidence=ND] [GO:0016192 "vesicle-mediated transport" evidence=ISS] [GO:0003924 "GTPase activity" evidence=ISS] [GO:0005525 "GTP binding" evidence=ISS] InterPro:IPR001401 Pfam:PF00350 InterPro:IPR003130 InterPro:IPR000375 Pfam:PF01031 Pfam:PF02212 PRINTS:PR00195 PROSITE:PS00410 SMART:SM00053 SMART:SM00302 EMBL:AL13…	1e-11
Ljwgs_009971.2.1	4.5.1.4	RAS Ras superfamily, small GTP binding protein Ras [GO:0003924]							DRP1B_ARATH	GTP-binding;Hydrolase;Microtubule;Motorprotein;Nucleotide-binding,Dynamin-related protein 1B (Dynamin-like protein B).	8e-15	GO_ID:37474	TAIR|gene:3699258 SPTR:Q9FNX5 symbol:ADL4 [GO:0008372 "cellular component unknown" evidence=ND] [GO:0016192 "vesicle-mediated transport" evidence=ISS] [GO:0003924 "GTPase activity" evidence=ISS] [GO:0005525 "GTP binding" evidence=ISS] InterPro:IPR001401 Pfam:PF00350 InterPro:IPR003130 InterPro:IPR000375 Pfam:PF01031 Pfam:PF02212 PRINTS:PR00195 PROSITE:PS00410 SMART:SM00053 SMART:SM00302 EMBL:AL13…	1e-11
Ljwgs_010855.1	1.6.3.1	E2.7.7.14, PCYT2 ethanolamine-phosphate cytidylyltransferase [EC:2.7.7.14] [COG:COG0615] [GO:0004306]	ddi:DDB0188793	hypothetical protein [EC:2.7.7.15] [KO:K00968]	2e-38	YGR202c_2	COG0615	5e-35	PCY1B_RAT	Endoplasmicreticulum;Nucleotidyltransferase;Phospholipidbiosynthesis;Phosphorylation;Transferase,Choline-phosphate cytidylyltransferase B (EC 2.7.7.15) (Phosphorylcholine transferase B) (CTP:phosphocholine cytidylyltransferase B) (CT B) (CCT B) (CCT-beta).	1e-37	GO_ID:46091	TAIR|gene:2062590 SPTR:Q9ZV56 symbol:AT2G32260.1 [GO:0004105 "choline-phosphate cytidylyltransferase activity" evidence=ISS] [GO:0009058 "biosynthesis" evidence=ISS] InterPro:IPR004820 Pfam:PF01467 HSSP:P27623 InterPro:IPR004821 TIGRFAMs:TIGR00125 GO:GO:0009058 EMBL:AC005700 EMBL:AF165912 EMBL:AY136393 EMBL:BT000207 PIR:H84730 SPTR:Q9ZV56	5e-49
Ljwgs_010855.1	1.3.10.24	E2.7.7.14, PCYT2 ethanolamine-phosphate cytidylyltransferase [EC:2.7.7.14] [COG:COG0615] [GO:0004306]	ddi:DDB0188793	hypothetical protein [EC:2.7.7.15] [KO:K00968]	2e-38	YGR202c_2	COG0615	5e-35	PCY1B_RAT	Endoplasmicreticulum;Nucleotidyltransferase;Phospholipidbiosynthesis;Phosphorylation;Transferase,Choline-phosphate cytidylyltransferase B (EC 2.7.7.15) (Phosphorylcholine transferase B) (CTP:phosphocholine cytidylyltransferase B) (CT B) (CCT B) (CCT-beta).	1e-37	GO_ID:46091	TAIR|gene:2062590 SPTR:Q9ZV56 symbol:AT2G32260.1 [GO:0004105 "choline-phosphate cytidylyltransferase activity" evidence=ISS] [GO:0009058 "biosynthesis" evidence=ISS] InterPro:IPR004820 Pfam:PF01467 HSSP:P27623 InterPro:IPR004821 TIGRFAMs:TIGR00125 GO:GO:0009058 EMBL:AC005700 EMBL:AF165912 EMBL:AY136393 EMBL:BT000207 PIR:H84730 SPTR:Q9ZV56	5e-49
Ljwgs_010855.1	1.3.10.10	E2.7.7.39, tagD glycerol-3-phosphate cytidylyltransferase [EC:2.7.7.39] [COG:COG0615]	ddi:DDB0188793	hypothetical protein [EC:2.7.7.15] [KO:K00968]	2e-38	YGR202c_2	COG0615	5e-35	PCY1B_RAT	Endoplasmicreticulum;Nucleotidyltransferase;Phospholipidbiosynthesis;Phosphorylation;Transferase,Choline-phosphate cytidylyltransferase B (EC 2.7.7.15) (Phosphorylcholine transferase B) (CTP:phosphocholine cytidylyltransferase B) (CT B) (CCT B) (CCT-beta).	1e-37	GO_ID:46091	TAIR|gene:2062590 SPTR:Q9ZV56 symbol:AT2G32260.1 [GO:0004105 "choline-phosphate cytidylyltransferase activity" evidence=ISS] [GO:0009058 "biosynthesis" evidence=ISS] InterPro:IPR004820 Pfam:PF01467 HSSP:P27623 InterPro:IPR004821 TIGRFAMs:TIGR00125 GO:GO:0009058 EMBL:AC005700 EMBL:AF165912 EMBL:AY136393 EMBL:BT000207 PIR:H84730 SPTR:Q9ZV56	5e-49
Ljwgs_010855.1	1.6.3.4	E2.7.7.15, PCYT1 choline-phosphate cytidylyltransferase [EC:2.7.7.15] [COG:COG0615] [GO:0004105]	ddi:DDB0188793	hypothetical protein [EC:2.7.7.15] [KO:K00968]	2e-38	YGR202c_2	COG0615	5e-35	PCY1B_RAT	Endoplasmicreticulum;Nucleotidyltransferase;Phospholipidbiosynthesis;Phosphorylation;Transferase,Choline-phosphate cytidylyltransferase B (EC 2.7.7.15) (Phosphorylcholine transferase B) (CTP:phosphocholine cytidylyltransferase B) (CT B) (CCT B) (CCT-beta).	1e-37	GO_ID:46091	TAIR|gene:2062590 SPTR:Q9ZV56 symbol:AT2G32260.1 [GO:0004105 "choline-phosphate cytidylyltransferase activity" evidence=ISS] [GO:0009058 "biosynthesis" evidence=ISS] InterPro:IPR004820 Pfam:PF01467 HSSP:P27623 InterPro:IPR004821 TIGRFAMs:TIGR00125 GO:GO:0009058 EMBL:AC005700 EMBL:AF165912 EMBL:AY136393 EMBL:BT000207 PIR:H84730 SPTR:Q9ZV56	5e-49
Ljwgs_010855.1	1.3.10.21	E2.7.7.15, PCYT1 choline-phosphate cytidylyltransferase [EC:2.7.7.15] [COG:COG0615] [GO:0004105]	ddi:DDB0188793	hypothetical protein [EC:2.7.7.15] [KO:K00968]	2e-38	YGR202c_2	COG0615	5e-35	PCY1B_RAT	Endoplasmicreticulum;Nucleotidyltransferase;Phospholipidbiosynthesis;Phosphorylation;Transferase,Choline-phosphate cytidylyltransferase B (EC 2.7.7.15) (Phosphorylcholine transferase B) (CTP:phosphocholine cytidylyltransferase B) (CT B) (CCT B) (CCT-beta).	1e-37	GO_ID:46091	TAIR|gene:2062590 SPTR:Q9ZV56 symbol:AT2G32260.1 [GO:0004105 "choline-phosphate cytidylyltransferase activity" evidence=ISS] [GO:0009058 "biosynthesis" evidence=ISS] InterPro:IPR004820 Pfam:PF01467 HSSP:P27623 InterPro:IPR004821 TIGRFAMs:TIGR00125 GO:GO:0009058 EMBL:AC005700 EMBL:AF165912 EMBL:AY136393 EMBL:BT000207 PIR:H84730 SPTR:Q9ZV56	5e-49
Ljwgs_010867.2	1.1.8.29	E3.1.1.11 pectinesterase [EC:3.1.1.11] [GO:0030599]							PMEU1_LYCES	Aspartylesterase;Cellwall;Glycoprotein;Hydrolase;Multigenefamily;Signal,Pectinesterase U1 precursor (EC 3.1.1.11) (Pectin methylesterase) (PE).	8e-11	GO_ID:27124	TAIR|gene:2078056 SPTR:Q9M9W6 symbol:AT3G05610.1 [GO:0009505 "cell wall (sensu Magnoliophyta)" evidence=ISS] [GO:0030599 "pectinesterase activity" evidence=ISS] InterPro:IPR000070 InterPro:IPR006501 Pfam:PF04043 InterPro:IPR007186 TIGRFAMs:TIGR01614 HSSP:P83218 Pfam:PF01095 EMBL:AC011620 SPTR:Q9M9W6	1e-38
Ljwgs_010867.2	1.1.4.1	E3.1.1.11 pectinesterase [EC:3.1.1.11] [GO:0030599]							PMEU1_LYCES	Aspartylesterase;Cellwall;Glycoprotein;Hydrolase;Multigenefamily;Signal,Pectinesterase U1 precursor (EC 3.1.1.11) (Pectin methylesterase) (PE).	8e-11	GO_ID:27124	TAIR|gene:2078056 SPTR:Q9M9W6 symbol:AT3G05610.1 [GO:0009505 "cell wall (sensu Magnoliophyta)" evidence=ISS] [GO:0030599 "pectinesterase activity" evidence=ISS] InterPro:IPR000070 InterPro:IPR006501 Pfam:PF04043 InterPro:IPR007186 TIGRFAMs:TIGR01614 HSSP:P83218 Pfam:PF01095 EMBL:AC011620 SPTR:Q9M9W6	1e-38
Ljwgs_010926.1	3.3.3.15.8	CNGF cyclic nucleotide gated channel, other eukaryote	ath:At5g14870	T9L3.170; cyclic nucleotide-regulated ion channel, putative (CNGC18) [KO:K05391]	1e-127				CNG18_ARATH	Calmodulin-binding;cAMP;cAMP-binding;cGMP;cGMP-binding;Hypotheticalprotein;Iontransport;Ionicchannel;Membrane;Multigenefamily;Nucleotide-binding;Transmembrane;Transport,Putative cyclic nucleotide-gated ion channel 18 (Cyclic nucleotide-and calmodulin-regulated ion channel 18).	6e-128	GO_ID:37397	TAIR|gene:2185509 SPTR:Q9LEQ3 symbol:AT5G14870.1 [GO:0005516 "calmodulin binding" evidence=ISS] [GO:0005216 "ion channel activity" evidence=ISS] [GO:0030551 "cyclic nucleotide binding" evidence=ISS] InterPro:IPR005821 InterPro:IPR000595 InterPro:IPR000048 InterPro:IPR003938 Pfam:PF00520 Pfam:PF00027 PROSITE:PS50096 PRINTS:PR01463 PROSITE:PS00888 PROSITE:PS00889 PROSITE:PS50042 EMBL:AL391149 PIR:T…	2e-128
Ljwgs_010944.2	1.5.3.34	E3.1.4.3, plcC phospholipase C [EC:3.1.4.3] [COG:COG3511] [GO:0004629]	mmu:72469	Plcd3; phospholipase C, delta 3 [EC:3.1.4.11] [KO:K05857]	4e-29				PLCD1_RAT	3D-structure;Calcium;Directproteinsequencing;Hydrolase;Lipiddegradation;Metal-binding;Polymorphism;Repeat;Transducer,1-phosphatidylinositol-4,5-bisphosphate phosphodiesterase delta 1 (EC 3.1.4.11) (Phosphoinositide phospholipase C) (PLC-delta-1) (Phospholipase C-delta-1) (PLC-III).	1e-28	GO_ID:25884	TAIR|gene:2103436 SPTR:Q39033 symbol:AT3G08510.1 [GO:0004629 "phospholipase C activity" evidence=TAS] [GO:0007165 "signal transduction" evidence=ISS] InterPro:IPR000909 InterPro:IPR001711 InterPro:IPR000008 InterPro:IPR001192 Pfam:PF00168 SMART:SM00239 PROSITE:PS50004 PRINTS:PR00360 Pfam:PF00388 Pfam:PF00387 PRINTS:PR00390 ProDom:PD001202 SMART:SM00148 SMART:SM00149 PROSITE:PS50007 PROSITE:PS5000…	1e-112
Ljwgs_010944.2	1.1.17.10	E3.1.4.3, plcC phospholipase C [EC:3.1.4.3] [COG:COG3511] [GO:0004629]	mmu:72469	Plcd3; phospholipase C, delta 3 [EC:3.1.4.11] [KO:K05857]	4e-29				PLCD1_RAT	3D-structure;Calcium;Directproteinsequencing;Hydrolase;Lipiddegradation;Metal-binding;Polymorphism;Repeat;Transducer,1-phosphatidylinositol-4,5-bisphosphate phosphodiesterase delta 1 (EC 3.1.4.11) (Phosphoinositide phospholipase C) (PLC-delta-1) (Phospholipase C-delta-1) (PLC-III).	1e-28	GO_ID:25884	TAIR|gene:2103436 SPTR:Q39033 symbol:AT3G08510.1 [GO:0004629 "phospholipase C activity" evidence=TAS] [GO:0007165 "signal transduction" evidence=ISS] InterPro:IPR000909 InterPro:IPR001711 InterPro:IPR000008 InterPro:IPR001192 Pfam:PF00168 SMART:SM00239 PROSITE:PS50004 PRINTS:PR00360 Pfam:PF00388 Pfam:PF00387 PRINTS:PR00390 ProDom:PD001202 SMART:SM00148 SMART:SM00149 PROSITE:PS50007 PROSITE:PS5000…	1e-112
Ljwgs_010944.2	4.3.4.29	PLCB phospholipase C, beta [EC:3.1.4.11] [GO:0004435]	mmu:72469	Plcd3; phospholipase C, delta 3 [EC:3.1.4.11] [KO:K05857]	4e-29				PLCD1_RAT	3D-structure;Calcium;Directproteinsequencing;Hydrolase;Lipiddegradation;Metal-binding;Polymorphism;Repeat;Transducer,1-phosphatidylinositol-4,5-bisphosphate phosphodiesterase delta 1 (EC 3.1.4.11) (Phosphoinositide phospholipase C) (PLC-delta-1) (Phospholipase C-delta-1) (PLC-III).	1e-28	GO_ID:25884	TAIR|gene:2103436 SPTR:Q39033 symbol:AT3G08510.1 [GO:0004629 "phospholipase C activity" evidence=TAS] [GO:0007165 "signal transduction" evidence=ISS] InterPro:IPR000909 InterPro:IPR001711 InterPro:IPR000008 InterPro:IPR001192 Pfam:PF00168 SMART:SM00239 PROSITE:PS50004 PRINTS:PR00360 Pfam:PF00388 Pfam:PF00387 PRINTS:PR00390 ProDom:PD001202 SMART:SM00148 SMART:SM00149 PROSITE:PS50007 PROSITE:PS5000…	1e-112
Ljwgs_010944.2	3.2.13.27	PLCG phospholipase C, gamma [EC:3.1.4.11] [GO:0004435]	mmu:72469	Plcd3; phospholipase C, delta 3 [EC:3.1.4.11] [KO:K05857]	4e-29				PLCD1_RAT	3D-structure;Calcium;Directproteinsequencing;Hydrolase;Lipiddegradation;Metal-binding;Polymorphism;Repeat;Transducer,1-phosphatidylinositol-4,5-bisphosphate phosphodiesterase delta 1 (EC 3.1.4.11) (Phosphoinositide phospholipase C) (PLC-delta-1) (Phospholipase C-delta-1) (PLC-III).	1e-28	GO_ID:25884	TAIR|gene:2103436 SPTR:Q39033 symbol:AT3G08510.1 [GO:0004629 "phospholipase C activity" evidence=TAS] [GO:0007165 "signal transduction" evidence=ISS] InterPro:IPR000909 InterPro:IPR001711 InterPro:IPR000008 InterPro:IPR001192 Pfam:PF00168 SMART:SM00239 PROSITE:PS50004 PRINTS:PR00360 Pfam:PF00388 Pfam:PF00387 PRINTS:PR00390 ProDom:PD001202 SMART:SM00148 SMART:SM00149 PROSITE:PS50007 PROSITE:PS5000…	1e-112
Ljwgs_010944.2	1.1.17.6.2	PLCD phospholipase C, delta	mmu:72469	Plcd3; phospholipase C, delta 3 [EC:3.1.4.11] [KO:K05857]	4e-29				PLCD1_RAT	3D-structure;Calcium;Directproteinsequencing;Hydrolase;Lipiddegradation;Metal-binding;Polymorphism;Repeat;Transducer,1-phosphatidylinositol-4,5-bisphosphate phosphodiesterase delta 1 (EC 3.1.4.11) (Phosphoinositide phospholipase C) (PLC-delta-1) (Phospholipase C-delta-1) (PLC-III).	1e-28	GO_ID:25884	TAIR|gene:2103436 SPTR:Q39033 symbol:AT3G08510.1 [GO:0004629 "phospholipase C activity" evidence=TAS] [GO:0007165 "signal transduction" evidence=ISS] InterPro:IPR000909 InterPro:IPR001711 InterPro:IPR000008 InterPro:IPR001192 Pfam:PF00168 SMART:SM00239 PROSITE:PS50004 PRINTS:PR00360 Pfam:PF00388 Pfam:PF00387 PRINTS:PR00390 ProDom:PD001202 SMART:SM00148 SMART:SM00149 PROSITE:PS50007 PROSITE:PS5000…	1e-112
Ljwgs_010944.2	3.2.9.80.1	PLCD phospholipase C, delta	mmu:72469	Plcd3; phospholipase C, delta 3 [EC:3.1.4.11] [KO:K05857]	4e-29				PLCD1_RAT	3D-structure;Calcium;Directproteinsequencing;Hydrolase;Lipiddegradation;Metal-binding;Polymorphism;Repeat;Transducer,1-phosphatidylinositol-4,5-bisphosphate phosphodiesterase delta 1 (EC 3.1.4.11) (Phosphoinositide phospholipase C) (PLC-delta-1) (Phospholipase C-delta-1) (PLC-III).	1e-28	GO_ID:25884	TAIR|gene:2103436 SPTR:Q39033 symbol:AT3G08510.1 [GO:0004629 "phospholipase C activity" evidence=TAS] [GO:0007165 "signal transduction" evidence=ISS] InterPro:IPR000909 InterPro:IPR001711 InterPro:IPR000008 InterPro:IPR001192 Pfam:PF00168 SMART:SM00239 PROSITE:PS50004 PRINTS:PR00360 Pfam:PF00388 Pfam:PF00387 PRINTS:PR00390 ProDom:PD001202 SMART:SM00148 SMART:SM00149 PROSITE:PS50007 PROSITE:PS5000…	1e-112
Ljwgs_010944.2	3.2.10.21.2	PLCD phospholipase C, delta	mmu:72469	Plcd3; phospholipase C, delta 3 [EC:3.1.4.11] [KO:K05857]	4e-29				PLCD1_RAT	3D-structure;Calcium;Directproteinsequencing;Hydrolase;Lipiddegradation;Metal-binding;Polymorphism;Repeat;Transducer,1-phosphatidylinositol-4,5-bisphosphate phosphodiesterase delta 1 (EC 3.1.4.11) (Phosphoinositide phospholipase C) (PLC-delta-1) (Phospholipase C-delta-1) (PLC-III).	1e-28	GO_ID:25884	TAIR|gene:2103436 SPTR:Q39033 symbol:AT3G08510.1 [GO:0004629 "phospholipase C activity" evidence=TAS] [GO:0007165 "signal transduction" evidence=ISS] InterPro:IPR000909 InterPro:IPR001711 InterPro:IPR000008 InterPro:IPR001192 Pfam:PF00168 SMART:SM00239 PROSITE:PS50004 PRINTS:PR00360 Pfam:PF00388 Pfam:PF00387 PRINTS:PR00390 ProDom:PD001202 SMART:SM00148 SMART:SM00149 PROSITE:PS50007 PROSITE:PS5000…	1e-112
Ljwgs_010944.2	1.3.10.15	E3.1.4.3, plcC phospholipase C [EC:3.1.4.3] [COG:COG3511] [GO:0004629]	mmu:72469	Plcd3; phospholipase C, delta 3 [EC:3.1.4.11] [KO:K05857]	4e-29				PLCD1_RAT	3D-structure;Calcium;Directproteinsequencing;Hydrolase;Lipiddegradation;Metal-binding;Polymorphism;Repeat;Transducer,1-phosphatidylinositol-4,5-bisphosphate phosphodiesterase delta 1 (EC 3.1.4.11) (Phosphoinositide phospholipase C) (PLC-delta-1) (Phospholipase C-delta-1) (PLC-III).	1e-28	GO_ID:25884	TAIR|gene:2103436 SPTR:Q39033 symbol:AT3G08510.1 [GO:0004629 "phospholipase C activity" evidence=TAS] [GO:0007165 "signal transduction" evidence=ISS] InterPro:IPR000909 InterPro:IPR001711 InterPro:IPR000008 InterPro:IPR001192 Pfam:PF00168 SMART:SM00239 PROSITE:PS50004 PRINTS:PR00360 Pfam:PF00388 Pfam:PF00387 PRINTS:PR00390 ProDom:PD001202 SMART:SM00148 SMART:SM00149 PROSITE:PS50007 PROSITE:PS5000…	1e-112
Ljwgs_010944.2	1.1.17.5	E3.1.4.11 1-phosphatidylinositol-4,5-bisphosphate phosphodiesterase [EC:3.1.4.11] [GO:0004435]	mmu:72469	Plcd3; phospholipase C, delta 3 [EC:3.1.4.11] [KO:K05857]	4e-29				PLCD1_RAT	3D-structure;Calcium;Directproteinsequencing;Hydrolase;Lipiddegradation;Metal-binding;Polymorphism;Repeat;Transducer,1-phosphatidylinositol-4,5-bisphosphate phosphodiesterase delta 1 (EC 3.1.4.11) (Phosphoinositide phospholipase C) (PLC-delta-1) (Phospholipase C-delta-1) (PLC-III).	1e-28	GO_ID:25884	TAIR|gene:2103436 SPTR:Q39033 symbol:AT3G08510.1 [GO:0004629 "phospholipase C activity" evidence=TAS] [GO:0007165 "signal transduction" evidence=ISS] InterPro:IPR000909 InterPro:IPR001711 InterPro:IPR000008 InterPro:IPR001192 Pfam:PF00168 SMART:SM00239 PROSITE:PS50004 PRINTS:PR00360 Pfam:PF00388 Pfam:PF00387 PRINTS:PR00390 ProDom:PD001202 SMART:SM00148 SMART:SM00149 PROSITE:PS50007 PROSITE:PS5000…	1e-112
Ljwgs_010944.2	3.2.3.88	PLCB phospholipase C, beta [EC:3.1.4.11] [GO:0004435]	mmu:72469	Plcd3; phospholipase C, delta 3 [EC:3.1.4.11] [KO:K05857]	4e-29				PLCD1_RAT	3D-structure;Calcium;Directproteinsequencing;Hydrolase;Lipiddegradation;Metal-binding;Polymorphism;Repeat;Transducer,1-phosphatidylinositol-4,5-bisphosphate phosphodiesterase delta 1 (EC 3.1.4.11) (Phosphoinositide phospholipase C) (PLC-delta-1) (Phospholipase C-delta-1) (PLC-III).	1e-28	GO_ID:25884	TAIR|gene:2103436 SPTR:Q39033 symbol:AT3G08510.1 [GO:0004629 "phospholipase C activity" evidence=TAS] [GO:0007165 "signal transduction" evidence=ISS] InterPro:IPR000909 InterPro:IPR001711 InterPro:IPR000008 InterPro:IPR001192 Pfam:PF00168 SMART:SM00239 PROSITE:PS50004 PRINTS:PR00360 Pfam:PF00388 Pfam:PF00387 PRINTS:PR00390 ProDom:PD001202 SMART:SM00148 SMART:SM00149 PROSITE:PS50007 PROSITE:PS5000…	1e-112
Ljwgs_011457.2	1.3.10.37	E3.1.4.46, glpQ glycerophosphoryl diester phosphodiesterase [EC:3.1.4.46] [COG:COG0584] [GO:0008889]							GLPQ2_ARATH	Glycerolmetabolism;Glycoprotein;GPI-anchor;Hydrolase;Lipoprotein;Membrane;Signal,Probable glycerophosphoryl diester phosphodiesterase 2 precursor (EC 3.1.4.46).	2e-18	GO_ID:33068	TAIR|gene:2161247 SPTR:Q9LVN0 symbol:AT5G58170.1 [GO:0031225 "anchored to membrane" evidence=TAS] [GO:0006071 "glycerol metabolism" evidence=ISS] [GO:0008889 "glycerophosphodiester phosphodiesterase activity" evidence=ISS] Pfam:PF03009 InterPro:IPR004129 EMBL:AB019228 SPTR:Q9LVN0	1e-28
Ljwgs_011464.1	99.1.4.8072	GO_ID:1939										GO_ID:1939	TAIR|gene:2050996 SPTR:O22792 symbol:AT2G33420.1 [GO:0005554 "molecular function unknown" evidence=ND] [GO:0000004 "biological process unknown" evidence=ND] [GO:0008372 "cellular component unknown" evidence=ND] InterPro:IPR008528 Pfam:PF05664 EMBL:AC002332 PIR:C84745 SPTR:O22792	1e-148
Ljwgs_011742.1	4.3.1.25	DIAPH1 diaphanous 1	mmu:13367	Diap1; diaphanous homolog 1 (Drosophila) [KO:K05740]	1e-31				DIAP1_HUMAN	Actin-binding;Coiledcoil;Cytoskeleton;Deafness;Directproteinsequencing;Repeat,Diaphanous protein homolog 1 (Diaphanous-related formin-1) (DRF1).	4e-32	GO_ID:19619	TAIR|gene:2172128 SPTR:Q9FIU0 symbol:AT5G54650.1 [GO:0003779 "actin binding" evidence=ISS] [GO:0005618 "cell wall" evidence=IDA] [GO:0005737 "cytoplasm" evidence=IDA] [GO:0009524 "phragmoplast" evidence=IDA] InterPro:IPR003104 Pfam:PF02181 SMART:SM00498 EMBL:AB016879 SPTR:Q9FIU0	3e-177
Ljwgs_011742.1	4.1.3.48.1	DIAPH1 diaphanous 1	mmu:13367	Diap1; diaphanous homolog 1 (Drosophila) [KO:K05740]	1e-31				DIAP1_HUMAN	Actin-binding;Coiledcoil;Cytoskeleton;Deafness;Directproteinsequencing;Repeat,Diaphanous protein homolog 1 (Diaphanous-related formin-1) (DRF1).	4e-32	GO_ID:19619	TAIR|gene:2172128 SPTR:Q9FIU0 symbol:AT5G54650.1 [GO:0003779 "actin binding" evidence=ISS] [GO:0005618 "cell wall" evidence=IDA] [GO:0005737 "cytoplasm" evidence=IDA] [GO:0009524 "phragmoplast" evidence=IDA] InterPro:IPR003104 Pfam:PF02181 SMART:SM00498 EMBL:AB016879 SPTR:Q9FIU0	3e-177
Ljwgs_011946.1	3.3.3.15.8	CNGF cyclic nucleotide gated channel, other eukaryote	ath:At3g48010	T17F15.120; cyclic nucleotide-regulated ion channel, putative (CNGC16) [KO:K05391]	1e-137				CNG16_ARATH	Calmodulin-binding;cAMP;cAMP-binding;cGMP;cGMP-binding;Hypotheticalprotein;Iontransport;Ionicchannel;Membrane;Multigenefamily;Nucleotide-binding;Transmembrane;Transport,Putative cyclic nucleotide-gated ion channel 16 (Cyclic nucleotide-and calmodulin-regulated ion channel 16).	6e-138	GO_ID:35082	TAIR|gene:2097859 SPTR:Q9SU64 symbol:AT3G48010.1 [GO:0005516 "calmodulin binding" evidence=ISS] [GO:0005216 "ion channel activity" evidence=ISS] [GO:0030551 "cyclic nucleotide binding" evidence=ISS] InterPro:IPR005821 InterPro:IPR000595 InterPro:IPR000048 InterPro:IPR003938 Pfam:PF00520 Pfam:PF00027 PROSITE:PS50096 PRINTS:PR01463 PROSITE:PS00888 PROSITE:PS00889 PROSITE:PS50042 EMBL:AL049658 PIR:T…	2e-138
Ljwgs_011962.1	99.1.4.8649	GO_ID:51241										GO_ID:51241	TAIR|gene:2162001 SPTR:Q9FMJ6 symbol:AT5G63270.1 [GO:0005554 "molecular function unknown" evidence=ND] [GO:0008372 "cellular component unknown" evidence=ND] [GO:0010167 "response to nitrate" evidence=ISS] Pfam:PF05627 InterPro:IPR008700 EMBL:AB008265 SPTR:Q9FMJ6	2e-16
Ljwgs_011985.3	4.3.4.16.1	TUBA tubulin, alpha	ath:At1g04820	F13M7.19; tubulin alpha-2/alpha-4 chain (TUA4) [KO:K07374]	7e-40				TBA3_ARATH	GTP-binding;Microtubule;Multigenefamily;Nucleotide-binding,Tubulin alpha-3/alpha-5 chain.	5e-41	GO_ID:43324	UNIPROT|Q13748 SPTR:Q13748 symbol:TBA2_HUMAN "Splice Isoform 1 of Tubulin alpha-2 chain" [GO:0005525 "GTP binding" evidence=NAS] [GO:0005874 "microtubule" evidence=NAS] InterPro:IPR000217 InterPro:IPR003008 InterPro:IPR002452 Pfam:PF00091 Interpro:IPR008280 HSSP:P02550 PANTHER:PTHR11588:SF1 Pfam:PF03953 PRINTS:PR01162 PRINTS:PR01161 PROSITE:PS00227 GO:GO:0005874 EMBL:AF005392 EMBL:AL139327 EMBL:B…	1e-37
Ljwgs_012095.1	3.2.9.99	CAMK4 calcium/calmodulin-dependent protein kinase IV [EC:2.7.1.123] [GO:0004685]										GO_ID:32256	TAIR|gene:3696889 SPTR:Q9SIQ7 symbol:AT2G31500.1 [GO:0004685 "calcium- and calmodulin-dependent protein kinase activity" evidence=ISS] [GO:0006468 "protein amino acid phosphorylation" evidence=ISS] [GO:0016301 "kinase activity" evidence=ISS] InterPro:IPR000719 InterPro:IPR002290 InterPro:IPR002048 InterPro:IPR008271 Pfam:PF00069 Pfam:PF00036 Prosite:PS00108 InterPro:IPR011992 Prosite:PS00107 Pros…	7e-11
Ljwgs_012198.1.1	99.1.4.7755	GO_ID:6344										GO_ID:6344	TAIR|gene:2150910 SPTR:Q9LXF8 symbol:AT5G15240.1 [GO:0015359 "amino acid permease activity" evidence=ISS] [GO:0006865 "amino acid transport" evidence=ISS] [GO:0016020 "membrane" evidence=ISS] InterPro:IPR002422 GO:GO:0006810 GO:GO:0016020 Pfam:PF01490 EMBL:AL353993 PIR:T49959 SPTR:Q9LXF8	7e-47
Ljwgs_012500.2	99.1.4.1077	GO_ID:28652										GO_ID:28652	TAIR|gene:2082141 SPTR:Q9FYC1 symbol:AT3G44900.1 [GO:0005451 "monovalent cation:proton antiporter activity" evidence=NAS] [GO:0006812 "cation transport" evidence=IC] InterPro:IPR001005 Interpro:IPR002123 InterPro:IPR006153 Pfam:PF00999 GO:GO:0008152 PROSITE:PS00037 SMART:SM00563 GO:GO:0009507 EMBL:AL391254 PIR:T51787 SPTR:Q9FYC1	8e-91
Ljwgs_012860.1	1.9.8.12	E2.1.1.45, thyA thymidylate synthase [EC:2.1.1.45] [COG:COG0207] [GO:0004799]	mmu:98878	Ehd4; EH-domain containing 4 [EC:2.1.1.45] [KO:K00560]	4e-82				EHD1_MOUSE	ATP-binding;Calcium;Coiledcoil;Nucleotide-binding,EH-domain containing protein 1 (mPAST1).	4e-83	GO_ID:22453	TAIR|gene:2092418 SPTR:Q94CF0 symbol:AT3G20290.1 [GO:0008372 "cellular component unknown" evidence=ND] [GO:0005509 "calcium ion binding" evidence=ISS] InterPro:IPR001401 InterPro:IPR002048 Pfam:PF00036 Pfam:PF00350 InterPro:IPR000261 InterPro:IPR011992 SMART:SM00054 SMART:SM00027 PROSITE:PS50031 EMBL:BT004414 EMBL:AY034911 HSSP:P42567 SPTR:Q94CF0	2e-145
Ljwgs_012860.1	1.4.2.36	E2.1.1.45, thyA thymidylate synthase [EC:2.1.1.45] [COG:COG0207] [GO:0004799]	mmu:98878	Ehd4; EH-domain containing 4 [EC:2.1.1.45] [KO:K00560]	4e-82				EHD1_MOUSE	ATP-binding;Calcium;Coiledcoil;Nucleotide-binding,EH-domain containing protein 1 (mPAST1).	4e-83	GO_ID:22453	TAIR|gene:2092418 SPTR:Q94CF0 symbol:AT3G20290.1 [GO:0008372 "cellular component unknown" evidence=ND] [GO:0005509 "calcium ion binding" evidence=ISS] InterPro:IPR001401 InterPro:IPR002048 Pfam:PF00036 Pfam:PF00350 InterPro:IPR000261 InterPro:IPR011992 SMART:SM00054 SMART:SM00027 PROSITE:PS50031 EMBL:BT004414 EMBL:AY034911 HSSP:P42567 SPTR:Q94CF0	2e-145
Ljwgs_012880.1	1.1.8.1	E3.2.1.65, sacC levanase [EC:3.2.1.65] [COG:COG1621]	ath:At1g62660	F23N19.3; beta-fructosidase (BFRUCT3) / beta-fructofuranosidase / invertase, vacuolar [EC:3.2.1.26] [KO:K01193]	2e-149	BS_sacC	COG1621	1e-19	INVB_DAUCA	Directproteinsequencing;Glycoprotein;Glycosidase;Hydrolase;Signal;Vacuole,Beta-fructofuranosidase, soluble isoenzyme I precursor (EC 3.2.1.26) (Sucrose hydrolase) (Invertase) (Saccharase).	3e-169	GO_ID:53838	TAIR|gene:2201965 SPTR:Q39041 symbol:ATBETAFRUCT4 [GO:0004553 "hydrolase activity, hydrolyzing O-glycosyl compounds" evidence=ISS] [GO:0005773 "vacuole" evidence=ISS] [GO:0004564 "beta-fructofuranosidase activity" evidence=ISS] InterPro:IPR001362 Pfam:PF00251 SMART:SM00640 PROSITE:PS00609 EMBL:AC022522 EMBL:Y11559 EMBL:AY046009 EMBL:AY142666 PIR:E86257 PIR:S71276 SPTR:Q39041	1e-148
Ljwgs_012880.1	1.1.6.27	E3.2.1.26, sacA beta-fructofuranosidase [EC:3.2.1.26] [COG:COG1621] [GO:0004564]	ath:At1g62660	F23N19.3; beta-fructosidase (BFRUCT3) / beta-fructofuranosidase / invertase, vacuolar [EC:3.2.1.26] [KO:K01193]	2e-149	BS_sacC	COG1621	1e-19	INVB_DAUCA	Directproteinsequencing;Glycoprotein;Glycosidase;Hydrolase;Signal;Vacuole,Beta-fructofuranosidase, soluble isoenzyme I precursor (EC 3.2.1.26) (Sucrose hydrolase) (Invertase) (Saccharase).	3e-169	GO_ID:53838	TAIR|gene:2201965 SPTR:Q39041 symbol:ATBETAFRUCT4 [GO:0004553 "hydrolase activity, hydrolyzing O-glycosyl compounds" evidence=ISS] [GO:0005773 "vacuole" evidence=ISS] [GO:0004564 "beta-fructofuranosidase activity" evidence=ISS] InterPro:IPR001362 Pfam:PF00251 SMART:SM00640 PROSITE:PS00609 EMBL:AC022522 EMBL:Y11559 EMBL:AY046009 EMBL:AY142666 PIR:E86257 PIR:S71276 SPTR:Q39041	1e-148
Ljwgs_012880.1	1.1.8.4	E3.2.1.26, sacA beta-fructofuranosidase [EC:3.2.1.26] [COG:COG1621] [GO:0004564]	ath:At1g62660	F23N19.3; beta-fructosidase (BFRUCT3) / beta-fructofuranosidase / invertase, vacuolar [EC:3.2.1.26] [KO:K01193]	2e-149	BS_sacC	COG1621	1e-19	INVB_DAUCA	Directproteinsequencing;Glycoprotein;Glycosidase;Hydrolase;Signal;Vacuole,Beta-fructofuranosidase, soluble isoenzyme I precursor (EC 3.2.1.26) (Sucrose hydrolase) (Invertase) (Saccharase).	3e-169	GO_ID:53838	TAIR|gene:2201965 SPTR:Q39041 symbol:ATBETAFRUCT4 [GO:0004553 "hydrolase activity, hydrolyzing O-glycosyl compounds" evidence=ISS] [GO:0005773 "vacuole" evidence=ISS] [GO:0004564 "beta-fructofuranosidase activity" evidence=ISS] InterPro:IPR001362 Pfam:PF00251 SMART:SM00640 PROSITE:PS00609 EMBL:AC022522 EMBL:Y11559 EMBL:AY046009 EMBL:AY142666 PIR:E86257 PIR:S71276 SPTR:Q39041	1e-148
Ljwgs_013089.2	3.2.10.30	CALM calmodulin	ath:At4g14640	FCAALL.157; calmodulin-8 (CAM8) [KO:K02183]	3e-20				CALM_PARTE	3D-structure;Acetylation;Calcium;Directproteinsequencing;Methylation;Repeat,Calmodulin (CaM).	1e-19	GO_ID:48008	TAIR|gene:2027487 SPTR:Q9FZ75 symbol:AT1G18530.1 [GO:0005509 "calcium ion binding" evidence=ISS] [GO:0000004 "biological process unknown" evidence=ND] [GO:0008372 "cellular component unknown" evidence=ND] InterPro:IPR002048 Pfam:PF00036 InterPro:IPR003299 InterPro:IPR011992 Prosite:PS00018 ProDom:PD000012 SMART:SM00054 PRINTS:PR01362 HSSP:P07463 EMBL:AC026238 PIR:G86318 SPTR:Q9FZ75	4e-48
Ljwgs_013089.2	3.2.11.18	CALM calmodulin	ath:At4g14640	FCAALL.157; calmodulin-8 (CAM8) [KO:K02183]	3e-20				CALM_PARTE	3D-structure;Acetylation;Calcium;Directproteinsequencing;Methylation;Repeat,Calmodulin (CaM).	1e-19	GO_ID:48008	TAIR|gene:2027487 SPTR:Q9FZ75 symbol:AT1G18530.1 [GO:0005509 "calcium ion binding" evidence=ISS] [GO:0000004 "biological process unknown" evidence=ND] [GO:0008372 "cellular component unknown" evidence=ND] InterPro:IPR002048 Pfam:PF00036 InterPro:IPR003299 InterPro:IPR011992 Prosite:PS00018 ProDom:PD000012 SMART:SM00054 PRINTS:PR01362 HSSP:P07463 EMBL:AC026238 PIR:G86318 SPTR:Q9FZ75	4e-48
Ljwgs_013089.2	3.2.9.90	CALM calmodulin	ath:At4g14640	FCAALL.157; calmodulin-8 (CAM8) [KO:K02183]	3e-20				CALM_PARTE	3D-structure;Acetylation;Calcium;Directproteinsequencing;Methylation;Repeat,Calmodulin (CaM).	1e-19	GO_ID:48008	TAIR|gene:2027487 SPTR:Q9FZ75 symbol:AT1G18530.1 [GO:0005509 "calcium ion binding" evidence=ISS] [GO:0000004 "biological process unknown" evidence=ND] [GO:0008372 "cellular component unknown" evidence=ND] InterPro:IPR002048 Pfam:PF00036 InterPro:IPR003299 InterPro:IPR011992 Prosite:PS00018 ProDom:PD000012 SMART:SM00054 PRINTS:PR01362 HSSP:P07463 EMBL:AC026238 PIR:G86318 SPTR:Q9FZ75	4e-48
Ljwgs_013139.1	99.1.4.5206	GO_ID:50275										GO_ID:50275	TAIR|gene:3691445 SPTR:Q9C925 symbol:AT1G52960.1 [GO:0000004 "biological process unknown" evidence=ND] [GO:0005554 "molecular function unknown" evidence=ND] EMBL:AC019018 InterPro:IPR010285 Pfam:PF05970 SPTR:Q9C925	1e-107
Ljwgs_013157.1	3.1.4.2.3	AQPZ aquaporin Z	bpa:BPP1958	aqpZ, bniP; aquaporin Z [KO:K06188]	8e-33	PA4034	COG0580	4e-31	NIP1_NICAL	Membrane;Repeat;Transmembrane;Transport,Probable aquaporin NIP-type (Pollen-specific membrane integral protein).	2e-88	GO_ID:18517	TAIR|gene:2156019 SPTR:Q9FIZ9 symbol:AT5G37810.1 [GO:0015250 "water channel activity" evidence=ISS] [GO:0006810 "transport" evidence=ISS] [GO:0016020 "membrane" evidence=ISS] InterPro:IPR000425 Pfam:PF00230 PRINTS:PR00783 ProDom:PD000295 PROSITE:PS00221 HSSP:P11244 EMBL:AB016873 GeneFarm:4876 SPTR:Q9FIZ9	1e-88
Ljwgs_013343.2	1.3.9.19	E3.1.1.3 triacylglycerol lipase [EC:3.1.1.3] [COG:COG1075] [GO:0004806]										GO_ID:45684	TAIR|gene:2081719 SPTR:Q940L4 symbol:AT3G62590.1 [GO:0008372 "cellular component unknown" evidence=ND] [GO:0004806 "triacylglycerol lipase activity" evidence=ISS] [GO:0006629 "lipid metabolism" evidence=ISS] InterPro:IPR002921 InterPro:IPR008262 Pfam:PF01764 PROSITE:PS00120 EMBL:AY054280 EMBL:BT002305 SPTR:Q940L4	9e-16
Ljwgs_013516.1	1.1.17.15	E3.1.3.56 inositol-1,4,5-trisphosphate 5-phosphatase [EC:3.1.3.56] [GO:0004445]							IP5P3_ARATH	Abscisicacidsignalingpathway;Differentiation;Hydrolase,Type I inositol-1,4,5-trisphosphate 5-phosphatase CVP2 (EC 3.1.3.56) (Cotyledon vascular pattern 2 protein).	2e-21	GO_ID:1943	TAIR|gene:2045501 SPTR:Q9SKZ8 symbol:AT2G32010.1 [GO:0000004 "biological process unknown" evidence=ND] [GO:0008372 "cellular component unknown" evidence=ND] [GO:0016787 "hydrolase activity" evidence=ISS] InterPro:IPR005135 InterPro:IPR000300 Pfam:PF03372 HSSP:O43001 SMART:SM00128 EMBL:AC006223 PIR:H84727 SPTR:Q9SKZ8	5e-19
Ljwgs_013516.1	3.2.10.17	E3.1.3.56 inositol-1,4,5-trisphosphate 5-phosphatase [EC:3.1.3.56] [GO:0004445]							IP5P3_ARATH	Abscisicacidsignalingpathway;Differentiation;Hydrolase,Type I inositol-1,4,5-trisphosphate 5-phosphatase CVP2 (EC 3.1.3.56) (Cotyledon vascular pattern 2 protein).	2e-21	GO_ID:1943	TAIR|gene:2045501 SPTR:Q9SKZ8 symbol:AT2G32010.1 [GO:0000004 "biological process unknown" evidence=ND] [GO:0008372 "cellular component unknown" evidence=ND] [GO:0016787 "hydrolase activity" evidence=ISS] InterPro:IPR005135 InterPro:IPR000300 Pfam:PF03372 HSSP:O43001 SMART:SM00128 EMBL:AC006223 PIR:H84727 SPTR:Q9SKZ8	5e-19
Ljwgs_013550.2	99.1.3.2.52	SF3_HELAN							SF3_HELAN	LIMdomain;Metal-binding;Repeat;Zinc,Pollen-specific protein SF3.	7e-23	GO_ID:40311	TAIR|gene:2098870 SPTR:Q9M2E1 symbol:AT3G61230.1 [GO:0000004 "biological process unknown" evidence=ND] [GO:0008372 "cellular component unknown" evidence=ND] Pfam:PF00412 InterPro:IPR001781 InterPro:IPR001841 ProDom:PD000094 PROSITE:PS00478 PROSITE:PS50023 SMART:SM00184 HSSP:P32965 SMART:SM00132 EMBL:AL137898 PIR:T47915 SPTR:Q9M2E1	5e-40
Ljwgs_013550.2	99.1.4.8745	GO_ID:40311							SF3_HELAN	LIMdomain;Metal-binding;Repeat;Zinc,Pollen-specific protein SF3.	7e-23	GO_ID:40311	TAIR|gene:2098870 SPTR:Q9M2E1 symbol:AT3G61230.1 [GO:0000004 "biological process unknown" evidence=ND] [GO:0008372 "cellular component unknown" evidence=ND] Pfam:PF00412 InterPro:IPR001781 InterPro:IPR001841 ProDom:PD000094 PROSITE:PS00478 PROSITE:PS50023 SMART:SM00184 HSSP:P32965 SMART:SM00132 EMBL:AL137898 PIR:T47915 SPTR:Q9M2E1	5e-40
Ljwgs_013713.1	99.1.4.8482	GO_ID:5533										GO_ID:5533	TAIR|gene:2123672 SPTR:Q9M0I0 symbol:AT4G28280.1 [GO:0005554 "molecular function unknown" evidence=ND] [GO:0000004 "biological process unknown" evidence=ND] [GO:0031225 "anchored to membrane" evidence=TAS] EMBL:AL161572 PIR:T09044 SPTR:Q9M0I0	1e-42
Ljwgs_013747.1	99.1.4.3847	GO_ID:25013										GO_ID:25013	TAIR|gene:2166413 SPTR:Q9FFJ4 symbol:AT5G05840.1 [GO:0000004 "biological process unknown" evidence=ND] [GO:0005554 "molecular function unknown" evidence=ND] [GO:0008372 "cellular component unknown" evidence=ND] InterPro:IPR006873 Pfam:PF04788 EMBL:AB005237 SPTR:Q9FFJ4	2e-79
Ljwgs_014477.2	1.2.6.9	E1.11.1.7 peroxidase [EC:1.11.1.7] [GO:0004601]	ath:At1g24110	F3I6.3; peroxidase, putative [EC:1.11.1.7] [KO:K00430]	5e-60				PER6_ARATH	Calcium;Glycoprotein;Heme;Hydrogenperoxide;Iron;Metal-binding;Multigenefamily;Oxidoreductase;Peroxidase;Signal,Peroxidase 6 precursor (EC 1.11.1.7) (Atperox P6).	3e-60	GO_ID:36605	TAIR|gene:2032391 SPTR:O48677 symbol:AT1G24110.1 [GO:0004601 "peroxidase activity" evidence=ISS] InterPro:IPR002016 InterPro:IPR000823 Pfam:PF00141 InterPro:IPR010255 PROSITE:PS00435 PROSITE:PS00436 PRINTS:PR00458 PROSITE:PS50873 HSSP:Q39034 PRINTS:PR00461 EMBL:AC002396 PIR:T00640 GeneFarm:1497 SPTR:O48677	1e-60
Ljwgs_014477.2	1.3.11.18	E1.11.1.7 peroxidase [EC:1.11.1.7] [GO:0004601]	ath:At1g24110	F3I6.3; peroxidase, putative [EC:1.11.1.7] [KO:K00430]	5e-60				PER6_ARATH	Calcium;Glycoprotein;Heme;Hydrogenperoxide;Iron;Metal-binding;Multigenefamily;Oxidoreductase;Peroxidase;Signal,Peroxidase 6 precursor (EC 1.11.1.7) (Atperox P6).	3e-60	GO_ID:36605	TAIR|gene:2032391 SPTR:O48677 symbol:AT1G24110.1 [GO:0004601 "peroxidase activity" evidence=ISS] InterPro:IPR002016 InterPro:IPR000823 Pfam:PF00141 InterPro:IPR010255 PROSITE:PS00435 PROSITE:PS00436 PRINTS:PR00458 PROSITE:PS50873 HSSP:Q39034 PRINTS:PR00461 EMBL:AC002396 PIR:T00640 GeneFarm:1497 SPTR:O48677	1e-60
Ljwgs_014477.2	1.5.13.21	E1.11.1.7 peroxidase [EC:1.11.1.7] [GO:0004601]	ath:At1g24110	F3I6.3; peroxidase, putative [EC:1.11.1.7] [KO:K00430]	5e-60				PER6_ARATH	Calcium;Glycoprotein;Heme;Hydrogenperoxide;Iron;Metal-binding;Multigenefamily;Oxidoreductase;Peroxidase;Signal,Peroxidase 6 precursor (EC 1.11.1.7) (Atperox P6).	3e-60	GO_ID:36605	TAIR|gene:2032391 SPTR:O48677 symbol:AT1G24110.1 [GO:0004601 "peroxidase activity" evidence=ISS] InterPro:IPR002016 InterPro:IPR000823 Pfam:PF00141 InterPro:IPR010255 PROSITE:PS00435 PROSITE:PS00436 PRINTS:PR00458 PROSITE:PS50873 HSSP:Q39034 PRINTS:PR00461 EMBL:AC002396 PIR:T00640 GeneFarm:1497 SPTR:O48677	1e-60
Ljwgs_014477.2	1.10.6.4	E1.11.1.7 peroxidase [EC:1.11.1.7] [GO:0004601]	ath:At1g24110	F3I6.3; peroxidase, putative [EC:1.11.1.7] [KO:K00430]	5e-60				PER6_ARATH	Calcium;Glycoprotein;Heme;Hydrogenperoxide;Iron;Metal-binding;Multigenefamily;Oxidoreductase;Peroxidase;Signal,Peroxidase 6 precursor (EC 1.11.1.7) (Atperox P6).	3e-60	GO_ID:36605	TAIR|gene:2032391 SPTR:O48677 symbol:AT1G24110.1 [GO:0004601 "peroxidase activity" evidence=ISS] InterPro:IPR002016 InterPro:IPR000823 Pfam:PF00141 InterPro:IPR010255 PROSITE:PS00435 PROSITE:PS00436 PRINTS:PR00458 PROSITE:PS50873 HSSP:Q39034 PRINTS:PR00461 EMBL:AC002396 PIR:T00640 GeneFarm:1497 SPTR:O48677	1e-60
Ljwgs_014491.2	99.1.4.6136	GO_ID:55121										GO_ID:55121	TAIR|gene:2095046 SPTR:Q9LS54 symbol:AT3G18360.1 [GO:0005554 "molecular function unknown" evidence=ND] [GO:0000004 "biological process unknown" evidence=ND] [GO:0008372 "cellular component unknown" evidence=ND] Pfam:PF05678 InterPro:IPR008889 EMBL:AB026658 EMBL:BT012192 SPTR:Q9LS54	5e-26
Ljwgs_015038.1	1.1.8.57	E3.2.1.4 endoglucanase [EC:3.2.1.4] [COG:COG3405] [GO:0008810]	ath:At4g39010	F19H22.110; glycosyl hydrolase family 9 protein [EC:3.2.1.4] [KO:K01179]	2e-89				GUN_PHAVU	Carbohydratemetabolism;Cellulosedegradation;Fruitripening;Glycosidase;Hydrolase;Polysaccharidedegradation;Signal,Endoglucanase precursor (EC 3.2.1.4) (Endo-1,4-beta-glucanase) (Abscission cellulase).	5e-162	GO_ID:7775	TAIR|gene:2128393 SPTR:Q9SUS0 symbol:AT4G23560.1 [GO:0004553 "hydrolase activity, hydrolyzing O-glycosyl compounds" evidence=ISS] InterPro:IPR001701 Pfam:PF00759 PROSITE:PS00592 PROSITE:PS00698 HSSP:O77044 EMBL:AL161559 EMBL:AL035394 PIR:T05588 SPTR:Q9SUS0	2e-135
Ljwgs_015645.1	99.2	Unclassified without homolog
Ljwgs_015829.2	99.1.4.3073	GO_ID:48160										GO_ID:48160	TAIR|gene:3696662 SPTR:Q9SI11 symbol:AT2G04220.1 [GO:0005554 "molecular function unknown" evidence=ND] [GO:0000004 "biological process unknown" evidence=ND] [GO:0008372 "cellular component unknown" evidence=ND] EMBL:AC007293 EMBL:AC007213 PIR:C84455 InterPro:IPR008586 Pfam:PF05910 SPTR:Q9SI11	6e-113
Ljwgs_016532.2	99.1.4.5948	GO_ID:39446										GO_ID:39446	TAIR|gene:2155173 SPTR:Q9FH22 symbol:AT5G49120.1 [GO:0005554 "molecular function unknown" evidence=ND] [GO:0000004 "biological process unknown" evidence=ND] InterPro:IPR007650 Pfam:PF04570 EMBL:AB023028 SPTR:Q9FH22	8e-20
Ljwgs_016644.1	1.9.4.15	E2.7.1.- [EC:2.7.1.-] [COG:COG0515 COG1493]	ath:At4g28490	F20O9.180; leucine-rich repeat transmembrane protein kinase, putative [EC:2.7.1.37] [KO:K00870]	9e-22	YAR019c	COG0515	3e-10	NORK_MEDTR	ATP-binding;Coiledcoil;Kinase;Leucine-richrepeat;Membrane;Nodulation;Nucleotide-binding;Repeat;Serine/threonine-proteinkinase;Signal;Transferase;Transmembrane,Nodulation receptor kinase precursor (EC 2.7.1.-) (Does not make infections protein 2) (Symbiosis receptor-like kinase) (MtSYMRK).	5e-31	GO_ID:6517	TAIR|gene:2136337 SPTR:Q9T020 symbol:AT4G39110.1 [GO:0016301 "kinase activity" evidence=ISS] InterPro:IPR000719 InterPro:IPR008271 Prosite:PS00108 InterPro:IPR001969 InterPro:IPR002057 Prosite:PS00107 ProDom:PD000001 PROSITE:PS50011 PROSITE:PS00141 EMBL:AL161594 EMBL:AL050351 PIR:T08559 PROSITE:PS00186 SPTR:Q9T020	6e-62
Ljwgs_016644.1	1.7.8.19	WAAY, rfaY lipopolysaccharide core biosynthesis protein RFAY [EC:2.7.-.-] [COG:COG0515]	ath:At4g28490	F20O9.180; leucine-rich repeat transmembrane protein kinase, putative [EC:2.7.1.37] [KO:K00870]	9e-22	YAR019c	COG0515	3e-10	NORK_MEDTR	ATP-binding;Coiledcoil;Kinase;Leucine-richrepeat;Membrane;Nodulation;Nucleotide-binding;Repeat;Serine/threonine-proteinkinase;Signal;Transferase;Transmembrane,Nodulation receptor kinase precursor (EC 2.7.1.-) (Does not make infections protein 2) (Symbiosis receptor-like kinase) (MtSYMRK).	5e-31	GO_ID:6517	TAIR|gene:2136337 SPTR:Q9T020 symbol:AT4G39110.1 [GO:0016301 "kinase activity" evidence=ISS] InterPro:IPR000719 InterPro:IPR008271 Prosite:PS00108 InterPro:IPR001969 InterPro:IPR002057 Prosite:PS00107 ProDom:PD000001 PROSITE:PS50011 PROSITE:PS00141 EMBL:AL161594 EMBL:AL050351 PIR:T08559 PROSITE:PS00186 SPTR:Q9T020	6e-62
Ljwgs_016644.1	1.1.17.19	E2.7.1.- [EC:2.7.1.-] [COG:COG0515 COG1493]	ath:At4g28490	F20O9.180; leucine-rich repeat transmembrane protein kinase, putative [EC:2.7.1.37] [KO:K00870]	9e-22	YAR019c	COG0515	3e-10	NORK_MEDTR	ATP-binding;Coiledcoil;Kinase;Leucine-richrepeat;Membrane;Nodulation;Nucleotide-binding;Repeat;Serine/threonine-proteinkinase;Signal;Transferase;Transmembrane,Nodulation receptor kinase precursor (EC 2.7.1.-) (Does not make infections protein 2) (Symbiosis receptor-like kinase) (MtSYMRK).	5e-31	GO_ID:6517	TAIR|gene:2136337 SPTR:Q9T020 symbol:AT4G39110.1 [GO:0016301 "kinase activity" evidence=ISS] InterPro:IPR000719 InterPro:IPR008271 Prosite:PS00108 InterPro:IPR001969 InterPro:IPR002057 Prosite:PS00107 ProDom:PD000001 PROSITE:PS50011 PROSITE:PS00141 EMBL:AL161594 EMBL:AL050351 PIR:T08559 PROSITE:PS00186 SPTR:Q9T020	6e-62
Ljwgs_016644.1	1.11.16.8	E2.7.1.- [EC:2.7.1.-] [COG:COG0515 COG1493]	ath:At4g28490	F20O9.180; leucine-rich repeat transmembrane protein kinase, putative [EC:2.7.1.37] [KO:K00870]	9e-22	YAR019c	COG0515	3e-10	NORK_MEDTR	ATP-binding;Coiledcoil;Kinase;Leucine-richrepeat;Membrane;Nodulation;Nucleotide-binding;Repeat;Serine/threonine-proteinkinase;Signal;Transferase;Transmembrane,Nodulation receptor kinase precursor (EC 2.7.1.-) (Does not make infections protein 2) (Symbiosis receptor-like kinase) (MtSYMRK).	5e-31	GO_ID:6517	TAIR|gene:2136337 SPTR:Q9T020 symbol:AT4G39110.1 [GO:0016301 "kinase activity" evidence=ISS] InterPro:IPR000719 InterPro:IPR008271 Prosite:PS00108 InterPro:IPR001969 InterPro:IPR002057 Prosite:PS00107 ProDom:PD000001 PROSITE:PS50011 PROSITE:PS00141 EMBL:AL161594 EMBL:AL050351 PIR:T08559 PROSITE:PS00186 SPTR:Q9T020	6e-62
Ljwgs_016644.1	4.2.4	Cell cycle [CLASS:04110] [PATH:hsa04110] [COG:COG0515]	ath:At4g28490	F20O9.180; leucine-rich repeat transmembrane protein kinase, putative [EC:2.7.1.37] [KO:K00870]	9e-22	YAR019c	COG0515	3e-10	NORK_MEDTR	ATP-binding;Coiledcoil;Kinase;Leucine-richrepeat;Membrane;Nodulation;Nucleotide-binding;Repeat;Serine/threonine-proteinkinase;Signal;Transferase;Transmembrane,Nodulation receptor kinase precursor (EC 2.7.1.-) (Does not make infections protein 2) (Symbiosis receptor-like kinase) (MtSYMRK).	5e-31	GO_ID:6517	TAIR|gene:2136337 SPTR:Q9T020 symbol:AT4G39110.1 [GO:0016301 "kinase activity" evidence=ISS] InterPro:IPR000719 InterPro:IPR008271 Prosite:PS00108 InterPro:IPR001969 InterPro:IPR002057 Prosite:PS00107 ProDom:PD000001 PROSITE:PS50011 PROSITE:PS00141 EMBL:AL161594 EMBL:AL050351 PIR:T08559 PROSITE:PS00186 SPTR:Q9T020	6e-62
Ljwgs_016677.1	3.3.10.117	BMPR1 bone morphogenetic protein receptor, type I [EC:2.7.1.37]	ath:At4g28490	F20O9.180; leucine-rich repeat transmembrane protein kinase, putative [EC:2.7.1.37] [KO:K00870]	4e-12				BRL2_ARATH	ATP-binding;Glycoprotein;Kinase;Leucine-richrepeat;Membrane;Nucleotide-binding;Receptor;Repeat;Serine/threonine-proteinkinase;Signal;Transferase;Transmembrane,Serine/threonine-protein kinase BRI1-like 2 precursor (EC 2.7.1.37) (BRASSINOSTEROID INSENSITIVE 1-like protein 2) (Protein VASCULAR HIGHWAY 1).	6e-13	GO_ID:33871	TAIR|gene:3687832 SPTR:Q9LPT1 symbol:AT1G50610.1 [GO:0016301 "kinase activity" evidence=ISS] [GO:0008372 "cellular component unknown" evidence=ND] [GO:0004674 "protein serine/threonine kinase activity" evidence=ISS] [GO:0005524 "ATP binding" evidence=ISS] [GO:0006468 "protein amino acid phosphorylation" evidence=ISS] [GO:0007169 "transmembrane receptor protein tyrosine kinase signaling pathway" e…	1e-48
Ljwgs_016677.1	3.2.2.1	Protein kinase [EC:2.7.1.37]	ath:At4g28490	F20O9.180; leucine-rich repeat transmembrane protein kinase, putative [EC:2.7.1.37] [KO:K00870]	4e-12				BRL2_ARATH	ATP-binding;Glycoprotein;Kinase;Leucine-richrepeat;Membrane;Nucleotide-binding;Receptor;Repeat;Serine/threonine-proteinkinase;Signal;Transferase;Transmembrane,Serine/threonine-protein kinase BRI1-like 2 precursor (EC 2.7.1.37) (BRASSINOSTEROID INSENSITIVE 1-like protein 2) (Protein VASCULAR HIGHWAY 1).	6e-13	GO_ID:33871	TAIR|gene:3687832 SPTR:Q9LPT1 symbol:AT1G50610.1 [GO:0016301 "kinase activity" evidence=ISS] [GO:0008372 "cellular component unknown" evidence=ND] [GO:0004674 "protein serine/threonine kinase activity" evidence=ISS] [GO:0005524 "ATP binding" evidence=ISS] [GO:0006468 "protein amino acid phosphorylation" evidence=ISS] [GO:0007169 "transmembrane receptor protein tyrosine kinase signaling pathway" e…	1e-48
Ljwgs_016677.2	99.1.3.2.628	TMKL1_ARATH	ath:At5g02290	T1E22.50; protein kinase, putative [EC:2.7.1.37] [KO:K00870]	6e-23				TMKL1_ARATH	Glycoprotein;Leucine-richrepeat;Membrane;Receptor;Repeat;Signal;Transmembrane,Putative kinase-like protein TMKL1 precursor.	3e-27	GO_ID:33871	TAIR|gene:3687832 SPTR:Q9LPT1 symbol:AT1G50610.1 [GO:0016301 "kinase activity" evidence=ISS] [GO:0008372 "cellular component unknown" evidence=ND] [GO:0004674 "protein serine/threonine kinase activity" evidence=ISS] [GO:0005524 "ATP binding" evidence=ISS] [GO:0006468 "protein amino acid phosphorylation" evidence=ISS] [GO:0007169 "transmembrane receptor protein tyrosine kinase signaling pathway" e…	1e-80
Ljwgs_016677.2	99.1.4.7712	GO_ID:33871	ath:At5g02290	T1E22.50; protein kinase, putative [EC:2.7.1.37] [KO:K00870]	6e-23				TMKL1_ARATH	Glycoprotein;Leucine-richrepeat;Membrane;Receptor;Repeat;Signal;Transmembrane,Putative kinase-like protein TMKL1 precursor.	3e-27	GO_ID:33871	TAIR|gene:3687832 SPTR:Q9LPT1 symbol:AT1G50610.1 [GO:0016301 "kinase activity" evidence=ISS] [GO:0008372 "cellular component unknown" evidence=ND] [GO:0004674 "protein serine/threonine kinase activity" evidence=ISS] [GO:0005524 "ATP binding" evidence=ISS] [GO:0006468 "protein amino acid phosphorylation" evidence=ISS] [GO:0007169 "transmembrane receptor protein tyrosine kinase signaling pathway" e…	1e-80
Ljwgs_016677.2	99.1.1.97	KO:K00870	ath:At5g02290	T1E22.50; protein kinase, putative [EC:2.7.1.37] [KO:K00870]	6e-23				TMKL1_ARATH	Glycoprotein;Leucine-richrepeat;Membrane;Receptor;Repeat;Signal;Transmembrane,Putative kinase-like protein TMKL1 precursor.	3e-27	GO_ID:33871	TAIR|gene:3687832 SPTR:Q9LPT1 symbol:AT1G50610.1 [GO:0016301 "kinase activity" evidence=ISS] [GO:0008372 "cellular component unknown" evidence=ND] [GO:0004674 "protein serine/threonine kinase activity" evidence=ISS] [GO:0005524 "ATP binding" evidence=ISS] [GO:0006468 "protein amino acid phosphorylation" evidence=ISS] [GO:0007169 "transmembrane receptor protein tyrosine kinase signaling pathway" e…	1e-80
Ljwgs_016896.1	1.1.8.11	E2.4.1.34 1,3-beta-glucan synthase [EC:2.4.1.34] [GO:0003843] [CAZy:GT2 GT48]										GO_ID:7985	TAIR|gene:2077719 SPTR:Q9LYS6 symbol:AT3G59100.1 [GO:0016757 "transferase activity, transferring glycosyl groups" evidence=ISS] [GO:0000148 "1,3-beta-glucan synthase complex" evidence=ISS] [GO:0003843 "1,3-beta-glucan synthase activity" evidence=ISS] [GO:0006075 "beta-1,3 glucan biosynthesis" evidence=ISS] InterPro:IPR003440 Pfam:PF02364 GO:GO:0016020 EMBL:AL163527 PIR:T47792 SPTR:Q9LYS6	3e-13
Ljwgs_016971.2	1.6.5.4.2	BGLB beta-glucosidase [COG:COG2723]	ath:At5g44640	K15C23.9; glycosyl hydrolase family 1 [EC:3.2.1.21] [KO:K01188]	6e-74	BH1923	COG2723	1e-30	BGLC_MAIZE	3D-structure;Chloroplast;Cytokininsignalingpathway;Directproteinsequencing;Glycosidase;Hydrolase;Plastid;Transitpeptide,Beta-glucosidase, chloroplast precursor (EC 3.2.1.21) (Gentiobiase) (Cellobiase) (Beta-D-glucoside glucohydrolase).	2e-44	GO_ID:23184	TAIR|gene:2152159 SPTR:Q9LU02 symbol:AT5G44640.1 [GO:0004553 "hydrolase activity, hydrolyzing O-glycosyl compounds" evidence=ISS] InterPro:IPR001360 Pfam:PF00232 PRINTS:PR00131 PROSITE:PS00653 HSSP:P26205 EMBL:AB024024 SPTR:Q9LU02	1e-74
Ljwgs_016971.2	1.1.6.26	E3.2.1.85, lacG 6-phospho-beta-galactosidase [EC:3.2.1.85] [COG:COG2723]	ath:At5g44640	K15C23.9; glycosyl hydrolase family 1 [EC:3.2.1.21] [KO:K01188]	6e-74	BH1923	COG2723	1e-30	BGLC_MAIZE	3D-structure;Chloroplast;Cytokininsignalingpathway;Directproteinsequencing;Glycosidase;Hydrolase;Plastid;Transitpeptide,Beta-glucosidase, chloroplast precursor (EC 3.2.1.21) (Gentiobiase) (Cellobiase) (Beta-D-glucoside glucohydrolase).	2e-44	GO_ID:23184	TAIR|gene:2152159 SPTR:Q9LU02 symbol:AT5G44640.1 [GO:0004553 "hydrolase activity, hydrolyzing O-glycosyl compounds" evidence=ISS] InterPro:IPR001360 Pfam:PF00232 PRINTS:PR00131 PROSITE:PS00653 HSSP:P26205 EMBL:AB024024 SPTR:Q9LU02	1e-74
Ljwgs_016971.2	1.10.6.11.2	BGLB beta-glucosidase [COG:COG2723]	ath:At5g44640	K15C23.9; glycosyl hydrolase family 1 [EC:3.2.1.21] [KO:K01188]	6e-74	BH1923	COG2723	1e-30	BGLC_MAIZE	3D-structure;Chloroplast;Cytokininsignalingpathway;Directproteinsequencing;Glycosidase;Hydrolase;Plastid;Transitpeptide,Beta-glucosidase, chloroplast precursor (EC 3.2.1.21) (Gentiobiase) (Cellobiase) (Beta-D-glucoside glucohydrolase).	2e-44	GO_ID:23184	TAIR|gene:2152159 SPTR:Q9LU02 symbol:AT5G44640.1 [GO:0004553 "hydrolase activity, hydrolyzing O-glycosyl compounds" evidence=ISS] InterPro:IPR001360 Pfam:PF00232 PRINTS:PR00131 PROSITE:PS00653 HSSP:P26205 EMBL:AB024024 SPTR:Q9LU02	1e-74
Ljwgs_016971.2	1.1.1.36.2	E3.2.1.86B, bglA 6-phospho-beta-glucosidase [COG:COG2723]	ath:At5g44640	K15C23.9; glycosyl hydrolase family 1 [EC:3.2.1.21] [KO:K01188]	6e-74	BH1923	COG2723	1e-30	BGLC_MAIZE	3D-structure;Chloroplast;Cytokininsignalingpathway;Directproteinsequencing;Glycosidase;Hydrolase;Plastid;Transitpeptide,Beta-glucosidase, chloroplast precursor (EC 3.2.1.21) (Gentiobiase) (Cellobiase) (Beta-D-glucoside glucohydrolase).	2e-44	GO_ID:23184	TAIR|gene:2152159 SPTR:Q9LU02 symbol:AT5G44640.1 [GO:0004553 "hydrolase activity, hydrolyzing O-glycosyl compounds" evidence=ISS] InterPro:IPR001360 Pfam:PF00232 PRINTS:PR00131 PROSITE:PS00653 HSSP:P26205 EMBL:AB024024 SPTR:Q9LU02	1e-74
Ljwgs_016971.2	1.1.8.14.2	BGLB beta-glucosidase [COG:COG2723]	ath:At5g44640	K15C23.9; glycosyl hydrolase family 1 [EC:3.2.1.21] [KO:K01188]	6e-74	BH1923	COG2723	1e-30	BGLC_MAIZE	3D-structure;Chloroplast;Cytokininsignalingpathway;Directproteinsequencing;Glycosidase;Hydrolase;Plastid;Transitpeptide,Beta-glucosidase, chloroplast precursor (EC 3.2.1.21) (Gentiobiase) (Cellobiase) (Beta-D-glucoside glucohydrolase).	2e-44	GO_ID:23184	TAIR|gene:2152159 SPTR:Q9LU02 symbol:AT5G44640.1 [GO:0004553 "hydrolase activity, hydrolyzing O-glycosyl compounds" evidence=ISS] InterPro:IPR001360 Pfam:PF00232 PRINTS:PR00131 PROSITE:PS00653 HSSP:P26205 EMBL:AB024024 SPTR:Q9LU02	1e-74
Ljwgs_016980.1	1.10.9.7	E3.1.1.-, aes esterase / lipase [EC:3.1.1.-] [COG:COG0657] [GO:0016298]							APG_ARATH	Signal,Anter-specific proline-rich protein APG precursor.	8e-28	GO_ID:47062	TAIR|gene:2204419 SPTR:Q94CH8 symbol:AT1G75880.1 [GO:0005576 "extracellular region" evidence=IMP] [GO:0008415 "acyltransferase activity" evidence=TAS] [GO:0016298 "lipase activity" evidence=ISS] [GO:0019953 "sexual reproduction" evidence=ISS] [GO:0016789 "carboxylic ester hydrolase activity" evidence=ISS] INTERPRO:IPR001087 InterPro:IPR008265 Pfam:PF00657 PROSITE:PS01098 EMBL:AY028609 SPTR:Q94CH8	5e-43
Ljwgs_016980.1	1.7.8.11	lipid A biosynthesis lauroyl acyltransferase [EC:2.3.1.-] [COG:COG1560] [GO:0008415]							APG_ARATH	Signal,Anter-specific proline-rich protein APG precursor.	8e-28	GO_ID:47062	TAIR|gene:2204419 SPTR:Q94CH8 symbol:AT1G75880.1 [GO:0005576 "extracellular region" evidence=IMP] [GO:0008415 "acyltransferase activity" evidence=TAS] [GO:0016298 "lipase activity" evidence=ISS] [GO:0019953 "sexual reproduction" evidence=ISS] [GO:0016789 "carboxylic ester hydrolase activity" evidence=ISS] INTERPRO:IPR001087 InterPro:IPR008265 Pfam:PF00657 PROSITE:PS01098 EMBL:AY028609 SPTR:Q94CH8	5e-43
Ljwgs_016980.1	1.1.14.16	E3.1.1.-, aes esterase / lipase [EC:3.1.1.-] [COG:COG0657] [GO:0016298]							APG_ARATH	Signal,Anter-specific proline-rich protein APG precursor.	8e-28	GO_ID:47062	TAIR|gene:2204419 SPTR:Q94CH8 symbol:AT1G75880.1 [GO:0005576 "extracellular region" evidence=IMP] [GO:0008415 "acyltransferase activity" evidence=TAS] [GO:0016298 "lipase activity" evidence=ISS] [GO:0019953 "sexual reproduction" evidence=ISS] [GO:0016789 "carboxylic ester hydrolase activity" evidence=ISS] INTERPRO:IPR001087 InterPro:IPR008265 Pfam:PF00657 PROSITE:PS01098 EMBL:AY028609 SPTR:Q94CH8	5e-43
Ljwgs_016980.1	1.11.7.12	E3.1.1.-, aes esterase / lipase [EC:3.1.1.-] [COG:COG0657] [GO:0016298]							APG_ARATH	Signal,Anter-specific proline-rich protein APG precursor.	8e-28	GO_ID:47062	TAIR|gene:2204419 SPTR:Q94CH8 symbol:AT1G75880.1 [GO:0005576 "extracellular region" evidence=IMP] [GO:0008415 "acyltransferase activity" evidence=TAS] [GO:0016298 "lipase activity" evidence=ISS] [GO:0019953 "sexual reproduction" evidence=ISS] [GO:0016789 "carboxylic ester hydrolase activity" evidence=ISS] INTERPRO:IPR001087 InterPro:IPR008265 Pfam:PF00657 PROSITE:PS01098 EMBL:AY028609 SPTR:Q94CH8	5e-43
Ljwgs_017019.1	1.9.4.15	E2.7.1.- [EC:2.7.1.-] [COG:COG0515 COG1493]	ath:At5g02290	T1E22.50; protein kinase, putative [EC:2.7.1.37] [KO:K00870]	4e-32	BS_yloP_1	COG0515	5e-13	PBS1_ARATH	ATP-binding;Directproteinsequencing;Kinase;Nucleotide-binding;Phosphorylation;Plantdefense;Serine/threonine-proteinkinase;Transferase,Serine/threonine-protein kinase PBS1 (EC 2.7.1.37) (AvrPphB susceptible protein 1).	1e-38	GO_ID:18723	TAIR|gene:2142513 SPTR:Q8H1D6 symbol:AT5G10520.1 [GO:0008372 "cellular component unknown" evidence=ND] [GO:0016301 "kinase activity" evidence=ISS] InterPro:IPR000719 InterPro:IPR008271 Pfam:PF00069 Prosite:PS00108 Prosite:PS00107 ProDom:PD000001 PROSITE:PS50011 EMBL:AY150507 SPTR:Q8H1D6	5e-89
Ljwgs_017019.1	1.7.8.19	WAAY, rfaY lipopolysaccharide core biosynthesis protein RFAY [EC:2.7.-.-] [COG:COG0515]	ath:At5g02290	T1E22.50; protein kinase, putative [EC:2.7.1.37] [KO:K00870]	4e-32	BS_yloP_1	COG0515	5e-13	PBS1_ARATH	ATP-binding;Directproteinsequencing;Kinase;Nucleotide-binding;Phosphorylation;Plantdefense;Serine/threonine-proteinkinase;Transferase,Serine/threonine-protein kinase PBS1 (EC 2.7.1.37) (AvrPphB susceptible protein 1).	1e-38	GO_ID:18723	TAIR|gene:2142513 SPTR:Q8H1D6 symbol:AT5G10520.1 [GO:0008372 "cellular component unknown" evidence=ND] [GO:0016301 "kinase activity" evidence=ISS] InterPro:IPR000719 InterPro:IPR008271 Pfam:PF00069 Prosite:PS00108 Prosite:PS00107 ProDom:PD000001 PROSITE:PS50011 EMBL:AY150507 SPTR:Q8H1D6	5e-89
Ljwgs_017019.1	1.1.17.19	E2.7.1.- [EC:2.7.1.-] [COG:COG0515 COG1493]	ath:At5g02290	T1E22.50; protein kinase, putative [EC:2.7.1.37] [KO:K00870]	4e-32	BS_yloP_1	COG0515	5e-13	PBS1_ARATH	ATP-binding;Directproteinsequencing;Kinase;Nucleotide-binding;Phosphorylation;Plantdefense;Serine/threonine-proteinkinase;Transferase,Serine/threonine-protein kinase PBS1 (EC 2.7.1.37) (AvrPphB susceptible protein 1).	1e-38	GO_ID:18723	TAIR|gene:2142513 SPTR:Q8H1D6 symbol:AT5G10520.1 [GO:0008372 "cellular component unknown" evidence=ND] [GO:0016301 "kinase activity" evidence=ISS] InterPro:IPR000719 InterPro:IPR008271 Pfam:PF00069 Prosite:PS00108 Prosite:PS00107 ProDom:PD000001 PROSITE:PS50011 EMBL:AY150507 SPTR:Q8H1D6	5e-89
Ljwgs_017019.1	3.3.10.117	BMPR1 bone morphogenetic protein receptor, type I [EC:2.7.1.37]	ath:At5g02290	T1E22.50; protein kinase, putative [EC:2.7.1.37] [KO:K00870]	4e-32	BS_yloP_1	COG0515	5e-13	PBS1_ARATH	ATP-binding;Directproteinsequencing;Kinase;Nucleotide-binding;Phosphorylation;Plantdefense;Serine/threonine-proteinkinase;Transferase,Serine/threonine-protein kinase PBS1 (EC 2.7.1.37) (AvrPphB susceptible protein 1).	1e-38	GO_ID:18723	TAIR|gene:2142513 SPTR:Q8H1D6 symbol:AT5G10520.1 [GO:0008372 "cellular component unknown" evidence=ND] [GO:0016301 "kinase activity" evidence=ISS] InterPro:IPR000719 InterPro:IPR008271 Pfam:PF00069 Prosite:PS00108 Prosite:PS00107 ProDom:PD000001 PROSITE:PS50011 EMBL:AY150507 SPTR:Q8H1D6	5e-89
Ljwgs_017019.1	1.11.16.8	E2.7.1.- [EC:2.7.1.-] [COG:COG0515 COG1493]	ath:At5g02290	T1E22.50; protein kinase, putative [EC:2.7.1.37] [KO:K00870]	4e-32	BS_yloP_1	COG0515	5e-13	PBS1_ARATH	ATP-binding;Directproteinsequencing;Kinase;Nucleotide-binding;Phosphorylation;Plantdefense;Serine/threonine-proteinkinase;Transferase,Serine/threonine-protein kinase PBS1 (EC 2.7.1.37) (AvrPphB susceptible protein 1).	1e-38	GO_ID:18723	TAIR|gene:2142513 SPTR:Q8H1D6 symbol:AT5G10520.1 [GO:0008372 "cellular component unknown" evidence=ND] [GO:0016301 "kinase activity" evidence=ISS] InterPro:IPR000719 InterPro:IPR008271 Pfam:PF00069 Prosite:PS00108 Prosite:PS00107 ProDom:PD000001 PROSITE:PS50011 EMBL:AY150507 SPTR:Q8H1D6	5e-89
Ljwgs_017019.1	4.2.4	Cell cycle [CLASS:04110] [PATH:hsa04110] [COG:COG0515]	ath:At5g02290	T1E22.50; protein kinase, putative [EC:2.7.1.37] [KO:K00870]	4e-32	BS_yloP_1	COG0515	5e-13	PBS1_ARATH	ATP-binding;Directproteinsequencing;Kinase;Nucleotide-binding;Phosphorylation;Plantdefense;Serine/threonine-proteinkinase;Transferase,Serine/threonine-protein kinase PBS1 (EC 2.7.1.37) (AvrPphB susceptible protein 1).	1e-38	GO_ID:18723	TAIR|gene:2142513 SPTR:Q8H1D6 symbol:AT5G10520.1 [GO:0008372 "cellular component unknown" evidence=ND] [GO:0016301 "kinase activity" evidence=ISS] InterPro:IPR000719 InterPro:IPR008271 Pfam:PF00069 Prosite:PS00108 Prosite:PS00107 ProDom:PD000001 PROSITE:PS50011 EMBL:AY150507 SPTR:Q8H1D6	5e-89
Ljwgs_017019.1	3.2.2.1	Protein kinase [EC:2.7.1.37]	ath:At5g02290	T1E22.50; protein kinase, putative [EC:2.7.1.37] [KO:K00870]	4e-32	BS_yloP_1	COG0515	5e-13	PBS1_ARATH	ATP-binding;Directproteinsequencing;Kinase;Nucleotide-binding;Phosphorylation;Plantdefense;Serine/threonine-proteinkinase;Transferase,Serine/threonine-protein kinase PBS1 (EC 2.7.1.37) (AvrPphB susceptible protein 1).	1e-38	GO_ID:18723	TAIR|gene:2142513 SPTR:Q8H1D6 symbol:AT5G10520.1 [GO:0008372 "cellular component unknown" evidence=ND] [GO:0016301 "kinase activity" evidence=ISS] InterPro:IPR000719 InterPro:IPR008271 Pfam:PF00069 Prosite:PS00108 Prosite:PS00107 ProDom:PD000001 PROSITE:PS50011 EMBL:AY150507 SPTR:Q8H1D6	5e-89
Ljwgs_017800.1	1.7.8.21.2	WAAR, rfaJ glucosyltransferase [EC:2.4.1.58] [GO:0008919]	ecj:JW3601	rfaJ, waaR; UDP-glucose:(glucosyl)lipopolysaccharide alpha-1,2-glucosyltransferase [EC:2.4.1.58] [KO:K03276]	4e-12	rfaJ	COG1442	8e-13	QUA1_ARATH	Celladhesion;Cellwall;Coiledcoil;Glycoprotein;Glycosyltransferase;Golgistack;Membrane;Signal-anchor;Transferase;Transmembrane,Glycosyltransferase QUASIMODO1 (EC 2.4.1.-).	3e-22	GO_ID:21704	TAIR|gene:2082449 SPTR:Q9M8J2 symbol:AT3G06260.1 [GO:0016757 "transferase activity, transferring glycosyl groups" evidence=ISS] [GO:0016051 "carbohydrate biosynthesis" evidence=ISS] [GO:0016758 "transferase activity, transferring hexosyl groups" evidence=ISS] InterPro:IPR002495 Pfam:PF01501 EMBL:AC018907 SPTR:Q9M8J2	6e-146
Ljwgs_017956.1	99.1.4.3671	GO_ID:21861	ath:At3g22400	MCB17.13; lipoxygenase, putative [EC:1.13.11.12] [KO:K00454]	7e-55				LOXA_LYCES	Dioxygenase;Fattyacidbiosynthesis;Iron;Lipidsynthesis;Metal-binding;Multigenefamily;Oxidoreductase;Oxylipinbiosynthesis,Lipoxygenase A (EC 1.13.11.12).	1e-58	GO_ID:21861	TAIR|gene:2011029 SPTR:Q06327 symbol:AT1G55020 [GO:0006952 "defense response" evidence=TAS] [GO:0009611 "response to wounding" evidence=TAS] [GO:0009695 "jasmonic acid biosynthesis" evidence=TAS] [GO:0009737 "response to abscisic acid stimulus" evidence=IEP] [GO:0009753 "response to jasmonic acid stimulus" evidence=IEP] [GO:0009816 "defense response to pathogenic bacteria, incompatible interactio…	2e-53
Ljwgs_017956.1	99.1.3.1.129	EC 1.13.11.12	ath:At3g22400	MCB17.13; lipoxygenase, putative [EC:1.13.11.12] [KO:K00454]	7e-55				LOXA_LYCES	Dioxygenase;Fattyacidbiosynthesis;Iron;Lipidsynthesis;Metal-binding;Multigenefamily;Oxidoreductase;Oxylipinbiosynthesis,Lipoxygenase A (EC 1.13.11.12).	1e-58	GO_ID:21861	TAIR|gene:2011029 SPTR:Q06327 symbol:AT1G55020 [GO:0006952 "defense response" evidence=TAS] [GO:0009611 "response to wounding" evidence=TAS] [GO:0009695 "jasmonic acid biosynthesis" evidence=TAS] [GO:0009737 "response to abscisic acid stimulus" evidence=IEP] [GO:0009753 "response to jasmonic acid stimulus" evidence=IEP] [GO:0009816 "defense response to pathogenic bacteria, incompatible interactio…	2e-53
Ljwgs_017956.1	99.1.1.35	KO:K00454	ath:At3g22400	MCB17.13; lipoxygenase, putative [EC:1.13.11.12] [KO:K00454]	7e-55				LOXA_LYCES	Dioxygenase;Fattyacidbiosynthesis;Iron;Lipidsynthesis;Metal-binding;Multigenefamily;Oxidoreductase;Oxylipinbiosynthesis,Lipoxygenase A (EC 1.13.11.12).	1e-58	GO_ID:21861	TAIR|gene:2011029 SPTR:Q06327 symbol:AT1G55020 [GO:0006952 "defense response" evidence=TAS] [GO:0009611 "response to wounding" evidence=TAS] [GO:0009695 "jasmonic acid biosynthesis" evidence=TAS] [GO:0009737 "response to abscisic acid stimulus" evidence=IEP] [GO:0009753 "response to jasmonic acid stimulus" evidence=IEP] [GO:0009816 "defense response to pathogenic bacteria, incompatible interactio…	2e-53
Ljwgs_018180.1	99.1.4.6089	GO_ID:34618										GO_ID:34618	TAIR|gene:2172817 SPTR:Q9FF95 symbol:AT5G23850.1 [GO:0005554 "molecular function unknown" evidence=ND] [GO:0000004 "biological process unknown" evidence=ND] [GO:0008372 "cellular component unknown" evidence=ND] InterPro:IPR006598 InterPro:IPR008539 Pfam:PF05686 SMART:SM00672 EMBL:AB005244 EMBL:BT014854 EMBL:AK221455 SPTR:Q9FF95	1e-137
Ljwgs_018527.1	99.1.4.8149	GO_ID:21175										GO_ID:21175	TAIR|gene:2076420 SPTR:Q9M2G8 symbol:AT3G58480.1 [GO:0000004 "biological process unknown" evidence=ND] [GO:0008372 "cellular component unknown" evidence=ND] [GO:0005516 "calmodulin binding" evidence=ISS] Pfam:PF00612 InterPro:IPR000048 EMBL:AL137082 PIR:T45668 SPTR:Q9M2G8	2e-114
Ljwgs_018867.1	99.1.4.6348	GO_ID:20359										GO_ID:20359	TAIR|gene:2119160 SPTR:Q9SZB3 symbol:AT4G33360.1 [GO:0008372 "cellular component unknown" evidence=ND] [GO:0006721 "terpenoid metabolism" evidence=ISS] InterPro:IPR001509 Pfam:PF01370 HSSP:Q8T8E9 EMBL:AL161583 EMBL:AL035678 EMBL:AF370578 EMBL:BT002342 PIR:T05987 SPTR:Q9SZB3	1e-26
Ljwgs_019644.1	99.1.4.4946	GO_ID:35563										GO_ID:35563	TAIR|gene:2049012 SPTR:O64823 symbol:AT2G23790.1 [GO:0000004 "biological process unknown" evidence=ND] [GO:0005554 "molecular function unknown" evidence=ND] EMBL:AC004482 PIR:A84629 InterPro:IPR006769 PANTHER:PTHR13462 Pfam:PF04678 SPTR:O64823	2e-37
Ljwgs_019708.2	4.2.1.20	MREB rod shape-determining protein MreB [COG:COG1077]	ddi:DDB0220444	act1; actin [KO:K05692]	4e-66	YFL039c	COG1077	7e-62	ACT_GOSHI	ATP-binding;Cytoskeleton;Nucleotide-binding;Structuralprotein,Actin.	1e-71	GO_ID:43747	TAIR|gene:2148297 SPTR:P53494 symbol:AT5G59370.1 [GO:0005739 "mitochondrion" evidence=IDA] InterPro:IPR004000 InterPro:IPR004001 Pfam:PF00022 PRINTS:PR00190 SMART:SM00268 PROSITE:PS00406 PROSITE:PS00432 PROSITE:PS01132 HSSP:P02568 EMBL:AB025604 EMBL:U27980 EMBL:AY088111 PIR:S68108 SMR:P53494 SPTR:P53494	4e-72
Ljwgs_019708.2	4.3.1.30	ACTB_G actin, beta/gamma, cytoplasmic [GO:0005884]	ddi:DDB0220444	act1; actin [KO:K05692]	4e-66	YFL039c	COG1077	7e-62	ACT_GOSHI	ATP-binding;Cytoskeleton;Nucleotide-binding;Structuralprotein,Actin.	1e-71	GO_ID:43747	TAIR|gene:2148297 SPTR:P53494 symbol:AT5G59370.1 [GO:0005739 "mitochondrion" evidence=IDA] InterPro:IPR004000 InterPro:IPR004001 Pfam:PF00022 PRINTS:PR00190 SMART:SM00268 PROSITE:PS00406 PROSITE:PS00432 PROSITE:PS01132 HSSP:P02568 EMBL:AB025604 EMBL:U27980 EMBL:AY088111 PIR:S68108 SMR:P53494 SPTR:P53494	4e-72
Ljwgs_019708.2	4.1.3.63	ACTB_G actin, beta/gamma, cytoplasmic [GO:0005884]	ddi:DDB0220444	act1; actin [KO:K05692]	4e-66	YFL039c	COG1077	7e-62	ACT_GOSHI	ATP-binding;Cytoskeleton;Nucleotide-binding;Structuralprotein,Actin.	1e-71	GO_ID:43747	TAIR|gene:2148297 SPTR:P53494 symbol:AT5G59370.1 [GO:0005739 "mitochondrion" evidence=IDA] InterPro:IPR004000 InterPro:IPR004001 Pfam:PF00022 PRINTS:PR00190 SMART:SM00268 PROSITE:PS00406 PROSITE:PS00432 PROSITE:PS01132 HSSP:P02568 EMBL:AB025604 EMBL:U27980 EMBL:AY088111 PIR:S68108 SMR:P53494 SPTR:P53494	4e-72
Ljwgs_019708.2	4.3.3.26	ACTB_G actin, beta/gamma, cytoplasmic [GO:0005884]	ddi:DDB0220444	act1; actin [KO:K05692]	4e-66	YFL039c	COG1077	7e-62	ACT_GOSHI	ATP-binding;Cytoskeleton;Nucleotide-binding;Structuralprotein,Actin.	1e-71	GO_ID:43747	TAIR|gene:2148297 SPTR:P53494 symbol:AT5G59370.1 [GO:0005739 "mitochondrion" evidence=IDA] InterPro:IPR004000 InterPro:IPR004001 Pfam:PF00022 PRINTS:PR00190 SMART:SM00268 PROSITE:PS00406 PROSITE:PS00432 PROSITE:PS01132 HSSP:P02568 EMBL:AB025604 EMBL:U27980 EMBL:AY088111 PIR:S68108 SMR:P53494 SPTR:P53494	4e-72
Ljwgs_019708.2	4.3.2.19	ACTB_G actin, beta/gamma, cytoplasmic [GO:0005884]	ddi:DDB0220444	act1; actin [KO:K05692]	4e-66	YFL039c	COG1077	7e-62	ACT_GOSHI	ATP-binding;Cytoskeleton;Nucleotide-binding;Structuralprotein,Actin.	1e-71	GO_ID:43747	TAIR|gene:2148297 SPTR:P53494 symbol:AT5G59370.1 [GO:0005739 "mitochondrion" evidence=IDA] InterPro:IPR004000 InterPro:IPR004001 Pfam:PF00022 PRINTS:PR00190 SMART:SM00268 PROSITE:PS00406 PROSITE:PS00432 PROSITE:PS01132 HSSP:P02568 EMBL:AB025604 EMBL:U27980 EMBL:AY088111 PIR:S68108 SMR:P53494 SPTR:P53494	4e-72
Ljwgs_020274.2	99.1.4.4988	GO_ID:4506										GO_ID:4506	TAIR|gene:2137384 SPTR:Q9STP7 symbol:AT4G27790.1 [GO:0000004 "biological process unknown" evidence=ND] [GO:0005509 "calcium ion binding" evidence=ISS] InterPro:IPR000886 InterPro:IPR002048 Pfam:PF00036 InterPro:IPR011992 Prosite:PS00018 ProDom:PD000012 SMART:SM00054 PROSITE:PS00014 EMBL:AL161571 EMBL:AL078579 PIR:T09018 HSSP:P38505 SPTR:Q9STP7	1e-40
Ljwgs_020614.1	99.1.2.9	COG2939	ath:At3g63470	MAA21.100; serine carboxypeptidase, putative [EC:3.4.16.6] [KO:K01288]	5e-149	YBR139w	COG2939	5e-42	CBP23_HORVU	Carboxypeptidase;Glycoprotein;Hydrolase;Multigenefamily;Protease;Signal;Zymogen,Serine carboxypeptidase II-3 precursor (EC 3.4.16.6) (CP-MII.3) [Contains: Serine carboxypeptidase II-3 chain A; Serine carboxypeptidase II-3 chain B].	1e-137	GO_ID:34977	TAIR|gene:2087367 SPTR:Q9LY68 symbol:SCPL40 [GO:0004185 "serine carboxypeptidase activity" evidence=ISS] [GO:0006508 "proteolysis" evidence=ISS] InterPro:IPR001563 InterPro:IPR000379 Pfam:PF00450 PRINTS:PR00724 ProDom:PD001189 PROSITE:PS00560 PROSITE:PS00131 MEROPS:S10.005 HSSP:P08819 EMBL:AL163818 EMBL:AY087589 PIR:T49188 SPTR:Q9LY68	1e-149
Ljwgs_020614.1	99.1.4.1524	GO_ID:34977	ath:At3g63470	MAA21.100; serine carboxypeptidase, putative [EC:3.4.16.6] [KO:K01288]	5e-149	YBR139w	COG2939	5e-42	CBP23_HORVU	Carboxypeptidase;Glycoprotein;Hydrolase;Multigenefamily;Protease;Signal;Zymogen,Serine carboxypeptidase II-3 precursor (EC 3.4.16.6) (CP-MII.3) [Contains: Serine carboxypeptidase II-3 chain A; Serine carboxypeptidase II-3 chain B].	1e-137	GO_ID:34977	TAIR|gene:2087367 SPTR:Q9LY68 symbol:SCPL40 [GO:0004185 "serine carboxypeptidase activity" evidence=ISS] [GO:0006508 "proteolysis" evidence=ISS] InterPro:IPR001563 InterPro:IPR000379 Pfam:PF00450 PRINTS:PR00724 ProDom:PD001189 PROSITE:PS00560 PROSITE:PS00131 MEROPS:S10.005 HSSP:P08819 EMBL:AL163818 EMBL:AY087589 PIR:T49188 SPTR:Q9LY68	1e-149
Ljwgs_020614.1	99.1.1.88	KO:K01288	ath:At3g63470	MAA21.100; serine carboxypeptidase, putative [EC:3.4.16.6] [KO:K01288]	5e-149	YBR139w	COG2939	5e-42	CBP23_HORVU	Carboxypeptidase;Glycoprotein;Hydrolase;Multigenefamily;Protease;Signal;Zymogen,Serine carboxypeptidase II-3 precursor (EC 3.4.16.6) (CP-MII.3) [Contains: Serine carboxypeptidase II-3 chain A; Serine carboxypeptidase II-3 chain B].	1e-137	GO_ID:34977	TAIR|gene:2087367 SPTR:Q9LY68 symbol:SCPL40 [GO:0004185 "serine carboxypeptidase activity" evidence=ISS] [GO:0006508 "proteolysis" evidence=ISS] InterPro:IPR001563 InterPro:IPR000379 Pfam:PF00450 PRINTS:PR00724 ProDom:PD001189 PROSITE:PS00560 PROSITE:PS00131 MEROPS:S10.005 HSSP:P08819 EMBL:AL163818 EMBL:AY087589 PIR:T49188 SPTR:Q9LY68	1e-149
Ljwgs_020614.1	99.1.3.1.98	EC 3.4.16.6	ath:At3g63470	MAA21.100; serine carboxypeptidase, putative [EC:3.4.16.6] [KO:K01288]	5e-149	YBR139w	COG2939	5e-42	CBP23_HORVU	Carboxypeptidase;Glycoprotein;Hydrolase;Multigenefamily;Protease;Signal;Zymogen,Serine carboxypeptidase II-3 precursor (EC 3.4.16.6) (CP-MII.3) [Contains: Serine carboxypeptidase II-3 chain A; Serine carboxypeptidase II-3 chain B].	1e-137	GO_ID:34977	TAIR|gene:2087367 SPTR:Q9LY68 symbol:SCPL40 [GO:0004185 "serine carboxypeptidase activity" evidence=ISS] [GO:0006508 "proteolysis" evidence=ISS] InterPro:IPR001563 InterPro:IPR000379 Pfam:PF00450 PRINTS:PR00724 ProDom:PD001189 PROSITE:PS00560 PROSITE:PS00131 MEROPS:S10.005 HSSP:P08819 EMBL:AL163818 EMBL:AY087589 PIR:T49188 SPTR:Q9LY68	1e-149
Ljwgs_020845.2	99.1.4.8643	GO_ID:23961							POLC7_CYNDA	Allergen;Calcium;Repeat,Polcalcin Cyn d 7 (Calcium-binding pollen allergen Cyn d 7) (Calcium binding protein B1).	2e-22	GO_ID:23961	TAIR|gene:2027868 SPTR:Q9C9U8 symbol:AT1G73630.1 [GO:0005509 "calcium ion binding" evidence=ISS] [GO:0000004 "biological process unknown" evidence=ND] [GO:0008372 "cellular component unknown" evidence=ND] InterPro:IPR002048 Pfam:PF00036 InterPro:IPR011992 Prosite:PS00018 ProDom:PD000012 SMART:SM00054 EMBL:AC012679 PIR:C96763 HSSP:P62149 SPTR:Q9C9U8	8e-09
Ljwgs_020845.2	99.1.3.2.3938	POLC7_CYNDA							POLC7_CYNDA	Allergen;Calcium;Repeat,Polcalcin Cyn d 7 (Calcium-binding pollen allergen Cyn d 7) (Calcium binding protein B1).	2e-22	GO_ID:23961	TAIR|gene:2027868 SPTR:Q9C9U8 symbol:AT1G73630.1 [GO:0005509 "calcium ion binding" evidence=ISS] [GO:0000004 "biological process unknown" evidence=ND] [GO:0008372 "cellular component unknown" evidence=ND] InterPro:IPR002048 Pfam:PF00036 InterPro:IPR011992 Prosite:PS00018 ProDom:PD000012 SMART:SM00054 EMBL:AC012679 PIR:C96763 HSSP:P62149 SPTR:Q9C9U8	8e-09
Ljwgs_021058.1	2.4.3.94	SBCC exonuclease SbcC [COG:COG0419]	mka:MK0690	sbcC; SMC1-family ATPase involved in DNA repair [KO:K03546]	1e-13	MJ1322	COG0419	2e-13	NUF1_YEAST	Coiledcoil;Completeproteome;Nuclearprotein;Phosphorylation,Protein NUF1 (Spindle poly body spacer protein SPC110).	8e-15	GO_ID:13880	TAIR|gene:2156793 SPTR:Q9FHK5 symbol:AT5G05180.1 [GO:0000004 "biological process unknown" evidence=ND] InterPro:IPR002048 Prosite:PS00018 EMBL:AB018111 SPTR:Q9FHK5	3e-23
Ljwgs_021474.1	99.2	Unclassified without homolog
Ljwgs_021543.1	1.7.3.2	E3.2.1.23, lacZ beta-galactosidase [EC:3.2.1.23] [COG:COG2731 COG3250] [GO:0004565]	ath:At5g20710	T1M15.110; glycosyl hydrolase family 35 (beta-galactosidase) [EC:3.2.1.23] [KO:K01190]	6e-13				BGAL_BRAOL	Glycosidase;Hydrolase;Signal,Beta-galactosidase precursor (EC 3.2.1.23) (Lactase).	2e-13	GO_ID:50745	TAIR|gene:3438752 SPTR:Q9SCV9 symbol:AT4G36360.1 [GO:0004565 "beta-galactosidase activity" evidence=ISS] InterPro:IPR001944 InterPro:IPR000922 Pfam:PF01301 Pfam:PF02140 ProDom:PD005612 PROSITE:PS50228 PRINTS:PR00742 PROSITE:PS01182 EMBL:AJ270299 EMBL:AY056285 EMBL:AY091432 SPTR:Q9SCV9	5e-13
Ljwgs_021543.1	1.3.9.29	E3.2.1.23, lacZ beta-galactosidase [EC:3.2.1.23] [COG:COG2731 COG3250] [GO:0004565]	ath:At5g20710	T1M15.110; glycosyl hydrolase family 35 (beta-galactosidase) [EC:3.2.1.23] [KO:K01190]	6e-13				BGAL_BRAOL	Glycosidase;Hydrolase;Signal,Beta-galactosidase precursor (EC 3.2.1.23) (Lactase).	2e-13	GO_ID:50745	TAIR|gene:3438752 SPTR:Q9SCV9 symbol:AT4G36360.1 [GO:0004565 "beta-galactosidase activity" evidence=ISS] InterPro:IPR001944 InterPro:IPR000922 Pfam:PF01301 Pfam:PF02140 ProDom:PD005612 PROSITE:PS50228 PRINTS:PR00742 PROSITE:PS01182 EMBL:AJ270299 EMBL:AY056285 EMBL:AY091432 SPTR:Q9SCV9	5e-13
Ljwgs_021543.1	1.7.11.20	E3.2.1.23, lacZ beta-galactosidase [EC:3.2.1.23] [COG:COG2731 COG3250] [GO:0004565]	ath:At5g20710	T1M15.110; glycosyl hydrolase family 35 (beta-galactosidase) [EC:3.2.1.23] [KO:K01190]	6e-13				BGAL_BRAOL	Glycosidase;Hydrolase;Signal,Beta-galactosidase precursor (EC 3.2.1.23) (Lactase).	2e-13	GO_ID:50745	TAIR|gene:3438752 SPTR:Q9SCV9 symbol:AT4G36360.1 [GO:0004565 "beta-galactosidase activity" evidence=ISS] InterPro:IPR001944 InterPro:IPR000922 Pfam:PF01301 Pfam:PF02140 ProDom:PD005612 PROSITE:PS50228 PRINTS:PR00742 PROSITE:PS01182 EMBL:AJ270299 EMBL:AY056285 EMBL:AY091432 SPTR:Q9SCV9	5e-13
Ljwgs_021543.1	1.1.6.9	E3.2.1.23, lacZ beta-galactosidase [EC:3.2.1.23] [COG:COG2731 COG3250] [GO:0004565]	ath:At5g20710	T1M15.110; glycosyl hydrolase family 35 (beta-galactosidase) [EC:3.2.1.23] [KO:K01190]	6e-13				BGAL_BRAOL	Glycosidase;Hydrolase;Signal,Beta-galactosidase precursor (EC 3.2.1.23) (Lactase).	2e-13	GO_ID:50745	TAIR|gene:3438752 SPTR:Q9SCV9 symbol:AT4G36360.1 [GO:0004565 "beta-galactosidase activity" evidence=ISS] InterPro:IPR001944 InterPro:IPR000922 Pfam:PF01301 Pfam:PF02140 ProDom:PD005612 PROSITE:PS50228 PRINTS:PR00742 PROSITE:PS01182 EMBL:AJ270299 EMBL:AY056285 EMBL:AY091432 SPTR:Q9SCV9	5e-13
Ljwgs_021543.1	1.7.7.9	E3.2.1.23, lacZ beta-galactosidase [EC:3.2.1.23] [COG:COG2731 COG3250] [GO:0004565]	ath:At5g20710	T1M15.110; glycosyl hydrolase family 35 (beta-galactosidase) [EC:3.2.1.23] [KO:K01190]	6e-13				BGAL_BRAOL	Glycosidase;Hydrolase;Signal,Beta-galactosidase precursor (EC 3.2.1.23) (Lactase).	2e-13	GO_ID:50745	TAIR|gene:3438752 SPTR:Q9SCV9 symbol:AT4G36360.1 [GO:0004565 "beta-galactosidase activity" evidence=ISS] InterPro:IPR001944 InterPro:IPR000922 Pfam:PF01301 Pfam:PF02140 ProDom:PD005612 PROSITE:PS50228 PRINTS:PR00742 PROSITE:PS01182 EMBL:AJ270299 EMBL:AY056285 EMBL:AY091432 SPTR:Q9SCV9	5e-13
Ljwgs_021604.1	3.1.3.61	TC.MATE multidrug resistance protein, MATE family [COG:COG0534] [TC:2.A.66.1]	sme:SMc01211	hypothetical transmembrane protein [KO:K03327]	3e-09	YHR032w	COG0534	7e-15	TT12_ARATH	Flavonoidbiosynthesis;Membrane;Repeat;Transmembrane;Transport;Vacuole,TRANSPARENT TESTA 12 protein.	4e-59	GO_ID:55341	TAIR|gene:2015367 SPTR:Q9SX83 symbol:AT1G47530.1 [GO:0005215 "transporter activity" evidence=ISS] [GO:0009835 "ripening" evidence=ISS] [GO:0015297 "antiporter activity" evidence=ISS] [GO:0016020 "membrane" evidence=ISS] InterPro:IPR002528 Pfam:PF01554 GO:GO:0016020 TIGRFAMs:TIGR00797 EMBL:AC007519 PIR:F96515 SPTR:Q9SX83	2e-85
Ljwgs_021666.1	3.3.10.117	BMPR1 bone morphogenetic protein receptor, type I [EC:2.7.1.37]	ath:At5g02290	T1E22.50; protein kinase, putative [EC:2.7.1.37] [KO:K00870]	6e-12				RLCK7_ARATH	ATP-binding;Hypotheticalprotein;Kinase;Nucleotide-binding;Serine/threonine-proteinkinase;Transferase,Putative serine/threonine-protein kinase RLCKVII (EC 2.7.1.37).	1e-13	GO_ID:51277	TAIR|gene:2064556 SPTR:P93749 symbol:AT2G41970.1 [GO:0008372 "cellular component unknown" evidence=ND] [GO:0016301 "kinase activity" evidence=ISS] InterPro:IPR000719 InterPro:IPR008266 Prosite:PS00107 ProDom:PD000001 PROSITE:PS50011 PROSITE:PS00109 HSSP:P06213 EMBL:U90439 EMBL:BT010881 EMBL:AK175234 EMBL:AK175270 EMBL:AK176504 EMBL:AK176586 EMBL:AK176796 EMBL:AK220678 PIR:D84848 SPTR:P93749	1e-44
Ljwgs_021666.1	3.2.2.1	Protein kinase [EC:2.7.1.37]	ath:At5g02290	T1E22.50; protein kinase, putative [EC:2.7.1.37] [KO:K00870]	6e-12				RLCK7_ARATH	ATP-binding;Hypotheticalprotein;Kinase;Nucleotide-binding;Serine/threonine-proteinkinase;Transferase,Putative serine/threonine-protein kinase RLCKVII (EC 2.7.1.37).	1e-13	GO_ID:51277	TAIR|gene:2064556 SPTR:P93749 symbol:AT2G41970.1 [GO:0008372 "cellular component unknown" evidence=ND] [GO:0016301 "kinase activity" evidence=ISS] InterPro:IPR000719 InterPro:IPR008266 Prosite:PS00107 ProDom:PD000001 PROSITE:PS50011 PROSITE:PS00109 HSSP:P06213 EMBL:U90439 EMBL:BT010881 EMBL:AK175234 EMBL:AK175270 EMBL:AK176504 EMBL:AK176586 EMBL:AK176796 EMBL:AK220678 PIR:D84848 SPTR:P93749	1e-44
Ljwgs_021922.1	4.2.2.23.10	SPOVK stage V sporulation protein K [COG:COG0464]	cal:orf19.4362	MSP1; 40 kDa putative membrane-spanning ATPase [EC:3.6.1.3] [KO:K01509]	1e-45	YGR028w	COG0464	8e-48	ATD1A_BRARE	Alternativesplicing;ATP-binding;Coiledcoil;Nucleotide-binding,ATPase family AAA domain containing protein 1-A.	1e-49	GO_ID:32252	TAIR|gene:2132921 SPTR:Q9SUD9 symbol:AT4G28000.1 [GO:0016887 "ATPase activity" evidence=ISS] InterPro:IPR003593 InterPro:IPR003959 InterPro:IPR003960 Pfam:PF00004 Prosite:PS00674 SMART:SM00382 GO:GO:0000910 HSSP:P28691 EMBL:AL035524 EMBL:AL161572 PIR:T02901 SPTR:Q9SUD9	9e-119
Ljwgs_021922.1	1.4.1.60	E3.6.1.3 adenosinetriphosphatase [EC:3.6.1.3] [GO:0004003 0004004 0008026 0008094 0008186]	cal:orf19.4362	MSP1; 40 kDa putative membrane-spanning ATPase [EC:3.6.1.3] [KO:K01509]	1e-45	YGR028w	COG0464	8e-48	ATD1A_BRARE	Alternativesplicing;ATP-binding;Coiledcoil;Nucleotide-binding,ATPase family AAA domain containing protein 1-A.	1e-49	GO_ID:32252	TAIR|gene:2132921 SPTR:Q9SUD9 symbol:AT4G28000.1 [GO:0016887 "ATPase activity" evidence=ISS] InterPro:IPR003593 InterPro:IPR003959 InterPro:IPR003960 Pfam:PF00004 Prosite:PS00674 SMART:SM00382 GO:GO:0000910 HSSP:P28691 EMBL:AL035524 EMBL:AL161572 PIR:T02901 SPTR:Q9SUD9	9e-119
Ljwgs_022327.1	3.3.10.117	BMPR1 bone morphogenetic protein receptor, type I [EC:2.7.1.37]							EXS_ARATH	ATP-binding;Kinase;Leucine-richrepeat;Meiosis;Membrane;Nucleotide-binding;Phosphorylation;Receptor;Repeat;Serine/threonine-proteinkinase;Signal;Transferase;Transmembrane,Leucine-rich repeat receptor protein kinase EXS precursor (EC 2.7.1.37) (Extra sporogenous cells protein) (EXCESS MICROSPOROCYTES1 protein).	7e-12	GO_ID:33871	TAIR|gene:3687832 SPTR:Q9LPT1 symbol:AT1G50610.1 [GO:0016301 "kinase activity" evidence=ISS] [GO:0008372 "cellular component unknown" evidence=ND] [GO:0004674 "protein serine/threonine kinase activity" evidence=ISS] [GO:0005524 "ATP binding" evidence=ISS] [GO:0006468 "protein amino acid phosphorylation" evidence=ISS] [GO:0007169 "transmembrane receptor protein tyrosine kinase signaling pathway" e…	1e-38
Ljwgs_022327.1	3.2.2.1	Protein kinase [EC:2.7.1.37]							EXS_ARATH	ATP-binding;Kinase;Leucine-richrepeat;Meiosis;Membrane;Nucleotide-binding;Phosphorylation;Receptor;Repeat;Serine/threonine-proteinkinase;Signal;Transferase;Transmembrane,Leucine-rich repeat receptor protein kinase EXS precursor (EC 2.7.1.37) (Extra sporogenous cells protein) (EXCESS MICROSPOROCYTES1 protein).	7e-12	GO_ID:33871	TAIR|gene:3687832 SPTR:Q9LPT1 symbol:AT1G50610.1 [GO:0016301 "kinase activity" evidence=ISS] [GO:0008372 "cellular component unknown" evidence=ND] [GO:0004674 "protein serine/threonine kinase activity" evidence=ISS] [GO:0005524 "ATP binding" evidence=ISS] [GO:0006468 "protein amino acid phosphorylation" evidence=ISS] [GO:0007169 "transmembrane receptor protein tyrosine kinase signaling pathway" e…	1e-38
Ljwgs_022327.1	3.3.10.117	BMPR1 bone morphogenetic protein receptor, type I [EC:2.7.1.37]							EXS_ARATH	ATP-binding;Kinase;Leucine-richrepeat;Meiosis;Membrane;Nucleotide-binding;Phosphorylation;Receptor;Repeat;Serine/threonine-proteinkinase;Signal;Transferase;Transmembrane,Leucine-rich repeat receptor protein kinase EXS precursor (EC 2.7.1.37) (Extra sporogenous cells protein) (EXCESS MICROSPOROCYTES1 protein).	7e-12	GO_ID:33871	TAIR|gene:3687832 SPTR:Q9LPT1 symbol:AT1G50610.1 [GO:0016301 "kinase activity" evidence=ISS] [GO:0008372 "cellular component unknown" evidence=ND] [GO:0004674 "protein serine/threonine kinase activity" evidence=ISS] [GO:0005524 "ATP binding" evidence=ISS] [GO:0006468 "protein amino acid phosphorylation" evidence=ISS] [GO:0007169 "transmembrane receptor protein tyrosine kinase signaling pathway" e…	1e-38
Ljwgs_022327.1	3.2.2.1	Protein kinase [EC:2.7.1.37]							EXS_ARATH	ATP-binding;Kinase;Leucine-richrepeat;Meiosis;Membrane;Nucleotide-binding;Phosphorylation;Receptor;Repeat;Serine/threonine-proteinkinase;Signal;Transferase;Transmembrane,Leucine-rich repeat receptor protein kinase EXS precursor (EC 2.7.1.37) (Extra sporogenous cells protein) (EXCESS MICROSPOROCYTES1 protein).	7e-12	GO_ID:33871	TAIR|gene:3687832 SPTR:Q9LPT1 symbol:AT1G50610.1 [GO:0016301 "kinase activity" evidence=ISS] [GO:0008372 "cellular component unknown" evidence=ND] [GO:0004674 "protein serine/threonine kinase activity" evidence=ISS] [GO:0005524 "ATP binding" evidence=ISS] [GO:0006468 "protein amino acid phosphorylation" evidence=ISS] [GO:0007169 "transmembrane receptor protein tyrosine kinase signaling pathway" e…	1e-38
Ljwgs_022365.1	1.9.4.15	E2.7.1.- [EC:2.7.1.-] [COG:COG0515 COG1493]	pfa:MAL6P1.108	calcium-dependent protein kinase [EC:2.7.1.123 2.7.1.37] [KO:K00908 K00870]	5e-73	YFR014c	COG0515	1e-45	CDPK2_ORYSA	ATP-binding;Calcium;Kinase;Multigenefamily;Nucleotide-binding;Phosphorylation;Repeat;Serine/threonine-proteinkinase;Transferase,Calcium-dependent protein kinase, isoform 2 (EC 2.7.1.-) (CDPK 2).	1e-156	GO_ID:7277	TAIR|gene:2177022 SPTR:Q9FMP5 symbol:AT5G12180.1 [GO:0004685 "calcium- and calmodulin-dependent protein kinase activity" evidence=ISS] [GO:0006468 "protein amino acid phosphorylation" evidence=ISS] [GO:0016301 "kinase activity" evidence=ISS] InterPro:IPR000719 InterPro:IPR002290 InterPro:IPR002048 InterPro:IPR008271 Pfam:PF00069 Pfam:PF00036 Prosite:PS00108 InterPro:IPR011992 Prosite:PS00107 Pros…	0
Ljwgs_022365.1	1.7.8.19	WAAY, rfaY lipopolysaccharide core biosynthesis protein RFAY [EC:2.7.-.-] [COG:COG0515]	pfa:MAL6P1.108	calcium-dependent protein kinase [EC:2.7.1.123 2.7.1.37] [KO:K00908 K00870]	5e-73	YFR014c	COG0515	1e-45	CDPK2_ORYSA	ATP-binding;Calcium;Kinase;Multigenefamily;Nucleotide-binding;Phosphorylation;Repeat;Serine/threonine-proteinkinase;Transferase,Calcium-dependent protein kinase, isoform 2 (EC 2.7.1.-) (CDPK 2).	1e-156	GO_ID:7277	TAIR|gene:2177022 SPTR:Q9FMP5 symbol:AT5G12180.1 [GO:0004685 "calcium- and calmodulin-dependent protein kinase activity" evidence=ISS] [GO:0006468 "protein amino acid phosphorylation" evidence=ISS] [GO:0016301 "kinase activity" evidence=ISS] InterPro:IPR000719 InterPro:IPR002290 InterPro:IPR002048 InterPro:IPR008271 Pfam:PF00069 Pfam:PF00036 Prosite:PS00108 InterPro:IPR011992 Prosite:PS00107 Pros…	0
Ljwgs_022365.1	1.1.17.19	E2.7.1.- [EC:2.7.1.-] [COG:COG0515 COG1493]	pfa:MAL6P1.108	calcium-dependent protein kinase [EC:2.7.1.123 2.7.1.37] [KO:K00908 K00870]	5e-73	YFR014c	COG0515	1e-45	CDPK2_ORYSA	ATP-binding;Calcium;Kinase;Multigenefamily;Nucleotide-binding;Phosphorylation;Repeat;Serine/threonine-proteinkinase;Transferase,Calcium-dependent protein kinase, isoform 2 (EC 2.7.1.-) (CDPK 2).	1e-156	GO_ID:7277	TAIR|gene:2177022 SPTR:Q9FMP5 symbol:AT5G12180.1 [GO:0004685 "calcium- and calmodulin-dependent protein kinase activity" evidence=ISS] [GO:0006468 "protein amino acid phosphorylation" evidence=ISS] [GO:0016301 "kinase activity" evidence=ISS] InterPro:IPR000719 InterPro:IPR002290 InterPro:IPR002048 InterPro:IPR008271 Pfam:PF00069 Pfam:PF00036 Prosite:PS00108 InterPro:IPR011992 Prosite:PS00107 Pros…	0
Ljwgs_022365.1	1.11.16.8	E2.7.1.- [EC:2.7.1.-] [COG:COG0515 COG1493]	pfa:MAL6P1.108	calcium-dependent protein kinase [EC:2.7.1.123 2.7.1.37] [KO:K00908 K00870]	5e-73	YFR014c	COG0515	1e-45	CDPK2_ORYSA	ATP-binding;Calcium;Kinase;Multigenefamily;Nucleotide-binding;Phosphorylation;Repeat;Serine/threonine-proteinkinase;Transferase,Calcium-dependent protein kinase, isoform 2 (EC 2.7.1.-) (CDPK 2).	1e-156	GO_ID:7277	TAIR|gene:2177022 SPTR:Q9FMP5 symbol:AT5G12180.1 [GO:0004685 "calcium- and calmodulin-dependent protein kinase activity" evidence=ISS] [GO:0006468 "protein amino acid phosphorylation" evidence=ISS] [GO:0016301 "kinase activity" evidence=ISS] InterPro:IPR000719 InterPro:IPR002290 InterPro:IPR002048 InterPro:IPR008271 Pfam:PF00069 Pfam:PF00036 Prosite:PS00108 InterPro:IPR011992 Prosite:PS00107 Pros…	0
Ljwgs_022365.1	4.2.4	Cell cycle [CLASS:04110] [PATH:hsa04110] [COG:COG0515]	pfa:MAL6P1.108	calcium-dependent protein kinase [EC:2.7.1.123 2.7.1.37] [KO:K00908 K00870]	5e-73	YFR014c	COG0515	1e-45	CDPK2_ORYSA	ATP-binding;Calcium;Kinase;Multigenefamily;Nucleotide-binding;Phosphorylation;Repeat;Serine/threonine-proteinkinase;Transferase,Calcium-dependent protein kinase, isoform 2 (EC 2.7.1.-) (CDPK 2).	1e-156	GO_ID:7277	TAIR|gene:2177022 SPTR:Q9FMP5 symbol:AT5G12180.1 [GO:0004685 "calcium- and calmodulin-dependent protein kinase activity" evidence=ISS] [GO:0006468 "protein amino acid phosphorylation" evidence=ISS] [GO:0016301 "kinase activity" evidence=ISS] InterPro:IPR000719 InterPro:IPR002290 InterPro:IPR002048 InterPro:IPR008271 Pfam:PF00069 Pfam:PF00036 Prosite:PS00108 InterPro:IPR011992 Prosite:PS00107 Pros…	0
Ljwgs_022365.1	3.2.9.99	CAMK4 calcium/calmodulin-dependent protein kinase IV [EC:2.7.1.123] [GO:0004685]	pfa:MAL6P1.108	calcium-dependent protein kinase [EC:2.7.1.123 2.7.1.37] [KO:K00908 K00870]	5e-73	YFR014c	COG0515	1e-45	CDPK2_ORYSA	ATP-binding;Calcium;Kinase;Multigenefamily;Nucleotide-binding;Phosphorylation;Repeat;Serine/threonine-proteinkinase;Transferase,Calcium-dependent protein kinase, isoform 2 (EC 2.7.1.-) (CDPK 2).	1e-156	GO_ID:7277	TAIR|gene:2177022 SPTR:Q9FMP5 symbol:AT5G12180.1 [GO:0004685 "calcium- and calmodulin-dependent protein kinase activity" evidence=ISS] [GO:0006468 "protein amino acid phosphorylation" evidence=ISS] [GO:0016301 "kinase activity" evidence=ISS] InterPro:IPR000719 InterPro:IPR002290 InterPro:IPR002048 InterPro:IPR008271 Pfam:PF00069 Pfam:PF00036 Prosite:PS00108 InterPro:IPR011992 Prosite:PS00107 Pros…	0
Ljwgs_022465.1	1.10.2.4	E4.2.3.14 pinene synthase [EC:4.2.3.14] [GO:0050550]	ath:At4g16730	FCAALL.15; terpene synthase/cyclase family protein [EC:4.2.3.14] [KO:K07384]	5e-77				DCS3_GOSAR	Lyase;Magnesium;Metal-binding;Multigenefamily,(+)-delta-cadinene synthase isozyme A (EC 4.2.3.13) (D-cadinene synthase).	4e-135	GO_ID:16936	TAIR|gene:2086013 SPTR:Q9LDF1 symbol:ATTPS-CIN [GO:0042408 "myrcene/(E)-beta-ocimene synthase activity" evidence=ISS;IDA] [GO:0016099 "monoterpenoid biosynthesis" evidence=ISS;IDA] InterPro:IPR001906 InterPro:IPR005630 Pfam:PF01397 Pfam:PF03936 HSSP:O81192 EMBL:AB028607 EMBL:AP000599 EMBL:AY691947 SPTR:Q9LDF1	2e-70
Ljwgs_022517.1	99.1.4.422	GO_ID:23643										GO_ID:23643	TAIR|gene:2168977 SPTR:Q9FGL0 symbol:AT5G47470.1 [GO:0016020 "membrane" evidence=ISS] InterPro:IPR000620 Pfam:PF00892 GO:GO:0016020 EMBL:AB025628 SPTR:Q9FGL0	5e-68
Ljwgs_022551.2	1.5.3.48	E4.3.1.19, ilvA threonine dehydratase [EC:4.3.1.19] [COG:COG1171] [GO:0004794]	xcv:XCV0394	threonine ammonia-lyase [EC:4.3.1.19] [KO:K01754]	4e-09	Ta0113	COG1171	2e-09	SRR_HUMAN	Isomerase;Pyridoxalphosphate,Serine racemase (EC 5.1.1.-).	6e-12	GO_ID:40486	TAIR|gene:2139766 SPTR:Q9T0D1 symbol:AT4G11640.1 [GO:0009069 "serine family amino acid metabolism" evidence=ISS] [GO:0030378 "serine racemase activity" evidence=ISS] InterPro:IPR001926 InterPro:IPR000634 Pfam:PF00291 GO:GO:0008152 HSSP:P04968 PROSITE:PS00165 GO:GO:0009507 EMBL:AL161532 EMBL:AL049500 PIR:T04211 SPTR:Q9T0D1	2e-28
Ljwgs_022682.1	99.1.4.5111	GO_ID:49450										GO_ID:49450	TAIR|gene:2007714 SPTR:Q94BX5 symbol:AT1G48370.1 [GO:0006857 "oligopeptide transport" evidence=ISS] [GO:0015198 "oligopeptide transporter activity" evidence=ISS] Pfam:PF03169 InterPro:IPR004813 TIGRFAMs:TIGR00728 EMBL:AY039600 EMBL:BT010472 SPTR:Q94BX5	2e-66
Ljwgs_022940.1	99.2	Unclassified without homolog
Ljwgs_023463.1	99.1.4.4947	GO_ID:47290										GO_ID:47290	TAIR|gene:2083905 SPTR:Q9LX60 symbol:AT3G42100.1 [GO:0000004 "biological process unknown" evidence=ND] InterPro:IPR000637 Pfam:PF02178 GO:GO:0005634 SMART:SM00384 InterPro:IPR010285 Pfam:PF05970 EMBL:AL356013 PIR:T48965 SPTR:Q9LX60	4e-72
Ljwgs_023510.2	99.1.4.8651	GO_ID:32372										GO_ID:32372	TAIR|gene:3439820 SPTR:Q9S9T9 symbol:AT4G04980.1 [GO:0000004 "biological process unknown" evidence=ND] [GO:0005554 "molecular function unknown" evidence=ND] EMBL:AL161502 EMBL:AF162444 PIR:F85062 SPTR:Q9S9T9	2e-56
Ljwgs_023901.2	1.10.7.7	E1.14.11.23, FLS flavonol synthase [EC:1.14.11.23] [GO:0045431]	ath:At5g08640	MAH20.20; flavonol synthase 1 (FLS1) [EC:1.14.11.23] [KO:K05278]	7e-35				FLS_EUSGR	Dioxygenase;Flavonoidbiosynthesis;Iron;Metal-binding;Oxidoreductase;VitaminC,Flavonol synthase/flavanone 3-hydroxylase (EC 1.14.11.23) (EC 1.14.11.9) (FLS).	1e-38	GO_ID:18053	TAIR|gene:2160588 SPTR:Q9FFQ5 symbol:AT5G63590.1 [GO:0008372 "cellular component unknown" evidence=ND] [GO:0045431 "flavonol synthase activity" evidence=ISS] [GO:0009813 "flavonoid biosynthesis" evidence=ISS] Pfam:PF03171 InterPro:IPR005123 HSSP:Q96323 EMBL:AB005234 EMBL:BT003134 SPTR:Q9FFQ5	2e-32
Ljwgs_023961.2	3.3.10.98	SLC4A1, EPB3 solute carrier family 4, anion exchanger, member 1 [TC:2.A.31.1]	rno:24779	Slc4a1; solute carrier family 4, member 1 [KO:K06573]	9e-09				BORL4_ARATH	Anionexchange;Hypotheticalprotein;Iontransport;Membrane;Transmembrane;Transport,Putative boron transporter-like protein 4.	4e-122	GO_ID:37016	TAIR|gene:3439230 SPTR:Q9SUU1 symbol:AT4G32510.1 [GO:0015380 "anion exchanger activity" evidence=ISS] InterPro:IPR011531 Pfam:PF00955 EMBL:AL034567 EMBL:AL161581 PIR:T05361 SPTR:Q9SUU1	2e-122
Ljwgs_023961.2	3.1.3.35	SLC4A1, EPB3 solute carrier family 4, anion exchanger, member 1 [TC:2.A.31.1]	rno:24779	Slc4a1; solute carrier family 4, member 1 [KO:K06573]	9e-09				BORL4_ARATH	Anionexchange;Hypotheticalprotein;Iontransport;Membrane;Transmembrane;Transport,Putative boron transporter-like protein 4.	4e-122	GO_ID:37016	TAIR|gene:3439230 SPTR:Q9SUU1 symbol:AT4G32510.1 [GO:0015380 "anion exchanger activity" evidence=ISS] InterPro:IPR011531 Pfam:PF00955 EMBL:AL034567 EMBL:AL161581 PIR:T05361 SPTR:Q9SUU1	2e-122
Ljwgs_024097.1	1.2.10.1	E3.6.3.6 H+-transporting ATPase [EC:3.6.3.6] [COG:COG0474] [GO:0008553] [TC:3.A.3.3]	ath:At1g80660	F23A5.1; ATPase 9, plasma membrane-type, putative / proton pump 9, putative / proton-exporting ATPase, putative [EC:3.6.3.6] [KO:K01535]	4e-160	MJ1226	COG0474	6e-64	PMA9_ARATH	ATP-binding;Hydrogeniontransport;Hydrolase;Iontransport;Magnesium;Membrane;Metal-binding;Multigenefamily;Nucleotide-binding;Phosphorylation;Transmembrane;Transport,ATPase 9, plasma membrane-type (EC 3.6.3.6) (Proton pump 9).	2e-160	GO_ID:12220	TAIR|gene:2025726 SPTR:Q42556 symbol:AT1G80660.1 [GO:0008553 "hydrogen-exporting ATPase activity, phosphorylative mechanism" evidence=ISS] InterPro:IPR005834 InterPro:IPR004014 InterPro:IPR000695 InterPro:IPR001757 InterPro:IPR008250 InterPro:IPR006534 Pfam:PF00702 Pfam:PF00122 Pfam:PF00690 Prosite:PS00154 PRINTS:PR00119 TIGRFAMs:TIGR01494 PRINTS:PR00120 HSSP:P07038 TIGRFAMs:TIGR01647 EMBL:AC0188…	9e-161
Ljwgs_024097.1	1.1.8.53	E3.6.1.- [EC:3.6.1.-] [COG:COG0003 COG0474 COG0494]	ath:At1g80660	F23A5.1; ATPase 9, plasma membrane-type, putative / proton pump 9, putative / proton-exporting ATPase, putative [EC:3.6.3.6] [KO:K01535]	4e-160	MJ1226	COG0474	6e-64	PMA9_ARATH	ATP-binding;Hydrogeniontransport;Hydrolase;Iontransport;Magnesium;Membrane;Metal-binding;Multigenefamily;Nucleotide-binding;Phosphorylation;Transmembrane;Transport,ATPase 9, plasma membrane-type (EC 3.6.3.6) (Proton pump 9).	2e-160	GO_ID:12220	TAIR|gene:2025726 SPTR:Q42556 symbol:AT1G80660.1 [GO:0008553 "hydrogen-exporting ATPase activity, phosphorylative mechanism" evidence=ISS] InterPro:IPR005834 InterPro:IPR004014 InterPro:IPR000695 InterPro:IPR001757 InterPro:IPR008250 InterPro:IPR006534 Pfam:PF00702 Pfam:PF00122 Pfam:PF00690 Prosite:PS00154 PRINTS:PR00119 TIGRFAMs:TIGR01494 PRINTS:PR00120 HSSP:P07038 TIGRFAMs:TIGR01647 EMBL:AC0188…	9e-161
Ljwgs_024097.1	1.2.10.6	E3.6.3.2, mgtA, mgtB Mg2+-importing ATPase [EC:3.6.3.2] [COG:COG0474] [GO:0015444] [TC:3.A.3.4]	ath:At1g80660	F23A5.1; ATPase 9, plasma membrane-type, putative / proton pump 9, putative / proton-exporting ATPase, putative [EC:3.6.3.6] [KO:K01535]	4e-160	MJ1226	COG0474	6e-64	PMA9_ARATH	ATP-binding;Hydrogeniontransport;Hydrolase;Iontransport;Magnesium;Membrane;Metal-binding;Multigenefamily;Nucleotide-binding;Phosphorylation;Transmembrane;Transport,ATPase 9, plasma membrane-type (EC 3.6.3.6) (Proton pump 9).	2e-160	GO_ID:12220	TAIR|gene:2025726 SPTR:Q42556 symbol:AT1G80660.1 [GO:0008553 "hydrogen-exporting ATPase activity, phosphorylative mechanism" evidence=ISS] InterPro:IPR005834 InterPro:IPR004014 InterPro:IPR000695 InterPro:IPR001757 InterPro:IPR008250 InterPro:IPR006534 Pfam:PF00702 Pfam:PF00122 Pfam:PF00690 Prosite:PS00154 PRINTS:PR00119 TIGRFAMs:TIGR01494 PRINTS:PR00120 HSSP:P07038 TIGRFAMs:TIGR01647 EMBL:AC0188…	9e-161
Ljwgs_024097.1	1.2.10.3	E3.6.3.8 Ca2+-transporting ATPase [EC:3.6.3.8] [COG:COG0474] [GO:0005388] [TC:3.A.3.2]	ath:At1g80660	F23A5.1; ATPase 9, plasma membrane-type, putative / proton pump 9, putative / proton-exporting ATPase, putative [EC:3.6.3.6] [KO:K01535]	4e-160	MJ1226	COG0474	6e-64	PMA9_ARATH	ATP-binding;Hydrogeniontransport;Hydrolase;Iontransport;Magnesium;Membrane;Metal-binding;Multigenefamily;Nucleotide-binding;Phosphorylation;Transmembrane;Transport,ATPase 9, plasma membrane-type (EC 3.6.3.6) (Proton pump 9).	2e-160	GO_ID:12220	TAIR|gene:2025726 SPTR:Q42556 symbol:AT1G80660.1 [GO:0008553 "hydrogen-exporting ATPase activity, phosphorylative mechanism" evidence=ISS] InterPro:IPR005834 InterPro:IPR004014 InterPro:IPR000695 InterPro:IPR001757 InterPro:IPR008250 InterPro:IPR006534 Pfam:PF00702 Pfam:PF00122 Pfam:PF00690 Prosite:PS00154 PRINTS:PR00119 TIGRFAMs:TIGR01494 PRINTS:PR00120 HSSP:P07038 TIGRFAMs:TIGR01647 EMBL:AC0188…	9e-161
Ljwgs_024097.1	1.9.7.3	E3.6.1.- [EC:3.6.1.-] [COG:COG0003 COG0474 COG0494]	ath:At1g80660	F23A5.1; ATPase 9, plasma membrane-type, putative / proton pump 9, putative / proton-exporting ATPase, putative [EC:3.6.3.6] [KO:K01535]	4e-160	MJ1226	COG0474	6e-64	PMA9_ARATH	ATP-binding;Hydrogeniontransport;Hydrolase;Iontransport;Magnesium;Membrane;Metal-binding;Multigenefamily;Nucleotide-binding;Phosphorylation;Transmembrane;Transport,ATPase 9, plasma membrane-type (EC 3.6.3.6) (Proton pump 9).	2e-160	GO_ID:12220	TAIR|gene:2025726 SPTR:Q42556 symbol:AT1G80660.1 [GO:0008553 "hydrogen-exporting ATPase activity, phosphorylative mechanism" evidence=ISS] InterPro:IPR005834 InterPro:IPR004014 InterPro:IPR000695 InterPro:IPR001757 InterPro:IPR008250 InterPro:IPR006534 Pfam:PF00702 Pfam:PF00122 Pfam:PF00690 Prosite:PS00154 PRINTS:PR00119 TIGRFAMs:TIGR01494 PRINTS:PR00120 HSSP:P07038 TIGRFAMs:TIGR01647 EMBL:AC0188…	9e-161
Ljwgs_024097.1	1.2.1.11	E3.6.3.6 H+-transporting ATPase [EC:3.6.3.6] [COG:COG0474] [GO:0008553] [TC:3.A.3.3]	ath:At1g80660	F23A5.1; ATPase 9, plasma membrane-type, putative / proton pump 9, putative / proton-exporting ATPase, putative [EC:3.6.3.6] [KO:K01535]	4e-160	MJ1226	COG0474	6e-64	PMA9_ARATH	ATP-binding;Hydrogeniontransport;Hydrolase;Iontransport;Magnesium;Membrane;Metal-binding;Multigenefamily;Nucleotide-binding;Phosphorylation;Transmembrane;Transport,ATPase 9, plasma membrane-type (EC 3.6.3.6) (Proton pump 9).	2e-160	GO_ID:12220	TAIR|gene:2025726 SPTR:Q42556 symbol:AT1G80660.1 [GO:0008553 "hydrogen-exporting ATPase activity, phosphorylative mechanism" evidence=ISS] InterPro:IPR005834 InterPro:IPR004014 InterPro:IPR000695 InterPro:IPR001757 InterPro:IPR008250 InterPro:IPR006534 Pfam:PF00702 Pfam:PF00122 Pfam:PF00690 Prosite:PS00154 PRINTS:PR00119 TIGRFAMs:TIGR01494 PRINTS:PR00120 HSSP:P07038 TIGRFAMs:TIGR01647 EMBL:AC0188…	9e-161
Ljwgs_024099.1	99.1.4.8324	GO_ID:24796										GO_ID:24796	TAIR|gene:3437053 SPTR:Q9ZNQ8 symbol:AT2G18470.1 [GO:0004672 "protein kinase activity" evidence=ISS] [GO:0005524 "ATP binding" evidence=ISS] [GO:0006468 "protein amino acid phosphorylation" evidence=ISS] InterPro:IPR000719 InterPro:IPR008271 Prosite:PS00108 Prosite:PS00107 ProDom:PD000001 PROSITE:PS50011 EMBL:AC006439 EMBL:AC006135 PIR:F84564 SPTR:Q9ZNQ8	2e-37
Ljwgs_024171.1	1.1.8.29	E3.1.1.11 pectinesterase [EC:3.1.1.11] [GO:0030599]	ath:At1g53840	T18A20.7; pectinesterase family protein [EC:3.1.1.11] [KO:K01051]	9e-11				PME_MEDSA	Aspartylesterase;Cellwall;Glycoprotein;Hydrolase;Signal,Pectinesterase precursor (EC 3.1.1.11) (Pectin methylesterase) (PE) (P65).	3e-31	GO_ID:27124	TAIR|gene:2078056 SPTR:Q9M9W6 symbol:AT3G05610.1 [GO:0009505 "cell wall (sensu Magnoliophyta)" evidence=ISS] [GO:0030599 "pectinesterase activity" evidence=ISS] InterPro:IPR000070 InterPro:IPR006501 Pfam:PF04043 InterPro:IPR007186 TIGRFAMs:TIGR01614 HSSP:P83218 Pfam:PF01095 EMBL:AC011620 SPTR:Q9M9W6	2e-39
Ljwgs_024171.1	1.1.4.1	E3.1.1.11 pectinesterase [EC:3.1.1.11] [GO:0030599]	ath:At1g53840	T18A20.7; pectinesterase family protein [EC:3.1.1.11] [KO:K01051]	9e-11				PME_MEDSA	Aspartylesterase;Cellwall;Glycoprotein;Hydrolase;Signal,Pectinesterase precursor (EC 3.1.1.11) (Pectin methylesterase) (PE) (P65).	3e-31	GO_ID:27124	TAIR|gene:2078056 SPTR:Q9M9W6 symbol:AT3G05610.1 [GO:0009505 "cell wall (sensu Magnoliophyta)" evidence=ISS] [GO:0030599 "pectinesterase activity" evidence=ISS] InterPro:IPR000070 InterPro:IPR006501 Pfam:PF04043 InterPro:IPR007186 TIGRFAMs:TIGR01614 HSSP:P83218 Pfam:PF01095 EMBL:AC011620 SPTR:Q9M9W6	2e-39
Ljwgs_024199.1	99.1.4.3671	GO_ID:21861	ath:At1g55020	F14C21.54; lipoxygenase (LOX1) [EC:1.13.11.12] [KO:K00454]	8e-88				LOX1_ARATH	Dioxygenase;Fattyacidbiosynthesis;Iron;Lipidsynthesis;Metal-binding;Multigenefamily;Oxidoreductase;Oxylipinbiosynthesis,Lipoxygenase 1 (EC 1.13.11.12).	4e-88	GO_ID:21861	TAIR|gene:2011029 SPTR:Q06327 symbol:AT1G55020 [GO:0006952 "defense response" evidence=TAS] [GO:0009611 "response to wounding" evidence=TAS] [GO:0009695 "jasmonic acid biosynthesis" evidence=TAS] [GO:0009737 "response to abscisic acid stimulus" evidence=IEP] [GO:0009753 "response to jasmonic acid stimulus" evidence=IEP] [GO:0009816 "defense response to pathogenic bacteria, incompatible interactio…	2e-88
Ljwgs_024199.1	99.1.3.1.129	EC 1.13.11.12	ath:At1g55020	F14C21.54; lipoxygenase (LOX1) [EC:1.13.11.12] [KO:K00454]	8e-88				LOX1_ARATH	Dioxygenase;Fattyacidbiosynthesis;Iron;Lipidsynthesis;Metal-binding;Multigenefamily;Oxidoreductase;Oxylipinbiosynthesis,Lipoxygenase 1 (EC 1.13.11.12).	4e-88	GO_ID:21861	TAIR|gene:2011029 SPTR:Q06327 symbol:AT1G55020 [GO:0006952 "defense response" evidence=TAS] [GO:0009611 "response to wounding" evidence=TAS] [GO:0009695 "jasmonic acid biosynthesis" evidence=TAS] [GO:0009737 "response to abscisic acid stimulus" evidence=IEP] [GO:0009753 "response to jasmonic acid stimulus" evidence=IEP] [GO:0009816 "defense response to pathogenic bacteria, incompatible interactio…	2e-88
Ljwgs_024199.1	99.1.1.35	KO:K00454	ath:At1g55020	F14C21.54; lipoxygenase (LOX1) [EC:1.13.11.12] [KO:K00454]	8e-88				LOX1_ARATH	Dioxygenase;Fattyacidbiosynthesis;Iron;Lipidsynthesis;Metal-binding;Multigenefamily;Oxidoreductase;Oxylipinbiosynthesis,Lipoxygenase 1 (EC 1.13.11.12).	4e-88	GO_ID:21861	TAIR|gene:2011029 SPTR:Q06327 symbol:AT1G55020 [GO:0006952 "defense response" evidence=TAS] [GO:0009611 "response to wounding" evidence=TAS] [GO:0009695 "jasmonic acid biosynthesis" evidence=TAS] [GO:0009737 "response to abscisic acid stimulus" evidence=IEP] [GO:0009753 "response to jasmonic acid stimulus" evidence=IEP] [GO:0009816 "defense response to pathogenic bacteria, incompatible interactio…	2e-88
Ljwgs_024483.2	99.1.4.422	GO_ID:23643										GO_ID:23643	TAIR|gene:2168977 SPTR:Q9FGL0 symbol:AT5G47470.1 [GO:0016020 "membrane" evidence=ISS] InterPro:IPR000620 Pfam:PF00892 GO:GO:0016020 EMBL:AB025628 SPTR:Q9FGL0	2e-45
Ljwgs_024669.2	3.2.12.38	PTPN11 protein tyrosine phosphatase, non-receptor type 11 (Noonan syndrome 1) [EC:3.1.3.48]	ddi:DDB0191093	pteN; 3-phosphatidylinositol 3-phosphatase [EC:3.1.3.67] [KO:K01110]	2e-13				TPTE_HUMAN	Hydrolase;Membrane;Proteinphosphatase;Transmembrane,Putative tyrosine-protein phosphatase TPTE (EC 3.1.3.48).	1e-12	GO_ID:3856	TAIR|gene:2175712 SPTR:Q9FLZ5 symbol:AT5G39400.1 [GO:0008372 "cellular component unknown" evidence=ND] [GO:0016791 "phosphoric monoester hydrolase activity" evidence=ISS] InterPro:IPR000340 InterPro:IPR000387 Pfam:PF00782 PROSITE:PS00383 PROSITE:PS50056 HSSP:P60484 EMBL:AB009054 EMBL:AJ490172 EMBL:AK118115 EMBL:BT005560 SPTR:Q9FLZ5	4e-31
Ljwgs_024669.2	4.3.1.50	E3.1.3.67, PTEN phosphatidylinositol-3,4,5-trisphosphate 3-phosphatase [EC:3.1.3.67]	ddi:DDB0191093	pteN; 3-phosphatidylinositol 3-phosphatase [EC:3.1.3.67] [KO:K01110]	2e-13				TPTE_HUMAN	Hydrolase;Membrane;Proteinphosphatase;Transmembrane,Putative tyrosine-protein phosphatase TPTE (EC 3.1.3.48).	1e-12	GO_ID:3856	TAIR|gene:2175712 SPTR:Q9FLZ5 symbol:AT5G39400.1 [GO:0008372 "cellular component unknown" evidence=ND] [GO:0016791 "phosphoric monoester hydrolase activity" evidence=ISS] InterPro:IPR000340 InterPro:IPR000387 Pfam:PF00782 PROSITE:PS00383 PROSITE:PS50056 HSSP:P60484 EMBL:AB009054 EMBL:AJ490172 EMBL:AK118115 EMBL:BT005560 SPTR:Q9FLZ5	4e-31
Ljwgs_024669.2	1.1.17.8	E3.1.3.67, PTEN phosphatidylinositol-3,4,5-trisphosphate 3-phosphatase [EC:3.1.3.67]	ddi:DDB0191093	pteN; 3-phosphatidylinositol 3-phosphatase [EC:3.1.3.67] [KO:K01110]	2e-13				TPTE_HUMAN	Hydrolase;Membrane;Proteinphosphatase;Transmembrane,Putative tyrosine-protein phosphatase TPTE (EC 3.1.3.48).	1e-12	GO_ID:3856	TAIR|gene:2175712 SPTR:Q9FLZ5 symbol:AT5G39400.1 [GO:0008372 "cellular component unknown" evidence=ND] [GO:0016791 "phosphoric monoester hydrolase activity" evidence=ISS] InterPro:IPR000340 InterPro:IPR000387 Pfam:PF00782 PROSITE:PS00383 PROSITE:PS50056 HSSP:P60484 EMBL:AB009054 EMBL:AJ490172 EMBL:AK118115 EMBL:BT005560 SPTR:Q9FLZ5	4e-31
Ljwgs_024669.2	3.3.8.33	protein tyrosine phosphatase [EC:3.1.3.48] [GO:0005001]	ddi:DDB0191093	pteN; 3-phosphatidylinositol 3-phosphatase [EC:3.1.3.67] [KO:K01110]	2e-13				TPTE_HUMAN	Hydrolase;Membrane;Proteinphosphatase;Transmembrane,Putative tyrosine-protein phosphatase TPTE (EC 3.1.3.48).	1e-12	GO_ID:3856	TAIR|gene:2175712 SPTR:Q9FLZ5 symbol:AT5G39400.1 [GO:0008372 "cellular component unknown" evidence=ND] [GO:0016791 "phosphoric monoester hydrolase activity" evidence=ISS] InterPro:IPR000340 InterPro:IPR000387 Pfam:PF00782 PROSITE:PS00383 PROSITE:PS50056 HSSP:P60484 EMBL:AB009054 EMBL:AJ490172 EMBL:AK118115 EMBL:BT005560 SPTR:Q9FLZ5	4e-31
Ljwgs_024669.2	3.2.13.58	PTPN6, SHP-1 protein tyrosine phosphatase, non-receptor type 6 [EC:3.1.3.48]	ddi:DDB0191093	pteN; 3-phosphatidylinositol 3-phosphatase [EC:3.1.3.67] [KO:K01110]	2e-13				TPTE_HUMAN	Hydrolase;Membrane;Proteinphosphatase;Transmembrane,Putative tyrosine-protein phosphatase TPTE (EC 3.1.3.48).	1e-12	GO_ID:3856	TAIR|gene:2175712 SPTR:Q9FLZ5 symbol:AT5G39400.1 [GO:0008372 "cellular component unknown" evidence=ND] [GO:0016791 "phosphoric monoester hydrolase activity" evidence=ISS] InterPro:IPR000340 InterPro:IPR000387 Pfam:PF00782 PROSITE:PS00383 PROSITE:PS50056 HSSP:P60484 EMBL:AB009054 EMBL:AJ490172 EMBL:AK118115 EMBL:BT005560 SPTR:Q9FLZ5	4e-31
Ljwgs_024669.2	3.3.10.17	PTPRC, CD45 protein tyrosine phosphatase, receptor type, C [EC:3.1.3.48]	ddi:DDB0191093	pteN; 3-phosphatidylinositol 3-phosphatase [EC:3.1.3.67] [KO:K01110]	2e-13				TPTE_HUMAN	Hydrolase;Membrane;Proteinphosphatase;Transmembrane,Putative tyrosine-protein phosphatase TPTE (EC 3.1.3.48).	1e-12	GO_ID:3856	TAIR|gene:2175712 SPTR:Q9FLZ5 symbol:AT5G39400.1 [GO:0008372 "cellular component unknown" evidence=ND] [GO:0016791 "phosphoric monoester hydrolase activity" evidence=ISS] InterPro:IPR000340 InterPro:IPR000387 Pfam:PF00782 PROSITE:PS00383 PROSITE:PS50056 HSSP:P60484 EMBL:AB009054 EMBL:AJ490172 EMBL:AK118115 EMBL:BT005560 SPTR:Q9FLZ5	4e-31
Ljwgs_024669.2	3.2.2.4.3	PTP protein-tyrosine phosphatase [EC:3.1.3.48] [GO:0004725]	ddi:DDB0191093	pteN; 3-phosphatidylinositol 3-phosphatase [EC:3.1.3.67] [KO:K01110]	2e-13				TPTE_HUMAN	Hydrolase;Membrane;Proteinphosphatase;Transmembrane,Putative tyrosine-protein phosphatase TPTE (EC 3.1.3.48).	1e-12	GO_ID:3856	TAIR|gene:2175712 SPTR:Q9FLZ5 symbol:AT5G39400.1 [GO:0008372 "cellular component unknown" evidence=ND] [GO:0016791 "phosphoric monoester hydrolase activity" evidence=ISS] InterPro:IPR000340 InterPro:IPR000387 Pfam:PF00782 PROSITE:PS00383 PROSITE:PS50056 HSSP:P60484 EMBL:AB009054 EMBL:AJ490172 EMBL:AK118115 EMBL:BT005560 SPTR:Q9FLZ5	4e-31
Ljwgs_024669.2	3.2.11.68	protein tyrosine phosphatase [EC:3.1.3.48]	ddi:DDB0191093	pteN; 3-phosphatidylinositol 3-phosphatase [EC:3.1.3.67] [KO:K01110]	2e-13				TPTE_HUMAN	Hydrolase;Membrane;Proteinphosphatase;Transmembrane,Putative tyrosine-protein phosphatase TPTE (EC 3.1.3.48).	1e-12	GO_ID:3856	TAIR|gene:2175712 SPTR:Q9FLZ5 symbol:AT5G39400.1 [GO:0008372 "cellular component unknown" evidence=ND] [GO:0016791 "phosphoric monoester hydrolase activity" evidence=ISS] InterPro:IPR000340 InterPro:IPR000387 Pfam:PF00782 PROSITE:PS00383 PROSITE:PS50056 HSSP:P60484 EMBL:AB009054 EMBL:AJ490172 EMBL:AK118115 EMBL:BT005560 SPTR:Q9FLZ5	4e-31
Ljwgs_024669.2	3.3.10.62	PTPRJ, DEP1 protein tyrosine phosphatase, receptor type, J [EC:3.1.3.48] [GO:0005001]	ddi:DDB0191093	pteN; 3-phosphatidylinositol 3-phosphatase [EC:3.1.3.67] [KO:K01110]	2e-13				TPTE_HUMAN	Hydrolase;Membrane;Proteinphosphatase;Transmembrane,Putative tyrosine-protein phosphatase TPTE (EC 3.1.3.48).	1e-12	GO_ID:3856	TAIR|gene:2175712 SPTR:Q9FLZ5 symbol:AT5G39400.1 [GO:0008372 "cellular component unknown" evidence=ND] [GO:0016791 "phosphoric monoester hydrolase activity" evidence=ISS] InterPro:IPR000340 InterPro:IPR000387 Pfam:PF00782 PROSITE:PS00383 PROSITE:PS50056 HSSP:P60484 EMBL:AB009054 EMBL:AJ490172 EMBL:AK118115 EMBL:BT005560 SPTR:Q9FLZ5	4e-31
Ljwgs_024669.2	3.3.10.74	PTPNS1 protein tyrosine phosphatase, non-receptor type substrate 1 [EC:3.1.3.48]	ddi:DDB0191093	pteN; 3-phosphatidylinositol 3-phosphatase [EC:3.1.3.67] [KO:K01110]	2e-13				TPTE_HUMAN	Hydrolase;Membrane;Proteinphosphatase;Transmembrane,Putative tyrosine-protein phosphatase TPTE (EC 3.1.3.48).	1e-12	GO_ID:3856	TAIR|gene:2175712 SPTR:Q9FLZ5 symbol:AT5G39400.1 [GO:0008372 "cellular component unknown" evidence=ND] [GO:0016791 "phosphoric monoester hydrolase activity" evidence=ISS] InterPro:IPR000340 InterPro:IPR000387 Pfam:PF00782 PROSITE:PS00383 PROSITE:PS50056 HSSP:P60484 EMBL:AB009054 EMBL:AJ490172 EMBL:AK118115 EMBL:BT005560 SPTR:Q9FLZ5	4e-31
Ljwgs_024669.2	3.3.9.40	PTPRC, CD45 protein tyrosine phosphatase, receptor type, C [EC:3.1.3.48]	ddi:DDB0191093	pteN; 3-phosphatidylinositol 3-phosphatase [EC:3.1.3.67] [KO:K01110]	2e-13				TPTE_HUMAN	Hydrolase;Membrane;Proteinphosphatase;Transmembrane,Putative tyrosine-protein phosphatase TPTE (EC 3.1.3.48).	1e-12	GO_ID:3856	TAIR|gene:2175712 SPTR:Q9FLZ5 symbol:AT5G39400.1 [GO:0008372 "cellular component unknown" evidence=ND] [GO:0016791 "phosphoric monoester hydrolase activity" evidence=ISS] InterPro:IPR000340 InterPro:IPR000387 Pfam:PF00782 PROSITE:PS00383 PROSITE:PS50056 HSSP:P60484 EMBL:AB009054 EMBL:AJ490172 EMBL:AK118115 EMBL:BT005560 SPTR:Q9FLZ5	4e-31
Ljwgs_024669.2	4.3.3.44	E3.1.3.67, PTEN phosphatidylinositol-3,4,5-trisphosphate 3-phosphatase [EC:3.1.3.67]	ddi:DDB0191093	pteN; 3-phosphatidylinositol 3-phosphatase [EC:3.1.3.67] [KO:K01110]	2e-13				TPTE_HUMAN	Hydrolase;Membrane;Proteinphosphatase;Transmembrane,Putative tyrosine-protein phosphatase TPTE (EC 3.1.3.48).	1e-12	GO_ID:3856	TAIR|gene:2175712 SPTR:Q9FLZ5 symbol:AT5G39400.1 [GO:0008372 "cellular component unknown" evidence=ND] [GO:0016791 "phosphoric monoester hydrolase activity" evidence=ISS] InterPro:IPR000340 InterPro:IPR000387 Pfam:PF00782 PROSITE:PS00383 PROSITE:PS50056 HSSP:P60484 EMBL:AB009054 EMBL:AJ490172 EMBL:AK118115 EMBL:BT005560 SPTR:Q9FLZ5	4e-31
Ljwgs_024669.2	4.3.2.21	protein tyrosine phosphatase, receptor type [EC:3.1.3.48] [GO:0005001]	ddi:DDB0191093	pteN; 3-phosphatidylinositol 3-phosphatase [EC:3.1.3.67] [KO:K01110]	2e-13				TPTE_HUMAN	Hydrolase;Membrane;Proteinphosphatase;Transmembrane,Putative tyrosine-protein phosphatase TPTE (EC 3.1.3.48).	1e-12	GO_ID:3856	TAIR|gene:2175712 SPTR:Q9FLZ5 symbol:AT5G39400.1 [GO:0008372 "cellular component unknown" evidence=ND] [GO:0016791 "phosphoric monoester hydrolase activity" evidence=ISS] InterPro:IPR000340 InterPro:IPR000387 Pfam:PF00782 PROSITE:PS00383 PROSITE:PS50056 HSSP:P60484 EMBL:AB009054 EMBL:AJ490172 EMBL:AK118115 EMBL:BT005560 SPTR:Q9FLZ5	4e-31
Ljwgs_024669.2	3.2.2.109	CDC25B cell division cycle 25B [EC:3.1.3.48]	ddi:DDB0191093	pteN; 3-phosphatidylinositol 3-phosphatase [EC:3.1.3.67] [KO:K01110]	2e-13				TPTE_HUMAN	Hydrolase;Membrane;Proteinphosphatase;Transmembrane,Putative tyrosine-protein phosphatase TPTE (EC 3.1.3.48).	1e-12	GO_ID:3856	TAIR|gene:2175712 SPTR:Q9FLZ5 symbol:AT5G39400.1 [GO:0008372 "cellular component unknown" evidence=ND] [GO:0016791 "phosphoric monoester hydrolase activity" evidence=ISS] InterPro:IPR000340 InterPro:IPR000387 Pfam:PF00782 PROSITE:PS00383 PROSITE:PS50056 HSSP:P60484 EMBL:AB009054 EMBL:AJ490172 EMBL:AK118115 EMBL:BT005560 SPTR:Q9FLZ5	4e-31
Ljwgs_024669.2	3.2.13.7	PTPRC, CD45 protein tyrosine phosphatase, receptor type, C [EC:3.1.3.48]	ddi:DDB0191093	pteN; 3-phosphatidylinositol 3-phosphatase [EC:3.1.3.67] [KO:K01110]	2e-13				TPTE_HUMAN	Hydrolase;Membrane;Proteinphosphatase;Transmembrane,Putative tyrosine-protein phosphatase TPTE (EC 3.1.3.48).	1e-12	GO_ID:3856	TAIR|gene:2175712 SPTR:Q9FLZ5 symbol:AT5G39400.1 [GO:0008372 "cellular component unknown" evidence=ND] [GO:0016791 "phosphoric monoester hydrolase activity" evidence=ISS] InterPro:IPR000340 InterPro:IPR000387 Pfam:PF00782 PROSITE:PS00383 PROSITE:PS50056 HSSP:P60484 EMBL:AB009054 EMBL:AJ490172 EMBL:AK118115 EMBL:BT005560 SPTR:Q9FLZ5	4e-31
Ljwgs_024669.2	3.2.10.16	E3.1.3.67, PTEN phosphatidylinositol-3,4,5-trisphosphate 3-phosphatase [EC:3.1.3.67]	ddi:DDB0191093	pteN; 3-phosphatidylinositol 3-phosphatase [EC:3.1.3.67] [KO:K01110]	2e-13				TPTE_HUMAN	Hydrolase;Membrane;Proteinphosphatase;Transmembrane,Putative tyrosine-protein phosphatase TPTE (EC 3.1.3.48).	1e-12	GO_ID:3856	TAIR|gene:2175712 SPTR:Q9FLZ5 symbol:AT5G39400.1 [GO:0008372 "cellular component unknown" evidence=ND] [GO:0016791 "phosphoric monoester hydrolase activity" evidence=ISS] InterPro:IPR000340 InterPro:IPR000387 Pfam:PF00782 PROSITE:PS00383 PROSITE:PS50056 HSSP:P60484 EMBL:AB009054 EMBL:AJ490172 EMBL:AK118115 EMBL:BT005560 SPTR:Q9FLZ5	4e-31
Ljwgs_024669.2	4.2.4.16	cell division cycle [EC:3.1.3.48]	ddi:DDB0191093	pteN; 3-phosphatidylinositol 3-phosphatase [EC:3.1.3.67] [KO:K01110]	2e-13				TPTE_HUMAN	Hydrolase;Membrane;Proteinphosphatase;Transmembrane,Putative tyrosine-protein phosphatase TPTE (EC 3.1.3.48).	1e-12	GO_ID:3856	TAIR|gene:2175712 SPTR:Q9FLZ5 symbol:AT5G39400.1 [GO:0008372 "cellular component unknown" evidence=ND] [GO:0016791 "phosphoric monoester hydrolase activity" evidence=ISS] InterPro:IPR000340 InterPro:IPR000387 Pfam:PF00782 PROSITE:PS00383 PROSITE:PS50056 HSSP:P60484 EMBL:AB009054 EMBL:AJ490172 EMBL:AK118115 EMBL:BT005560 SPTR:Q9FLZ5	4e-31
Ljwgs_024669.2	3.2.14.41	PTPN6, SHP-1 protein tyrosine phosphatase, non-receptor type 6 [EC:3.1.3.48]	ddi:DDB0191093	pteN; 3-phosphatidylinositol 3-phosphatase [EC:3.1.3.67] [KO:K01110]	2e-13				TPTE_HUMAN	Hydrolase;Membrane;Proteinphosphatase;Transmembrane,Putative tyrosine-protein phosphatase TPTE (EC 3.1.3.48).	1e-12	GO_ID:3856	TAIR|gene:2175712 SPTR:Q9FLZ5 symbol:AT5G39400.1 [GO:0008372 "cellular component unknown" evidence=ND] [GO:0016791 "phosphoric monoester hydrolase activity" evidence=ISS] InterPro:IPR000340 InterPro:IPR000387 Pfam:PF00782 PROSITE:PS00383 PROSITE:PS50056 HSSP:P60484 EMBL:AB009054 EMBL:AJ490172 EMBL:AK118115 EMBL:BT005560 SPTR:Q9FLZ5	4e-31
Ljwgs_024669.2	3.2.9.96	CDC25C cell division cycle 25C [EC:3.1.3.48]	ddi:DDB0191093	pteN; 3-phosphatidylinositol 3-phosphatase [EC:3.1.3.67] [KO:K01110]	2e-13				TPTE_HUMAN	Hydrolase;Membrane;Proteinphosphatase;Transmembrane,Putative tyrosine-protein phosphatase TPTE (EC 3.1.3.48).	1e-12	GO_ID:3856	TAIR|gene:2175712 SPTR:Q9FLZ5 symbol:AT5G39400.1 [GO:0008372 "cellular component unknown" evidence=ND] [GO:0016791 "phosphoric monoester hydrolase activity" evidence=ISS] InterPro:IPR000340 InterPro:IPR000387 Pfam:PF00782 PROSITE:PS00383 PROSITE:PS50056 HSSP:P60484 EMBL:AB009054 EMBL:AJ490172 EMBL:AK118115 EMBL:BT005560 SPTR:Q9FLZ5	4e-31
Ljwgs_024881.1	1.1.8.29	E3.1.1.11 pectinesterase [EC:3.1.1.11] [GO:0030599]	ath:At3g43270	F7K15.120; pectinesterase family protein [EC:3.1.1.11] [KO:K01051]	7e-10				PMEL_ARATH	Aspartylesterase;Cellwall;Glycoprotein;Hydrolase;Multigenefamily;Signal,Probable pectinesterase VGDH2 precursor (EC 3.1.1.11) (Pectin methylesterase) (PE) (VANGUARD1-like protein 2) (VGD1-like protein 2).	1e-23	GO_ID:48223	TAIR|gene:2098012 SPTR:Q5MFV6 symbol:VGDH2 [GO:0009505 "cell wall (sensu Magnoliophyta)" evidence=ISS] [GO:0030599 "pectinesterase activity" evidence=ISS] InterPro:IPR000276 InterPro:IPR000070 InterPro:IPR006501 Pfam:PF04043 InterPro:IPR007186 TIGRFAMs:TIGR01614 HSSP:P83218 Pfam:PF01095 PROSITE:PS00503 PROSITE:PS00800 EMBL:AL138651 EMBL:AY830950 EMBL:AY093237 EMBL:AY084580 PIR:T48009 GeneFarm:445…	5e-24
Ljwgs_024881.1	1.1.4.1	E3.1.1.11 pectinesterase [EC:3.1.1.11] [GO:0030599]	ath:At3g43270	F7K15.120; pectinesterase family protein [EC:3.1.1.11] [KO:K01051]	7e-10				PMEL_ARATH	Aspartylesterase;Cellwall;Glycoprotein;Hydrolase;Multigenefamily;Signal,Probable pectinesterase VGDH2 precursor (EC 3.1.1.11) (Pectin methylesterase) (PE) (VANGUARD1-like protein 2) (VGD1-like protein 2).	1e-23	GO_ID:48223	TAIR|gene:2098012 SPTR:Q5MFV6 symbol:VGDH2 [GO:0009505 "cell wall (sensu Magnoliophyta)" evidence=ISS] [GO:0030599 "pectinesterase activity" evidence=ISS] InterPro:IPR000276 InterPro:IPR000070 InterPro:IPR006501 Pfam:PF04043 InterPro:IPR007186 TIGRFAMs:TIGR01614 HSSP:P83218 Pfam:PF01095 PROSITE:PS00503 PROSITE:PS00800 EMBL:AL138651 EMBL:AY830950 EMBL:AY093237 EMBL:AY084580 PIR:T48009 GeneFarm:445…	5e-24
Ljwgs_025307.1	3.2.10.30	CALM calmodulin	mmu:80796	Calm4; calmodulin 4 [KO:K02183]	9e-09				POLC3_OLEEU	Allergen;Calcium;Repeat,Polcalcin Ole e 3 (Calcium-binding pollen allergen Ole e 3).	8e-36	GO_ID:23961	TAIR|gene:2027868 SPTR:Q9C9U8 symbol:AT1G73630.1 [GO:0005509 "calcium ion binding" evidence=ISS] [GO:0000004 "biological process unknown" evidence=ND] [GO:0008372 "cellular component unknown" evidence=ND] InterPro:IPR002048 Pfam:PF00036 InterPro:IPR011992 Prosite:PS00018 ProDom:PD000012 SMART:SM00054 EMBL:AC012679 PIR:C96763 HSSP:P62149 SPTR:Q9C9U8	7e-15
Ljwgs_025307.1	3.2.11.18	CALM calmodulin	mmu:80796	Calm4; calmodulin 4 [KO:K02183]	9e-09				POLC3_OLEEU	Allergen;Calcium;Repeat,Polcalcin Ole e 3 (Calcium-binding pollen allergen Ole e 3).	8e-36	GO_ID:23961	TAIR|gene:2027868 SPTR:Q9C9U8 symbol:AT1G73630.1 [GO:0005509 "calcium ion binding" evidence=ISS] [GO:0000004 "biological process unknown" evidence=ND] [GO:0008372 "cellular component unknown" evidence=ND] InterPro:IPR002048 Pfam:PF00036 InterPro:IPR011992 Prosite:PS00018 ProDom:PD000012 SMART:SM00054 EMBL:AC012679 PIR:C96763 HSSP:P62149 SPTR:Q9C9U8	7e-15
Ljwgs_025307.1	3.2.9.90	CALM calmodulin	mmu:80796	Calm4; calmodulin 4 [KO:K02183]	9e-09				POLC3_OLEEU	Allergen;Calcium;Repeat,Polcalcin Ole e 3 (Calcium-binding pollen allergen Ole e 3).	8e-36	GO_ID:23961	TAIR|gene:2027868 SPTR:Q9C9U8 symbol:AT1G73630.1 [GO:0005509 "calcium ion binding" evidence=ISS] [GO:0000004 "biological process unknown" evidence=ND] [GO:0008372 "cellular component unknown" evidence=ND] InterPro:IPR002048 Pfam:PF00036 InterPro:IPR011992 Prosite:PS00018 ProDom:PD000012 SMART:SM00054 EMBL:AC012679 PIR:C96763 HSSP:P62149 SPTR:Q9C9U8	7e-15
Ljwgs_025522.1	3.1.3.33	TC.MC mitochondrial carrier protein, MC family [TC:2.A.29]	mmu:67554	Slc25a30; solute carrier family 25, member 30 [KO:K03454]	2e-40				M2OM_MOUSE	Acetylation;Innermembrane;Membrane;Mitochondrion;Repeat;Transmembrane;Transport,Mitochondrial 2-oxoglutarate/malate carrier protein (OGCP) (Solute carrier family 25 member 11).	1e-49	GO_ID:48892	TAIR|gene:2041182 SPTR:Q9SJY5 symbol:AT2G22500.1 [GO:0005488 "binding" evidence=ISS] [GO:0005743 "mitochondrial inner membrane" evidence=ISS] [GO:0006810 "transport" evidence=ISS] [GO:0006839 "mitochondrial transport" evidence=ISS] InterPro:IPR001993 Pfam:PF00153 InterPro:IPR002067 InterPro:IPR002113 InterPro:IPR002030 GO:GO:0005739 PRINTS:PR00926 PROSITE:PS50920 GO:GO:0006810 PRINTS:PR00927 PRIN…	9e-109
Ljwgs_025750.1	3.1.1.29.3	CCMA heme exporter ATP-binding protein CcmA [EC:3.6.3.41] [COG:COG1131] [GO:0015439]	mmu:26357	Abcg2; ATP-binding cassette, sub-family G (WHITE), member 2 [KO:K05681]	1e-19	YOL075c_3	COG1131	6e-16	ABCG2_MOUSE	ATP-binding;Glycoprotein;Membrane;Nucleotide-binding;Transmembrane;Transport,ATP-binding cassette sub-family G member 2 (Breast cancer resistance protein 1 homolog).	7e-20	GO_ID:54972	TAIR|gene:2030897 SPTR:Q8RXN0 symbol:AT1G17840.1 [GO:0042626 "ATPase activity, coupled to transmembrane movement of substances" evidence=ISS] InterPro:IPR003593 InterPro:IPR003439 Pfam:PF00005 InterPro:IPR000412 Pfam:PF01061 Prosite:PS00211 SMART:SM00382 ProDom:PD000006 PROSITE:PS50893 EMBL:AY080792 EMBL:AY150457 SPTR:Q8RXN0	2e-46
Ljwgs_025750.1	3.1.1.35.3	ABCG2 ATP-binding cassette, subfamily G (WHITE), member 2	mmu:26357	Abcg2; ATP-binding cassette, sub-family G (WHITE), member 2 [KO:K05681]	1e-19	YOL075c_3	COG1131	6e-16	ABCG2_MOUSE	ATP-binding;Glycoprotein;Membrane;Nucleotide-binding;Transmembrane;Transport,ATP-binding cassette sub-family G member 2 (Breast cancer resistance protein 1 homolog).	7e-20	GO_ID:54972	TAIR|gene:2030897 SPTR:Q8RXN0 symbol:AT1G17840.1 [GO:0042626 "ATPase activity, coupled to transmembrane movement of substances" evidence=ISS] InterPro:IPR003593 InterPro:IPR003439 Pfam:PF00005 InterPro:IPR000412 Pfam:PF01061 Prosite:PS00211 SMART:SM00382 ProDom:PD000006 PROSITE:PS50893 EMBL:AY080792 EMBL:AY150457 SPTR:Q8RXN0	2e-46
Ljwgs_025750.1	1.2.7.51.3	CCMA heme exporter ATP-binding protein CcmA [EC:3.6.3.41] [COG:COG1131] [GO:0015439]	mmu:26357	Abcg2; ATP-binding cassette, sub-family G (WHITE), member 2 [KO:K05681]	1e-19	YOL075c_3	COG1131	6e-16	ABCG2_MOUSE	ATP-binding;Glycoprotein;Membrane;Nucleotide-binding;Transmembrane;Transport,ATP-binding cassette sub-family G member 2 (Breast cancer resistance protein 1 homolog).	7e-20	GO_ID:54972	TAIR|gene:2030897 SPTR:Q8RXN0 symbol:AT1G17840.1 [GO:0042626 "ATPase activity, coupled to transmembrane movement of substances" evidence=ISS] InterPro:IPR003593 InterPro:IPR003439 Pfam:PF00005 InterPro:IPR000412 Pfam:PF01061 Prosite:PS00211 SMART:SM00382 ProDom:PD000006 PROSITE:PS50893 EMBL:AY080792 EMBL:AY150457 SPTR:Q8RXN0	2e-46
Ljwgs_025750.1	3.3.10.140	ABCG2 ATP-binding cassette, subfamily G (WHITE), member 2 [TC:3.A.1.204]	mmu:26357	Abcg2; ATP-binding cassette, sub-family G (WHITE), member 2 [KO:K05681]	1e-19	YOL075c_3	COG1131	6e-16	ABCG2_MOUSE	ATP-binding;Glycoprotein;Membrane;Nucleotide-binding;Transmembrane;Transport,ATP-binding cassette sub-family G member 2 (Breast cancer resistance protein 1 homolog).	7e-20	GO_ID:54972	TAIR|gene:2030897 SPTR:Q8RXN0 symbol:AT1G17840.1 [GO:0042626 "ATPase activity, coupled to transmembrane movement of substances" evidence=ISS] InterPro:IPR003593 InterPro:IPR003439 Pfam:PF00005 InterPro:IPR000412 Pfam:PF01061 Prosite:PS00211 SMART:SM00382 ProDom:PD000006 PROSITE:PS50893 EMBL:AY080792 EMBL:AY150457 SPTR:Q8RXN0	2e-46
Ljwgs_025750.1	3.1.1.23	ABC-2.A ABC-2 type transport system ATP-binding protein [COG:COG1131 COG1134]	mmu:26357	Abcg2; ATP-binding cassette, sub-family G (WHITE), member 2 [KO:K05681]	1e-19	YOL075c_3	COG1131	6e-16	ABCG2_MOUSE	ATP-binding;Glycoprotein;Membrane;Nucleotide-binding;Transmembrane;Transport,ATP-binding cassette sub-family G member 2 (Breast cancer resistance protein 1 homolog).	7e-20	GO_ID:54972	TAIR|gene:2030897 SPTR:Q8RXN0 symbol:AT1G17840.1 [GO:0042626 "ATPase activity, coupled to transmembrane movement of substances" evidence=ISS] InterPro:IPR003593 InterPro:IPR003439 Pfam:PF00005 InterPro:IPR000412 Pfam:PF01061 Prosite:PS00211 SMART:SM00382 ProDom:PD000006 PROSITE:PS50893 EMBL:AY080792 EMBL:AY150457 SPTR:Q8RXN0	2e-46
Ljwgs_025800.1	99.2	Unclassified without homolog
Ljwgs_026074.1	1.1.8.29	E3.1.1.11 pectinesterase [EC:3.1.1.11] [GO:0030599]	ath:At1g53830	T18A20.6; pectinesterase family protein [EC:3.1.1.11] [KO:K01051]	2e-81				PMEL_ARATH	Aspartylesterase;Cellwall;Glycoprotein;Hydrolase;Multigenefamily;Signal,Probable pectinesterase VGDH2 precursor (EC 3.1.1.11) (Pectin methylesterase) (PE) (VANGUARD1-like protein 2) (VGD1-like protein 2).	4e-95	GO_ID:54195	TAIR|gene:2155883 SPTR:Q9FJ21 symbol:AT5G49180.1 [GO:0009505 "cell wall (sensu Magnoliophyta)" evidence=ISS] [GO:0030599 "pectinesterase activity" evidence=ISS] InterPro:IPR000070 InterPro:IPR006501 Pfam:PF04043 InterPro:IPR007186 TIGRFAMs:TIGR01614 HSSP:P83218 Pfam:PF01095 PROSITE:PS00503 PROSITE:PS00800 EMBL:AB016872 EMBL:AY075680 EMBL:BT002211 EMBL:AY088442 SPTR:Q9FJ21	1e-98
Ljwgs_026074.1	1.1.4.1	E3.1.1.11 pectinesterase [EC:3.1.1.11] [GO:0030599]	ath:At1g53830	T18A20.6; pectinesterase family protein [EC:3.1.1.11] [KO:K01051]	2e-81				PMEL_ARATH	Aspartylesterase;Cellwall;Glycoprotein;Hydrolase;Multigenefamily;Signal,Probable pectinesterase VGDH2 precursor (EC 3.1.1.11) (Pectin methylesterase) (PE) (VANGUARD1-like protein 2) (VGD1-like protein 2).	4e-95	GO_ID:54195	TAIR|gene:2155883 SPTR:Q9FJ21 symbol:AT5G49180.1 [GO:0009505 "cell wall (sensu Magnoliophyta)" evidence=ISS] [GO:0030599 "pectinesterase activity" evidence=ISS] InterPro:IPR000070 InterPro:IPR006501 Pfam:PF04043 InterPro:IPR007186 TIGRFAMs:TIGR01614 HSSP:P83218 Pfam:PF01095 PROSITE:PS00503 PROSITE:PS00800 EMBL:AB016872 EMBL:AY075680 EMBL:BT002211 EMBL:AY088442 SPTR:Q9FJ21	1e-98
Ljwgs_026078.1	99.1.4.663	GO_ID:41445										GO_ID:41445	TAIR|gene:2032332 SPTR:Q9FVV1 symbol:AT1G71250.1 [GO:0016789 "carboxylic ester hydrolase activity" evidence=ISS] INTERPRO:IPR001087 InterPro:IPR008265 Pfam:PF00657 PROSITE:PS01098 EMBL:AC016162 EMBL:AK117368 EMBL:BT005325 PIR:B96737 SPTR:Q9FVV1	3e-09
Ljwgs_026294.1	99.2	Unclassified without homolog
Ljwgs_026713.1.1	99.1.4.2714	GO_ID:34658							ATL4I_ARATH	Hypotheticalprotein;Membrane;Metal-binding;Transmembrane;Ublconjugationpathway;Zinc;Zinc-finger,Putative RING-H2 finger protein ATL4I.	8e-41	GO_ID:34658	TAIR|gene:2141004 SPTR:O49691 symbol:AT4G17920.1 [GO:0005515 "protein binding" evidence=ISS] [GO:0008270 "zinc ion binding" evidence=ISS] InterPro:IPR001841 Pfam:PF00097 PROSITE:PS50089 SMART:SM00184 HSSP:Q9LRB7 EMBL:AL161547 EMBL:AL021889 PIR:T05078 SPTR:O49691	3e-41
Ljwgs_026713.1.1	99.1.3.2.2107	ATL4I_ARATH							ATL4I_ARATH	Hypotheticalprotein;Membrane;Metal-binding;Transmembrane;Ublconjugationpathway;Zinc;Zinc-finger,Putative RING-H2 finger protein ATL4I.	8e-41	GO_ID:34658	TAIR|gene:2141004 SPTR:O49691 symbol:AT4G17920.1 [GO:0005515 "protein binding" evidence=ISS] [GO:0008270 "zinc ion binding" evidence=ISS] InterPro:IPR001841 Pfam:PF00097 PROSITE:PS50089 SMART:SM00184 HSSP:Q9LRB7 EMBL:AL161547 EMBL:AL021889 PIR:T05078 SPTR:O49691	3e-41
Ljwgs_027203.1	99.1.4.4947	GO_ID:47290										GO_ID:47290	TAIR|gene:2083905 SPTR:Q9LX60 symbol:AT3G42100.1 [GO:0000004 "biological process unknown" evidence=ND] InterPro:IPR000637 Pfam:PF02178 GO:GO:0005634 SMART:SM00384 InterPro:IPR010285 Pfam:PF05970 EMBL:AL356013 PIR:T48965 SPTR:Q9LX60	4e-52
Ljwgs_027615.2	99.1.3.2.3492	PR1A_TOBAC				YJL079c	COG2340	1e-10	PR1A_TOBAC	Directproteinsequencing;Multigenefamily;Pathogenesis-relatedprotein;Plantdefense;Signal;Vacuole,Pathogenesis-related protein 1A precursor (PR-1A).	1e-13	GO_ID:38113	TAIR|gene:2075038 SPTR:Q9SF44 symbol:AT3G09590.1 [GO:0005554 "molecular function unknown" evidence=ND] [GO:0000004 "biological process unknown" evidence=ND] [GO:0005576 "extracellular region" evidence=ISS] InterPro:IPR001283 Pfam:PF00188 PRINTS:PR00837 ProDom:PD000542 SMART:SM00198 PROSITE:PS01009 HSSP:P04284 InterPro:IPR002413 PRINTS:PR00838 EMBL:AC016661 SPTR:Q9SF44	5e-19
Ljwgs_027615.2	99.1.2.138	COG2340				YJL079c	COG2340	1e-10	PR1A_TOBAC	Directproteinsequencing;Multigenefamily;Pathogenesis-relatedprotein;Plantdefense;Signal;Vacuole,Pathogenesis-related protein 1A precursor (PR-1A).	1e-13	GO_ID:38113	TAIR|gene:2075038 SPTR:Q9SF44 symbol:AT3G09590.1 [GO:0005554 "molecular function unknown" evidence=ND] [GO:0000004 "biological process unknown" evidence=ND] [GO:0005576 "extracellular region" evidence=ISS] InterPro:IPR001283 Pfam:PF00188 PRINTS:PR00837 ProDom:PD000542 SMART:SM00198 PROSITE:PS01009 HSSP:P04284 InterPro:IPR002413 PRINTS:PR00838 EMBL:AC016661 SPTR:Q9SF44	5e-19
Ljwgs_027615.2	99.1.4.8122	GO_ID:38113				YJL079c	COG2340	1e-10	PR1A_TOBAC	Directproteinsequencing;Multigenefamily;Pathogenesis-relatedprotein;Plantdefense;Signal;Vacuole,Pathogenesis-related protein 1A precursor (PR-1A).	1e-13	GO_ID:38113	TAIR|gene:2075038 SPTR:Q9SF44 symbol:AT3G09590.1 [GO:0005554 "molecular function unknown" evidence=ND] [GO:0000004 "biological process unknown" evidence=ND] [GO:0005576 "extracellular region" evidence=ISS] InterPro:IPR001283 Pfam:PF00188 PRINTS:PR00837 ProDom:PD000542 SMART:SM00198 PROSITE:PS01009 HSSP:P04284 InterPro:IPR002413 PRINTS:PR00838 EMBL:AC016661 SPTR:Q9SF44	5e-19
Ljwgs_027875.1	1.3.6.15	E1.1.1.- [EC:1.1.1.-] [COG:COG0111 COG0677 COG0743 COG1063]	ath:At4g34200	F28A23.40; D-3-phosphoglycerate dehydrogenase, putative / 3-PGDH, putative [EC:1.1.1.95] [KO:K00058]	3e-166	MJ1018	COG0111	7e-89	SERA_ARATH	Amino-acidbiosynthesis;Chloroplast;NAD;Oxidoreductase;Plastid;Serinebiosynthesis;Transitpeptide,D-3-phosphoglycerate dehydrogenase, chloroplast precursor (EC 1.1.1.95) (3-PGDH).	4e-173	GO_ID:5820	TAIR|gene:3686063 SPTR:O04130 symbol:AT1G17745.1 [GO:0004617 "phosphoglycerate dehydrogenase activity" evidence=IGI] [GO:0006564 "L-serine biosynthesis" evidence=TAS] [GO:0009507 "chloroplast" evidence=IDA] InterPro:IPR006139 InterPro:IPR002912 InterPro:IPR006236 InterPro:IPR006140 Pfam:PF00389 Pfam:PF02826 Pfam:PF01842 PROSITE:PS00065 PROSITE:PS00670 PROSITE:PS00671 TIGRFAMs:TIGR01327 HSSP:P0832…	1e-173
Ljwgs_027875.1	1.11.9.4	E1.1.1.- [EC:1.1.1.-] [COG:COG0111 COG0677 COG0743 COG1063]	ath:At4g34200	F28A23.40; D-3-phosphoglycerate dehydrogenase, putative / 3-PGDH, putative [EC:1.1.1.95] [KO:K00058]	3e-166	MJ1018	COG0111	7e-89	SERA_ARATH	Amino-acidbiosynthesis;Chloroplast;NAD;Oxidoreductase;Plastid;Serinebiosynthesis;Transitpeptide,D-3-phosphoglycerate dehydrogenase, chloroplast precursor (EC 1.1.1.95) (3-PGDH).	4e-173	GO_ID:5820	TAIR|gene:3686063 SPTR:O04130 symbol:AT1G17745.1 [GO:0004617 "phosphoglycerate dehydrogenase activity" evidence=IGI] [GO:0006564 "L-serine biosynthesis" evidence=TAS] [GO:0009507 "chloroplast" evidence=IDA] InterPro:IPR006139 InterPro:IPR002912 InterPro:IPR006236 InterPro:IPR006140 Pfam:PF00389 Pfam:PF02826 Pfam:PF01842 PROSITE:PS00065 PROSITE:PS00670 PROSITE:PS00671 TIGRFAMs:TIGR01327 HSSP:P0832…	1e-173
Ljwgs_027875.1	1.11.19.5	E1.1.1.- [EC:1.1.1.-] [COG:COG0111 COG0677 COG0743 COG1063]	ath:At4g34200	F28A23.40; D-3-phosphoglycerate dehydrogenase, putative / 3-PGDH, putative [EC:1.1.1.95] [KO:K00058]	3e-166	MJ1018	COG0111	7e-89	SERA_ARATH	Amino-acidbiosynthesis;Chloroplast;NAD;Oxidoreductase;Plastid;Serinebiosynthesis;Transitpeptide,D-3-phosphoglycerate dehydrogenase, chloroplast precursor (EC 1.1.1.95) (3-PGDH).	4e-173	GO_ID:5820	TAIR|gene:3686063 SPTR:O04130 symbol:AT1G17745.1 [GO:0004617 "phosphoglycerate dehydrogenase activity" evidence=IGI] [GO:0006564 "L-serine biosynthesis" evidence=TAS] [GO:0009507 "chloroplast" evidence=IDA] InterPro:IPR006139 InterPro:IPR002912 InterPro:IPR006236 InterPro:IPR006140 Pfam:PF00389 Pfam:PF02826 Pfam:PF01842 PROSITE:PS00065 PROSITE:PS00670 PROSITE:PS00671 TIGRFAMs:TIGR01327 HSSP:P0832…	1e-173
Ljwgs_027875.1	1.9.3.8	PDXB erythronate-4-phosphate dehydrogenase [EC:1.1.1.-] [COG:COG0111] [GO:0016616]	ath:At4g34200	F28A23.40; D-3-phosphoglycerate dehydrogenase, putative / 3-PGDH, putative [EC:1.1.1.95] [KO:K00058]	3e-166	MJ1018	COG0111	7e-89	SERA_ARATH	Amino-acidbiosynthesis;Chloroplast;NAD;Oxidoreductase;Plastid;Serinebiosynthesis;Transitpeptide,D-3-phosphoglycerate dehydrogenase, chloroplast precursor (EC 1.1.1.95) (3-PGDH).	4e-173	GO_ID:5820	TAIR|gene:3686063 SPTR:O04130 symbol:AT1G17745.1 [GO:0004617 "phosphoglycerate dehydrogenase activity" evidence=IGI] [GO:0006564 "L-serine biosynthesis" evidence=TAS] [GO:0009507 "chloroplast" evidence=IDA] InterPro:IPR006139 InterPro:IPR002912 InterPro:IPR006236 InterPro:IPR006140 Pfam:PF00389 Pfam:PF02826 Pfam:PF01842 PROSITE:PS00065 PROSITE:PS00670 PROSITE:PS00671 TIGRFAMs:TIGR01327 HSSP:P0832…	1e-173
Ljwgs_027875.1	1.1.7.7	E1.1.1.- [EC:1.1.1.-] [COG:COG0111 COG0677 COG0743 COG1063]	ath:At4g34200	F28A23.40; D-3-phosphoglycerate dehydrogenase, putative / 3-PGDH, putative [EC:1.1.1.95] [KO:K00058]	3e-166	MJ1018	COG0111	7e-89	SERA_ARATH	Amino-acidbiosynthesis;Chloroplast;NAD;Oxidoreductase;Plastid;Serinebiosynthesis;Transitpeptide,D-3-phosphoglycerate dehydrogenase, chloroplast precursor (EC 1.1.1.95) (3-PGDH).	4e-173	GO_ID:5820	TAIR|gene:3686063 SPTR:O04130 symbol:AT1G17745.1 [GO:0004617 "phosphoglycerate dehydrogenase activity" evidence=IGI] [GO:0006564 "L-serine biosynthesis" evidence=TAS] [GO:0009507 "chloroplast" evidence=IDA] InterPro:IPR006139 InterPro:IPR002912 InterPro:IPR006236 InterPro:IPR006140 Pfam:PF00389 Pfam:PF02826 Pfam:PF01842 PROSITE:PS00065 PROSITE:PS00670 PROSITE:PS00671 TIGRFAMs:TIGR01327 HSSP:P0832…	1e-173
Ljwgs_027875.1	1.3.10.48	E1.1.1.- [EC:1.1.1.-] [COG:COG0111 COG0677 COG0743 COG1063]	ath:At4g34200	F28A23.40; D-3-phosphoglycerate dehydrogenase, putative / 3-PGDH, putative [EC:1.1.1.95] [KO:K00058]	3e-166	MJ1018	COG0111	7e-89	SERA_ARATH	Amino-acidbiosynthesis;Chloroplast;NAD;Oxidoreductase;Plastid;Serinebiosynthesis;Transitpeptide,D-3-phosphoglycerate dehydrogenase, chloroplast precursor (EC 1.1.1.95) (3-PGDH).	4e-173	GO_ID:5820	TAIR|gene:3686063 SPTR:O04130 symbol:AT1G17745.1 [GO:0004617 "phosphoglycerate dehydrogenase activity" evidence=IGI] [GO:0006564 "L-serine biosynthesis" evidence=TAS] [GO:0009507 "chloroplast" evidence=IDA] InterPro:IPR006139 InterPro:IPR002912 InterPro:IPR006236 InterPro:IPR006140 Pfam:PF00389 Pfam:PF02826 Pfam:PF01842 PROSITE:PS00065 PROSITE:PS00670 PROSITE:PS00671 TIGRFAMs:TIGR01327 HSSP:P0832…	1e-173
Ljwgs_027875.1	1.5.3.21	E1.1.1.- [EC:1.1.1.-] [COG:COG0111 COG0677 COG0743 COG1063]	ath:At4g34200	F28A23.40; D-3-phosphoglycerate dehydrogenase, putative / 3-PGDH, putative [EC:1.1.1.95] [KO:K00058]	3e-166	MJ1018	COG0111	7e-89	SERA_ARATH	Amino-acidbiosynthesis;Chloroplast;NAD;Oxidoreductase;Plastid;Serinebiosynthesis;Transitpeptide,D-3-phosphoglycerate dehydrogenase, chloroplast precursor (EC 1.1.1.95) (3-PGDH).	4e-173	GO_ID:5820	TAIR|gene:3686063 SPTR:O04130 symbol:AT1G17745.1 [GO:0004617 "phosphoglycerate dehydrogenase activity" evidence=IGI] [GO:0006564 "L-serine biosynthesis" evidence=TAS] [GO:0009507 "chloroplast" evidence=IDA] InterPro:IPR006139 InterPro:IPR002912 InterPro:IPR006236 InterPro:IPR006140 Pfam:PF00389 Pfam:PF02826 Pfam:PF01842 PROSITE:PS00065 PROSITE:PS00670 PROSITE:PS00671 TIGRFAMs:TIGR01327 HSSP:P0832…	1e-173
Ljwgs_027875.1	1.1.6.30	E1.1.1.- [EC:1.1.1.-] [COG:COG0111 COG0677 COG0743 COG1063]	ath:At4g34200	F28A23.40; D-3-phosphoglycerate dehydrogenase, putative / 3-PGDH, putative [EC:1.1.1.95] [KO:K00058]	3e-166	MJ1018	COG0111	7e-89	SERA_ARATH	Amino-acidbiosynthesis;Chloroplast;NAD;Oxidoreductase;Plastid;Serinebiosynthesis;Transitpeptide,D-3-phosphoglycerate dehydrogenase, chloroplast precursor (EC 1.1.1.95) (3-PGDH).	4e-173	GO_ID:5820	TAIR|gene:3686063 SPTR:O04130 symbol:AT1G17745.1 [GO:0004617 "phosphoglycerate dehydrogenase activity" evidence=IGI] [GO:0006564 "L-serine biosynthesis" evidence=TAS] [GO:0009507 "chloroplast" evidence=IDA] InterPro:IPR006139 InterPro:IPR002912 InterPro:IPR006236 InterPro:IPR006140 Pfam:PF00389 Pfam:PF02826 Pfam:PF01842 PROSITE:PS00065 PROSITE:PS00670 PROSITE:PS00671 TIGRFAMs:TIGR01327 HSSP:P0832…	1e-173
Ljwgs_027875.1	1.1.14.11	E1.1.1.- [EC:1.1.1.-] [COG:COG0111 COG0677 COG0743 COG1063]	ath:At4g34200	F28A23.40; D-3-phosphoglycerate dehydrogenase, putative / 3-PGDH, putative [EC:1.1.1.95] [KO:K00058]	3e-166	MJ1018	COG0111	7e-89	SERA_ARATH	Amino-acidbiosynthesis;Chloroplast;NAD;Oxidoreductase;Plastid;Serinebiosynthesis;Transitpeptide,D-3-phosphoglycerate dehydrogenase, chloroplast precursor (EC 1.1.1.95) (3-PGDH).	4e-173	GO_ID:5820	TAIR|gene:3686063 SPTR:O04130 symbol:AT1G17745.1 [GO:0004617 "phosphoglycerate dehydrogenase activity" evidence=IGI] [GO:0006564 "L-serine biosynthesis" evidence=TAS] [GO:0009507 "chloroplast" evidence=IDA] InterPro:IPR006139 InterPro:IPR002912 InterPro:IPR006236 InterPro:IPR006140 Pfam:PF00389 Pfam:PF02826 Pfam:PF01842 PROSITE:PS00065 PROSITE:PS00670 PROSITE:PS00671 TIGRFAMs:TIGR01327 HSSP:P0832…	1e-173
Ljwgs_027875.1	1.1.5.28	E1.1.1.- [EC:1.1.1.-] [COG:COG0111 COG0677 COG0743 COG1063]	ath:At4g34200	F28A23.40; D-3-phosphoglycerate dehydrogenase, putative / 3-PGDH, putative [EC:1.1.1.95] [KO:K00058]	3e-166	MJ1018	COG0111	7e-89	SERA_ARATH	Amino-acidbiosynthesis;Chloroplast;NAD;Oxidoreductase;Plastid;Serinebiosynthesis;Transitpeptide,D-3-phosphoglycerate dehydrogenase, chloroplast precursor (EC 1.1.1.95) (3-PGDH).	4e-173	GO_ID:5820	TAIR|gene:3686063 SPTR:O04130 symbol:AT1G17745.1 [GO:0004617 "phosphoglycerate dehydrogenase activity" evidence=IGI] [GO:0006564 "L-serine biosynthesis" evidence=TAS] [GO:0009507 "chloroplast" evidence=IDA] InterPro:IPR006139 InterPro:IPR002912 InterPro:IPR006236 InterPro:IPR006140 Pfam:PF00389 Pfam:PF02826 Pfam:PF01842 PROSITE:PS00065 PROSITE:PS00670 PROSITE:PS00671 TIGRFAMs:TIGR01327 HSSP:P0832…	1e-173
Ljwgs_027875.1	1.1.10.10	E1.1.1.- [EC:1.1.1.-] [COG:COG0111 COG0677 COG0743 COG1063]	ath:At4g34200	F28A23.40; D-3-phosphoglycerate dehydrogenase, putative / 3-PGDH, putative [EC:1.1.1.95] [KO:K00058]	3e-166	MJ1018	COG0111	7e-89	SERA_ARATH	Amino-acidbiosynthesis;Chloroplast;NAD;Oxidoreductase;Plastid;Serinebiosynthesis;Transitpeptide,D-3-phosphoglycerate dehydrogenase, chloroplast precursor (EC 1.1.1.95) (3-PGDH).	4e-173	GO_ID:5820	TAIR|gene:3686063 SPTR:O04130 symbol:AT1G17745.1 [GO:0004617 "phosphoglycerate dehydrogenase activity" evidence=IGI] [GO:0006564 "L-serine biosynthesis" evidence=TAS] [GO:0009507 "chloroplast" evidence=IDA] InterPro:IPR006139 InterPro:IPR002912 InterPro:IPR006236 InterPro:IPR006140 Pfam:PF00389 Pfam:PF02826 Pfam:PF01842 PROSITE:PS00065 PROSITE:PS00670 PROSITE:PS00671 TIGRFAMs:TIGR01327 HSSP:P0832…	1e-173
Ljwgs_027875.1	1.5.3.12	E1.1.1.95, serA D-3-phosphoglycerate dehydrogenase [EC:1.1.1.95] [COG:COG0111] [GO:0004617]	ath:At4g34200	F28A23.40; D-3-phosphoglycerate dehydrogenase, putative / 3-PGDH, putative [EC:1.1.1.95] [KO:K00058]	3e-166	MJ1018	COG0111	7e-89	SERA_ARATH	Amino-acidbiosynthesis;Chloroplast;NAD;Oxidoreductase;Plastid;Serinebiosynthesis;Transitpeptide,D-3-phosphoglycerate dehydrogenase, chloroplast precursor (EC 1.1.1.95) (3-PGDH).	4e-173	GO_ID:5820	TAIR|gene:3686063 SPTR:O04130 symbol:AT1G17745.1 [GO:0004617 "phosphoglycerate dehydrogenase activity" evidence=IGI] [GO:0006564 "L-serine biosynthesis" evidence=TAS] [GO:0009507 "chloroplast" evidence=IDA] InterPro:IPR006139 InterPro:IPR002912 InterPro:IPR006236 InterPro:IPR006140 Pfam:PF00389 Pfam:PF02826 Pfam:PF01842 PROSITE:PS00065 PROSITE:PS00670 PROSITE:PS00671 TIGRFAMs:TIGR01327 HSSP:P0832…	1e-173
Ljwgs_027875.1	1.5.9.16	E1.1.1.- [EC:1.1.1.-] [COG:COG0111 COG0677 COG0743 COG1063]	ath:At4g34200	F28A23.40; D-3-phosphoglycerate dehydrogenase, putative / 3-PGDH, putative [EC:1.1.1.95] [KO:K00058]	3e-166	MJ1018	COG0111	7e-89	SERA_ARATH	Amino-acidbiosynthesis;Chloroplast;NAD;Oxidoreductase;Plastid;Serinebiosynthesis;Transitpeptide,D-3-phosphoglycerate dehydrogenase, chloroplast precursor (EC 1.1.1.95) (3-PGDH).	4e-173	GO_ID:5820	TAIR|gene:3686063 SPTR:O04130 symbol:AT1G17745.1 [GO:0004617 "phosphoglycerate dehydrogenase activity" evidence=IGI] [GO:0006564 "L-serine biosynthesis" evidence=TAS] [GO:0009507 "chloroplast" evidence=IDA] InterPro:IPR006139 InterPro:IPR002912 InterPro:IPR006236 InterPro:IPR006140 Pfam:PF00389 Pfam:PF02826 Pfam:PF01842 PROSITE:PS00065 PROSITE:PS00670 PROSITE:PS00671 TIGRFAMs:TIGR01327 HSSP:P0832…	1e-173
Ljwgs_028016.1	99.1.4.5033	GO_ID:43282										GO_ID:43282	TAIR|gene:2200210 SPTR:Q8LAY5 symbol:AT1G67950.1 [GO:0000004 "biological process unknown" evidence=ND] [GO:0003676 "nucleic acid binding" evidence=ISS] InterPro:IPR000504 Pfam:PF00076 SMART:SM00360 PROSITE:PS50102 EMBL:AY087527 SPTR:Q8LAY5	2e-12
Ljwgs_028121.1	1.1.8.11	E2.4.1.34 1,3-beta-glucan synthase [EC:2.4.1.34] [GO:0003843] [CAZy:GT2 GT48]	cal:orf19.2495	FKS1; 1,3-beta-glucan synthase [EC:2.4.1.34] [KO:K00706]	2e-43				BGS3_SCHPO	Completeproteome;Glycosyltransferase;Membrane;Transferase;Transmembrane,1,3-beta-glucan synthase component bgs3 (EC 2.4.1.34) (1,3-beta-D- glucan-UDP glucosyltransferase).	2e-44	GO_ID:7985	TAIR|gene:2077719 SPTR:Q9LYS6 symbol:AT3G59100.1 [GO:0016757 "transferase activity, transferring glycosyl groups" evidence=ISS] [GO:0000148 "1,3-beta-glucan synthase complex" evidence=ISS] [GO:0003843 "1,3-beta-glucan synthase activity" evidence=ISS] [GO:0006075 "beta-1,3 glucan biosynthesis" evidence=ISS] InterPro:IPR003440 Pfam:PF02364 GO:GO:0016020 EMBL:AL163527 PIR:T47792 SPTR:Q9LYS6	4e-165
Ljwgs_028308.2	1.1.8.29	E3.1.1.11 pectinesterase [EC:3.1.1.11] [GO:0030599]							PME5_ARATH	Aspartylesterase;Cellwall;Glycoprotein;Hydrolase;Multigenefamily;Signal,Pectinesterase-5 precursor (EC 3.1.1.11) (Pectin methylesterase 5) (PE 5) (VANGUARD 1 protein).	7e-13	GO_ID:43969	TAIR|gene:2086036 SPTR:Q9LSP1 symbol:AT3G17060.1 [GO:0009505 "cell wall (sensu Magnoliophyta)" evidence=ISS] [GO:0030599 "pectinesterase activity" evidence=ISS] InterPro:IPR000070 HSSP:P83218 Pfam:PF01095 PROSITE:PS00503 EMBL:AB026636 EMBL:AY085221 EMBL:BT005685 EMBL:AK118362 SPTR:Q9LSP1	1e-33
Ljwgs_028308.2	1.1.4.1	E3.1.1.11 pectinesterase [EC:3.1.1.11] [GO:0030599]							PME5_ARATH	Aspartylesterase;Cellwall;Glycoprotein;Hydrolase;Multigenefamily;Signal,Pectinesterase-5 precursor (EC 3.1.1.11) (Pectin methylesterase 5) (PE 5) (VANGUARD 1 protein).	7e-13	GO_ID:43969	TAIR|gene:2086036 SPTR:Q9LSP1 symbol:AT3G17060.1 [GO:0009505 "cell wall (sensu Magnoliophyta)" evidence=ISS] [GO:0030599 "pectinesterase activity" evidence=ISS] InterPro:IPR000070 HSSP:P83218 Pfam:PF01095 PROSITE:PS00503 EMBL:AB026636 EMBL:AY085221 EMBL:BT005685 EMBL:AK118362 SPTR:Q9LSP1	1e-33
Ljwgs_028633.2	3.1.1.35.3	ABCG2 ATP-binding cassette, subfamily G (WHITE), member 2	ddi:DDB0214899	abcG22; ABC transporter G family protein [KO:K05681]	3e-10				ABCG1_MOUSE	ATP-binding;Lipidtransport;Membrane;Nucleotide-binding;Transmembrane;Transport,ATP-binding cassette sub-family G member 1 (White protein homolog) (ATP-binding cassette transporter 8).	5e-10	GO_ID:55113	TAIR|gene:2033938 SPTR:Q9C8J8 symbol:AT1G51460.1 [GO:0042626 "ATPase activity, coupled to transmembrane movement of substances" evidence=ISS] InterPro:IPR003593 InterPro:IPR003439 Pfam:PF00005 InterPro:IPR000412 Pfam:PF01061 Prosite:PS00211 SMART:SM00382 ProDom:PD000006 PROSITE:PS50893 EMBL:AC024261 PIR:H96552 SPTR:Q9C8J8	1e-10
Ljwgs_028633.2	3.3.10.140	ABCG2 ATP-binding cassette, subfamily G (WHITE), member 2 [TC:3.A.1.204]	ddi:DDB0214899	abcG22; ABC transporter G family protein [KO:K05681]	3e-10				ABCG1_MOUSE	ATP-binding;Lipidtransport;Membrane;Nucleotide-binding;Transmembrane;Transport,ATP-binding cassette sub-family G member 1 (White protein homolog) (ATP-binding cassette transporter 8).	5e-10	GO_ID:55113	TAIR|gene:2033938 SPTR:Q9C8J8 symbol:AT1G51460.1 [GO:0042626 "ATPase activity, coupled to transmembrane movement of substances" evidence=ISS] InterPro:IPR003593 InterPro:IPR003439 Pfam:PF00005 InterPro:IPR000412 Pfam:PF01061 Prosite:PS00211 SMART:SM00382 ProDom:PD000006 PROSITE:PS50893 EMBL:AC024261 PIR:H96552 SPTR:Q9C8J8	1e-10
Ljwgs_029016.1	99.1.4.6813	GO_ID:14779										GO_ID:14779	TAIR|gene:504953600 SPTR:Q9LHL1 symbol:AT3G13227.1 [GO:0005554 "molecular function unknown" evidence=ND] [GO:0000004 "biological process unknown" evidence=ND] [GO:0008372 "cellular component unknown" evidence=ND] EMBL:AP002042 EMBL:AK117927 EMBL:BT004704 SPTR:Q9LHL1	1e-12
Ljwgs_029321.1	1.3.10.16	E3.1.4.4, PLD2 phospholipase D [EC:3.1.4.4] [GO:0004630]	ath:At2g42010	T6D20.10; phospholipase D beta 1 / PLD beta 1 (PLDBETA1) [EC:3.1.4.4] [KO:K01115]	2e-55				PLDD1_ARATH	Alternativesplicing;Calcium;Hydrolase;Lipiddegradation;Multigenefamily;Repeat,Phospholipase D delta (EC 3.1.4.4) (AtPLDdelta) (PLD delta).	3e-59
Ljwgs_029831.1	1.1.8.29	E3.1.1.11 pectinesterase [EC:3.1.1.11] [GO:0030599]	ath:At1g53840	T18A20.7; pectinesterase family protein [EC:3.1.1.11] [KO:K01051]	3e-24				PME3_PHAVU	Aspartylesterase;Cellwall;Glycoprotein;Hydrolase;Multigenefamily;Signal,Pectinesterase-3 precursor (EC 3.1.1.11) (Pectin methylesterase 3) (PE 3).	1e-28	GO_ID:22545	TAIR|gene:2125958 SPTR:Q9SMY6 symbol:AT4G33230.1 [GO:0009505 "cell wall (sensu Magnoliophyta)" evidence=ISS] [GO:0030599 "pectinesterase activity" evidence=ISS] InterPro:IPR000070 InterPro:IPR006501 Pfam:PF04043 InterPro:IPR007186 TIGRFAMs:TIGR01614 HSSP:P83218 Pfam:PF01095 PROSITE:PS00503 EMBL:AL035525 EMBL:AL161583 PIR:T05203 SPTR:Q9SMY6	4e-57
Ljwgs_029831.1	1.1.4.1	E3.1.1.11 pectinesterase [EC:3.1.1.11] [GO:0030599]	ath:At1g53840	T18A20.7; pectinesterase family protein [EC:3.1.1.11] [KO:K01051]	3e-24				PME3_PHAVU	Aspartylesterase;Cellwall;Glycoprotein;Hydrolase;Multigenefamily;Signal,Pectinesterase-3 precursor (EC 3.1.1.11) (Pectin methylesterase 3) (PE 3).	1e-28	GO_ID:22545	TAIR|gene:2125958 SPTR:Q9SMY6 symbol:AT4G33230.1 [GO:0009505 "cell wall (sensu Magnoliophyta)" evidence=ISS] [GO:0030599 "pectinesterase activity" evidence=ISS] InterPro:IPR000070 InterPro:IPR006501 Pfam:PF04043 InterPro:IPR007186 TIGRFAMs:TIGR01614 HSSP:P83218 Pfam:PF01095 PROSITE:PS00503 EMBL:AL035525 EMBL:AL161583 PIR:T05203 SPTR:Q9SMY6	4e-57
Ljwgs_029957.1	1.9.4.15	E2.7.1.- [EC:2.7.1.-] [COG:COG0515 COG1493]	pfa:MAL6P1.108	calcium-dependent protein kinase [EC:2.7.1.123 2.7.1.37] [KO:K00908 K00870]	7e-52	YOL016c	COG0515	6e-25	CDPK_SOYBN	3D-structure;ATP-binding;Calcium;Kinase;Nucleotide-binding;Phosphorylation;Repeat;Serine/threonine-proteinkinase;Transferase,Calcium-dependent protein kinase SK5 (EC 2.7.1.-) (CDPK).	1e-93	GO_ID:32256	TAIR|gene:3696889 SPTR:Q9SIQ7 symbol:AT2G31500.1 [GO:0004685 "calcium- and calmodulin-dependent protein kinase activity" evidence=ISS] [GO:0006468 "protein amino acid phosphorylation" evidence=ISS] [GO:0016301 "kinase activity" evidence=ISS] InterPro:IPR000719 InterPro:IPR002290 InterPro:IPR002048 InterPro:IPR008271 Pfam:PF00069 Pfam:PF00036 Prosite:PS00108 InterPro:IPR011992 Prosite:PS00107 Pros…	8e-129
Ljwgs_029957.1	1.7.8.19	WAAY, rfaY lipopolysaccharide core biosynthesis protein RFAY [EC:2.7.-.-] [COG:COG0515]	pfa:MAL6P1.108	calcium-dependent protein kinase [EC:2.7.1.123 2.7.1.37] [KO:K00908 K00870]	7e-52	YOL016c	COG0515	6e-25	CDPK_SOYBN	3D-structure;ATP-binding;Calcium;Kinase;Nucleotide-binding;Phosphorylation;Repeat;Serine/threonine-proteinkinase;Transferase,Calcium-dependent protein kinase SK5 (EC 2.7.1.-) (CDPK).	1e-93	GO_ID:32256	TAIR|gene:3696889 SPTR:Q9SIQ7 symbol:AT2G31500.1 [GO:0004685 "calcium- and calmodulin-dependent protein kinase activity" evidence=ISS] [GO:0006468 "protein amino acid phosphorylation" evidence=ISS] [GO:0016301 "kinase activity" evidence=ISS] InterPro:IPR000719 InterPro:IPR002290 InterPro:IPR002048 InterPro:IPR008271 Pfam:PF00069 Pfam:PF00036 Prosite:PS00108 InterPro:IPR011992 Prosite:PS00107 Pros…	8e-129
Ljwgs_029957.1	1.1.17.19	E2.7.1.- [EC:2.7.1.-] [COG:COG0515 COG1493]	pfa:MAL6P1.108	calcium-dependent protein kinase [EC:2.7.1.123 2.7.1.37] [KO:K00908 K00870]	7e-52	YOL016c	COG0515	6e-25	CDPK_SOYBN	3D-structure;ATP-binding;Calcium;Kinase;Nucleotide-binding;Phosphorylation;Repeat;Serine/threonine-proteinkinase;Transferase,Calcium-dependent protein kinase SK5 (EC 2.7.1.-) (CDPK).	1e-93	GO_ID:32256	TAIR|gene:3696889 SPTR:Q9SIQ7 symbol:AT2G31500.1 [GO:0004685 "calcium- and calmodulin-dependent protein kinase activity" evidence=ISS] [GO:0006468 "protein amino acid phosphorylation" evidence=ISS] [GO:0016301 "kinase activity" evidence=ISS] InterPro:IPR000719 InterPro:IPR002290 InterPro:IPR002048 InterPro:IPR008271 Pfam:PF00069 Pfam:PF00036 Prosite:PS00108 InterPro:IPR011992 Prosite:PS00107 Pros…	8e-129
Ljwgs_029957.1	1.11.16.8	E2.7.1.- [EC:2.7.1.-] [COG:COG0515 COG1493]	pfa:MAL6P1.108	calcium-dependent protein kinase [EC:2.7.1.123 2.7.1.37] [KO:K00908 K00870]	7e-52	YOL016c	COG0515	6e-25	CDPK_SOYBN	3D-structure;ATP-binding;Calcium;Kinase;Nucleotide-binding;Phosphorylation;Repeat;Serine/threonine-proteinkinase;Transferase,Calcium-dependent protein kinase SK5 (EC 2.7.1.-) (CDPK).	1e-93	GO_ID:32256	TAIR|gene:3696889 SPTR:Q9SIQ7 symbol:AT2G31500.1 [GO:0004685 "calcium- and calmodulin-dependent protein kinase activity" evidence=ISS] [GO:0006468 "protein amino acid phosphorylation" evidence=ISS] [GO:0016301 "kinase activity" evidence=ISS] InterPro:IPR000719 InterPro:IPR002290 InterPro:IPR002048 InterPro:IPR008271 Pfam:PF00069 Pfam:PF00036 Prosite:PS00108 InterPro:IPR011992 Prosite:PS00107 Pros…	8e-129
Ljwgs_029957.1	4.2.4	Cell cycle [CLASS:04110] [PATH:hsa04110] [COG:COG0515]	pfa:MAL6P1.108	calcium-dependent protein kinase [EC:2.7.1.123 2.7.1.37] [KO:K00908 K00870]	7e-52	YOL016c	COG0515	6e-25	CDPK_SOYBN	3D-structure;ATP-binding;Calcium;Kinase;Nucleotide-binding;Phosphorylation;Repeat;Serine/threonine-proteinkinase;Transferase,Calcium-dependent protein kinase SK5 (EC 2.7.1.-) (CDPK).	1e-93	GO_ID:32256	TAIR|gene:3696889 SPTR:Q9SIQ7 symbol:AT2G31500.1 [GO:0004685 "calcium- and calmodulin-dependent protein kinase activity" evidence=ISS] [GO:0006468 "protein amino acid phosphorylation" evidence=ISS] [GO:0016301 "kinase activity" evidence=ISS] InterPro:IPR000719 InterPro:IPR002290 InterPro:IPR002048 InterPro:IPR008271 Pfam:PF00069 Pfam:PF00036 Prosite:PS00108 InterPro:IPR011992 Prosite:PS00107 Pros…	8e-129
Ljwgs_029957.1	3.2.9.99	CAMK4 calcium/calmodulin-dependent protein kinase IV [EC:2.7.1.123] [GO:0004685]	pfa:MAL6P1.108	calcium-dependent protein kinase [EC:2.7.1.123 2.7.1.37] [KO:K00908 K00870]	7e-52	YOL016c	COG0515	6e-25	CDPK_SOYBN	3D-structure;ATP-binding;Calcium;Kinase;Nucleotide-binding;Phosphorylation;Repeat;Serine/threonine-proteinkinase;Transferase,Calcium-dependent protein kinase SK5 (EC 2.7.1.-) (CDPK).	1e-93	GO_ID:32256	TAIR|gene:3696889 SPTR:Q9SIQ7 symbol:AT2G31500.1 [GO:0004685 "calcium- and calmodulin-dependent protein kinase activity" evidence=ISS] [GO:0006468 "protein amino acid phosphorylation" evidence=ISS] [GO:0016301 "kinase activity" evidence=ISS] InterPro:IPR000719 InterPro:IPR002290 InterPro:IPR002048 InterPro:IPR008271 Pfam:PF00069 Pfam:PF00036 Prosite:PS00108 InterPro:IPR011992 Prosite:PS00107 Pros…	8e-129
Ljwgs_029987.0.1	99.1.4.5845	GO_ID:50395							RD21A_ARATH	Glycoprotein;Hydrolase;Protease;Signal;Thiolprotease;Zymogen,Cysteine proteinase RD21a precursor (EC 3.4.22.-) (RD21).	2e-11	GO_ID:50395	TAIR|gene:2167820 SPTR:Q9FMH8 symbol:AT5G43060.1 [GO:0008234 "cysteine-type peptidase activity" evidence=ISS] InterPro:IPR000668 InterPro:IPR000169 InterPro:IPR000118 Pfam:PF00112 PROSITE:PS00640 PROSITE:PS00139 PROSITE:PS00639 PRINTS:PR00705 ProDom:PD000158 SMART:SM00645 HSSP:O65039 Pfam:PF00396 SMART:SM00277 EMBL:AB008267 EMBL:AY062608 EMBL:AY114661 MEROPS:C01.029 SPTR:Q9FMH8	5e-12
Ljwgs_029987.0.1	99.1.3.1.107	EC 3.4.22.-							RD21A_ARATH	Glycoprotein;Hydrolase;Protease;Signal;Thiolprotease;Zymogen,Cysteine proteinase RD21a precursor (EC 3.4.22.-) (RD21).	2e-11	GO_ID:50395	TAIR|gene:2167820 SPTR:Q9FMH8 symbol:AT5G43060.1 [GO:0008234 "cysteine-type peptidase activity" evidence=ISS] InterPro:IPR000668 InterPro:IPR000169 InterPro:IPR000118 Pfam:PF00112 PROSITE:PS00640 PROSITE:PS00139 PROSITE:PS00639 PRINTS:PR00705 ProDom:PD000158 SMART:SM00645 HSSP:O65039 Pfam:PF00396 SMART:SM00277 EMBL:AB008267 EMBL:AY062608 EMBL:AY114661 MEROPS:C01.029 SPTR:Q9FMH8	5e-12
Ljwgs_030034.1	99.1.4.8072	GO_ID:1939										GO_ID:1939	TAIR|gene:2050996 SPTR:O22792 symbol:AT2G33420.1 [GO:0005554 "molecular function unknown" evidence=ND] [GO:0000004 "biological process unknown" evidence=ND] [GO:0008372 "cellular component unknown" evidence=ND] InterPro:IPR008528 Pfam:PF05664 EMBL:AC002332 PIR:C84745 SPTR:O22792	0
Ljwgs_030044.1	1.4.1.16	E6.3.5.2, guaA GMP synthase (glutamine-hydrolysing) [EC:6.3.5.2] [COG:COG0518 COG0519] [GO:0003922]	ftu:FTT0909	glutamine amidotransferase, class I [EC:6.3.5.2] [KO:K01951]	1e-09							GO_ID:429	TAIR|gene:2118830 SPTR:Q9M0A5 symbol:AT4G30550.1 [GO:0003824 "catalytic activity" evidence=ISS] InterPro:IPR000991 InterPro:IPR001317 Pfam:PF00117 GO:GO:0005737 PRINTS:PR00099 PRINTS:PR00096 InterPro:IPR011702 EMBL:AL161577 PIR:D85357 InterPro:IPR005697 ProDom:PD037892 SPTR:Q9M0A5	2e-26
Ljwgs_030044.1	1.5.1.31	E6.3.5.2, guaA GMP synthase (glutamine-hydrolysing) [EC:6.3.5.2] [COG:COG0518 COG0519] [GO:0003922]	ftu:FTT0909	glutamine amidotransferase, class I [EC:6.3.5.2] [KO:K01951]	1e-09							GO_ID:429	TAIR|gene:2118830 SPTR:Q9M0A5 symbol:AT4G30550.1 [GO:0003824 "catalytic activity" evidence=ISS] InterPro:IPR000991 InterPro:IPR001317 Pfam:PF00117 GO:GO:0005737 PRINTS:PR00099 PRINTS:PR00096 InterPro:IPR011702 EMBL:AL161577 PIR:D85357 InterPro:IPR005697 ProDom:PD037892 SPTR:Q9M0A5	2e-26
Ljwgs_030816.2	99.1.3.2.1009	DR206_PEA							DR206_PEA	Pathogenesis-relatedprotein;Plantdefense,Disease resistance response protein 206.	5e-69	GO_ID:27494	TAIR|gene:2128468 SPTR:Q9SUQ8 symbol:AT4G23690.1 [GO:0005554 "molecular function unknown" evidence=ND] [GO:0006952 "defense response" evidence=ISS] [GO:0009807 "lignan biosynthesis" evidence=ISS] InterPro:IPR004265 Pfam:PF03018 EMBL:AL161559 EMBL:AL035394 EMBL:AY088422 EMBL:BT002439 PIR:T05601 SPTR:Q9SUQ8	2e-45
Ljwgs_030816.2	99.1.4.6953	GO_ID:27494							DR206_PEA	Pathogenesis-relatedprotein;Plantdefense,Disease resistance response protein 206.	5e-69	GO_ID:27494	TAIR|gene:2128468 SPTR:Q9SUQ8 symbol:AT4G23690.1 [GO:0005554 "molecular function unknown" evidence=ND] [GO:0006952 "defense response" evidence=ISS] [GO:0009807 "lignan biosynthesis" evidence=ISS] InterPro:IPR004265 Pfam:PF03018 EMBL:AL161559 EMBL:AL035394 EMBL:AY088422 EMBL:BT002439 PIR:T05601 SPTR:Q9SUQ8	2e-45
Ljwgs_031058.2	99.1.4.8136	GO_ID:21179							AP3_ARATH	Activator;Coiledcoil;Developmentalprotein;Differentiation;DNA-binding;Flowering;Nuclearprotein;Polymorphism;Transcription;Transcriptionregulation,Floral homeotic protein APETALA3.	8e-09	GO_ID:21179	TAIR|gene:2056759 SPTR:O80619 symbol:AT2G03060.1 [GO:0003700 "transcription factor activity" evidence=ISS] [GO:0003677 "DNA binding" evidence=ISS] InterPro:IPR002100 EMBL:AC004138 Pfam:PF00319 GO:GO:0005634 GO:GO:0006350 PRINTS:PR00404 PROSITE:PS50066 SMART:SM00432 HSSP:P11746 PIR:H84443 SPTR:O80619	4e-16
Ljwgs_031058.2	99.1.3.2.3686	AP3_ARATH							AP3_ARATH	Activator;Coiledcoil;Developmentalprotein;Differentiation;DNA-binding;Flowering;Nuclearprotein;Polymorphism;Transcription;Transcriptionregulation,Floral homeotic protein APETALA3.	8e-09	GO_ID:21179	TAIR|gene:2056759 SPTR:O80619 symbol:AT2G03060.1 [GO:0003700 "transcription factor activity" evidence=ISS] [GO:0003677 "DNA binding" evidence=ISS] InterPro:IPR002100 EMBL:AC004138 Pfam:PF00319 GO:GO:0005634 GO:GO:0006350 PRINTS:PR00404 PROSITE:PS50066 SMART:SM00432 HSSP:P11746 PIR:H84443 SPTR:O80619	4e-16
Ljwgs_031215.1	1.9.4.15	E2.7.1.- [EC:2.7.1.-] [COG:COG0515 COG1493]	ath:At5g02290	T1E22.50; protein kinase, putative [EC:2.7.1.37] [KO:K00870]	4e-39	L138452_1	COG0515	2e-11	PSKR_DAUCA	ATP-binding;Glycoprotein;Kinase;Leucine-richrepeat;Membrane;Nucleotide-binding;Receptor;Repeat;Serine/threonine-proteinkinase;Signal;Transferase;Transmembrane,Phytosulfokine receptor precursor (EC 2.7.1.37) (Phytosulfokine LRR receptor kinase).	2e-50	GO_ID:743	TAIR|gene:3439916 SPTR:Q8GX23 symbol:AT4G34440.1 [GO:0016301 "kinase activity" evidence=ISS] InterPro:IPR000719 InterPro:IPR008271 Prosite:PS00108 Prosite:PS00107 ProDom:PD000001 PROSITE:PS50011 HSSP:P08069 EMBL:AK118488 EMBL:BT005955 SPTR:Q8GX23	3e-88
Ljwgs_031215.1	1.7.8.19	WAAY, rfaY lipopolysaccharide core biosynthesis protein RFAY [EC:2.7.-.-] [COG:COG0515]	ath:At5g02290	T1E22.50; protein kinase, putative [EC:2.7.1.37] [KO:K00870]	4e-39	L138452_1	COG0515	2e-11	PSKR_DAUCA	ATP-binding;Glycoprotein;Kinase;Leucine-richrepeat;Membrane;Nucleotide-binding;Receptor;Repeat;Serine/threonine-proteinkinase;Signal;Transferase;Transmembrane,Phytosulfokine receptor precursor (EC 2.7.1.37) (Phytosulfokine LRR receptor kinase).	2e-50	GO_ID:743	TAIR|gene:3439916 SPTR:Q8GX23 symbol:AT4G34440.1 [GO:0016301 "kinase activity" evidence=ISS] InterPro:IPR000719 InterPro:IPR008271 Prosite:PS00108 Prosite:PS00107 ProDom:PD000001 PROSITE:PS50011 HSSP:P08069 EMBL:AK118488 EMBL:BT005955 SPTR:Q8GX23	3e-88
Ljwgs_031215.1	1.1.17.19	E2.7.1.- [EC:2.7.1.-] [COG:COG0515 COG1493]	ath:At5g02290	T1E22.50; protein kinase, putative [EC:2.7.1.37] [KO:K00870]	4e-39	L138452_1	COG0515	2e-11	PSKR_DAUCA	ATP-binding;Glycoprotein;Kinase;Leucine-richrepeat;Membrane;Nucleotide-binding;Receptor;Repeat;Serine/threonine-proteinkinase;Signal;Transferase;Transmembrane,Phytosulfokine receptor precursor (EC 2.7.1.37) (Phytosulfokine LRR receptor kinase).	2e-50	GO_ID:743	TAIR|gene:3439916 SPTR:Q8GX23 symbol:AT4G34440.1 [GO:0016301 "kinase activity" evidence=ISS] InterPro:IPR000719 InterPro:IPR008271 Prosite:PS00108 Prosite:PS00107 ProDom:PD000001 PROSITE:PS50011 HSSP:P08069 EMBL:AK118488 EMBL:BT005955 SPTR:Q8GX23	3e-88
Ljwgs_031215.1	3.3.10.117	BMPR1 bone morphogenetic protein receptor, type I [EC:2.7.1.37]	ath:At5g02290	T1E22.50; protein kinase, putative [EC:2.7.1.37] [KO:K00870]	4e-39	L138452_1	COG0515	2e-11	PSKR_DAUCA	ATP-binding;Glycoprotein;Kinase;Leucine-richrepeat;Membrane;Nucleotide-binding;Receptor;Repeat;Serine/threonine-proteinkinase;Signal;Transferase;Transmembrane,Phytosulfokine receptor precursor (EC 2.7.1.37) (Phytosulfokine LRR receptor kinase).	2e-50	GO_ID:743	TAIR|gene:3439916 SPTR:Q8GX23 symbol:AT4G34440.1 [GO:0016301 "kinase activity" evidence=ISS] InterPro:IPR000719 InterPro:IPR008271 Prosite:PS00108 Prosite:PS00107 ProDom:PD000001 PROSITE:PS50011 HSSP:P08069 EMBL:AK118488 EMBL:BT005955 SPTR:Q8GX23	3e-88
Ljwgs_031215.1	1.11.16.8	E2.7.1.- [EC:2.7.1.-] [COG:COG0515 COG1493]	ath:At5g02290	T1E22.50; protein kinase, putative [EC:2.7.1.37] [KO:K00870]	4e-39	L138452_1	COG0515	2e-11	PSKR_DAUCA	ATP-binding;Glycoprotein;Kinase;Leucine-richrepeat;Membrane;Nucleotide-binding;Receptor;Repeat;Serine/threonine-proteinkinase;Signal;Transferase;Transmembrane,Phytosulfokine receptor precursor (EC 2.7.1.37) (Phytosulfokine LRR receptor kinase).	2e-50	GO_ID:743	TAIR|gene:3439916 SPTR:Q8GX23 symbol:AT4G34440.1 [GO:0016301 "kinase activity" evidence=ISS] InterPro:IPR000719 InterPro:IPR008271 Prosite:PS00108 Prosite:PS00107 ProDom:PD000001 PROSITE:PS50011 HSSP:P08069 EMBL:AK118488 EMBL:BT005955 SPTR:Q8GX23	3e-88
Ljwgs_031215.1	4.2.4	Cell cycle [CLASS:04110] [PATH:hsa04110] [COG:COG0515]	ath:At5g02290	T1E22.50; protein kinase, putative [EC:2.7.1.37] [KO:K00870]	4e-39	L138452_1	COG0515	2e-11	PSKR_DAUCA	ATP-binding;Glycoprotein;Kinase;Leucine-richrepeat;Membrane;Nucleotide-binding;Receptor;Repeat;Serine/threonine-proteinkinase;Signal;Transferase;Transmembrane,Phytosulfokine receptor precursor (EC 2.7.1.37) (Phytosulfokine LRR receptor kinase).	2e-50	GO_ID:743	TAIR|gene:3439916 SPTR:Q8GX23 symbol:AT4G34440.1 [GO:0016301 "kinase activity" evidence=ISS] InterPro:IPR000719 InterPro:IPR008271 Prosite:PS00108 Prosite:PS00107 ProDom:PD000001 PROSITE:PS50011 HSSP:P08069 EMBL:AK118488 EMBL:BT005955 SPTR:Q8GX23	3e-88
Ljwgs_031215.1	3.2.2.1	Protein kinase [EC:2.7.1.37]	ath:At5g02290	T1E22.50; protein kinase, putative [EC:2.7.1.37] [KO:K00870]	4e-39	L138452_1	COG0515	2e-11	PSKR_DAUCA	ATP-binding;Glycoprotein;Kinase;Leucine-richrepeat;Membrane;Nucleotide-binding;Receptor;Repeat;Serine/threonine-proteinkinase;Signal;Transferase;Transmembrane,Phytosulfokine receptor precursor (EC 2.7.1.37) (Phytosulfokine LRR receptor kinase).	2e-50	GO_ID:743	TAIR|gene:3439916 SPTR:Q8GX23 symbol:AT4G34440.1 [GO:0016301 "kinase activity" evidence=ISS] InterPro:IPR000719 InterPro:IPR008271 Prosite:PS00108 Prosite:PS00107 ProDom:PD000001 PROSITE:PS50011 HSSP:P08069 EMBL:AK118488 EMBL:BT005955 SPTR:Q8GX23	3e-88
Ljwgs_032034.1	99.1.4.5001	GO_ID:18660										GO_ID:18660	TAIR|gene:2017843 SPTR:Q9CA89 symbol:ATROPGEF12 "KINASE PARTNER PROTEIN-LIKE" [GO:0000004 "biological process unknown" evidence=ND] [GO:0008372 "cellular component unknown" evidence=ND] [GO:0005554 "molecular function unknown" evidence=ISS] [GO:0005089 "Rho guanyl-nucleotide exchange factor activity" evidence=ISS] Pfam:PF03759 EMBL:AC011717 PIR:F96829 InterPro:IPR005512 SPTR:Q9CA89	1e-106
Ljwgs_032138.1	3.2.10.30	CALM calmodulin	spo:SPAC3A12.14	cam1; calmodulin [KO:K02183]	2e-29				POLC2_JUNOX	Allergen;Calcium;Repeat,Polcalcin Jun o 2 (Calcium-binding pollen allergen Jun o 2).	4e-33	GO_ID:23961	TAIR|gene:2027868 SPTR:Q9C9U8 symbol:AT1G73630.1 [GO:0005509 "calcium ion binding" evidence=ISS] [GO:0000004 "biological process unknown" evidence=ND] [GO:0008372 "cellular component unknown" evidence=ND] InterPro:IPR002048 Pfam:PF00036 InterPro:IPR011992 Prosite:PS00018 ProDom:PD000012 SMART:SM00054 EMBL:AC012679 PIR:C96763 HSSP:P62149 SPTR:Q9C9U8	2e-32
Ljwgs_032138.1	3.2.11.18	CALM calmodulin	spo:SPAC3A12.14	cam1; calmodulin [KO:K02183]	2e-29				POLC2_JUNOX	Allergen;Calcium;Repeat,Polcalcin Jun o 2 (Calcium-binding pollen allergen Jun o 2).	4e-33	GO_ID:23961	TAIR|gene:2027868 SPTR:Q9C9U8 symbol:AT1G73630.1 [GO:0005509 "calcium ion binding" evidence=ISS] [GO:0000004 "biological process unknown" evidence=ND] [GO:0008372 "cellular component unknown" evidence=ND] InterPro:IPR002048 Pfam:PF00036 InterPro:IPR011992 Prosite:PS00018 ProDom:PD000012 SMART:SM00054 EMBL:AC012679 PIR:C96763 HSSP:P62149 SPTR:Q9C9U8	2e-32
Ljwgs_032138.1	3.2.9.90	CALM calmodulin	spo:SPAC3A12.14	cam1; calmodulin [KO:K02183]	2e-29				POLC2_JUNOX	Allergen;Calcium;Repeat,Polcalcin Jun o 2 (Calcium-binding pollen allergen Jun o 2).	4e-33	GO_ID:23961	TAIR|gene:2027868 SPTR:Q9C9U8 symbol:AT1G73630.1 [GO:0005509 "calcium ion binding" evidence=ISS] [GO:0000004 "biological process unknown" evidence=ND] [GO:0008372 "cellular component unknown" evidence=ND] InterPro:IPR002048 Pfam:PF00036 InterPro:IPR011992 Prosite:PS00018 ProDom:PD000012 SMART:SM00054 EMBL:AC012679 PIR:C96763 HSSP:P62149 SPTR:Q9C9U8	2e-32
Ljwgs_032600.1	99.1.2.118	COG3533				CC2550	COG3533	1e-17
Ljwgs_033026.1	99.1.3.2.1828	COL4_ARATH							COL4_ARATH	Metal-binding;Multigenefamily;Nuclearprotein;Repeat;Zinc;Zinc-finger,Zinc finger protein CONSTANS-LIKE 4.	2e-10	GO_ID:48908	TAIR|gene:2177910 SPTR:Q9FN62 symbol:AT5G41380.1 [GO:0005554 "molecular function unknown" evidence=ND] [GO:0000004 "biological process unknown" evidence=ND] InterPro:IPR010402 Pfam:PF06203 PROSITE:PS51017 EMBL:AB006707 SPTR:Q9FN62	3e-21
Ljwgs_033026.1	99.1.4.3050	GO_ID:48908							COL4_ARATH	Metal-binding;Multigenefamily;Nuclearprotein;Repeat;Zinc;Zinc-finger,Zinc finger protein CONSTANS-LIKE 4.	2e-10	GO_ID:48908	TAIR|gene:2177910 SPTR:Q9FN62 symbol:AT5G41380.1 [GO:0005554 "molecular function unknown" evidence=ND] [GO:0000004 "biological process unknown" evidence=ND] InterPro:IPR010402 Pfam:PF06203 PROSITE:PS51017 EMBL:AB006707 SPTR:Q9FN62	3e-21
Ljwgs_034399.1	1.4.1.60	E3.6.1.3 adenosinetriphosphatase [EC:3.6.1.3] [GO:0004003 0004004 0008026 0008094 0008186]	cal:orf19.4100	KAR3; kinesin-like motor protein [EC:3.6.1.3] [KO:K01509]	2e-41				ATK4_ARATH	ATP-binding;Coiledcoil;Microtubule;Motorprotein;Multigenefamily;Nucleotide-binding,Kinesin-4 (Kinesin-like protein D).	1e-107	GO_ID:22059	TAIR|gene:2076288 SPTR:Q9SS42 symbol:AT3G10310.1 [GO:0003777 "microtubule motor activity" evidence=ISS] Pfam:PF00225 InterPro:IPR001752 InterPro:IPR001715 Pfam:PF00307 SMART:SM00033 PROSITE:PS50021 PRINTS:PR00380 SMART:SM00129 PROSITE:PS50067 HSSP:P17119 EMBL:AC009400 SPTR:Q9SS42	6e-69
Ljwgs_034863.1	99.1.4.4834	GO_ID:38138										GO_ID:38138	TAIR|gene:2076195 SPTR:Q9LIR8 symbol:AT3G23880.1 [GO:0005554 "molecular function unknown" evidence=ND] [GO:0000004 "biological process unknown" evidence=ND] [GO:0008372 "cellular component unknown" evidence=ND] Pfam:PF00646 InterPro:IPR001810 GO:GO:0005634 SMART:SM00256 PROSITE:PS50181 InterPro:IPR006527 TIGRFAMs:TIGR01640 Pfam:PF07734 EMBL:AP001297 EMBL:AK117299 EMBL:BT008354 SPTR:Q9LIR8	5e-24
Ljwgs_035076.1	1.9.4.15	E2.7.1.- [EC:2.7.1.-] [COG:COG0515 COG1493]	ath:At5g02290	T1E22.50; protein kinase, putative [EC:2.7.1.37] [KO:K00870]	9e-76	YAR019c	COG0515	1e-21	PBS1_ARATH	ATP-binding;Directproteinsequencing;Kinase;Nucleotide-binding;Phosphorylation;Plantdefense;Serine/threonine-proteinkinase;Transferase,Serine/threonine-protein kinase PBS1 (EC 2.7.1.37) (AvrPphB susceptible protein 1).	8e-107	GO_ID:7344	TAIR|gene:2179856 SPTR:Q9FE20 symbol:AT5G13160.1 [GO:0016301 "kinase activity" evidence=ISS] InterPro:IPR000719 InterPro:IPR008271 Pfam:PF00069 Prosite:PS00108 Prosite:PS00107 ProDom:PD000001 PROSITE:PS50011 EMBL:AL391711 EMBL:AF314176 EMBL:AF372927 EMBL:AY078037 GeneFarm:1740 SPTR:Q9FE20	3e-107
Ljwgs_035076.1	1.7.8.19	WAAY, rfaY lipopolysaccharide core biosynthesis protein RFAY [EC:2.7.-.-] [COG:COG0515]	ath:At5g02290	T1E22.50; protein kinase, putative [EC:2.7.1.37] [KO:K00870]	9e-76	YAR019c	COG0515	1e-21	PBS1_ARATH	ATP-binding;Directproteinsequencing;Kinase;Nucleotide-binding;Phosphorylation;Plantdefense;Serine/threonine-proteinkinase;Transferase,Serine/threonine-protein kinase PBS1 (EC 2.7.1.37) (AvrPphB susceptible protein 1).	8e-107	GO_ID:7344	TAIR|gene:2179856 SPTR:Q9FE20 symbol:AT5G13160.1 [GO:0016301 "kinase activity" evidence=ISS] InterPro:IPR000719 InterPro:IPR008271 Pfam:PF00069 Prosite:PS00108 Prosite:PS00107 ProDom:PD000001 PROSITE:PS50011 EMBL:AL391711 EMBL:AF314176 EMBL:AF372927 EMBL:AY078037 GeneFarm:1740 SPTR:Q9FE20	3e-107
Ljwgs_035076.1	1.1.17.19	E2.7.1.- [EC:2.7.1.-] [COG:COG0515 COG1493]	ath:At5g02290	T1E22.50; protein kinase, putative [EC:2.7.1.37] [KO:K00870]	9e-76	YAR019c	COG0515	1e-21	PBS1_ARATH	ATP-binding;Directproteinsequencing;Kinase;Nucleotide-binding;Phosphorylation;Plantdefense;Serine/threonine-proteinkinase;Transferase,Serine/threonine-protein kinase PBS1 (EC 2.7.1.37) (AvrPphB susceptible protein 1).	8e-107	GO_ID:7344	TAIR|gene:2179856 SPTR:Q9FE20 symbol:AT5G13160.1 [GO:0016301 "kinase activity" evidence=ISS] InterPro:IPR000719 InterPro:IPR008271 Pfam:PF00069 Prosite:PS00108 Prosite:PS00107 ProDom:PD000001 PROSITE:PS50011 EMBL:AL391711 EMBL:AF314176 EMBL:AF372927 EMBL:AY078037 GeneFarm:1740 SPTR:Q9FE20	3e-107
Ljwgs_035076.1	3.3.10.117	BMPR1 bone morphogenetic protein receptor, type I [EC:2.7.1.37]	ath:At5g02290	T1E22.50; protein kinase, putative [EC:2.7.1.37] [KO:K00870]	9e-76	YAR019c	COG0515	1e-21	PBS1_ARATH	ATP-binding;Directproteinsequencing;Kinase;Nucleotide-binding;Phosphorylation;Plantdefense;Serine/threonine-proteinkinase;Transferase,Serine/threonine-protein kinase PBS1 (EC 2.7.1.37) (AvrPphB susceptible protein 1).	8e-107	GO_ID:7344	TAIR|gene:2179856 SPTR:Q9FE20 symbol:AT5G13160.1 [GO:0016301 "kinase activity" evidence=ISS] InterPro:IPR000719 InterPro:IPR008271 Pfam:PF00069 Prosite:PS00108 Prosite:PS00107 ProDom:PD000001 PROSITE:PS50011 EMBL:AL391711 EMBL:AF314176 EMBL:AF372927 EMBL:AY078037 GeneFarm:1740 SPTR:Q9FE20	3e-107
Ljwgs_035076.1	1.11.16.8	E2.7.1.- [EC:2.7.1.-] [COG:COG0515 COG1493]	ath:At5g02290	T1E22.50; protein kinase, putative [EC:2.7.1.37] [KO:K00870]	9e-76	YAR019c	COG0515	1e-21	PBS1_ARATH	ATP-binding;Directproteinsequencing;Kinase;Nucleotide-binding;Phosphorylation;Plantdefense;Serine/threonine-proteinkinase;Transferase,Serine/threonine-protein kinase PBS1 (EC 2.7.1.37) (AvrPphB susceptible protein 1).	8e-107	GO_ID:7344	TAIR|gene:2179856 SPTR:Q9FE20 symbol:AT5G13160.1 [GO:0016301 "kinase activity" evidence=ISS] InterPro:IPR000719 InterPro:IPR008271 Pfam:PF00069 Prosite:PS00108 Prosite:PS00107 ProDom:PD000001 PROSITE:PS50011 EMBL:AL391711 EMBL:AF314176 EMBL:AF372927 EMBL:AY078037 GeneFarm:1740 SPTR:Q9FE20	3e-107
Ljwgs_035076.1	4.2.4	Cell cycle [CLASS:04110] [PATH:hsa04110] [COG:COG0515]	ath:At5g02290	T1E22.50; protein kinase, putative [EC:2.7.1.37] [KO:K00870]	9e-76	YAR019c	COG0515	1e-21	PBS1_ARATH	ATP-binding;Directproteinsequencing;Kinase;Nucleotide-binding;Phosphorylation;Plantdefense;Serine/threonine-proteinkinase;Transferase,Serine/threonine-protein kinase PBS1 (EC 2.7.1.37) (AvrPphB susceptible protein 1).	8e-107	GO_ID:7344	TAIR|gene:2179856 SPTR:Q9FE20 symbol:AT5G13160.1 [GO:0016301 "kinase activity" evidence=ISS] InterPro:IPR000719 InterPro:IPR008271 Pfam:PF00069 Prosite:PS00108 Prosite:PS00107 ProDom:PD000001 PROSITE:PS50011 EMBL:AL391711 EMBL:AF314176 EMBL:AF372927 EMBL:AY078037 GeneFarm:1740 SPTR:Q9FE20	3e-107
Ljwgs_035076.1	3.2.2.1	Protein kinase [EC:2.7.1.37]	ath:At5g02290	T1E22.50; protein kinase, putative [EC:2.7.1.37] [KO:K00870]	9e-76	YAR019c	COG0515	1e-21	PBS1_ARATH	ATP-binding;Directproteinsequencing;Kinase;Nucleotide-binding;Phosphorylation;Plantdefense;Serine/threonine-proteinkinase;Transferase,Serine/threonine-protein kinase PBS1 (EC 2.7.1.37) (AvrPphB susceptible protein 1).	8e-107	GO_ID:7344	TAIR|gene:2179856 SPTR:Q9FE20 symbol:AT5G13160.1 [GO:0016301 "kinase activity" evidence=ISS] InterPro:IPR000719 InterPro:IPR008271 Pfam:PF00069 Prosite:PS00108 Prosite:PS00107 ProDom:PD000001 PROSITE:PS50011 EMBL:AL391711 EMBL:AF314176 EMBL:AF372927 EMBL:AY078037 GeneFarm:1740 SPTR:Q9FE20	3e-107
Ljwgs_035428.1	99.1.4.514	GO_ID:18875							CBL10_ARATH	Glycoprotein;GPI-anchor;Lipoprotein;Membrane;Signal,COBRA-like protein 10 precursor.	1e-49	GO_ID:18875	TAIR|gene:2085784 SPTR:Q9LJU0 symbol:AT3G20580.1 [GO:0005554 "molecular function unknown" evidence=ND] [GO:0000004 "biological process unknown" evidence=ND] [GO:0031225 "anchored to membrane" evidence=TAS] InterPro:IPR008965 InterPro:IPR006918 Pfam:PF04833 EMBL:AP000410 EMBL:AK118605 EMBL:BT005952 GeneFarm:1631 SPTR:Q9LJU0	5e-50
Ljwgs_035428.1	99.1.3.2.1006	CBL10_ARATH							CBL10_ARATH	Glycoprotein;GPI-anchor;Lipoprotein;Membrane;Signal,COBRA-like protein 10 precursor.	1e-49	GO_ID:18875	TAIR|gene:2085784 SPTR:Q9LJU0 symbol:AT3G20580.1 [GO:0005554 "molecular function unknown" evidence=ND] [GO:0000004 "biological process unknown" evidence=ND] [GO:0031225 "anchored to membrane" evidence=TAS] InterPro:IPR008965 InterPro:IPR006918 Pfam:PF04833 EMBL:AP000410 EMBL:AK118605 EMBL:BT005952 GeneFarm:1631 SPTR:Q9LJU0	5e-50
Ljwgs_035429.1	2.3.2.1.9	YIDC, spoIIIJ, OXA1 preprotein translocase YidC subunit [COG:COG0706] [TC:2.A.9]	ath:At1g24490	F21J9.16; 60 kDa inner membrane family protein [KO:K03217]	7e-15				ARTE_ARATH	Cellcycle;Celldivision;Chloroplast;Coiledcoil;GTP-binding;Innermembrane;Membrane;Nucleotide-binding;Plastid;Septation;Transitpeptide;Transmembrane,ARTEMIS protein, chloroplast precursor (Arabidopsis thaliana envelope membrane integrase) (Ath4) (ALBINO3-like protein 1).	4e-15	GO_ID:50768	TAIR|gene:2083022 SPTR:Q9SFG3 symbol:AT3G05990.1 [GO:0005515 "protein binding" evidence=ISS;NAS] [GO:0007165 "signal transduction" evidence=IC] Pfam:PF00560 InterPro:IPR001611 InterPro:IPR007090 PRINTS:PR00019 EMBL:AC013454 EMBL:BT006475 SPTR:Q9SFG3	3e-39
Ljwgs_035732.1	3.1.2.1.1	MFS.SP sugar porter, SP family	gox:GOX0649	sugar-proton symporter [KO:K03444]	7e-30	BS_ywtG	COG0477	1e-41	STA_RICCO	Membrane;Sugartransport;Symport;Transmembrane;Transport,Sugar carrier protein A.	3e-97	GO_ID:6453	TAIR|gene:2195994 SPTR:O80655 symbol:AT1G77210.1 [GO:0015144 "carbohydrate transporter activity" evidence=ISS] [GO:0005351 "sugar porter activity" evidence=ISS] [GO:0016020 "membrane" evidence=ISS] Interpro:IPR005829 InterPro:IPR007114 InterPro:IPR005828 InterPro:IPR003663 Pfam:PF00083 GO:GO:0016020 PRINTS:PR00171 PROSITE:PS50850 PROSITE:PS00216 PROSITE:PS00217 TIGRFAMs:TIGR00879 EMBL:AC004260 EM…	8e-127
Ljwgs_035839.1	1.5.10.22	E3.4.11.5, pip proline iminopeptidase [EC:3.4.11.5] [COG:COG0596] [GO:0016804]	mmu:67717	Lipf; lipase, gastric [EC:3.1.1.3] [KO:K01046]	5e-26	YKL140w	COG0596	1e-11	LIPG_CANFA	3D-structure;Directproteinsequencing;Glycoprotein;Hydrolase;Lipiddegradation;Signal,Gastric triacylglycerol lipase precursor (EC 3.1.1.3) (Gastric lipase) (GL).	1e-28	GO_ID:26439	ZFIN|ZDB-GENE-040426-2737 SPTR:Q7ZTR9 symbol:lipf "lipase, gastric" [GO:0008372 "cellular component unknown" evidence=ND] InterPro:IPR006693 InterPro:IPR000379 Pfam:PF00561 InterPro:IPR000073 InterPro:IPR008262 Pfam:PF04083 ZFIN:ZDB-GENE-040426-2737 PROSITE:PS00120 HSSP:P07098 EMBL:BC052131 SPTR:Q7ZTR9	2e-27
Ljwgs_035839.1	1.10.9.6	E3.1.1.1 carboxylesterase [EC:3.1.1.1] [COG:COG0596] [GO:0004091]	mmu:67717	Lipf; lipase, gastric [EC:3.1.1.3] [KO:K01046]	5e-26	YKL140w	COG0596	1e-11	LIPG_CANFA	3D-structure;Directproteinsequencing;Glycoprotein;Hydrolase;Lipiddegradation;Signal,Gastric triacylglycerol lipase precursor (EC 3.1.1.3) (Gastric lipase) (GL).	1e-28	GO_ID:26439	ZFIN|ZDB-GENE-040426-2737 SPTR:Q7ZTR9 symbol:lipf "lipase, gastric" [GO:0008372 "cellular component unknown" evidence=ND] InterPro:IPR006693 InterPro:IPR000379 Pfam:PF00561 InterPro:IPR000073 InterPro:IPR008262 Pfam:PF04083 ZFIN:ZDB-GENE-040426-2737 PROSITE:PS00120 HSSP:P07098 EMBL:BC052131 SPTR:Q7ZTR9	2e-27
Ljwgs_035839.1	1.11.4.1	E3.8.1.5, dhaA haloalkane dehalogenase [EC:3.8.1.5] [COG:COG0596] [GO:0018786]	mmu:67717	Lipf; lipase, gastric [EC:3.1.1.3] [KO:K01046]	5e-26	YKL140w	COG0596	1e-11	LIPG_CANFA	3D-structure;Directproteinsequencing;Glycoprotein;Hydrolase;Lipiddegradation;Signal,Gastric triacylglycerol lipase precursor (EC 3.1.1.3) (Gastric lipase) (GL).	1e-28	GO_ID:26439	ZFIN|ZDB-GENE-040426-2737 SPTR:Q7ZTR9 symbol:lipf "lipase, gastric" [GO:0008372 "cellular component unknown" evidence=ND] InterPro:IPR006693 InterPro:IPR000379 Pfam:PF00561 InterPro:IPR000073 InterPro:IPR008262 Pfam:PF04083 ZFIN:ZDB-GENE-040426-2737 PROSITE:PS00120 HSSP:P07098 EMBL:BC052131 SPTR:Q7ZTR9	2e-27
Ljwgs_035839.1	1.5.13.32	MHPC 2-hydroxy-6-ketonona-2,4-dienedioic acid hydrolase [EC:3.7.1.-] [COG:COG0596] [GO:0018771]	mmu:67717	Lipf; lipase, gastric [EC:3.1.1.3] [KO:K01046]	5e-26	YKL140w	COG0596	1e-11	LIPG_CANFA	3D-structure;Directproteinsequencing;Glycoprotein;Hydrolase;Lipiddegradation;Signal,Gastric triacylglycerol lipase precursor (EC 3.1.1.3) (Gastric lipase) (GL).	1e-28	GO_ID:26439	ZFIN|ZDB-GENE-040426-2737 SPTR:Q7ZTR9 symbol:lipf "lipase, gastric" [GO:0008372 "cellular component unknown" evidence=ND] InterPro:IPR006693 InterPro:IPR000379 Pfam:PF00561 InterPro:IPR000073 InterPro:IPR008262 Pfam:PF04083 ZFIN:ZDB-GENE-040426-2737 PROSITE:PS00120 HSSP:P07098 EMBL:BC052131 SPTR:Q7ZTR9	2e-27
Ljwgs_035839.1	1.11.17.7	E3.1.1.24, pcaD 3-oxoadipate enol-lactonase [EC:3.1.1.24] [COG:COG0596]	mmu:67717	Lipf; lipase, gastric [EC:3.1.1.3] [KO:K01046]	5e-26	YKL140w	COG0596	1e-11	LIPG_CANFA	3D-structure;Directproteinsequencing;Glycoprotein;Hydrolase;Lipiddegradation;Signal,Gastric triacylglycerol lipase precursor (EC 3.1.1.3) (Gastric lipase) (GL).	1e-28	GO_ID:26439	ZFIN|ZDB-GENE-040426-2737 SPTR:Q7ZTR9 symbol:lipf "lipase, gastric" [GO:0008372 "cellular component unknown" evidence=ND] InterPro:IPR006693 InterPro:IPR000379 Pfam:PF00561 InterPro:IPR000073 InterPro:IPR008262 Pfam:PF04083 ZFIN:ZDB-GENE-040426-2737 PROSITE:PS00120 HSSP:P07098 EMBL:BC052131 SPTR:Q7ZTR9	2e-27
Ljwgs_035839.1	1.11.9.2	E3.3.2.3, EPHX1, EPHX2 epoxide hydrolase [EC:3.3.2.3] [COG:COG0596] [GO:0004301]	mmu:67717	Lipf; lipase, gastric [EC:3.1.1.3] [KO:K01046]	5e-26	YKL140w	COG0596	1e-11	LIPG_CANFA	3D-structure;Directproteinsequencing;Glycoprotein;Hydrolase;Lipiddegradation;Signal,Gastric triacylglycerol lipase precursor (EC 3.1.1.3) (Gastric lipase) (GL).	1e-28	GO_ID:26439	ZFIN|ZDB-GENE-040426-2737 SPTR:Q7ZTR9 symbol:lipf "lipase, gastric" [GO:0008372 "cellular component unknown" evidence=ND] InterPro:IPR006693 InterPro:IPR000379 Pfam:PF00561 InterPro:IPR000073 InterPro:IPR008262 Pfam:PF04083 ZFIN:ZDB-GENE-040426-2737 PROSITE:PS00120 HSSP:P07098 EMBL:BC052131 SPTR:Q7ZTR9	2e-27
Ljwgs_035839.1	1.11.5.1	E3.8.1.5, dhaA haloalkane dehalogenase [EC:3.8.1.5] [COG:COG0596] [GO:0018786]	mmu:67717	Lipf; lipase, gastric [EC:3.1.1.3] [KO:K01046]	5e-26	YKL140w	COG0596	1e-11	LIPG_CANFA	3D-structure;Directproteinsequencing;Glycoprotein;Hydrolase;Lipiddegradation;Signal,Gastric triacylglycerol lipase precursor (EC 3.1.1.3) (Gastric lipase) (GL).	1e-28	GO_ID:26439	ZFIN|ZDB-GENE-040426-2737 SPTR:Q7ZTR9 symbol:lipf "lipase, gastric" [GO:0008372 "cellular component unknown" evidence=ND] InterPro:IPR006693 InterPro:IPR000379 Pfam:PF00561 InterPro:IPR000073 InterPro:IPR008262 Pfam:PF04083 ZFIN:ZDB-GENE-040426-2737 PROSITE:PS00120 HSSP:P07098 EMBL:BC052131 SPTR:Q7ZTR9	2e-27
Ljwgs_035839.1	1.3.9.19	E3.1.1.3 triacylglycerol lipase [EC:3.1.1.3] [COG:COG1075] [GO:0004806]	mmu:67717	Lipf; lipase, gastric [EC:3.1.1.3] [KO:K01046]	5e-26	YKL140w	COG0596	1e-11	LIPG_CANFA	3D-structure;Directproteinsequencing;Glycoprotein;Hydrolase;Lipiddegradation;Signal,Gastric triacylglycerol lipase precursor (EC 3.1.1.3) (Gastric lipase) (GL).	1e-28	GO_ID:26439	ZFIN|ZDB-GENE-040426-2737 SPTR:Q7ZTR9 symbol:lipf "lipase, gastric" [GO:0008372 "cellular component unknown" evidence=ND] InterPro:IPR006693 InterPro:IPR000379 Pfam:PF00561 InterPro:IPR000073 InterPro:IPR008262 Pfam:PF04083 ZFIN:ZDB-GENE-040426-2737 PROSITE:PS00120 HSSP:P07098 EMBL:BC052131 SPTR:Q7ZTR9	2e-27
Ljwgs_035839.1	1.11.8.1	E3.8.1.5, dhaA haloalkane dehalogenase [EC:3.8.1.5] [COG:COG0596] [GO:0018786]	mmu:67717	Lipf; lipase, gastric [EC:3.1.1.3] [KO:K01046]	5e-26	YKL140w	COG0596	1e-11	LIPG_CANFA	3D-structure;Directproteinsequencing;Glycoprotein;Hydrolase;Lipiddegradation;Signal,Gastric triacylglycerol lipase precursor (EC 3.1.1.3) (Gastric lipase) (GL).	1e-28	GO_ID:26439	ZFIN|ZDB-GENE-040426-2737 SPTR:Q7ZTR9 symbol:lipf "lipase, gastric" [GO:0008372 "cellular component unknown" evidence=ND] InterPro:IPR006693 InterPro:IPR000379 Pfam:PF00561 InterPro:IPR000073 InterPro:IPR008262 Pfam:PF04083 ZFIN:ZDB-GENE-040426-2737 PROSITE:PS00120 HSSP:P07098 EMBL:BC052131 SPTR:Q7ZTR9	2e-27
Ljwgs_037159.1	3.2.2.117	MEF2C MADS box transcription enhancer factor 2, polypeptide C (myocyte enhancer factor 2C)	hsa:4208	MEF2C; MADS box transcription enhancer factor 2, polypeptide C (myocyte enhancer factor 2C) [KO:K04454]	6e-15				AGL9_SINAL	DNA-binding;Nuclearprotein;Transcription;Transcriptionregulation,Agamous-like MADS box protein AGL9 homolog (MADS D).	2e-28	GO_ID:23714	TAIR|gene:2032371 SPTR:O22456 symbol:AT1G24260.1 [GO:0003700 "transcription factor activity" evidence=ISS;TAS] [GO:0009908 "flower development" evidence=TAS] [GO:0006355 "regulation of transcription, DNA-dependent" evidence=ISS] InterPro:IPR002100 Pfam:PF00319 InterPro:IPR002487 PRINTS:PR00404 PROSITE:PS00350 PROSITE:PS50066 HSSP:Q02078 Pfam:PF01486 EMBL:AC002396 EMBL:AF015552 EMBL:AY088272 EMBL:…	1e-28
Ljwgs_037424.1	99.1.3.2.3557	AG_ARATH							AG_ARATH	Activator;Coiledcoil;Developmentalprotein;Differentiation;DNA-binding;Flowering;Nuclearprotein;Transcription;Transcriptionregulation,Floral homeotic protein AGAMOUS.	3e-10
Ljwgs_037508.1.1	1.6.5.4.2	BGLB beta-glucosidase [COG:COG2723]	ath:At3g60130	T2O9.110; glycosyl hydrolase family 1 protein / beta-glucosidase, putative (YLS1) [EC:3.2.1.21] [KO:K01188]	2e-23	SPy1916	COG2723	7e-16	BGLS_TRIRP	Directproteinsequencing;Glycoprotein;Glycosidase;Hydrolase;Signal,Non-cyanogenic beta-glucosidase precursor (EC 3.2.1.21).	5e-25	GO_ID:51381	TAIR|gene:2153933 SPTR:Q9FLU9 symbol:AT5G24540.1 [GO:0004553 "hydrolase activity, hydrolyzing O-glycosyl compounds" evidence=ISS] InterPro:IPR001360 Pfam:PF00232 PRINTS:PR00131 PROSITE:PS00653 HSSP:P26205 EMBL:AB010068 SPTR:Q9FLU9	3e-26
Ljwgs_037508.1.1	1.1.6.26	E3.2.1.85, lacG 6-phospho-beta-galactosidase [EC:3.2.1.85] [COG:COG2723]	ath:At3g60130	T2O9.110; glycosyl hydrolase family 1 protein / beta-glucosidase, putative (YLS1) [EC:3.2.1.21] [KO:K01188]	2e-23	SPy1916	COG2723	7e-16	BGLS_TRIRP	Directproteinsequencing;Glycoprotein;Glycosidase;Hydrolase;Signal,Non-cyanogenic beta-glucosidase precursor (EC 3.2.1.21).	5e-25	GO_ID:51381	TAIR|gene:2153933 SPTR:Q9FLU9 symbol:AT5G24540.1 [GO:0004553 "hydrolase activity, hydrolyzing O-glycosyl compounds" evidence=ISS] InterPro:IPR001360 Pfam:PF00232 PRINTS:PR00131 PROSITE:PS00653 HSSP:P26205 EMBL:AB010068 SPTR:Q9FLU9	3e-26
Ljwgs_037508.1.1	1.10.6.11.2	BGLB beta-glucosidase [COG:COG2723]	ath:At3g60130	T2O9.110; glycosyl hydrolase family 1 protein / beta-glucosidase, putative (YLS1) [EC:3.2.1.21] [KO:K01188]	2e-23	SPy1916	COG2723	7e-16	BGLS_TRIRP	Directproteinsequencing;Glycoprotein;Glycosidase;Hydrolase;Signal,Non-cyanogenic beta-glucosidase precursor (EC 3.2.1.21).	5e-25	GO_ID:51381	TAIR|gene:2153933 SPTR:Q9FLU9 symbol:AT5G24540.1 [GO:0004553 "hydrolase activity, hydrolyzing O-glycosyl compounds" evidence=ISS] InterPro:IPR001360 Pfam:PF00232 PRINTS:PR00131 PROSITE:PS00653 HSSP:P26205 EMBL:AB010068 SPTR:Q9FLU9	3e-26
Ljwgs_037508.1.1	1.1.1.36.2	E3.2.1.86B, bglA 6-phospho-beta-glucosidase [COG:COG2723]	ath:At3g60130	T2O9.110; glycosyl hydrolase family 1 protein / beta-glucosidase, putative (YLS1) [EC:3.2.1.21] [KO:K01188]	2e-23	SPy1916	COG2723	7e-16	BGLS_TRIRP	Directproteinsequencing;Glycoprotein;Glycosidase;Hydrolase;Signal,Non-cyanogenic beta-glucosidase precursor (EC 3.2.1.21).	5e-25	GO_ID:51381	TAIR|gene:2153933 SPTR:Q9FLU9 symbol:AT5G24540.1 [GO:0004553 "hydrolase activity, hydrolyzing O-glycosyl compounds" evidence=ISS] InterPro:IPR001360 Pfam:PF00232 PRINTS:PR00131 PROSITE:PS00653 HSSP:P26205 EMBL:AB010068 SPTR:Q9FLU9	3e-26
Ljwgs_037508.1.1	1.1.8.14.2	BGLB beta-glucosidase [COG:COG2723]	ath:At3g60130	T2O9.110; glycosyl hydrolase family 1 protein / beta-glucosidase, putative (YLS1) [EC:3.2.1.21] [KO:K01188]	2e-23	SPy1916	COG2723	7e-16	BGLS_TRIRP	Directproteinsequencing;Glycoprotein;Glycosidase;Hydrolase;Signal,Non-cyanogenic beta-glucosidase precursor (EC 3.2.1.21).	5e-25	GO_ID:51381	TAIR|gene:2153933 SPTR:Q9FLU9 symbol:AT5G24540.1 [GO:0004553 "hydrolase activity, hydrolyzing O-glycosyl compounds" evidence=ISS] InterPro:IPR001360 Pfam:PF00232 PRINTS:PR00131 PROSITE:PS00653 HSSP:P26205 EMBL:AB010068 SPTR:Q9FLU9	3e-26
Ljwgs_037884.1	3.1.3.41	TC.KEF monovalent cation:H+ antiporter-2, CPA2 family [COG:COG0475 COG1226] [TC:2.A.37]				YJL094c_1	COG0475	3e-19	KHA1_YEAST	Antiport;Completeproteome;Iontransport;Membrane;Potassium;Potassiumtransport;Transmembrane;Transport,K(+)/H(+) antiporter 1.	9e-19	GO_ID:6657	TAIR|gene:2054151 SPTR:Q9SIT5 symbol:AT2G13620.1 [GO:0005451 "monovalent cation:proton antiporter activity" evidence=NAS] [GO:0006812 "cation transport" evidence=IC] InterPro:IPR006153 Pfam:PF00999 EMBL:AC007063 EMBL:AY926472 PIR:B84509 SPTR:Q9SIT5	1e-56
Ljwgs_037902.1	99.1.4.8883	GO_ID:17374										GO_ID:17374	TAIR|gene:3696805 SPTR:O22920 symbol:AT2G30240.1 [GO:0005451 "monovalent cation:proton antiporter activity" evidence=NAS] [GO:0006812 "cation transport" evidence=IC] InterPro:IPR006153 Pfam:PF00999 EMBL:AC004165 EMBL:AC002338 PIR:T00576 SPTR:O22920	2e-20
Ljwgs_038714.1	99.1.4.7673	GO_ID:55162							YM8G_YEAST	Completeproteome;Hypotheticalprotein;Membrane;Transmembrane,Hypothetical 107.7 kDa protein in TSP3-IPP2 intergenic region.	2e-20	GO_ID:55162	TAIR|gene:2140209 SPTR:Q9SY14 symbol:AT4G02900.1 [GO:0000004 "biological process unknown" evidence=ND] InterPro:IPR003864 GO:GO:0016020 Pfam:PF02714 EMBL:AL161495 EMBL:AC004044 PIR:H85036 SPTR:Q9SY14	2e-121
Ljwgs_038714.1	99.1.3.2.362	YM8G_YEAST							YM8G_YEAST	Completeproteome;Hypotheticalprotein;Membrane;Transmembrane,Hypothetical 107.7 kDa protein in TSP3-IPP2 intergenic region.	2e-20	GO_ID:55162	TAIR|gene:2140209 SPTR:Q9SY14 symbol:AT4G02900.1 [GO:0000004 "biological process unknown" evidence=ND] InterPro:IPR003864 GO:GO:0016020 Pfam:PF02714 EMBL:AL161495 EMBL:AC004044 PIR:H85036 SPTR:Q9SY14	2e-121
Ljwgs_039047.1	3.2.2.117	MEF2C MADS box transcription enhancer factor 2, polypeptide C (myocyte enhancer factor 2C)	hsa:4208	MEF2C; MADS box transcription enhancer factor 2, polypeptide C (myocyte enhancer factor 2C) [KO:K04454]	8e-15				AP1_SINAL	Activator;Developmentalprotein;DNA-binding;Nuclearprotein;Transcription;Transcriptionregulation,Floral homeotic protein APETALA1 (MADS C).	1e-27	GO_ID:48410	TAIR|gene:2033272 SPTR:P35631 symbol:AT1G69120.1 [GO:0003700 "transcription factor activity" evidence=ISS] [GO:0003677 "DNA binding" evidence=ISS] InterPro:IPR002100 Pfam:PF00319 InterPro:IPR002487 PRINTS:PR00404 PROSITE:PS00350 PROSITE:PS50066 HSSP:Q02078 Pfam:PF01486 EMBL:AC008262 EMBL:Z16421 EMBL:BT004113 EMBL:BT004951 EMBL:AY087956 EMBL:AF466771 EMBL:AF466772 EMBL:AF466773 EMBL:AF466774 EMBL:…	5e-28
Ljwgs_039162.1	1.1.8.29	E3.1.1.11 pectinesterase [EC:3.1.1.11] [GO:0030599]	ath:At1g53840	T18A20.7; pectinesterase family protein [EC:3.1.1.11] [KO:K01051]	9e-35				PME_MEDSA	Aspartylesterase;Cellwall;Glycoprotein;Hydrolase;Signal,Pectinesterase precursor (EC 3.1.1.11) (Pectin methylesterase) (PE) (P65).	2e-80	GO_ID:27124	TAIR|gene:2078056 SPTR:Q9M9W6 symbol:AT3G05610.1 [GO:0009505 "cell wall (sensu Magnoliophyta)" evidence=ISS] [GO:0030599 "pectinesterase activity" evidence=ISS] InterPro:IPR000070 InterPro:IPR006501 Pfam:PF04043 InterPro:IPR007186 TIGRFAMs:TIGR01614 HSSP:P83218 Pfam:PF01095 EMBL:AC011620 SPTR:Q9M9W6	2e-70
Ljwgs_039162.1	1.1.4.1	E3.1.1.11 pectinesterase [EC:3.1.1.11] [GO:0030599]	ath:At1g53840	T18A20.7; pectinesterase family protein [EC:3.1.1.11] [KO:K01051]	9e-35				PME_MEDSA	Aspartylesterase;Cellwall;Glycoprotein;Hydrolase;Signal,Pectinesterase precursor (EC 3.1.1.11) (Pectin methylesterase) (PE) (P65).	2e-80	GO_ID:27124	TAIR|gene:2078056 SPTR:Q9M9W6 symbol:AT3G05610.1 [GO:0009505 "cell wall (sensu Magnoliophyta)" evidence=ISS] [GO:0030599 "pectinesterase activity" evidence=ISS] InterPro:IPR000070 InterPro:IPR006501 Pfam:PF04043 InterPro:IPR007186 TIGRFAMs:TIGR01614 HSSP:P83218 Pfam:PF01095 EMBL:AC011620 SPTR:Q9M9W6	2e-70
Ljwgs_039316.1	1.2.10.1	E3.6.3.6 H+-transporting ATPase [EC:3.6.3.6] [COG:COG0474] [GO:0008553] [TC:3.A.3.3]	ath:At4g30190	F9N11.40; ATPase 2, plasma membrane-type, putative / proton pump 2, putative / proton-exporting ATPase, putative [EC:3.6.3.6] [KO:K01535]	4e-146	MJ1226	COG0474	1e-52	PMA2_ARATH	Acetylation;ATP-binding;Hydrogeniontransport;Hydrolase;Iontransport;Magnesium;Membrane;Metal-binding;Multigenefamily;Nucleotide-binding;Phosphorylation;Transmembrane;Transport,ATPase 2, plasma membrane-type (EC 3.6.3.6) (Proton pump 2).	2e-146	GO_ID:12220	TAIR|gene:2025726 SPTR:Q42556 symbol:AT1G80660.1 [GO:0008553 "hydrogen-exporting ATPase activity, phosphorylative mechanism" evidence=ISS] InterPro:IPR005834 InterPro:IPR004014 InterPro:IPR000695 InterPro:IPR001757 InterPro:IPR008250 InterPro:IPR006534 Pfam:PF00702 Pfam:PF00122 Pfam:PF00690 Prosite:PS00154 PRINTS:PR00119 TIGRFAMs:TIGR01494 PRINTS:PR00120 HSSP:P07038 TIGRFAMs:TIGR01647 EMBL:AC0188…	9e-146
Ljwgs_039316.1	1.1.8.53	E3.6.1.- [EC:3.6.1.-] [COG:COG0003 COG0474 COG0494]	ath:At4g30190	F9N11.40; ATPase 2, plasma membrane-type, putative / proton pump 2, putative / proton-exporting ATPase, putative [EC:3.6.3.6] [KO:K01535]	4e-146	MJ1226	COG0474	1e-52	PMA2_ARATH	Acetylation;ATP-binding;Hydrogeniontransport;Hydrolase;Iontransport;Magnesium;Membrane;Metal-binding;Multigenefamily;Nucleotide-binding;Phosphorylation;Transmembrane;Transport,ATPase 2, plasma membrane-type (EC 3.6.3.6) (Proton pump 2).	2e-146	GO_ID:12220	TAIR|gene:2025726 SPTR:Q42556 symbol:AT1G80660.1 [GO:0008553 "hydrogen-exporting ATPase activity, phosphorylative mechanism" evidence=ISS] InterPro:IPR005834 InterPro:IPR004014 InterPro:IPR000695 InterPro:IPR001757 InterPro:IPR008250 InterPro:IPR006534 Pfam:PF00702 Pfam:PF00122 Pfam:PF00690 Prosite:PS00154 PRINTS:PR00119 TIGRFAMs:TIGR01494 PRINTS:PR00120 HSSP:P07038 TIGRFAMs:TIGR01647 EMBL:AC0188…	9e-146
Ljwgs_039316.1	1.2.10.6	E3.6.3.2, mgtA, mgtB Mg2+-importing ATPase [EC:3.6.3.2] [COG:COG0474] [GO:0015444] [TC:3.A.3.4]	ath:At4g30190	F9N11.40; ATPase 2, plasma membrane-type, putative / proton pump 2, putative / proton-exporting ATPase, putative [EC:3.6.3.6] [KO:K01535]	4e-146	MJ1226	COG0474	1e-52	PMA2_ARATH	Acetylation;ATP-binding;Hydrogeniontransport;Hydrolase;Iontransport;Magnesium;Membrane;Metal-binding;Multigenefamily;Nucleotide-binding;Phosphorylation;Transmembrane;Transport,ATPase 2, plasma membrane-type (EC 3.6.3.6) (Proton pump 2).	2e-146	GO_ID:12220	TAIR|gene:2025726 SPTR:Q42556 symbol:AT1G80660.1 [GO:0008553 "hydrogen-exporting ATPase activity, phosphorylative mechanism" evidence=ISS] InterPro:IPR005834 InterPro:IPR004014 InterPro:IPR000695 InterPro:IPR001757 InterPro:IPR008250 InterPro:IPR006534 Pfam:PF00702 Pfam:PF00122 Pfam:PF00690 Prosite:PS00154 PRINTS:PR00119 TIGRFAMs:TIGR01494 PRINTS:PR00120 HSSP:P07038 TIGRFAMs:TIGR01647 EMBL:AC0188…	9e-146
Ljwgs_039316.1	1.2.10.3	E3.6.3.8 Ca2+-transporting ATPase [EC:3.6.3.8] [COG:COG0474] [GO:0005388] [TC:3.A.3.2]	ath:At4g30190	F9N11.40; ATPase 2, plasma membrane-type, putative / proton pump 2, putative / proton-exporting ATPase, putative [EC:3.6.3.6] [KO:K01535]	4e-146	MJ1226	COG0474	1e-52	PMA2_ARATH	Acetylation;ATP-binding;Hydrogeniontransport;Hydrolase;Iontransport;Magnesium;Membrane;Metal-binding;Multigenefamily;Nucleotide-binding;Phosphorylation;Transmembrane;Transport,ATPase 2, plasma membrane-type (EC 3.6.3.6) (Proton pump 2).	2e-146	GO_ID:12220	TAIR|gene:2025726 SPTR:Q42556 symbol:AT1G80660.1 [GO:0008553 "hydrogen-exporting ATPase activity, phosphorylative mechanism" evidence=ISS] InterPro:IPR005834 InterPro:IPR004014 InterPro:IPR000695 InterPro:IPR001757 InterPro:IPR008250 InterPro:IPR006534 Pfam:PF00702 Pfam:PF00122 Pfam:PF00690 Prosite:PS00154 PRINTS:PR00119 TIGRFAMs:TIGR01494 PRINTS:PR00120 HSSP:P07038 TIGRFAMs:TIGR01647 EMBL:AC0188…	9e-146
Ljwgs_039316.1	1.9.7.3	E3.6.1.- [EC:3.6.1.-] [COG:COG0003 COG0474 COG0494]	ath:At4g30190	F9N11.40; ATPase 2, plasma membrane-type, putative / proton pump 2, putative / proton-exporting ATPase, putative [EC:3.6.3.6] [KO:K01535]	4e-146	MJ1226	COG0474	1e-52	PMA2_ARATH	Acetylation;ATP-binding;Hydrogeniontransport;Hydrolase;Iontransport;Magnesium;Membrane;Metal-binding;Multigenefamily;Nucleotide-binding;Phosphorylation;Transmembrane;Transport,ATPase 2, plasma membrane-type (EC 3.6.3.6) (Proton pump 2).	2e-146	GO_ID:12220	TAIR|gene:2025726 SPTR:Q42556 symbol:AT1G80660.1 [GO:0008553 "hydrogen-exporting ATPase activity, phosphorylative mechanism" evidence=ISS] InterPro:IPR005834 InterPro:IPR004014 InterPro:IPR000695 InterPro:IPR001757 InterPro:IPR008250 InterPro:IPR006534 Pfam:PF00702 Pfam:PF00122 Pfam:PF00690 Prosite:PS00154 PRINTS:PR00119 TIGRFAMs:TIGR01494 PRINTS:PR00120 HSSP:P07038 TIGRFAMs:TIGR01647 EMBL:AC0188…	9e-146
Ljwgs_039316.1	1.2.1.11	E3.6.3.6 H+-transporting ATPase [EC:3.6.3.6] [COG:COG0474] [GO:0008553] [TC:3.A.3.3]	ath:At4g30190	F9N11.40; ATPase 2, plasma membrane-type, putative / proton pump 2, putative / proton-exporting ATPase, putative [EC:3.6.3.6] [KO:K01535]	4e-146	MJ1226	COG0474	1e-52	PMA2_ARATH	Acetylation;ATP-binding;Hydrogeniontransport;Hydrolase;Iontransport;Magnesium;Membrane;Metal-binding;Multigenefamily;Nucleotide-binding;Phosphorylation;Transmembrane;Transport,ATPase 2, plasma membrane-type (EC 3.6.3.6) (Proton pump 2).	2e-146	GO_ID:12220	TAIR|gene:2025726 SPTR:Q42556 symbol:AT1G80660.1 [GO:0008553 "hydrogen-exporting ATPase activity, phosphorylative mechanism" evidence=ISS] InterPro:IPR005834 InterPro:IPR004014 InterPro:IPR000695 InterPro:IPR001757 InterPro:IPR008250 InterPro:IPR006534 Pfam:PF00702 Pfam:PF00122 Pfam:PF00690 Prosite:PS00154 PRINTS:PR00119 TIGRFAMs:TIGR01494 PRINTS:PR00120 HSSP:P07038 TIGRFAMs:TIGR01647 EMBL:AC0188…	9e-146
Ljwgs_039757.1	99.1.4.270	GO_ID:17160										GO_ID:17160	TAIR|gene:2169890 SPTR:Q9FGI2 symbol:AT5G37550.1 [GO:0005554 "molecular function unknown" evidence=ND] [GO:0000004 "biological process unknown" evidence=ND] [GO:0008372 "cellular component unknown" evidence=ND] EMBL:AB025630 EMBL:BT010710 EMBL:BT010982 EMBL:AB018107 SPTR:Q9FGI2	1e-10
Ljwgs_039914.1	1.9.10.29	COBL2, cobL precorrin-8W decarboxylase [EC:1.-.-.-] [COG:COG2242] [GO:0016491]							ACCO3_LYCES	Ethylenebiosynthesis;Fruitripening;Iron;Multigenefamily;Oxidoreductase;VitaminC,1-aminocyclopropane-1-carboxylate oxidase homolog (Protein E8).	3e-39	GO_ID:17979	TAIR|gene:2148302 SPTR:Q9LTH7 symbol:AT5G59540.1 [GO:0016491 "oxidoreductase activity" evidence=ISS] Pfam:PF03171 InterPro:IPR000194 InterPro:IPR005123 PROSITE:PS00152 HSSP:Q96323 EMBL:AB025604 EMBL:AF424616 SPTR:Q9LTH7	3e-39
Ljwgs_039937.1.1	99.1.4.7937	GO_ID:29540										GO_ID:29540	TAIR|gene:2044701 SPTR:O64768 symbol:AT2G35050.1 [GO:0008372 "cellular component unknown" evidence=ND] [GO:0004672 "protein kinase activity" evidence=ISS] [GO:0006468 "protein amino acid phosphorylation" evidence=ISS] InterPro:IPR000719 InterPro:IPR008271 INTERPRO:IPR001245 Prosite:PS00108 InterPro:IPR000270 Prosite:PS00107 PRINTS:PR00109 ProDom:PD000001 PROSITE:PS50011 Pfam:PF00564 SMART:SM00666…	1e-16
Ljwgs_040691.1	99.1.4.422	GO_ID:23643										GO_ID:23643	TAIR|gene:2168977 SPTR:Q9FGL0 symbol:AT5G47470.1 [GO:0016020 "membrane" evidence=ISS] InterPro:IPR000620 Pfam:PF00892 GO:GO:0016020 EMBL:AB025628 SPTR:Q9FGL0	8e-30
Ljwgs_041705.2	99.1.3.2.1210	ZN364_HUMAN							ZN364_HUMAN	Metal-binding;Zinc;Zinc-finger,Zinc finger protein 364 (Rabring 7) (RING finger protein 115).	1e-15	GO_ID:53849	TAIR|gene:2161057 SPTR:Q9FM98 symbol:AT5G56340.1 [GO:0005515 "protein binding" evidence=ISS] [GO:0008270 "zinc ion binding" evidence=ISS] InterPro:IPR001841 Pfam:PF00097 PROSITE:PS50089 SMART:SM00184 HSSP:Q9LRB7 EMBL:AB009049 EMBL:AY063905 EMBL:AY091194 SPTR:Q9FM98	4e-33
Ljwgs_041705.2	99.1.4.1488	GO_ID:53849							ZN364_HUMAN	Metal-binding;Zinc;Zinc-finger,Zinc finger protein 364 (Rabring 7) (RING finger protein 115).	1e-15	GO_ID:53849	TAIR|gene:2161057 SPTR:Q9FM98 symbol:AT5G56340.1 [GO:0005515 "protein binding" evidence=ISS] [GO:0008270 "zinc ion binding" evidence=ISS] InterPro:IPR001841 Pfam:PF00097 PROSITE:PS50089 SMART:SM00184 HSSP:Q9LRB7 EMBL:AB009049 EMBL:AY063905 EMBL:AY091194 SPTR:Q9FM98	4e-33
Ljwgs_041733.1	99.1.3.2.234	OCS1_MAIZE							OCS1_MAIZE	DNA-binding;Nuclearprotein;Transcription;Transcriptionregulation,Ocs-element binding factor 1 (OCSBF-1).	4e-20	GO_ID:22065	TAIR|gene:2096023 SPTR:Q9LZP8 symbol:AT3G62420.1 [GO:0003700 "transcription factor activity" evidence=ISS] [GO:0003677 "DNA binding" evidence=ISS] [GO:0006355 "regulation of transcription, DNA-dependent" evidence=ISS] InterPro:IPR004827 Pfam:PF00170 GO:GO:0005634 SMART:SM00338 PROSITE:PS50217 PROSITE:PS00036 InterPro:IPR011616 EMBL:AL162507 EMBL:AY050923 EMBL:AF400620 EMBL:AY091421 PIR:T48034 SPT…	8e-33
Ljwgs_041733.1	99.1.4.5701	GO_ID:22065							OCS1_MAIZE	DNA-binding;Nuclearprotein;Transcription;Transcriptionregulation,Ocs-element binding factor 1 (OCSBF-1).	4e-20	GO_ID:22065	TAIR|gene:2096023 SPTR:Q9LZP8 symbol:AT3G62420.1 [GO:0003700 "transcription factor activity" evidence=ISS] [GO:0003677 "DNA binding" evidence=ISS] [GO:0006355 "regulation of transcription, DNA-dependent" evidence=ISS] InterPro:IPR004827 Pfam:PF00170 GO:GO:0005634 SMART:SM00338 PROSITE:PS50217 PROSITE:PS00036 InterPro:IPR011616 EMBL:AL162507 EMBL:AY050923 EMBL:AF400620 EMBL:AY091421 PIR:T48034 SPT…	8e-33
Ljwgs_042073.1	3.2.10.2	E2.7.1.68, PIP5K 1-phosphatidylinositol-4-phosphate 5-kinase [EC:2.7.1.68] [GO:0016308]	ath:At3g56960	F24I3.40; phosphatidylinositol-4-phosphate 5-kinase family protein [EC:2.7.1.68] [KO:K00889]	3e-33				PI5K4_ARATH	Hypotheticalprotein;Kinase;Repeat;Transferase,Putative phosphatidylinositol-4-phosphate 5-kinase 4 (EC 2.7.1.68) (AtPIP5K4) (1-phosphatidylinositol-4-phosphate kinase 4) (PtdIns(4)P- 5-kinase 4) (Diphosphoinositide kinase 4).	2e-33	GO_ID:29379	TAIR|gene:3703010 SPTR:Q9M1K2 symbol:AT3G56960.1 [GO:0000004 "biological process unknown" evidence=ND] [GO:0008372 "cellular component unknown" evidence=ND] [GO:0016308 "1-phosphatidylinositol-4-phosphate 5-kinase activity" evidence=ISS] InterPro:IPR002498 Pfam:PF01504 SMART:SM00330 HSSP:P78356 InterPro:IPR003409 Pfam:PF02493 SMART:SM00698 EMBL:AL138655 PIR:T47756 SPTR:Q9M1K2	6e-34
Ljwgs_042073.1	4.1.3.50	E2.7.1.68, PIP5K 1-phosphatidylinositol-4-phosphate 5-kinase [EC:2.7.1.68] [GO:0016308]	ath:At3g56960	F24I3.40; phosphatidylinositol-4-phosphate 5-kinase family protein [EC:2.7.1.68] [KO:K00889]	3e-33				PI5K4_ARATH	Hypotheticalprotein;Kinase;Repeat;Transferase,Putative phosphatidylinositol-4-phosphate 5-kinase 4 (EC 2.7.1.68) (AtPIP5K4) (1-phosphatidylinositol-4-phosphate kinase 4) (PtdIns(4)P- 5-kinase 4) (Diphosphoinositide kinase 4).	2e-33	GO_ID:29379	TAIR|gene:3703010 SPTR:Q9M1K2 symbol:AT3G56960.1 [GO:0000004 "biological process unknown" evidence=ND] [GO:0008372 "cellular component unknown" evidence=ND] [GO:0016308 "1-phosphatidylinositol-4-phosphate 5-kinase activity" evidence=ISS] InterPro:IPR002498 Pfam:PF01504 SMART:SM00330 HSSP:P78356 InterPro:IPR003409 Pfam:PF02493 SMART:SM00698 EMBL:AL138655 PIR:T47756 SPTR:Q9M1K2	6e-34
Ljwgs_042073.1	1.1.17.3	E2.7.1.68, PIP5K 1-phosphatidylinositol-4-phosphate 5-kinase [EC:2.7.1.68] [GO:0016308]	ath:At3g56960	F24I3.40; phosphatidylinositol-4-phosphate 5-kinase family protein [EC:2.7.1.68] [KO:K00889]	3e-33				PI5K4_ARATH	Hypotheticalprotein;Kinase;Repeat;Transferase,Putative phosphatidylinositol-4-phosphate 5-kinase 4 (EC 2.7.1.68) (AtPIP5K4) (1-phosphatidylinositol-4-phosphate kinase 4) (PtdIns(4)P- 5-kinase 4) (Diphosphoinositide kinase 4).	2e-33	GO_ID:29379	TAIR|gene:3703010 SPTR:Q9M1K2 symbol:AT3G56960.1 [GO:0000004 "biological process unknown" evidence=ND] [GO:0008372 "cellular component unknown" evidence=ND] [GO:0016308 "1-phosphatidylinositol-4-phosphate 5-kinase activity" evidence=ISS] InterPro:IPR002498 Pfam:PF01504 SMART:SM00330 HSSP:P78356 InterPro:IPR003409 Pfam:PF02493 SMART:SM00698 EMBL:AL138655 PIR:T47756 SPTR:Q9M1K2	6e-34
Ljwgs_042309.1.1	99.1.4.4362	GO_ID:35153										GO_ID:35153	TAIR|gene:2037497 SPTR:Q9ZV89 symbol:AT1G78710.1 [GO:0000004 "biological process unknown" evidence=ND] InterPro:IPR004253 Pfam:PF03005 EMBL:AC005679 PIR:A96816 SPTR:Q9ZV89	2e-24
Ljwgs_042416.1	1.9.4.15	E2.7.1.- [EC:2.7.1.-] [COG:COG0515 COG1493]	ath:At5g02290	T1E22.50; protein kinase, putative [EC:2.7.1.37] [KO:K00870]	2e-42	YOR231w	COG0515	3e-11	PBS1_ARATH	ATP-binding;Directproteinsequencing;Kinase;Nucleotide-binding;Phosphorylation;Plantdefense;Serine/threonine-proteinkinase;Transferase,Serine/threonine-protein kinase PBS1 (EC 2.7.1.37) (AvrPphB susceptible protein 1).	6e-64	GO_ID:3076	TAIR|gene:2075516 SPTR:Q9M8S2 symbol:AT3G02810.1 [GO:0016301 "kinase activity" evidence=ISS] InterPro:IPR000719 InterPro:IPR008271 Pfam:PF00069 Prosite:PS00108 Prosite:PS00107 ProDom:PD000001 PROSITE:PS50011 EMBL:AC018363 EMBL:BT004041 EMBL:BT004942 SPTR:Q9M8S2	5e-74
Ljwgs_042416.1	1.7.8.19	WAAY, rfaY lipopolysaccharide core biosynthesis protein RFAY [EC:2.7.-.-] [COG:COG0515]	ath:At5g02290	T1E22.50; protein kinase, putative [EC:2.7.1.37] [KO:K00870]	2e-42	YOR231w	COG0515	3e-11	PBS1_ARATH	ATP-binding;Directproteinsequencing;Kinase;Nucleotide-binding;Phosphorylation;Plantdefense;Serine/threonine-proteinkinase;Transferase,Serine/threonine-protein kinase PBS1 (EC 2.7.1.37) (AvrPphB susceptible protein 1).	6e-64	GO_ID:3076	TAIR|gene:2075516 SPTR:Q9M8S2 symbol:AT3G02810.1 [GO:0016301 "kinase activity" evidence=ISS] InterPro:IPR000719 InterPro:IPR008271 Pfam:PF00069 Prosite:PS00108 Prosite:PS00107 ProDom:PD000001 PROSITE:PS50011 EMBL:AC018363 EMBL:BT004041 EMBL:BT004942 SPTR:Q9M8S2	5e-74
Ljwgs_042416.1	1.1.17.19	E2.7.1.- [EC:2.7.1.-] [COG:COG0515 COG1493]	ath:At5g02290	T1E22.50; protein kinase, putative [EC:2.7.1.37] [KO:K00870]	2e-42	YOR231w	COG0515	3e-11	PBS1_ARATH	ATP-binding;Directproteinsequencing;Kinase;Nucleotide-binding;Phosphorylation;Plantdefense;Serine/threonine-proteinkinase;Transferase,Serine/threonine-protein kinase PBS1 (EC 2.7.1.37) (AvrPphB susceptible protein 1).	6e-64	GO_ID:3076	TAIR|gene:2075516 SPTR:Q9M8S2 symbol:AT3G02810.1 [GO:0016301 "kinase activity" evidence=ISS] InterPro:IPR000719 InterPro:IPR008271 Pfam:PF00069 Prosite:PS00108 Prosite:PS00107 ProDom:PD000001 PROSITE:PS50011 EMBL:AC018363 EMBL:BT004041 EMBL:BT004942 SPTR:Q9M8S2	5e-74
Ljwgs_042416.1	3.3.10.117	BMPR1 bone morphogenetic protein receptor, type I [EC:2.7.1.37]	ath:At5g02290	T1E22.50; protein kinase, putative [EC:2.7.1.37] [KO:K00870]	2e-42	YOR231w	COG0515	3e-11	PBS1_ARATH	ATP-binding;Directproteinsequencing;Kinase;Nucleotide-binding;Phosphorylation;Plantdefense;Serine/threonine-proteinkinase;Transferase,Serine/threonine-protein kinase PBS1 (EC 2.7.1.37) (AvrPphB susceptible protein 1).	6e-64	GO_ID:3076	TAIR|gene:2075516 SPTR:Q9M8S2 symbol:AT3G02810.1 [GO:0016301 "kinase activity" evidence=ISS] InterPro:IPR000719 InterPro:IPR008271 Pfam:PF00069 Prosite:PS00108 Prosite:PS00107 ProDom:PD000001 PROSITE:PS50011 EMBL:AC018363 EMBL:BT004041 EMBL:BT004942 SPTR:Q9M8S2	5e-74
Ljwgs_042416.1	1.11.16.8	E2.7.1.- [EC:2.7.1.-] [COG:COG0515 COG1493]	ath:At5g02290	T1E22.50; protein kinase, putative [EC:2.7.1.37] [KO:K00870]	2e-42	YOR231w	COG0515	3e-11	PBS1_ARATH	ATP-binding;Directproteinsequencing;Kinase;Nucleotide-binding;Phosphorylation;Plantdefense;Serine/threonine-proteinkinase;Transferase,Serine/threonine-protein kinase PBS1 (EC 2.7.1.37) (AvrPphB susceptible protein 1).	6e-64	GO_ID:3076	TAIR|gene:2075516 SPTR:Q9M8S2 symbol:AT3G02810.1 [GO:0016301 "kinase activity" evidence=ISS] InterPro:IPR000719 InterPro:IPR008271 Pfam:PF00069 Prosite:PS00108 Prosite:PS00107 ProDom:PD000001 PROSITE:PS50011 EMBL:AC018363 EMBL:BT004041 EMBL:BT004942 SPTR:Q9M8S2	5e-74
Ljwgs_042416.1	4.2.4	Cell cycle [CLASS:04110] [PATH:hsa04110] [COG:COG0515]	ath:At5g02290	T1E22.50; protein kinase, putative [EC:2.7.1.37] [KO:K00870]	2e-42	YOR231w	COG0515	3e-11	PBS1_ARATH	ATP-binding;Directproteinsequencing;Kinase;Nucleotide-binding;Phosphorylation;Plantdefense;Serine/threonine-proteinkinase;Transferase,Serine/threonine-protein kinase PBS1 (EC 2.7.1.37) (AvrPphB susceptible protein 1).	6e-64	GO_ID:3076	TAIR|gene:2075516 SPTR:Q9M8S2 symbol:AT3G02810.1 [GO:0016301 "kinase activity" evidence=ISS] InterPro:IPR000719 InterPro:IPR008271 Pfam:PF00069 Prosite:PS00108 Prosite:PS00107 ProDom:PD000001 PROSITE:PS50011 EMBL:AC018363 EMBL:BT004041 EMBL:BT004942 SPTR:Q9M8S2	5e-74
Ljwgs_042416.1	3.2.2.1	Protein kinase [EC:2.7.1.37]	ath:At5g02290	T1E22.50; protein kinase, putative [EC:2.7.1.37] [KO:K00870]	2e-42	YOR231w	COG0515	3e-11	PBS1_ARATH	ATP-binding;Directproteinsequencing;Kinase;Nucleotide-binding;Phosphorylation;Plantdefense;Serine/threonine-proteinkinase;Transferase,Serine/threonine-protein kinase PBS1 (EC 2.7.1.37) (AvrPphB susceptible protein 1).	6e-64	GO_ID:3076	TAIR|gene:2075516 SPTR:Q9M8S2 symbol:AT3G02810.1 [GO:0016301 "kinase activity" evidence=ISS] InterPro:IPR000719 InterPro:IPR008271 Pfam:PF00069 Prosite:PS00108 Prosite:PS00107 ProDom:PD000001 PROSITE:PS50011 EMBL:AC018363 EMBL:BT004041 EMBL:BT004942 SPTR:Q9M8S2	5e-74
Ljwgs_042674.1	99.1.4.361	GO_ID:39491										GO_ID:39491	TAIR|gene:2061011 SPTR:Q9ZQ30 symbol:AT2G24370.1 [GO:0008372 "cellular component unknown" evidence=ND] [GO:0016301 "kinase activity" evidence=ISS] InterPro:IPR000719 InterPro:IPR008271 Pfam:PF00069 Prosite:PS00108 InterPro:IPR006016 Pfam:PF00582 ProDom:PD000001 PROSITE:PS50011 EMBL:AC006403 PIR:H84635 SPTR:Q9ZQ30	2e-11
Ljwgs_042963.1	99.2	Unclassified without homolog
Ljwgs_043729.1	99.1.4.5001	GO_ID:18660										GO_ID:18660	TAIR|gene:2017843 SPTR:Q9CA89 symbol:ATROPGEF12 "KINASE PARTNER PROTEIN-LIKE" [GO:0000004 "biological process unknown" evidence=ND] [GO:0008372 "cellular component unknown" evidence=ND] [GO:0005554 "molecular function unknown" evidence=ISS] [GO:0005089 "Rho guanyl-nucleotide exchange factor activity" evidence=ISS] Pfam:PF03759 EMBL:AC011717 PIR:F96829 InterPro:IPR005512 SPTR:Q9CA89	8e-43
Ljwgs_044820.1	1.1.8.29	E3.1.1.11 pectinesterase [EC:3.1.1.11] [GO:0030599]	ath:At3g43270	F7K15.120; pectinesterase family protein [EC:3.1.1.11] [KO:K01051]	6e-79				PME_PETIN	Aspartylesterase;Cellwall;Glycoprotein;Hydrolase;Signal,Pectinesterase precursor (EC 3.1.1.11) (Pectin methylesterase) (PE).	2e-97	GO_ID:54195	TAIR|gene:2155883 SPTR:Q9FJ21 symbol:AT5G49180.1 [GO:0009505 "cell wall (sensu Magnoliophyta)" evidence=ISS] [GO:0030599 "pectinesterase activity" evidence=ISS] InterPro:IPR000070 InterPro:IPR006501 Pfam:PF04043 InterPro:IPR007186 TIGRFAMs:TIGR01614 HSSP:P83218 Pfam:PF01095 PROSITE:PS00503 PROSITE:PS00800 EMBL:AB016872 EMBL:AY075680 EMBL:BT002211 EMBL:AY088442 SPTR:Q9FJ21	9e-108
Ljwgs_044820.1	1.1.4.1	E3.1.1.11 pectinesterase [EC:3.1.1.11] [GO:0030599]	ath:At3g43270	F7K15.120; pectinesterase family protein [EC:3.1.1.11] [KO:K01051]	6e-79				PME_PETIN	Aspartylesterase;Cellwall;Glycoprotein;Hydrolase;Signal,Pectinesterase precursor (EC 3.1.1.11) (Pectin methylesterase) (PE).	2e-97	GO_ID:54195	TAIR|gene:2155883 SPTR:Q9FJ21 symbol:AT5G49180.1 [GO:0009505 "cell wall (sensu Magnoliophyta)" evidence=ISS] [GO:0030599 "pectinesterase activity" evidence=ISS] InterPro:IPR000070 InterPro:IPR006501 Pfam:PF04043 InterPro:IPR007186 TIGRFAMs:TIGR01614 HSSP:P83218 Pfam:PF01095 PROSITE:PS00503 PROSITE:PS00800 EMBL:AB016872 EMBL:AY075680 EMBL:BT002211 EMBL:AY088442 SPTR:Q9FJ21	9e-108
Ljwgs_045142.1.1	1.3.3.11	E6.2.1.3, fadD long-chain fatty-acid-CoA ligase [EC:6.2.1.3] [COG:COG0318 COG1022] [GO:0004467]	ath:At4g11030	T22B4.10; long-chain-fatty-acid--CoA ligase, putative / long-chain acyl-CoA synthetase, putative [EC:6.2.1.3] [KO:K01897]	1e-45							GO_ID:27319	TAIR|gene:2136147 SPTR:Q9T009 symbol:AT4G11030.1 [GO:0006633 "fatty acid biosynthesis" evidence=TAS] InterPro:IPR000873 Pfam:PF00501 Prosite:PS00455 GO:GO:0008152 PRINTS:PR00154 HSSP:P08659 EMBL:AL161518 EMBL:AL049876 PIR:T04298 PIR:T08182 SPTR:Q9T009	2e-46
Ljwgs_045142.1.1	3.2.12.19	E6.2.1.3, fadD long-chain fatty-acid-CoA ligase [EC:6.2.1.3] [COG:COG0318 COG1022] [GO:0004467]	ath:At4g11030	T22B4.10; long-chain-fatty-acid--CoA ligase, putative / long-chain acyl-CoA synthetase, putative [EC:6.2.1.3] [KO:K01897]	1e-45							GO_ID:27319	TAIR|gene:2136147 SPTR:Q9T009 symbol:AT4G11030.1 [GO:0006633 "fatty acid biosynthesis" evidence=TAS] InterPro:IPR000873 Pfam:PF00501 Prosite:PS00455 GO:GO:0008152 PRINTS:PR00154 HSSP:P08659 EMBL:AL161518 EMBL:AL049876 PIR:T04298 PIR:T08182 SPTR:Q9T009	2e-46
Ljwgs_046896.1	99.1.4.3361	GO_ID:16385										GO_ID:16385	TAIR|gene:2126280 SPTR:Q9M089 symbol:AT4G31130.1 [GO:0005554 "molecular function unknown" evidence=ND] [GO:0000004 "biological process unknown" evidence=ND] InterPro:IPR009606 Pfam:PF06749 EMBL:AL161578 EMBL:BT004774 PIR:T10667 SPTR:Q9M089	4e-25
Ljwgs_046922.1	3.2.10.2	E2.7.1.68, PIP5K 1-phosphatidylinositol-4-phosphate 5-kinase [EC:2.7.1.68] [GO:0016308]	ath:At3g07960	F17A17.30; phosphatidylinositol-4-phosphate 5-kinase family protein [EC:2.7.1.68] [KO:K00889]	1e-84				PI5K6_ARATH	Kinase;Repeat;Transferase,Phosphatidylinositol-4-phosphate 5-kinase 6 (EC 2.7.1.68) (AtPIP5K6) (1-phosphatidylinositol-4-phosphate kinase 6) (PtdIns(4)P-5-kinase 6) (Diphosphoinositide kinase 6).	6e-85	GO_ID:254	TAIR|gene:2077396 SPTR:Q9SFB8 symbol:AT3G07960.1 [GO:0008372 "cellular component unknown" evidence=ND] [GO:0016308 "1-phosphatidylinositol-4-phosphate 5-kinase activity" evidence=ISS] InterPro:IPR002498 InterPro:IPR000169 PROSITE:PS00639 Pfam:PF01504 SMART:SM00330 HSSP:P78356 InterPro:IPR003409 Pfam:PF02493 SMART:SM00698 EMBL:AC013483 EMBL:BT008595 SPTR:Q9SFB8	2e-85
Ljwgs_046922.1	4.1.3.50	E2.7.1.68, PIP5K 1-phosphatidylinositol-4-phosphate 5-kinase [EC:2.7.1.68] [GO:0016308]	ath:At3g07960	F17A17.30; phosphatidylinositol-4-phosphate 5-kinase family protein [EC:2.7.1.68] [KO:K00889]	1e-84				PI5K6_ARATH	Kinase;Repeat;Transferase,Phosphatidylinositol-4-phosphate 5-kinase 6 (EC 2.7.1.68) (AtPIP5K6) (1-phosphatidylinositol-4-phosphate kinase 6) (PtdIns(4)P-5-kinase 6) (Diphosphoinositide kinase 6).	6e-85	GO_ID:254	TAIR|gene:2077396 SPTR:Q9SFB8 symbol:AT3G07960.1 [GO:0008372 "cellular component unknown" evidence=ND] [GO:0016308 "1-phosphatidylinositol-4-phosphate 5-kinase activity" evidence=ISS] InterPro:IPR002498 InterPro:IPR000169 PROSITE:PS00639 Pfam:PF01504 SMART:SM00330 HSSP:P78356 InterPro:IPR003409 Pfam:PF02493 SMART:SM00698 EMBL:AC013483 EMBL:BT008595 SPTR:Q9SFB8	2e-85
Ljwgs_046922.1	1.1.17.3	E2.7.1.68, PIP5K 1-phosphatidylinositol-4-phosphate 5-kinase [EC:2.7.1.68] [GO:0016308]	ath:At3g07960	F17A17.30; phosphatidylinositol-4-phosphate 5-kinase family protein [EC:2.7.1.68] [KO:K00889]	1e-84				PI5K6_ARATH	Kinase;Repeat;Transferase,Phosphatidylinositol-4-phosphate 5-kinase 6 (EC 2.7.1.68) (AtPIP5K6) (1-phosphatidylinositol-4-phosphate kinase 6) (PtdIns(4)P-5-kinase 6) (Diphosphoinositide kinase 6).	6e-85	GO_ID:254	TAIR|gene:2077396 SPTR:Q9SFB8 symbol:AT3G07960.1 [GO:0008372 "cellular component unknown" evidence=ND] [GO:0016308 "1-phosphatidylinositol-4-phosphate 5-kinase activity" evidence=ISS] InterPro:IPR002498 InterPro:IPR000169 PROSITE:PS00639 Pfam:PF01504 SMART:SM00330 HSSP:P78356 InterPro:IPR003409 Pfam:PF02493 SMART:SM00698 EMBL:AC013483 EMBL:BT008595 SPTR:Q9SFB8	2e-85
Ljwgs_047098.1	99.1.4.8222	GO_ID:52238										GO_ID:52238	TAIR|gene:2084972 SPTR:Q9SR04 symbol:AT3G04700.1 [GO:0005554 "molecular function unknown" evidence=ND] [GO:0000004 "biological process unknown" evidence=ND] EMBL:AC011437 SPTR:Q9SR04	1e-24
Ljwgs_047154.1	99.1.3.2.1421	SIRK_ARATH							SIRK_ARATH	ATP-binding;Kinase;Leucine-richrepeat;Membrane;Nucleotide-binding;Plantdefense;Receptor;Repeat;Serine/threonine-proteinkinase;Signal;Transferase;Transmembrane,Senescence-induced receptor-like serine/threonine-protein kinase precursor (FLG22-induced receptor-like kinase 1).	3e-09	GO_ID:50768	TAIR|gene:2083022 SPTR:Q9SFG3 symbol:AT3G05990.1 [GO:0005515 "protein binding" evidence=ISS;NAS] [GO:0007165 "signal transduction" evidence=IC] Pfam:PF00560 InterPro:IPR001611 InterPro:IPR007090 PRINTS:PR00019 EMBL:AC013454 EMBL:BT006475 SPTR:Q9SFG3	1e-48
Ljwgs_047154.1	99.1.4.5643	GO_ID:50768							SIRK_ARATH	ATP-binding;Kinase;Leucine-richrepeat;Membrane;Nucleotide-binding;Plantdefense;Receptor;Repeat;Serine/threonine-proteinkinase;Signal;Transferase;Transmembrane,Senescence-induced receptor-like serine/threonine-protein kinase precursor (FLG22-induced receptor-like kinase 1).	3e-09	GO_ID:50768	TAIR|gene:2083022 SPTR:Q9SFG3 symbol:AT3G05990.1 [GO:0005515 "protein binding" evidence=ISS;NAS] [GO:0007165 "signal transduction" evidence=IC] Pfam:PF00560 InterPro:IPR001611 InterPro:IPR007090 PRINTS:PR00019 EMBL:AC013454 EMBL:BT006475 SPTR:Q9SFG3	1e-48
Ljwgs_047687.2	3.2.2.117	MEF2C MADS box transcription enhancer factor 2, polypeptide C (myocyte enhancer factor 2C)	mmu:17260	Mef2c; myocyte enhancer factor 2C [KO:K04454]	4e-13				MADS2_PETHY	Activator;Developmentalprotein;DNA-binding;Nuclearprotein;Transcription;Transcriptionregulation,Floral homeotic protein PMADS 2.	3e-54	GO_ID:45606	TAIR|gene:2149263 SPTR:P48007 symbol:AT5G20240.1 [GO:0003700 "transcription factor activity" evidence=ISS] [GO:0003677 "DNA binding" evidence=ISS] InterPro:IPR002100 Pfam:PF00319 InterPro:IPR002487 PRINTS:PR00404 PROSITE:PS00350 PROSITE:PS50066 HSSP:Q02078 Pfam:PF01486 EMBL:D30807 EMBL:AB035137 EMBL:AF115815 EMBL:AF115816 EMBL:AF115817 EMBL:AF115818 EMBL:AF115819 EMBL:AF115820 EMBL:AF115821 EMBL:…	3e-47
Ljwgs_047996.1	99.1.3.2.52	SF3_HELAN							SF3_HELAN	LIMdomain;Metal-binding;Repeat;Zinc,Pollen-specific protein SF3.	7e-11	GO_ID:40311	TAIR|gene:2098870 SPTR:Q9M2E1 symbol:AT3G61230.1 [GO:0000004 "biological process unknown" evidence=ND] [GO:0008372 "cellular component unknown" evidence=ND] Pfam:PF00412 InterPro:IPR001781 InterPro:IPR001841 ProDom:PD000094 PROSITE:PS00478 PROSITE:PS50023 SMART:SM00184 HSSP:P32965 SMART:SM00132 EMBL:AL137898 PIR:T47915 SPTR:Q9M2E1	3e-23
Ljwgs_047996.1	99.1.4.8745	GO_ID:40311							SF3_HELAN	LIMdomain;Metal-binding;Repeat;Zinc,Pollen-specific protein SF3.	7e-11	GO_ID:40311	TAIR|gene:2098870 SPTR:Q9M2E1 symbol:AT3G61230.1 [GO:0000004 "biological process unknown" evidence=ND] [GO:0008372 "cellular component unknown" evidence=ND] Pfam:PF00412 InterPro:IPR001781 InterPro:IPR001841 ProDom:PD000094 PROSITE:PS00478 PROSITE:PS50023 SMART:SM00184 HSSP:P32965 SMART:SM00132 EMBL:AL137898 PIR:T47915 SPTR:Q9M2E1	3e-23
Ljwgs_048115.1	99.1.3.1.119	EC 3.1.1.-							EST_HEVBR	Allergen;Directproteinsequencing;Glycoprotein;Hydrolase;Plantdefense;Signal,Esterase precursor (EC 3.1.1.-) (Early nodule-specific protein homolog) (Latex allergen Hev b 13).	1e-14	GO_ID:30560	TAIR|gene:2079285 SPTR:Q9LIN2 symbol:AT3G26430.1 [GO:0016789 "carboxylic ester hydrolase activity" evidence=ISS] INTERPRO:IPR001087 Pfam:PF00657 EMBL:AP001298 EMBL:AY062535 EMBL:AY093315 SPTR:Q9LIN2	9e-18
Ljwgs_048115.1	99.1.4.891	GO_ID:30560							EST_HEVBR	Allergen;Directproteinsequencing;Glycoprotein;Hydrolase;Plantdefense;Signal,Esterase precursor (EC 3.1.1.-) (Early nodule-specific protein homolog) (Latex allergen Hev b 13).	1e-14	GO_ID:30560	TAIR|gene:2079285 SPTR:Q9LIN2 symbol:AT3G26430.1 [GO:0016789 "carboxylic ester hydrolase activity" evidence=ISS] INTERPRO:IPR001087 Pfam:PF00657 EMBL:AP001298 EMBL:AY062535 EMBL:AY093315 SPTR:Q9LIN2	9e-18
Ljwgs_048657.1	99.1.4.64	GO_ID:468										GO_ID:468	TAIR|gene:2083182 SPTR:Q8H1S5 symbol:AT3G52610.1 [GO:0008372 "cellular component unknown" evidence=ND] EMBL:AY142492 PIR:T08438 SPTR:Q8H1S5	1e-39
Ljwgs_048734.1	1.11.20.6	E1.1.1.1, adh alcohol dehydrogenase [EC:1.1.1.1] [COG:COG1012 COG1062 COG1064 COG1454] [GO:0004022 0004023 0004024 0004025]	bar:GBAA3566	alcohol dehydrogenase, zinc-containing [EC:1.1.1.1] [KO:K00001]	1e-23	mll2116	COG0604	4e-22	QORL_ARATH	Chloroplast;NAD;Oxidoreductase;Plastid;Transitpeptide,Quinone oxidoreductase-like protein At1g23740, chloroplast precursor (EC 1.-.-.-).	4e-49	GO_ID:53956	TAIR|gene:2034801 SPTR:Q9ZUC1 symbol:AT1G23740.1 [GO:0008270 "zinc ion binding" evidence=ISS] InterPro:IPR002085 Pfam:PF00107 InterPro:IPR002364 Prosite:PS01162 EMBL:AC005990 EMBL:AF411799 EMBL:AY094032 PIR:E86371 SWISS-2DPAGE:Q9ZUC1 GeneFarm:2233 SPTR:Q9ZUC1	1e-49
Ljwgs_048734.1	1.5.12.24	E1.1.1.1, adh alcohol dehydrogenase [EC:1.1.1.1] [COG:COG1012 COG1062 COG1064 COG1454] [GO:0004022 0004023 0004024 0004025]	bar:GBAA3566	alcohol dehydrogenase, zinc-containing [EC:1.1.1.1] [KO:K00001]	1e-23	mll2116	COG0604	4e-22	QORL_ARATH	Chloroplast;NAD;Oxidoreductase;Plastid;Transitpeptide,Quinone oxidoreductase-like protein At1g23740, chloroplast precursor (EC 1.-.-.-).	4e-49	GO_ID:53956	TAIR|gene:2034801 SPTR:Q9ZUC1 symbol:AT1G23740.1 [GO:0008270 "zinc ion binding" evidence=ISS] InterPro:IPR002085 Pfam:PF00107 InterPro:IPR002364 Prosite:PS01162 EMBL:AC005990 EMBL:AF411799 EMBL:AY094032 PIR:E86371 SWISS-2DPAGE:Q9ZUC1 GeneFarm:2233 SPTR:Q9ZUC1	1e-49
Ljwgs_048734.1	1.3.6.11	E1.1.1.1, adh alcohol dehydrogenase [EC:1.1.1.1] [COG:COG1012 COG1062 COG1064 COG1454] [GO:0004022 0004023 0004024 0004025]	bar:GBAA3566	alcohol dehydrogenase, zinc-containing [EC:1.1.1.1] [KO:K00001]	1e-23	mll2116	COG0604	4e-22	QORL_ARATH	Chloroplast;NAD;Oxidoreductase;Plastid;Transitpeptide,Quinone oxidoreductase-like protein At1g23740, chloroplast precursor (EC 1.-.-.-).	4e-49	GO_ID:53956	TAIR|gene:2034801 SPTR:Q9ZUC1 symbol:AT1G23740.1 [GO:0008270 "zinc ion binding" evidence=ISS] InterPro:IPR002085 Pfam:PF00107 InterPro:IPR002364 Prosite:PS01162 EMBL:AC005990 EMBL:AF411799 EMBL:AY094032 PIR:E86371 SWISS-2DPAGE:Q9ZUC1 GeneFarm:2233 SPTR:Q9ZUC1	1e-49
Ljwgs_048734.1	1.3.9.4	E1.1.1.1, adh alcohol dehydrogenase [EC:1.1.1.1] [COG:COG1012 COG1062 COG1064 COG1454] [GO:0004022 0004023 0004024 0004025]	bar:GBAA3566	alcohol dehydrogenase, zinc-containing [EC:1.1.1.1] [KO:K00001]	1e-23	mll2116	COG0604	4e-22	QORL_ARATH	Chloroplast;NAD;Oxidoreductase;Plastid;Transitpeptide,Quinone oxidoreductase-like protein At1g23740, chloroplast precursor (EC 1.-.-.-).	4e-49	GO_ID:53956	TAIR|gene:2034801 SPTR:Q9ZUC1 symbol:AT1G23740.1 [GO:0008270 "zinc ion binding" evidence=ISS] InterPro:IPR002085 Pfam:PF00107 InterPro:IPR002364 Prosite:PS01162 EMBL:AC005990 EMBL:AF411799 EMBL:AY094032 PIR:E86371 SWISS-2DPAGE:Q9ZUC1 GeneFarm:2233 SPTR:Q9ZUC1	1e-49
Ljwgs_048734.1	1.3.3.21	E1.1.1.1, adh alcohol dehydrogenase [EC:1.1.1.1] [COG:COG1012 COG1062 COG1064 COG1454] [GO:0004022 0004023 0004024 0004025]	bar:GBAA3566	alcohol dehydrogenase, zinc-containing [EC:1.1.1.1] [KO:K00001]	1e-23	mll2116	COG0604	4e-22	QORL_ARATH	Chloroplast;NAD;Oxidoreductase;Plastid;Transitpeptide,Quinone oxidoreductase-like protein At1g23740, chloroplast precursor (EC 1.-.-.-).	4e-49	GO_ID:53956	TAIR|gene:2034801 SPTR:Q9ZUC1 symbol:AT1G23740.1 [GO:0008270 "zinc ion binding" evidence=ISS] InterPro:IPR002085 Pfam:PF00107 InterPro:IPR002364 Prosite:PS01162 EMBL:AC005990 EMBL:AF411799 EMBL:AY094032 PIR:E86371 SWISS-2DPAGE:Q9ZUC1 GeneFarm:2233 SPTR:Q9ZUC1	1e-49
Ljwgs_048734.1	1.1.1.18	E1.1.1.1, adh alcohol dehydrogenase [EC:1.1.1.1] [COG:COG1012 COG1062 COG1064 COG1454] [GO:0004022 0004023 0004024 0004025]	bar:GBAA3566	alcohol dehydrogenase, zinc-containing [EC:1.1.1.1] [KO:K00001]	1e-23	mll2116	COG0604	4e-22	QORL_ARATH	Chloroplast;NAD;Oxidoreductase;Plastid;Transitpeptide,Quinone oxidoreductase-like protein At1g23740, chloroplast precursor (EC 1.-.-.-).	4e-49	GO_ID:53956	TAIR|gene:2034801 SPTR:Q9ZUC1 symbol:AT1G23740.1 [GO:0008270 "zinc ion binding" evidence=ISS] InterPro:IPR002085 Pfam:PF00107 InterPro:IPR002364 Prosite:PS01162 EMBL:AC005990 EMBL:AF411799 EMBL:AY094032 PIR:E86371 SWISS-2DPAGE:Q9ZUC1 GeneFarm:2233 SPTR:Q9ZUC1	1e-49
Ljwgs_048736.1	99.1.4.4351	GO_ID:3805										GO_ID:3805	TAIR|gene:3442228 SPTR:O22633 symbol:AT5G55850.1 [GO:0005554 "molecular function unknown" evidence=ND] [GO:0008372 "cellular component unknown" evidence=ND] [GO:0010167 "response to nitrate" evidence=ISS] Pfam:PF05627 InterPro:IPR008700 EMBL:AB018120 EMBL:AF030386 EMBL:AY065260 EMBL:AY096671 SPTR:O22633	5e-16
Ljwgs_049914.1	99.1.4.361	GO_ID:39491										GO_ID:39491	TAIR|gene:2061011 SPTR:Q9ZQ30 symbol:AT2G24370.1 [GO:0008372 "cellular component unknown" evidence=ND] [GO:0016301 "kinase activity" evidence=ISS] InterPro:IPR000719 InterPro:IPR008271 Pfam:PF00069 Prosite:PS00108 InterPro:IPR006016 Pfam:PF00582 ProDom:PD000001 PROSITE:PS50011 EMBL:AC006403 PIR:H84635 SPTR:Q9ZQ30	7e-38
Ljwgs_049914.1	99.1.4.361	GO_ID:39491										GO_ID:39491	TAIR|gene:2061011 SPTR:Q9ZQ30 symbol:AT2G24370.1 [GO:0008372 "cellular component unknown" evidence=ND] [GO:0016301 "kinase activity" evidence=ISS] InterPro:IPR000719 InterPro:IPR008271 Pfam:PF00069 Prosite:PS00108 InterPro:IPR006016 Pfam:PF00582 ProDom:PD000001 PROSITE:PS50011 EMBL:AC006403 PIR:H84635 SPTR:Q9ZQ30	7e-38
Ljwgs_050134.1	99.1.4.4947	GO_ID:47290										GO_ID:47290	TAIR|gene:2083905 SPTR:Q9LX60 symbol:AT3G42100.1 [GO:0000004 "biological process unknown" evidence=ND] InterPro:IPR000637 Pfam:PF02178 GO:GO:0005634 SMART:SM00384 InterPro:IPR010285 Pfam:PF05970 EMBL:AL356013 PIR:T48965 SPTR:Q9LX60	5e-95
Ljwgs_052008.1	99.1.4.4989	GO_ID:31055										GO_ID:31055	TAIR|gene:2018338 SPTR:P93812 symbol:AT1G04470.1 [GO:0005554 "molecular function unknown" evidence=ND] [GO:0000004 "biological process unknown" evidence=ND] [GO:0008372 "cellular component unknown" evidence=ND] EMBL:AC000104 PIR:A86177 InterPro:IPR008528 Pfam:PF05664 SPTR:P93812	1e-119
Ljwgs_052014.1	99.1.3.2.197	COL5_ARATH							COL5_ARATH	Metal-binding;Multigenefamily;Nuclearprotein;Repeat;Zinc;Zinc-finger,Zinc finger protein CONSTANS-LIKE 5.	5e-09	GO_ID:48908	TAIR|gene:2177910 SPTR:Q9FN62 symbol:AT5G41380.1 [GO:0005554 "molecular function unknown" evidence=ND] [GO:0000004 "biological process unknown" evidence=ND] InterPro:IPR010402 Pfam:PF06203 PROSITE:PS51017 EMBL:AB006707 SPTR:Q9FN62	4e-21
Ljwgs_052014.1	99.1.4.3050	GO_ID:48908							COL5_ARATH	Metal-binding;Multigenefamily;Nuclearprotein;Repeat;Zinc;Zinc-finger,Zinc finger protein CONSTANS-LIKE 5.	5e-09	GO_ID:48908	TAIR|gene:2177910 SPTR:Q9FN62 symbol:AT5G41380.1 [GO:0005554 "molecular function unknown" evidence=ND] [GO:0000004 "biological process unknown" evidence=ND] InterPro:IPR010402 Pfam:PF06203 PROSITE:PS51017 EMBL:AB006707 SPTR:Q9FN62	4e-21
Ljwgs_052656.1	99.1.4.8840	GO_ID:3856										GO_ID:3856	TAIR|gene:2175712 SPTR:Q9FLZ5 symbol:AT5G39400.1 [GO:0008372 "cellular component unknown" evidence=ND] [GO:0016791 "phosphoric monoester hydrolase activity" evidence=ISS] InterPro:IPR000340 InterPro:IPR000387 Pfam:PF00782 PROSITE:PS00383 PROSITE:PS50056 HSSP:P60484 EMBL:AB009054 EMBL:AJ490172 EMBL:AK118115 EMBL:BT005560 SPTR:Q9FLZ5	3e-37
Ljwgs_052936.1	3.2.10.2	E2.7.1.68, PIP5K 1-phosphatidylinositol-4-phosphate 5-kinase [EC:2.7.1.68] [GO:0016308]	ath:At3g56960	F24I3.40; phosphatidylinositol-4-phosphate 5-kinase family protein [EC:2.7.1.68] [KO:K00889]	1e-28				PI5K4_ARATH	Hypotheticalprotein;Kinase;Repeat;Transferase,Putative phosphatidylinositol-4-phosphate 5-kinase 4 (EC 2.7.1.68) (AtPIP5K4) (1-phosphatidylinositol-4-phosphate kinase 4) (PtdIns(4)P- 5-kinase 4) (Diphosphoinositide kinase 4).	5e-29	GO_ID:29379	TAIR|gene:3703010 SPTR:Q9M1K2 symbol:AT3G56960.1 [GO:0000004 "biological process unknown" evidence=ND] [GO:0008372 "cellular component unknown" evidence=ND] [GO:0016308 "1-phosphatidylinositol-4-phosphate 5-kinase activity" evidence=ISS] InterPro:IPR002498 Pfam:PF01504 SMART:SM00330 HSSP:P78356 InterPro:IPR003409 Pfam:PF02493 SMART:SM00698 EMBL:AL138655 PIR:T47756 SPTR:Q9M1K2	2e-29
Ljwgs_052936.1	4.1.3.50	E2.7.1.68, PIP5K 1-phosphatidylinositol-4-phosphate 5-kinase [EC:2.7.1.68] [GO:0016308]	ath:At3g56960	F24I3.40; phosphatidylinositol-4-phosphate 5-kinase family protein [EC:2.7.1.68] [KO:K00889]	1e-28				PI5K4_ARATH	Hypotheticalprotein;Kinase;Repeat;Transferase,Putative phosphatidylinositol-4-phosphate 5-kinase 4 (EC 2.7.1.68) (AtPIP5K4) (1-phosphatidylinositol-4-phosphate kinase 4) (PtdIns(4)P- 5-kinase 4) (Diphosphoinositide kinase 4).	5e-29	GO_ID:29379	TAIR|gene:3703010 SPTR:Q9M1K2 symbol:AT3G56960.1 [GO:0000004 "biological process unknown" evidence=ND] [GO:0008372 "cellular component unknown" evidence=ND] [GO:0016308 "1-phosphatidylinositol-4-phosphate 5-kinase activity" evidence=ISS] InterPro:IPR002498 Pfam:PF01504 SMART:SM00330 HSSP:P78356 InterPro:IPR003409 Pfam:PF02493 SMART:SM00698 EMBL:AL138655 PIR:T47756 SPTR:Q9M1K2	2e-29
Ljwgs_052936.1	1.1.17.3	E2.7.1.68, PIP5K 1-phosphatidylinositol-4-phosphate 5-kinase [EC:2.7.1.68] [GO:0016308]	ath:At3g56960	F24I3.40; phosphatidylinositol-4-phosphate 5-kinase family protein [EC:2.7.1.68] [KO:K00889]	1e-28				PI5K4_ARATH	Hypotheticalprotein;Kinase;Repeat;Transferase,Putative phosphatidylinositol-4-phosphate 5-kinase 4 (EC 2.7.1.68) (AtPIP5K4) (1-phosphatidylinositol-4-phosphate kinase 4) (PtdIns(4)P- 5-kinase 4) (Diphosphoinositide kinase 4).	5e-29	GO_ID:29379	TAIR|gene:3703010 SPTR:Q9M1K2 symbol:AT3G56960.1 [GO:0000004 "biological process unknown" evidence=ND] [GO:0008372 "cellular component unknown" evidence=ND] [GO:0016308 "1-phosphatidylinositol-4-phosphate 5-kinase activity" evidence=ISS] InterPro:IPR002498 Pfam:PF01504 SMART:SM00330 HSSP:P78356 InterPro:IPR003409 Pfam:PF02493 SMART:SM00698 EMBL:AL138655 PIR:T47756 SPTR:Q9M1K2	2e-29
Ljwgs_053158.1.1	1.11.20.6	E1.1.1.1, adh alcohol dehydrogenase [EC:1.1.1.1] [COG:COG1012 COG1062 COG1064 COG1454] [GO:0004022 0004023 0004024 0004025]	ath:At1g77120	F22K20.19; alcohol dehydrogenase (ADH) [EC:1.1.1.1] [KO:K00001]	5e-14	CC2516	COG1062	2e-09	ADH1_PETHY	Metal-binding;Multigenefamily;NAD;Oxidoreductase;Zinc,Alcohol dehydrogenase 1 (EC 1.1.1.1).	3e-15	GO_ID:35417	TAIR|gene:3433665 SPTR:Q94AY6 symbol:ATADH [GO:0004022 "alcohol dehydrogenase activity" evidence=IEP] InterPro:IPR002085 Pfam:PF00107 InterPro:IPR000205 InterPro:IPR002328 Prosite:PS00059 HSSP:P11766 EMBL:AY045612 EMBL:AY090330 EMBL:AY536888 SPTR:Q94AY6	1e-14
Ljwgs_053158.1.1	1.5.12.24	E1.1.1.1, adh alcohol dehydrogenase [EC:1.1.1.1] [COG:COG1012 COG1062 COG1064 COG1454] [GO:0004022 0004023 0004024 0004025]	ath:At1g77120	F22K20.19; alcohol dehydrogenase (ADH) [EC:1.1.1.1] [KO:K00001]	5e-14	CC2516	COG1062	2e-09	ADH1_PETHY	Metal-binding;Multigenefamily;NAD;Oxidoreductase;Zinc,Alcohol dehydrogenase 1 (EC 1.1.1.1).	3e-15	GO_ID:35417	TAIR|gene:3433665 SPTR:Q94AY6 symbol:ATADH [GO:0004022 "alcohol dehydrogenase activity" evidence=IEP] InterPro:IPR002085 Pfam:PF00107 InterPro:IPR000205 InterPro:IPR002328 Prosite:PS00059 HSSP:P11766 EMBL:AY045612 EMBL:AY090330 EMBL:AY536888 SPTR:Q94AY6	1e-14
Ljwgs_053158.1.1	1.3.6.11	E1.1.1.1, adh alcohol dehydrogenase [EC:1.1.1.1] [COG:COG1012 COG1062 COG1064 COG1454] [GO:0004022 0004023 0004024 0004025]	ath:At1g77120	F22K20.19; alcohol dehydrogenase (ADH) [EC:1.1.1.1] [KO:K00001]	5e-14	CC2516	COG1062	2e-09	ADH1_PETHY	Metal-binding;Multigenefamily;NAD;Oxidoreductase;Zinc,Alcohol dehydrogenase 1 (EC 1.1.1.1).	3e-15	GO_ID:35417	TAIR|gene:3433665 SPTR:Q94AY6 symbol:ATADH [GO:0004022 "alcohol dehydrogenase activity" evidence=IEP] InterPro:IPR002085 Pfam:PF00107 InterPro:IPR000205 InterPro:IPR002328 Prosite:PS00059 HSSP:P11766 EMBL:AY045612 EMBL:AY090330 EMBL:AY536888 SPTR:Q94AY6	1e-14
Ljwgs_053158.1.1	1.3.9.4	E1.1.1.1, adh alcohol dehydrogenase [EC:1.1.1.1] [COG:COG1012 COG1062 COG1064 COG1454] [GO:0004022 0004023 0004024 0004025]	ath:At1g77120	F22K20.19; alcohol dehydrogenase (ADH) [EC:1.1.1.1] [KO:K00001]	5e-14	CC2516	COG1062	2e-09	ADH1_PETHY	Metal-binding;Multigenefamily;NAD;Oxidoreductase;Zinc,Alcohol dehydrogenase 1 (EC 1.1.1.1).	3e-15	GO_ID:35417	TAIR|gene:3433665 SPTR:Q94AY6 symbol:ATADH [GO:0004022 "alcohol dehydrogenase activity" evidence=IEP] InterPro:IPR002085 Pfam:PF00107 InterPro:IPR000205 InterPro:IPR002328 Prosite:PS00059 HSSP:P11766 EMBL:AY045612 EMBL:AY090330 EMBL:AY536888 SPTR:Q94AY6	1e-14
Ljwgs_053158.1.1	1.3.3.21	E1.1.1.1, adh alcohol dehydrogenase [EC:1.1.1.1] [COG:COG1012 COG1062 COG1064 COG1454] [GO:0004022 0004023 0004024 0004025]	ath:At1g77120	F22K20.19; alcohol dehydrogenase (ADH) [EC:1.1.1.1] [KO:K00001]	5e-14	CC2516	COG1062	2e-09	ADH1_PETHY	Metal-binding;Multigenefamily;NAD;Oxidoreductase;Zinc,Alcohol dehydrogenase 1 (EC 1.1.1.1).	3e-15	GO_ID:35417	TAIR|gene:3433665 SPTR:Q94AY6 symbol:ATADH [GO:0004022 "alcohol dehydrogenase activity" evidence=IEP] InterPro:IPR002085 Pfam:PF00107 InterPro:IPR000205 InterPro:IPR002328 Prosite:PS00059 HSSP:P11766 EMBL:AY045612 EMBL:AY090330 EMBL:AY536888 SPTR:Q94AY6	1e-14
Ljwgs_053158.1.1	1.1.1.18	E1.1.1.1, adh alcohol dehydrogenase [EC:1.1.1.1] [COG:COG1012 COG1062 COG1064 COG1454] [GO:0004022 0004023 0004024 0004025]	ath:At1g77120	F22K20.19; alcohol dehydrogenase (ADH) [EC:1.1.1.1] [KO:K00001]	5e-14	CC2516	COG1062	2e-09	ADH1_PETHY	Metal-binding;Multigenefamily;NAD;Oxidoreductase;Zinc,Alcohol dehydrogenase 1 (EC 1.1.1.1).	3e-15	GO_ID:35417	TAIR|gene:3433665 SPTR:Q94AY6 symbol:ATADH [GO:0004022 "alcohol dehydrogenase activity" evidence=IEP] InterPro:IPR002085 Pfam:PF00107 InterPro:IPR000205 InterPro:IPR002328 Prosite:PS00059 HSSP:P11766 EMBL:AY045612 EMBL:AY090330 EMBL:AY536888 SPTR:Q94AY6	1e-14
Ljwgs_053158.1.1	1.2.6.11	E1.1.1.284 S-(hydroxymethyl)glutathione dehydrogenase [EC:1.1.1.284] [COG:COG1062] [GO:0004327]	ath:At1g77120	F22K20.19; alcohol dehydrogenase (ADH) [EC:1.1.1.1] [KO:K00001]	5e-14	CC2516	COG1062	2e-09	ADH1_PETHY	Metal-binding;Multigenefamily;NAD;Oxidoreductase;Zinc,Alcohol dehydrogenase 1 (EC 1.1.1.1).	3e-15	GO_ID:35417	TAIR|gene:3433665 SPTR:Q94AY6 symbol:ATADH [GO:0004022 "alcohol dehydrogenase activity" evidence=IEP] InterPro:IPR002085 Pfam:PF00107 InterPro:IPR000205 InterPro:IPR002328 Prosite:PS00059 HSSP:P11766 EMBL:AY045612 EMBL:AY090330 EMBL:AY536888 SPTR:Q94AY6	1e-14
Ljwgs_053544.1	1.1.10.4	E4.2.1.46, rfbB dTDP-glucose 4,6-dehydratase [EC:4.2.1.46] [COG:COG1088] [GO:0008460]	ehi:11.t00065	dTDP-D-glucose 4,6-dehydratase, putative [EC:4.2.1.46] [KO:K01710]	2e-101	MTH1789	COG1088	5e-71	RHM2_ARATH	Lyase;Multifunctionalenzyme;NAD;Oxidoreductase,Probable rhamnose biosynthetic enzyme 2 (EC 4.2.1.-) (EC 1.1.1.-) (RHAMNOSE BIOSYNTHESIS 2 protein) (NDP-rhamnose synthase) (MUCILAGE- MODIFIED4 protein) (UDP-L-rhamnose synthase MUM4).	0	GO_ID:41575	TAIR|gene:2202959 SPTR:Q9SYM5 symbol:RHM1 [GO:0008372 "cellular component unknown" evidence=ND] [GO:0003824 "catalytic activity" evidence=ISS] [GO:0009225 "nucleotide-sugar metabolism" evidence=ISS] InterPro:IPR001509 Pfam:PF01370 HSSP:P26391 InterPro:IPR005888 EMBL:AC007260 EMBL:AY042833 EMBL:AY081471 PIR:C96814 SPTR:Q9SYM5	0
Ljwgs_053544.1	1.10.12.9	E4.2.1.46, rfbB dTDP-glucose 4,6-dehydratase [EC:4.2.1.46] [COG:COG1088] [GO:0008460]	ehi:11.t00065	dTDP-D-glucose 4,6-dehydratase, putative [EC:4.2.1.46] [KO:K01710]	2e-101	MTH1789	COG1088	5e-71	RHM2_ARATH	Lyase;Multifunctionalenzyme;NAD;Oxidoreductase,Probable rhamnose biosynthetic enzyme 2 (EC 4.2.1.-) (EC 1.1.1.-) (RHAMNOSE BIOSYNTHESIS 2 protein) (NDP-rhamnose synthase) (MUCILAGE- MODIFIED4 protein) (UDP-L-rhamnose synthase MUM4).	0	GO_ID:41575	TAIR|gene:2202959 SPTR:Q9SYM5 symbol:RHM1 [GO:0008372 "cellular component unknown" evidence=ND] [GO:0003824 "catalytic activity" evidence=ISS] [GO:0009225 "nucleotide-sugar metabolism" evidence=ISS] InterPro:IPR001509 Pfam:PF01370 HSSP:P26391 InterPro:IPR005888 EMBL:AC007260 EMBL:AY042833 EMBL:AY081471 PIR:C96814 SPTR:Q9SYM5	0
Ljwgs_053544.1	1.8.9.1	E4.2.1.46, rfbB dTDP-glucose 4,6-dehydratase [EC:4.2.1.46] [COG:COG1088] [GO:0008460]	ehi:11.t00065	dTDP-D-glucose 4,6-dehydratase, putative [EC:4.2.1.46] [KO:K01710]	2e-101	MTH1789	COG1088	5e-71	RHM2_ARATH	Lyase;Multifunctionalenzyme;NAD;Oxidoreductase,Probable rhamnose biosynthetic enzyme 2 (EC 4.2.1.-) (EC 1.1.1.-) (RHAMNOSE BIOSYNTHESIS 2 protein) (NDP-rhamnose synthase) (MUCILAGE- MODIFIED4 protein) (UDP-L-rhamnose synthase MUM4).	0	GO_ID:41575	TAIR|gene:2202959 SPTR:Q9SYM5 symbol:RHM1 [GO:0008372 "cellular component unknown" evidence=ND] [GO:0003824 "catalytic activity" evidence=ISS] [GO:0009225 "nucleotide-sugar metabolism" evidence=ISS] InterPro:IPR001509 Pfam:PF01370 HSSP:P26391 InterPro:IPR005888 EMBL:AC007260 EMBL:AY042833 EMBL:AY081471 PIR:C96814 SPTR:Q9SYM5	0
Ljwgs_053544.1	1.8.6.2	E4.2.1.46, rfbB dTDP-glucose 4,6-dehydratase [EC:4.2.1.46] [COG:COG1088] [GO:0008460]	ehi:11.t00065	dTDP-D-glucose 4,6-dehydratase, putative [EC:4.2.1.46] [KO:K01710]	2e-101	MTH1789	COG1088	5e-71	RHM2_ARATH	Lyase;Multifunctionalenzyme;NAD;Oxidoreductase,Probable rhamnose biosynthetic enzyme 2 (EC 4.2.1.-) (EC 1.1.1.-) (RHAMNOSE BIOSYNTHESIS 2 protein) (NDP-rhamnose synthase) (MUCILAGE- MODIFIED4 protein) (UDP-L-rhamnose synthase MUM4).	0	GO_ID:41575	TAIR|gene:2202959 SPTR:Q9SYM5 symbol:RHM1 [GO:0008372 "cellular component unknown" evidence=ND] [GO:0003824 "catalytic activity" evidence=ISS] [GO:0009225 "nucleotide-sugar metabolism" evidence=ISS] InterPro:IPR001509 Pfam:PF01370 HSSP:P26391 InterPro:IPR005888 EMBL:AC007260 EMBL:AY042833 EMBL:AY081471 PIR:C96814 SPTR:Q9SYM5	0
Ljwgs_054479.1	3.2.2.117	MEF2C MADS box transcription enhancer factor 2, polypeptide C (myocyte enhancer factor 2C)	hsa:4208	MEF2C; MADS box transcription enhancer factor 2, polypeptide C (myocyte enhancer factor 2C) [KO:K04454]	2e-12				MADS1_PETHY	Activator;Developmentalprotein;DNA-binding;Nuclearprotein;Transcription;Transcriptionregulation,Floral homeotic protein PMADS 1 (Green petal homeotic protein).	5e-58	GO_ID:72	TAIR|gene:2096163 SPTR:P35632 symbol:AT3G54340.1 [GO:0003700 "transcription factor activity" evidence=ISS] [GO:0003677 "DNA binding" evidence=ISS] InterPro:IPR002100 Pfam:PF00319 InterPro:IPR002487 PRINTS:PR00404 PROSITE:PS00350 PROSITE:PS50066 HSSP:P11746 Pfam:PF01486 EMBL:AL132971 EMBL:M86357 EMBL:D21125 EMBL:AF115798 EMBL:AF115799 EMBL:AF115800 EMBL:AF115801 EMBL:AF115802 EMBL:AF115803 EMBL:AF…	1e-51
Ljwgs_054567.1	99.1.4.4980	GO_ID:50763										GO_ID:50763	TAIR|gene:2090115 SPTR:Q9LE80 symbol:AT3G15450.1 [GO:0005554 "molecular function unknown" evidence=ND] EMBL:AB022218 EMBL:AC024081 EMBL:AY037223 EMBL:BT000501 SPTR:Q9LE80	2e-16
Ljwgs_055157.1	3.2.6.26	SMURF E3 ubiquitin ligase SMURF1/2 [EC:6.3.2.-] [GO:0004842]										GO_ID:9842	TAIR|gene:3439848 SPTR:Q9ZPE4 symbol:AT4G08980.1 [GO:0006511 "ubiquitin-dependent protein catabolism" evidence=TAS] [GO:0008372 "cellular component unknown" evidence=ND] [GO:0004842 "ubiquitin-protein ligase activity" evidence=ISS] Pfam:PF00646 InterPro:IPR001810 EMBL:AL161513 EMBL:AF128396 EMBL:BT008715 EMBL:AY084585 EMBL:BT002431 PIR:F85090 SPTR:Q9ZPE4	9e-17
Ljwgs_055157.1	2.3.7.2	anaphase-promoting complex component [GO:0004842]										GO_ID:9842	TAIR|gene:3439848 SPTR:Q9ZPE4 symbol:AT4G08980.1 [GO:0006511 "ubiquitin-dependent protein catabolism" evidence=TAS] [GO:0008372 "cellular component unknown" evidence=ND] [GO:0004842 "ubiquitin-protein ligase activity" evidence=ISS] Pfam:PF00646 InterPro:IPR001810 EMBL:AL161513 EMBL:AF128396 EMBL:BT008715 EMBL:AY084585 EMBL:BT002431 PIR:F85090 SPTR:Q9ZPE4	9e-17
Ljwgs_055157.1	4.2.4.11	[GO:0004842]										GO_ID:9842	TAIR|gene:3439848 SPTR:Q9ZPE4 symbol:AT4G08980.1 [GO:0006511 "ubiquitin-dependent protein catabolism" evidence=TAS] [GO:0008372 "cellular component unknown" evidence=ND] [GO:0004842 "ubiquitin-protein ligase activity" evidence=ISS] Pfam:PF00646 InterPro:IPR001810 EMBL:AL161513 EMBL:AF128396 EMBL:BT008715 EMBL:AY084585 EMBL:BT002431 PIR:F85090 SPTR:Q9ZPE4	9e-17
Ljwgs_055157.1	3.2.3.76	SKP1 suppressor of kinetochore protein 1 [COG:COG5201] [GO:0004842]										GO_ID:9842	TAIR|gene:3439848 SPTR:Q9ZPE4 symbol:AT4G08980.1 [GO:0006511 "ubiquitin-dependent protein catabolism" evidence=TAS] [GO:0008372 "cellular component unknown" evidence=ND] [GO:0004842 "ubiquitin-protein ligase activity" evidence=ISS] Pfam:PF00646 InterPro:IPR001810 EMBL:AL161513 EMBL:AF128396 EMBL:BT008715 EMBL:AY084585 EMBL:BT002431 PIR:F85090 SPTR:Q9ZPE4	9e-17
Ljwgs_055157.1	4.2.4.21	anaphase-promoting complex [GO:0004842]										GO_ID:9842	TAIR|gene:3439848 SPTR:Q9ZPE4 symbol:AT4G08980.1 [GO:0006511 "ubiquitin-dependent protein catabolism" evidence=TAS] [GO:0008372 "cellular component unknown" evidence=ND] [GO:0004842 "ubiquitin-protein ligase activity" evidence=ISS] Pfam:PF00646 InterPro:IPR001810 EMBL:AL161513 EMBL:AF128396 EMBL:BT008715 EMBL:AY084585 EMBL:BT002431 PIR:F85090 SPTR:Q9ZPE4	9e-17
Ljwgs_055157.1	3.2.6.37	RBX1, ROC1 ring-box 1 [COG:COG5194] [GO:0004842]										GO_ID:9842	TAIR|gene:3439848 SPTR:Q9ZPE4 symbol:AT4G08980.1 [GO:0006511 "ubiquitin-dependent protein catabolism" evidence=TAS] [GO:0008372 "cellular component unknown" evidence=ND] [GO:0004842 "ubiquitin-protein ligase activity" evidence=ISS] Pfam:PF00646 InterPro:IPR001810 EMBL:AL161513 EMBL:AF128396 EMBL:BT008715 EMBL:AY084585 EMBL:BT002431 PIR:F85090 SPTR:Q9ZPE4	9e-17
Ljwgs_056220.1	3.3.10.117	BMPR1 bone morphogenetic protein receptor, type I [EC:2.7.1.37]	ath:At5g02290	T1E22.50; protein kinase, putative [EC:2.7.1.37] [KO:K00870]	3e-12				NAK_ARATH	ATP-binding;Kinase;Nucleotide-binding;Serine/threonine-proteinkinase;Transferase,Probable serine/threonine-protein kinase NAK (EC 2.7.1.37).	2e-12	GO_ID:40403	TAIR|gene:2091014 SPTR:Q9LUL4 symbol:AT3G14350.1 [GO:0004674 "protein serine/threonine kinase activity" evidence=ISS] [GO:0005524 "ATP binding" evidence=ISS] [GO:0006468 "protein amino acid phosphorylation" evidence=ISS] [GO:0007169 "transmembrane receptor protein tyrosine kinase signaling pathway" evidence=ISS] Pfam:PF00560 InterPro:IPR000719 Pfam:PF00069 InterPro:IPR001611 InterPro:IPR007090 Pr…	2e-20
Ljwgs_056220.1	3.2.2.1	Protein kinase [EC:2.7.1.37]	ath:At5g02290	T1E22.50; protein kinase, putative [EC:2.7.1.37] [KO:K00870]	3e-12				NAK_ARATH	ATP-binding;Kinase;Nucleotide-binding;Serine/threonine-proteinkinase;Transferase,Probable serine/threonine-protein kinase NAK (EC 2.7.1.37).	2e-12	GO_ID:40403	TAIR|gene:2091014 SPTR:Q9LUL4 symbol:AT3G14350.1 [GO:0004674 "protein serine/threonine kinase activity" evidence=ISS] [GO:0005524 "ATP binding" evidence=ISS] [GO:0006468 "protein amino acid phosphorylation" evidence=ISS] [GO:0007169 "transmembrane receptor protein tyrosine kinase signaling pathway" evidence=ISS] Pfam:PF00560 InterPro:IPR000719 Pfam:PF00069 InterPro:IPR001611 InterPro:IPR007090 Pr…	2e-20
Ljwgs_056479.1	99.1.3.2.898	YE45_SCHPO							YE45_SCHPO	Completeproteome;Hypotheticalprotein;Membrane;Transmembrane,Hypothetical protein C24C9.05c in chromosome I.	1e-09
Ljwgs_057291.1	99.1.4.8775	GO_ID:20831										GO_ID:20831	TAIR|gene:2026845 SPTR:Q9CAL8 symbol:AT1G70460.1 [GO:0005524 "ATP binding" evidence=ISS] [GO:0016020 "membrane" evidence=ISS] InterPro:IPR000719 InterPro:IPR008271 Prosite:PS00108 Prosite:PS00107 ProDom:PD000001 PROSITE:PS50011 HSSP:P36897 EMBL:AC010796 PIR:D96728 SPTR:Q9CAL8	8e-33
Ljwgs_057615.1	3.2.11.28	EXOC7, EXO70 exocyst complex component 7	ath:At5g13150	T19L5.110; exocyst subunit EXO70 family [KO:K07195]	6e-58				EXOC7_RAT	Coiledcoil;Exocytosis;Proteintransport;Transport,Exocyst complex component 7 (Exocyst complex component Exo70) (rExo70).	5e-12	GO_ID:18905	TAIR|gene:2179846 SPTR:Q9FY95 symbol:AT5G13150.1 [GO:0000145 "exocyst" evidence=ISS] [GO:0005515 "protein binding" evidence=ISS] [GO:0006904 "vesicle docking during exocytosis" evidence=ISS] InterPro:IPR004140 GO:GO:0000145 GO:GO:0006887 Pfam:PF03081 EMBL:AL391711 SPTR:Q9FY95	1e-58
Ljwgs_057814.1	99.1.4.5019	GO_ID:20452							RN126_XENTR	Metal-binding;Zinc;Zinc-finger,RING finger protein 126.	1e-17	GO_ID:20452	TAIR|gene:2075174 SPTR:Q9SNB6 symbol:AT3G46620.1 [GO:0005515 "protein binding" evidence=ISS] [GO:0008270 "zinc ion binding" evidence=ISS] InterPro:IPR001841 Pfam:PF00097 PROSITE:PS50089 SMART:SM00184 HSSP:Q9LRB7 InterPro:IPR010543 Pfam:PF06547 EMBL:AL133314 EMBL:BT008859 EMBL:AY093203 PIR:T45599 SPTR:Q9SNB6	4e-69
Ljwgs_057814.1	99.1.3.2.2229	RN126_XENTR							RN126_XENTR	Metal-binding;Zinc;Zinc-finger,RING finger protein 126.	1e-17	GO_ID:20452	TAIR|gene:2075174 SPTR:Q9SNB6 symbol:AT3G46620.1 [GO:0005515 "protein binding" evidence=ISS] [GO:0008270 "zinc ion binding" evidence=ISS] InterPro:IPR001841 Pfam:PF00097 PROSITE:PS50089 SMART:SM00184 HSSP:Q9LRB7 InterPro:IPR010543 Pfam:PF06547 EMBL:AL133314 EMBL:BT008859 EMBL:AY093203 PIR:T45599 SPTR:Q9SNB6	4e-69
Ljwgs_058377.2	99.1.1.65	KO:K07976	ath:At1g07410	F22G5.24; Ras-related GTP-binding protein, putative [KO:K07976]	4e-24	YGL210w	COG1100	6e-18	RB11C_LOTJA	GTP-binding;Lipoprotein;Membrane;Nucleotide-binding;Prenylation,Ras-related protein Rab11C.	6e-25	GO_ID:44974	TAIR|gene:2168468 SPTR:Q9FIF9 symbol:AT5G59150.1 [GO:0008372 "cellular component unknown" evidence=ND] [GO:0005525 "GTP binding" evidence=ISS] InterPro:IPR001806 InterPro:IPR003579 Pfam:PF00071 Interpro:IPR005225 InterPro:IPR002078 TIGRFAMs:TIGR00231 PRINTS:PR00449 SMART:SM00175 HSSP:P07560 PROSITE:PS00675 EMBL:AB016890 EMBL:AY040051 EMBL:AF370127 SMR:Q9FIF9 SPTR:Q9FIF9	3e-23
Ljwgs_058377.2	99.1.2.149	COG1100	ath:At1g07410	F22G5.24; Ras-related GTP-binding protein, putative [KO:K07976]	4e-24	YGL210w	COG1100	6e-18	RB11C_LOTJA	GTP-binding;Lipoprotein;Membrane;Nucleotide-binding;Prenylation,Ras-related protein Rab11C.	6e-25	GO_ID:44974	TAIR|gene:2168468 SPTR:Q9FIF9 symbol:AT5G59150.1 [GO:0008372 "cellular component unknown" evidence=ND] [GO:0005525 "GTP binding" evidence=ISS] InterPro:IPR001806 InterPro:IPR003579 Pfam:PF00071 Interpro:IPR005225 InterPro:IPR002078 TIGRFAMs:TIGR00231 PRINTS:PR00449 SMART:SM00175 HSSP:P07560 PROSITE:PS00675 EMBL:AB016890 EMBL:AY040051 EMBL:AF370127 SMR:Q9FIF9 SPTR:Q9FIF9	3e-23
Ljwgs_058377.2	99.1.4.2368	GO_ID:44974	ath:At1g07410	F22G5.24; Ras-related GTP-binding protein, putative [KO:K07976]	4e-24	YGL210w	COG1100	6e-18	RB11C_LOTJA	GTP-binding;Lipoprotein;Membrane;Nucleotide-binding;Prenylation,Ras-related protein Rab11C.	6e-25	GO_ID:44974	TAIR|gene:2168468 SPTR:Q9FIF9 symbol:AT5G59150.1 [GO:0008372 "cellular component unknown" evidence=ND] [GO:0005525 "GTP binding" evidence=ISS] InterPro:IPR001806 InterPro:IPR003579 Pfam:PF00071 Interpro:IPR005225 InterPro:IPR002078 TIGRFAMs:TIGR00231 PRINTS:PR00449 SMART:SM00175 HSSP:P07560 PROSITE:PS00675 EMBL:AB016890 EMBL:AY040051 EMBL:AF370127 SMR:Q9FIF9 SPTR:Q9FIF9	3e-23
Ljwgs_058377.2	99.1.3.2.244	RB11C_LOTJA	ath:At1g07410	F22G5.24; Ras-related GTP-binding protein, putative [KO:K07976]	4e-24	YGL210w	COG1100	6e-18	RB11C_LOTJA	GTP-binding;Lipoprotein;Membrane;Nucleotide-binding;Prenylation,Ras-related protein Rab11C.	6e-25	GO_ID:44974	TAIR|gene:2168468 SPTR:Q9FIF9 symbol:AT5G59150.1 [GO:0008372 "cellular component unknown" evidence=ND] [GO:0005525 "GTP binding" evidence=ISS] InterPro:IPR001806 InterPro:IPR003579 Pfam:PF00071 Interpro:IPR005225 InterPro:IPR002078 TIGRFAMs:TIGR00231 PRINTS:PR00449 SMART:SM00175 HSSP:P07560 PROSITE:PS00675 EMBL:AB016890 EMBL:AY040051 EMBL:AF370127 SMR:Q9FIF9 SPTR:Q9FIF9	3e-23
Ljwgs_058609.1	99.1.3.2.2733	AP1_SINAL							AP1_SINAL	Activator;Developmentalprotein;DNA-binding;Nuclearprotein;Transcription;Transcriptionregulation,Floral homeotic protein APETALA1 (MADS C).	3e-15	GO_ID:48410	TAIR|gene:2033272 SPTR:P35631 symbol:AT1G69120.1 [GO:0003700 "transcription factor activity" evidence=ISS] [GO:0003677 "DNA binding" evidence=ISS] InterPro:IPR002100 Pfam:PF00319 InterPro:IPR002487 PRINTS:PR00404 PROSITE:PS00350 PROSITE:PS50066 HSSP:Q02078 Pfam:PF01486 EMBL:AC008262 EMBL:Z16421 EMBL:BT004113 EMBL:BT004951 EMBL:AY087956 EMBL:AF466771 EMBL:AF466772 EMBL:AF466773 EMBL:AF466774 EMBL:…	1e-14
Ljwgs_058609.1	99.1.4.7275	GO_ID:48410							AP1_SINAL	Activator;Developmentalprotein;DNA-binding;Nuclearprotein;Transcription;Transcriptionregulation,Floral homeotic protein APETALA1 (MADS C).	3e-15	GO_ID:48410	TAIR|gene:2033272 SPTR:P35631 symbol:AT1G69120.1 [GO:0003700 "transcription factor activity" evidence=ISS] [GO:0003677 "DNA binding" evidence=ISS] InterPro:IPR002100 Pfam:PF00319 InterPro:IPR002487 PRINTS:PR00404 PROSITE:PS00350 PROSITE:PS50066 HSSP:Q02078 Pfam:PF01486 EMBL:AC008262 EMBL:Z16421 EMBL:BT004113 EMBL:BT004951 EMBL:AY087956 EMBL:AF466771 EMBL:AF466772 EMBL:AF466773 EMBL:AF466774 EMBL:…	1e-14
Ljwgs_058927.1	1.3.9.19	E3.1.1.3 triacylglycerol lipase [EC:3.1.1.3] [COG:COG1075] [GO:0004806]										GO_ID:45684	TAIR|gene:2081719 SPTR:Q940L4 symbol:AT3G62590.1 [GO:0008372 "cellular component unknown" evidence=ND] [GO:0004806 "triacylglycerol lipase activity" evidence=ISS] [GO:0006629 "lipid metabolism" evidence=ISS] InterPro:IPR002921 InterPro:IPR008262 Pfam:PF01764 PROSITE:PS00120 EMBL:AY054280 EMBL:BT002305 SPTR:Q940L4	1e-83
Ljwgs_059324.1	99.1.4.4728	GO_ID:31371										GO_ID:31371	TAIR|gene:2114814 SPTR:Q9CAV7 symbol:AT3G04930.1 [GO:0030528 "transcription regulator activity" evidence=TAS] [GO:0005554 "molecular function unknown" evidence=ISS] Pfam:PF04504 InterPro:IPR007592 EMBL:AC009465 SPTR:Q9CAV7	7e-32
Ljwgs_059955.1.1	99.1.3.1.119	EC 3.1.1.-							EST_HEVBR	Allergen;Directproteinsequencing;Glycoprotein;Hydrolase;Plantdefense;Signal,Esterase precursor (EC 3.1.1.-) (Early nodule-specific protein homolog) (Latex allergen Hev b 13).	1e-18	GO_ID:30560	TAIR|gene:2079285 SPTR:Q9LIN2 symbol:AT3G26430.1 [GO:0016789 "carboxylic ester hydrolase activity" evidence=ISS] INTERPRO:IPR001087 Pfam:PF00657 EMBL:AP001298 EMBL:AY062535 EMBL:AY093315 SPTR:Q9LIN2	2e-12
Ljwgs_059955.1.1	99.1.4.891	GO_ID:30560							EST_HEVBR	Allergen;Directproteinsequencing;Glycoprotein;Hydrolase;Plantdefense;Signal,Esterase precursor (EC 3.1.1.-) (Early nodule-specific protein homolog) (Latex allergen Hev b 13).	1e-18	GO_ID:30560	TAIR|gene:2079285 SPTR:Q9LIN2 symbol:AT3G26430.1 [GO:0016789 "carboxylic ester hydrolase activity" evidence=ISS] INTERPRO:IPR001087 Pfam:PF00657 EMBL:AP001298 EMBL:AY062535 EMBL:AY093315 SPTR:Q9LIN2	2e-12
Ljwgs_060093.1	99.1.4.705	GO_ID:48723										GO_ID:48723	TAIR|gene:2098149 SPTR:Q9M1P0 symbol:AT3G44640.1 [GO:0004803 "transposase activity" evidence=ISS] InterPro:IPR002559 Pfam:PF01609 EMBL:AL138652 PIR:T47439 SPTR:Q9M1P0	3e-38
Ljwgs_060587.1	99.1.4.8072	GO_ID:1939										GO_ID:1939	TAIR|gene:2050996 SPTR:O22792 symbol:AT2G33420.1 [GO:0005554 "molecular function unknown" evidence=ND] [GO:0000004 "biological process unknown" evidence=ND] [GO:0008372 "cellular component unknown" evidence=ND] InterPro:IPR008528 Pfam:PF05664 EMBL:AC002332 PIR:C84745 SPTR:O22792	3e-89
Ljwgs_060594.1	99.1.4.1026	GO_ID:39058										GO_ID:39058	TAIR|gene:2095546 SPTR:Q8GXC9 symbol:AT3G28630.1 [GO:0000004 "biological process unknown" evidence=ND] [GO:0005554 "molecular function unknown" evidence=ND] InterPro:IPR007679 Pfam:PF04601 EMBL:AK118301 EMBL:BT005537 SPTR:Q8GXC9	3e-53
Ljwgs_061127.1	99.1.4.1029	GO_ID:39393							GDI1_SCHPO	Completeproteome;GTPaseactivation;Proteintransport;Transport,Probable secretory pathway GDP dissociation inhibitor 1.	8e-09	GO_ID:39393	TAIR|gene:2144740 SPTR:Q9LXC0 symbol:AT5G09550.1 [GO:0008372 "cellular component unknown" evidence=ND] [GO:0005093 "Rab GDP-dissociation inhibitor activity" evidence=ISS] [GO:0015031 "protein transport" evidence=ISS] InterPro:IPR002005 InterPro:IPR000806 Pfam:PF00996 PRINTS:PR00891 HSSP:P21856 PRINTS:PR00892 EMBL:AL353994 PIR:T49943 SPTR:Q9LXC0	9e-11
Ljwgs_061127.1	99.1.3.2.3965	GDI1_SCHPO							GDI1_SCHPO	Completeproteome;GTPaseactivation;Proteintransport;Transport,Probable secretory pathway GDP dissociation inhibitor 1.	8e-09	GO_ID:39393	TAIR|gene:2144740 SPTR:Q9LXC0 symbol:AT5G09550.1 [GO:0008372 "cellular component unknown" evidence=ND] [GO:0005093 "Rab GDP-dissociation inhibitor activity" evidence=ISS] [GO:0015031 "protein transport" evidence=ISS] InterPro:IPR002005 InterPro:IPR000806 Pfam:PF00996 PRINTS:PR00891 HSSP:P21856 PRINTS:PR00892 EMBL:AL353994 PIR:T49943 SPTR:Q9LXC0	9e-11
Ljwgs_062795.1	99.2	Unclassified without homolog
Ljwgs_064008.1	2.4.3.152	K07497 putative transposase [COG:COG2801]	sce:YGR109W-B	TyB Gag-Pol protein; proteolytically processed to make the Gag, RT, PR, and IN proteins that are required for retrotransposition [KO:K07497]	3e-62				POL2_DROME	Aspartylprotease;Endonuclease;Hydrolase;Nuclease;Nucleotidyltransferase;Polyprotein;Protease;RNA-directedDNApolymerase;Transferase;Transposableelement,Retrovirus-related Pol polyprotein from transposon 297 [Contains: Protease (EC 3.4.23.-); Reverse transcriptase (EC 2.7.7.49); Endonuclease].	3e-58	GO_ID:39222	TAIR|gene:3700592 SPTR:Q9LHM4 symbol:AT3G11970.1 [GO:0003964 "RNA-directed DNA polymerase activity" evidence=ISS] InterPro:IPR000953 Pfam:PF00385 InterPro:IPR001584 InterPro:IPR000477 InterPro:IPR001969 InterPro:IPR005162 Pfam:PF00665 Pfam:PF00078 GO:GO:0005634 GO:GO:0000785 SMART:SM00298 PROSITE:PS50013 PROSITE:PS00141 Pfam:PF03732 EMBL:AP002040 EMBL:AC069473 SPTR:Q9LHM4	3e-92
Ljwgs_064008.1	2.4.3.9	E2.7.7.49 RNA-directed DNA polymerase [EC:2.7.7.49] [COG:COG3344] [GO:0003721 0003964]	sce:YGR109W-B	TyB Gag-Pol protein; proteolytically processed to make the Gag, RT, PR, and IN proteins that are required for retrotransposition [KO:K07497]	3e-62				POL2_DROME	Aspartylprotease;Endonuclease;Hydrolase;Nuclease;Nucleotidyltransferase;Polyprotein;Protease;RNA-directedDNApolymerase;Transferase;Transposableelement,Retrovirus-related Pol polyprotein from transposon 297 [Contains: Protease (EC 3.4.23.-); Reverse transcriptase (EC 2.7.7.49); Endonuclease].	3e-58	GO_ID:39222	TAIR|gene:3700592 SPTR:Q9LHM4 symbol:AT3G11970.1 [GO:0003964 "RNA-directed DNA polymerase activity" evidence=ISS] InterPro:IPR000953 Pfam:PF00385 InterPro:IPR001584 InterPro:IPR000477 InterPro:IPR001969 InterPro:IPR005162 Pfam:PF00665 Pfam:PF00078 GO:GO:0005634 GO:GO:0000785 SMART:SM00298 PROSITE:PS50013 PROSITE:PS00141 Pfam:PF03732 EMBL:AP002040 EMBL:AC069473 SPTR:Q9LHM4	3e-92
Ljwgs_064069.1	99.1.4.6644	GO_ID:9114										GO_ID:9114	TAIR|gene:2138155 SPTR:Q9T0A9 symbol:AT4G23950.1 [GO:0005554 "molecular function unknown" evidence=ND] [GO:0000004 "biological process unknown" evidence=ND] [GO:0008372 "cellular component unknown" evidence=ND] EMBL:AL161560 EMBL:AL078468 PIR:T08914 SPTR:Q9T0A9	7e-18
Ljwgs_064374.1	99.2	Unclassified without homolog
Ljwgs_067841.1	99.1.4.1585	GO_ID:13175										GO_ID:13175	TAIR|gene:3690759 SPTR:Q9S7J9 symbol:AT1G70790.1 [GO:0005554 "molecular function unknown" evidence=ND] [GO:0000004 "biological process unknown" evidence=ND] [GO:0008372 "cellular component unknown" evidence=ND] InterPro:IPR000008 Pfam:PF00168 SMART:SM00239 PROSITE:PS50004 PRINTS:PR00360 HSSP:P04410 EMBL:AC011663 EMBL:AC008148 EMBL:AY085364 PIR:E96732 SPTR:Q9S7J9	1e-32
Ljwgs_068917.1	99.1.4.5775	GO_ID:9253										GO_ID:9253	TAIR|gene:2090638 SPTR:Q8RWC3 symbol:AT3G19340.1 [GO:0005554 "molecular function unknown" evidence=ND] [GO:0000004 "biological process unknown" evidence=ND] [GO:0008372 "cellular component unknown" evidence=ND] Interpro:IPR001991 GO:GO:0016020 PRINTS:PR00173 EMBL:AY093193 SPTR:Q8RWC3	5e-19
Ljwgs_068935.1	1.10.7.9	E1.14.13.21 flavonoid 3-monooxygenase [EC:1.14.13.21] [GO:0016711]	ath:At5g07990	F13G24.190; cytochrome P450 75A5 / flavonoid 3-monooxygenase / flavonoid 3-hydroxylase (F3H) (F35H) (TT7) [EC:1.14.13.21] [KO:K05280]	2e-23				C82A1_PEA	Heme;Iron;Membrane;Metal-binding;Monooxygenase;Oxidoreductase,Cytochrome P450 82A1 (EC 1.14.-.-) (CYPLXXXII) (Fragment).	9e-52	GO_ID:50841	TAIR|gene:3438537 SPTR:O49394 symbol:AT4G31970.1 [GO:0019825 "oxygen binding" evidence=ISS] InterPro:IPR001128 Pfam:PF00067 InterPro:IPR002403 InterPro:IPR002401 PRINTS:PR00463 PRINTS:PR00385 PROSITE:PS00086 PRINTS:PR00465 EMBL:AL161580 EMBL:AL021636 PIR:T04648 SPTR:O49394	8e-54
Ljwgs_069162.1	3.1.3.61	TC.MATE multidrug resistance protein, MATE family [COG:COG0534] [TC:2.A.66.1]				YDR338c	COG0534	7e-13	TT12_ARATH	Flavonoidbiosynthesis;Membrane;Repeat;Transmembrane;Transport;Vacuole,TRANSPARENT TESTA 12 protein.	2e-38	GO_ID:55341	TAIR|gene:2015367 SPTR:Q9SX83 symbol:AT1G47530.1 [GO:0005215 "transporter activity" evidence=ISS] [GO:0009835 "ripening" evidence=ISS] [GO:0015297 "antiporter activity" evidence=ISS] [GO:0016020 "membrane" evidence=ISS] InterPro:IPR002528 Pfam:PF01554 GO:GO:0016020 TIGRFAMs:TIGR00797 EMBL:AC007519 PIR:F96515 SPTR:Q9SX83	1e-47
Ljwgs_070096.1	2.4.3.152	K07497 putative transposase [COG:COG2801]	spo:SPAC9.04	retrotransposable element tf2 155 kd protein [KO:K07497]	3e-10	VNG0255C	COG0328	4e-15	RT23_SCHPO	Completeproteome;Transposableelement,Retrotransposable element Tf2 155 kDa protein type 3.	2e-10	GO_ID:20071	TAIR|gene:2034417 SPTR:Q9LMV1 symbol:AT1G20390.1 [GO:0003677 "DNA binding" evidence=ISS] [GO:0006310 "DNA recombination" evidence=ISS] InterPro:IPR002156 InterPro:IPR001584 InterPro:IPR000477 InterPro:IPR005162 Pfam:PF00665 Pfam:PF00075 Pfam:PF00078 PROSITE:PS50879 Pfam:PF03732 EMBL:AC027665 PIR:H86337 SPTR:Q9LMV1	2e-50
Ljwgs_070096.1	2.4.3.33.1	E3.1.26.4A, rnhA ribonuclease HI [COG:COG0328]	spo:SPAC9.04	retrotransposable element tf2 155 kd protein [KO:K07497]	3e-10	VNG0255C	COG0328	4e-15	RT23_SCHPO	Completeproteome;Transposableelement,Retrotransposable element Tf2 155 kDa protein type 3.	2e-10	GO_ID:20071	TAIR|gene:2034417 SPTR:Q9LMV1 symbol:AT1G20390.1 [GO:0003677 "DNA binding" evidence=ISS] [GO:0006310 "DNA recombination" evidence=ISS] InterPro:IPR002156 InterPro:IPR001584 InterPro:IPR000477 InterPro:IPR005162 Pfam:PF00665 Pfam:PF00075 Pfam:PF00078 PROSITE:PS50879 Pfam:PF03732 EMBL:AC027665 PIR:H86337 SPTR:Q9LMV1	2e-50
Ljwgs_070148.1	1.10.7.7	E1.14.11.23, FLS flavonol synthase [EC:1.14.11.23] [GO:0045431]	ath:At5g08640	MAH20.20; flavonol synthase 1 (FLS1) [EC:1.14.11.23] [KO:K05278]	3e-32	PA4191	COG3491	2e-09	FLS_MALDO	Dioxygenase;Flavonoidbiosynthesis;Iron;Metal-binding;Oxidoreductase;VitaminC,Flavonol synthase/flavanone 3-hydroxylase (EC 1.14.11.23) (EC 1.14.11.9) (FLS).	7e-46	GO_ID:18053	TAIR|gene:2160588 SPTR:Q9FFQ5 symbol:AT5G63590.1 [GO:0008372 "cellular component unknown" evidence=ND] [GO:0045431 "flavonol synthase activity" evidence=ISS] [GO:0009813 "flavonoid biosynthesis" evidence=ISS] Pfam:PF03171 InterPro:IPR005123 HSSP:Q96323 EMBL:AB005234 EMBL:BT003134 SPTR:Q9FFQ5	1e-26
Ljwgs_070371.2	99.1.4.5395	GO_ID:33488										GO_ID:33488	TAIR|gene:2028557 SPTR:Q9FVQ0 symbol:AT1G48910.1 [GO:0008372 "cellular component unknown" evidence=ND] [GO:0004497 "monooxygenase activity" evidence=ISS] Pfam:PF00070 InterPro:IPR001327 InterPro:IPR001100 InterPro:IPR000960 InterPro:IPR002938 InterPro:IPR000103 Pfam:PF01494 PRINTS:PR00368 PRINTS:PR00411 PRINTS:PR00469 PRINTS:PR00370 EMBL:AC084414 PIR:H96526 SPTR:Q9FVQ0	2e-17
Ljwgs_070377.1	3.1.1.22	ABC-2.P ABC-2 type transport system permease protein [COG:COG0842 COG1277 COG1668 COG1682 COG3524 COG3559]				YCR011c_3	COG0842	5e-12	ADP1_YEAST	ATP-binding;Completeproteome;Endoplasmicreticulum;Glycoprotein;Membrane;Nucleotide-binding;Signal;Transmembrane;Transport,Probable ATP-dependent permease precursor.	1e-11	GO_ID:54972	TAIR|gene:2030897 SPTR:Q8RXN0 symbol:AT1G17840.1 [GO:0042626 "ATPase activity, coupled to transmembrane movement of substances" evidence=ISS] InterPro:IPR003593 InterPro:IPR003439 Pfam:PF00005 InterPro:IPR000412 Pfam:PF01061 Prosite:PS00211 SMART:SM00382 ProDom:PD000006 PROSITE:PS50893 EMBL:AY080792 EMBL:AY150457 SPTR:Q8RXN0	1e-37
Ljwgs_070607.1	1.1.10.7	E5.1.3.2, galE UDP-glucose 4-epimerase [EC:5.1.3.2] [COG:COG1087] [GO:0003978]	bur:Bcep18194_A5163	NAD-dependent epimerase/dehydratase [EC:5.1.3.2] [KO:K01784]	1e-09	yfbG_2	COG0451	7e-12	ARNA_ERWCT	Antibioticresistance;Completeproteome;LipidAbiosynthesis;Lipidsynthesis;Lipopolysaccharidebiosynthesis;Lyase;Methyltransferase;Multifunctionalenzyme;NAD;Transferase,Bifunctional polymyxin resistance arnA protein [Includes: UDP- glucuronic acid decarboxylase (EC 4.1.1.-) (UDP-GlcUA decarboxylase) (ArnAFT); UDP-4-amino-4-deoxy-L-arabinose formyltransferase (EC 2.1.2.-) (UDP-L-Ara4N formyltransferas…	2e-11
Ljwgs_070607.1	1.1.6.3	E5.1.3.2, galE UDP-glucose 4-epimerase [EC:5.1.3.2] [COG:COG1087] [GO:0003978]	bur:Bcep18194_A5163	NAD-dependent epimerase/dehydratase [EC:5.1.3.2] [KO:K01784]	1e-09	yfbG_2	COG0451	7e-12	ARNA_ERWCT	Antibioticresistance;Completeproteome;LipidAbiosynthesis;Lipidsynthesis;Lipopolysaccharidebiosynthesis;Lyase;Methyltransferase;Multifunctionalenzyme;NAD;Transferase,Bifunctional polymyxin resistance arnA protein [Includes: UDP- glucuronic acid decarboxylase (EC 4.1.1.-) (UDP-GlcUA decarboxylase) (ArnAFT); UDP-4-amino-4-deoxy-L-arabinose formyltransferase (EC 2.1.2.-) (UDP-L-Ara4N formyltransferas…	2e-11
Ljwgs_070607.1	1.1.5.8	E1.1.1.271, fcl GDP-L-fucose synthase [EC:1.1.1.271] [COG:COG0451]	bur:Bcep18194_A5163	NAD-dependent epimerase/dehydratase [EC:5.1.3.2] [KO:K01784]	1e-09	yfbG_2	COG0451	7e-12	ARNA_ERWCT	Antibioticresistance;Completeproteome;LipidAbiosynthesis;Lipidsynthesis;Lipopolysaccharidebiosynthesis;Lyase;Methyltransferase;Multifunctionalenzyme;NAD;Transferase,Bifunctional polymyxin resistance arnA protein [Includes: UDP- glucuronic acid decarboxylase (EC 4.1.1.-) (UDP-GlcUA decarboxylase) (ArnAFT); UDP-4-amino-4-deoxy-L-arabinose formyltransferase (EC 2.1.2.-) (UDP-L-Ara4N formyltransferas…	2e-11
Ljwgs_070607.1	1.1.8.55	E4.2.1.45, rfbG CDP-glucose 4,6-dehydratase [EC:4.2.1.45] [COG:COG0451]	bur:Bcep18194_A5163	NAD-dependent epimerase/dehydratase [EC:5.1.3.2] [KO:K01784]	1e-09	yfbG_2	COG0451	7e-12	ARNA_ERWCT	Antibioticresistance;Completeproteome;LipidAbiosynthesis;Lipidsynthesis;Lipopolysaccharidebiosynthesis;Lyase;Methyltransferase;Multifunctionalenzyme;NAD;Transferase,Bifunctional polymyxin resistance arnA protein [Includes: UDP- glucuronic acid decarboxylase (EC 4.1.1.-) (UDP-GlcUA decarboxylase) (ArnAFT); UDP-4-amino-4-deoxy-L-arabinose formyltransferase (EC 2.1.2.-) (UDP-L-Ara4N formyltransferas…	2e-11
Ljwgs_070607.1	1.3.9.25	E3.13.1.1, sqd1, sqdb UDP-sulfoquinovose synthase [EC:3.13.1.1] [COG:COG0451] [GO:0046507]	bur:Bcep18194_A5163	NAD-dependent epimerase/dehydratase [EC:5.1.3.2] [KO:K01784]	1e-09	yfbG_2	COG0451	7e-12	ARNA_ERWCT	Antibioticresistance;Completeproteome;LipidAbiosynthesis;Lipidsynthesis;Lipopolysaccharidebiosynthesis;Lyase;Methyltransferase;Multifunctionalenzyme;NAD;Transferase,Bifunctional polymyxin resistance arnA protein [Includes: UDP- glucuronic acid decarboxylase (EC 4.1.1.-) (UDP-GlcUA decarboxylase) (ArnAFT); UDP-4-amino-4-deoxy-L-arabinose formyltransferase (EC 2.1.2.-) (UDP-L-Ara4N formyltransferas…	2e-11
Ljwgs_070607.1	1.1.10.16	E5.1.3.12, lpsL UDP-glucuronic acid epimerase [EC:5.1.3.12] [COG:COG0451]	bur:Bcep18194_A5163	NAD-dependent epimerase/dehydratase [EC:5.1.3.2] [KO:K01784]	1e-09	yfbG_2	COG0451	7e-12	ARNA_ERWCT	Antibioticresistance;Completeproteome;LipidAbiosynthesis;Lipidsynthesis;Lipopolysaccharidebiosynthesis;Lyase;Methyltransferase;Multifunctionalenzyme;NAD;Transferase,Bifunctional polymyxin resistance arnA protein [Includes: UDP- glucuronic acid decarboxylase (EC 4.1.1.-) (UDP-GlcUA decarboxylase) (ArnAFT); UDP-4-amino-4-deoxy-L-arabinose formyltransferase (EC 2.1.2.-) (UDP-L-Ara4N formyltransferas…	2e-11
Ljwgs_070607.1	1.7.8.16	RFAD ADP-L-glycero-D-manno-heptose 6-epimerase [EC:5.1.3.20] [COG:COG0451] [GO:0008712]	bur:Bcep18194_A5163	NAD-dependent epimerase/dehydratase [EC:5.1.3.2] [KO:K01784]	1e-09	yfbG_2	COG0451	7e-12	ARNA_ERWCT	Antibioticresistance;Completeproteome;LipidAbiosynthesis;Lipidsynthesis;Lipopolysaccharidebiosynthesis;Lyase;Methyltransferase;Multifunctionalenzyme;NAD;Transferase,Bifunctional polymyxin resistance arnA protein [Includes: UDP- glucuronic acid decarboxylase (EC 4.1.1.-) (UDP-GlcUA decarboxylase) (ArnAFT); UDP-4-amino-4-deoxy-L-arabinose formyltransferase (EC 2.1.2.-) (UDP-L-Ara4N formyltransferas…	2e-11
Ljwgs_070607.1	1.10.7.4	E1.1.1.219 dihydroflavonol-4-reductase [EC:1.1.1.219] [COG:COG0451] [GO:0045552]	bur:Bcep18194_A5163	NAD-dependent epimerase/dehydratase [EC:5.1.3.2] [KO:K01784]	1e-09	yfbG_2	COG0451	7e-12	ARNA_ERWCT	Antibioticresistance;Completeproteome;LipidAbiosynthesis;Lipidsynthesis;Lipopolysaccharidebiosynthesis;Lyase;Methyltransferase;Multifunctionalenzyme;NAD;Transferase,Bifunctional polymyxin resistance arnA protein [Includes: UDP- glucuronic acid decarboxylase (EC 4.1.1.-) (UDP-GlcUA decarboxylase) (ArnAFT); UDP-4-amino-4-deoxy-L-arabinose formyltransferase (EC 2.1.2.-) (UDP-L-Ara4N formyltransferas…	2e-11
Ljwgs_072038.1	99.1.4.4947	GO_ID:47290										GO_ID:47290	TAIR|gene:2083905 SPTR:Q9LX60 symbol:AT3G42100.1 [GO:0000004 "biological process unknown" evidence=ND] InterPro:IPR000637 Pfam:PF02178 GO:GO:0005634 SMART:SM00384 InterPro:IPR010285 Pfam:PF05970 EMBL:AL356013 PIR:T48965 SPTR:Q9LX60	5e-16
Ljwgs_073603.1	99.1.4.8479	GO_ID:916										GO_ID:916	TAIR|gene:2030620 SPTR:Q9LM46 symbol:AT1G22130.1 [GO:0003700 "transcription factor activity" evidence=ISS] [GO:0003677 "DNA binding" evidence=ISS] InterPro:IPR002100 Pfam:PF00319 GO:GO:0005634 GO:GO:0006350 PRINTS:PR00404 PROSITE:PS00350 PROSITE:PS50066 HSSP:Q02078 SMART:SM00432 EMBL:AC069252 PIR:A86354 SPTR:Q9LM46	4e-31
Ljwgs_074061.1	2.3.1.55	E3.4.21.62, aprE subtilisin [EC:3.4.21.62] [COG:COG1404] [GO:0004291]				BH0831	COG1404	3e-09	CUCM1_CUCME	Allergen;Autocatalyticcleavage;Directproteinsequencing;Glycoprotein;Hydrolase;Protease;Serineprotease;Signal;Zymogen,Cucumisin precursor (EC 3.4.21.25) (Allergen Cuc m 1).	2e-37	GO_ID:28705	TAIR|gene:3436652 SPTR:Q9ZSP5 symbol:AT2G04160.1 [GO:0004289 "subtilase activity" evidence=ISS] [GO:0006508 "proteolysis" evidence=ISS] InterPro:IPR000209 InterPro:IPR010259 InterPro:IPR003137 Pfam:PF02225 Prosite:PS00138 Pfam:PF00082 PRINTS:PR00723 Pfam:PF05922 HSSP:Q45670 EMBL:AF098632 MEROPS:S08.119 SPTR:Q9ZSP5	2e-53
Ljwgs_074061.1	2.3.1.54	E3.4.21.48 cerevisin [EC:3.4.21.48] [COG:COG1404] [GO:0004262]				BH0831	COG1404	3e-09	CUCM1_CUCME	Allergen;Autocatalyticcleavage;Directproteinsequencing;Glycoprotein;Hydrolase;Protease;Serineprotease;Signal;Zymogen,Cucumisin precursor (EC 3.4.21.25) (Allergen Cuc m 1).	2e-37	GO_ID:28705	TAIR|gene:3436652 SPTR:Q9ZSP5 symbol:AT2G04160.1 [GO:0004289 "subtilase activity" evidence=ISS] [GO:0006508 "proteolysis" evidence=ISS] InterPro:IPR000209 InterPro:IPR010259 InterPro:IPR003137 Pfam:PF02225 Prosite:PS00138 Pfam:PF00082 PRINTS:PR00723 Pfam:PF05922 HSSP:Q45670 EMBL:AF098632 MEROPS:S08.119 SPTR:Q9ZSP5	2e-53
Ljwgs_074069.1	99.1.4.6518	GO_ID:20593										GO_ID:20593	TAIR|gene:3443378 SPTR:Q38967 symbol:AT5G09220.1 [GO:0015359 "amino acid permease activity" evidence=ISS] [GO:0006865 "amino acid transport" evidence=ISS] [GO:0016020 "membrane" evidence=ISS] InterPro:IPR002422 GO:GO:0006810 GO:GO:0016020 Pfam:PF01490 EMBL:X71787 EMBL:AY090341 EMBL:AL391712 PIR:S52421 SPTR:Q38967	4e-47
Ljwgs_075986.1	1.2.10.1	E3.6.3.6 H+-transporting ATPase [EC:3.6.3.6] [COG:COG0474] [GO:0008553] [TC:3.A.3.3]	ath:At1g80660	F23A5.1; ATPase 9, plasma membrane-type, putative / proton pump 9, putative / proton-exporting ATPase, putative [EC:3.6.3.6] [KO:K01535]	3e-39				PMA4_NICPL	ATP-binding;Hydrogeniontransport;Hydrolase;Iontransport;Magnesium;Membrane;Metal-binding;Multigenefamily;Nucleotide-binding;Phosphorylation;Transmembrane;Transport,Plasma membrane ATPase 4 (EC 3.6.3.6) (Proton pump 4).	2e-41	GO_ID:12220	TAIR|gene:2025726 SPTR:Q42556 symbol:AT1G80660.1 [GO:0008553 "hydrogen-exporting ATPase activity, phosphorylative mechanism" evidence=ISS] InterPro:IPR005834 InterPro:IPR004014 InterPro:IPR000695 InterPro:IPR001757 InterPro:IPR008250 InterPro:IPR006534 Pfam:PF00702 Pfam:PF00122 Pfam:PF00690 Prosite:PS00154 PRINTS:PR00119 TIGRFAMs:TIGR01494 PRINTS:PR00120 HSSP:P07038 TIGRFAMs:TIGR01647 EMBL:AC0188…	7e-40
Ljwgs_075986.1	1.2.1.11	E3.6.3.6 H+-transporting ATPase [EC:3.6.3.6] [COG:COG0474] [GO:0008553] [TC:3.A.3.3]	ath:At1g80660	F23A5.1; ATPase 9, plasma membrane-type, putative / proton pump 9, putative / proton-exporting ATPase, putative [EC:3.6.3.6] [KO:K01535]	3e-39				PMA4_NICPL	ATP-binding;Hydrogeniontransport;Hydrolase;Iontransport;Magnesium;Membrane;Metal-binding;Multigenefamily;Nucleotide-binding;Phosphorylation;Transmembrane;Transport,Plasma membrane ATPase 4 (EC 3.6.3.6) (Proton pump 4).	2e-41	GO_ID:12220	TAIR|gene:2025726 SPTR:Q42556 symbol:AT1G80660.1 [GO:0008553 "hydrogen-exporting ATPase activity, phosphorylative mechanism" evidence=ISS] InterPro:IPR005834 InterPro:IPR004014 InterPro:IPR000695 InterPro:IPR001757 InterPro:IPR008250 InterPro:IPR006534 Pfam:PF00702 Pfam:PF00122 Pfam:PF00690 Prosite:PS00154 PRINTS:PR00119 TIGRFAMs:TIGR01494 PRINTS:PR00120 HSSP:P07038 TIGRFAMs:TIGR01647 EMBL:AC0188…	7e-40
Ljwgs_076364.1	1.2.6.9	E1.11.1.7 peroxidase [EC:1.11.1.7] [GO:0004601]	ath:At3g17070	K14A17.3; peroxidase, putative [EC:1.11.1.7] [KO:K00430]	4e-52				PER29_ARATH	Calcium;Glycoprotein;Heme;Hydrogenperoxide;Iron;Metal-binding;Multigenefamily;Oxidoreductase;Peroxidase;Signal,Peroxidase 29 precursor (EC 1.11.1.7) (Atperox P29) (ATP40).	2e-52	GO_ID:49749	TAIR|gene:2207209 SPTR:O23044 symbol:AT1G05260.1 [GO:0004601 "peroxidase activity" evidence=ISS] InterPro:IPR002016 InterPro:IPR000823 Pfam:PF00141 InterPro:IPR010255 PROSITE:PS00435 PROSITE:PS00436 PRINTS:PR00458 PROSITE:PS50873 EMBL:AC000098 PRINTS:PR00461 EMBL:U97684 EMBL:BT004817 EMBL:AY084678 PIR:B86187 HSSP:O22443 GeneFarm:1833 SPTR:O23044	2e-36
Ljwgs_076364.1	1.3.11.18	E1.11.1.7 peroxidase [EC:1.11.1.7] [GO:0004601]	ath:At3g17070	K14A17.3; peroxidase, putative [EC:1.11.1.7] [KO:K00430]	4e-52				PER29_ARATH	Calcium;Glycoprotein;Heme;Hydrogenperoxide;Iron;Metal-binding;Multigenefamily;Oxidoreductase;Peroxidase;Signal,Peroxidase 29 precursor (EC 1.11.1.7) (Atperox P29) (ATP40).	2e-52	GO_ID:49749	TAIR|gene:2207209 SPTR:O23044 symbol:AT1G05260.1 [GO:0004601 "peroxidase activity" evidence=ISS] InterPro:IPR002016 InterPro:IPR000823 Pfam:PF00141 InterPro:IPR010255 PROSITE:PS00435 PROSITE:PS00436 PRINTS:PR00458 PROSITE:PS50873 EMBL:AC000098 PRINTS:PR00461 EMBL:U97684 EMBL:BT004817 EMBL:AY084678 PIR:B86187 HSSP:O22443 GeneFarm:1833 SPTR:O23044	2e-36
Ljwgs_076364.1	1.5.13.21	E1.11.1.7 peroxidase [EC:1.11.1.7] [GO:0004601]	ath:At3g17070	K14A17.3; peroxidase, putative [EC:1.11.1.7] [KO:K00430]	4e-52				PER29_ARATH	Calcium;Glycoprotein;Heme;Hydrogenperoxide;Iron;Metal-binding;Multigenefamily;Oxidoreductase;Peroxidase;Signal,Peroxidase 29 precursor (EC 1.11.1.7) (Atperox P29) (ATP40).	2e-52	GO_ID:49749	TAIR|gene:2207209 SPTR:O23044 symbol:AT1G05260.1 [GO:0004601 "peroxidase activity" evidence=ISS] InterPro:IPR002016 InterPro:IPR000823 Pfam:PF00141 InterPro:IPR010255 PROSITE:PS00435 PROSITE:PS00436 PRINTS:PR00458 PROSITE:PS50873 EMBL:AC000098 PRINTS:PR00461 EMBL:U97684 EMBL:BT004817 EMBL:AY084678 PIR:B86187 HSSP:O22443 GeneFarm:1833 SPTR:O23044	2e-36
Ljwgs_076364.1	1.10.6.4	E1.11.1.7 peroxidase [EC:1.11.1.7] [GO:0004601]	ath:At3g17070	K14A17.3; peroxidase, putative [EC:1.11.1.7] [KO:K00430]	4e-52				PER29_ARATH	Calcium;Glycoprotein;Heme;Hydrogenperoxide;Iron;Metal-binding;Multigenefamily;Oxidoreductase;Peroxidase;Signal,Peroxidase 29 precursor (EC 1.11.1.7) (Atperox P29) (ATP40).	2e-52	GO_ID:49749	TAIR|gene:2207209 SPTR:O23044 symbol:AT1G05260.1 [GO:0004601 "peroxidase activity" evidence=ISS] InterPro:IPR002016 InterPro:IPR000823 Pfam:PF00141 InterPro:IPR010255 PROSITE:PS00435 PROSITE:PS00436 PRINTS:PR00458 PROSITE:PS50873 EMBL:AC000098 PRINTS:PR00461 EMBL:U97684 EMBL:BT004817 EMBL:AY084678 PIR:B86187 HSSP:O22443 GeneFarm:1833 SPTR:O23044	2e-36
Ljwgs_077182.1	99.2	Unclassified without homolog
Ljwgs_078699.1	4.2.1.20	MREB rod shape-determining protein MreB [COG:COG1077]	ddi:DDB0220444	act1; actin [KO:K05692]	8e-100	YFL039c	COG1077	4e-93	ACT_GOSHI	ATP-binding;Cytoskeleton;Nucleotide-binding;Structuralprotein,Actin.	6e-107	GO_ID:47299	TAIR|gene:2040655 SPTR:P10671 symbol:AT2G37620.1 [GO:0005200 "structural constituent of cytoskeleton" evidence=ISS] EMBL:AC004684 InterPro:IPR004000 InterPro:IPR004001 Pfam:PF00022 PRINTS:PR00190 PROSITE:PS00406 PROSITE:PS00432 PROSITE:PS01132 HSSP:P02568 EMBL:M20016 EMBL:U39449 EMBL:U39480 EMBL:AL132960 EMBL:AY093784 EMBL:AY074873 EMBL:AY049293 EMBL:BT002257 EMBL:AY086557 PIR:JA0066 PIR:S68112 S…	4e-105
Ljwgs_078699.1	4.3.1.30	ACTB_G actin, beta/gamma, cytoplasmic [GO:0005884]	ddi:DDB0220444	act1; actin [KO:K05692]	8e-100	YFL039c	COG1077	4e-93	ACT_GOSHI	ATP-binding;Cytoskeleton;Nucleotide-binding;Structuralprotein,Actin.	6e-107	GO_ID:47299	TAIR|gene:2040655 SPTR:P10671 symbol:AT2G37620.1 [GO:0005200 "structural constituent of cytoskeleton" evidence=ISS] EMBL:AC004684 InterPro:IPR004000 InterPro:IPR004001 Pfam:PF00022 PRINTS:PR00190 PROSITE:PS00406 PROSITE:PS00432 PROSITE:PS01132 HSSP:P02568 EMBL:M20016 EMBL:U39449 EMBL:U39480 EMBL:AL132960 EMBL:AY093784 EMBL:AY074873 EMBL:AY049293 EMBL:BT002257 EMBL:AY086557 PIR:JA0066 PIR:S68112 S…	4e-105
Ljwgs_078699.1	4.1.3.63	ACTB_G actin, beta/gamma, cytoplasmic [GO:0005884]	ddi:DDB0220444	act1; actin [KO:K05692]	8e-100	YFL039c	COG1077	4e-93	ACT_GOSHI	ATP-binding;Cytoskeleton;Nucleotide-binding;Structuralprotein,Actin.	6e-107	GO_ID:47299	TAIR|gene:2040655 SPTR:P10671 symbol:AT2G37620.1 [GO:0005200 "structural constituent of cytoskeleton" evidence=ISS] EMBL:AC004684 InterPro:IPR004000 InterPro:IPR004001 Pfam:PF00022 PRINTS:PR00190 PROSITE:PS00406 PROSITE:PS00432 PROSITE:PS01132 HSSP:P02568 EMBL:M20016 EMBL:U39449 EMBL:U39480 EMBL:AL132960 EMBL:AY093784 EMBL:AY074873 EMBL:AY049293 EMBL:BT002257 EMBL:AY086557 PIR:JA0066 PIR:S68112 S…	4e-105
Ljwgs_078699.1	4.3.3.26	ACTB_G actin, beta/gamma, cytoplasmic [GO:0005884]	ddi:DDB0220444	act1; actin [KO:K05692]	8e-100	YFL039c	COG1077	4e-93	ACT_GOSHI	ATP-binding;Cytoskeleton;Nucleotide-binding;Structuralprotein,Actin.	6e-107	GO_ID:47299	TAIR|gene:2040655 SPTR:P10671 symbol:AT2G37620.1 [GO:0005200 "structural constituent of cytoskeleton" evidence=ISS] EMBL:AC004684 InterPro:IPR004000 InterPro:IPR004001 Pfam:PF00022 PRINTS:PR00190 PROSITE:PS00406 PROSITE:PS00432 PROSITE:PS01132 HSSP:P02568 EMBL:M20016 EMBL:U39449 EMBL:U39480 EMBL:AL132960 EMBL:AY093784 EMBL:AY074873 EMBL:AY049293 EMBL:BT002257 EMBL:AY086557 PIR:JA0066 PIR:S68112 S…	4e-105
Ljwgs_078699.1	4.3.2.19	ACTB_G actin, beta/gamma, cytoplasmic [GO:0005884]	ddi:DDB0220444	act1; actin [KO:K05692]	8e-100	YFL039c	COG1077	4e-93	ACT_GOSHI	ATP-binding;Cytoskeleton;Nucleotide-binding;Structuralprotein,Actin.	6e-107	GO_ID:47299	TAIR|gene:2040655 SPTR:P10671 symbol:AT2G37620.1 [GO:0005200 "structural constituent of cytoskeleton" evidence=ISS] EMBL:AC004684 InterPro:IPR004000 InterPro:IPR004001 Pfam:PF00022 PRINTS:PR00190 PROSITE:PS00406 PROSITE:PS00432 PROSITE:PS01132 HSSP:P02568 EMBL:M20016 EMBL:U39449 EMBL:U39480 EMBL:AL132960 EMBL:AY093784 EMBL:AY074873 EMBL:AY049293 EMBL:BT002257 EMBL:AY086557 PIR:JA0066 PIR:S68112 S…	4e-105
Ljwgs_080420.1	99.1.4.8569	GO_ID:17897										GO_ID:17897	TAIR|gene:3442004 SPTR:Q9FMU6 symbol:AT5G14040.1 [GO:0005739 "mitochondrion" evidence=IDA] [GO:0005488 "binding" evidence=ISS] [GO:0005743 "mitochondrial inner membrane" evidence=ISS] [GO:0006810 "transport" evidence=ISS] InterPro:IPR001993 Pfam:PF00153 InterPro:IPR002113 GO:GO:0005739 PROSITE:PS50920 PRINTS:PR00927 EMBL:AY058848 EMBL:AY143869 EMBL:AB007650 SPTR:Q9FMU6	2e-17
Ljwgs_082299.1	99.2	Unclassified without homolog
Ljwgs_082957.1	99.1.4.609	GO_ID:17151										GO_ID:17151	TAIR|gene:2064975 SPTR:Q9ZV02 symbol:AT2G39060.1 [GO:0000004 "biological process unknown" evidence=ND] [GO:0016020 "membrane" evidence=ISS] InterPro:IPR004316 GO:GO:0016020 EMBL:AC005770 PIR:F84812 PANTHER:PTHR10791 Pfam:PF03083 SPTR:Q9ZV02	7e-64
Ljwgs_083744.1	99.1.4.514	GO_ID:18875							CBL10_ARATH	Glycoprotein;GPI-anchor;Lipoprotein;Membrane;Signal,COBRA-like protein 10 precursor.	2e-154	GO_ID:18875	TAIR|gene:2085784 SPTR:Q9LJU0 symbol:AT3G20580.1 [GO:0005554 "molecular function unknown" evidence=ND] [GO:0000004 "biological process unknown" evidence=ND] [GO:0031225 "anchored to membrane" evidence=TAS] InterPro:IPR008965 InterPro:IPR006918 Pfam:PF04833 EMBL:AP000410 EMBL:AK118605 EMBL:BT005952 GeneFarm:1631 SPTR:Q9LJU0	6e-155
Ljwgs_083744.1	99.1.3.2.1006	CBL10_ARATH							CBL10_ARATH	Glycoprotein;GPI-anchor;Lipoprotein;Membrane;Signal,COBRA-like protein 10 precursor.	2e-154	GO_ID:18875	TAIR|gene:2085784 SPTR:Q9LJU0 symbol:AT3G20580.1 [GO:0005554 "molecular function unknown" evidence=ND] [GO:0000004 "biological process unknown" evidence=ND] [GO:0031225 "anchored to membrane" evidence=TAS] InterPro:IPR008965 InterPro:IPR006918 Pfam:PF04833 EMBL:AP000410 EMBL:AK118605 EMBL:BT005952 GeneFarm:1631 SPTR:Q9LJU0	6e-155
Ljwgs_084928.1	2.3.1.55	E3.4.21.62, aprE subtilisin [EC:3.4.21.62] [COG:COG1404] [GO:0004291]				BH3763	COG1404	4e-11	SUBL_ARATH	Calcium;Cellwall;Directproteinsequencing;Glycoprotein;Hydrolase;Protease;Serineprotease;Signal;Zymogen,Subtilisin-like protease precursor (EC 3.4.21.-) (Cucumisin-like serine protease).	4e-43	GO_ID:28705	TAIR|gene:3436652 SPTR:Q9ZSP5 symbol:AT2G04160.1 [GO:0004289 "subtilase activity" evidence=ISS] [GO:0006508 "proteolysis" evidence=ISS] InterPro:IPR000209 InterPro:IPR010259 InterPro:IPR003137 Pfam:PF02225 Prosite:PS00138 Pfam:PF00082 PRINTS:PR00723 Pfam:PF05922 HSSP:Q45670 EMBL:AF098632 MEROPS:S08.119 SPTR:Q9ZSP5	1e-46
Ljwgs_084928.1	2.3.1.54	E3.4.21.48 cerevisin [EC:3.4.21.48] [COG:COG1404] [GO:0004262]				BH3763	COG1404	4e-11	SUBL_ARATH	Calcium;Cellwall;Directproteinsequencing;Glycoprotein;Hydrolase;Protease;Serineprotease;Signal;Zymogen,Subtilisin-like protease precursor (EC 3.4.21.-) (Cucumisin-like serine protease).	4e-43	GO_ID:28705	TAIR|gene:3436652 SPTR:Q9ZSP5 symbol:AT2G04160.1 [GO:0004289 "subtilase activity" evidence=ISS] [GO:0006508 "proteolysis" evidence=ISS] InterPro:IPR000209 InterPro:IPR010259 InterPro:IPR003137 Pfam:PF02225 Prosite:PS00138 Pfam:PF00082 PRINTS:PR00723 Pfam:PF05922 HSSP:Q45670 EMBL:AF098632 MEROPS:S08.119 SPTR:Q9ZSP5	1e-46
Ljwgs_085086.1	99.1.3.2.3640	AG_TOBAC							AG_TOBAC	Activator;DNA-binding;Nuclearprotein;Transcription;Transcriptionregulation,Floral homeotic protein AGAMOUS (NAG1).	3e-10
Ljwgs_085274.1	3.3.10.117	BMPR1 bone morphogenetic protein receptor, type I [EC:2.7.1.37]	ath:At5g02290	T1E22.50; protein kinase, putative [EC:2.7.1.37] [KO:K00870]	4e-17				PBS1_ARATH	ATP-binding;Directproteinsequencing;Kinase;Nucleotide-binding;Phosphorylation;Plantdefense;Serine/threonine-proteinkinase;Transferase,Serine/threonine-protein kinase PBS1 (EC 2.7.1.37) (AvrPphB susceptible protein 1).	3e-28	GO_ID:14284	TAIR|gene:3698380 SPTR:Q9SFT7 symbol:AT3G07070.1 [GO:0008372 "cellular component unknown" evidence=ND] [GO:0016301 "kinase activity" evidence=ISS] InterPro:IPR000719 InterPro:IPR008271 Pfam:PF00069 Prosite:PS00108 Prosite:PS00107 ProDom:PD000001 PROSITE:PS50011 EMBL:AC012395 SPTR:Q9SFT7	1e-33
Ljwgs_085274.1	3.2.2.1	Protein kinase [EC:2.7.1.37]	ath:At5g02290	T1E22.50; protein kinase, putative [EC:2.7.1.37] [KO:K00870]	4e-17				PBS1_ARATH	ATP-binding;Directproteinsequencing;Kinase;Nucleotide-binding;Phosphorylation;Plantdefense;Serine/threonine-proteinkinase;Transferase,Serine/threonine-protein kinase PBS1 (EC 2.7.1.37) (AvrPphB susceptible protein 1).	3e-28	GO_ID:14284	TAIR|gene:3698380 SPTR:Q9SFT7 symbol:AT3G07070.1 [GO:0008372 "cellular component unknown" evidence=ND] [GO:0016301 "kinase activity" evidence=ISS] InterPro:IPR000719 InterPro:IPR008271 Pfam:PF00069 Prosite:PS00108 Prosite:PS00107 ProDom:PD000001 PROSITE:PS50011 EMBL:AC012395 SPTR:Q9SFT7	1e-33
Ljwgs_086123.1	99.1.4.2215	GO_ID:46940										GO_ID:46940	TAIR|gene:2030331 SPTR:Q9C7H4 symbol:AT1G72110.1 [GO:0000004 "biological process unknown" evidence=ND] [GO:0008372 "cellular component unknown" evidence=ND] EMBL:AC069273 EMBL:BT003906 EMBL:BT005032 PIR:D96744 InterPro:IPR009721 Pfam:PF06974 SPTR:Q9C7H4	1e-09
Ljwgs_086816.1	99.1.4.5001	GO_ID:18660										GO_ID:18660	TAIR|gene:2017843 SPTR:Q9CA89 symbol:ATROPGEF12 "KINASE PARTNER PROTEIN-LIKE" [GO:0000004 "biological process unknown" evidence=ND] [GO:0008372 "cellular component unknown" evidence=ND] [GO:0005554 "molecular function unknown" evidence=ISS] [GO:0005089 "Rho guanyl-nucleotide exchange factor activity" evidence=ISS] Pfam:PF03759 EMBL:AC011717 PIR:F96829 InterPro:IPR005512 SPTR:Q9CA89	1e-38
Ljwgs_087514.1	99.1.3.2.3575	OPT6_ARATH							OPT6_ARATH	Membrane;Peptidetransport;Proteintransport;Transmembrane;Transport,Oligopeptide transporter 6 (AtOPT6).	9e-79	GO_ID:7945	TAIR|gene:2137726 SPTR:Q9T095 symbol:AT4G27730.1 [GO:0015198 "oligopeptide transporter activity" evidence=ISS] Pfam:PF03169 InterPro:IPR004813 TIGRFAMs:TIGR00728 InterPro:IPR004648 TIGRFAMs:TIGR00727 EMBL:AL161571 EMBL:AL035602 EMBL:AY142525 PIR:T05878 SPTR:Q9T095	4e-79
Ljwgs_087514.1	99.1.4.7983	GO_ID:7945							OPT6_ARATH	Membrane;Peptidetransport;Proteintransport;Transmembrane;Transport,Oligopeptide transporter 6 (AtOPT6).	9e-79	GO_ID:7945	TAIR|gene:2137726 SPTR:Q9T095 symbol:AT4G27730.1 [GO:0015198 "oligopeptide transporter activity" evidence=ISS] Pfam:PF03169 InterPro:IPR004813 TIGRFAMs:TIGR00728 InterPro:IPR004648 TIGRFAMs:TIGR00727 EMBL:AL161571 EMBL:AL035602 EMBL:AY142525 PIR:T05878 SPTR:Q9T095	4e-79
Ljwgs_087807.1	99.2	Unclassified without homolog
Ljwgs_087807.1	99.2	Unclassified without homolog
Ljwgs_088435.1	1.5.7.14.1	E1.2.4.1A, pdhA pyruvate dehydrogenase E1 component, alpha subunit [COG:COG1071]	ath:At5g09300	T5E8.100; branched-chain alpha keto-acid dehydrogenase E1 alpha subunit-related protein [EC:1.2.4.4] [KO:K00166]	7e-56	mll4473	COG1071	1e-17	ODBA_MACFA	Flavoprotein;Metal-binding;Mitochondrion;Oxidoreductase;Phosphorylation;Potassium;Thiaminepyrophosphate;Transitpeptide,2-oxoisovalerate dehydrogenase alpha subunit, mitochondrial precursor (EC 1.2.4.4) (Branched-chain alpha-keto acid dehydrogenase E1 component alpha chain) (BCKDH E1-alpha).	2e-35	GO_ID:35691	TAIR|gene:2027071 SPTR:Q9LPL5 symbol:AT1G21400.1 [GO:0003863 "3-methyl-2-oxobutanoate dehydrogenase (2-methylpropanoyl-transferring) activity" evidence=ISS] [GO:0008152 "metabolism" evidence=ISS] InterPro:IPR001017 Pfam:PF00676 GO:GO:0005739 GO:GO:0008152 HSSP:P12694 EMBL:AC015447 EMBL:AY099615 EMBL:BT000269 PIR:A86347 SPTR:Q9LPL5	3e-55
Ljwgs_088435.1	1.5.6.3.1	E1.2.4.4A, bkdA1 2-oxoisovalerate dehydrogenase alpha subunit [COG:COG1071]	ath:At5g09300	T5E8.100; branched-chain alpha keto-acid dehydrogenase E1 alpha subunit-related protein [EC:1.2.4.4] [KO:K00166]	7e-56	mll4473	COG1071	1e-17	ODBA_MACFA	Flavoprotein;Metal-binding;Mitochondrion;Oxidoreductase;Phosphorylation;Potassium;Thiaminepyrophosphate;Transitpeptide,2-oxoisovalerate dehydrogenase alpha subunit, mitochondrial precursor (EC 1.2.4.4) (Branched-chain alpha-keto acid dehydrogenase E1 component alpha chain) (BCKDH E1-alpha).	2e-35	GO_ID:35691	TAIR|gene:2027071 SPTR:Q9LPL5 symbol:AT1G21400.1 [GO:0003863 "3-methyl-2-oxobutanoate dehydrogenase (2-methylpropanoyl-transferring) activity" evidence=ISS] [GO:0008152 "metabolism" evidence=ISS] InterPro:IPR001017 Pfam:PF00676 GO:GO:0005739 GO:GO:0008152 HSSP:P12694 EMBL:AC015447 EMBL:AY099615 EMBL:BT000269 PIR:A86347 SPTR:Q9LPL5	3e-55
Ljwgs_088435.1	1.1.1.14.1.1	E1.2.4.1A, pdhA pyruvate dehydrogenase E1 component, alpha subunit [COG:COG1071]	ath:At5g09300	T5E8.100; branched-chain alpha keto-acid dehydrogenase E1 alpha subunit-related protein [EC:1.2.4.4] [KO:K00166]	7e-56	mll4473	COG1071	1e-17	ODBA_MACFA	Flavoprotein;Metal-binding;Mitochondrion;Oxidoreductase;Phosphorylation;Potassium;Thiaminepyrophosphate;Transitpeptide,2-oxoisovalerate dehydrogenase alpha subunit, mitochondrial precursor (EC 1.2.4.4) (Branched-chain alpha-keto acid dehydrogenase E1 component alpha chain) (BCKDH E1-alpha).	2e-35	GO_ID:35691	TAIR|gene:2027071 SPTR:Q9LPL5 symbol:AT1G21400.1 [GO:0003863 "3-methyl-2-oxobutanoate dehydrogenase (2-methylpropanoyl-transferring) activity" evidence=ISS] [GO:0008152 "metabolism" evidence=ISS] InterPro:IPR001017 Pfam:PF00676 GO:GO:0005739 GO:GO:0008152 HSSP:P12694 EMBL:AC015447 EMBL:AY099615 EMBL:BT000269 PIR:A86347 SPTR:Q9LPL5	3e-55
Ljwgs_088435.1	1.1.11.3.2	E1.2.4.1A, pdhA pyruvate dehydrogenase E1 component, alpha subunit [COG:COG1071]	ath:At5g09300	T5E8.100; branched-chain alpha keto-acid dehydrogenase E1 alpha subunit-related protein [EC:1.2.4.4] [KO:K00166]	7e-56	mll4473	COG1071	1e-17	ODBA_MACFA	Flavoprotein;Metal-binding;Mitochondrion;Oxidoreductase;Phosphorylation;Potassium;Thiaminepyrophosphate;Transitpeptide,2-oxoisovalerate dehydrogenase alpha subunit, mitochondrial precursor (EC 1.2.4.4) (Branched-chain alpha-keto acid dehydrogenase E1 component alpha chain) (BCKDH E1-alpha).	2e-35	GO_ID:35691	TAIR|gene:2027071 SPTR:Q9LPL5 symbol:AT1G21400.1 [GO:0003863 "3-methyl-2-oxobutanoate dehydrogenase (2-methylpropanoyl-transferring) activity" evidence=ISS] [GO:0008152 "metabolism" evidence=ISS] InterPro:IPR001017 Pfam:PF00676 GO:GO:0005739 GO:GO:0008152 HSSP:P12694 EMBL:AC015447 EMBL:AY099615 EMBL:BT000269 PIR:A86347 SPTR:Q9LPL5	3e-55
Ljwgs_088435.1	1.1.14.40.1	E1.2.4.1A, pdhA pyruvate dehydrogenase E1 component, alpha subunit [COG:COG1071]	ath:At5g09300	T5E8.100; branched-chain alpha keto-acid dehydrogenase E1 alpha subunit-related protein [EC:1.2.4.4] [KO:K00166]	7e-56	mll4473	COG1071	1e-17	ODBA_MACFA	Flavoprotein;Metal-binding;Mitochondrion;Oxidoreductase;Phosphorylation;Potassium;Thiaminepyrophosphate;Transitpeptide,2-oxoisovalerate dehydrogenase alpha subunit, mitochondrial precursor (EC 1.2.4.4) (Branched-chain alpha-keto acid dehydrogenase E1 component alpha chain) (BCKDH E1-alpha).	2e-35	GO_ID:35691	TAIR|gene:2027071 SPTR:Q9LPL5 symbol:AT1G21400.1 [GO:0003863 "3-methyl-2-oxobutanoate dehydrogenase (2-methylpropanoyl-transferring) activity" evidence=ISS] [GO:0008152 "metabolism" evidence=ISS] InterPro:IPR001017 Pfam:PF00676 GO:GO:0005739 GO:GO:0008152 HSSP:P12694 EMBL:AC015447 EMBL:AY099615 EMBL:BT000269 PIR:A86347 SPTR:Q9LPL5	3e-55
Ljwgs_089217.1	3.1.4.10.1	TC.HSP70 heat shock protein 70, Hsp70 family	ath:At3g12580	T2E22.11; heat shock protein 70, putative / HSP70, putative [KO:K03283]	7e-116	YLL024c	COG0443	8e-98	HSP7C_PETHY	ATP-binding;Heatshock;Nucleotide-binding,Heat shock cognate 70 kDa protein.	2e-116	GO_ID:29334	TAIR|gene:2101221 SPTR:Q9LHA8 symbol:HSP70 [GO:0005829 "cytosol" evidence=TAS] [GO:0006457 "protein folding" evidence=TAS] [GO:0009408 "response to heat" evidence=IEP] [GO:0009615 "response to virus" evidence=IEP] Pfam:PF00012 Prosite:PS00297 Prosite:PS00329 Prosite:PS01036 InterPro:IPR001023 HSSP:P19120 PRINTS:PR00301 ProDom:PD000089 EMBL:AC069474 EMBL:AP002055 EMBL:AY054183 EMBL:AY059885 EMBL:A…	1e-116
Ljwgs_089217.1	2.3.1.3.1	TC.HSP70 heat shock protein 70, Hsp70 family	ath:At3g12580	T2E22.11; heat shock protein 70, putative / HSP70, putative [KO:K03283]	7e-116	YLL024c	COG0443	8e-98	HSP7C_PETHY	ATP-binding;Heatshock;Nucleotide-binding,Heat shock cognate 70 kDa protein.	2e-116	GO_ID:29334	TAIR|gene:2101221 SPTR:Q9LHA8 symbol:HSP70 [GO:0005829 "cytosol" evidence=TAS] [GO:0006457 "protein folding" evidence=TAS] [GO:0009408 "response to heat" evidence=IEP] [GO:0009615 "response to virus" evidence=IEP] Pfam:PF00012 Prosite:PS00297 Prosite:PS00329 Prosite:PS01036 InterPro:IPR001023 HSSP:P19120 PRINTS:PR00301 ProDom:PD000089 EMBL:AC069474 EMBL:AP002055 EMBL:AY054183 EMBL:AY059885 EMBL:A…	1e-116
Ljwgs_089217.1	3.2.2.121	TC.HSP70 heat shock protein 70, Hsp70 family [COG:COG0443] [TC:1.A.33]	ath:At3g12580	T2E22.11; heat shock protein 70, putative / HSP70, putative [KO:K03283]	7e-116	YLL024c	COG0443	8e-98	HSP7C_PETHY	ATP-binding;Heatshock;Nucleotide-binding,Heat shock cognate 70 kDa protein.	2e-116	GO_ID:29334	TAIR|gene:2101221 SPTR:Q9LHA8 symbol:HSP70 [GO:0005829 "cytosol" evidence=TAS] [GO:0006457 "protein folding" evidence=TAS] [GO:0009408 "response to heat" evidence=IEP] [GO:0009615 "response to virus" evidence=IEP] Pfam:PF00012 Prosite:PS00297 Prosite:PS00329 Prosite:PS01036 InterPro:IPR001023 HSSP:P19120 PRINTS:PR00301 ProDom:PD000089 EMBL:AC069474 EMBL:AP002055 EMBL:AY054183 EMBL:AY059885 EMBL:A…	1e-116
Ljwgs_091873.1	1.3.6.15	E1.1.1.- [EC:1.1.1.-] [COG:COG0111 COG0677 COG0743 COG1063]	ath:At4g34200	F28A23.40; D-3-phosphoglycerate dehydrogenase, putative / 3-PGDH, putative [EC:1.1.1.95] [KO:K00058]	3e-51	HP0397	COG0111	4e-12	SERA_ARATH	Amino-acidbiosynthesis;Chloroplast;NAD;Oxidoreductase;Plastid;Serinebiosynthesis;Transitpeptide,D-3-phosphoglycerate dehydrogenase, chloroplast precursor (EC 1.1.1.95) (3-PGDH).	7e-57	GO_ID:5820	TAIR|gene:3686063 SPTR:O04130 symbol:AT1G17745.1 [GO:0004617 "phosphoglycerate dehydrogenase activity" evidence=IGI] [GO:0006564 "L-serine biosynthesis" evidence=TAS] [GO:0009507 "chloroplast" evidence=IDA] InterPro:IPR006139 InterPro:IPR002912 InterPro:IPR006236 InterPro:IPR006140 Pfam:PF00389 Pfam:PF02826 Pfam:PF01842 PROSITE:PS00065 PROSITE:PS00670 PROSITE:PS00671 TIGRFAMs:TIGR01327 HSSP:P0832…	3e-57
Ljwgs_091873.1	1.11.9.4	E1.1.1.- [EC:1.1.1.-] [COG:COG0111 COG0677 COG0743 COG1063]	ath:At4g34200	F28A23.40; D-3-phosphoglycerate dehydrogenase, putative / 3-PGDH, putative [EC:1.1.1.95] [KO:K00058]	3e-51	HP0397	COG0111	4e-12	SERA_ARATH	Amino-acidbiosynthesis;Chloroplast;NAD;Oxidoreductase;Plastid;Serinebiosynthesis;Transitpeptide,D-3-phosphoglycerate dehydrogenase, chloroplast precursor (EC 1.1.1.95) (3-PGDH).	7e-57	GO_ID:5820	TAIR|gene:3686063 SPTR:O04130 symbol:AT1G17745.1 [GO:0004617 "phosphoglycerate dehydrogenase activity" evidence=IGI] [GO:0006564 "L-serine biosynthesis" evidence=TAS] [GO:0009507 "chloroplast" evidence=IDA] InterPro:IPR006139 InterPro:IPR002912 InterPro:IPR006236 InterPro:IPR006140 Pfam:PF00389 Pfam:PF02826 Pfam:PF01842 PROSITE:PS00065 PROSITE:PS00670 PROSITE:PS00671 TIGRFAMs:TIGR01327 HSSP:P0832…	3e-57
Ljwgs_091873.1	1.11.19.5	E1.1.1.- [EC:1.1.1.-] [COG:COG0111 COG0677 COG0743 COG1063]	ath:At4g34200	F28A23.40; D-3-phosphoglycerate dehydrogenase, putative / 3-PGDH, putative [EC:1.1.1.95] [KO:K00058]	3e-51	HP0397	COG0111	4e-12	SERA_ARATH	Amino-acidbiosynthesis;Chloroplast;NAD;Oxidoreductase;Plastid;Serinebiosynthesis;Transitpeptide,D-3-phosphoglycerate dehydrogenase, chloroplast precursor (EC 1.1.1.95) (3-PGDH).	7e-57	GO_ID:5820	TAIR|gene:3686063 SPTR:O04130 symbol:AT1G17745.1 [GO:0004617 "phosphoglycerate dehydrogenase activity" evidence=IGI] [GO:0006564 "L-serine biosynthesis" evidence=TAS] [GO:0009507 "chloroplast" evidence=IDA] InterPro:IPR006139 InterPro:IPR002912 InterPro:IPR006236 InterPro:IPR006140 Pfam:PF00389 Pfam:PF02826 Pfam:PF01842 PROSITE:PS00065 PROSITE:PS00670 PROSITE:PS00671 TIGRFAMs:TIGR01327 HSSP:P0832…	3e-57
Ljwgs_091873.1	1.9.3.8	PDXB erythronate-4-phosphate dehydrogenase [EC:1.1.1.-] [COG:COG0111] [GO:0016616]	ath:At4g34200	F28A23.40; D-3-phosphoglycerate dehydrogenase, putative / 3-PGDH, putative [EC:1.1.1.95] [KO:K00058]	3e-51	HP0397	COG0111	4e-12	SERA_ARATH	Amino-acidbiosynthesis;Chloroplast;NAD;Oxidoreductase;Plastid;Serinebiosynthesis;Transitpeptide,D-3-phosphoglycerate dehydrogenase, chloroplast precursor (EC 1.1.1.95) (3-PGDH).	7e-57	GO_ID:5820	TAIR|gene:3686063 SPTR:O04130 symbol:AT1G17745.1 [GO:0004617 "phosphoglycerate dehydrogenase activity" evidence=IGI] [GO:0006564 "L-serine biosynthesis" evidence=TAS] [GO:0009507 "chloroplast" evidence=IDA] InterPro:IPR006139 InterPro:IPR002912 InterPro:IPR006236 InterPro:IPR006140 Pfam:PF00389 Pfam:PF02826 Pfam:PF01842 PROSITE:PS00065 PROSITE:PS00670 PROSITE:PS00671 TIGRFAMs:TIGR01327 HSSP:P0832…	3e-57
Ljwgs_091873.1	1.1.7.7	E1.1.1.- [EC:1.1.1.-] [COG:COG0111 COG0677 COG0743 COG1063]	ath:At4g34200	F28A23.40; D-3-phosphoglycerate dehydrogenase, putative / 3-PGDH, putative [EC:1.1.1.95] [KO:K00058]	3e-51	HP0397	COG0111	4e-12	SERA_ARATH	Amino-acidbiosynthesis;Chloroplast;NAD;Oxidoreductase;Plastid;Serinebiosynthesis;Transitpeptide,D-3-phosphoglycerate dehydrogenase, chloroplast precursor (EC 1.1.1.95) (3-PGDH).	7e-57	GO_ID:5820	TAIR|gene:3686063 SPTR:O04130 symbol:AT1G17745.1 [GO:0004617 "phosphoglycerate dehydrogenase activity" evidence=IGI] [GO:0006564 "L-serine biosynthesis" evidence=TAS] [GO:0009507 "chloroplast" evidence=IDA] InterPro:IPR006139 InterPro:IPR002912 InterPro:IPR006236 InterPro:IPR006140 Pfam:PF00389 Pfam:PF02826 Pfam:PF01842 PROSITE:PS00065 PROSITE:PS00670 PROSITE:PS00671 TIGRFAMs:TIGR01327 HSSP:P0832…	3e-57
Ljwgs_091873.1	1.3.10.48	E1.1.1.- [EC:1.1.1.-] [COG:COG0111 COG0677 COG0743 COG1063]	ath:At4g34200	F28A23.40; D-3-phosphoglycerate dehydrogenase, putative / 3-PGDH, putative [EC:1.1.1.95] [KO:K00058]	3e-51	HP0397	COG0111	4e-12	SERA_ARATH	Amino-acidbiosynthesis;Chloroplast;NAD;Oxidoreductase;Plastid;Serinebiosynthesis;Transitpeptide,D-3-phosphoglycerate dehydrogenase, chloroplast precursor (EC 1.1.1.95) (3-PGDH).	7e-57	GO_ID:5820	TAIR|gene:3686063 SPTR:O04130 symbol:AT1G17745.1 [GO:0004617 "phosphoglycerate dehydrogenase activity" evidence=IGI] [GO:0006564 "L-serine biosynthesis" evidence=TAS] [GO:0009507 "chloroplast" evidence=IDA] InterPro:IPR006139 InterPro:IPR002912 InterPro:IPR006236 InterPro:IPR006140 Pfam:PF00389 Pfam:PF02826 Pfam:PF01842 PROSITE:PS00065 PROSITE:PS00670 PROSITE:PS00671 TIGRFAMs:TIGR01327 HSSP:P0832…	3e-57
Ljwgs_091873.1	1.5.3.21	E1.1.1.- [EC:1.1.1.-] [COG:COG0111 COG0677 COG0743 COG1063]	ath:At4g34200	F28A23.40; D-3-phosphoglycerate dehydrogenase, putative / 3-PGDH, putative [EC:1.1.1.95] [KO:K00058]	3e-51	HP0397	COG0111	4e-12	SERA_ARATH	Amino-acidbiosynthesis;Chloroplast;NAD;Oxidoreductase;Plastid;Serinebiosynthesis;Transitpeptide,D-3-phosphoglycerate dehydrogenase, chloroplast precursor (EC 1.1.1.95) (3-PGDH).	7e-57	GO_ID:5820	TAIR|gene:3686063 SPTR:O04130 symbol:AT1G17745.1 [GO:0004617 "phosphoglycerate dehydrogenase activity" evidence=IGI] [GO:0006564 "L-serine biosynthesis" evidence=TAS] [GO:0009507 "chloroplast" evidence=IDA] InterPro:IPR006139 InterPro:IPR002912 InterPro:IPR006236 InterPro:IPR006140 Pfam:PF00389 Pfam:PF02826 Pfam:PF01842 PROSITE:PS00065 PROSITE:PS00670 PROSITE:PS00671 TIGRFAMs:TIGR01327 HSSP:P0832…	3e-57
Ljwgs_091873.1	1.1.6.30	E1.1.1.- [EC:1.1.1.-] [COG:COG0111 COG0677 COG0743 COG1063]	ath:At4g34200	F28A23.40; D-3-phosphoglycerate dehydrogenase, putative / 3-PGDH, putative [EC:1.1.1.95] [KO:K00058]	3e-51	HP0397	COG0111	4e-12	SERA_ARATH	Amino-acidbiosynthesis;Chloroplast;NAD;Oxidoreductase;Plastid;Serinebiosynthesis;Transitpeptide,D-3-phosphoglycerate dehydrogenase, chloroplast precursor (EC 1.1.1.95) (3-PGDH).	7e-57	GO_ID:5820	TAIR|gene:3686063 SPTR:O04130 symbol:AT1G17745.1 [GO:0004617 "phosphoglycerate dehydrogenase activity" evidence=IGI] [GO:0006564 "L-serine biosynthesis" evidence=TAS] [GO:0009507 "chloroplast" evidence=IDA] InterPro:IPR006139 InterPro:IPR002912 InterPro:IPR006236 InterPro:IPR006140 Pfam:PF00389 Pfam:PF02826 Pfam:PF01842 PROSITE:PS00065 PROSITE:PS00670 PROSITE:PS00671 TIGRFAMs:TIGR01327 HSSP:P0832…	3e-57
Ljwgs_091873.1	1.1.14.11	E1.1.1.- [EC:1.1.1.-] [COG:COG0111 COG0677 COG0743 COG1063]	ath:At4g34200	F28A23.40; D-3-phosphoglycerate dehydrogenase, putative / 3-PGDH, putative [EC:1.1.1.95] [KO:K00058]	3e-51	HP0397	COG0111	4e-12	SERA_ARATH	Amino-acidbiosynthesis;Chloroplast;NAD;Oxidoreductase;Plastid;Serinebiosynthesis;Transitpeptide,D-3-phosphoglycerate dehydrogenase, chloroplast precursor (EC 1.1.1.95) (3-PGDH).	7e-57	GO_ID:5820	TAIR|gene:3686063 SPTR:O04130 symbol:AT1G17745.1 [GO:0004617 "phosphoglycerate dehydrogenase activity" evidence=IGI] [GO:0006564 "L-serine biosynthesis" evidence=TAS] [GO:0009507 "chloroplast" evidence=IDA] InterPro:IPR006139 InterPro:IPR002912 InterPro:IPR006236 InterPro:IPR006140 Pfam:PF00389 Pfam:PF02826 Pfam:PF01842 PROSITE:PS00065 PROSITE:PS00670 PROSITE:PS00671 TIGRFAMs:TIGR01327 HSSP:P0832…	3e-57
Ljwgs_091873.1	1.1.5.28	E1.1.1.- [EC:1.1.1.-] [COG:COG0111 COG0677 COG0743 COG1063]	ath:At4g34200	F28A23.40; D-3-phosphoglycerate dehydrogenase, putative / 3-PGDH, putative [EC:1.1.1.95] [KO:K00058]	3e-51	HP0397	COG0111	4e-12	SERA_ARATH	Amino-acidbiosynthesis;Chloroplast;NAD;Oxidoreductase;Plastid;Serinebiosynthesis;Transitpeptide,D-3-phosphoglycerate dehydrogenase, chloroplast precursor (EC 1.1.1.95) (3-PGDH).	7e-57	GO_ID:5820	TAIR|gene:3686063 SPTR:O04130 symbol:AT1G17745.1 [GO:0004617 "phosphoglycerate dehydrogenase activity" evidence=IGI] [GO:0006564 "L-serine biosynthesis" evidence=TAS] [GO:0009507 "chloroplast" evidence=IDA] InterPro:IPR006139 InterPro:IPR002912 InterPro:IPR006236 InterPro:IPR006140 Pfam:PF00389 Pfam:PF02826 Pfam:PF01842 PROSITE:PS00065 PROSITE:PS00670 PROSITE:PS00671 TIGRFAMs:TIGR01327 HSSP:P0832…	3e-57
Ljwgs_091873.1	1.1.10.10	E1.1.1.- [EC:1.1.1.-] [COG:COG0111 COG0677 COG0743 COG1063]	ath:At4g34200	F28A23.40; D-3-phosphoglycerate dehydrogenase, putative / 3-PGDH, putative [EC:1.1.1.95] [KO:K00058]	3e-51	HP0397	COG0111	4e-12	SERA_ARATH	Amino-acidbiosynthesis;Chloroplast;NAD;Oxidoreductase;Plastid;Serinebiosynthesis;Transitpeptide,D-3-phosphoglycerate dehydrogenase, chloroplast precursor (EC 1.1.1.95) (3-PGDH).	7e-57	GO_ID:5820	TAIR|gene:3686063 SPTR:O04130 symbol:AT1G17745.1 [GO:0004617 "phosphoglycerate dehydrogenase activity" evidence=IGI] [GO:0006564 "L-serine biosynthesis" evidence=TAS] [GO:0009507 "chloroplast" evidence=IDA] InterPro:IPR006139 InterPro:IPR002912 InterPro:IPR006236 InterPro:IPR006140 Pfam:PF00389 Pfam:PF02826 Pfam:PF01842 PROSITE:PS00065 PROSITE:PS00670 PROSITE:PS00671 TIGRFAMs:TIGR01327 HSSP:P0832…	3e-57
Ljwgs_091873.1	1.5.3.12	E1.1.1.95, serA D-3-phosphoglycerate dehydrogenase [EC:1.1.1.95] [COG:COG0111] [GO:0004617]	ath:At4g34200	F28A23.40; D-3-phosphoglycerate dehydrogenase, putative / 3-PGDH, putative [EC:1.1.1.95] [KO:K00058]	3e-51	HP0397	COG0111	4e-12	SERA_ARATH	Amino-acidbiosynthesis;Chloroplast;NAD;Oxidoreductase;Plastid;Serinebiosynthesis;Transitpeptide,D-3-phosphoglycerate dehydrogenase, chloroplast precursor (EC 1.1.1.95) (3-PGDH).	7e-57	GO_ID:5820	TAIR|gene:3686063 SPTR:O04130 symbol:AT1G17745.1 [GO:0004617 "phosphoglycerate dehydrogenase activity" evidence=IGI] [GO:0006564 "L-serine biosynthesis" evidence=TAS] [GO:0009507 "chloroplast" evidence=IDA] InterPro:IPR006139 InterPro:IPR002912 InterPro:IPR006236 InterPro:IPR006140 Pfam:PF00389 Pfam:PF02826 Pfam:PF01842 PROSITE:PS00065 PROSITE:PS00670 PROSITE:PS00671 TIGRFAMs:TIGR01327 HSSP:P0832…	3e-57
Ljwgs_091873.1	1.5.9.16	E1.1.1.- [EC:1.1.1.-] [COG:COG0111 COG0677 COG0743 COG1063]	ath:At4g34200	F28A23.40; D-3-phosphoglycerate dehydrogenase, putative / 3-PGDH, putative [EC:1.1.1.95] [KO:K00058]	3e-51	HP0397	COG0111	4e-12	SERA_ARATH	Amino-acidbiosynthesis;Chloroplast;NAD;Oxidoreductase;Plastid;Serinebiosynthesis;Transitpeptide,D-3-phosphoglycerate dehydrogenase, chloroplast precursor (EC 1.1.1.95) (3-PGDH).	7e-57	GO_ID:5820	TAIR|gene:3686063 SPTR:O04130 symbol:AT1G17745.1 [GO:0004617 "phosphoglycerate dehydrogenase activity" evidence=IGI] [GO:0006564 "L-serine biosynthesis" evidence=TAS] [GO:0009507 "chloroplast" evidence=IDA] InterPro:IPR006139 InterPro:IPR002912 InterPro:IPR006236 InterPro:IPR006140 Pfam:PF00389 Pfam:PF02826 Pfam:PF01842 PROSITE:PS00065 PROSITE:PS00670 PROSITE:PS00671 TIGRFAMs:TIGR01327 HSSP:P0832…	3e-57
Ljwgs_093283.1	1.1.8.56	E2.4.1.12 cellulose synthase (UDP-forming) [EC:2.4.1.12] [COG:COG1215] [GO:0016760] [CAZy:GT2]	ava:Ava_1568	cellulose synthase catalytic subunit [EC:2.4.1.12] [KO:K00694]	2e-10				CESA3_ARATH	Cellwall;Cellulosebiosynthesis;Coiledcoil;Glycoprotein;Glycosyltransferase;Membrane;Metal-binding;Transferase;Transmembrane;Zinc;Zinc-finger,Cellulose synthase A catalytic subunit 3 [UDP-forming] (EC 2.4.1.12) (AtCesA-3) (Constitutive expression of VSP1 protein 1) (Isoxaben resistant protein 1) (Ath-B).	1e-88	GO_ID:3576	TAIR|gene:2046504 SPTR:O49323 symbol:AT2G33100.1 [GO:0016757 "transferase activity, transferring glycosyl groups" evidence=ISS] [GO:0000271 "polysaccharide biosynthesis" evidence=ISS] [GO:0009832 "cell wall biosynthesis (sensu Magnoliophyta)" evidence=ISS] [GO:0016759 "cellulose synthase activity" evidence=ISS] InterPro:IPR005150 Pfam:PF03552 GO:GO:0016020 EMBL:AC002334 PIR:D84741 SPTR:O49323	1e-133
Ljwgs_094064.1	99.2	Unclassified without homolog
Ljwgs_094064.1	99.2	Unclassified without homolog
Ljwgs_094089.1	99.1.3.2.3866	SY124_ARATH							SY124_ARATH	Coiledcoil;Hypotheticalprotein;Membrane;Multigenefamily;Proteintransport;Transmembrane;Transport,Putative syntaxin 124 (AtSYP124).	1e-43
Ljwgs_094519.1	99.1.4.5703	GO_ID:33573										GO_ID:33573	TAIR|gene:2077366 SPTR:Q8L7A4 symbol:AT3G07940.1 [GO:0005554 "molecular function unknown" evidence=ND] [GO:0008372 "cellular component unknown" evidence=ND] Pfam:PF01412 InterPro:IPR001164 InterPro:IPR000008 PRINTS:PR00405 SMART:SM00105 PROSITE:PS50115 Pfam:PF00168 SMART:SM00239 PROSITE:PS50004 PRINTS:PR00360 HSSP:P04410 EMBL:AY136381 EMBL:BT002109 SPTR:Q8L7A4	1e-52
Ljwgs_095072.1	1.1.8.1	E3.2.1.65, sacC levanase [EC:3.2.1.65] [COG:COG1621]	ath:At2g36190	F2H17.20; beta-fructosidase, putative / beta-fructofuranosidase, putative [EC:3.2.1.26] [KO:K01193]	7e-108	TM1414	COG1621	8e-24	INV1_DAUCA	Cellwall;Directproteinsequencing;Glycoprotein;Glycosidase;Hydrolase;Signal;Zymogen,Beta-fructofuranosidase, insoluble isoenzyme 1 precursor (EC 3.2.1.26) (Sucrose hydrolase 1) (Invertase 1) (Cell wall beta-fructosidase 1).	4e-114	GO_ID:2177	TAIR|gene:3695840 SPTR:Q8W413 symbol:AT2G36190.1 [GO:0004553 "hydrolase activity, hydrolyzing O-glycosyl compounds" evidence=ISS] InterPro:IPR001362 Pfam:PF00251 SMART:SM00640 PROSITE:PS00609 EMBL:AC007135 EMBL:AC006921 EMBL:AB049617 PIR:G84777 SPTR:Q8W413	1e-108
Ljwgs_095072.1	1.1.6.27	E3.2.1.26, sacA beta-fructofuranosidase [EC:3.2.1.26] [COG:COG1621] [GO:0004564]	ath:At2g36190	F2H17.20; beta-fructosidase, putative / beta-fructofuranosidase, putative [EC:3.2.1.26] [KO:K01193]	7e-108	TM1414	COG1621	8e-24	INV1_DAUCA	Cellwall;Directproteinsequencing;Glycoprotein;Glycosidase;Hydrolase;Signal;Zymogen,Beta-fructofuranosidase, insoluble isoenzyme 1 precursor (EC 3.2.1.26) (Sucrose hydrolase 1) (Invertase 1) (Cell wall beta-fructosidase 1).	4e-114	GO_ID:2177	TAIR|gene:3695840 SPTR:Q8W413 symbol:AT2G36190.1 [GO:0004553 "hydrolase activity, hydrolyzing O-glycosyl compounds" evidence=ISS] InterPro:IPR001362 Pfam:PF00251 SMART:SM00640 PROSITE:PS00609 EMBL:AC007135 EMBL:AC006921 EMBL:AB049617 PIR:G84777 SPTR:Q8W413	1e-108
Ljwgs_095072.1	1.1.8.4	E3.2.1.26, sacA beta-fructofuranosidase [EC:3.2.1.26] [COG:COG1621] [GO:0004564]	ath:At2g36190	F2H17.20; beta-fructosidase, putative / beta-fructofuranosidase, putative [EC:3.2.1.26] [KO:K01193]	7e-108	TM1414	COG1621	8e-24	INV1_DAUCA	Cellwall;Directproteinsequencing;Glycoprotein;Glycosidase;Hydrolase;Signal;Zymogen,Beta-fructofuranosidase, insoluble isoenzyme 1 precursor (EC 3.2.1.26) (Sucrose hydrolase 1) (Invertase 1) (Cell wall beta-fructosidase 1).	4e-114	GO_ID:2177	TAIR|gene:3695840 SPTR:Q8W413 symbol:AT2G36190.1 [GO:0004553 "hydrolase activity, hydrolyzing O-glycosyl compounds" evidence=ISS] InterPro:IPR001362 Pfam:PF00251 SMART:SM00640 PROSITE:PS00609 EMBL:AC007135 EMBL:AC006921 EMBL:AB049617 PIR:G84777 SPTR:Q8W413	1e-108
Ljwgs_096266.1	99.1.4.1029	GO_ID:39393										GO_ID:39393	TAIR|gene:2144740 SPTR:Q9LXC0 symbol:AT5G09550.1 [GO:0008372 "cellular component unknown" evidence=ND] [GO:0005093 "Rab GDP-dissociation inhibitor activity" evidence=ISS] [GO:0015031 "protein transport" evidence=ISS] InterPro:IPR002005 InterPro:IPR000806 Pfam:PF00996 PRINTS:PR00891 HSSP:P21856 PRINTS:PR00892 EMBL:AL353994 PIR:T49943 SPTR:Q9LXC0	1e-09
Ljwgs_098511.1	99.1.4.7755	GO_ID:6344										GO_ID:6344	TAIR|gene:2150910 SPTR:Q9LXF8 symbol:AT5G15240.1 [GO:0015359 "amino acid permease activity" evidence=ISS] [GO:0006865 "amino acid transport" evidence=ISS] [GO:0016020 "membrane" evidence=ISS] InterPro:IPR002422 GO:GO:0006810 GO:GO:0016020 Pfam:PF01490 EMBL:AL353993 PIR:T49959 SPTR:Q9LXF8	6e-25
Ljwgs_104432.1	99.1.4.4425	GO_ID:34737										GO_ID:34737	TAIR|gene:2173633 SPTR:Q9LVQ6 symbol:AT5G66740.1 [GO:0000004 "biological process unknown" evidence=ND] [GO:0005554 "molecular function unknown" evidence=ND] [GO:0008372 "cellular component unknown" evidence=ND] InterPro:IPR006873 Pfam:PF04788 EMBL:AB018119 SPTR:Q9LVQ6	3e-78
Ljwgs_106196.1	1.10.7.9	E1.14.13.21 flavonoid 3-monooxygenase [EC:1.14.13.21] [GO:0016711]	ath:At5g07990	F13G24.190; cytochrome P450 75A5 / flavonoid 3-monooxygenase / flavonoid 3-hydroxylase (F3H) (F35H) (TT7) [EC:1.14.13.21] [KO:K05280]	2e-16				C82A1_PEA	Heme;Iron;Membrane;Metal-binding;Monooxygenase;Oxidoreductase,Cytochrome P450 82A1 (EC 1.14.-.-) (CYPLXXXII) (Fragment).	8e-36	GO_ID:50841	TAIR|gene:3438537 SPTR:O49394 symbol:AT4G31970.1 [GO:0019825 "oxygen binding" evidence=ISS] InterPro:IPR001128 Pfam:PF00067 InterPro:IPR002403 InterPro:IPR002401 PRINTS:PR00463 PRINTS:PR00385 PROSITE:PS00086 PRINTS:PR00465 EMBL:AL161580 EMBL:AL021636 PIR:T04648 SPTR:O49394	2e-38
Ljwgs_107301.1	99.1.4.4783	GO_ID:43007										GO_ID:43007	TAIR|gene:2152510 SPTR:Q9FJK3 symbol:AT5G48670.1 [GO:0003700 "transcription factor activity" evidence=ISS] [GO:0003677 "DNA binding" evidence=ISS] InterPro:IPR002100 Pfam:PF00319 GO:GO:0005634 GO:GO:0006350 HSSP:P11831 PRINTS:PR00404 PROSITE:PS50066 SMART:SM00432 EMBL:AB015468 SPTR:Q9FJK3	4e-43
Ljwgs_107301.1	99.1.4.4783	GO_ID:43007										GO_ID:43007	TAIR|gene:2152510 SPTR:Q9FJK3 symbol:AT5G48670.1 [GO:0003700 "transcription factor activity" evidence=ISS] [GO:0003677 "DNA binding" evidence=ISS] InterPro:IPR002100 Pfam:PF00319 GO:GO:0005634 GO:GO:0006350 HSSP:P11831 PRINTS:PR00404 PROSITE:PS50066 SMART:SM00432 EMBL:AB015468 SPTR:Q9FJK3	4e-43
Ljwgs_107959.1	99.1.4.3106	GO_ID:44571	ehi:191.t00018	cysteine proteinase, putative [EC:3.4.22.15] [KO:K01365]	5e-24				CYSEP_RICCO	3D-structure;Directproteinsequencing;Hydrolase;Protease;Signal;Thiolprotease,Vignain precursor (EC 3.4.22.-) (Cysteine endopeptidase).	2e-49	GO_ID:44571	TAIR|gene:2157711 SPTR:Q9FGR9 symbol:AT5G50260.1 [GO:0006508 "proteolysis" evidence=ISS] [GO:0008234 "cysteine-type peptidase activity" evidence=ISS] InterPro:IPR000886 InterPro:IPR000668 InterPro:IPR000169 Pfam:PF00112 PROSITE:PS00640 PROSITE:PS00139 PROSITE:PS00639 PRINTS:PR00705 ProDom:PD000158 SMART:SM00645 PROSITE:PS00014 HSSP:O65039 MEROPS:C01.010 EMBL:AB024031 EMBL:AY091087 SMR:Q9FGR9 SPTR…	3e-48
Ljwgs_107959.1	99.1.3.1.107	EC 3.4.22.-	ehi:191.t00018	cysteine proteinase, putative [EC:3.4.22.15] [KO:K01365]	5e-24				CYSEP_RICCO	3D-structure;Directproteinsequencing;Hydrolase;Protease;Signal;Thiolprotease,Vignain precursor (EC 3.4.22.-) (Cysteine endopeptidase).	2e-49	GO_ID:44571	TAIR|gene:2157711 SPTR:Q9FGR9 symbol:AT5G50260.1 [GO:0006508 "proteolysis" evidence=ISS] [GO:0008234 "cysteine-type peptidase activity" evidence=ISS] InterPro:IPR000886 InterPro:IPR000668 InterPro:IPR000169 Pfam:PF00112 PROSITE:PS00640 PROSITE:PS00139 PROSITE:PS00639 PRINTS:PR00705 ProDom:PD000158 SMART:SM00645 PROSITE:PS00014 HSSP:O65039 MEROPS:C01.010 EMBL:AB024031 EMBL:AY091087 SMR:Q9FGR9 SPTR…	3e-48
Ljwgs_107959.1	99.1.1.73	KO:K01365	ehi:191.t00018	cysteine proteinase, putative [EC:3.4.22.15] [KO:K01365]	5e-24				CYSEP_RICCO	3D-structure;Directproteinsequencing;Hydrolase;Protease;Signal;Thiolprotease,Vignain precursor (EC 3.4.22.-) (Cysteine endopeptidase).	2e-49	GO_ID:44571	TAIR|gene:2157711 SPTR:Q9FGR9 symbol:AT5G50260.1 [GO:0006508 "proteolysis" evidence=ISS] [GO:0008234 "cysteine-type peptidase activity" evidence=ISS] InterPro:IPR000886 InterPro:IPR000668 InterPro:IPR000169 Pfam:PF00112 PROSITE:PS00640 PROSITE:PS00139 PROSITE:PS00639 PRINTS:PR00705 ProDom:PD000158 SMART:SM00645 PROSITE:PS00014 HSSP:O65039 MEROPS:C01.010 EMBL:AB024031 EMBL:AY091087 SMR:Q9FGR9 SPTR…	3e-48
Ljwgs_110795.1	2.4.3.152	K07497 putative transposase [COG:COG2801]	spo:SPAC9.04	retrotransposable element tf2 155 kd protein [KO:K07497]	3e-11				RT23_SCHPO	Completeproteome;Transposableelement,Retrotransposable element Tf2 155 kDa protein type 3.	2e-11	GO_ID:39222	TAIR|gene:3700592 SPTR:Q9LHM4 symbol:AT3G11970.1 [GO:0003964 "RNA-directed DNA polymerase activity" evidence=ISS] InterPro:IPR000953 Pfam:PF00385 InterPro:IPR001584 InterPro:IPR000477 InterPro:IPR001969 InterPro:IPR005162 Pfam:PF00665 Pfam:PF00078 GO:GO:0005634 GO:GO:0000785 SMART:SM00298 PROSITE:PS50013 PROSITE:PS00141 Pfam:PF03732 EMBL:AP002040 EMBL:AC069473 SPTR:Q9LHM4	5e-17
Ljwgs_110795.1	2.4.3.9	E2.7.7.49 RNA-directed DNA polymerase [EC:2.7.7.49] [COG:COG3344] [GO:0003721 0003964]	spo:SPAC9.04	retrotransposable element tf2 155 kd protein [KO:K07497]	3e-11				RT23_SCHPO	Completeproteome;Transposableelement,Retrotransposable element Tf2 155 kDa protein type 3.	2e-11	GO_ID:39222	TAIR|gene:3700592 SPTR:Q9LHM4 symbol:AT3G11970.1 [GO:0003964 "RNA-directed DNA polymerase activity" evidence=ISS] InterPro:IPR000953 Pfam:PF00385 InterPro:IPR001584 InterPro:IPR000477 InterPro:IPR001969 InterPro:IPR005162 Pfam:PF00665 Pfam:PF00078 GO:GO:0005634 GO:GO:0000785 SMART:SM00298 PROSITE:PS50013 PROSITE:PS00141 Pfam:PF03732 EMBL:AP002040 EMBL:AC069473 SPTR:Q9LHM4	5e-17
Ljwgs_111368.2	99.1.4.2023	GO_ID:40502										GO_ID:40502	TAIR|gene:2011205 SPTR:Q9LMC8 symbol:AT1G18990.1 [GO:0000004 "biological process unknown" evidence=ND] Pfam:PF04576 EMBL:AC068602 EMBL:BT002932 InterPro:IPR007656 SPTR:Q9LMC8	7e-14
Ljwgs_114011.1	1.2.10.1	E3.6.3.6 H+-transporting ATPase [EC:3.6.3.6] [COG:COG0474] [GO:0008553] [TC:3.A.3.3]	ath:At4g30190	F9N11.40; ATPase 2, plasma membrane-type, putative / proton pump 2, putative / proton-exporting ATPase, putative [EC:3.6.3.6] [KO:K01535]	3e-68	MJ1226	COG0474	1e-32	PMA4_NICPL	ATP-binding;Hydrogeniontransport;Hydrolase;Iontransport;Magnesium;Membrane;Metal-binding;Multigenefamily;Nucleotide-binding;Phosphorylation;Transmembrane;Transport,Plasma membrane ATPase 4 (EC 3.6.3.6) (Proton pump 4).	6e-70	GO_ID:34855	TAIR|gene:2096548 SPTR:Q9M2A0 symbol:AHA8 [GO:0016887 "ATPase activity" evidence=ISS] InterPro:IPR005834 InterPro:IPR004014 InterPro:IPR000695 InterPro:IPR001757 InterPro:IPR008250 InterPro:IPR006534 Pfam:PF00702 Pfam:PF00122 Pfam:PF00690 Prosite:PS00154 PRINTS:PR00119 TIGRFAMs:TIGR01494 PRINTS:PR00120 HSSP:P07038 TIGRFAMs:TIGR01647 EMBL:AL138640 PIR:T47322 SPTR:Q9M2A0	2e-68
Ljwgs_114011.1	1.1.8.53	E3.6.1.- [EC:3.6.1.-] [COG:COG0003 COG0474 COG0494]	ath:At4g30190	F9N11.40; ATPase 2, plasma membrane-type, putative / proton pump 2, putative / proton-exporting ATPase, putative [EC:3.6.3.6] [KO:K01535]	3e-68	MJ1226	COG0474	1e-32	PMA4_NICPL	ATP-binding;Hydrogeniontransport;Hydrolase;Iontransport;Magnesium;Membrane;Metal-binding;Multigenefamily;Nucleotide-binding;Phosphorylation;Transmembrane;Transport,Plasma membrane ATPase 4 (EC 3.6.3.6) (Proton pump 4).	6e-70	GO_ID:34855	TAIR|gene:2096548 SPTR:Q9M2A0 symbol:AHA8 [GO:0016887 "ATPase activity" evidence=ISS] InterPro:IPR005834 InterPro:IPR004014 InterPro:IPR000695 InterPro:IPR001757 InterPro:IPR008250 InterPro:IPR006534 Pfam:PF00702 Pfam:PF00122 Pfam:PF00690 Prosite:PS00154 PRINTS:PR00119 TIGRFAMs:TIGR01494 PRINTS:PR00120 HSSP:P07038 TIGRFAMs:TIGR01647 EMBL:AL138640 PIR:T47322 SPTR:Q9M2A0	2e-68
Ljwgs_114011.1	1.2.10.6	E3.6.3.2, mgtA, mgtB Mg2+-importing ATPase [EC:3.6.3.2] [COG:COG0474] [GO:0015444] [TC:3.A.3.4]	ath:At4g30190	F9N11.40; ATPase 2, plasma membrane-type, putative / proton pump 2, putative / proton-exporting ATPase, putative [EC:3.6.3.6] [KO:K01535]	3e-68	MJ1226	COG0474	1e-32	PMA4_NICPL	ATP-binding;Hydrogeniontransport;Hydrolase;Iontransport;Magnesium;Membrane;Metal-binding;Multigenefamily;Nucleotide-binding;Phosphorylation;Transmembrane;Transport,Plasma membrane ATPase 4 (EC 3.6.3.6) (Proton pump 4).	6e-70	GO_ID:34855	TAIR|gene:2096548 SPTR:Q9M2A0 symbol:AHA8 [GO:0016887 "ATPase activity" evidence=ISS] InterPro:IPR005834 InterPro:IPR004014 InterPro:IPR000695 InterPro:IPR001757 InterPro:IPR008250 InterPro:IPR006534 Pfam:PF00702 Pfam:PF00122 Pfam:PF00690 Prosite:PS00154 PRINTS:PR00119 TIGRFAMs:TIGR01494 PRINTS:PR00120 HSSP:P07038 TIGRFAMs:TIGR01647 EMBL:AL138640 PIR:T47322 SPTR:Q9M2A0	2e-68
Ljwgs_114011.1	1.2.10.3	E3.6.3.8 Ca2+-transporting ATPase [EC:3.6.3.8] [COG:COG0474] [GO:0005388] [TC:3.A.3.2]	ath:At4g30190	F9N11.40; ATPase 2, plasma membrane-type, putative / proton pump 2, putative / proton-exporting ATPase, putative [EC:3.6.3.6] [KO:K01535]	3e-68	MJ1226	COG0474	1e-32	PMA4_NICPL	ATP-binding;Hydrogeniontransport;Hydrolase;Iontransport;Magnesium;Membrane;Metal-binding;Multigenefamily;Nucleotide-binding;Phosphorylation;Transmembrane;Transport,Plasma membrane ATPase 4 (EC 3.6.3.6) (Proton pump 4).	6e-70	GO_ID:34855	TAIR|gene:2096548 SPTR:Q9M2A0 symbol:AHA8 [GO:0016887 "ATPase activity" evidence=ISS] InterPro:IPR005834 InterPro:IPR004014 InterPro:IPR000695 InterPro:IPR001757 InterPro:IPR008250 InterPro:IPR006534 Pfam:PF00702 Pfam:PF00122 Pfam:PF00690 Prosite:PS00154 PRINTS:PR00119 TIGRFAMs:TIGR01494 PRINTS:PR00120 HSSP:P07038 TIGRFAMs:TIGR01647 EMBL:AL138640 PIR:T47322 SPTR:Q9M2A0	2e-68
Ljwgs_114011.1	1.9.7.3	E3.6.1.- [EC:3.6.1.-] [COG:COG0003 COG0474 COG0494]	ath:At4g30190	F9N11.40; ATPase 2, plasma membrane-type, putative / proton pump 2, putative / proton-exporting ATPase, putative [EC:3.6.3.6] [KO:K01535]	3e-68	MJ1226	COG0474	1e-32	PMA4_NICPL	ATP-binding;Hydrogeniontransport;Hydrolase;Iontransport;Magnesium;Membrane;Metal-binding;Multigenefamily;Nucleotide-binding;Phosphorylation;Transmembrane;Transport,Plasma membrane ATPase 4 (EC 3.6.3.6) (Proton pump 4).	6e-70	GO_ID:34855	TAIR|gene:2096548 SPTR:Q9M2A0 symbol:AHA8 [GO:0016887 "ATPase activity" evidence=ISS] InterPro:IPR005834 InterPro:IPR004014 InterPro:IPR000695 InterPro:IPR001757 InterPro:IPR008250 InterPro:IPR006534 Pfam:PF00702 Pfam:PF00122 Pfam:PF00690 Prosite:PS00154 PRINTS:PR00119 TIGRFAMs:TIGR01494 PRINTS:PR00120 HSSP:P07038 TIGRFAMs:TIGR01647 EMBL:AL138640 PIR:T47322 SPTR:Q9M2A0	2e-68
Ljwgs_114011.1	1.2.1.11	E3.6.3.6 H+-transporting ATPase [EC:3.6.3.6] [COG:COG0474] [GO:0008553] [TC:3.A.3.3]	ath:At4g30190	F9N11.40; ATPase 2, plasma membrane-type, putative / proton pump 2, putative / proton-exporting ATPase, putative [EC:3.6.3.6] [KO:K01535]	3e-68	MJ1226	COG0474	1e-32	PMA4_NICPL	ATP-binding;Hydrogeniontransport;Hydrolase;Iontransport;Magnesium;Membrane;Metal-binding;Multigenefamily;Nucleotide-binding;Phosphorylation;Transmembrane;Transport,Plasma membrane ATPase 4 (EC 3.6.3.6) (Proton pump 4).	6e-70	GO_ID:34855	TAIR|gene:2096548 SPTR:Q9M2A0 symbol:AHA8 [GO:0016887 "ATPase activity" evidence=ISS] InterPro:IPR005834 InterPro:IPR004014 InterPro:IPR000695 InterPro:IPR001757 InterPro:IPR008250 InterPro:IPR006534 Pfam:PF00702 Pfam:PF00122 Pfam:PF00690 Prosite:PS00154 PRINTS:PR00119 TIGRFAMs:TIGR01494 PRINTS:PR00120 HSSP:P07038 TIGRFAMs:TIGR01647 EMBL:AL138640 PIR:T47322 SPTR:Q9M2A0	2e-68
Ljwgs_117844.1	3.3.10.117	BMPR1 bone morphogenetic protein receptor, type I [EC:2.7.1.37]	cme:CMA103C	Raf-related MAP kinase kinase kinase (MAP3K), theta-type [EC:2.7.1.37] [KO:K00870]	5e-12				M3K13_HUMAN	ATP-binding;Kinase;Magnesium;Membrane;Metal-binding;Nucleotide-binding;Phosphorylation;Repeat;Serine/threonine-proteinkinase;Transferase,Mitogen-activated protein kinase kinase kinase 13 (EC 2.7.1.37) (Mixed lineage kinase) (MLK) (Leucine zipper-bearing kinase).	3e-11	GO_ID:34781	TAIR|gene:2032894 SPTR:Q9SA26 symbol:AT1G16270.1 [GO:0008372 "cellular component unknown" evidence=ND] [GO:0004672 "protein kinase activity" evidence=ISS] [GO:0006468 "protein amino acid phosphorylation" evidence=ISS] InterPro:IPR000719 InterPro:IPR008271 INTERPRO:IPR001245 Prosite:PS00108 InterPro:IPR000270 Prosite:PS00107 PRINTS:PR00109 ProDom:PD000001 PROSITE:PS50011 Pfam:PF00564 SMART:SM00666…	8e-33
Ljwgs_117844.1	3.2.2.1	Protein kinase [EC:2.7.1.37]	cme:CMA103C	Raf-related MAP kinase kinase kinase (MAP3K), theta-type [EC:2.7.1.37] [KO:K00870]	5e-12				M3K13_HUMAN	ATP-binding;Kinase;Magnesium;Membrane;Metal-binding;Nucleotide-binding;Phosphorylation;Repeat;Serine/threonine-proteinkinase;Transferase,Mitogen-activated protein kinase kinase kinase 13 (EC 2.7.1.37) (Mixed lineage kinase) (MLK) (Leucine zipper-bearing kinase).	3e-11	GO_ID:34781	TAIR|gene:2032894 SPTR:Q9SA26 symbol:AT1G16270.1 [GO:0008372 "cellular component unknown" evidence=ND] [GO:0004672 "protein kinase activity" evidence=ISS] [GO:0006468 "protein amino acid phosphorylation" evidence=ISS] InterPro:IPR000719 InterPro:IPR008271 INTERPRO:IPR001245 Prosite:PS00108 InterPro:IPR000270 Prosite:PS00107 PRINTS:PR00109 ProDom:PD000001 PROSITE:PS50011 Pfam:PF00564 SMART:SM00666…	8e-33
Ljwgs_117871.1	99.1.4.1881	GO_ID:16626										GO_ID:16626	TAIR|gene:2084952 SPTR:Q9SR05 symbol:AT3G04690.1 [GO:0016301 "kinase activity" evidence=ISS] InterPro:IPR000719 InterPro:IPR008271 Prosite:PS00108 Prosite:PS00107 ProDom:PD000001 PROSITE:PS50011 HSSP:Q62838 EMBL:AC011437 SPTR:Q9SR05	8e-68
Ljwgs_119406.1	1.1.8.29	E3.1.1.11 pectinesterase [EC:3.1.1.11] [GO:0030599]	ath:At1g53830	T18A20.6; pectinesterase family protein [EC:3.1.1.11] [KO:K01051]	3e-66				PME_MEDSA	Aspartylesterase;Cellwall;Glycoprotein;Hydrolase;Signal,Pectinesterase precursor (EC 3.1.1.11) (Pectin methylesterase) (PE) (P65).	3e-111	GO_ID:54195	TAIR|gene:2155883 SPTR:Q9FJ21 symbol:AT5G49180.1 [GO:0009505 "cell wall (sensu Magnoliophyta)" evidence=ISS] [GO:0030599 "pectinesterase activity" evidence=ISS] InterPro:IPR000070 InterPro:IPR006501 Pfam:PF04043 InterPro:IPR007186 TIGRFAMs:TIGR01614 HSSP:P83218 Pfam:PF01095 PROSITE:PS00503 PROSITE:PS00800 EMBL:AB016872 EMBL:AY075680 EMBL:BT002211 EMBL:AY088442 SPTR:Q9FJ21	6e-86
Ljwgs_119406.1	1.1.4.1	E3.1.1.11 pectinesterase [EC:3.1.1.11] [GO:0030599]	ath:At1g53830	T18A20.6; pectinesterase family protein [EC:3.1.1.11] [KO:K01051]	3e-66				PME_MEDSA	Aspartylesterase;Cellwall;Glycoprotein;Hydrolase;Signal,Pectinesterase precursor (EC 3.1.1.11) (Pectin methylesterase) (PE) (P65).	3e-111	GO_ID:54195	TAIR|gene:2155883 SPTR:Q9FJ21 symbol:AT5G49180.1 [GO:0009505 "cell wall (sensu Magnoliophyta)" evidence=ISS] [GO:0030599 "pectinesterase activity" evidence=ISS] InterPro:IPR000070 InterPro:IPR006501 Pfam:PF04043 InterPro:IPR007186 TIGRFAMs:TIGR01614 HSSP:P83218 Pfam:PF01095 PROSITE:PS00503 PROSITE:PS00800 EMBL:AB016872 EMBL:AY075680 EMBL:BT002211 EMBL:AY088442 SPTR:Q9FJ21	6e-86
Ljwgs_124245.1	99.1.3.2.219	NLTPB_BRAOT							NLTPB_BRAOT	Lipid-binding;Multigenefamily;Signal;Transport,Nonspecific lipid-transfer protein B precursor (LTP B) (Wax-associated protein 9B).	4e-16	GO_ID:30424	TAIR|gene:2055827 SPTR:Q9ZUK6 symbol:AT2G15050.1 [GO:0006869 "lipid transport" evidence=ISS] [GO:0008289 "lipid binding" evidence=ISS] InterPro:IPR003612 InterPro:IPR000528 Pfam:PF00234 SMART:SM00499 PRINTS:PR00382 EMBL:AC005957 EMBL:AF325066 EMBL:AK220655 PIR:D84524 HSSP:P19656 SPTR:Q9ZUK6	1e-14
Ljwgs_124245.1	99.1.4.5021	GO_ID:30424							NLTPB_BRAOT	Lipid-binding;Multigenefamily;Signal;Transport,Nonspecific lipid-transfer protein B precursor (LTP B) (Wax-associated protein 9B).	4e-16	GO_ID:30424	TAIR|gene:2055827 SPTR:Q9ZUK6 symbol:AT2G15050.1 [GO:0006869 "lipid transport" evidence=ISS] [GO:0008289 "lipid binding" evidence=ISS] InterPro:IPR003612 InterPro:IPR000528 Pfam:PF00234 SMART:SM00499 PRINTS:PR00382 EMBL:AC005957 EMBL:AF325066 EMBL:AK220655 PIR:D84524 HSSP:P19656 SPTR:Q9ZUK6	1e-14
Ljwgs_125558.1	99.1.4.3361	GO_ID:16385										GO_ID:16385	TAIR|gene:2126280 SPTR:Q9M089 symbol:AT4G31130.1 [GO:0005554 "molecular function unknown" evidence=ND] [GO:0000004 "biological process unknown" evidence=ND] InterPro:IPR009606 Pfam:PF06749 EMBL:AL161578 EMBL:BT004774 PIR:T10667 SPTR:Q9M089	8e-30
Ljwgs_126766.1	99.1.4.4783	GO_ID:43007										GO_ID:43007	TAIR|gene:2152510 SPTR:Q9FJK3 symbol:AT5G48670.1 [GO:0003700 "transcription factor activity" evidence=ISS] [GO:0003677 "DNA binding" evidence=ISS] InterPro:IPR002100 Pfam:PF00319 GO:GO:0005634 GO:GO:0006350 HSSP:P11831 PRINTS:PR00404 PROSITE:PS50066 SMART:SM00432 EMBL:AB015468 SPTR:Q9FJK3	8e-42
Ljwgs_127889.1	99.1.4.6722	GO_ID:48877							MYB21_ARATH	Activator;DNA-binding;Nuclearprotein;Phytochromesignalingpathway;Repeat;Transcription;Transcriptionregulation;Ublconjugation,Transcription factor MYB21 (Myb-related protein 21) (AtMYB21) (Myb homolog 3) (AtMyb3).	5e-40	GO_ID:48877	TAIR|gene:2170572 SPTR:Q9SPG9 symbol:AT5G40350.1 [GO:0003700 "transcription factor activity" evidence=ISS] [GO:0003677 "DNA binding" evidence=ISS] [GO:0006355 "regulation of transcription, DNA-dependent" evidence=ISS] InterPro:IPR001005 Pfam:PF00249 InterPro:IPR001395 InterPro:IPR012287 GO:GO:0005634 PROSITE:PS50090 SMART:SM00717 HSSP:P06876 PROSITE:PS00037 PROSITE:PS00334 PROSITE:PS00063 EMBL:AB…	2e-40
Ljwgs_127889.1	99.1.3.2.1317	MYB21_ARATH							MYB21_ARATH	Activator;DNA-binding;Nuclearprotein;Phytochromesignalingpathway;Repeat;Transcription;Transcriptionregulation;Ublconjugation,Transcription factor MYB21 (Myb-related protein 21) (AtMYB21) (Myb homolog 3) (AtMyb3).	5e-40	GO_ID:48877	TAIR|gene:2170572 SPTR:Q9SPG9 symbol:AT5G40350.1 [GO:0003700 "transcription factor activity" evidence=ISS] [GO:0003677 "DNA binding" evidence=ISS] [GO:0006355 "regulation of transcription, DNA-dependent" evidence=ISS] InterPro:IPR001005 Pfam:PF00249 InterPro:IPR001395 InterPro:IPR012287 GO:GO:0005634 PROSITE:PS50090 SMART:SM00717 HSSP:P06876 PROSITE:PS00037 PROSITE:PS00334 PROSITE:PS00063 EMBL:AB…	2e-40
Ljwgs_128555.1	1.2.3.22	PECE bilin biosynthesis PecE protein [EC:4.-.-.-] [GO:0016829]	ath:At4g13210	F17N18.100; pectate lyase family protein [EC:4.2.2.2] [KO:K01728]	1e-51				PEL_LILLO	Calcium;Glycoprotein;Lyase;Metal-binding;Signal,Pectate lyase precursor (EC 4.2.2.2).	4e-61	GO_ID:3734	TAIR|gene:2147849 SPTR:Q9LFP5 symbol:AT5G15110.1 [GO:0016829 "lyase activity" evidence=ISS] [GO:0000004 "biological process unknown" evidence=ND] [GO:0030570 "pectate lyase activity" evidence=ISS] InterPro:IPR002022 InterPro:IPR007524 InterPro:IPR011050 Pfam:PF00544 Pfam:PF04431 PRINTS:PR00807 EMBL:AL391146 SPTR:Q9LFP5	2e-54
Ljwgs_128555.1	1.2.3.10	CPCE phycocyanobilin lyase alpha subunit [EC:4.-.-.-] [COG:COG1413] [GO:0016829]	ath:At4g13210	F17N18.100; pectate lyase family protein [EC:4.2.2.2] [KO:K01728]	1e-51				PEL_LILLO	Calcium;Glycoprotein;Lyase;Metal-binding;Signal,Pectate lyase precursor (EC 4.2.2.2).	4e-61	GO_ID:3734	TAIR|gene:2147849 SPTR:Q9LFP5 symbol:AT5G15110.1 [GO:0016829 "lyase activity" evidence=ISS] [GO:0000004 "biological process unknown" evidence=ND] [GO:0030570 "pectate lyase activity" evidence=ISS] InterPro:IPR002022 InterPro:IPR007524 InterPro:IPR011050 Pfam:PF00544 Pfam:PF04431 PRINTS:PR00807 EMBL:AL391146 SPTR:Q9LFP5	2e-54
Ljwgs_128555.1	1.1.4.2	E4.2.2.2, pel pectate lyase [EC:4.2.2.2] [GO:0030570]	ath:At4g13210	F17N18.100; pectate lyase family protein [EC:4.2.2.2] [KO:K01728]	1e-51				PEL_LILLO	Calcium;Glycoprotein;Lyase;Metal-binding;Signal,Pectate lyase precursor (EC 4.2.2.2).	4e-61	GO_ID:3734	TAIR|gene:2147849 SPTR:Q9LFP5 symbol:AT5G15110.1 [GO:0016829 "lyase activity" evidence=ISS] [GO:0000004 "biological process unknown" evidence=ND] [GO:0030570 "pectate lyase activity" evidence=ISS] InterPro:IPR002022 InterPro:IPR007524 InterPro:IPR011050 Pfam:PF00544 Pfam:PF04431 PRINTS:PR00807 EMBL:AL391146 SPTR:Q9LFP5	2e-54
Ljwgs_128555.1	1.9.7.15	PABC 4-amino-4-deoxychorismate lyase [EC:4.1.3.38] [COG:COG0115] [GO:0016829]	ath:At4g13210	F17N18.100; pectate lyase family protein [EC:4.2.2.2] [KO:K01728]	1e-51				PEL_LILLO	Calcium;Glycoprotein;Lyase;Metal-binding;Signal,Pectate lyase precursor (EC 4.2.2.2).	4e-61	GO_ID:3734	TAIR|gene:2147849 SPTR:Q9LFP5 symbol:AT5G15110.1 [GO:0016829 "lyase activity" evidence=ISS] [GO:0000004 "biological process unknown" evidence=ND] [GO:0030570 "pectate lyase activity" evidence=ISS] InterPro:IPR002022 InterPro:IPR007524 InterPro:IPR011050 Pfam:PF00544 Pfam:PF04431 PRINTS:PR00807 EMBL:AL391146 SPTR:Q9LFP5	2e-54
Ljwgs_128825.1	99.1.4.5436	GO_ID:21842							OLEE1_BETVE	Signal,Olee1-like protein precursor.	2e-30	GO_ID:21842	TAIR|gene:2030021 SPTR:Q9LP44 symbol:AT1G29140.1 [GO:0005554 "molecular function unknown" evidence=ND] [GO:0000004 "biological process unknown" evidence=ND] InterPro:IPR006041 Pfam:PF01190 EMBL:AC021043 PIR:H86413 SPTR:Q9LP44	9e-29
Ljwgs_128825.1	99.1.3.2.336	OLEE1_BETVE							OLEE1_BETVE	Signal,Olee1-like protein precursor.	2e-30	GO_ID:21842	TAIR|gene:2030021 SPTR:Q9LP44 symbol:AT1G29140.1 [GO:0005554 "molecular function unknown" evidence=ND] [GO:0000004 "biological process unknown" evidence=ND] InterPro:IPR006041 Pfam:PF01190 EMBL:AC021043 PIR:H86413 SPTR:Q9LP44	9e-29
Ljwgs_131229.1	99.1.4.4947	GO_ID:47290										GO_ID:47290	TAIR|gene:2083905 SPTR:Q9LX60 symbol:AT3G42100.1 [GO:0000004 "biological process unknown" evidence=ND] InterPro:IPR000637 Pfam:PF02178 GO:GO:0005634 SMART:SM00384 InterPro:IPR010285 Pfam:PF05970 EMBL:AL356013 PIR:T48965 SPTR:Q9LX60	2e-37
Ljwgs_131229.1	99.1.4.4947	GO_ID:47290										GO_ID:47290	TAIR|gene:2083905 SPTR:Q9LX60 symbol:AT3G42100.1 [GO:0000004 "biological process unknown" evidence=ND] InterPro:IPR000637 Pfam:PF02178 GO:GO:0005634 SMART:SM00384 InterPro:IPR010285 Pfam:PF05970 EMBL:AL356013 PIR:T48965 SPTR:Q9LX60	2e-37
Ljwgs_135178.1	3.2.10.30	CALM calmodulin	spo:SPAC3A12.14	cam1; calmodulin [KO:K02183]	2e-15				CDPK2_ORYSA	ATP-binding;Calcium;Kinase;Multigenefamily;Nucleotide-binding;Phosphorylation;Repeat;Serine/threonine-proteinkinase;Transferase,Calcium-dependent protein kinase, isoform 2 (EC 2.7.1.-) (CDPK 2).	2e-31	GO_ID:7277	TAIR|gene:2177022 SPTR:Q9FMP5 symbol:AT5G12180.1 [GO:0004685 "calcium- and calmodulin-dependent protein kinase activity" evidence=ISS] [GO:0006468 "protein amino acid phosphorylation" evidence=ISS] [GO:0016301 "kinase activity" evidence=ISS] InterPro:IPR000719 InterPro:IPR002290 InterPro:IPR002048 InterPro:IPR008271 Pfam:PF00069 Pfam:PF00036 Prosite:PS00108 InterPro:IPR011992 Prosite:PS00107 Pros…	1e-45
Ljwgs_135178.1	3.2.11.18	CALM calmodulin	spo:SPAC3A12.14	cam1; calmodulin [KO:K02183]	2e-15				CDPK2_ORYSA	ATP-binding;Calcium;Kinase;Multigenefamily;Nucleotide-binding;Phosphorylation;Repeat;Serine/threonine-proteinkinase;Transferase,Calcium-dependent protein kinase, isoform 2 (EC 2.7.1.-) (CDPK 2).	2e-31	GO_ID:7277	TAIR|gene:2177022 SPTR:Q9FMP5 symbol:AT5G12180.1 [GO:0004685 "calcium- and calmodulin-dependent protein kinase activity" evidence=ISS] [GO:0006468 "protein amino acid phosphorylation" evidence=ISS] [GO:0016301 "kinase activity" evidence=ISS] InterPro:IPR000719 InterPro:IPR002290 InterPro:IPR002048 InterPro:IPR008271 Pfam:PF00069 Pfam:PF00036 Prosite:PS00108 InterPro:IPR011992 Prosite:PS00107 Pros…	1e-45
Ljwgs_135178.1	3.2.9.99	CAMK4 calcium/calmodulin-dependent protein kinase IV [EC:2.7.1.123] [GO:0004685]	spo:SPAC3A12.14	cam1; calmodulin [KO:K02183]	2e-15				CDPK2_ORYSA	ATP-binding;Calcium;Kinase;Multigenefamily;Nucleotide-binding;Phosphorylation;Repeat;Serine/threonine-proteinkinase;Transferase,Calcium-dependent protein kinase, isoform 2 (EC 2.7.1.-) (CDPK 2).	2e-31	GO_ID:7277	TAIR|gene:2177022 SPTR:Q9FMP5 symbol:AT5G12180.1 [GO:0004685 "calcium- and calmodulin-dependent protein kinase activity" evidence=ISS] [GO:0006468 "protein amino acid phosphorylation" evidence=ISS] [GO:0016301 "kinase activity" evidence=ISS] InterPro:IPR000719 InterPro:IPR002290 InterPro:IPR002048 InterPro:IPR008271 Pfam:PF00069 Pfam:PF00036 Prosite:PS00108 InterPro:IPR011992 Prosite:PS00107 Pros…	1e-45
Ljwgs_135178.1	3.2.9.90	CALM calmodulin	spo:SPAC3A12.14	cam1; calmodulin [KO:K02183]	2e-15				CDPK2_ORYSA	ATP-binding;Calcium;Kinase;Multigenefamily;Nucleotide-binding;Phosphorylation;Repeat;Serine/threonine-proteinkinase;Transferase,Calcium-dependent protein kinase, isoform 2 (EC 2.7.1.-) (CDPK 2).	2e-31	GO_ID:7277	TAIR|gene:2177022 SPTR:Q9FMP5 symbol:AT5G12180.1 [GO:0004685 "calcium- and calmodulin-dependent protein kinase activity" evidence=ISS] [GO:0006468 "protein amino acid phosphorylation" evidence=ISS] [GO:0016301 "kinase activity" evidence=ISS] InterPro:IPR000719 InterPro:IPR002290 InterPro:IPR002048 InterPro:IPR008271 Pfam:PF00069 Pfam:PF00036 Prosite:PS00108 InterPro:IPR011992 Prosite:PS00107 Pros…	1e-45
Ljwgs_138769.1	99.1.4.8135	GO_ID:53305										GO_ID:53305	TAIR|gene:2199543 SPTR:Q9ZVL9 symbol:AT1G54740.1 [GO:0005554 "molecular function unknown" evidence=ND] [GO:0000004 "biological process unknown" evidence=ND] EMBL:AC005388 PIR:E96589 SPTR:Q9ZVL9	5e-15
Ljwgs_139032.1	99.1.4.2290	GO_ID:54972										GO_ID:54972	TAIR|gene:2030897 SPTR:Q8RXN0 symbol:AT1G17840.1 [GO:0042626 "ATPase activity, coupled to transmembrane movement of substances" evidence=ISS] InterPro:IPR003593 InterPro:IPR003439 Pfam:PF00005 InterPro:IPR000412 Pfam:PF01061 Prosite:PS00211 SMART:SM00382 ProDom:PD000006 PROSITE:PS50893 EMBL:AY080792 EMBL:AY150457 SPTR:Q8RXN0	3e-27
Ljwgs_139652.1	1.2.10.1	E3.6.3.6 H+-transporting ATPase [EC:3.6.3.6] [COG:COG0474] [GO:0008553] [TC:3.A.3.3]	ath:At5g57350	MJB24.16; ATPase 3, plasma membrane-type (proton pump 3) [EC:3.6.3.6] [KO:K01535]	2e-19				PMA3_ARATH	Acetylation;ATP-binding;Hydrogeniontransport;Hydrolase;Iontransport;Magnesium;Membrane;Metal-binding;Multigenefamily;Nucleotide-binding;Phosphorylation;Transmembrane;Transport,ATPase 3, plasma membrane-type (EC 3.6.3.6) (Proton pump 3).	1e-19	GO_ID:46225	TAIR|gene:2053342 SPTR:Q9SH76 symbol:AHA6 [GO:0016887 "ATPase activity" evidence=ISS] InterPro:IPR005834 InterPro:IPR004014 InterPro:IPR000695 InterPro:IPR001757 InterPro:IPR008250 InterPro:IPR006534 Pfam:PF00702 Pfam:PF00122 Pfam:PF00690 Prosite:PS00154 PRINTS:PR00119 TIGRFAMs:TIGR01494 PRINTS:PR00120 HSSP:P07038 TIGRFAMs:TIGR01647 EMBL:AC007662 PIR:G84486 SPTR:Q9SH76	1e-19
Ljwgs_139652.1	1.2.1.11	E3.6.3.6 H+-transporting ATPase [EC:3.6.3.6] [COG:COG0474] [GO:0008553] [TC:3.A.3.3]	ath:At5g57350	MJB24.16; ATPase 3, plasma membrane-type (proton pump 3) [EC:3.6.3.6] [KO:K01535]	2e-19				PMA3_ARATH	Acetylation;ATP-binding;Hydrogeniontransport;Hydrolase;Iontransport;Magnesium;Membrane;Metal-binding;Multigenefamily;Nucleotide-binding;Phosphorylation;Transmembrane;Transport,ATPase 3, plasma membrane-type (EC 3.6.3.6) (Proton pump 3).	1e-19	GO_ID:46225	TAIR|gene:2053342 SPTR:Q9SH76 symbol:AHA6 [GO:0016887 "ATPase activity" evidence=ISS] InterPro:IPR005834 InterPro:IPR004014 InterPro:IPR000695 InterPro:IPR001757 InterPro:IPR008250 InterPro:IPR006534 Pfam:PF00702 Pfam:PF00122 Pfam:PF00690 Prosite:PS00154 PRINTS:PR00119 TIGRFAMs:TIGR01494 PRINTS:PR00120 HSSP:P07038 TIGRFAMs:TIGR01647 EMBL:AC007662 PIR:G84486 SPTR:Q9SH76	1e-19
Ljwgs_139737.1	1.1.8.12	E3.2.1.39 glucan endo-1,3-beta-D-glucosidase [EC:3.2.1.39]							E135_ARATH	Glycoprotein;Glycosidase;GPI-anchor;Hydrolase;Lipoprotein;Membrane;Plantdefense;Signal,Putative glucan endo-1,3-beta-glucosidase 5 precursor (EC 3.2.1.39) ((1->3)-beta-glucan endohydrolase) ((1->3)-beta-glucanase) (Beta-1,3- endoglucanase) (Beta-1,3-glucanase).	2e-16	GO_ID:13858	TAIR|gene:3442384 SPTR:Q9LV98 symbol:AT5G64790.1 [GO:0031225 "anchored to membrane" evidence=TAS] [GO:0004553 "hydrolase activity, hydrolyzing O-glycosyl compounds" evidence=ISS] InterPro:IPR000490 PROSITE:PS00587 Pfam:PF00332 HSSP:P12257 EMBL:AB019236 SPTR:Q9LV98	5e-21
Ljwgs_140564.1	99.1.4.8176	GO_ID:27789										GO_ID:27789	TAIR|gene:2058484 SPTR:O22199 symbol:AT2G40850.1 [GO:0000004 "biological process unknown" evidence=ND] [GO:0008372 "cellular component unknown" evidence=ND] [GO:0004428 "inositol or phosphatidylinositol kinase activity" evidence=ISS] InterPro:IPR000403 Pfam:PF00454 EMBL:AC002409 PIR:T00749 SPTR:O22199	9e-48
Ljwgs_140570.1	1.5.4.3	E2.5.1.6, metK S-adenosylmethionine synthetase [EC:2.5.1.6] [COG:COG0192] [GO:0004478]	ath:At2g36880	T1J8.6; S-adenosylmethionine synthetase, putative [EC:2.5.1.6] [KO:K00789]	6e-119	YLR180w	COG0192	3e-73	METM_LYCES	ATP-binding;Magnesium;Metal-binding;Multigenefamily;Nucleotide-binding;One-carbonmetabolism;Potassium;Transferase,S-adenosylmethionine synthetase 3 (EC 2.5.1.6) (Methionine adenosyltransferase 3) (AdoMet synthetase 3).	3e-121	GO_ID:13579	TAIR|gene:2058010 SPTR:Q9SJL8 symbol:AT2G36880.1 [GO:0008372 "cellular component unknown" evidence=ND] [GO:0004478 "methionine adenosyltransferase activity" evidence=ISS] [GO:0006556 "S-adenosylmethionine biosynthesis" evidence=ISS] InterPro:IPR002133 Pfam:PF00438 Pfam:PF02772 Pfam:PF02773 HSSP:P13444 PIRSF:PIRSF000497 TIGRFAMs:TIGR01034 PROSITE:PS00376 PROSITE:PS00377 EMBL:AC006922 EMBL:AF367310…	1e-119
Ljwgs_140570.1	1.6.4.8	E2.5.1.6, metK S-adenosylmethionine synthetase [EC:2.5.1.6] [COG:COG0192] [GO:0004478]	ath:At2g36880	T1J8.6; S-adenosylmethionine synthetase, putative [EC:2.5.1.6] [KO:K00789]	6e-119	YLR180w	COG0192	3e-73	METM_LYCES	ATP-binding;Magnesium;Metal-binding;Multigenefamily;Nucleotide-binding;One-carbonmetabolism;Potassium;Transferase,S-adenosylmethionine synthetase 3 (EC 2.5.1.6) (Methionine adenosyltransferase 3) (AdoMet synthetase 3).	3e-121	GO_ID:13579	TAIR|gene:2058010 SPTR:Q9SJL8 symbol:AT2G36880.1 [GO:0008372 "cellular component unknown" evidence=ND] [GO:0004478 "methionine adenosyltransferase activity" evidence=ISS] [GO:0006556 "S-adenosylmethionine biosynthesis" evidence=ISS] InterPro:IPR002133 Pfam:PF00438 Pfam:PF02772 Pfam:PF02773 HSSP:P13444 PIRSF:PIRSF000497 TIGRFAMs:TIGR01034 PROSITE:PS00376 PROSITE:PS00377 EMBL:AC006922 EMBL:AF367310…	1e-119
Ljwgs_140656.1.1	99.1.3.2.2742	VILI4_ARATH							VILI4_ARATH	Actincapping;Actin-binding;Calcium;Cytoskeleton;Repeat,Villin-4.	2e-32	GO_ID:40336	TAIR|gene:2165569 SPTR:Q9LVC6 symbol:AT5G57320.1 [GO:0008372 "cellular component unknown" evidence=ND] [GO:0003779 "actin binding" evidence=ISS] [GO:0007010 "cytoskeleton organization and biogenesis" evidence=ISS] InterPro:IPR003128 InterPro:IPR007122 InterPro:IPR007123 Pfam:PF00626 PRINTS:PR00597 SMART:SM00262 HSSP:P06396 Pfam:PF02209 SMART:SM00153 EMBL:AB019233 SPTR:Q9LVC6	2e-26
Ljwgs_140656.1.1	99.1.4.4849	GO_ID:40336							VILI4_ARATH	Actincapping;Actin-binding;Calcium;Cytoskeleton;Repeat,Villin-4.	2e-32	GO_ID:40336	TAIR|gene:2165569 SPTR:Q9LVC6 symbol:AT5G57320.1 [GO:0008372 "cellular component unknown" evidence=ND] [GO:0003779 "actin binding" evidence=ISS] [GO:0007010 "cytoskeleton organization and biogenesis" evidence=ISS] InterPro:IPR003128 InterPro:IPR007122 InterPro:IPR007123 Pfam:PF00626 PRINTS:PR00597 SMART:SM00262 HSSP:P06396 Pfam:PF02209 SMART:SM00153 EMBL:AB019233 SPTR:Q9LVC6	2e-26
Ljwgs_144656.1	99.1.4.3654	GO_ID:13035										GO_ID:13035	TAIR|gene:2031849 SPTR:Q9SAE6 symbol:AT1G13130.1 [GO:0004553 "hydrolase activity, hydrolyzing O-glycosyl compounds" evidence=ISS] InterPro:IPR001547 Pfam:PF00150 InterPro:IPR000772 SMART:SM00458 EMBL:AC007357 PIR:E86265 SPTR:Q9SAE6	1e-21
Ljwgs_145113.1	99.1.3.2.2410	SNP30_ARATH							SNP30_ARATH	Coiledcoil;Hypotheticalprotein;Membrane;Multigenefamily;Proteintransport;Transport,Putative SNAP25 homologous protein SNAP30 (AtSNAP30) (Synaptosomal- associated protein SNAP25-like 3).	7e-26
Ljwgs_147320.1	1.5.15.14.2	E4.2.1.20B, trpB tryptophan synthase beta chain [COG:COG0133]	ath:At4g27070	T24A18.20; tryptophan synthase, beta subunit 2 (TSB2) [EC:4.2.1.20] [KO:K01694]	3e-37	slr0543	COG0133	4e-33	TRPB_CAMAC	Amino-acidbiosynthesis;Aromaticaminoacidbiosynthesis;Chloroplast;Lyase;Plastid;Pyridoxalphosphate;Transitpeptide;Tryptophanbiosynthesis,Tryptophan synthase beta chain 2, chloroplast precursor (EC 4.2.1.20).	2e-39	GO_ID:29240	TIGR_CMR|PSPTO0158 SPTR:Q88B61 symbol:PSPTO0158 "tryptophan synthase, beta subunit" [GO:0000162 "tryptophan biosynthesis" evidence=ISS] [GO:0004834 "tryptophan synthase activity" evidence=ISS] HAMAP:MF_00133 InterPro:IPR001926 InterPro:IPR006654 InterPro:IPR006653 Pfam:PF00291 HSSP:P00933 TIGRFAMs:TIGR00263 PROSITE:PS00168 EMBL:AE016856 TIGR:PSPTO0158 SPTR:Q88B61	6e-31
Ljwgs_147750.1	99.1.4.3622	GO_ID:36579							ATL5A_ARATH	Membrane;Metal-binding;Transmembrane;Ublconjugationpathway;Zinc;Zinc-finger,RING-H2 finger protein ATL5A.	2e-30	GO_ID:36579	TAIR|gene:2181031 SPTR:Q9LZV8 symbol:AT5G01880.1 [GO:0005515 "protein binding" evidence=ISS] [GO:0008270 "zinc ion binding" evidence=ISS] InterPro:IPR001841 Pfam:PF00097 GO:GO:0005634 PROSITE:PS50089 HSSP:Q9LRB7 EMBL:AL162351 EMBL:BT010682 EMBL:BT010973 PIR:T48209 SPTR:Q9LZV8	6e-31
Ljwgs_147750.1	99.1.3.2.2914	ATL5A_ARATH							ATL5A_ARATH	Membrane;Metal-binding;Transmembrane;Ublconjugationpathway;Zinc;Zinc-finger,RING-H2 finger protein ATL5A.	2e-30	GO_ID:36579	TAIR|gene:2181031 SPTR:Q9LZV8 symbol:AT5G01880.1 [GO:0005515 "protein binding" evidence=ISS] [GO:0008270 "zinc ion binding" evidence=ISS] InterPro:IPR001841 Pfam:PF00097 GO:GO:0005634 PROSITE:PS50089 HSSP:Q9LRB7 EMBL:AL162351 EMBL:BT010682 EMBL:BT010973 PIR:T48209 SPTR:Q9LZV8	6e-31
Ljwgs_148905.1	99.1.4.7385	GO_ID:41954										GO_ID:41954	TAIR|gene:2114844 SPTR:Q9CAV6 symbol:AT3G04910.1 [GO:0016301 "kinase activity" evidence=ISS] InterPro:IPR000719 InterPro:IPR008271 Pfam:PF00069 Prosite:PS00108 ProDom:PD000001 PROSITE:PS50011 HSSP:Q13153 EMBL:AC009465 EMBL:AB084266 SPTR:Q9CAV6	8e-10
TC13746	99.2	Unclassified without homolog
TC18589	99.2	Unclassified without homolog
TC19466	99.2	Unclassified without homolog
TC9121	99.2	Unclassified without homolog
TM0451.19.1	99.1.4.7778	GO_ID:2117										GO_ID:2117	TAIR|gene:2083829 SPTR:Q9SUZ6 symbol:AT3G52080.1 [GO:0005451 "monovalent cation:proton antiporter activity" evidence=NAS] [GO:0006812 "cation transport" evidence=IC] InterPro:IPR006153 Pfam:PF00999 EMBL:AL049711 PIR:T49087 SPTR:Q9SUZ6	2e-107
TM0492.14	99.1.4.3847	GO_ID:25013										GO_ID:25013	TAIR|gene:2166413 SPTR:Q9FFJ4 symbol:AT5G05840.1 [GO:0000004 "biological process unknown" evidence=ND] [GO:0005554 "molecular function unknown" evidence=ND] [GO:0008372 "cellular component unknown" evidence=ND] InterPro:IPR006873 Pfam:PF04788 EMBL:AB005237 SPTR:Q9FFJ4	3e-103
TM0492.14	99.1.4.3847	GO_ID:25013										GO_ID:25013	TAIR|gene:2166413 SPTR:Q9FFJ4 symbol:AT5G05840.1 [GO:0000004 "biological process unknown" evidence=ND] [GO:0005554 "molecular function unknown" evidence=ND] [GO:0008372 "cellular component unknown" evidence=ND] InterPro:IPR006873 Pfam:PF04788 EMBL:AB005237 SPTR:Q9FFJ4	3e-103
TM0573.11	1.1.4.8	E3.2.1.15 polygalacturonase [EC:3.2.1.15] [GO:0004650]	ath:At1g02790	F22D16.22; exopolygalacturonase / galacturan 1,4-alpha-galacturonidase (PGA3) / pectinase [EC:3.2.1.67] [KO:K01213]	3e-72				PGLR_GOSBA	Cellwall;Glycoprotein;Glycosidase;Hydrolase;Repeat;Signal,Polygalacturonase precursor (EC 3.2.1.15) (PG) (Pectinase).	1e-77	GO_ID:46582	TAIR|gene:3440264 SPTR:Q9M0M1 symbol:AT4G18180.1 [GO:0004650 "polygalacturonase activity" evidence=ISS] [GO:0005975 "carbohydrate metabolism" evidence=ISS] InterPro:IPR000743 InterPro:IPR006626 Pfam:PF00295 SMART:SM00710 PROSITE:PS00502 EMBL:AL161548 PIR:E85204 SPTR:Q9M0M1	4e-79
TM0573.11	1.1.8.31	E3.2.1.67 galacturan 1,4-alpha-galacturonidase [EC:3.2.1.67]	ath:At1g02790	F22D16.22; exopolygalacturonase / galacturan 1,4-alpha-galacturonidase (PGA3) / pectinase [EC:3.2.1.67] [KO:K01213]	3e-72				PGLR_GOSBA	Cellwall;Glycoprotein;Glycosidase;Hydrolase;Repeat;Signal,Polygalacturonase precursor (EC 3.2.1.15) (PG) (Pectinase).	1e-77	GO_ID:46582	TAIR|gene:3440264 SPTR:Q9M0M1 symbol:AT4G18180.1 [GO:0004650 "polygalacturonase activity" evidence=ISS] [GO:0005975 "carbohydrate metabolism" evidence=ISS] InterPro:IPR000743 InterPro:IPR006626 Pfam:PF00295 SMART:SM00710 PROSITE:PS00502 EMBL:AL161548 PIR:E85204 SPTR:Q9M0M1	4e-79
TM0573.11	1.1.8.30	E3.2.1.15 polygalacturonase [EC:3.2.1.15] [GO:0004650]	ath:At1g02790	F22D16.22; exopolygalacturonase / galacturan 1,4-alpha-galacturonidase (PGA3) / pectinase [EC:3.2.1.67] [KO:K01213]	3e-72				PGLR_GOSBA	Cellwall;Glycoprotein;Glycosidase;Hydrolase;Repeat;Signal,Polygalacturonase precursor (EC 3.2.1.15) (PG) (Pectinase).	1e-77	GO_ID:46582	TAIR|gene:3440264 SPTR:Q9M0M1 symbol:AT4G18180.1 [GO:0004650 "polygalacturonase activity" evidence=ISS] [GO:0005975 "carbohydrate metabolism" evidence=ISS] InterPro:IPR000743 InterPro:IPR006626 Pfam:PF00295 SMART:SM00710 PROSITE:PS00502 EMBL:AL161548 PIR:E85204 SPTR:Q9M0M1	4e-79
TM0623.14.1	3.2.2.35	E3.1.1.4, PLA2G phospholipase A2 [EC:3.1.1.4] [GO:0004623]										GO_ID:42237	TAIR|gene:2118358 SPTR:Q8GV50 symbol:AT4G29470.1 [GO:0004623 "phospholipase A2 activity" evidence=ISS] InterPro:IPR001211 HSSP:P00593 ProDom:PD000303 PROSITE:PS00118 EMBL:AY148347 SPTR:Q8GV50	1e-29
TM0623.14.1	1.3.10.34	E3.1.1.4, PLA2G phospholipase A2 [EC:3.1.1.4] [GO:0004623]										GO_ID:42237	TAIR|gene:2118358 SPTR:Q8GV50 symbol:AT4G29470.1 [GO:0004623 "phospholipase A2 activity" evidence=ISS] InterPro:IPR001211 HSSP:P00593 ProDom:PD000303 PROSITE:PS00118 EMBL:AY148347 SPTR:Q8GV50	1e-29
TM0623.14.1	1.3.11.17	E3.1.1.4, PLA2G phospholipase A2 [EC:3.1.1.4] [GO:0004623]										GO_ID:42237	TAIR|gene:2118358 SPTR:Q8GV50 symbol:AT4G29470.1 [GO:0004623 "phospholipase A2 activity" evidence=ISS] InterPro:IPR001211 HSSP:P00593 ProDom:PD000303 PROSITE:PS00118 EMBL:AY148347 SPTR:Q8GV50	1e-29
TM0697.10	99.1.4.6253	GO_ID:19418							NPHP3_XENLA	Coiledcoil;Repeat;TPRrepeat,Nephrocystin-3.	3e-13	GO_ID:19418	WB|CE27362 SPTR:P46822 symbol:C18C4.10a [GO:0003777 "microtubule motor activity" evidence=ISS] InterPro:IPR001440 Pfam:PF00515 Interpro:IPR002151 InterPro:IPR008941 PRINTS:PR00381 SMART:SM00028 PROSITE:PS01160 PROSITE:PS50005 PROSITE:PS50293 TIGRFAMs:TIGR00756 EMBL:Z29644 EMBL:Z29645 EMBL:U55369 PIR:S41864 IntAct:P46822 WormBase:WBGene00002215 WormPep:C18C4.10a WormPep:C18C4.10b WormPep:C18C4.10c…	1e-09
TM0697.10	99.1.3.2.141	NPHP3_XENLA							NPHP3_XENLA	Coiledcoil;Repeat;TPRrepeat,Nephrocystin-3.	3e-13	GO_ID:19418	WB|CE27362 SPTR:P46822 symbol:C18C4.10a [GO:0003777 "microtubule motor activity" evidence=ISS] InterPro:IPR001440 Pfam:PF00515 Interpro:IPR002151 InterPro:IPR008941 PRINTS:PR00381 SMART:SM00028 PROSITE:PS01160 PROSITE:PS50005 PROSITE:PS50293 TIGRFAMs:TIGR00756 EMBL:Z29644 EMBL:Z29645 EMBL:U55369 PIR:S41864 IntAct:P46822 WormBase:WBGene00002215 WormPep:C18C4.10a WormPep:C18C4.10b WormPep:C18C4.10c…	1e-09
TM0725.15	2.3.1.4	DNAJ molecular chaperone DnaJ [COG:COG0484]	ehi:2.t00027	DnaJ family protein [KO:K03686]	2e-18	YNL064c	COG0484	2e-20	DNJBD_MOUSE	Chaperone,DnaJ homolog subfamily B member 13 (Testis spermatocyte apoptosis- related gene 6 protein) (Testis and spermatogenesis cell related protein 6) (Testis spermatogenesis apoptosis-related gene 6 protein) (Testis spermatogenesis apoptosise-related gene 3 protein).	1e-28	GO_ID:20069	TAIR|gene:2197428 SPTR:O04087 symbol:AT1G11040.1 [GO:0008372 "cellular component unknown" evidence=ND] [GO:0006457 "protein folding" evidence=ISS] InterPro:IPR002939 InterPro:IPR003095 PRINTS:PR00625 Pfam:PF01556 EMBL:U95973 PIR:C86244 HSSP:P25491 SPTR:O04087	1e-50
TM0810.5.1	1.2.3.22	PECE bilin biosynthesis PecE protein [EC:4.-.-.-] [GO:0016829]	ath:At2g02720	T20F6.14; pectate lyase family protein [EC:4.2.2.2] [KO:K01728]	2e-13				PEL19_ARATH	Calcium;Glycoprotein;Hypotheticalprotein;Lyase;Metal-binding;Multigenefamily;Signal,Putative pectate lyase 19 precursor (EC 4.2.2.2).	4e-16	GO_ID:3734	TAIR|gene:2147849 SPTR:Q9LFP5 symbol:AT5G15110.1 [GO:0016829 "lyase activity" evidence=ISS] [GO:0000004 "biological process unknown" evidence=ND] [GO:0030570 "pectate lyase activity" evidence=ISS] InterPro:IPR002022 InterPro:IPR007524 InterPro:IPR011050 Pfam:PF00544 Pfam:PF04431 PRINTS:PR00807 EMBL:AL391146 SPTR:Q9LFP5	1e-16
TM0810.5.1	1.2.3.10	CPCE phycocyanobilin lyase alpha subunit [EC:4.-.-.-] [COG:COG1413] [GO:0016829]	ath:At2g02720	T20F6.14; pectate lyase family protein [EC:4.2.2.2] [KO:K01728]	2e-13				PEL19_ARATH	Calcium;Glycoprotein;Hypotheticalprotein;Lyase;Metal-binding;Multigenefamily;Signal,Putative pectate lyase 19 precursor (EC 4.2.2.2).	4e-16	GO_ID:3734	TAIR|gene:2147849 SPTR:Q9LFP5 symbol:AT5G15110.1 [GO:0016829 "lyase activity" evidence=ISS] [GO:0000004 "biological process unknown" evidence=ND] [GO:0030570 "pectate lyase activity" evidence=ISS] InterPro:IPR002022 InterPro:IPR007524 InterPro:IPR011050 Pfam:PF00544 Pfam:PF04431 PRINTS:PR00807 EMBL:AL391146 SPTR:Q9LFP5	1e-16
TM0810.5.1	1.1.4.2	E4.2.2.2, pel pectate lyase [EC:4.2.2.2] [GO:0030570]	ath:At2g02720	T20F6.14; pectate lyase family protein [EC:4.2.2.2] [KO:K01728]	2e-13				PEL19_ARATH	Calcium;Glycoprotein;Hypotheticalprotein;Lyase;Metal-binding;Multigenefamily;Signal,Putative pectate lyase 19 precursor (EC 4.2.2.2).	4e-16	GO_ID:3734	TAIR|gene:2147849 SPTR:Q9LFP5 symbol:AT5G15110.1 [GO:0016829 "lyase activity" evidence=ISS] [GO:0000004 "biological process unknown" evidence=ND] [GO:0030570 "pectate lyase activity" evidence=ISS] InterPro:IPR002022 InterPro:IPR007524 InterPro:IPR011050 Pfam:PF00544 Pfam:PF04431 PRINTS:PR00807 EMBL:AL391146 SPTR:Q9LFP5	1e-16
TM0810.5.1	1.9.7.15	PABC 4-amino-4-deoxychorismate lyase [EC:4.1.3.38] [COG:COG0115] [GO:0016829]	ath:At2g02720	T20F6.14; pectate lyase family protein [EC:4.2.2.2] [KO:K01728]	2e-13				PEL19_ARATH	Calcium;Glycoprotein;Hypotheticalprotein;Lyase;Metal-binding;Multigenefamily;Signal,Putative pectate lyase 19 precursor (EC 4.2.2.2).	4e-16	GO_ID:3734	TAIR|gene:2147849 SPTR:Q9LFP5 symbol:AT5G15110.1 [GO:0016829 "lyase activity" evidence=ISS] [GO:0000004 "biological process unknown" evidence=ND] [GO:0030570 "pectate lyase activity" evidence=ISS] InterPro:IPR002022 InterPro:IPR007524 InterPro:IPR011050 Pfam:PF00544 Pfam:PF04431 PRINTS:PR00807 EMBL:AL391146 SPTR:Q9LFP5	1e-16
TM0874.7.1	1.7.3.2	E3.2.1.23, lacZ beta-galactosidase [EC:3.2.1.23] [COG:COG2731 COG3250] [GO:0004565]	ath:At3g52840	F8J2.10; beta-galactosidase, putative / lactase, putative [EC:3.2.1.23] [KO:K01190]	1e-26				BGAL_MALDO	Directproteinsequencing;Glycosidase;Hydrolase;Signal,Beta-galactosidase precursor (EC 3.2.1.23) (Lactase) (Acid beta- galactosidase) (Exo-(1-->4)-beta-D-galactanase).	3e-27	GO_ID:37201	TAIR|gene:2059898 SPTR:Q9SCU9 symbol:AT2G16730.1 [GO:0004565 "beta-galactosidase activity" evidence=ISS] InterPro:IPR006104 InterPro:IPR001944 InterPro:IPR000922 Pfam:PF01301 Pfam:PF02140 ProDom:PD005612 PROSITE:PS50228 PRINTS:PR00742 PROSITE:PS01182 Pfam:PF02837 EMBL:AJ270309 SPTR:Q9SCU9	1e-47
TM0874.7.1	1.3.9.29	E3.2.1.23, lacZ beta-galactosidase [EC:3.2.1.23] [COG:COG2731 COG3250] [GO:0004565]	ath:At3g52840	F8J2.10; beta-galactosidase, putative / lactase, putative [EC:3.2.1.23] [KO:K01190]	1e-26				BGAL_MALDO	Directproteinsequencing;Glycosidase;Hydrolase;Signal,Beta-galactosidase precursor (EC 3.2.1.23) (Lactase) (Acid beta- galactosidase) (Exo-(1-->4)-beta-D-galactanase).	3e-27	GO_ID:37201	TAIR|gene:2059898 SPTR:Q9SCU9 symbol:AT2G16730.1 [GO:0004565 "beta-galactosidase activity" evidence=ISS] InterPro:IPR006104 InterPro:IPR001944 InterPro:IPR000922 Pfam:PF01301 Pfam:PF02140 ProDom:PD005612 PROSITE:PS50228 PRINTS:PR00742 PROSITE:PS01182 Pfam:PF02837 EMBL:AJ270309 SPTR:Q9SCU9	1e-47
TM0874.7.1	1.7.11.20	E3.2.1.23, lacZ beta-galactosidase [EC:3.2.1.23] [COG:COG2731 COG3250] [GO:0004565]	ath:At3g52840	F8J2.10; beta-galactosidase, putative / lactase, putative [EC:3.2.1.23] [KO:K01190]	1e-26				BGAL_MALDO	Directproteinsequencing;Glycosidase;Hydrolase;Signal,Beta-galactosidase precursor (EC 3.2.1.23) (Lactase) (Acid beta- galactosidase) (Exo-(1-->4)-beta-D-galactanase).	3e-27	GO_ID:37201	TAIR|gene:2059898 SPTR:Q9SCU9 symbol:AT2G16730.1 [GO:0004565 "beta-galactosidase activity" evidence=ISS] InterPro:IPR006104 InterPro:IPR001944 InterPro:IPR000922 Pfam:PF01301 Pfam:PF02140 ProDom:PD005612 PROSITE:PS50228 PRINTS:PR00742 PROSITE:PS01182 Pfam:PF02837 EMBL:AJ270309 SPTR:Q9SCU9	1e-47
TM0874.7.1	1.1.6.9	E3.2.1.23, lacZ beta-galactosidase [EC:3.2.1.23] [COG:COG2731 COG3250] [GO:0004565]	ath:At3g52840	F8J2.10; beta-galactosidase, putative / lactase, putative [EC:3.2.1.23] [KO:K01190]	1e-26				BGAL_MALDO	Directproteinsequencing;Glycosidase;Hydrolase;Signal,Beta-galactosidase precursor (EC 3.2.1.23) (Lactase) (Acid beta- galactosidase) (Exo-(1-->4)-beta-D-galactanase).	3e-27	GO_ID:37201	TAIR|gene:2059898 SPTR:Q9SCU9 symbol:AT2G16730.1 [GO:0004565 "beta-galactosidase activity" evidence=ISS] InterPro:IPR006104 InterPro:IPR001944 InterPro:IPR000922 Pfam:PF01301 Pfam:PF02140 ProDom:PD005612 PROSITE:PS50228 PRINTS:PR00742 PROSITE:PS01182 Pfam:PF02837 EMBL:AJ270309 SPTR:Q9SCU9	1e-47
TM0874.7.1	1.7.7.9	E3.2.1.23, lacZ beta-galactosidase [EC:3.2.1.23] [COG:COG2731 COG3250] [GO:0004565]	ath:At3g52840	F8J2.10; beta-galactosidase, putative / lactase, putative [EC:3.2.1.23] [KO:K01190]	1e-26				BGAL_MALDO	Directproteinsequencing;Glycosidase;Hydrolase;Signal,Beta-galactosidase precursor (EC 3.2.1.23) (Lactase) (Acid beta- galactosidase) (Exo-(1-->4)-beta-D-galactanase).	3e-27	GO_ID:37201	TAIR|gene:2059898 SPTR:Q9SCU9 symbol:AT2G16730.1 [GO:0004565 "beta-galactosidase activity" evidence=ISS] InterPro:IPR006104 InterPro:IPR001944 InterPro:IPR000922 Pfam:PF01301 Pfam:PF02140 ProDom:PD005612 PROSITE:PS50228 PRINTS:PR00742 PROSITE:PS01182 Pfam:PF02837 EMBL:AJ270309 SPTR:Q9SCU9	1e-47
TM0874.7	1.7.3.2	E3.2.1.23, lacZ beta-galactosidase [EC:3.2.1.23] [COG:COG2731 COG3250] [GO:0004565]	ath:At5g20710	T1M15.110; glycosyl hydrolase family 35 (beta-galactosidase) [EC:3.2.1.23] [KO:K01190]	6e-10				BGAL_LYCES	Directproteinsequencing;Glycosidase;Hydrolase;Signal,Beta-galactosidase precursor (EC 3.2.1.23) (Lactase) (Acid beta- galactosidase) (Exo-(1-->4)-beta-D-galactanase).	1e-13	GO_ID:37201	TAIR|gene:2059898 SPTR:Q9SCU9 symbol:AT2G16730.1 [GO:0004565 "beta-galactosidase activity" evidence=ISS] InterPro:IPR006104 InterPro:IPR001944 InterPro:IPR000922 Pfam:PF01301 Pfam:PF02140 ProDom:PD005612 PROSITE:PS50228 PRINTS:PR00742 PROSITE:PS01182 Pfam:PF02837 EMBL:AJ270309 SPTR:Q9SCU9	7e-23
TM0874.7	1.3.9.29	E3.2.1.23, lacZ beta-galactosidase [EC:3.2.1.23] [COG:COG2731 COG3250] [GO:0004565]	ath:At5g20710	T1M15.110; glycosyl hydrolase family 35 (beta-galactosidase) [EC:3.2.1.23] [KO:K01190]	6e-10				BGAL_LYCES	Directproteinsequencing;Glycosidase;Hydrolase;Signal,Beta-galactosidase precursor (EC 3.2.1.23) (Lactase) (Acid beta- galactosidase) (Exo-(1-->4)-beta-D-galactanase).	1e-13	GO_ID:37201	TAIR|gene:2059898 SPTR:Q9SCU9 symbol:AT2G16730.1 [GO:0004565 "beta-galactosidase activity" evidence=ISS] InterPro:IPR006104 InterPro:IPR001944 InterPro:IPR000922 Pfam:PF01301 Pfam:PF02140 ProDom:PD005612 PROSITE:PS50228 PRINTS:PR00742 PROSITE:PS01182 Pfam:PF02837 EMBL:AJ270309 SPTR:Q9SCU9	7e-23
TM0874.7	1.7.11.20	E3.2.1.23, lacZ beta-galactosidase [EC:3.2.1.23] [COG:COG2731 COG3250] [GO:0004565]	ath:At5g20710	T1M15.110; glycosyl hydrolase family 35 (beta-galactosidase) [EC:3.2.1.23] [KO:K01190]	6e-10				BGAL_LYCES	Directproteinsequencing;Glycosidase;Hydrolase;Signal,Beta-galactosidase precursor (EC 3.2.1.23) (Lactase) (Acid beta- galactosidase) (Exo-(1-->4)-beta-D-galactanase).	1e-13	GO_ID:37201	TAIR|gene:2059898 SPTR:Q9SCU9 symbol:AT2G16730.1 [GO:0004565 "beta-galactosidase activity" evidence=ISS] InterPro:IPR006104 InterPro:IPR001944 InterPro:IPR000922 Pfam:PF01301 Pfam:PF02140 ProDom:PD005612 PROSITE:PS50228 PRINTS:PR00742 PROSITE:PS01182 Pfam:PF02837 EMBL:AJ270309 SPTR:Q9SCU9	7e-23
TM0874.7	1.1.6.9	E3.2.1.23, lacZ beta-galactosidase [EC:3.2.1.23] [COG:COG2731 COG3250] [GO:0004565]	ath:At5g20710	T1M15.110; glycosyl hydrolase family 35 (beta-galactosidase) [EC:3.2.1.23] [KO:K01190]	6e-10				BGAL_LYCES	Directproteinsequencing;Glycosidase;Hydrolase;Signal,Beta-galactosidase precursor (EC 3.2.1.23) (Lactase) (Acid beta- galactosidase) (Exo-(1-->4)-beta-D-galactanase).	1e-13	GO_ID:37201	TAIR|gene:2059898 SPTR:Q9SCU9 symbol:AT2G16730.1 [GO:0004565 "beta-galactosidase activity" evidence=ISS] InterPro:IPR006104 InterPro:IPR001944 InterPro:IPR000922 Pfam:PF01301 Pfam:PF02140 ProDom:PD005612 PROSITE:PS50228 PRINTS:PR00742 PROSITE:PS01182 Pfam:PF02837 EMBL:AJ270309 SPTR:Q9SCU9	7e-23
TM0874.7	1.7.7.9	E3.2.1.23, lacZ beta-galactosidase [EC:3.2.1.23] [COG:COG2731 COG3250] [GO:0004565]	ath:At5g20710	T1M15.110; glycosyl hydrolase family 35 (beta-galactosidase) [EC:3.2.1.23] [KO:K01190]	6e-10				BGAL_LYCES	Directproteinsequencing;Glycosidase;Hydrolase;Signal,Beta-galactosidase precursor (EC 3.2.1.23) (Lactase) (Acid beta- galactosidase) (Exo-(1-->4)-beta-D-galactanase).	1e-13	GO_ID:37201	TAIR|gene:2059898 SPTR:Q9SCU9 symbol:AT2G16730.1 [GO:0004565 "beta-galactosidase activity" evidence=ISS] InterPro:IPR006104 InterPro:IPR001944 InterPro:IPR000922 Pfam:PF01301 Pfam:PF02140 ProDom:PD005612 PROSITE:PS50228 PRINTS:PR00742 PROSITE:PS01182 Pfam:PF02837 EMBL:AJ270309 SPTR:Q9SCU9	7e-23
TM1034.30	99.1.4.4834	GO_ID:38138										GO_ID:38138	TAIR|gene:2076195 SPTR:Q9LIR8 symbol:AT3G23880.1 [GO:0005554 "molecular function unknown" evidence=ND] [GO:0000004 "biological process unknown" evidence=ND] [GO:0008372 "cellular component unknown" evidence=ND] Pfam:PF00646 InterPro:IPR001810 GO:GO:0005634 SMART:SM00256 PROSITE:PS50181 InterPro:IPR006527 TIGRFAMs:TIGR01640 Pfam:PF07734 EMBL:AP001297 EMBL:AK117299 EMBL:BT008354 SPTR:Q9LIR8	9e-30
TM1226.8.1	99.1.4.4834	GO_ID:38138										GO_ID:38138	TAIR|gene:2076195 SPTR:Q9LIR8 symbol:AT3G23880.1 [GO:0005554 "molecular function unknown" evidence=ND] [GO:0000004 "biological process unknown" evidence=ND] [GO:0008372 "cellular component unknown" evidence=ND] Pfam:PF00646 InterPro:IPR001810 GO:GO:0005634 SMART:SM00256 PROSITE:PS50181 InterPro:IPR006527 TIGRFAMs:TIGR01640 Pfam:PF07734 EMBL:AP001297 EMBL:AK117299 EMBL:BT008354 SPTR:Q9LIR8	6e-17
TM1441.37	1.1.8.16	E3.1.3.12, otsB trehalose-phosphatase [EC:3.1.3.12] [COG:COG1877] [GO:0004805]	noc:Noc_1775	beta-phosphoglucomutase hydrolase [EC:3.1.3.12 2.4.1.216] [KO:K01087]	6e-15	Rv3372_2	COG1877	5e-12	Y2006_MYCTU	Completeproteome;Glycosidase;Hydrolase;Hypotheticalprotein,Hypothetical glycosyl hydrolase Rv2006/MT2062 (EC 3.2.1.-).	8e-09	GO_ID:7058	TAIR|gene:2135539 SPTR:Q9SU39 symbol:AT4G12430.1 [GO:0004805 "trehalose-phosphatase activity" evidence=ISS] [GO:0005992 "trehalose biosynthesis" evidence=ISS] InterPro:IPR006379 InterPro:IPR003337 Pfam:PF02358 GO:GO:0008152 TIGRFAMs:TIGR01484 TIGRFAMs:TIGR00685 EMBL:AL161534 EMBL:AL049730 EMBL:AY059840 EMBL:BT002566 PIR:T07635 SPTR:Q9SU39	9e-26
TM1518.3	99.1.2.197	COG0666	mmu:72388	Ripk4; receptor-interacting serine-threonine kinase 4 [EC:2.7.1.37] [KO:K00870]	4e-21	slr1109	COG0666	1e-09	ANK1_HUMAN	3D-structure;Alternativesplicing;ANKrepeat;Cytoskeleton;Directproteinsequencing;Diseasemutation;Elliptocytosis;Hereditaryhemolyticanemia;Lipoprotein;Phosphorylation;Polymorphism;Repeat,Ankyrin-1 (Erythrocyte ankyrin) (Ankyrin R).	3e-22	GO_ID:37724	TAIR|gene:2075008 SPTR:Q9SF48 symbol:AT3G09550.1 [GO:0000004 "biological process unknown" evidence=ND] [GO:0008372 "cellular component unknown" evidence=ND] [GO:0005515 "protein binding" evidence=ISS] InterPro:IPR002110 Pfam:PF00023 PRINTS:PR01415 SMART:SM00248 PROSITE:PS50297 PROSITE:PS50088 EMBL:AC016661 EMBL:BT012564 SPTR:Q9SF48	3e-150
TM1518.3	99.1.4.1257	GO_ID:37724	mmu:72388	Ripk4; receptor-interacting serine-threonine kinase 4 [EC:2.7.1.37] [KO:K00870]	4e-21	slr1109	COG0666	1e-09	ANK1_HUMAN	3D-structure;Alternativesplicing;ANKrepeat;Cytoskeleton;Directproteinsequencing;Diseasemutation;Elliptocytosis;Hereditaryhemolyticanemia;Lipoprotein;Phosphorylation;Polymorphism;Repeat,Ankyrin-1 (Erythrocyte ankyrin) (Ankyrin R).	3e-22	GO_ID:37724	TAIR|gene:2075008 SPTR:Q9SF48 symbol:AT3G09550.1 [GO:0000004 "biological process unknown" evidence=ND] [GO:0008372 "cellular component unknown" evidence=ND] [GO:0005515 "protein binding" evidence=ISS] InterPro:IPR002110 Pfam:PF00023 PRINTS:PR01415 SMART:SM00248 PROSITE:PS50297 PROSITE:PS50088 EMBL:AC016661 EMBL:BT012564 SPTR:Q9SF48	3e-150
TM1518.3	99.1.1.97	KO:K00870	mmu:72388	Ripk4; receptor-interacting serine-threonine kinase 4 [EC:2.7.1.37] [KO:K00870]	4e-21	slr1109	COG0666	1e-09	ANK1_HUMAN	3D-structure;Alternativesplicing;ANKrepeat;Cytoskeleton;Directproteinsequencing;Diseasemutation;Elliptocytosis;Hereditaryhemolyticanemia;Lipoprotein;Phosphorylation;Polymorphism;Repeat,Ankyrin-1 (Erythrocyte ankyrin) (Ankyrin R).	3e-22	GO_ID:37724	TAIR|gene:2075008 SPTR:Q9SF48 symbol:AT3G09550.1 [GO:0000004 "biological process unknown" evidence=ND] [GO:0008372 "cellular component unknown" evidence=ND] [GO:0005515 "protein binding" evidence=ISS] InterPro:IPR002110 Pfam:PF00023 PRINTS:PR01415 SMART:SM00248 PROSITE:PS50297 PROSITE:PS50088 EMBL:AC016661 EMBL:BT012564 SPTR:Q9SF48	3e-150
TM1518.3	99.1.3.2.1909	ANK1_HUMAN	mmu:72388	Ripk4; receptor-interacting serine-threonine kinase 4 [EC:2.7.1.37] [KO:K00870]	4e-21	slr1109	COG0666	1e-09	ANK1_HUMAN	3D-structure;Alternativesplicing;ANKrepeat;Cytoskeleton;Directproteinsequencing;Diseasemutation;Elliptocytosis;Hereditaryhemolyticanemia;Lipoprotein;Phosphorylation;Polymorphism;Repeat,Ankyrin-1 (Erythrocyte ankyrin) (Ankyrin R).	3e-22	GO_ID:37724	TAIR|gene:2075008 SPTR:Q9SF48 symbol:AT3G09550.1 [GO:0000004 "biological process unknown" evidence=ND] [GO:0008372 "cellular component unknown" evidence=ND] [GO:0005515 "protein binding" evidence=ISS] InterPro:IPR002110 Pfam:PF00023 PRINTS:PR01415 SMART:SM00248 PROSITE:PS50297 PROSITE:PS50088 EMBL:AC016661 EMBL:BT012564 SPTR:Q9SF48	3e-150
TM1550.10	1.7.11.17	E2.4.1.80, UGCG ceramide glucosyltransferase [EC:2.4.1.80] [COG:COG1215] [GO:0008120] [CAZy:GT21]	ava:Ava_1568	cellulose synthase catalytic subunit [EC:2.4.1.12] [KO:K00694]	2e-14	yhjO	COG1215	2e-11	CESA7_ARATH	3D-structure;Cellwall;Cellulosebiosynthesis;Coiledcoil;Glycoprotein;Glycosyltransferase;Membrane;Metal-binding;Transferase;Transmembrane;Zinc;Zinc-finger,Cellulose synthase A catalytic subunit 7 [UDP-forming] (EC 2.4.1.12) (AtCesA-7) (Irregular xylem protein 3) (AtIRX3).	0	GO_ID:1257	TAIR|gene:2121079 SPTR:Q9SZL9 symbol:AT4G38190.1 [GO:0016757 "transferase activity, transferring glycosyl groups" evidence=ISS] [GO:0000271 "polysaccharide biosynthesis" evidence=ISS] [GO:0009832 "cell wall biosynthesis (sensu Magnoliophyta)" evidence=ISS] [GO:0016759 "cellulose synthase activity" evidence=ISS] InterPro:IPR005150 Pfam:PF03552 GO:GO:0016020 EMBL:AL035538 EMBL:AL161593 PIR:T05646 S…	0
TM1550.10	1.1.9.33	E2.4.1.16, CHS1 chitin synthase [EC:2.4.1.16] [COG:COG1215] [GO:0004100] [CAZy:GT2]	ava:Ava_1568	cellulose synthase catalytic subunit [EC:2.4.1.12] [KO:K00694]	2e-14	yhjO	COG1215	2e-11	CESA7_ARATH	3D-structure;Cellwall;Cellulosebiosynthesis;Coiledcoil;Glycoprotein;Glycosyltransferase;Membrane;Metal-binding;Transferase;Transmembrane;Zinc;Zinc-finger,Cellulose synthase A catalytic subunit 7 [UDP-forming] (EC 2.4.1.12) (AtCesA-7) (Irregular xylem protein 3) (AtIRX3).	0	GO_ID:1257	TAIR|gene:2121079 SPTR:Q9SZL9 symbol:AT4G38190.1 [GO:0016757 "transferase activity, transferring glycosyl groups" evidence=ISS] [GO:0000271 "polysaccharide biosynthesis" evidence=ISS] [GO:0009832 "cell wall biosynthesis (sensu Magnoliophyta)" evidence=ISS] [GO:0016759 "cellulose synthase activity" evidence=ISS] InterPro:IPR005150 Pfam:PF03552 GO:GO:0016020 EMBL:AL035538 EMBL:AL161593 PIR:T05646 S…	0
TM1550.10	1.1.8.56	E2.4.1.12 cellulose synthase (UDP-forming) [EC:2.4.1.12] [COG:COG1215] [GO:0016760] [CAZy:GT2]	ava:Ava_1568	cellulose synthase catalytic subunit [EC:2.4.1.12] [KO:K00694]	2e-14	yhjO	COG1215	2e-11	CESA7_ARATH	3D-structure;Cellwall;Cellulosebiosynthesis;Coiledcoil;Glycoprotein;Glycosyltransferase;Membrane;Metal-binding;Transferase;Transmembrane;Zinc;Zinc-finger,Cellulose synthase A catalytic subunit 7 [UDP-forming] (EC 2.4.1.12) (AtCesA-7) (Irregular xylem protein 3) (AtIRX3).	0	GO_ID:1257	TAIR|gene:2121079 SPTR:Q9SZL9 symbol:AT4G38190.1 [GO:0016757 "transferase activity, transferring glycosyl groups" evidence=ISS] [GO:0000271 "polysaccharide biosynthesis" evidence=ISS] [GO:0009832 "cell wall biosynthesis (sensu Magnoliophyta)" evidence=ISS] [GO:0016759 "cellulose synthase activity" evidence=ISS] InterPro:IPR005150 Pfam:PF03552 GO:GO:0016020 EMBL:AL035538 EMBL:AL161593 PIR:T05646 S…	0
chr1.CM0010.40	1.9.2.5	E3.1.3.2 acid phosphatase [EC:3.1.3.2] [GO:0003993]	ath:At2g27190	T22O13.4; iron(III)-zinc(II) purple acid phosphatase (PAP12) [EC:3.1.3.2] [KO:K01078]	2e-66	Rv2577	COG1409	7e-15	PPAF_SOYBN	Directproteinsequencing;Hydrolase;Iron;Manganese;Metal-binding;Signal;Zinc,Purple acid phosphatase precursor (EC 3.1.3.2) (Manganese(II) purple acid phosphatase).	5e-69	GO_ID:17821	TAIR|gene:2083287 SPTR:Q9LXI7 symbol:AT3G52780.1 [GO:0000004 "biological process unknown" evidence=ND] [GO:0004722 "protein serine/threonine phosphatase activity" evidence=ISS] Pfam:PF00149 InterPro:IPR004843 HSSP:P80366 EMBL:AL353912 EMBL:AF492666 PIR:T49031 SPTR:Q9LXI7	1e-151
chr1.CM0010.40	1.11.4.9	E3.1.3.2 acid phosphatase [EC:3.1.3.2] [GO:0003993]	ath:At2g27190	T22O13.4; iron(III)-zinc(II) purple acid phosphatase (PAP12) [EC:3.1.3.2] [KO:K01078]	2e-66	Rv2577	COG1409	7e-15	PPAF_SOYBN	Directproteinsequencing;Hydrolase;Iron;Manganese;Metal-binding;Signal;Zinc,Purple acid phosphatase precursor (EC 3.1.3.2) (Manganese(II) purple acid phosphatase).	5e-69	GO_ID:17821	TAIR|gene:2083287 SPTR:Q9LXI7 symbol:AT3G52780.1 [GO:0000004 "biological process unknown" evidence=ND] [GO:0004722 "protein serine/threonine phosphatase activity" evidence=ISS] Pfam:PF00149 InterPro:IPR004843 HSSP:P80366 EMBL:AL353912 EMBL:AF492666 PIR:T49031 SPTR:Q9LXI7	1e-151
chr1.CM0012.61	99.1.3.2.3586	EXPA9_ARATH							EXPA9_ARATH	Cellwall;Multigenefamily;Signal,Alpha-expansin 9 precursor (AtEXPA9) (At-EXP9) (AtEx9) (Ath-ExpAlpha- 1.10).	3e-83	GO_ID:16295	TAIR|gene:2056669 SPTR:Q8VYD1 symbol:AT2G03090.1 [GO:0005554 "molecular function unknown" evidence=ISS;TAS] [GO:0009826 "unidimensional cell growth" evidence=ISS;NAS] [GO:0009828 "cell wall loosening (sensu Magnoliophyta)" evidence=ISS;NAS] [GO:0009831 "cell wall modification during multidimensional cell growth (sensu Magnoliophyta)" evidence=ISS] InterPro:IPR007112 InterPro:IPR005132 InterPro:IP…	5e-71
chr1.CM0012.61	99.1.4.695	GO_ID:16295							EXPA9_ARATH	Cellwall;Multigenefamily;Signal,Alpha-expansin 9 precursor (AtEXPA9) (At-EXP9) (AtEx9) (Ath-ExpAlpha- 1.10).	3e-83	GO_ID:16295	TAIR|gene:2056669 SPTR:Q8VYD1 symbol:AT2G03090.1 [GO:0005554 "molecular function unknown" evidence=ISS;TAS] [GO:0009826 "unidimensional cell growth" evidence=ISS;NAS] [GO:0009828 "cell wall loosening (sensu Magnoliophyta)" evidence=ISS;NAS] [GO:0009831 "cell wall modification during multidimensional cell growth (sensu Magnoliophyta)" evidence=ISS] InterPro:IPR007112 InterPro:IPR005132 InterPro:IP…	5e-71
chr1.CM0017.21	1.7.3.2	E3.2.1.23, lacZ beta-galactosidase [EC:3.2.1.23] [COG:COG2731 COG3250] [GO:0004565]	ath:At3g52840	F8J2.10; beta-galactosidase, putative / lactase, putative [EC:3.2.1.23] [KO:K01190]	1e-107	XF0840	COG1874	8e-32	BGAL_MALDO	Directproteinsequencing;Glycosidase;Hydrolase;Signal,Beta-galactosidase precursor (EC 3.2.1.23) (Lactase) (Acid beta- galactosidase) (Exo-(1-->4)-beta-D-galactanase).	6e-115	GO_ID:37201	TAIR|gene:2059898 SPTR:Q9SCU9 symbol:AT2G16730.1 [GO:0004565 "beta-galactosidase activity" evidence=ISS] InterPro:IPR006104 InterPro:IPR001944 InterPro:IPR000922 Pfam:PF01301 Pfam:PF02140 ProDom:PD005612 PROSITE:PS50228 PRINTS:PR00742 PROSITE:PS01182 Pfam:PF02837 EMBL:AJ270309 SPTR:Q9SCU9	3e-143
chr1.CM0017.21	1.3.9.29	E3.2.1.23, lacZ beta-galactosidase [EC:3.2.1.23] [COG:COG2731 COG3250] [GO:0004565]	ath:At3g52840	F8J2.10; beta-galactosidase, putative / lactase, putative [EC:3.2.1.23] [KO:K01190]	1e-107	XF0840	COG1874	8e-32	BGAL_MALDO	Directproteinsequencing;Glycosidase;Hydrolase;Signal,Beta-galactosidase precursor (EC 3.2.1.23) (Lactase) (Acid beta- galactosidase) (Exo-(1-->4)-beta-D-galactanase).	6e-115	GO_ID:37201	TAIR|gene:2059898 SPTR:Q9SCU9 symbol:AT2G16730.1 [GO:0004565 "beta-galactosidase activity" evidence=ISS] InterPro:IPR006104 InterPro:IPR001944 InterPro:IPR000922 Pfam:PF01301 Pfam:PF02140 ProDom:PD005612 PROSITE:PS50228 PRINTS:PR00742 PROSITE:PS01182 Pfam:PF02837 EMBL:AJ270309 SPTR:Q9SCU9	3e-143
chr1.CM0017.21	1.7.11.20	E3.2.1.23, lacZ beta-galactosidase [EC:3.2.1.23] [COG:COG2731 COG3250] [GO:0004565]	ath:At3g52840	F8J2.10; beta-galactosidase, putative / lactase, putative [EC:3.2.1.23] [KO:K01190]	1e-107	XF0840	COG1874	8e-32	BGAL_MALDO	Directproteinsequencing;Glycosidase;Hydrolase;Signal,Beta-galactosidase precursor (EC 3.2.1.23) (Lactase) (Acid beta- galactosidase) (Exo-(1-->4)-beta-D-galactanase).	6e-115	GO_ID:37201	TAIR|gene:2059898 SPTR:Q9SCU9 symbol:AT2G16730.1 [GO:0004565 "beta-galactosidase activity" evidence=ISS] InterPro:IPR006104 InterPro:IPR001944 InterPro:IPR000922 Pfam:PF01301 Pfam:PF02140 ProDom:PD005612 PROSITE:PS50228 PRINTS:PR00742 PROSITE:PS01182 Pfam:PF02837 EMBL:AJ270309 SPTR:Q9SCU9	3e-143
chr1.CM0017.21	1.1.6.9	E3.2.1.23, lacZ beta-galactosidase [EC:3.2.1.23] [COG:COG2731 COG3250] [GO:0004565]	ath:At3g52840	F8J2.10; beta-galactosidase, putative / lactase, putative [EC:3.2.1.23] [KO:K01190]	1e-107	XF0840	COG1874	8e-32	BGAL_MALDO	Directproteinsequencing;Glycosidase;Hydrolase;Signal,Beta-galactosidase precursor (EC 3.2.1.23) (Lactase) (Acid beta- galactosidase) (Exo-(1-->4)-beta-D-galactanase).	6e-115	GO_ID:37201	TAIR|gene:2059898 SPTR:Q9SCU9 symbol:AT2G16730.1 [GO:0004565 "beta-galactosidase activity" evidence=ISS] InterPro:IPR006104 InterPro:IPR001944 InterPro:IPR000922 Pfam:PF01301 Pfam:PF02140 ProDom:PD005612 PROSITE:PS50228 PRINTS:PR00742 PROSITE:PS01182 Pfam:PF02837 EMBL:AJ270309 SPTR:Q9SCU9	3e-143
chr1.CM0017.21	1.7.7.9	E3.2.1.23, lacZ beta-galactosidase [EC:3.2.1.23] [COG:COG2731 COG3250] [GO:0004565]	ath:At3g52840	F8J2.10; beta-galactosidase, putative / lactase, putative [EC:3.2.1.23] [KO:K01190]	1e-107	XF0840	COG1874	8e-32	BGAL_MALDO	Directproteinsequencing;Glycosidase;Hydrolase;Signal,Beta-galactosidase precursor (EC 3.2.1.23) (Lactase) (Acid beta- galactosidase) (Exo-(1-->4)-beta-D-galactanase).	6e-115	GO_ID:37201	TAIR|gene:2059898 SPTR:Q9SCU9 symbol:AT2G16730.1 [GO:0004565 "beta-galactosidase activity" evidence=ISS] InterPro:IPR006104 InterPro:IPR001944 InterPro:IPR000922 Pfam:PF01301 Pfam:PF02140 ProDom:PD005612 PROSITE:PS50228 PRINTS:PR00742 PROSITE:PS01182 Pfam:PF02837 EMBL:AJ270309 SPTR:Q9SCU9	3e-143
chr1.CM0017.5	1.7.3.2	E3.2.1.23, lacZ beta-galactosidase [EC:3.2.1.23] [COG:COG2731 COG3250] [GO:0004565]	ath:At5g20710	T1M15.110; glycosyl hydrolase family 35 (beta-galactosidase) [EC:3.2.1.23] [KO:K01190]	1e-24				BGAL_LYCES	Directproteinsequencing;Glycosidase;Hydrolase;Signal,Beta-galactosidase precursor (EC 3.2.1.23) (Lactase) (Acid beta- galactosidase) (Exo-(1-->4)-beta-D-galactanase).	4e-34	GO_ID:37201	TAIR|gene:2059898 SPTR:Q9SCU9 symbol:AT2G16730.1 [GO:0004565 "beta-galactosidase activity" evidence=ISS] InterPro:IPR006104 InterPro:IPR001944 InterPro:IPR000922 Pfam:PF01301 Pfam:PF02140 ProDom:PD005612 PROSITE:PS50228 PRINTS:PR00742 PROSITE:PS01182 Pfam:PF02837 EMBL:AJ270309 SPTR:Q9SCU9	2e-62
chr1.CM0017.5	1.3.9.29	E3.2.1.23, lacZ beta-galactosidase [EC:3.2.1.23] [COG:COG2731 COG3250] [GO:0004565]	ath:At5g20710	T1M15.110; glycosyl hydrolase family 35 (beta-galactosidase) [EC:3.2.1.23] [KO:K01190]	1e-24				BGAL_LYCES	Directproteinsequencing;Glycosidase;Hydrolase;Signal,Beta-galactosidase precursor (EC 3.2.1.23) (Lactase) (Acid beta- galactosidase) (Exo-(1-->4)-beta-D-galactanase).	4e-34	GO_ID:37201	TAIR|gene:2059898 SPTR:Q9SCU9 symbol:AT2G16730.1 [GO:0004565 "beta-galactosidase activity" evidence=ISS] InterPro:IPR006104 InterPro:IPR001944 InterPro:IPR000922 Pfam:PF01301 Pfam:PF02140 ProDom:PD005612 PROSITE:PS50228 PRINTS:PR00742 PROSITE:PS01182 Pfam:PF02837 EMBL:AJ270309 SPTR:Q9SCU9	2e-62
chr1.CM0017.5	1.7.11.20	E3.2.1.23, lacZ beta-galactosidase [EC:3.2.1.23] [COG:COG2731 COG3250] [GO:0004565]	ath:At5g20710	T1M15.110; glycosyl hydrolase family 35 (beta-galactosidase) [EC:3.2.1.23] [KO:K01190]	1e-24				BGAL_LYCES	Directproteinsequencing;Glycosidase;Hydrolase;Signal,Beta-galactosidase precursor (EC 3.2.1.23) (Lactase) (Acid beta- galactosidase) (Exo-(1-->4)-beta-D-galactanase).	4e-34	GO_ID:37201	TAIR|gene:2059898 SPTR:Q9SCU9 symbol:AT2G16730.1 [GO:0004565 "beta-galactosidase activity" evidence=ISS] InterPro:IPR006104 InterPro:IPR001944 InterPro:IPR000922 Pfam:PF01301 Pfam:PF02140 ProDom:PD005612 PROSITE:PS50228 PRINTS:PR00742 PROSITE:PS01182 Pfam:PF02837 EMBL:AJ270309 SPTR:Q9SCU9	2e-62
chr1.CM0017.5	1.1.6.9	E3.2.1.23, lacZ beta-galactosidase [EC:3.2.1.23] [COG:COG2731 COG3250] [GO:0004565]	ath:At5g20710	T1M15.110; glycosyl hydrolase family 35 (beta-galactosidase) [EC:3.2.1.23] [KO:K01190]	1e-24				BGAL_LYCES	Directproteinsequencing;Glycosidase;Hydrolase;Signal,Beta-galactosidase precursor (EC 3.2.1.23) (Lactase) (Acid beta- galactosidase) (Exo-(1-->4)-beta-D-galactanase).	4e-34	GO_ID:37201	TAIR|gene:2059898 SPTR:Q9SCU9 symbol:AT2G16730.1 [GO:0004565 "beta-galactosidase activity" evidence=ISS] InterPro:IPR006104 InterPro:IPR001944 InterPro:IPR000922 Pfam:PF01301 Pfam:PF02140 ProDom:PD005612 PROSITE:PS50228 PRINTS:PR00742 PROSITE:PS01182 Pfam:PF02837 EMBL:AJ270309 SPTR:Q9SCU9	2e-62
chr1.CM0017.5	1.7.7.9	E3.2.1.23, lacZ beta-galactosidase [EC:3.2.1.23] [COG:COG2731 COG3250] [GO:0004565]	ath:At5g20710	T1M15.110; glycosyl hydrolase family 35 (beta-galactosidase) [EC:3.2.1.23] [KO:K01190]	1e-24				BGAL_LYCES	Directproteinsequencing;Glycosidase;Hydrolase;Signal,Beta-galactosidase precursor (EC 3.2.1.23) (Lactase) (Acid beta- galactosidase) (Exo-(1-->4)-beta-D-galactanase).	4e-34	GO_ID:37201	TAIR|gene:2059898 SPTR:Q9SCU9 symbol:AT2G16730.1 [GO:0004565 "beta-galactosidase activity" evidence=ISS] InterPro:IPR006104 InterPro:IPR001944 InterPro:IPR000922 Pfam:PF01301 Pfam:PF02140 ProDom:PD005612 PROSITE:PS50228 PRINTS:PR00742 PROSITE:PS01182 Pfam:PF02837 EMBL:AJ270309 SPTR:Q9SCU9	2e-62
chr1.CM0032.37	1.1.8.12	E3.2.1.39 glucan endo-1,3-beta-D-glucosidase [EC:3.2.1.39]	ath:At4g14080	FCAALL.82; glycosyl hydrolase family 17 protein / anther-specific protein (A6) [EC:3.2.1.39] [KO:K01199]	7e-36				E135_ARATH	Glycoprotein;Glycosidase;GPI-anchor;Hydrolase;Lipoprotein;Membrane;Plantdefense;Signal,Putative glucan endo-1,3-beta-glucosidase 5 precursor (EC 3.2.1.39) ((1->3)-beta-glucan endohydrolase) ((1->3)-beta-glucanase) (Beta-1,3- endoglucanase) (Beta-1,3-glucanase).	8e-80	GO_ID:13858	TAIR|gene:3442384 SPTR:Q9LV98 symbol:AT5G64790.1 [GO:0031225 "anchored to membrane" evidence=TAS] [GO:0004553 "hydrolase activity, hydrolyzing O-glycosyl compounds" evidence=ISS] InterPro:IPR000490 PROSITE:PS00587 Pfam:PF00332 HSSP:P12257 EMBL:AB019236 SPTR:Q9LV98	9e-88
chr1.CM0036.3	99.1.4.3749	GO_ID:35182										GO_ID:35182	TAIR|gene:2031401 SPTR:Q39134 symbol:AT1G77380.1 [GO:0015359 "amino acid permease activity" evidence=ISS] [GO:0016020 "membrane" evidence=ISS] InterPro:IPR002422 GO:GO:0006810 GO:GO:0016020 Pfam:PF01490 EMBL:AC078898 EMBL:X77499 EMBL:AY128905 EMBL:AY099788 PIR:H96802 SPTR:Q39134	0
chr1.CM0051.27	99.1.4.1026	GO_ID:39058										GO_ID:39058	TAIR|gene:2095546 SPTR:Q8GXC9 symbol:AT3G28630.1 [GO:0000004 "biological process unknown" evidence=ND] [GO:0005554 "molecular function unknown" evidence=ND] InterPro:IPR007679 Pfam:PF04601 EMBL:AK118301 EMBL:BT005537 SPTR:Q8GXC9	9e-93
chr1.CM0064.6	99.1.4.4016	GO_ID:42563										GO_ID:42563	TAIR|gene:2154814 SPTR:Q9FKS8 symbol:AT5G40780.1 [GO:0015359 "amino acid permease activity" evidence=ISS] [GO:0006865 "amino acid transport" evidence=ISS] [GO:0016020 "membrane" evidence=ISS] InterPro:IPR002422 GO:GO:0006810 GO:GO:0016020 Pfam:PF01490 EMBL:AB015470 EMBL:AB011477 EMBL:AF367281 EMBL:AY133550 SPTR:Q9FKS8	0
chr1.CM0098.25	1.1.10.14	E3.2.1.55, abfA alpha-N-arabinofuranosidase [EC:3.2.1.55] [COG:COG3534]	bth:BT0348	alpha-L-arabinofuranosidase [EC:3.2.1.55] [KO:K01209]	5e-16	TM0281	COG3534	1e-15	ABF1_STRCX	Directproteinsequencing;Glycosidase;Hydrolase;Signal,Alpha-N-arabinofuranosidase I precursor (EC 3.2.1.55) (Arabinosidase I) (Alpha-N-AFase I).	3e-74	GO_ID:8431	TAIR|gene:2103171 SPTR:Q9SG80 symbol:AT3G10740.1 [GO:0016798 "hydrolase activity, acting on glycosyl bonds" evidence=ISS] InterPro:IPR003305 Pfam:PF02018 EMBL:AC011708 InterPro:IPR010720 Pfam:PF06964 SPTR:Q9SG80	0
chr1.CM0098.26	1.1.10.14	E3.2.1.55, abfA alpha-N-arabinofuranosidase [EC:3.2.1.55] [COG:COG3534]	tma:TM0281	alpha-L-arabinofuranosidase [EC:3.2.1.55] [KO:K01209]	1e-16	TM0281	COG3534	2e-17	ABF1_STRCX	Directproteinsequencing;Glycosidase;Hydrolase;Signal,Alpha-N-arabinofuranosidase I precursor (EC 3.2.1.55) (Arabinosidase I) (Alpha-N-AFase I).	2e-72	GO_ID:8431	TAIR|gene:2103171 SPTR:Q9SG80 symbol:AT3G10740.1 [GO:0016798 "hydrolase activity, acting on glycosyl bonds" evidence=ISS] InterPro:IPR003305 Pfam:PF02018 EMBL:AC011708 InterPro:IPR010720 Pfam:PF06964 SPTR:Q9SG80	0
chr1.CM0098.31.1	99.1.4.5517	GO_ID:8431										GO_ID:8431	TAIR|gene:2103171 SPTR:Q9SG80 symbol:AT3G10740.1 [GO:0016798 "hydrolase activity, acting on glycosyl bonds" evidence=ISS] InterPro:IPR003305 Pfam:PF02018 EMBL:AC011708 InterPro:IPR010720 Pfam:PF06964 SPTR:Q9SG80	3e-20
chr1.CM0098.31	1.1.10.14	E3.2.1.55, abfA alpha-N-arabinofuranosidase [EC:3.2.1.55] [COG:COG3534]	blo:BL0544	abfA1; alpha-L-arabinosidase [EC:3.2.1.55] [KO:K01209]	5e-12	TM0281	COG3534	4e-12	ABF1_STRCX	Directproteinsequencing;Glycosidase;Hydrolase;Signal,Alpha-N-arabinofuranosidase I precursor (EC 3.2.1.55) (Arabinosidase I) (Alpha-N-AFase I).	3e-55	GO_ID:8431	TAIR|gene:2103171 SPTR:Q9SG80 symbol:AT3G10740.1 [GO:0016798 "hydrolase activity, acting on glycosyl bonds" evidence=ISS] InterPro:IPR003305 Pfam:PF02018 EMBL:AC011708 InterPro:IPR010720 Pfam:PF06964 SPTR:Q9SG80	0
chr1.CM0098.32	99.1.3.1.69	EC 2.3.1.-							ZDH14_HUMAN	Acyltransferase;Alternativesplicing;Membrane;Metal-binding;Transferase;Transmembrane;Zinc;Zinc-finger,Probable palmitoyltransferase ZDHHC14 (EC 2.3.1.-) (Zinc finger DHHC domain-containing protein 14) (DHHC-14) (NEW1 domain-containing protein) (NEW1CP).	2e-48	GO_ID:11620	TAIR|gene:3702996 SPTR:Q9M1K5 symbol:AT3G56930.1 [GO:0000004 "biological process unknown" evidence=ND] Pfam:PF01529 InterPro:IPR001594 PROSITE:PS50216 ProDom:PD003041 EMBL:AL138655 EMBL:AK117663 EMBL:BT008533 PIR:T47753 SPTR:Q9M1K5	9e-123
chr1.CM0098.32	99.1.4.3636	GO_ID:11620							ZDH14_HUMAN	Acyltransferase;Alternativesplicing;Membrane;Metal-binding;Transferase;Transmembrane;Zinc;Zinc-finger,Probable palmitoyltransferase ZDHHC14 (EC 2.3.1.-) (Zinc finger DHHC domain-containing protein 14) (DHHC-14) (NEW1 domain-containing protein) (NEW1CP).	2e-48	GO_ID:11620	TAIR|gene:3702996 SPTR:Q9M1K5 symbol:AT3G56930.1 [GO:0000004 "biological process unknown" evidence=ND] Pfam:PF01529 InterPro:IPR001594 PROSITE:PS50216 ProDom:PD003041 EMBL:AL138655 EMBL:AK117663 EMBL:BT008533 PIR:T47753 SPTR:Q9M1K5	9e-123
chr1.CM0104.36	1.1.8.16	E3.1.3.12, otsB trehalose-phosphatase [EC:3.1.3.12] [COG:COG1877] [GO:0004805]	mtu:Rv3372	otsB2; possible trehalose 6-phosphate phosphatase OtsB2 (trehalose-phosphatase) (TPP) [EC:3.1.3.12] [KO:K01087]	4e-09	Rv3372_2	COG1877	7e-10				GO_ID:8408	TAIR|gene:2171849 SPTR:Q9FJQ1 symbol:AT5G65140.1 [GO:0004805 "trehalose-phosphatase activity" evidence=ISS] [GO:0005992 "trehalose biosynthesis" evidence=ISS] InterPro:IPR006379 InterPro:IPR003337 Pfam:PF02358 GO:GO:0008152 TIGRFAMs:TIGR01484 TIGRFAMs:TIGR00685 EMBL:AB013395 SPTR:Q9FJQ1	2e-14
chr1.CM0109.37	1.1.8.29	E3.1.1.11 pectinesterase [EC:3.1.1.11] [GO:0030599]	ath:At1g53840	T18A20.7; pectinesterase family protein [EC:3.1.1.11] [KO:K01051]	3e-95				PME_MEDSA	Aspartylesterase;Cellwall;Glycoprotein;Hydrolase;Signal,Pectinesterase precursor (EC 3.1.1.11) (Pectin methylesterase) (PE) (P65).	1e-110	GO_ID:27124	TAIR|gene:2078056 SPTR:Q9M9W6 symbol:AT3G05610.1 [GO:0009505 "cell wall (sensu Magnoliophyta)" evidence=ISS] [GO:0030599 "pectinesterase activity" evidence=ISS] InterPro:IPR000070 InterPro:IPR006501 Pfam:PF04043 InterPro:IPR007186 TIGRFAMs:TIGR01614 HSSP:P83218 Pfam:PF01095 EMBL:AC011620 SPTR:Q9M9W6	1e-151
chr1.CM0109.37	1.1.4.1	E3.1.1.11 pectinesterase [EC:3.1.1.11] [GO:0030599]	ath:At1g53840	T18A20.7; pectinesterase family protein [EC:3.1.1.11] [KO:K01051]	3e-95				PME_MEDSA	Aspartylesterase;Cellwall;Glycoprotein;Hydrolase;Signal,Pectinesterase precursor (EC 3.1.1.11) (Pectin methylesterase) (PE) (P65).	1e-110	GO_ID:27124	TAIR|gene:2078056 SPTR:Q9M9W6 symbol:AT3G05610.1 [GO:0009505 "cell wall (sensu Magnoliophyta)" evidence=ISS] [GO:0030599 "pectinesterase activity" evidence=ISS] InterPro:IPR000070 InterPro:IPR006501 Pfam:PF04043 InterPro:IPR007186 TIGRFAMs:TIGR01614 HSSP:P83218 Pfam:PF01095 EMBL:AC011620 SPTR:Q9M9W6	1e-151
chr1.CM0121.37	1.3.10.44	CLS cardiolipin synthase [EC:2.7.8.-] [COG:COG1502] [GO:0008808]	ath:At2g42010	T6D20.10; phospholipase D beta 1 / PLD beta 1 (PLDBETA1) [EC:3.1.4.4] [KO:K01115]	0	YKR031c	COG1502	4e-31	PLDD1_ARATH	Alternativesplicing;Calcium;Hydrolase;Lipiddegradation;Multigenefamily;Repeat,Phospholipase D delta (EC 3.1.4.4) (AtPLDdelta) (PLD delta).	0	GO_ID:24378	SGD|S000001739 SPTR:P36126 symbol:SPO14 "phospholipase D" [GO:0005628 "prospore membrane" evidence=IDA] [GO:0005768 "endosome" evidence=IDA] [GO:0004630 "phospholipase D activity" evidence=IDA] [GO:0006644 "phospholipid metabolism" evidence=IMP;IDA] [GO:0006887 "exocytosis" evidence=IGI] [GO:0030437 "sporulation (sensu Fungi)" evidence=TAS] InterPro:IPR001683 SGD:S000001739 InterPro:IPR001736 Int…	4e-31
chr1.CM0121.37	1.3.10.16	E3.1.4.4, PLD2 phospholipase D [EC:3.1.4.4] [GO:0004630]	ath:At2g42010	T6D20.10; phospholipase D beta 1 / PLD beta 1 (PLDBETA1) [EC:3.1.4.4] [KO:K01115]	0	YKR031c	COG1502	4e-31	PLDD1_ARATH	Alternativesplicing;Calcium;Hydrolase;Lipiddegradation;Multigenefamily;Repeat,Phospholipase D delta (EC 3.1.4.4) (AtPLDdelta) (PLD delta).	0	GO_ID:24378	SGD|S000001739 SPTR:P36126 symbol:SPO14 "phospholipase D" [GO:0005628 "prospore membrane" evidence=IDA] [GO:0005768 "endosome" evidence=IDA] [GO:0004630 "phospholipase D activity" evidence=IDA] [GO:0006644 "phospholipid metabolism" evidence=IMP;IDA] [GO:0006887 "exocytosis" evidence=IGI] [GO:0030437 "sporulation (sensu Fungi)" evidence=TAS] InterPro:IPR001683 SGD:S000001739 InterPro:IPR001736 Int…	4e-31
chr1.CM0121.37	1.5.3.30	E2.7.8.8, pssA phosphatidylserine synthase [EC:2.7.8.8] [COG:COG1502] [GO:0003882]	ath:At2g42010	T6D20.10; phospholipase D beta 1 / PLD beta 1 (PLDBETA1) [EC:3.1.4.4] [KO:K01115]	0	YKR031c	COG1502	4e-31	PLDD1_ARATH	Alternativesplicing;Calcium;Hydrolase;Lipiddegradation;Multigenefamily;Repeat,Phospholipase D delta (EC 3.1.4.4) (AtPLDdelta) (PLD delta).	0	GO_ID:24378	SGD|S000001739 SPTR:P36126 symbol:SPO14 "phospholipase D" [GO:0005628 "prospore membrane" evidence=IDA] [GO:0005768 "endosome" evidence=IDA] [GO:0004630 "phospholipase D activity" evidence=IDA] [GO:0006644 "phospholipid metabolism" evidence=IMP;IDA] [GO:0006887 "exocytosis" evidence=IGI] [GO:0030437 "sporulation (sensu Fungi)" evidence=TAS] InterPro:IPR001683 SGD:S000001739 InterPro:IPR001736 Int…	4e-31
[truncated: 470 more rows]
