# Supplementary material for: Dissection of Symbiosis and Organ Development by Integrated Transcriptome Analysis of Lotus japonicus Mutant and Wild-Type Plants
Source: PLoS One. 2009 Aug 7;4(8):e6556. doi: 10.1371/journal.pone.0006556 (PMC2717213; doi:10.1371/journal.pone.0006556)
Supplement: Folder S6 — Organs (0.23 MB ZIP) [file pone.0006556.s014.zip › S6.ORGANS copy/6.1.nodule/-nodule.ID list.txt]

Affy ID
CM0345.66
Ljwgs_008899.2
Ljwgs_010097.2
Ljwgs_018687.1
Ljwgs_020539.2
Ljwgs_022205.1
Ljwgs_028899.1
Ljwgs_039187.1
Ljwgs_048462.2
Ljwgs_052179.1.1
Ljwgs_054188.1.1
Ljwgs_056381.1
Ljwgs_069876.1
Ljwgs_071827.1
Ljwgs_083297.1
Ljwgs_097163.1
Ljwgs_103871.1
Ljwgs_129728.2
Ljwgs_131098.1
Ljwgs_143243.1
Ljwgs_146070.1
TM0459.16
TM0533.24.1
chr1.CM0178.74
chr1.CM0315.26
chr2.CM0020.37
chr3.TM0707.24
chr4.CM0173.23
chr4.CM0244.83
chr6.TM0821.19
gi29967965
gi29969071
gi29969114
gi45617468
gi45622815
gi45627909
gi45631627
