# Supplementary material for: Dissection of Symbiosis and Organ Development by Integrated Transcriptome Analysis of Lotus japonicus Mutant and Wild-Type Plants
Source: PLoS One. 2009 Aug 7;4(8):e6556. doi: 10.1371/journal.pone.0006556 (PMC2717213; doi:10.1371/journal.pone.0006556)
Supplement: Folder S6 — Organs (0.23 MB ZIP) [file pone.0006556.s014.zip › S6.ORGANS copy/6.1.leaf/leaf_ANU.txt]

Identifier	BIN code	BIN name	BlastX KEGG Identifier	BlastX KEGG Description	BlastX KEGG E-value	BlastX COG Identifier	BlastX COG Description	BlastX COG E-value	BlastX Swiss-Prot Identifier	BlastX Swiss-Prot Description	BlastX Swiss-Prot E-value	BlastX Gene Ontology Identifier	BlastX Gene Ontology Description	BlastX Gene Ontology E-value
BM0976.11	2.4.3.9	E2.7.7.49 RNA-directed DNA polymerase [EC:2.7.7.49] [COG:COG3344] [GO:0003721 0003964]	cal:orf19.5373	POL; pol polyprotein [EC:2.7.7.49] [KO:K00986]	3e-54				POLX_TOBAC	Aspartylprotease;Endonuclease;Hydrolase;Metal-binding;Nuclease;Nucleotidyltransferase;Polyprotein;Protease;RNA-directedDNApolymerase;Transferase;Transposableelement;Zinc;Zinc-finger,Retrovirus-related Pol polyprotein from transposon TNT 1-94 [Contains: Protease (EC 3.4.23.-); Reverse transcriptase (EC 2.7.7.49); Endonuclease].	3e-162	GO_ID:13349	TAIR|gene:2029543 SPTR:Q9SA17 symbol:AT1G31210.1 [GO:0003677 "DNA binding" evidence=ISS] InterPro:IPR001878 InterPro:IPR001584 Pfam:PF00098 Pfam:PF00665 SMART:SM00343 EMBL:AC004793 PIR:C86438 SPTR:Q9SA17	0
BM1386.21.1	99.1.4.2269	GO_ID:11610										GO_ID:11610	TAIR|gene:2092423 SPTR:Q8VXV8 symbol:AT3G20300.1 [GO:0000004 "biological process unknown" evidence=ND] Interpro:IPR006202 GO:GO:0006810 GO:GO:0016020 EMBL:AY074551 EMBL:AY085004 EMBL:AY139777 SPTR:Q8VXV8	2e-69
BM1625.9	3.1.3.22	TC.POT proton-dependent oligopeptide transporter, POT family [COG:COG3104] [TC:2.A.17]	ddi:DDB0189610	hypothetical protein [KO:K03305]	6e-22	ZybgH	COG3104	5e-16	PTR2_ARATH	Membrane;Peptidetransport;Proteintransport;Transmembrane;Transport,Peptide transporter PTR2 (Histidine transporting protein).	8e-74	GO_ID:49777	TAIR|gene:2061842 SPTR:O22889 symbol:AT2G40460.1 [GO:0005215 "transporter activity" evidence=ISS] [GO:0006857 "oligopeptide transport" evidence=ISS] [GO:0016020 "membrane" evidence=ISS] InterPro:IPR000109 Pfam:PF00854 GO:GO:0016020 EMBL:AC002336 EMBL:AY094400 EMBL:AY150513 EMBL:BT002242 PIR:G84829 SPTR:O22889	6e-132
Ljwgs_006332.1	99.2	Unclassified without homolog
Ljwgs_008677.4	99.1.4.3486	GO_ID:52181							OPT7_ARATH	Membrane;Peptidetransport;Proteintransport;Transmembrane;Transport,Oligopeptide transporter 7 (AtOPT7).	2e-87	GO_ID:52181	TAIR|gene:2132735 SPTR:O82485 symbol:AT4G10770.1 [GO:0015198 "oligopeptide transporter activity" evidence=ISS] Pfam:PF03169 InterPro:IPR004813 TIGRFAMs:TIGR00728 InterPro:IPR004648 TIGRFAMs:TIGR00727 EMBL:AL161518 EMBL:AF080119 EMBL:AY045668 EMBL:BT004519 PIR:T01900 SPTR:O82485	7e-88
Ljwgs_008677.4	99.1.3.2.869	OPT7_ARATH							OPT7_ARATH	Membrane;Peptidetransport;Proteintransport;Transmembrane;Transport,Oligopeptide transporter 7 (AtOPT7).	2e-87	GO_ID:52181	TAIR|gene:2132735 SPTR:O82485 symbol:AT4G10770.1 [GO:0015198 "oligopeptide transporter activity" evidence=ISS] Pfam:PF03169 InterPro:IPR004813 TIGRFAMs:TIGR00728 InterPro:IPR004648 TIGRFAMs:TIGR00727 EMBL:AL161518 EMBL:AF080119 EMBL:AY045668 EMBL:BT004519 PIR:T01900 SPTR:O82485	7e-88
Ljwgs_009360.1	1.5.14.39	E1.4.3.6, tynA copper amine oxidase [EC:1.4.3.6] [COG:COG3733] [GO:0008131]	ath:At4g14940	FCAALL.145; copper amine oxidase, putative [EC:1.4.3.6] [KO:K00276]	3e-174	tynA	COG3733	3e-74	AMO_PEA	3D-structure;Copper;Glycoprotein;Manganese;Metal-binding;Oxidoreductase;Signal;TPQ,Amine oxidase [copper-containing] precursor (EC 1.4.3.6).	0	GO_ID:13419	TAIR|gene:2028665 SPTR:Q9C6V7 symbol:AT1G31670.1 [GO:0005507 "copper ion binding" evidence=ISS] InterPro:IPR000269 Pfam:PF01179 Pfam:PF02727 Pfam:PF02728 PROSITE:PS01164 PROSITE:PS01165 EMBL:AC074360 HSSP:Q43077 SPTR:Q9C6V7	0
Ljwgs_009360.1	1.5.10.38	E1.4.3.6, tynA copper amine oxidase [EC:1.4.3.6] [COG:COG3733] [GO:0008131]	ath:At4g14940	FCAALL.145; copper amine oxidase, putative [EC:1.4.3.6] [KO:K00276]	3e-174	tynA	COG3733	3e-74	AMO_PEA	3D-structure;Copper;Glycoprotein;Manganese;Metal-binding;Oxidoreductase;Signal;TPQ,Amine oxidase [copper-containing] precursor (EC 1.4.3.6).	0	GO_ID:13419	TAIR|gene:2028665 SPTR:Q9C6V7 symbol:AT1G31670.1 [GO:0005507 "copper ion binding" evidence=ISS] InterPro:IPR000269 Pfam:PF01179 Pfam:PF02727 Pfam:PF02728 PROSITE:PS01164 PROSITE:PS01165 EMBL:AC074360 HSSP:Q43077 SPTR:Q9C6V7	0
Ljwgs_009360.1	1.5.11.21	E1.4.3.6, tynA copper amine oxidase [EC:1.4.3.6] [COG:COG3733] [GO:0008131]	ath:At4g14940	FCAALL.145; copper amine oxidase, putative [EC:1.4.3.6] [KO:K00276]	3e-174	tynA	COG3733	3e-74	AMO_PEA	3D-structure;Copper;Glycoprotein;Manganese;Metal-binding;Oxidoreductase;Signal;TPQ,Amine oxidase [copper-containing] precursor (EC 1.4.3.6).	0	GO_ID:13419	TAIR|gene:2028665 SPTR:Q9C6V7 symbol:AT1G31670.1 [GO:0005507 "copper ion binding" evidence=ISS] InterPro:IPR000269 Pfam:PF01179 Pfam:PF02727 Pfam:PF02728 PROSITE:PS01164 PROSITE:PS01165 EMBL:AC074360 HSSP:Q43077 SPTR:Q9C6V7	0
Ljwgs_009360.1	1.5.3.20	E1.4.3.6, tynA copper amine oxidase [EC:1.4.3.6] [COG:COG3733] [GO:0008131]	ath:At4g14940	FCAALL.145; copper amine oxidase, putative [EC:1.4.3.6] [KO:K00276]	3e-174	tynA	COG3733	3e-74	AMO_PEA	3D-structure;Copper;Glycoprotein;Manganese;Metal-binding;Oxidoreductase;Signal;TPQ,Amine oxidase [copper-containing] precursor (EC 1.4.3.6).	0	GO_ID:13419	TAIR|gene:2028665 SPTR:Q9C6V7 symbol:AT1G31670.1 [GO:0005507 "copper ion binding" evidence=ISS] InterPro:IPR000269 Pfam:PF01179 Pfam:PF02727 Pfam:PF02728 PROSITE:PS01164 PROSITE:PS01165 EMBL:AC074360 HSSP:Q43077 SPTR:Q9C6V7	0
Ljwgs_009360.1	1.5.13.1	E1.4.3.6, tynA copper amine oxidase [EC:1.4.3.6] [COG:COG3733] [GO:0008131]	ath:At4g14940	FCAALL.145; copper amine oxidase, putative [EC:1.4.3.6] [KO:K00276]	3e-174	tynA	COG3733	3e-74	AMO_PEA	3D-structure;Copper;Glycoprotein;Manganese;Metal-binding;Oxidoreductase;Signal;TPQ,Amine oxidase [copper-containing] precursor (EC 1.4.3.6).	0	GO_ID:13419	TAIR|gene:2028665 SPTR:Q9C6V7 symbol:AT1G31670.1 [GO:0005507 "copper ion binding" evidence=ISS] InterPro:IPR000269 Pfam:PF01179 Pfam:PF02727 Pfam:PF02728 PROSITE:PS01164 PROSITE:PS01165 EMBL:AC074360 HSSP:Q43077 SPTR:Q9C6V7	0
Ljwgs_009360.1	1.5.12.22	E1.4.3.6, tynA copper amine oxidase [EC:1.4.3.6] [COG:COG3733] [GO:0008131]	ath:At4g14940	FCAALL.145; copper amine oxidase, putative [EC:1.4.3.6] [KO:K00276]	3e-174	tynA	COG3733	3e-74	AMO_PEA	3D-structure;Copper;Glycoprotein;Manganese;Metal-binding;Oxidoreductase;Signal;TPQ,Amine oxidase [copper-containing] precursor (EC 1.4.3.6).	0	GO_ID:13419	TAIR|gene:2028665 SPTR:Q9C6V7 symbol:AT1G31670.1 [GO:0005507 "copper ion binding" evidence=ISS] InterPro:IPR000269 Pfam:PF01179 Pfam:PF02727 Pfam:PF02728 PROSITE:PS01164 PROSITE:PS01165 EMBL:AC074360 HSSP:Q43077 SPTR:Q9C6V7	0
Ljwgs_009360.1	1.6.1.7	E1.4.3.6, tynA copper amine oxidase [EC:1.4.3.6] [COG:COG3733] [GO:0008131]	ath:At4g14940	FCAALL.145; copper amine oxidase, putative [EC:1.4.3.6] [KO:K00276]	3e-174	tynA	COG3733	3e-74	AMO_PEA	3D-structure;Copper;Glycoprotein;Manganese;Metal-binding;Oxidoreductase;Signal;TPQ,Amine oxidase [copper-containing] precursor (EC 1.4.3.6).	0	GO_ID:13419	TAIR|gene:2028665 SPTR:Q9C6V7 symbol:AT1G31670.1 [GO:0005507 "copper ion binding" evidence=ISS] InterPro:IPR000269 Pfam:PF01179 Pfam:PF02727 Pfam:PF02728 PROSITE:PS01164 PROSITE:PS01165 EMBL:AC074360 HSSP:Q43077 SPTR:Q9C6V7	0
Ljwgs_009360.1	1.10.9.2	E1.4.3.6, tynA copper amine oxidase [EC:1.4.3.6] [COG:COG3733] [GO:0008131]	ath:At4g14940	FCAALL.145; copper amine oxidase, putative [EC:1.4.3.6] [KO:K00276]	3e-174	tynA	COG3733	3e-74	AMO_PEA	3D-structure;Copper;Glycoprotein;Manganese;Metal-binding;Oxidoreductase;Signal;TPQ,Amine oxidase [copper-containing] precursor (EC 1.4.3.6).	0	GO_ID:13419	TAIR|gene:2028665 SPTR:Q9C6V7 symbol:AT1G31670.1 [GO:0005507 "copper ion binding" evidence=ISS] InterPro:IPR000269 Pfam:PF01179 Pfam:PF02727 Pfam:PF02728 PROSITE:PS01164 PROSITE:PS01165 EMBL:AC074360 HSSP:Q43077 SPTR:Q9C6V7	0
Ljwgs_010921.1	99.1.3.2.765	ATL1M_ARATH							ATL1M_ARATH	Hypotheticalprotein;Membrane;Metal-binding;Transmembrane;Ublconjugationpathway;Zinc;Zinc-finger,Putative RING-H2 finger protein ATL1M.	2e-13	GO_ID:30500	TAIR|gene:3693516 SPTR:Q9XF63 symbol:AT1G72310.1 [GO:0005515 "protein binding" evidence=ISS] [GO:0008270 "zinc ion binding" evidence=ISS] InterPro:IPR001841 Pfam:PF00097 PROSITE:PS50089 SMART:SM00184 HSSP:Q9LRB7 EMBL:AC067754 EMBL:AF132013 EMBL:BT010140 EMBL:AC016529 PIR:H96746 SPTR:Q9XF63	1e-13
Ljwgs_010921.1	99.1.4.3118	GO_ID:30500							ATL1M_ARATH	Hypotheticalprotein;Membrane;Metal-binding;Transmembrane;Ublconjugationpathway;Zinc;Zinc-finger,Putative RING-H2 finger protein ATL1M.	2e-13	GO_ID:30500	TAIR|gene:3693516 SPTR:Q9XF63 symbol:AT1G72310.1 [GO:0005515 "protein binding" evidence=ISS] [GO:0008270 "zinc ion binding" evidence=ISS] InterPro:IPR001841 Pfam:PF00097 PROSITE:PS50089 SMART:SM00184 HSSP:Q9LRB7 EMBL:AC067754 EMBL:AF132013 EMBL:BT010140 EMBL:AC016529 PIR:H96746 SPTR:Q9XF63	1e-13
Ljwgs_014416.1	1.3.10.5	E2.3.1.15 glycerol-3-phosphate O-acyltransferase [EC:2.3.1.15] [GO:0004366]							GPAT2_ARATH	Acyltransferase;Membrane;Phospholipidbiosynthesis;Transferase;Transmembrane,Probable glycerol-3-phosphate acyltransferase 2 (EC 2.3.1.15) (AtGPAT2).	1e-111	GO_ID:50167	TAIR|gene:2204817 SPTR:Q9FZ22 symbol:ATGPAT2 [GO:0008152 "metabolism" evidence=ISS] [GO:0008415 "acyltransferase activity" evidence=ISS] Interpro:IPR002123 Pfam:PF01553 SMART:SM00563 EMBL:AC064879 EMBL:AF419560 EMBL:AY097339 PIR:C86154 SPTR:Q9FZ22	5e-112
Ljwgs_014416.1	1.3.9.13	E2.3.1.15 glycerol-3-phosphate O-acyltransferase [EC:2.3.1.15] [GO:0004366]							GPAT2_ARATH	Acyltransferase;Membrane;Phospholipidbiosynthesis;Transferase;Transmembrane,Probable glycerol-3-phosphate acyltransferase 2 (EC 2.3.1.15) (AtGPAT2).	1e-111	GO_ID:50167	TAIR|gene:2204817 SPTR:Q9FZ22 symbol:ATGPAT2 [GO:0008152 "metabolism" evidence=ISS] [GO:0008415 "acyltransferase activity" evidence=ISS] Interpro:IPR002123 Pfam:PF01553 SMART:SM00563 EMBL:AC064879 EMBL:AF419560 EMBL:AY097339 PIR:C86154 SPTR:Q9FZ22	5e-112
Ljwgs_014416.1	1.7.8.11	lipid A biosynthesis lauroyl acyltransferase [EC:2.3.1.-] [COG:COG1560] [GO:0008415]							GPAT2_ARATH	Acyltransferase;Membrane;Phospholipidbiosynthesis;Transferase;Transmembrane,Probable glycerol-3-phosphate acyltransferase 2 (EC 2.3.1.15) (AtGPAT2).	1e-111	GO_ID:50167	TAIR|gene:2204817 SPTR:Q9FZ22 symbol:ATGPAT2 [GO:0008152 "metabolism" evidence=ISS] [GO:0008415 "acyltransferase activity" evidence=ISS] Interpro:IPR002123 Pfam:PF01553 SMART:SM00563 EMBL:AC064879 EMBL:AF419560 EMBL:AY097339 PIR:C86154 SPTR:Q9FZ22	5e-112
Ljwgs_015552.1	99.1.4.1960	GO_ID:48977										GO_ID:48977	TAIR|gene:2075023 SPTR:Q9SF32 symbol:AT3G09710.1 [GO:0005516 "calmodulin binding" evidence=ISS] Pfam:PF00612 InterPro:IPR000048 SMART:SM00015 PROSITE:PS50096 EMBL:AC016661 EMBL:BT020272 EMBL:BT020448 SPTR:Q9SF32	3e-11
Ljwgs_016474.1	2.2.1.2.50	RP-L14e, RPL14 large subunit ribosomal protein L14e [COG:COG2163]	ath:At2g20450	T13C7.4; 60S ribosomal protein L14 (RPL14A) [KO:K02875]	1e-13				RL14_PEA	Ribonucleoprotein;Ribosomalprotein,Probable 60 ribosomal protein L14 (Hydroxyproline-rich glycoprotein HRGP1).	1e-13	GO_ID:3072	TAIR|gene:2054763 SPTR:Q9SIM4 symbol:AT2G20450.1 [GO:0003735 "structural constituent of ribosome" evidence=ISS] [GO:0005840 "ribosome" evidence=ISS] [GO:0006412 "protein biosynthesis" evidence=ISS] [GO:0007046 "ribosome biogenesis" evidence=ISS] InterPro:IPR002784 Pfam:PF01929 GO:GO:0005622 GO:GO:0005840 EMBL:AC007109 EMBL:AY065368 EMBL:AY085447 EMBL:AY096618 PIR:D84589 SPTR:Q9SIM4	2e-14
Ljwgs_017314.1	99.2	Unclassified without homolog
Ljwgs_019710.1	99.1.4.2529	GO_ID:18920										GO_ID:18920	TAIR|gene:3709138 SPTR:Q94CJ5 symbol:AT5G12470.1 [GO:0005554 "molecular function unknown" evidence=ND] [GO:0009706 "chloroplast inner membrane" evidence=IDA] [GO:0000004 "biological process unknown" evidence=ND] EMBL:AL592312 EMBL:AY091130 EMBL:AY114001 EMBL:BT002454 EMBL:BT008470 EMBL:AK176209 SPTR:Q94CJ5	5e-24
Ljwgs_022149.2	1.9.2.1	E3.5.4.25, ribA GTP cyclohydrolase II [EC:3.5.4.25] [COG:COG0807] [GO:0003935]	ath:At5g59750	MTH12.13; GTP cyclohydrolase II / 3,4-dihydroxy-2-butanone-4-phoshate synthase - like protein [EC:3.5.4.25] [KO:K01497 K02858]	8e-53	PA4054_1	COG0108	7e-13	RIBAB_ARATH	Chloroplast;Hydrolase;Multifunctionalenzyme;Plastid;Riboflavinbiosynthesis;Transitpeptide,Riboflavin biosynthesis protein ribAB, chloroplast precursor [Includes: GTP cyclohydrolase-2 (EC 3.5.4.25) (GTP cyclohydrolase II); 3,4-dihydroxy-2-butanone 4-phosphate synthase (DHBP synthase)].	4e-25	GO_ID:22037	TAIR|gene:2174298 SPTR:Q9FN89 symbol:AT5G59750.1 [GO:0003935 "GTP cyclohydrolase II activity" evidence=ISS] [GO:0008686 "3,4-dihydroxy-2-butanone-4-phosphate synthase activity" evidence=ISS] [GO:0009231 "riboflavin biosynthesis" evidence=ISS] Pfam:PF00925 InterPro:IPR000926 InterPro:IPR000422 TIGRFAMs:TIGR00505 Pfam:PF00926 ProDom:PD003034 TIGRFAMs:TIGR00506 EMBL:AB006705 EMBL:AY050405 EMBL:AF361…	2e-53
Ljwgs_023358.1	1.2.7.33	E4.4.1.1 cystathionine gamma-lyase [EC:4.4.1.1] [COG:COG0626] [GO:0004123]	ava:Ava_4213	Cys/Met metabolism pyridoxal-phosphate-dependent enzymes [EC:4.4.1.1] [KO:K01758]	3e-54	slr0580	COG0626	3e-51				GO_ID:39083	TIGR_CMR|BA3835 SPTR:Q81WX8 symbol:BA3835 "aluminum resistance protein" [GO:0010044 "response to aluminum ion" evidence=ISS] [GO:0015084 "aluminum resistance permease activity" evidence=ISS] Pfam:PF06838 EMBL:AE017334 EMBL:AE017225 EMBL:AE017036 TIGR:BA3835 TIGR:GBAA3835 InterPro:IPR009651 SPTR:Q81WX8	1e-38
Ljwgs_023358.1	1.6.4.2	E2.5.1.48, metB cystathionine gamma-synthase [EC:2.5.1.48] [COG:COG0626] [GO:0003962]	ava:Ava_4213	Cys/Met metabolism pyridoxal-phosphate-dependent enzymes [EC:4.4.1.1] [KO:K01758]	3e-54	slr0580	COG0626	3e-51				GO_ID:39083	TIGR_CMR|BA3835 SPTR:Q81WX8 symbol:BA3835 "aluminum resistance protein" [GO:0010044 "response to aluminum ion" evidence=ISS] [GO:0015084 "aluminum resistance permease activity" evidence=ISS] Pfam:PF06838 EMBL:AE017334 EMBL:AE017225 EMBL:AE017036 TIGR:BA3835 TIGR:GBAA3835 InterPro:IPR009651 SPTR:Q81WX8	1e-38
Ljwgs_023358.1	1.2.7.34	E4.4.1.8, metC cystathionine beta-lyase [EC:4.4.1.8] [COG:COG0626] [GO:0004121 0008799]	ava:Ava_4213	Cys/Met metabolism pyridoxal-phosphate-dependent enzymes [EC:4.4.1.1] [KO:K01758]	3e-54	slr0580	COG0626	3e-51				GO_ID:39083	TIGR_CMR|BA3835 SPTR:Q81WX8 symbol:BA3835 "aluminum resistance protein" [GO:0010044 "response to aluminum ion" evidence=ISS] [GO:0015084 "aluminum resistance permease activity" evidence=ISS] Pfam:PF06838 EMBL:AE017334 EMBL:AE017225 EMBL:AE017036 TIGR:BA3835 TIGR:GBAA3835 InterPro:IPR009651 SPTR:Q81WX8	1e-38
Ljwgs_023358.1	1.5.5.4	E4.4.1.8, metC cystathionine beta-lyase [EC:4.4.1.8] [COG:COG0626] [GO:0004121 0008799]	ava:Ava_4213	Cys/Met metabolism pyridoxal-phosphate-dependent enzymes [EC:4.4.1.1] [KO:K01758]	3e-54	slr0580	COG0626	3e-51				GO_ID:39083	TIGR_CMR|BA3835 SPTR:Q81WX8 symbol:BA3835 "aluminum resistance protein" [GO:0010044 "response to aluminum ion" evidence=ISS] [GO:0015084 "aluminum resistance permease activity" evidence=ISS] Pfam:PF06838 EMBL:AE017334 EMBL:AE017225 EMBL:AE017036 TIGR:BA3835 TIGR:GBAA3835 InterPro:IPR009651 SPTR:Q81WX8	1e-38
Ljwgs_023358.1	1.5.5.8	E2.5.1.48, metB cystathionine gamma-synthase [EC:2.5.1.48] [COG:COG0626] [GO:0003962]	ava:Ava_4213	Cys/Met metabolism pyridoxal-phosphate-dependent enzymes [EC:4.4.1.1] [KO:K01758]	3e-54	slr0580	COG0626	3e-51				GO_ID:39083	TIGR_CMR|BA3835 SPTR:Q81WX8 symbol:BA3835 "aluminum resistance protein" [GO:0010044 "response to aluminum ion" evidence=ISS] [GO:0015084 "aluminum resistance permease activity" evidence=ISS] Pfam:PF06838 EMBL:AE017334 EMBL:AE017225 EMBL:AE017036 TIGR:BA3835 TIGR:GBAA3835 InterPro:IPR009651 SPTR:Q81WX8	1e-38
Ljwgs_023358.1	1.6.4.4	E4.4.1.8, metC cystathionine beta-lyase [EC:4.4.1.8] [COG:COG0626] [GO:0004121 0008799]	ava:Ava_4213	Cys/Met metabolism pyridoxal-phosphate-dependent enzymes [EC:4.4.1.1] [KO:K01758]	3e-54	slr0580	COG0626	3e-51				GO_ID:39083	TIGR_CMR|BA3835 SPTR:Q81WX8 symbol:BA3835 "aluminum resistance protein" [GO:0010044 "response to aluminum ion" evidence=ISS] [GO:0015084 "aluminum resistance permease activity" evidence=ISS] Pfam:PF06838 EMBL:AE017334 EMBL:AE017225 EMBL:AE017036 TIGR:BA3835 TIGR:GBAA3835 InterPro:IPR009651 SPTR:Q81WX8	1e-38
Ljwgs_023358.1	1.2.8.16	E2.5.1.48, metB cystathionine gamma-synthase [EC:2.5.1.48] [COG:COG0626] [GO:0003962]	ava:Ava_4213	Cys/Met metabolism pyridoxal-phosphate-dependent enzymes [EC:4.4.1.1] [KO:K01758]	3e-54	slr0580	COG0626	3e-51				GO_ID:39083	TIGR_CMR|BA3835 SPTR:Q81WX8 symbol:BA3835 "aluminum resistance protein" [GO:0010044 "response to aluminum ion" evidence=ISS] [GO:0015084 "aluminum resistance permease activity" evidence=ISS] Pfam:PF06838 EMBL:AE017334 EMBL:AE017225 EMBL:AE017036 TIGR:BA3835 TIGR:GBAA3835 InterPro:IPR009651 SPTR:Q81WX8	1e-38
Ljwgs_023358.1	1.6.4.10	E4.4.1.11 methionine-gamma-lyase [EC:4.4.1.11] [COG:COG0626] [GO:0018826]	ava:Ava_4213	Cys/Met metabolism pyridoxal-phosphate-dependent enzymes [EC:4.4.1.1] [KO:K01758]	3e-54	slr0580	COG0626	3e-51				GO_ID:39083	TIGR_CMR|BA3835 SPTR:Q81WX8 symbol:BA3835 "aluminum resistance protein" [GO:0010044 "response to aluminum ion" evidence=ISS] [GO:0015084 "aluminum resistance permease activity" evidence=ISS] Pfam:PF06838 EMBL:AE017334 EMBL:AE017225 EMBL:AE017036 TIGR:BA3835 TIGR:GBAA3835 InterPro:IPR009651 SPTR:Q81WX8	1e-38
Ljwgs_023358.1	1.5.3.45	E4.4.1.1 cystathionine gamma-lyase [EC:4.4.1.1] [COG:COG0626] [GO:0004123]	ava:Ava_4213	Cys/Met metabolism pyridoxal-phosphate-dependent enzymes [EC:4.4.1.1] [KO:K01758]	3e-54	slr0580	COG0626	3e-51				GO_ID:39083	TIGR_CMR|BA3835 SPTR:Q81WX8 symbol:BA3835 "aluminum resistance protein" [GO:0010044 "response to aluminum ion" evidence=ISS] [GO:0015084 "aluminum resistance permease activity" evidence=ISS] Pfam:PF06838 EMBL:AE017334 EMBL:AE017225 EMBL:AE017036 TIGR:BA3835 TIGR:GBAA3835 InterPro:IPR009651 SPTR:Q81WX8	1e-38
Ljwgs_023358.1	1.5.5.5	E4.4.1.1 cystathionine gamma-lyase [EC:4.4.1.1] [COG:COG0626] [GO:0004123]	ava:Ava_4213	Cys/Met metabolism pyridoxal-phosphate-dependent enzymes [EC:4.4.1.1] [KO:K01758]	3e-54	slr0580	COG0626	3e-51				GO_ID:39083	TIGR_CMR|BA3835 SPTR:Q81WX8 symbol:BA3835 "aluminum resistance protein" [GO:0010044 "response to aluminum ion" evidence=ISS] [GO:0015084 "aluminum resistance permease activity" evidence=ISS] Pfam:PF06838 EMBL:AE017334 EMBL:AE017225 EMBL:AE017036 TIGR:BA3835 TIGR:GBAA3835 InterPro:IPR009651 SPTR:Q81WX8	1e-38
Ljwgs_023358.1	1.6.4.3	E4.4.1.1 cystathionine gamma-lyase [EC:4.4.1.1] [COG:COG0626] [GO:0004123]	ava:Ava_4213	Cys/Met metabolism pyridoxal-phosphate-dependent enzymes [EC:4.4.1.1] [KO:K01758]	3e-54	slr0580	COG0626	3e-51				GO_ID:39083	TIGR_CMR|BA3835 SPTR:Q81WX8 symbol:BA3835 "aluminum resistance protein" [GO:0010044 "response to aluminum ion" evidence=ISS] [GO:0015084 "aluminum resistance permease activity" evidence=ISS] Pfam:PF06838 EMBL:AE017334 EMBL:AE017225 EMBL:AE017036 TIGR:BA3835 TIGR:GBAA3835 InterPro:IPR009651 SPTR:Q81WX8	1e-38
Ljwgs_023358.1	1.5.4.8	E4.4.1.1 cystathionine gamma-lyase [EC:4.4.1.1] [COG:COG0626] [GO:0004123]	ava:Ava_4213	Cys/Met metabolism pyridoxal-phosphate-dependent enzymes [EC:4.4.1.1] [KO:K01758]	3e-54	slr0580	COG0626	3e-51				GO_ID:39083	TIGR_CMR|BA3835 SPTR:Q81WX8 symbol:BA3835 "aluminum resistance protein" [GO:0010044 "response to aluminum ion" evidence=ISS] [GO:0015084 "aluminum resistance permease activity" evidence=ISS] Pfam:PF06838 EMBL:AE017334 EMBL:AE017225 EMBL:AE017036 TIGR:BA3835 TIGR:GBAA3835 InterPro:IPR009651 SPTR:Q81WX8	1e-38
Ljwgs_023358.1	1.5.4.7	E4.4.1.8, metC cystathionine beta-lyase [EC:4.4.1.8] [COG:COG0626] [GO:0004121 0008799]	ava:Ava_4213	Cys/Met metabolism pyridoxal-phosphate-dependent enzymes [EC:4.4.1.1] [KO:K01758]	3e-54	slr0580	COG0626	3e-51				GO_ID:39083	TIGR_CMR|BA3835 SPTR:Q81WX8 symbol:BA3835 "aluminum resistance protein" [GO:0010044 "response to aluminum ion" evidence=ISS] [GO:0015084 "aluminum resistance permease activity" evidence=ISS] Pfam:PF06838 EMBL:AE017334 EMBL:AE017225 EMBL:AE017036 TIGR:BA3835 TIGR:GBAA3835 InterPro:IPR009651 SPTR:Q81WX8	1e-38
Ljwgs_023358.1	1.2.8.15	E4.4.1.8, metC cystathionine beta-lyase [EC:4.4.1.8] [COG:COG0626] [GO:0004121 0008799]	ava:Ava_4213	Cys/Met metabolism pyridoxal-phosphate-dependent enzymes [EC:4.4.1.1] [KO:K01758]	3e-54	slr0580	COG0626	3e-51				GO_ID:39083	TIGR_CMR|BA3835 SPTR:Q81WX8 symbol:BA3835 "aluminum resistance protein" [GO:0010044 "response to aluminum ion" evidence=ISS] [GO:0015084 "aluminum resistance permease activity" evidence=ISS] Pfam:PF06838 EMBL:AE017334 EMBL:AE017225 EMBL:AE017036 TIGR:BA3835 TIGR:GBAA3835 InterPro:IPR009651 SPTR:Q81WX8	1e-38
Ljwgs_023358.1	1.5.4.14	E2.5.1.48, metB cystathionine gamma-synthase [EC:2.5.1.48] [COG:COG0626] [GO:0003962]	ava:Ava_4213	Cys/Met metabolism pyridoxal-phosphate-dependent enzymes [EC:4.4.1.1] [KO:K01758]	3e-54	slr0580	COG0626	3e-51				GO_ID:39083	TIGR_CMR|BA3835 SPTR:Q81WX8 symbol:BA3835 "aluminum resistance protein" [GO:0010044 "response to aluminum ion" evidence=ISS] [GO:0015084 "aluminum resistance permease activity" evidence=ISS] Pfam:PF06838 EMBL:AE017334 EMBL:AE017225 EMBL:AE017036 TIGR:BA3835 TIGR:GBAA3835 InterPro:IPR009651 SPTR:Q81WX8	1e-38
Ljwgs_025037.2	1.3.3.11	E6.2.1.3, fadD long-chain fatty-acid-CoA ligase [EC:6.2.1.3] [COG:COG0318 COG1022] [GO:0004467]	rpa:RPA3299	putative long-chain-fatty-acid CoA ligase [EC:6.2.1.3] [KO:K01897]	3e-10							GO_ID:25654	TAIR|gene:2028164 SPTR:Q8VYJ1 symbol:AT1G30520.1 [GO:0016208 "AMP binding" evidence=ISS] InterPro:IPR000873 Pfam:PF00501 Prosite:PS00455 GO:GO:0008152 PRINTS:PR00154 HSSP:P08659 EMBL:AY070739 EMBL:AY250843 EMBL:BT010462 SPTR:Q8VYJ1	9e-55
Ljwgs_025037.2	3.2.12.19	E6.2.1.3, fadD long-chain fatty-acid-CoA ligase [EC:6.2.1.3] [COG:COG0318 COG1022] [GO:0004467]	rpa:RPA3299	putative long-chain-fatty-acid CoA ligase [EC:6.2.1.3] [KO:K01897]	3e-10							GO_ID:25654	TAIR|gene:2028164 SPTR:Q8VYJ1 symbol:AT1G30520.1 [GO:0016208 "AMP binding" evidence=ISS] InterPro:IPR000873 Pfam:PF00501 Prosite:PS00455 GO:GO:0008152 PRINTS:PR00154 HSSP:P08659 EMBL:AY070739 EMBL:AY250843 EMBL:BT010462 SPTR:Q8VYJ1	9e-55
Ljwgs_025287.1	99.1.4.8207	GO_ID:6016										GO_ID:6016	TAIR|gene:2030882 SPTR:Q9LMU5 symbol:AT1G17830.1 [GO:0005554 "molecular function unknown" evidence=ND] [GO:0000004 "biological process unknown" evidence=ND] InterPro:IPR008507 Pfam:PF05623 EMBL:AC034106 PIR:D86313 SPTR:Q9LMU5	1e-74
Ljwgs_029408.2	1.10.7.9	E1.14.13.21 flavonoid 3-monooxygenase [EC:1.14.13.21] [GO:0016711]	ath:At5g07990	F13G24.190; cytochrome P450 75A5 / flavonoid 3-monooxygenase / flavonoid 3-hydroxylase (F3H) (F35H) (TT7) [EC:1.14.13.21] [KO:K05280]	3e-31				C71A1_PERAE	Directproteinsequencing;Fruitripening;Heme;Iron;Membrane;Metal-binding;Monooxygenase;Oxidoreductase;Transmembrane,Cytochrome P450 71A1 (EC 1.14.-.-) (CYPLXXIA1) (ARP-2).	3e-47	GO_ID:16992	TAIR|gene:2054511 SPTR:Q8LPP9 symbol:AT2G30750.1 [GO:0019825 "oxygen binding" evidence=ISS] InterPro:IPR001128 Pfam:PF00067 InterPro:IPR002403 InterPro:IPR002401 PRINTS:PR00463 PRINTS:PR00385 PROSITE:PS00086 PRINTS:PR00465 EMBL:AY094484 EMBL:BT001046 SPTR:Q8LPP9	1e-35
Ljwgs_029992.1	99.2	Unclassified without homolog
Ljwgs_030091.1	99.1.3.2.429	Y1970_CORGL				CC1934	COG0595	9e-16	Y1970_CORGL	Completeproteome;Hypotheticalprotein,Hypothetical UPF0036 protein Cgl1970/cg2160.	6e-15	GO_ID:35069	TAIR|gene:2167335 SPTR:Q9FMW0 symbol:EMB2746 "EMBRYO DEFECTIVE 2746" [GO:0003824 "catalytic activity" evidence=ISS] [GO:0008152 "metabolism" evidence=ISS] Pfam:PF00753 Pfam:PF07521 InterPro:IPR001279 InterPro:IPR011108 EMBL:AB007649 SPTR:Q9FMW0	1e-50
Ljwgs_030091.1	99.1.4.773	GO_ID:35069				CC1934	COG0595	9e-16	Y1970_CORGL	Completeproteome;Hypotheticalprotein,Hypothetical UPF0036 protein Cgl1970/cg2160.	6e-15	GO_ID:35069	TAIR|gene:2167335 SPTR:Q9FMW0 symbol:EMB2746 "EMBRYO DEFECTIVE 2746" [GO:0003824 "catalytic activity" evidence=ISS] [GO:0008152 "metabolism" evidence=ISS] Pfam:PF00753 Pfam:PF07521 InterPro:IPR001279 InterPro:IPR011108 EMBL:AB007649 SPTR:Q9FMW0	1e-50
Ljwgs_030091.1	99.1.2.220	COG0595				CC1934	COG0595	9e-16	Y1970_CORGL	Completeproteome;Hypotheticalprotein,Hypothetical UPF0036 protein Cgl1970/cg2160.	6e-15	GO_ID:35069	TAIR|gene:2167335 SPTR:Q9FMW0 symbol:EMB2746 "EMBRYO DEFECTIVE 2746" [GO:0003824 "catalytic activity" evidence=ISS] [GO:0008152 "metabolism" evidence=ISS] Pfam:PF00753 Pfam:PF07521 InterPro:IPR001279 InterPro:IPR011108 EMBL:AB007649 SPTR:Q9FMW0	1e-50
Ljwgs_031056.1	1.1.12.9	E4.1.1.39 ribulose-bisphosphate carboxylase [EC:4.1.1.39] [GO:0016984]	ath:At5g38420	MXI10.14; ribulose bisphosphate carboxylase small chain 2b precursor (RuBisCO small subunit 2b) (sp|P10797) [EC:4.1.1.39] [KO:K01600]	9e-14				RBS1_SOYBN	Calvincycle;Carbondioxidefixation;Chloroplast;Lyase;Monooxygenase;Multigenefamily;Oxidoreductase;Photorespiration;Photosynthesis;Plastid;Transitpeptide,Ribulose bisphosphate carboxylase small chain 1, chloroplast precursor (EC 4.1.1.39) (RuBisCO small subunit 1).	4e-15
Ljwgs_031056.1	1.2.4.1	E4.1.1.39 ribulose-bisphosphate carboxylase [EC:4.1.1.39] [GO:0016984]	ath:At5g38420	MXI10.14; ribulose bisphosphate carboxylase small chain 2b precursor (RuBisCO small subunit 2b) (sp|P10797) [EC:4.1.1.39] [KO:K01600]	9e-14				RBS1_SOYBN	Calvincycle;Carbondioxidefixation;Chloroplast;Lyase;Monooxygenase;Multigenefamily;Oxidoreductase;Photorespiration;Photosynthesis;Plastid;Transitpeptide,Ribulose bisphosphate carboxylase small chain 1, chloroplast precursor (EC 4.1.1.39) (RuBisCO small subunit 1).	4e-15
Ljwgs_032119.1	99.2	Unclassified without homolog
Ljwgs_032838.1	99.1.4.1389	GO_ID:9929										GO_ID:9929	TAIR|gene:2202032 SPTR:Q8H1Q1 symbol:AT1G12250.1 [GO:0009543 "thylakoid lumen (sensu Viridiplantae)" evidence=ISS] [GO:0005554 "molecular function unknown" evidence=ND] [GO:0000004 "biological process unknown" evidence=ND] InterPro:IPR001646 Pfam:PF00805 EMBL:AY142640 SPTR:Q8H1Q1	5e-20
Ljwgs_033358.1	1.10.7.5	E1.14.11.19 leucoanthocyanidin dioxygenase [EC:1.14.11.19] [GO:0045432]	ath:At4g22880	F7H19.60; leucoanthocyanidin dioxygenase, putative / anthocyanidin synthase, putative [EC:1.14.11.19] [KO:K05277]	5e-48	PA0147	COG3491	5e-23	LDOX_MALDO	Dioxygenase;Flavonoidbiosynthesis;Iron;Metal-binding;Oxidoreductase;VitaminC,Leucoanthocyanidin dioxygenase (EC 1.14.11.19) (LDOX) (Leucocyanidin oxygenase) (Leucoanthocyanidin hydroxylase) (Anthocyanidin synthase).	1e-49	GO_ID:16900	TAIR|gene:3434528 SPTR:Q39224 symbol:AT1G17020.1 [GO:0009813 "flavonoid biosynthesis" evidence=ISS] [GO:0016706 "oxidoreductase activity, acting on paired donors, with incorporation or reduction of molecular oxygen, 2-oxoglutarate as one donor, and incorporation of one atom each of oxygen into both donors" evidence=ISS] Pfam:PF03171 InterPro:IPR002283 InterPro:IPR005123 PRINTS:PR00682 EMBL:X79052…	4e-95
Ljwgs_034281.1	99.2	Unclassified without homolog
Ljwgs_035793.1	99.1.4.4865	GO_ID:45745										GO_ID:45745	TAIR|gene:2063373 SPTR:O82168 symbol:AT2G35250.1 [GO:0000004 "biological process unknown" evidence=ND] [GO:0005554 "molecular function unknown" evidence=ISS] Pfam:PF03080 InterPro:IPR004314 EMBL:AC004667 PIR:C84766 SPTR:O82168	1e-25
Ljwgs_037153.1	99.1.4.5651	GO_ID:30048							MLO6_ARATH	Calmodulin-binding;Membrane;Multigenefamily;Pathogenesis-relatedprotein;Plantdefense;Transmembrane,MLO-like protein 6 (AtMlo6).	2e-16	GO_ID:30048	TAIR|gene:2200882 SPTR:Q94KB7 symbol:AT1G61560.1 [GO:0005516 "calmodulin binding" evidence=ISS] [GO:0005886 "plasma membrane" evidence=ISS] [GO:0006952 "defense response" evidence=ISS] [GO:0008219 "cell death" evidence=ISS] InterPro:IPR004326 Pfam:PF03094 EMBL:AC005850 EMBL:AF369567 PIR:H96640 SPTR:Q94KB7	8e-17
Ljwgs_037153.1	99.1.3.2.2137	MLO6_ARATH							MLO6_ARATH	Calmodulin-binding;Membrane;Multigenefamily;Pathogenesis-relatedprotein;Plantdefense;Transmembrane,MLO-like protein 6 (AtMlo6).	2e-16	GO_ID:30048	TAIR|gene:2200882 SPTR:Q94KB7 symbol:AT1G61560.1 [GO:0005516 "calmodulin binding" evidence=ISS] [GO:0005886 "plasma membrane" evidence=ISS] [GO:0006952 "defense response" evidence=ISS] [GO:0008219 "cell death" evidence=ISS] InterPro:IPR004326 Pfam:PF03094 EMBL:AC005850 EMBL:AF369567 PIR:H96640 SPTR:Q94KB7	8e-17
Ljwgs_037193.1	99.1.4.1522	GO_ID:18059										GO_ID:18059	TAIR|gene:2101108 SPTR:Q9LZG8 symbol:AT3G43790.1 [GO:0005351 "sugar porter activity" evidence=ISS] [GO:0015144 "carbohydrate transporter activity" evidence=ISS] [GO:0016020 "membrane" evidence=ISS] Pfam:PF07690 InterPro:IPR007114 GO:GO:0006810 PROSITE:PS50850 InterPro:IPR011701 EMBL:AL162691 PIR:T47415 SPTR:Q9LZG8	5e-24
Ljwgs_039049.1	1.4.2.31	E1.8.1.9, trxB thioredoxin reductase (NADPH) [EC:1.8.1.9] [COG:COG0492] [GO:0004791]	ava:Ava_4637	thioredoxin reductase [EC:1.8.1.9] [KO:K00384]	1e-27	CT099	COG0492	1e-16	TRXB_CHLTR	Completeproteome;FAD;Flavoprotein;NADP;Oxidoreductase;Redox-activecenter,Thioredoxin reductase (EC 1.8.1.9) (TRXR).	3e-16	GO_ID:49826	TAIR|gene:2062682 SPTR:O22229 symbol:AT2G41680.1 [GO:0004791 "thioredoxin-disulfide reductase activity" evidence=ISS] [GO:0006118 "electron transport" evidence=ISS] InterPro:IPR006663 Pfam:PF00085 Pfam:PF00070 InterPro:IPR001327 InterPro:IPR000759 InterPro:IPR006662 Prosite:PS00194 InterPro:IPR001100 InterPro:IPR005982 InterPro:IPR000103 InterPro:IPR008255 GO:GO:0005737 PRINTS:PR00368 PRINTS:PR00…	4e-31
Ljwgs_041028.3	99.2	Unclassified without homolog
Ljwgs_042327.1	99.1.4.5743	GO_ID:51176										GO_ID:51176	TAIR|gene:2146076 SPTR:Q9LFT0 symbol:AT5G15900.1 [GO:0000004 "biological process unknown" evidence=ND] InterPro:IPR004253 Pfam:PF03005 EMBL:AL391145 PIR:T51373 SPTR:Q9LFT0	1e-29
Ljwgs_042413.1	99.1.4.3486	GO_ID:52181							OPT7_ARATH	Membrane;Peptidetransport;Proteintransport;Transmembrane;Transport,Oligopeptide transporter 7 (AtOPT7).	2e-75	GO_ID:52181	TAIR|gene:2132735 SPTR:O82485 symbol:AT4G10770.1 [GO:0015198 "oligopeptide transporter activity" evidence=ISS] Pfam:PF03169 InterPro:IPR004813 TIGRFAMs:TIGR00728 InterPro:IPR004648 TIGRFAMs:TIGR00727 EMBL:AL161518 EMBL:AF080119 EMBL:AY045668 EMBL:BT004519 PIR:T01900 SPTR:O82485	7e-76
Ljwgs_042413.1	99.1.3.2.869	OPT7_ARATH							OPT7_ARATH	Membrane;Peptidetransport;Proteintransport;Transmembrane;Transport,Oligopeptide transporter 7 (AtOPT7).	2e-75	GO_ID:52181	TAIR|gene:2132735 SPTR:O82485 symbol:AT4G10770.1 [GO:0015198 "oligopeptide transporter activity" evidence=ISS] Pfam:PF03169 InterPro:IPR004813 TIGRFAMs:TIGR00728 InterPro:IPR004648 TIGRFAMs:TIGR00727 EMBL:AL161518 EMBL:AF080119 EMBL:AY045668 EMBL:BT004519 PIR:T01900 SPTR:O82485	7e-76
Ljwgs_042984.0.1	99.1.4.3511	GO_ID:53583										GO_ID:53583	TAIR|gene:2011730 SPTR:Q9C9K5 symbol:AT1G76520.1 [GO:0009672 "auxin:hydrogen symporter activity" evidence=ISS] [GO:0009926 "auxin polar transport" evidence=ISS] Pfam:PF03547 InterPro:IPR004776 EMBL:AC015450 EMBL:AY099725 EMBL:BT000295 PIR:B96793 SPTR:Q9C9K5	8e-09
Ljwgs_045788.1	2.2.4.3	E3.1.13.1, rnb exoribonuclease II [EC:3.1.13.1] [COG:COG0557] [GO:0008859]	ath:At5g02250	T1E22.10; ribonuclease II-related protein [EC:3.1.13.1] [KO:K01147]	5e-36	sll1290	COG0557	4e-17	RN2H_SYNY3	Completeproteome;Hydrolase;Hypotheticalprotein;Nuclease,Hypothetical ribonuclease sll1290 (EC 3.1.-.-).	1e-16	GO_ID:52777	TAIR|gene:2180171 SPTR:Q9LZA0 symbol:EMB2730 "EMBRYO DEFECTIVE 2730" [GO:0003723 "RNA binding" evidence=ISS] [GO:0004540 "ribonuclease activity" evidence=ISS] InterPro:IPR003006 InterPro:IPR001900 PROSITE:PS00290 Pfam:PF00773 EMBL:AL162874 PIR:T48246 SPTR:Q9LZA0	1e-36
Ljwgs_050674.2	3.3.3.15.8	CNGF cyclic nucleotide gated channel, other eukaryote	ath:At5g15410	T20K14.20; cyclic nucleotide-regulated ion channel (CNGC2) [KO:K05391]	1e-71				CNGC2_ARATH	Calmodulin-binding;cAMP;cAMP-binding;cGMP;cGMP-binding;Iontransport;Ionicchannel;Membrane;Multigenefamily;Nucleotide-binding;Plantdefense;Transmembrane;Transport,Cyclic nucleotide-gated ion channel 2 (AtCNGC2) (Cyclic nucleotide-and calmodulin-regulated ion channel 2) (DEFENSE NO DEATH 1).	7e-72	GO_ID:48597	TAIR|gene:2180866 SPTR:O65718 symbol:AT5G15410 [GO:0005516 "calmodulin binding" evidence=TAS] [GO:0009626 "hypersensitive response" evidence=IMP] [GO:0005242 "inward rectifier potassium channel activity" evidence=IGI] [GO:0005261 "cation channel activity" evidence=ISS] [GO:0030551 "cyclic nucleotide binding" evidence=ISS] InterPro:IPR005821 InterPro:IPR000595 InterPro:IPR000048 Pfam:PF00520 Pfam:…	3e-72
Ljwgs_050778.1	99.2	Unclassified without homolog
Ljwgs_053218.1	99.1.4.4056	GO_ID:31534							APG_BRANA	,Anter-specific proline-rich protein APG (Protein CEX) (Fragment).	7e-11	GO_ID:31534	TAIR|gene:3686942 SPTR:Q8L5Z1 symbol:AT1G33811.1 [GO:0016789 "carboxylic ester hydrolase activity" evidence=ISS] INTERPRO:IPR001087 Pfam:PF00657 EMBL:AY099832 EMBL:BT000322 SPTR:Q8L5Z1	8e-22
Ljwgs_053218.1	99.1.3.2.1837	APG_BRANA							APG_BRANA	,Anter-specific proline-rich protein APG (Protein CEX) (Fragment).	7e-11	GO_ID:31534	TAIR|gene:3686942 SPTR:Q8L5Z1 symbol:AT1G33811.1 [GO:0016789 "carboxylic ester hydrolase activity" evidence=ISS] INTERPRO:IPR001087 Pfam:PF00657 EMBL:AY099832 EMBL:BT000322 SPTR:Q8L5Z1	8e-22
Ljwgs_054494.1	3.1.3.50	TC.AMT ammonium transporter, Amt family [COG:COG0004] [TC:2.A.49]	ath:At4g13510	T6G15.60; ammonium transporter 1, member 1 (AMT1.1) [KO:K03320]	3e-77	TM0402	COG0004	7e-40	AMT13_LYCES	Ammoniatransport;Membrane;Multigenefamily;Transmembrane;Transport,Ammonium transporter 1, member 3 (LeAMT1;3).	4e-99	GO_ID:5143	TAIR|gene:2087167 SPTR:Q9LK16 symbol:AT3G24290.1 [GO:0008519 "ammonium transporter activity" evidence=ISS] [GO:0006810 "transport" evidence=ISS] [GO:0016020 "membrane" evidence=ISS] InterPro:IPR001905 Pfam:PF00909 GO:GO:0006810 GO:GO:0016020 InterPro:IPR010256 TIGRFAMs:TIGR00836 PROSITE:PS01219 EMBL:AP000382 SPTR:Q9LK16	1e-75
Ljwgs_058063.1	1.9.11.3	UBIB, aarF ubiquinone biosynthesis protein [COG:COG0661]	cvi:CV0991	aarF; ubiquinone biosynthesis protein AarF [KO:K03688]	1e-13	sll0005	COG0661	1e-20	Y005_SYNY3	Completeproteome;Hypotheticalprotein,Hypothetical protein sll0005.	4e-20	GO_ID:36405	TIGR_CMR|SO4201 SPTR:Q8E9R5 symbol:SO4201 "ubiquinone biosynthesis protein AarF" [GO:0003824 "catalytic activity" evidence=ISS] [GO:0006744 "ubiquinone biosynthesis" evidence=ISS] InterPro:IPR004147 Pfam:PF03109 EMBL:AE015852 TIGR:SO4201 InterPro:IPR010232 PANTHER:PTHR10566:SF13 TIGRFAMs:TIGR01982 SPTR:Q8E9R5	6e-10
Ljwgs_058202.1.1	99.1.3.2.2637	SLSG3_BRAOL							SLSG3_BRAOL	Glycoprotein;Polymorphism;Self-incompatibility;Signal,S-locus-specific glycoprotein S13 precursor (SLSG-13) (Fragment).	1e-29	GO_ID:26870	TAIR|gene:3700588 SPTR:Q9LHM1 symbol:AT3G12000.1 [GO:0000004 "biological process unknown" evidence=ND] [GO:0005529 "sugar binding" evidence=ISS] InterPro:IPR003609 InterPro:IPR000858 InterPro:IPR001480 Pfam:PF01453 PROSITE:PS50948 SMART:SM00473 Pfam:PF00954 SMART:SM00108 PROSITE:PS50927 EMBL:AP002040 EMBL:AC069473 HSSP:Q38784 SPTR:Q9LHM1	5e-29
Ljwgs_058202.1.1	99.1.4.7986	GO_ID:26870							SLSG3_BRAOL	Glycoprotein;Polymorphism;Self-incompatibility;Signal,S-locus-specific glycoprotein S13 precursor (SLSG-13) (Fragment).	1e-29	GO_ID:26870	TAIR|gene:3700588 SPTR:Q9LHM1 symbol:AT3G12000.1 [GO:0000004 "biological process unknown" evidence=ND] [GO:0005529 "sugar binding" evidence=ISS] InterPro:IPR003609 InterPro:IPR000858 InterPro:IPR001480 Pfam:PF01453 PROSITE:PS50948 SMART:SM00473 Pfam:PF00954 SMART:SM00108 PROSITE:PS50927 EMBL:AP002040 EMBL:AC069473 HSSP:Q38784 SPTR:Q9LHM1	5e-29
Ljwgs_058749.1	1.6.5.4.2	BGLB beta-glucosidase [COG:COG2723]	ath:At3g60130	T2O9.110; glycosyl hydrolase family 1 protein / beta-glucosidase, putative (YLS1) [EC:3.2.1.21] [KO:K01188]	1e-36	BH1923	COG2723	2e-20	BGLC_MAIZE	3D-structure;Chloroplast;Cytokininsignalingpathway;Directproteinsequencing;Glycosidase;Hydrolase;Plastid;Transitpeptide,Beta-glucosidase, chloroplast precursor (EC 3.2.1.21) (Gentiobiase) (Cellobiase) (Beta-D-glucoside glucohydrolase).	5e-31	GO_ID:41197	TAIR|gene:2101416 SPTR:Q9M1D0 symbol:AT3G60130.1 [GO:0004553 "hydrolase activity, hydrolyzing O-glycosyl compounds" evidence=ISS] InterPro:IPR001360 Pfam:PF00232 PRINTS:PR00131 PROSITE:PS00653 HSSP:P26205 EMBL:AL138658 EMBL:AY045953 EMBL:AY113935 PIR:T47837 SPTR:Q9M1D0	2e-37
Ljwgs_058749.1	1.1.6.26	E3.2.1.85, lacG 6-phospho-beta-galactosidase [EC:3.2.1.85] [COG:COG2723]	ath:At3g60130	T2O9.110; glycosyl hydrolase family 1 protein / beta-glucosidase, putative (YLS1) [EC:3.2.1.21] [KO:K01188]	1e-36	BH1923	COG2723	2e-20	BGLC_MAIZE	3D-structure;Chloroplast;Cytokininsignalingpathway;Directproteinsequencing;Glycosidase;Hydrolase;Plastid;Transitpeptide,Beta-glucosidase, chloroplast precursor (EC 3.2.1.21) (Gentiobiase) (Cellobiase) (Beta-D-glucoside glucohydrolase).	5e-31	GO_ID:41197	TAIR|gene:2101416 SPTR:Q9M1D0 symbol:AT3G60130.1 [GO:0004553 "hydrolase activity, hydrolyzing O-glycosyl compounds" evidence=ISS] InterPro:IPR001360 Pfam:PF00232 PRINTS:PR00131 PROSITE:PS00653 HSSP:P26205 EMBL:AL138658 EMBL:AY045953 EMBL:AY113935 PIR:T47837 SPTR:Q9M1D0	2e-37
Ljwgs_058749.1	1.10.6.11.2	BGLB beta-glucosidase [COG:COG2723]	ath:At3g60130	T2O9.110; glycosyl hydrolase family 1 protein / beta-glucosidase, putative (YLS1) [EC:3.2.1.21] [KO:K01188]	1e-36	BH1923	COG2723	2e-20	BGLC_MAIZE	3D-structure;Chloroplast;Cytokininsignalingpathway;Directproteinsequencing;Glycosidase;Hydrolase;Plastid;Transitpeptide,Beta-glucosidase, chloroplast precursor (EC 3.2.1.21) (Gentiobiase) (Cellobiase) (Beta-D-glucoside glucohydrolase).	5e-31	GO_ID:41197	TAIR|gene:2101416 SPTR:Q9M1D0 symbol:AT3G60130.1 [GO:0004553 "hydrolase activity, hydrolyzing O-glycosyl compounds" evidence=ISS] InterPro:IPR001360 Pfam:PF00232 PRINTS:PR00131 PROSITE:PS00653 HSSP:P26205 EMBL:AL138658 EMBL:AY045953 EMBL:AY113935 PIR:T47837 SPTR:Q9M1D0	2e-37
Ljwgs_058749.1	1.1.1.36.2	E3.2.1.86B, bglA 6-phospho-beta-glucosidase [COG:COG2723]	ath:At3g60130	T2O9.110; glycosyl hydrolase family 1 protein / beta-glucosidase, putative (YLS1) [EC:3.2.1.21] [KO:K01188]	1e-36	BH1923	COG2723	2e-20	BGLC_MAIZE	3D-structure;Chloroplast;Cytokininsignalingpathway;Directproteinsequencing;Glycosidase;Hydrolase;Plastid;Transitpeptide,Beta-glucosidase, chloroplast precursor (EC 3.2.1.21) (Gentiobiase) (Cellobiase) (Beta-D-glucoside glucohydrolase).	5e-31	GO_ID:41197	TAIR|gene:2101416 SPTR:Q9M1D0 symbol:AT3G60130.1 [GO:0004553 "hydrolase activity, hydrolyzing O-glycosyl compounds" evidence=ISS] InterPro:IPR001360 Pfam:PF00232 PRINTS:PR00131 PROSITE:PS00653 HSSP:P26205 EMBL:AL138658 EMBL:AY045953 EMBL:AY113935 PIR:T47837 SPTR:Q9M1D0	2e-37
Ljwgs_058749.1	1.1.8.14.2	BGLB beta-glucosidase [COG:COG2723]	ath:At3g60130	T2O9.110; glycosyl hydrolase family 1 protein / beta-glucosidase, putative (YLS1) [EC:3.2.1.21] [KO:K01188]	1e-36	BH1923	COG2723	2e-20	BGLC_MAIZE	3D-structure;Chloroplast;Cytokininsignalingpathway;Directproteinsequencing;Glycosidase;Hydrolase;Plastid;Transitpeptide,Beta-glucosidase, chloroplast precursor (EC 3.2.1.21) (Gentiobiase) (Cellobiase) (Beta-D-glucoside glucohydrolase).	5e-31	GO_ID:41197	TAIR|gene:2101416 SPTR:Q9M1D0 symbol:AT3G60130.1 [GO:0004553 "hydrolase activity, hydrolyzing O-glycosyl compounds" evidence=ISS] InterPro:IPR001360 Pfam:PF00232 PRINTS:PR00131 PROSITE:PS00653 HSSP:P26205 EMBL:AL138658 EMBL:AY045953 EMBL:AY113935 PIR:T47837 SPTR:Q9M1D0	2e-37
Ljwgs_058911.1	1.7.8.10	KDTA 3-deoxy-D-manno-octulosonic-acid transferase [EC:2.-.-.-] [COG:COG1519] [GO:0016740] [CAZy:GT30]										GO_ID:11105	TAIR|gene:2060210 SPTR:O80891 symbol:AT2G32540.1 [GO:0016757 "transferase activity, transferring glycosyl groups" evidence=ISS] [GO:0000271 "polysaccharide biosynthesis" evidence=ISS] [GO:0016740 "transferase activity" evidence=ISS] InterPro:IPR005150 Pfam:PF03552 GO:GO:0016020 EMBL:AC004681 PIR:T02553 SPTR:O80891	3e-22
Ljwgs_061682.1.1	99.2	Unclassified without homolog
Ljwgs_065416.1	99.1.4.8221	GO_ID:50509							DEGP8_ARATH	Chloroplast;Directproteinsequencing;Hydrolase;Plastid;Protease;Serineprotease;Thylakoid;Transitpeptide,Protease Do-like 8, chloroplast precursor (EC 3.4.21.-).	2e-37	GO_ID:50509	TAIR|gene:3437839 SPTR:O22609 symbol:AT3G27925.1 [GO:0009535 "thylakoid membrane (sensu Viridiplantae)" evidence=IDA] [GO:0009543 "thylakoid lumen (sensu Viridiplantae)" evidence=IDA] [GO:0006508 "proteolysis" evidence=ISS] [GO:0008236 "serine-type peptidase activity" evidence=ISS] Pfam:PF00595 InterPro:IPR001254 InterPro:IPR001940 InterPro:IPR001478 Pfam:PF00089 InterPro:IPR009003 SMART:SM00228 …	3e-12
Ljwgs_065416.1	99.1.3.1.81	EC 3.4.21.-							DEGP8_ARATH	Chloroplast;Directproteinsequencing;Hydrolase;Plastid;Protease;Serineprotease;Thylakoid;Transitpeptide,Protease Do-like 8, chloroplast precursor (EC 3.4.21.-).	2e-37	GO_ID:50509	TAIR|gene:3437839 SPTR:O22609 symbol:AT3G27925.1 [GO:0009535 "thylakoid membrane (sensu Viridiplantae)" evidence=IDA] [GO:0009543 "thylakoid lumen (sensu Viridiplantae)" evidence=IDA] [GO:0006508 "proteolysis" evidence=ISS] [GO:0008236 "serine-type peptidase activity" evidence=ISS] Pfam:PF00595 InterPro:IPR001254 InterPro:IPR001940 InterPro:IPR001478 Pfam:PF00089 InterPro:IPR009003 SMART:SM00228 …	3e-12
Ljwgs_066111.1	1.7.8.10	KDTA 3-deoxy-D-manno-octulosonic-acid transferase [EC:2.-.-.-] [COG:COG1519] [GO:0016740] [CAZy:GT30]										GO_ID:19495	TAIR|gene:2076135 SPTR:Q9LIS1 symbol:AT3G23840.1 [GO:0000004 "biological process unknown" evidence=ND] [GO:0008372 "cellular component unknown" evidence=ND] [GO:0016740 "transferase activity" evidence=ISS] Pfam:PF02458 InterPro:IPR003480 EMBL:AP001297 SPTR:Q9LIS1	7e-25
Ljwgs_066111.1	1.7.8.10	KDTA 3-deoxy-D-manno-octulosonic-acid transferase [EC:2.-.-.-] [COG:COG1519] [GO:0016740] [CAZy:GT30]										GO_ID:19495	TAIR|gene:2076135 SPTR:Q9LIS1 symbol:AT3G23840.1 [GO:0000004 "biological process unknown" evidence=ND] [GO:0008372 "cellular component unknown" evidence=ND] [GO:0016740 "transferase activity" evidence=ISS] Pfam:PF02458 InterPro:IPR003480 EMBL:AP001297 SPTR:Q9LIS1	7e-25
Ljwgs_066387.1	1.9.11.3	UBIB, aarF ubiquinone biosynthesis protein [COG:COG0661]	cvi:CV0991	aarF; ubiquinone biosynthesis protein AarF [KO:K03688]	3e-18	sll0005	COG0661	3e-26	Y005_SYNY3	Completeproteome;Hypotheticalprotein,Hypothetical protein sll0005.	1e-25	GO_ID:36405	TIGR_CMR|SO4201 SPTR:Q8E9R5 symbol:SO4201 "ubiquinone biosynthesis protein AarF" [GO:0003824 "catalytic activity" evidence=ISS] [GO:0006744 "ubiquinone biosynthesis" evidence=ISS] InterPro:IPR004147 Pfam:PF03109 EMBL:AE015852 TIGR:SO4201 InterPro:IPR010232 PANTHER:PTHR10566:SF13 TIGRFAMs:TIGR01982 SPTR:Q8E9R5	2e-13
Ljwgs_068069.1	1.10.7.9	E1.14.13.21 flavonoid 3-monooxygenase [EC:1.14.13.21] [GO:0016711]	ath:At5g07990	F13G24.190; cytochrome P450 75A5 / flavonoid 3-monooxygenase / flavonoid 3-hydroxylase (F3H) (F35H) (TT7) [EC:1.14.13.21] [KO:K05280]	1e-21				C71AQ_ARATH	Heme;Iron;Membrane;Metal-binding;Monooxygenase;Multigenefamily;Oxidoreductase;Transmembrane,Cytochrome P450 71A26 (EC 1.14.-.-).	2e-50	GO_ID:16992	TAIR|gene:2054511 SPTR:Q8LPP9 symbol:AT2G30750.1 [GO:0019825 "oxygen binding" evidence=ISS] InterPro:IPR001128 Pfam:PF00067 InterPro:IPR002403 InterPro:IPR002401 PRINTS:PR00463 PRINTS:PR00385 PROSITE:PS00086 PRINTS:PR00465 EMBL:AY094484 EMBL:BT001046 SPTR:Q8LPP9	5e-40
Ljwgs_071388.1	99.1.4.1869	GO_ID:34794										GO_ID:34794	TAIR|gene:2016416 SPTR:Q8GW75 symbol:AT1G19510.1 [GO:0003677 "DNA binding" evidence=ISS] [GO:0003700 "transcription factor activity" evidence=ISS] [GO:0006355 "regulation of transcription, DNA-dependent" evidence=ISS] InterPro:IPR001005 Pfam:PF00249 GO:GO:0005634 PROSITE:PS50090 SMART:SM00717 EMBL:AK119034 EMBL:BT005657 EMBL:AY519524 SPTR:Q8GW75	1e-17
Ljwgs_073362.2	1.2.7.33	E4.4.1.1 cystathionine gamma-lyase [EC:4.4.1.1] [COG:COG0626] [GO:0004123]	ava:Ava_4213	Cys/Met metabolism pyridoxal-phosphate-dependent enzymes [EC:4.4.1.1] [KO:K01758]	2e-32	slr0580	COG0626	8e-38	YGLN_LACDE	Hypotheticalprotein,Hypothetical 33.9 kDa protein in glnA 5region (ORF306).	5e-17	GO_ID:39083	TIGR_CMR|BA3835 SPTR:Q81WX8 symbol:BA3835 "aluminum resistance protein" [GO:0010044 "response to aluminum ion" evidence=ISS] [GO:0015084 "aluminum resistance permease activity" evidence=ISS] Pfam:PF06838 EMBL:AE017334 EMBL:AE017225 EMBL:AE017036 TIGR:BA3835 TIGR:GBAA3835 InterPro:IPR009651 SPTR:Q81WX8	2e-21
Ljwgs_073362.2	1.6.4.2	E2.5.1.48, metB cystathionine gamma-synthase [EC:2.5.1.48] [COG:COG0626] [GO:0003962]	ava:Ava_4213	Cys/Met metabolism pyridoxal-phosphate-dependent enzymes [EC:4.4.1.1] [KO:K01758]	2e-32	slr0580	COG0626	8e-38	YGLN_LACDE	Hypotheticalprotein,Hypothetical 33.9 kDa protein in glnA 5region (ORF306).	5e-17	GO_ID:39083	TIGR_CMR|BA3835 SPTR:Q81WX8 symbol:BA3835 "aluminum resistance protein" [GO:0010044 "response to aluminum ion" evidence=ISS] [GO:0015084 "aluminum resistance permease activity" evidence=ISS] Pfam:PF06838 EMBL:AE017334 EMBL:AE017225 EMBL:AE017036 TIGR:BA3835 TIGR:GBAA3835 InterPro:IPR009651 SPTR:Q81WX8	2e-21
Ljwgs_073362.2	1.2.7.34	E4.4.1.8, metC cystathionine beta-lyase [EC:4.4.1.8] [COG:COG0626] [GO:0004121 0008799]	ava:Ava_4213	Cys/Met metabolism pyridoxal-phosphate-dependent enzymes [EC:4.4.1.1] [KO:K01758]	2e-32	slr0580	COG0626	8e-38	YGLN_LACDE	Hypotheticalprotein,Hypothetical 33.9 kDa protein in glnA 5region (ORF306).	5e-17	GO_ID:39083	TIGR_CMR|BA3835 SPTR:Q81WX8 symbol:BA3835 "aluminum resistance protein" [GO:0010044 "response to aluminum ion" evidence=ISS] [GO:0015084 "aluminum resistance permease activity" evidence=ISS] Pfam:PF06838 EMBL:AE017334 EMBL:AE017225 EMBL:AE017036 TIGR:BA3835 TIGR:GBAA3835 InterPro:IPR009651 SPTR:Q81WX8	2e-21
Ljwgs_073362.2	1.5.5.4	E4.4.1.8, metC cystathionine beta-lyase [EC:4.4.1.8] [COG:COG0626] [GO:0004121 0008799]	ava:Ava_4213	Cys/Met metabolism pyridoxal-phosphate-dependent enzymes [EC:4.4.1.1] [KO:K01758]	2e-32	slr0580	COG0626	8e-38	YGLN_LACDE	Hypotheticalprotein,Hypothetical 33.9 kDa protein in glnA 5region (ORF306).	5e-17	GO_ID:39083	TIGR_CMR|BA3835 SPTR:Q81WX8 symbol:BA3835 "aluminum resistance protein" [GO:0010044 "response to aluminum ion" evidence=ISS] [GO:0015084 "aluminum resistance permease activity" evidence=ISS] Pfam:PF06838 EMBL:AE017334 EMBL:AE017225 EMBL:AE017036 TIGR:BA3835 TIGR:GBAA3835 InterPro:IPR009651 SPTR:Q81WX8	2e-21
Ljwgs_073362.2	1.5.5.8	E2.5.1.48, metB cystathionine gamma-synthase [EC:2.5.1.48] [COG:COG0626] [GO:0003962]	ava:Ava_4213	Cys/Met metabolism pyridoxal-phosphate-dependent enzymes [EC:4.4.1.1] [KO:K01758]	2e-32	slr0580	COG0626	8e-38	YGLN_LACDE	Hypotheticalprotein,Hypothetical 33.9 kDa protein in glnA 5region (ORF306).	5e-17	GO_ID:39083	TIGR_CMR|BA3835 SPTR:Q81WX8 symbol:BA3835 "aluminum resistance protein" [GO:0010044 "response to aluminum ion" evidence=ISS] [GO:0015084 "aluminum resistance permease activity" evidence=ISS] Pfam:PF06838 EMBL:AE017334 EMBL:AE017225 EMBL:AE017036 TIGR:BA3835 TIGR:GBAA3835 InterPro:IPR009651 SPTR:Q81WX8	2e-21
Ljwgs_073362.2	1.6.4.4	E4.4.1.8, metC cystathionine beta-lyase [EC:4.4.1.8] [COG:COG0626] [GO:0004121 0008799]	ava:Ava_4213	Cys/Met metabolism pyridoxal-phosphate-dependent enzymes [EC:4.4.1.1] [KO:K01758]	2e-32	slr0580	COG0626	8e-38	YGLN_LACDE	Hypotheticalprotein,Hypothetical 33.9 kDa protein in glnA 5region (ORF306).	5e-17	GO_ID:39083	TIGR_CMR|BA3835 SPTR:Q81WX8 symbol:BA3835 "aluminum resistance protein" [GO:0010044 "response to aluminum ion" evidence=ISS] [GO:0015084 "aluminum resistance permease activity" evidence=ISS] Pfam:PF06838 EMBL:AE017334 EMBL:AE017225 EMBL:AE017036 TIGR:BA3835 TIGR:GBAA3835 InterPro:IPR009651 SPTR:Q81WX8	2e-21
Ljwgs_073362.2	1.2.8.16	E2.5.1.48, metB cystathionine gamma-synthase [EC:2.5.1.48] [COG:COG0626] [GO:0003962]	ava:Ava_4213	Cys/Met metabolism pyridoxal-phosphate-dependent enzymes [EC:4.4.1.1] [KO:K01758]	2e-32	slr0580	COG0626	8e-38	YGLN_LACDE	Hypotheticalprotein,Hypothetical 33.9 kDa protein in glnA 5region (ORF306).	5e-17	GO_ID:39083	TIGR_CMR|BA3835 SPTR:Q81WX8 symbol:BA3835 "aluminum resistance protein" [GO:0010044 "response to aluminum ion" evidence=ISS] [GO:0015084 "aluminum resistance permease activity" evidence=ISS] Pfam:PF06838 EMBL:AE017334 EMBL:AE017225 EMBL:AE017036 TIGR:BA3835 TIGR:GBAA3835 InterPro:IPR009651 SPTR:Q81WX8	2e-21
Ljwgs_073362.2	1.6.4.10	E4.4.1.11 methionine-gamma-lyase [EC:4.4.1.11] [COG:COG0626] [GO:0018826]	ava:Ava_4213	Cys/Met metabolism pyridoxal-phosphate-dependent enzymes [EC:4.4.1.1] [KO:K01758]	2e-32	slr0580	COG0626	8e-38	YGLN_LACDE	Hypotheticalprotein,Hypothetical 33.9 kDa protein in glnA 5region (ORF306).	5e-17	GO_ID:39083	TIGR_CMR|BA3835 SPTR:Q81WX8 symbol:BA3835 "aluminum resistance protein" [GO:0010044 "response to aluminum ion" evidence=ISS] [GO:0015084 "aluminum resistance permease activity" evidence=ISS] Pfam:PF06838 EMBL:AE017334 EMBL:AE017225 EMBL:AE017036 TIGR:BA3835 TIGR:GBAA3835 InterPro:IPR009651 SPTR:Q81WX8	2e-21
Ljwgs_073362.2	1.5.3.45	E4.4.1.1 cystathionine gamma-lyase [EC:4.4.1.1] [COG:COG0626] [GO:0004123]	ava:Ava_4213	Cys/Met metabolism pyridoxal-phosphate-dependent enzymes [EC:4.4.1.1] [KO:K01758]	2e-32	slr0580	COG0626	8e-38	YGLN_LACDE	Hypotheticalprotein,Hypothetical 33.9 kDa protein in glnA 5region (ORF306).	5e-17	GO_ID:39083	TIGR_CMR|BA3835 SPTR:Q81WX8 symbol:BA3835 "aluminum resistance protein" [GO:0010044 "response to aluminum ion" evidence=ISS] [GO:0015084 "aluminum resistance permease activity" evidence=ISS] Pfam:PF06838 EMBL:AE017334 EMBL:AE017225 EMBL:AE017036 TIGR:BA3835 TIGR:GBAA3835 InterPro:IPR009651 SPTR:Q81WX8	2e-21
Ljwgs_073362.2	1.5.5.5	E4.4.1.1 cystathionine gamma-lyase [EC:4.4.1.1] [COG:COG0626] [GO:0004123]	ava:Ava_4213	Cys/Met metabolism pyridoxal-phosphate-dependent enzymes [EC:4.4.1.1] [KO:K01758]	2e-32	slr0580	COG0626	8e-38	YGLN_LACDE	Hypotheticalprotein,Hypothetical 33.9 kDa protein in glnA 5region (ORF306).	5e-17	GO_ID:39083	TIGR_CMR|BA3835 SPTR:Q81WX8 symbol:BA3835 "aluminum resistance protein" [GO:0010044 "response to aluminum ion" evidence=ISS] [GO:0015084 "aluminum resistance permease activity" evidence=ISS] Pfam:PF06838 EMBL:AE017334 EMBL:AE017225 EMBL:AE017036 TIGR:BA3835 TIGR:GBAA3835 InterPro:IPR009651 SPTR:Q81WX8	2e-21
Ljwgs_073362.2	1.6.4.3	E4.4.1.1 cystathionine gamma-lyase [EC:4.4.1.1] [COG:COG0626] [GO:0004123]	ava:Ava_4213	Cys/Met metabolism pyridoxal-phosphate-dependent enzymes [EC:4.4.1.1] [KO:K01758]	2e-32	slr0580	COG0626	8e-38	YGLN_LACDE	Hypotheticalprotein,Hypothetical 33.9 kDa protein in glnA 5region (ORF306).	5e-17	GO_ID:39083	TIGR_CMR|BA3835 SPTR:Q81WX8 symbol:BA3835 "aluminum resistance protein" [GO:0010044 "response to aluminum ion" evidence=ISS] [GO:0015084 "aluminum resistance permease activity" evidence=ISS] Pfam:PF06838 EMBL:AE017334 EMBL:AE017225 EMBL:AE017036 TIGR:BA3835 TIGR:GBAA3835 InterPro:IPR009651 SPTR:Q81WX8	2e-21
Ljwgs_073362.2	1.5.4.8	E4.4.1.1 cystathionine gamma-lyase [EC:4.4.1.1] [COG:COG0626] [GO:0004123]	ava:Ava_4213	Cys/Met metabolism pyridoxal-phosphate-dependent enzymes [EC:4.4.1.1] [KO:K01758]	2e-32	slr0580	COG0626	8e-38	YGLN_LACDE	Hypotheticalprotein,Hypothetical 33.9 kDa protein in glnA 5region (ORF306).	5e-17	GO_ID:39083	TIGR_CMR|BA3835 SPTR:Q81WX8 symbol:BA3835 "aluminum resistance protein" [GO:0010044 "response to aluminum ion" evidence=ISS] [GO:0015084 "aluminum resistance permease activity" evidence=ISS] Pfam:PF06838 EMBL:AE017334 EMBL:AE017225 EMBL:AE017036 TIGR:BA3835 TIGR:GBAA3835 InterPro:IPR009651 SPTR:Q81WX8	2e-21
Ljwgs_073362.2	1.5.4.7	E4.4.1.8, metC cystathionine beta-lyase [EC:4.4.1.8] [COG:COG0626] [GO:0004121 0008799]	ava:Ava_4213	Cys/Met metabolism pyridoxal-phosphate-dependent enzymes [EC:4.4.1.1] [KO:K01758]	2e-32	slr0580	COG0626	8e-38	YGLN_LACDE	Hypotheticalprotein,Hypothetical 33.9 kDa protein in glnA 5region (ORF306).	5e-17	GO_ID:39083	TIGR_CMR|BA3835 SPTR:Q81WX8 symbol:BA3835 "aluminum resistance protein" [GO:0010044 "response to aluminum ion" evidence=ISS] [GO:0015084 "aluminum resistance permease activity" evidence=ISS] Pfam:PF06838 EMBL:AE017334 EMBL:AE017225 EMBL:AE017036 TIGR:BA3835 TIGR:GBAA3835 InterPro:IPR009651 SPTR:Q81WX8	2e-21
Ljwgs_073362.2	1.2.8.15	E4.4.1.8, metC cystathionine beta-lyase [EC:4.4.1.8] [COG:COG0626] [GO:0004121 0008799]	ava:Ava_4213	Cys/Met metabolism pyridoxal-phosphate-dependent enzymes [EC:4.4.1.1] [KO:K01758]	2e-32	slr0580	COG0626	8e-38	YGLN_LACDE	Hypotheticalprotein,Hypothetical 33.9 kDa protein in glnA 5region (ORF306).	5e-17	GO_ID:39083	TIGR_CMR|BA3835 SPTR:Q81WX8 symbol:BA3835 "aluminum resistance protein" [GO:0010044 "response to aluminum ion" evidence=ISS] [GO:0015084 "aluminum resistance permease activity" evidence=ISS] Pfam:PF06838 EMBL:AE017334 EMBL:AE017225 EMBL:AE017036 TIGR:BA3835 TIGR:GBAA3835 InterPro:IPR009651 SPTR:Q81WX8	2e-21
Ljwgs_073362.2	1.5.4.14	E2.5.1.48, metB cystathionine gamma-synthase [EC:2.5.1.48] [COG:COG0626] [GO:0003962]	ava:Ava_4213	Cys/Met metabolism pyridoxal-phosphate-dependent enzymes [EC:4.4.1.1] [KO:K01758]	2e-32	slr0580	COG0626	8e-38	YGLN_LACDE	Hypotheticalprotein,Hypothetical 33.9 kDa protein in glnA 5region (ORF306).	5e-17	GO_ID:39083	TIGR_CMR|BA3835 SPTR:Q81WX8 symbol:BA3835 "aluminum resistance protein" [GO:0010044 "response to aluminum ion" evidence=ISS] [GO:0015084 "aluminum resistance permease activity" evidence=ISS] Pfam:PF06838 EMBL:AE017334 EMBL:AE017225 EMBL:AE017036 TIGR:BA3835 TIGR:GBAA3835 InterPro:IPR009651 SPTR:Q81WX8	2e-21
Ljwgs_073928.1	3.1.1.38	ABC.MR putative ABC transport system ATP-binding protein [COG:COG1132 COG2274] [TC:3.A.1.21 3.A.1.106 3.A.1.110 3.A.1.112 3.A.1.113 3.A.1.117]	hsa:1244	ABCC2; ATP-binding cassette, sub-family C (CFTR/MRP), member 2 [KO:K05666]	9e-45	YDR135c	COG1132	1e-43	MRP2_HUMAN	ATP-binding;Diseasemutation;Glycoprotein;Membrane;Nucleotide-binding;Polymorphism;Repeat;Transmembrane;Transport,Canalicular multispecific organic anion transporter 1 (ATP-binding cassette sub-family C member 2) (Multidrug resistance-associated protein 2) (Canalicular multidrug resistance protein).	5e-45	GO_ID:54591	TAIR|gene:2204201 SPTR:Q9C8G9 symbol:AT1G30400.1 [GO:0008559 "xenobiotic-transporting ATPase activity" evidence=IMP] InterPro:IPR003593 InterPro:IPR003439 InterPro:IPR001140 Pfam:PF00664 Pfam:PF00005 InterPro:IPR011527 Prosite:PS00211 SMART:SM00382 ProDom:PD000006 PROSITE:PS50893 GO:GO:0006810 PROSITE:PS50929 HSSP:P26361 EMBL:AC025295 PIR:D86428 SPTR:Q9C8G9	2e-45
Ljwgs_073928.1	3.1.1.33	ABCC-BAC ATP-binding casette, subfamily C, bacterial [COG:COG4988 COG4987 COG1132 COG2274] [TC:3.A.1.110 3.A.1.112]	hsa:1244	ABCC2; ATP-binding cassette, sub-family C (CFTR/MRP), member 2 [KO:K05666]	9e-45	YDR135c	COG1132	1e-43	MRP2_HUMAN	ATP-binding;Diseasemutation;Glycoprotein;Membrane;Nucleotide-binding;Polymorphism;Repeat;Transmembrane;Transport,Canalicular multispecific organic anion transporter 1 (ATP-binding cassette sub-family C member 2) (Multidrug resistance-associated protein 2) (Canalicular multidrug resistance protein).	5e-45	GO_ID:54591	TAIR|gene:2204201 SPTR:Q9C8G9 symbol:AT1G30400.1 [GO:0008559 "xenobiotic-transporting ATPase activity" evidence=IMP] InterPro:IPR003593 InterPro:IPR003439 InterPro:IPR001140 Pfam:PF00664 Pfam:PF00005 InterPro:IPR011527 Prosite:PS00211 SMART:SM00382 ProDom:PD000006 PROSITE:PS50893 GO:GO:0006810 PROSITE:PS50929 HSSP:P26361 EMBL:AC025295 PIR:D86428 SPTR:Q9C8G9	2e-45
Ljwgs_073928.1	3.1.1.32.2	ABCC2 ATP-binding cassette, subfamily C (CFTR/MRP), member 2	hsa:1244	ABCC2; ATP-binding cassette, sub-family C (CFTR/MRP), member 2 [KO:K05666]	9e-45	YDR135c	COG1132	1e-43	MRP2_HUMAN	ATP-binding;Diseasemutation;Glycoprotein;Membrane;Nucleotide-binding;Polymorphism;Repeat;Transmembrane;Transport,Canalicular multispecific organic anion transporter 1 (ATP-binding cassette sub-family C member 2) (Multidrug resistance-associated protein 2) (Canalicular multidrug resistance protein).	5e-45	GO_ID:54591	TAIR|gene:2204201 SPTR:Q9C8G9 symbol:AT1G30400.1 [GO:0008559 "xenobiotic-transporting ATPase activity" evidence=IMP] InterPro:IPR003593 InterPro:IPR003439 InterPro:IPR001140 Pfam:PF00664 Pfam:PF00005 InterPro:IPR011527 Prosite:PS00211 SMART:SM00382 ProDom:PD000006 PROSITE:PS50893 GO:GO:0006810 PROSITE:PS50929 HSSP:P26361 EMBL:AC025295 PIR:D86428 SPTR:Q9C8G9	2e-45
Ljwgs_073928.1	3.1.1.31.13	ABCB-BAC ATP-binding casette, subfamily B, bacterial [COG:COG1132 COG2274 COG5265] [TC:3.A.1.21 3.A.1.106 3.A.1.109 3.A.1.117]	hsa:1244	ABCC2; ATP-binding cassette, sub-family C (CFTR/MRP), member 2 [KO:K05666]	9e-45	YDR135c	COG1132	1e-43	MRP2_HUMAN	ATP-binding;Diseasemutation;Glycoprotein;Membrane;Nucleotide-binding;Polymorphism;Repeat;Transmembrane;Transport,Canalicular multispecific organic anion transporter 1 (ATP-binding cassette sub-family C member 2) (Multidrug resistance-associated protein 2) (Canalicular multidrug resistance protein).	5e-45	GO_ID:54591	TAIR|gene:2204201 SPTR:Q9C8G9 symbol:AT1G30400.1 [GO:0008559 "xenobiotic-transporting ATPase activity" evidence=IMP] InterPro:IPR003593 InterPro:IPR003439 InterPro:IPR001140 Pfam:PF00664 Pfam:PF00005 InterPro:IPR011527 Prosite:PS00211 SMART:SM00382 ProDom:PD000006 PROSITE:PS50893 GO:GO:0006810 PROSITE:PS50929 HSSP:P26361 EMBL:AC025295 PIR:D86428 SPTR:Q9C8G9	2e-45
Ljwgs_075094.1	99.1.4.3486	GO_ID:52181							OPT7_ARATH	Membrane;Peptidetransport;Proteintransport;Transmembrane;Transport,Oligopeptide transporter 7 (AtOPT7).	2e-38	GO_ID:52181	TAIR|gene:2132735 SPTR:O82485 symbol:AT4G10770.1 [GO:0015198 "oligopeptide transporter activity" evidence=ISS] Pfam:PF03169 InterPro:IPR004813 TIGRFAMs:TIGR00728 InterPro:IPR004648 TIGRFAMs:TIGR00727 EMBL:AL161518 EMBL:AF080119 EMBL:AY045668 EMBL:BT004519 PIR:T01900 SPTR:O82485	9e-39
Ljwgs_075094.1	99.1.3.2.869	OPT7_ARATH							OPT7_ARATH	Membrane;Peptidetransport;Proteintransport;Transmembrane;Transport,Oligopeptide transporter 7 (AtOPT7).	2e-38	GO_ID:52181	TAIR|gene:2132735 SPTR:O82485 symbol:AT4G10770.1 [GO:0015198 "oligopeptide transporter activity" evidence=ISS] Pfam:PF03169 InterPro:IPR004813 TIGRFAMs:TIGR00728 InterPro:IPR004648 TIGRFAMs:TIGR00727 EMBL:AL161518 EMBL:AF080119 EMBL:AY045668 EMBL:BT004519 PIR:T01900 SPTR:O82485	9e-39
Ljwgs_075357.1	1.1.8.43	E2.4.1.1, glgP, PYG starch phosphorylase [EC:2.4.1.1] [COG:COG0058] [GO:0004645 0008184] [CAZy:GT35]	ath:At3g29320	MUO10.17; glucan phosphorylase, putative [EC:2.4.1.1] [KO:K00688]	3e-41	YPR160w	COG0058	6e-12	PHSL2_SOLTU	Allostericenzyme;Amyloplast;Carbohydratemetabolism;Chloroplast;Glycosyltransferase;Multigenefamily;Plastid;Pyridoxalphosphate;Transferase;Transitpeptide,Alpha-1,4 glucan phosphorylase, L-2 isozyme, chloroplast precursor (EC 2.4.1.1) (Starch phosphorylase L-2).	2e-45	GO_ID:54319	TAIR|gene:2093786 SPTR:Q9LIB2 symbol:AT3G29320.1 [GO:0016757 "transferase activity, transferring glycosyl groups" evidence=ISS] [GO:0004645 "phosphorylase activity" evidence=ISS] InterPro:IPR000811 Pfam:PF00343 PANTHER:PTHR11468 PIRSF:PIRSF000460 TIGRFAMs:TIGR02093 PROSITE:PS00102 EMBL:AP001309 EMBL:AY049235 EMBL:BT003015 HSSP:P06738 InterPro:IPR011833 SPTR:Q9LIB2	5e-42
Ljwgs_075357.1	3.2.9.93	E2.4.1.1, glgP, PYG starch phosphorylase [EC:2.4.1.1] [COG:COG0058] [GO:0004645 0008184] [CAZy:GT35]	ath:At3g29320	MUO10.17; glucan phosphorylase, putative [EC:2.4.1.1] [KO:K00688]	3e-41	YPR160w	COG0058	6e-12	PHSL2_SOLTU	Allostericenzyme;Amyloplast;Carbohydratemetabolism;Chloroplast;Glycosyltransferase;Multigenefamily;Plastid;Pyridoxalphosphate;Transferase;Transitpeptide,Alpha-1,4 glucan phosphorylase, L-2 isozyme, chloroplast precursor (EC 2.4.1.1) (Starch phosphorylase L-2).	2e-45	GO_ID:54319	TAIR|gene:2093786 SPTR:Q9LIB2 symbol:AT3G29320.1 [GO:0016757 "transferase activity, transferring glycosyl groups" evidence=ISS] [GO:0004645 "phosphorylase activity" evidence=ISS] InterPro:IPR000811 Pfam:PF00343 PANTHER:PTHR11468 PIRSF:PIRSF000460 TIGRFAMs:TIGR02093 PROSITE:PS00102 EMBL:AP001309 EMBL:AY049235 EMBL:BT003015 HSSP:P06738 InterPro:IPR011833 SPTR:Q9LIB2	5e-42
Ljwgs_075357.1	3.2.11.12	E2.4.1.1, glgP, PYG starch phosphorylase [EC:2.4.1.1] [COG:COG0058] [GO:0004645 0008184] [CAZy:GT35]	ath:At3g29320	MUO10.17; glucan phosphorylase, putative [EC:2.4.1.1] [KO:K00688]	3e-41	YPR160w	COG0058	6e-12	PHSL2_SOLTU	Allostericenzyme;Amyloplast;Carbohydratemetabolism;Chloroplast;Glycosyltransferase;Multigenefamily;Plastid;Pyridoxalphosphate;Transferase;Transitpeptide,Alpha-1,4 glucan phosphorylase, L-2 isozyme, chloroplast precursor (EC 2.4.1.1) (Starch phosphorylase L-2).	2e-45	GO_ID:54319	TAIR|gene:2093786 SPTR:Q9LIB2 symbol:AT3G29320.1 [GO:0016757 "transferase activity, transferring glycosyl groups" evidence=ISS] [GO:0004645 "phosphorylase activity" evidence=ISS] InterPro:IPR000811 Pfam:PF00343 PANTHER:PTHR11468 PIRSF:PIRSF000460 TIGRFAMs:TIGR02093 PROSITE:PS00102 EMBL:AP001309 EMBL:AY049235 EMBL:BT003015 HSSP:P06738 InterPro:IPR011833 SPTR:Q9LIB2	5e-42
Ljwgs_079714.1	99.1.4.3511	GO_ID:53583										GO_ID:53583	TAIR|gene:2011730 SPTR:Q9C9K5 symbol:AT1G76520.1 [GO:0009672 "auxin:hydrogen symporter activity" evidence=ISS] [GO:0009926 "auxin polar transport" evidence=ISS] Pfam:PF03547 InterPro:IPR004776 EMBL:AC015450 EMBL:AY099725 EMBL:BT000295 PIR:B96793 SPTR:Q9C9K5	4e-10
Ljwgs_081426.1	99.2	Unclassified without homolog
Ljwgs_082815.1	1.3.3.11	E6.2.1.3, fadD long-chain fatty-acid-CoA ligase [EC:6.2.1.3] [COG:COG0318 COG1022] [GO:0004467]	ath:At4g23850	T32A16.20; long-chain-fatty-acid--CoA ligase / long-chain acyl-CoA synthetase [EC:6.2.1.3] [KO:K01897]	2e-23				ACSL4_HUMAN	Alportsyndrome;Alternativesplicing;Diseasemutation;Elliptocytosis;Fattyacidmetabolism;Hereditaryhemolyticanemia;Ligase;Lipidmetabolism;Magnesium;Membrane;Multigenefamily;Signal-anchor;Transmembrane,Long-chain-fatty-acid--CoA ligase 4 (EC 6.2.1.3) (Long-chain acyl-CoA synthetase 4) (LACS 4).	4e-19	GO_ID:38276	TAIR|gene:2065194 SPTR:O22898 symbol:AT2G47240.1 [GO:0008372 "cellular component unknown" evidence=ND] [GO:0004467 "long-chain-fatty-acid-CoA ligase activity" evidence=ISS] [GO:0006633 "fatty acid biosynthesis" evidence=ISS] InterPro:IPR000873 Pfam:PF00501 Prosite:PS00455 GO:GO:0008152 PRINTS:PR00154 HSSP:P08659 EMBL:AC002337 EMBL:AY056380 EMBL:AF503751 EMBL:AY133648 PIR:G84912 SPTR:O22898	2e-38
Ljwgs_082815.1	3.2.12.19	E6.2.1.3, fadD long-chain fatty-acid-CoA ligase [EC:6.2.1.3] [COG:COG0318 COG1022] [GO:0004467]	ath:At4g23850	T32A16.20; long-chain-fatty-acid--CoA ligase / long-chain acyl-CoA synthetase [EC:6.2.1.3] [KO:K01897]	2e-23				ACSL4_HUMAN	Alportsyndrome;Alternativesplicing;Diseasemutation;Elliptocytosis;Fattyacidmetabolism;Hereditaryhemolyticanemia;Ligase;Lipidmetabolism;Magnesium;Membrane;Multigenefamily;Signal-anchor;Transmembrane,Long-chain-fatty-acid--CoA ligase 4 (EC 6.2.1.3) (Long-chain acyl-CoA synthetase 4) (LACS 4).	4e-19	GO_ID:38276	TAIR|gene:2065194 SPTR:O22898 symbol:AT2G47240.1 [GO:0008372 "cellular component unknown" evidence=ND] [GO:0004467 "long-chain-fatty-acid-CoA ligase activity" evidence=ISS] [GO:0006633 "fatty acid biosynthesis" evidence=ISS] InterPro:IPR000873 Pfam:PF00501 Prosite:PS00455 GO:GO:0008152 PRINTS:PR00154 HSSP:P08659 EMBL:AC002337 EMBL:AY056380 EMBL:AF503751 EMBL:AY133648 PIR:G84912 SPTR:O22898	2e-38
Ljwgs_091354.1	99.2	Unclassified without homolog
Ljwgs_092536.1	3.3.2.42	PRSS1 protease, serine, 1 (trypsin 1) [EC:3.4.21.4] [GO:0004295]										GO_ID:55284	TAIR|gene:3437482 SPTR:O82261 symbol:AT2G47940 [GO:0009535 "thylakoid membrane (sensu Viridiplantae)" evidence=IDA] [GO:0004295 "trypsin activity" evidence=ISS] [GO:0006508 "proteolysis" evidence=ISS] [GO:0008236 "serine-type peptidase activity" evidence=ISS] InterPro:IPR001254 InterPro:IPR001940 InterPro:IPR008256 Pfam:PF00089 PRINTS:PR00839 HSSP:O43464 PRINTS:PR00834 EMBL:AC005309 EMBL:AC006072…	2e-39
Ljwgs_097865.2.1	99.2	Unclassified without homolog
Ljwgs_099011.1.1	99.1.4.39	GO_ID:35889							VA726_ARATH	Coiledcoil;Hypotheticalprotein;Membrane;Multigenefamily;Proteintransport;Transmembrane;Transport,Putative vesicle-associated membrane protein 726 (AtVAMP726).	6e-26	GO_ID:35889	TAIR|gene:2046366 SPTR:O48850 symbol:AT2G32670.1 [GO:0005554 "molecular function unknown" evidence=ND] [GO:0016020 "membrane" evidence=ISS] InterPro:IPR001388 InterPro:IPR010908 Pfam:PF00957 InterPro:IPR011012 PRINTS:PR00219 ProDom:PD001229 PROSITE:PS00417 PROSITE:PS50892 HSSP:Q9WUW2 PROSITE:PS50859 EMBL:AC003974 EMBL:AK118318 EMBL:BT006042 PIR:T00801 GeneFarm:4148 SPTR:O48850	1e-25
Ljwgs_099011.1.1	99.1.3.2.671	VA726_ARATH							VA726_ARATH	Coiledcoil;Hypotheticalprotein;Membrane;Multigenefamily;Proteintransport;Transmembrane;Transport,Putative vesicle-associated membrane protein 726 (AtVAMP726).	6e-26	GO_ID:35889	TAIR|gene:2046366 SPTR:O48850 symbol:AT2G32670.1 [GO:0005554 "molecular function unknown" evidence=ND] [GO:0016020 "membrane" evidence=ISS] InterPro:IPR001388 InterPro:IPR010908 Pfam:PF00957 InterPro:IPR011012 PRINTS:PR00219 ProDom:PD001229 PROSITE:PS00417 PROSITE:PS50892 HSSP:Q9WUW2 PROSITE:PS50859 EMBL:AC003974 EMBL:AK118318 EMBL:BT006042 PIR:T00801 GeneFarm:4148 SPTR:O48850	1e-25
Ljwgs_101269.1	1.9.4.15	E2.7.1.- [EC:2.7.1.-] [COG:COG0515 COG1493]	lma:LmjF07.0900	serine/threonine kinase, putative [EC:2.7.1.-] [KO:K07198]	6e-21	YKL101w	COG0515	2e-20	CIPK1_ORYSA	ATP-binding;Calcium;Kinase;Manganese;Nucleotide-binding;Phosphorylation;Serine/threonine-proteinkinase;Transferase,CIPK-like protein 1 (EC 2.7.1.37) (OsCK1).	8e-28	GO_ID:40816	TAIR|gene:2174586 SPTR:Q94CG0 symbol:AT5G57630.1 [GO:0008372 "cellular component unknown" evidence=ND] [GO:0016301 "kinase activity" evidence=ISS] InterPro:IPR000719 InterPro:IPR002290 InterPro:IPR008271 Pfam:PF00069 Prosite:PS00108 InterPro:IPR004041 Prosite:PS00107 Pfam:PF03822 ProDom:PD000001 PROSITE:PS50011 SMART:SM00220 HSSP:P49137 PROSITE:PS50816 EMBL:AY034100 SPTR:Q94CG0	5e-30
Ljwgs_101269.1	1.1.17.19	E2.7.1.- [EC:2.7.1.-] [COG:COG0515 COG1493]	lma:LmjF07.0900	serine/threonine kinase, putative [EC:2.7.1.-] [KO:K07198]	6e-21	YKL101w	COG0515	2e-20	CIPK1_ORYSA	ATP-binding;Calcium;Kinase;Manganese;Nucleotide-binding;Phosphorylation;Serine/threonine-proteinkinase;Transferase,CIPK-like protein 1 (EC 2.7.1.37) (OsCK1).	8e-28	GO_ID:40816	TAIR|gene:2174586 SPTR:Q94CG0 symbol:AT5G57630.1 [GO:0008372 "cellular component unknown" evidence=ND] [GO:0016301 "kinase activity" evidence=ISS] InterPro:IPR000719 InterPro:IPR002290 InterPro:IPR008271 Pfam:PF00069 Prosite:PS00108 InterPro:IPR004041 Prosite:PS00107 Pfam:PF03822 ProDom:PD000001 PROSITE:PS50011 SMART:SM00220 HSSP:P49137 PROSITE:PS50816 EMBL:AY034100 SPTR:Q94CG0	5e-30
Ljwgs_101269.1	3.2.12.25	PRKAA, AMPK 5-AMP-activated protein kinase, catalytic alpha subunit [EC:2.7.1.-]	lma:LmjF07.0900	serine/threonine kinase, putative [EC:2.7.1.-] [KO:K07198]	6e-21	YKL101w	COG0515	2e-20	CIPK1_ORYSA	ATP-binding;Calcium;Kinase;Manganese;Nucleotide-binding;Phosphorylation;Serine/threonine-proteinkinase;Transferase,CIPK-like protein 1 (EC 2.7.1.37) (OsCK1).	8e-28	GO_ID:40816	TAIR|gene:2174586 SPTR:Q94CG0 symbol:AT5G57630.1 [GO:0008372 "cellular component unknown" evidence=ND] [GO:0016301 "kinase activity" evidence=ISS] InterPro:IPR000719 InterPro:IPR002290 InterPro:IPR008271 Pfam:PF00069 Prosite:PS00108 InterPro:IPR004041 Prosite:PS00107 Pfam:PF03822 ProDom:PD000001 PROSITE:PS50011 SMART:SM00220 HSSP:P49137 PROSITE:PS50816 EMBL:AY034100 SPTR:Q94CG0	5e-30
Ljwgs_101269.1	3.2.11.36	PRKAA, AMPK 5-AMP-activated protein kinase, catalytic alpha subunit [EC:2.7.1.-]	lma:LmjF07.0900	serine/threonine kinase, putative [EC:2.7.1.-] [KO:K07198]	6e-21	YKL101w	COG0515	2e-20	CIPK1_ORYSA	ATP-binding;Calcium;Kinase;Manganese;Nucleotide-binding;Phosphorylation;Serine/threonine-proteinkinase;Transferase,CIPK-like protein 1 (EC 2.7.1.37) (OsCK1).	8e-28	GO_ID:40816	TAIR|gene:2174586 SPTR:Q94CG0 symbol:AT5G57630.1 [GO:0008372 "cellular component unknown" evidence=ND] [GO:0016301 "kinase activity" evidence=ISS] InterPro:IPR000719 InterPro:IPR002290 InterPro:IPR008271 Pfam:PF00069 Prosite:PS00108 InterPro:IPR004041 Prosite:PS00107 Pfam:PF03822 ProDom:PD000001 PROSITE:PS50011 SMART:SM00220 HSSP:P49137 PROSITE:PS50816 EMBL:AY034100 SPTR:Q94CG0	5e-30
Ljwgs_101269.1	1.7.8.19	WAAY, rfaY lipopolysaccharide core biosynthesis protein RFAY [EC:2.7.-.-] [COG:COG0515]	lma:LmjF07.0900	serine/threonine kinase, putative [EC:2.7.1.-] [KO:K07198]	6e-21	YKL101w	COG0515	2e-20	CIPK1_ORYSA	ATP-binding;Calcium;Kinase;Manganese;Nucleotide-binding;Phosphorylation;Serine/threonine-proteinkinase;Transferase,CIPK-like protein 1 (EC 2.7.1.37) (OsCK1).	8e-28	GO_ID:40816	TAIR|gene:2174586 SPTR:Q94CG0 symbol:AT5G57630.1 [GO:0008372 "cellular component unknown" evidence=ND] [GO:0016301 "kinase activity" evidence=ISS] InterPro:IPR000719 InterPro:IPR002290 InterPro:IPR008271 Pfam:PF00069 Prosite:PS00108 InterPro:IPR004041 Prosite:PS00107 Pfam:PF03822 ProDom:PD000001 PROSITE:PS50011 SMART:SM00220 HSSP:P49137 PROSITE:PS50816 EMBL:AY034100 SPTR:Q94CG0	5e-30
Ljwgs_101269.1	3.3.10.117	BMPR1 bone morphogenetic protein receptor, type I [EC:2.7.1.37]	lma:LmjF07.0900	serine/threonine kinase, putative [EC:2.7.1.-] [KO:K07198]	6e-21	YKL101w	COG0515	2e-20	CIPK1_ORYSA	ATP-binding;Calcium;Kinase;Manganese;Nucleotide-binding;Phosphorylation;Serine/threonine-proteinkinase;Transferase,CIPK-like protein 1 (EC 2.7.1.37) (OsCK1).	8e-28	GO_ID:40816	TAIR|gene:2174586 SPTR:Q94CG0 symbol:AT5G57630.1 [GO:0008372 "cellular component unknown" evidence=ND] [GO:0016301 "kinase activity" evidence=ISS] InterPro:IPR000719 InterPro:IPR002290 InterPro:IPR008271 Pfam:PF00069 Prosite:PS00108 InterPro:IPR004041 Prosite:PS00107 Pfam:PF03822 ProDom:PD000001 PROSITE:PS50011 SMART:SM00220 HSSP:P49137 PROSITE:PS50816 EMBL:AY034100 SPTR:Q94CG0	5e-30
Ljwgs_101269.1	1.11.16.8	E2.7.1.- [EC:2.7.1.-] [COG:COG0515 COG1493]	lma:LmjF07.0900	serine/threonine kinase, putative [EC:2.7.1.-] [KO:K07198]	6e-21	YKL101w	COG0515	2e-20	CIPK1_ORYSA	ATP-binding;Calcium;Kinase;Manganese;Nucleotide-binding;Phosphorylation;Serine/threonine-proteinkinase;Transferase,CIPK-like protein 1 (EC 2.7.1.37) (OsCK1).	8e-28	GO_ID:40816	TAIR|gene:2174586 SPTR:Q94CG0 symbol:AT5G57630.1 [GO:0008372 "cellular component unknown" evidence=ND] [GO:0016301 "kinase activity" evidence=ISS] InterPro:IPR000719 InterPro:IPR002290 InterPro:IPR008271 Pfam:PF00069 Prosite:PS00108 InterPro:IPR004041 Prosite:PS00107 Pfam:PF03822 ProDom:PD000001 PROSITE:PS50011 SMART:SM00220 HSSP:P49137 PROSITE:PS50816 EMBL:AY034100 SPTR:Q94CG0	5e-30
Ljwgs_101269.1	4.2.4	Cell cycle [CLASS:04110] [PATH:hsa04110] [COG:COG0515]	lma:LmjF07.0900	serine/threonine kinase, putative [EC:2.7.1.-] [KO:K07198]	6e-21	YKL101w	COG0515	2e-20	CIPK1_ORYSA	ATP-binding;Calcium;Kinase;Manganese;Nucleotide-binding;Phosphorylation;Serine/threonine-proteinkinase;Transferase,CIPK-like protein 1 (EC 2.7.1.37) (OsCK1).	8e-28	GO_ID:40816	TAIR|gene:2174586 SPTR:Q94CG0 symbol:AT5G57630.1 [GO:0008372 "cellular component unknown" evidence=ND] [GO:0016301 "kinase activity" evidence=ISS] InterPro:IPR000719 InterPro:IPR002290 InterPro:IPR008271 Pfam:PF00069 Prosite:PS00108 InterPro:IPR004041 Prosite:PS00107 Pfam:PF03822 ProDom:PD000001 PROSITE:PS50011 SMART:SM00220 HSSP:P49137 PROSITE:PS50816 EMBL:AY034100 SPTR:Q94CG0	5e-30
Ljwgs_101269.1	3.2.2.1	Protein kinase [EC:2.7.1.37]	lma:LmjF07.0900	serine/threonine kinase, putative [EC:2.7.1.-] [KO:K07198]	6e-21	YKL101w	COG0515	2e-20	CIPK1_ORYSA	ATP-binding;Calcium;Kinase;Manganese;Nucleotide-binding;Phosphorylation;Serine/threonine-proteinkinase;Transferase,CIPK-like protein 1 (EC 2.7.1.37) (OsCK1).	8e-28	GO_ID:40816	TAIR|gene:2174586 SPTR:Q94CG0 symbol:AT5G57630.1 [GO:0008372 "cellular component unknown" evidence=ND] [GO:0016301 "kinase activity" evidence=ISS] InterPro:IPR000719 InterPro:IPR002290 InterPro:IPR008271 Pfam:PF00069 Prosite:PS00108 InterPro:IPR004041 Prosite:PS00107 Pfam:PF03822 ProDom:PD000001 PROSITE:PS50011 SMART:SM00220 HSSP:P49137 PROSITE:PS50816 EMBL:AY034100 SPTR:Q94CG0	5e-30
Ljwgs_101869.1	99.1.4.2246	GO_ID:50228	ath:At3g23510	MEE5.5; cyclopropane fatty acid synthase, putative / CPA-FA synthase, putative [EC:2.1.1.79] [KO:K00574]	2e-43							GO_ID:50228	TAIR|gene:2088711 SPTR:Q8GZ28 symbol:AT3G23510.1 [GO:0008610 "lipid biosynthesis" evidence=ISS] [GO:0008825 "cyclopropane-fatty-acyl-phospholipid synthase activity" evidence=ISS] InterPro:IPR002937 Interpro:IPR000051 InterPro:IPR000759 InterPro:IPR000205 InterPro:IPR003333 Pfam:PF02353 Pfam:PF01593 PRINTS:PR00419 EMBL:AK117243 HSSP:Q11195 SPTR:Q8GZ28	5e-44
Ljwgs_101869.1	99.1.1.12	KO:K00574	ath:At3g23510	MEE5.5; cyclopropane fatty acid synthase, putative / CPA-FA synthase, putative [EC:2.1.1.79] [KO:K00574]	2e-43							GO_ID:50228	TAIR|gene:2088711 SPTR:Q8GZ28 symbol:AT3G23510.1 [GO:0008610 "lipid biosynthesis" evidence=ISS] [GO:0008825 "cyclopropane-fatty-acyl-phospholipid synthase activity" evidence=ISS] InterPro:IPR002937 Interpro:IPR000051 InterPro:IPR000759 InterPro:IPR000205 InterPro:IPR003333 Pfam:PF02353 Pfam:PF01593 PRINTS:PR00419 EMBL:AK117243 HSSP:Q11195 SPTR:Q8GZ28	5e-44
Ljwgs_111561.2	99.1.4.8338	GO_ID:19466										GO_ID:19466	TAIR|gene:2088946 SPTR:Q9LSI8 symbol:AT3G28460.1 [GO:0000004 "biological process unknown" evidence=ND] InterPro:IPR004398 EMBL:AB026644 EMBL:AY074360 EMBL:AY142581 Pfam:PF03602 SPTR:Q9LSI8	8e-50
Ljwgs_118248.1	99.2	Unclassified without homolog
Ljwgs_122104.1	1.1.11.29	E1.1.1.21, AKR1 aldehyde reductase [EC:1.1.1.21] [COG:COG0656] [GO:0004032]	ath:At2g21260	F3K23.2; mannose 6-phosphate reductase (NADPH-dependent), putative [EC:1.1.1.200] [KO:K00085]	2e-15	YBR149w	COG0656	3e-15	6DCS_SOYBN	Directproteinsequencing;Flavonoidbiosynthesis;NADP;Transferase,NAD(P)H dependent 6-deoxychalcone synthase (EC 2.3.1.170).	8e-44	GO_ID:2937	SGD|S000000353 SPTR:P38115 symbol:ARA1 "D-arabinose dehydrogenase" [GO:0005829 "cytosol" evidence=IDA] [GO:0004032 "aldehyde reductase activity" evidence=IDA] [GO:0004033 "aldo-keto reductase activity" evidence=ISS] [GO:0045290 "D-arabinose 1-dehydrogenase [NAD(P)+] activity" evidence=IDA] [GO:0005975 "carbohydrate metabolism" evidence=IMP;IDA] PFAM:PF00248 InterPro:IPR001395 SGD:S000000353 GO:GO…	3e-15
Ljwgs_122104.1	1.1.1.19	E1.1.1.2, adh alcohol dehydrogenase (NADP+) [EC:1.1.1.2] [COG:COG0656] [GO:0008106]	ath:At2g21260	F3K23.2; mannose 6-phosphate reductase (NADPH-dependent), putative [EC:1.1.1.200] [KO:K00085]	2e-15	YBR149w	COG0656	3e-15	6DCS_SOYBN	Directproteinsequencing;Flavonoidbiosynthesis;NADP;Transferase,NAD(P)H dependent 6-deoxychalcone synthase (EC 2.3.1.170).	8e-44	GO_ID:2937	SGD|S000000353 SPTR:P38115 symbol:ARA1 "D-arabinose dehydrogenase" [GO:0005829 "cytosol" evidence=IDA] [GO:0004032 "aldehyde reductase activity" evidence=IDA] [GO:0004033 "aldo-keto reductase activity" evidence=ISS] [GO:0045290 "D-arabinose 1-dehydrogenase [NAD(P)+] activity" evidence=IDA] [GO:0005975 "carbohydrate metabolism" evidence=IMP;IDA] PFAM:PF00248 InterPro:IPR001395 SGD:S000000353 GO:GO…	3e-15
Ljwgs_122104.1	1.11.1.4	E1.1.1.2, adh alcohol dehydrogenase (NADP+) [EC:1.1.1.2] [COG:COG0656] [GO:0008106]	ath:At2g21260	F3K23.2; mannose 6-phosphate reductase (NADPH-dependent), putative [EC:1.1.1.200] [KO:K00085]	2e-15	YBR149w	COG0656	3e-15	6DCS_SOYBN	Directproteinsequencing;Flavonoidbiosynthesis;NADP;Transferase,NAD(P)H dependent 6-deoxychalcone synthase (EC 2.3.1.170).	8e-44	GO_ID:2937	SGD|S000000353 SPTR:P38115 symbol:ARA1 "D-arabinose dehydrogenase" [GO:0005829 "cytosol" evidence=IDA] [GO:0004032 "aldehyde reductase activity" evidence=IDA] [GO:0004033 "aldo-keto reductase activity" evidence=ISS] [GO:0045290 "D-arabinose 1-dehydrogenase [NAD(P)+] activity" evidence=IDA] [GO:0005975 "carbohydrate metabolism" evidence=IMP;IDA] PFAM:PF00248 InterPro:IPR001395 SGD:S000000353 GO:GO…	3e-15
Ljwgs_122104.1	1.1.6.15	E1.1.1.21, AKR1 aldehyde reductase [EC:1.1.1.21] [COG:COG0656] [GO:0004032]	ath:At2g21260	F3K23.2; mannose 6-phosphate reductase (NADPH-dependent), putative [EC:1.1.1.200] [KO:K00085]	2e-15	YBR149w	COG0656	3e-15	6DCS_SOYBN	Directproteinsequencing;Flavonoidbiosynthesis;NADP;Transferase,NAD(P)H dependent 6-deoxychalcone synthase (EC 2.3.1.170).	8e-44	GO_ID:2937	SGD|S000000353 SPTR:P38115 symbol:ARA1 "D-arabinose dehydrogenase" [GO:0005829 "cytosol" evidence=IDA] [GO:0004032 "aldehyde reductase activity" evidence=IDA] [GO:0004033 "aldo-keto reductase activity" evidence=ISS] [GO:0045290 "D-arabinose 1-dehydrogenase [NAD(P)+] activity" evidence=IDA] [GO:0005975 "carbohydrate metabolism" evidence=IMP;IDA] PFAM:PF00248 InterPro:IPR001395 SGD:S000000353 GO:GO…	3e-15
Ljwgs_122104.1	1.1.4.27	E1.1.1.21, AKR1 aldehyde reductase [EC:1.1.1.21] [COG:COG0656] [GO:0004032]	ath:At2g21260	F3K23.2; mannose 6-phosphate reductase (NADPH-dependent), putative [EC:1.1.1.200] [KO:K00085]	2e-15	YBR149w	COG0656	3e-15	6DCS_SOYBN	Directproteinsequencing;Flavonoidbiosynthesis;NADP;Transferase,NAD(P)H dependent 6-deoxychalcone synthase (EC 2.3.1.170).	8e-44	GO_ID:2937	SGD|S000000353 SPTR:P38115 symbol:ARA1 "D-arabinose dehydrogenase" [GO:0005829 "cytosol" evidence=IDA] [GO:0004032 "aldehyde reductase activity" evidence=IDA] [GO:0004033 "aldo-keto reductase activity" evidence=ISS] [GO:0045290 "D-arabinose 1-dehydrogenase [NAD(P)+] activity" evidence=IDA] [GO:0005975 "carbohydrate metabolism" evidence=IMP;IDA] PFAM:PF00248 InterPro:IPR001395 SGD:S000000353 GO:GO…	3e-15
Ljwgs_122104.1	1.1.5.32	E1.1.1.21, AKR1 aldehyde reductase [EC:1.1.1.21] [COG:COG0656] [GO:0004032]	ath:At2g21260	F3K23.2; mannose 6-phosphate reductase (NADPH-dependent), putative [EC:1.1.1.200] [KO:K00085]	2e-15	YBR149w	COG0656	3e-15	6DCS_SOYBN	Directproteinsequencing;Flavonoidbiosynthesis;NADP;Transferase,NAD(P)H dependent 6-deoxychalcone synthase (EC 2.3.1.170).	8e-44	GO_ID:2937	SGD|S000000353 SPTR:P38115 symbol:ARA1 "D-arabinose dehydrogenase" [GO:0005829 "cytosol" evidence=IDA] [GO:0004032 "aldehyde reductase activity" evidence=IDA] [GO:0004033 "aldo-keto reductase activity" evidence=ISS] [GO:0045290 "D-arabinose 1-dehydrogenase [NAD(P)+] activity" evidence=IDA] [GO:0005975 "carbohydrate metabolism" evidence=IMP;IDA] PFAM:PF00248 InterPro:IPR001395 SGD:S000000353 GO:GO…	3e-15
Ljwgs_122104.1	1.3.9.3	E1.1.1.21, AKR1 aldehyde reductase [EC:1.1.1.21] [COG:COG0656] [GO:0004032]	ath:At2g21260	F3K23.2; mannose 6-phosphate reductase (NADPH-dependent), putative [EC:1.1.1.200] [KO:K00085]	2e-15	YBR149w	COG0656	3e-15	6DCS_SOYBN	Directproteinsequencing;Flavonoidbiosynthesis;NADP;Transferase,NAD(P)H dependent 6-deoxychalcone synthase (EC 2.3.1.170).	8e-44	GO_ID:2937	SGD|S000000353 SPTR:P38115 symbol:ARA1 "D-arabinose dehydrogenase" [GO:0005829 "cytosol" evidence=IDA] [GO:0004032 "aldehyde reductase activity" evidence=IDA] [GO:0004033 "aldo-keto reductase activity" evidence=ISS] [GO:0045290 "D-arabinose 1-dehydrogenase [NAD(P)+] activity" evidence=IDA] [GO:0005975 "carbohydrate metabolism" evidence=IMP;IDA] PFAM:PF00248 InterPro:IPR001395 SGD:S000000353 GO:GO…	3e-15
Ljwgs_122104.1	1.3.9.5	E1.1.1.2, adh alcohol dehydrogenase (NADP+) [EC:1.1.1.2] [COG:COG0656] [GO:0008106]	ath:At2g21260	F3K23.2; mannose 6-phosphate reductase (NADPH-dependent), putative [EC:1.1.1.200] [KO:K00085]	2e-15	YBR149w	COG0656	3e-15	6DCS_SOYBN	Directproteinsequencing;Flavonoidbiosynthesis;NADP;Transferase,NAD(P)H dependent 6-deoxychalcone synthase (EC 2.3.1.170).	8e-44	GO_ID:2937	SGD|S000000353 SPTR:P38115 symbol:ARA1 "D-arabinose dehydrogenase" [GO:0005829 "cytosol" evidence=IDA] [GO:0004032 "aldehyde reductase activity" evidence=IDA] [GO:0004033 "aldo-keto reductase activity" evidence=ISS] [GO:0045290 "D-arabinose 1-dehydrogenase [NAD(P)+] activity" evidence=IDA] [GO:0005975 "carbohydrate metabolism" evidence=IMP;IDA] PFAM:PF00248 InterPro:IPR001395 SGD:S000000353 GO:GO…	3e-15
Ljwgs_123298.1	1.1.13.35	E4.4.1.14 1-aminocyclopropane-1-carboxylate synthase [EC:4.4.1.14] [GO:0016847]	ath:At3g61510	F2A19.110; 1-aminocyclopropane-1-carboxylate synthase, putative / ACC synthase, putative [EC:4.4.1.14] [KO:K01762]	5e-12				1A1C_TOBAC	Ethylenebiosynthesis;Fruitripening;Lyase;Pyridoxalphosphate,1-aminocyclopropane-1-carboxylate synthase (EC 4.4.1.14) (ACC synthase) (S-adenosyl-L-methionine methylthioadenosine-lyase).	7e-13	GO_ID:465	TAIR|gene:2082816 SPTR:Q06429 symbol:AT3G61510.1 [GO:0009693 "ethylene biosynthesis" evidence=ISS] [GO:0016847 "1-aminocyclopropane-1-carboxylate synthase activity" evidence=ISS] InterPro:IPR001176 InterPro:IPR004839 Pfam:PF00155 InterPro:IPR004838 PRINTS:PR00753 PROSITE:PS00105 HSSP:P18485 EMBL:AL132962 EMBL:U26542 EMBL:U26543 EMBL:AY133715 EMBL:Z12615 PIR:B47199 PIR:T47943 SMR:Q06429 GeneFarm:4…	9e-13
Ljwgs_131100.1	99.2	Unclassified without homolog
Ljwgs_131100.1	99.2	Unclassified without homolog
Ljwgs_134614.1.1	99.2	Unclassified without homolog
Ljwgs_140411.1	99.1.4.215	GO_ID:36225										GO_ID:36225	TAIR|gene:2207060 SPTR:Q9C7T4 symbol:AT1G72210.1 [GO:0003700 "transcription factor activity" evidence=ISS] [GO:0003677 "DNA binding" evidence=ISS] EMBL:AC067754 EMBL:AJ459771 EMBL:BT003871 EMBL:BT006086 PIR:F96745 InterPro:IPR001092 Pfam:PF00010 SMART:SM00353 PROSITE:PS50888 SPTR:Q9C7T4	2e-14
Ljwgs_140594.1	3.1.1.38	ABC.MR putative ABC transport system ATP-binding protein [COG:COG1132 COG2274] [TC:3.A.1.21 3.A.1.106 3.A.1.110 3.A.1.112 3.A.1.113 3.A.1.117]	cel:F21G4.2	mrp-4; Hypothetical protein F21G4.2 [KO:K02021]	5e-10	YHL035c	COG1132	8e-12	YHD5_YEAST	ATP-binding;Completeproteome;Glycoprotein;Hypotheticalprotein;Membrane;Nucleotide-binding;Repeat;Transmembrane;Transport,Probable ATP-dependent permease YHL035C.	2e-11	GO_ID:16469	SGD|S000001027 SPTR:P38735 symbol:VMR1 "ABC transporter" [GO:0005739 "mitochondrion" evidence=IDA] [GO:0016021 "integral to membrane" evidence=ISS] [GO:0042626 "ATPase activity, coupled to transmembrane movement of substances" evidence=ISS] [GO:0006810 "transport" evidence=ISS] InterPro:IPR003593 InterPro:IPR003439 InterPro:IPR001140 Pfam:PF00664 Pfam:PF00005 InterPro:IPR011527 SGD:S000001027 Pro…	8e-12
Ljwgs_140594.1	3.1.1.33	ABCC-BAC ATP-binding casette, subfamily C, bacterial [COG:COG4988 COG4987 COG1132 COG2274] [TC:3.A.1.110 3.A.1.112]	cel:F21G4.2	mrp-4; Hypothetical protein F21G4.2 [KO:K02021]	5e-10	YHL035c	COG1132	8e-12	YHD5_YEAST	ATP-binding;Completeproteome;Glycoprotein;Hypotheticalprotein;Membrane;Nucleotide-binding;Repeat;Transmembrane;Transport,Probable ATP-dependent permease YHL035C.	2e-11	GO_ID:16469	SGD|S000001027 SPTR:P38735 symbol:VMR1 "ABC transporter" [GO:0005739 "mitochondrion" evidence=IDA] [GO:0016021 "integral to membrane" evidence=ISS] [GO:0042626 "ATPase activity, coupled to transmembrane movement of substances" evidence=ISS] [GO:0006810 "transport" evidence=ISS] InterPro:IPR003593 InterPro:IPR003439 InterPro:IPR001140 Pfam:PF00664 Pfam:PF00005 InterPro:IPR011527 SGD:S000001027 Pro…	8e-12
Ljwgs_140594.1	3.1.1.31.13	ABCB-BAC ATP-binding casette, subfamily B, bacterial [COG:COG1132 COG2274 COG5265] [TC:3.A.1.21 3.A.1.106 3.A.1.109 3.A.1.117]	cel:F21G4.2	mrp-4; Hypothetical protein F21G4.2 [KO:K02021]	5e-10	YHL035c	COG1132	8e-12	YHD5_YEAST	ATP-binding;Completeproteome;Glycoprotein;Hypotheticalprotein;Membrane;Nucleotide-binding;Repeat;Transmembrane;Transport,Probable ATP-dependent permease YHL035C.	2e-11	GO_ID:16469	SGD|S000001027 SPTR:P38735 symbol:VMR1 "ABC transporter" [GO:0005739 "mitochondrion" evidence=IDA] [GO:0016021 "integral to membrane" evidence=ISS] [GO:0042626 "ATPase activity, coupled to transmembrane movement of substances" evidence=ISS] [GO:0006810 "transport" evidence=ISS] InterPro:IPR003593 InterPro:IPR003439 InterPro:IPR001140 Pfam:PF00664 Pfam:PF00005 InterPro:IPR011527 SGD:S000001027 Pro…	8e-12
TM0651.20	2.2.1.1.1	RP-S1, rpsA small subunit ribosomal protein S1 [COG:COG0539]	gvi:glr0987	rps1; 30S ribosomal protein S1 [KO:K02945]	4e-10	slr1356	COG0539	3e-09	RS1_SYNP6	Completeproteome;Directproteinsequencing;Repeat;Ribonucleoprotein;Ribosomalprotein;RNA-binding,30S ribosomal protein S1.	3e-09
TM0780.11	3.1.3.61	TC.MATE multidrug resistance protein, MATE family [COG:COG0534] [TC:2.A.66.1]				YDR338c	COG0534	9e-09	TT12_ARATH	Flavonoidbiosynthesis;Membrane;Repeat;Transmembrane;Transport;Vacuole,TRANSPARENT TESTA 12 protein.	2e-44	GO_ID:38343	TAIR|gene:2089954 SPTR:Q9LVD9 symbol:AT3G21690.1 [GO:0005215 "transporter activity" evidence=ISS] [GO:0015297 "antiporter activity" evidence=ISS] [GO:0016020 "membrane" evidence=ISS] InterPro:IPR002528 Pfam:PF01554 GO:GO:0016020 TIGRFAMs:TIGR00797 EMBL:AB019232 EMBL:BT015408 SPTR:Q9LVD9	4e-80
TM1353.12	3.2.6.26	SMURF E3 ubiquitin ligase SMURF1/2 [EC:6.3.2.-] [GO:0004842]							FXL17_MOUSE	Alternativesplicing;Leucine-richrepeat;Repeat;Ublconjugationpathway,F-box/LRR-repeat protein 17 (F-box and leucine-rich repeat protein 17) (F-box only protein 13) (Fragment).	8e-09	GO_ID:16757	TAIR|gene:2135446 SPTR:Q9S9V9 symbol:AT4G05500.1 [GO:0006511 "ubiquitin-dependent protein catabolism" evidence=ISS;TAS] [GO:0019005 "SCF ubiquitin ligase complex" evidence=ISS] [GO:0004842 "ubiquitin-protein ligase activity" evidence=ISS] Pfam:PF00646 InterPro:IPR001810 InterPro:IPR001611 PRINTS:PR00019 SMART:SM00256 PROSITE:PS50181 InterPro:IPR007089 EMBL:AL161503 EMBL:AF147263 PIR:B85069 SPTR:Q…	1e-54
TM1353.12	2.3.7.2	anaphase-promoting complex component [GO:0004842]							FXL17_MOUSE	Alternativesplicing;Leucine-richrepeat;Repeat;Ublconjugationpathway,F-box/LRR-repeat protein 17 (F-box and leucine-rich repeat protein 17) (F-box only protein 13) (Fragment).	8e-09	GO_ID:16757	TAIR|gene:2135446 SPTR:Q9S9V9 symbol:AT4G05500.1 [GO:0006511 "ubiquitin-dependent protein catabolism" evidence=ISS;TAS] [GO:0019005 "SCF ubiquitin ligase complex" evidence=ISS] [GO:0004842 "ubiquitin-protein ligase activity" evidence=ISS] Pfam:PF00646 InterPro:IPR001810 InterPro:IPR001611 PRINTS:PR00019 SMART:SM00256 PROSITE:PS50181 InterPro:IPR007089 EMBL:AL161503 EMBL:AF147263 PIR:B85069 SPTR:Q…	1e-54
TM1353.12	4.2.4.11	[GO:0004842]							FXL17_MOUSE	Alternativesplicing;Leucine-richrepeat;Repeat;Ublconjugationpathway,F-box/LRR-repeat protein 17 (F-box and leucine-rich repeat protein 17) (F-box only protein 13) (Fragment).	8e-09	GO_ID:16757	TAIR|gene:2135446 SPTR:Q9S9V9 symbol:AT4G05500.1 [GO:0006511 "ubiquitin-dependent protein catabolism" evidence=ISS;TAS] [GO:0019005 "SCF ubiquitin ligase complex" evidence=ISS] [GO:0004842 "ubiquitin-protein ligase activity" evidence=ISS] Pfam:PF00646 InterPro:IPR001810 InterPro:IPR001611 PRINTS:PR00019 SMART:SM00256 PROSITE:PS50181 InterPro:IPR007089 EMBL:AL161503 EMBL:AF147263 PIR:B85069 SPTR:Q…	1e-54
TM1353.12	3.2.3.76	SKP1 suppressor of kinetochore protein 1 [COG:COG5201] [GO:0004842]							FXL17_MOUSE	Alternativesplicing;Leucine-richrepeat;Repeat;Ublconjugationpathway,F-box/LRR-repeat protein 17 (F-box and leucine-rich repeat protein 17) (F-box only protein 13) (Fragment).	8e-09	GO_ID:16757	TAIR|gene:2135446 SPTR:Q9S9V9 symbol:AT4G05500.1 [GO:0006511 "ubiquitin-dependent protein catabolism" evidence=ISS;TAS] [GO:0019005 "SCF ubiquitin ligase complex" evidence=ISS] [GO:0004842 "ubiquitin-protein ligase activity" evidence=ISS] Pfam:PF00646 InterPro:IPR001810 InterPro:IPR001611 PRINTS:PR00019 SMART:SM00256 PROSITE:PS50181 InterPro:IPR007089 EMBL:AL161503 EMBL:AF147263 PIR:B85069 SPTR:Q…	1e-54
TM1353.12	4.2.4.21	anaphase-promoting complex [GO:0004842]							FXL17_MOUSE	Alternativesplicing;Leucine-richrepeat;Repeat;Ublconjugationpathway,F-box/LRR-repeat protein 17 (F-box and leucine-rich repeat protein 17) (F-box only protein 13) (Fragment).	8e-09	GO_ID:16757	TAIR|gene:2135446 SPTR:Q9S9V9 symbol:AT4G05500.1 [GO:0006511 "ubiquitin-dependent protein catabolism" evidence=ISS;TAS] [GO:0019005 "SCF ubiquitin ligase complex" evidence=ISS] [GO:0004842 "ubiquitin-protein ligase activity" evidence=ISS] Pfam:PF00646 InterPro:IPR001810 InterPro:IPR001611 PRINTS:PR00019 SMART:SM00256 PROSITE:PS50181 InterPro:IPR007089 EMBL:AL161503 EMBL:AF147263 PIR:B85069 SPTR:Q…	1e-54
TM1353.12	3.2.6.37	RBX1, ROC1 ring-box 1 [COG:COG5194] [GO:0004842]							FXL17_MOUSE	Alternativesplicing;Leucine-richrepeat;Repeat;Ublconjugationpathway,F-box/LRR-repeat protein 17 (F-box and leucine-rich repeat protein 17) (F-box only protein 13) (Fragment).	8e-09	GO_ID:16757	TAIR|gene:2135446 SPTR:Q9S9V9 symbol:AT4G05500.1 [GO:0006511 "ubiquitin-dependent protein catabolism" evidence=ISS;TAS] [GO:0019005 "SCF ubiquitin ligase complex" evidence=ISS] [GO:0004842 "ubiquitin-protein ligase activity" evidence=ISS] Pfam:PF00646 InterPro:IPR001810 InterPro:IPR001611 PRINTS:PR00019 SMART:SM00256 PROSITE:PS50181 InterPro:IPR007089 EMBL:AL161503 EMBL:AF147263 PIR:B85069 SPTR:Q…	1e-54
TM1576.7	99.1.3.2.1090	PSBQ1_ARATH							PSBQ1_ARATH	Chloroplast;Membrane;Photosynthesis;PhotosystemII;Plastid;Thylakoid;Transitpeptide,Oxygen-evolving enhancer protein 3-1, chloroplast precursor (OEE3) (16 kDa subunit of oxygen evolving system of photosystem II) (OEC 16 kDa subunit).	2e-13
TM1614.9.1	1.1.11.29	E1.1.1.21, AKR1 aldehyde reductase [EC:1.1.1.21] [COG:COG0656] [GO:0004032]	hsa:10327	AKR1A1; aldo-keto reductase family 1, member A1 (aldehyde reductase) [EC:1.1.1.2] [KO:K00002]	6e-16	TM1009	COG0656	3e-15	NADO1_ORYSA	Directproteinsequencing;NAD;NADP;Oxidoreductase,Probable NAD(P)H-dependent oxidoreductase 1 (EC 1.1.1.-).	3e-21	GO_ID:540	UNIPROT|P14550 SPTR:P14550 symbol:AK1A1_HUMAN "Alcohol dehydrogenase" [GO:0004032 "aldehyde reductase activity" evidence=TAS] [GO:0005489 "electron transporter activity" evidence=TAS] [GO:0005515 "protein binding" evidence=IPI] [GO:0006006 "glucose metabolism" evidence=TAS] [GO:0006081 "aldehyde metabolism" evidence=TAS] PFAM:PF00248 InterPro:IPR001395 PRINTS:PR00069 ProDom:PD000288 PROSITE:PS007…	1e-16
TM1614.9.1	1.1.1.19	E1.1.1.2, adh alcohol dehydrogenase (NADP+) [EC:1.1.1.2] [COG:COG0656] [GO:0008106]	hsa:10327	AKR1A1; aldo-keto reductase family 1, member A1 (aldehyde reductase) [EC:1.1.1.2] [KO:K00002]	6e-16	TM1009	COG0656	3e-15	NADO1_ORYSA	Directproteinsequencing;NAD;NADP;Oxidoreductase,Probable NAD(P)H-dependent oxidoreductase 1 (EC 1.1.1.-).	3e-21	GO_ID:540	UNIPROT|P14550 SPTR:P14550 symbol:AK1A1_HUMAN "Alcohol dehydrogenase" [GO:0004032 "aldehyde reductase activity" evidence=TAS] [GO:0005489 "electron transporter activity" evidence=TAS] [GO:0005515 "protein binding" evidence=IPI] [GO:0006006 "glucose metabolism" evidence=TAS] [GO:0006081 "aldehyde metabolism" evidence=TAS] PFAM:PF00248 InterPro:IPR001395 PRINTS:PR00069 ProDom:PD000288 PROSITE:PS007…	1e-16
TM1614.9.1	1.11.1.4	E1.1.1.2, adh alcohol dehydrogenase (NADP+) [EC:1.1.1.2] [COG:COG0656] [GO:0008106]	hsa:10327	AKR1A1; aldo-keto reductase family 1, member A1 (aldehyde reductase) [EC:1.1.1.2] [KO:K00002]	6e-16	TM1009	COG0656	3e-15	NADO1_ORYSA	Directproteinsequencing;NAD;NADP;Oxidoreductase,Probable NAD(P)H-dependent oxidoreductase 1 (EC 1.1.1.-).	3e-21	GO_ID:540	UNIPROT|P14550 SPTR:P14550 symbol:AK1A1_HUMAN "Alcohol dehydrogenase" [GO:0004032 "aldehyde reductase activity" evidence=TAS] [GO:0005489 "electron transporter activity" evidence=TAS] [GO:0005515 "protein binding" evidence=IPI] [GO:0006006 "glucose metabolism" evidence=TAS] [GO:0006081 "aldehyde metabolism" evidence=TAS] PFAM:PF00248 InterPro:IPR001395 PRINTS:PR00069 ProDom:PD000288 PROSITE:PS007…	1e-16
TM1614.9.1	1.1.6.15	E1.1.1.21, AKR1 aldehyde reductase [EC:1.1.1.21] [COG:COG0656] [GO:0004032]	hsa:10327	AKR1A1; aldo-keto reductase family 1, member A1 (aldehyde reductase) [EC:1.1.1.2] [KO:K00002]	6e-16	TM1009	COG0656	3e-15	NADO1_ORYSA	Directproteinsequencing;NAD;NADP;Oxidoreductase,Probable NAD(P)H-dependent oxidoreductase 1 (EC 1.1.1.-).	3e-21	GO_ID:540	UNIPROT|P14550 SPTR:P14550 symbol:AK1A1_HUMAN "Alcohol dehydrogenase" [GO:0004032 "aldehyde reductase activity" evidence=TAS] [GO:0005489 "electron transporter activity" evidence=TAS] [GO:0005515 "protein binding" evidence=IPI] [GO:0006006 "glucose metabolism" evidence=TAS] [GO:0006081 "aldehyde metabolism" evidence=TAS] PFAM:PF00248 InterPro:IPR001395 PRINTS:PR00069 ProDom:PD000288 PROSITE:PS007…	1e-16
TM1614.9.1	1.1.4.27	E1.1.1.21, AKR1 aldehyde reductase [EC:1.1.1.21] [COG:COG0656] [GO:0004032]	hsa:10327	AKR1A1; aldo-keto reductase family 1, member A1 (aldehyde reductase) [EC:1.1.1.2] [KO:K00002]	6e-16	TM1009	COG0656	3e-15	NADO1_ORYSA	Directproteinsequencing;NAD;NADP;Oxidoreductase,Probable NAD(P)H-dependent oxidoreductase 1 (EC 1.1.1.-).	3e-21	GO_ID:540	UNIPROT|P14550 SPTR:P14550 symbol:AK1A1_HUMAN "Alcohol dehydrogenase" [GO:0004032 "aldehyde reductase activity" evidence=TAS] [GO:0005489 "electron transporter activity" evidence=TAS] [GO:0005515 "protein binding" evidence=IPI] [GO:0006006 "glucose metabolism" evidence=TAS] [GO:0006081 "aldehyde metabolism" evidence=TAS] PFAM:PF00248 InterPro:IPR001395 PRINTS:PR00069 ProDom:PD000288 PROSITE:PS007…	1e-16
TM1614.9.1	1.1.5.32	E1.1.1.21, AKR1 aldehyde reductase [EC:1.1.1.21] [COG:COG0656] [GO:0004032]	hsa:10327	AKR1A1; aldo-keto reductase family 1, member A1 (aldehyde reductase) [EC:1.1.1.2] [KO:K00002]	6e-16	TM1009	COG0656	3e-15	NADO1_ORYSA	Directproteinsequencing;NAD;NADP;Oxidoreductase,Probable NAD(P)H-dependent oxidoreductase 1 (EC 1.1.1.-).	3e-21	GO_ID:540	UNIPROT|P14550 SPTR:P14550 symbol:AK1A1_HUMAN "Alcohol dehydrogenase" [GO:0004032 "aldehyde reductase activity" evidence=TAS] [GO:0005489 "electron transporter activity" evidence=TAS] [GO:0005515 "protein binding" evidence=IPI] [GO:0006006 "glucose metabolism" evidence=TAS] [GO:0006081 "aldehyde metabolism" evidence=TAS] PFAM:PF00248 InterPro:IPR001395 PRINTS:PR00069 ProDom:PD000288 PROSITE:PS007…	1e-16
TM1614.9.1	1.3.9.3	E1.1.1.21, AKR1 aldehyde reductase [EC:1.1.1.21] [COG:COG0656] [GO:0004032]	hsa:10327	AKR1A1; aldo-keto reductase family 1, member A1 (aldehyde reductase) [EC:1.1.1.2] [KO:K00002]	6e-16	TM1009	COG0656	3e-15	NADO1_ORYSA	Directproteinsequencing;NAD;NADP;Oxidoreductase,Probable NAD(P)H-dependent oxidoreductase 1 (EC 1.1.1.-).	3e-21	GO_ID:540	UNIPROT|P14550 SPTR:P14550 symbol:AK1A1_HUMAN "Alcohol dehydrogenase" [GO:0004032 "aldehyde reductase activity" evidence=TAS] [GO:0005489 "electron transporter activity" evidence=TAS] [GO:0005515 "protein binding" evidence=IPI] [GO:0006006 "glucose metabolism" evidence=TAS] [GO:0006081 "aldehyde metabolism" evidence=TAS] PFAM:PF00248 InterPro:IPR001395 PRINTS:PR00069 ProDom:PD000288 PROSITE:PS007…	1e-16
TM1614.9.1	1.3.9.5	E1.1.1.2, adh alcohol dehydrogenase (NADP+) [EC:1.1.1.2] [COG:COG0656] [GO:0008106]	hsa:10327	AKR1A1; aldo-keto reductase family 1, member A1 (aldehyde reductase) [EC:1.1.1.2] [KO:K00002]	6e-16	TM1009	COG0656	3e-15	NADO1_ORYSA	Directproteinsequencing;NAD;NADP;Oxidoreductase,Probable NAD(P)H-dependent oxidoreductase 1 (EC 1.1.1.-).	3e-21	GO_ID:540	UNIPROT|P14550 SPTR:P14550 symbol:AK1A1_HUMAN "Alcohol dehydrogenase" [GO:0004032 "aldehyde reductase activity" evidence=TAS] [GO:0005489 "electron transporter activity" evidence=TAS] [GO:0005515 "protein binding" evidence=IPI] [GO:0006006 "glucose metabolism" evidence=TAS] [GO:0006081 "aldehyde metabolism" evidence=TAS] PFAM:PF00248 InterPro:IPR001395 PRINTS:PR00069 ProDom:PD000288 PROSITE:PS007…	1e-16
TM1614.9	1.1.11.29	E1.1.1.21, AKR1 aldehyde reductase [EC:1.1.1.21] [COG:COG0656] [GO:0004032]	syn:slr0942	aldehyde reductase [EC:1.1.1.2] [KO:K00002]	1e-38	slr0942	COG0656	3e-39	NADO1_ORYSA	Directproteinsequencing;NAD;NADP;Oxidoreductase,Probable NAD(P)H-dependent oxidoreductase 1 (EC 1.1.1.-).	1e-65	GO_ID:3250	UNIPROT|P52895 SPTR:P52895 symbol:AK1C2_HUMAN "Aldo-keto reductase family 1 member C2" [GO:0005488 "binding" evidence=TAS] [GO:0005489 "electron transporter activity" evidence=TAS] [GO:0015125 "bile acid transporter activity" evidence=TAS] [GO:0006629 "lipid metabolism" evidence=TAS] [GO:0006810 "transport" evidence=TAS] [GO:0007586 "digestion" evidence=TAS] [GO:0015722 "canalicular bile acid tra…	4e-32
TM1614.9	1.1.1.19	E1.1.1.2, adh alcohol dehydrogenase (NADP+) [EC:1.1.1.2] [COG:COG0656] [GO:0008106]	syn:slr0942	aldehyde reductase [EC:1.1.1.2] [KO:K00002]	1e-38	slr0942	COG0656	3e-39	NADO1_ORYSA	Directproteinsequencing;NAD;NADP;Oxidoreductase,Probable NAD(P)H-dependent oxidoreductase 1 (EC 1.1.1.-).	1e-65	GO_ID:3250	UNIPROT|P52895 SPTR:P52895 symbol:AK1C2_HUMAN "Aldo-keto reductase family 1 member C2" [GO:0005488 "binding" evidence=TAS] [GO:0005489 "electron transporter activity" evidence=TAS] [GO:0015125 "bile acid transporter activity" evidence=TAS] [GO:0006629 "lipid metabolism" evidence=TAS] [GO:0006810 "transport" evidence=TAS] [GO:0007586 "digestion" evidence=TAS] [GO:0015722 "canalicular bile acid tra…	4e-32
TM1614.9	1.11.1.4	E1.1.1.2, adh alcohol dehydrogenase (NADP+) [EC:1.1.1.2] [COG:COG0656] [GO:0008106]	syn:slr0942	aldehyde reductase [EC:1.1.1.2] [KO:K00002]	1e-38	slr0942	COG0656	3e-39	NADO1_ORYSA	Directproteinsequencing;NAD;NADP;Oxidoreductase,Probable NAD(P)H-dependent oxidoreductase 1 (EC 1.1.1.-).	1e-65	GO_ID:3250	UNIPROT|P52895 SPTR:P52895 symbol:AK1C2_HUMAN "Aldo-keto reductase family 1 member C2" [GO:0005488 "binding" evidence=TAS] [GO:0005489 "electron transporter activity" evidence=TAS] [GO:0015125 "bile acid transporter activity" evidence=TAS] [GO:0006629 "lipid metabolism" evidence=TAS] [GO:0006810 "transport" evidence=TAS] [GO:0007586 "digestion" evidence=TAS] [GO:0015722 "canalicular bile acid tra…	4e-32
TM1614.9	1.1.6.15	E1.1.1.21, AKR1 aldehyde reductase [EC:1.1.1.21] [COG:COG0656] [GO:0004032]	syn:slr0942	aldehyde reductase [EC:1.1.1.2] [KO:K00002]	1e-38	slr0942	COG0656	3e-39	NADO1_ORYSA	Directproteinsequencing;NAD;NADP;Oxidoreductase,Probable NAD(P)H-dependent oxidoreductase 1 (EC 1.1.1.-).	1e-65	GO_ID:3250	UNIPROT|P52895 SPTR:P52895 symbol:AK1C2_HUMAN "Aldo-keto reductase family 1 member C2" [GO:0005488 "binding" evidence=TAS] [GO:0005489 "electron transporter activity" evidence=TAS] [GO:0015125 "bile acid transporter activity" evidence=TAS] [GO:0006629 "lipid metabolism" evidence=TAS] [GO:0006810 "transport" evidence=TAS] [GO:0007586 "digestion" evidence=TAS] [GO:0015722 "canalicular bile acid tra…	4e-32
TM1614.9	1.1.4.27	E1.1.1.21, AKR1 aldehyde reductase [EC:1.1.1.21] [COG:COG0656] [GO:0004032]	syn:slr0942	aldehyde reductase [EC:1.1.1.2] [KO:K00002]	1e-38	slr0942	COG0656	3e-39	NADO1_ORYSA	Directproteinsequencing;NAD;NADP;Oxidoreductase,Probable NAD(P)H-dependent oxidoreductase 1 (EC 1.1.1.-).	1e-65	GO_ID:3250	UNIPROT|P52895 SPTR:P52895 symbol:AK1C2_HUMAN "Aldo-keto reductase family 1 member C2" [GO:0005488 "binding" evidence=TAS] [GO:0005489 "electron transporter activity" evidence=TAS] [GO:0015125 "bile acid transporter activity" evidence=TAS] [GO:0006629 "lipid metabolism" evidence=TAS] [GO:0006810 "transport" evidence=TAS] [GO:0007586 "digestion" evidence=TAS] [GO:0015722 "canalicular bile acid tra…	4e-32
TM1614.9	1.1.5.32	E1.1.1.21, AKR1 aldehyde reductase [EC:1.1.1.21] [COG:COG0656] [GO:0004032]	syn:slr0942	aldehyde reductase [EC:1.1.1.2] [KO:K00002]	1e-38	slr0942	COG0656	3e-39	NADO1_ORYSA	Directproteinsequencing;NAD;NADP;Oxidoreductase,Probable NAD(P)H-dependent oxidoreductase 1 (EC 1.1.1.-).	1e-65	GO_ID:3250	UNIPROT|P52895 SPTR:P52895 symbol:AK1C2_HUMAN "Aldo-keto reductase family 1 member C2" [GO:0005488 "binding" evidence=TAS] [GO:0005489 "electron transporter activity" evidence=TAS] [GO:0015125 "bile acid transporter activity" evidence=TAS] [GO:0006629 "lipid metabolism" evidence=TAS] [GO:0006810 "transport" evidence=TAS] [GO:0007586 "digestion" evidence=TAS] [GO:0015722 "canalicular bile acid tra…	4e-32
TM1614.9	1.3.9.3	E1.1.1.21, AKR1 aldehyde reductase [EC:1.1.1.21] [COG:COG0656] [GO:0004032]	syn:slr0942	aldehyde reductase [EC:1.1.1.2] [KO:K00002]	1e-38	slr0942	COG0656	3e-39	NADO1_ORYSA	Directproteinsequencing;NAD;NADP;Oxidoreductase,Probable NAD(P)H-dependent oxidoreductase 1 (EC 1.1.1.-).	1e-65	GO_ID:3250	UNIPROT|P52895 SPTR:P52895 symbol:AK1C2_HUMAN "Aldo-keto reductase family 1 member C2" [GO:0005488 "binding" evidence=TAS] [GO:0005489 "electron transporter activity" evidence=TAS] [GO:0015125 "bile acid transporter activity" evidence=TAS] [GO:0006629 "lipid metabolism" evidence=TAS] [GO:0006810 "transport" evidence=TAS] [GO:0007586 "digestion" evidence=TAS] [GO:0015722 "canalicular bile acid tra…	4e-32
TM1614.9	1.3.9.5	E1.1.1.2, adh alcohol dehydrogenase (NADP+) [EC:1.1.1.2] [COG:COG0656] [GO:0008106]	syn:slr0942	aldehyde reductase [EC:1.1.1.2] [KO:K00002]	1e-38	slr0942	COG0656	3e-39	NADO1_ORYSA	Directproteinsequencing;NAD;NADP;Oxidoreductase,Probable NAD(P)H-dependent oxidoreductase 1 (EC 1.1.1.-).	1e-65	GO_ID:3250	UNIPROT|P52895 SPTR:P52895 symbol:AK1C2_HUMAN "Aldo-keto reductase family 1 member C2" [GO:0005488 "binding" evidence=TAS] [GO:0005489 "electron transporter activity" evidence=TAS] [GO:0015125 "bile acid transporter activity" evidence=TAS] [GO:0006629 "lipid metabolism" evidence=TAS] [GO:0006810 "transport" evidence=TAS] [GO:0007586 "digestion" evidence=TAS] [GO:0015722 "canalicular bile acid tra…	4e-32
chr1.CM0009.46	99.1.4.400	GO_ID:11888										GO_ID:11888	TAIR|gene:2040665 SPTR:O80938 symbol:AT2G37700.1 [GO:0008372 "cellular component unknown" evidence=ND] [GO:0003824 "catalytic activity" evidence=ISS] EMBL:AC004684 InterPro:IPR006088 InterPro:IPR006087 Pfam:PF01598 GO:GO:0008152 PIR:T02536 SPTR:O80938	8e-177
chr1.CM0088.23	2.2.4.62	SUA5 putative translation factor [COG:COG0009]	ath:At3g01920	F1C9.30; yrdC family protein [KO:K07566]	5e-25							GO_ID:6136	TAIR|gene:3699331 SPTR:Q9SGI3 symbol:AT3G01920.1 [GO:0000004 "biological process unknown" evidence=ND] InterPro:IPR004388 InterPro:IPR006070 Pfam:PF01300 TIGRFAMs:TIGR00057 EMBL:AC010797 EMBL:AY079025 EMBL:AY143853 HSSP:P45847 SPTR:Q9SGI3	9e-26
chr1.CM0098.50	99.1.4.19	GO_ID:15619										GO_ID:15619	TAIR|gene:2063212 SPTR:O80675 symbol:AT2G41120.1 [GO:0000004 "biological process unknown" evidence=ND] EMBL:AC004261 EMBL:BT010759 EMBL:BT010981 PIR:T02107 InterPro:IPR005500 Pfam:PF03745 SPTR:O80675	2e-50
chr1.CM0133.17	3.3.3.6.13	GRIF glutamate receptor, ionotropic, other eukaryote	ath:At2g29120	T9I4.20; glutamate receptor family protein (GLR2.7) [KO:K05387]	0				GLR29_ARATH	Glycoprotein;Iontransport;Ionicchannel;Membrane;Multigenefamily;Receptor;Signal;Transmembrane;Transport,Glutamate receptor 2.9 precursor (Ligand-gated ion channel 2.9).	0	GO_ID:27401	TAIR|gene:2066147 SPTR:O81078 symbol:AT2G29100.1 [GO:0006874 "calcium ion homeostasis" evidence=NAS] [GO:0009416 "response to light stimulus" evidence=NAS] InterPro:IPR001828 InterPro:IPR001320 InterPro:IPR001311 Pfam:PF01094 Pfam:PF00060 SMART:SM00079 EMBL:AC005315 PIR:T02740 SPTR:O81078	0
chr1.CM0141.34	99.1.4.4588	GO_ID:47174							MYB4_ORYSA	DNA-binding;Nuclearprotein;Transcription;Transcriptionregulation,Myb-related protein Myb4 (OsMyb4) (Transcription factor RLTR1).	1e-51	GO_ID:47174	TAIR|gene:2150890 SPTR:Q9LXF1 symbol:AT5G15310.1 [GO:0006355 "regulation of transcription, DNA-dependent" evidence=ISS] [GO:0003700 "transcription factor activity" evidence=ISS] [GO:0003677 "DNA binding" evidence=ISS] InterPro:IPR001005 Pfam:PF00249 InterPro:IPR012287 GO:GO:0005634 PROSITE:PS50090 SMART:SM00717 HSSP:P06876 PROSITE:PS00037 PROSITE:PS00334 EMBL:AL353993 EMBL:AF370613 EMBL:AY519624 …	1e-96
chr1.CM0141.34	99.1.3.2.610	MYB4_ORYSA							MYB4_ORYSA	DNA-binding;Nuclearprotein;Transcription;Transcriptionregulation,Myb-related protein Myb4 (OsMyb4) (Transcription factor RLTR1).	1e-51	GO_ID:47174	TAIR|gene:2150890 SPTR:Q9LXF1 symbol:AT5G15310.1 [GO:0006355 "regulation of transcription, DNA-dependent" evidence=ISS] [GO:0003700 "transcription factor activity" evidence=ISS] [GO:0003677 "DNA binding" evidence=ISS] InterPro:IPR001005 Pfam:PF00249 InterPro:IPR012287 GO:GO:0005634 PROSITE:PS50090 SMART:SM00717 HSSP:P06876 PROSITE:PS00037 PROSITE:PS00334 EMBL:AL353993 EMBL:AF370613 EMBL:AY519624 …	1e-96
chr1.CM0233.42	99.1.4.4866	GO_ID:48043										GO_ID:48043	TAIR|gene:2083865 SPTR:Q9LX59 symbol:AT3G42110.1 [GO:0000004 "biological process unknown" evidence=ND] [GO:0005554 "molecular function unknown" evidence=ND] Pfam:PF02721 InterPro:IPR003871 EMBL:AL356013 PIR:T48966 SPTR:Q9LX59	2e-16
chr1.CM0398.29	2.4.3.9	E2.7.7.49 RNA-directed DNA polymerase [EC:2.7.7.49] [COG:COG3344] [GO:0003721 0003964]	cal:orf19.2669	rev product adjacent to gag/pol products [EC:2.7.7.49] [KO:K00986]	7e-36				POLX_TOBAC	Aspartylprotease;Endonuclease;Hydrolase;Metal-binding;Nuclease;Nucleotidyltransferase;Polyprotein;Protease;RNA-directedDNApolymerase;Transferase;Transposableelement;Zinc;Zinc-finger,Retrovirus-related Pol polyprotein from transposon TNT 1-94 [Contains: Protease (EC 3.4.23.-); Reverse transcriptase (EC 2.7.7.49); Endonuclease].	3e-80	GO_ID:13349	TAIR|gene:2029543 SPTR:Q9SA17 symbol:AT1G31210.1 [GO:0003677 "DNA binding" evidence=ISS] InterPro:IPR001878 InterPro:IPR001584 Pfam:PF00098 Pfam:PF00665 SMART:SM00343 EMBL:AC004793 PIR:C86438 SPTR:Q9SA17	1e-134
chr1.CM0398.29	2.4.3.9	E2.7.7.49 RNA-directed DNA polymerase [EC:2.7.7.49] [COG:COG3344] [GO:0003721 0003964]	cal:orf19.2669	rev product adjacent to gag/pol products [EC:2.7.7.49] [KO:K00986]	7e-36				POLX_TOBAC	Aspartylprotease;Endonuclease;Hydrolase;Metal-binding;Nuclease;Nucleotidyltransferase;Polyprotein;Protease;RNA-directedDNApolymerase;Transferase;Transposableelement;Zinc;Zinc-finger,Retrovirus-related Pol polyprotein from transposon TNT 1-94 [Contains: Protease (EC 3.4.23.-); Reverse transcriptase (EC 2.7.7.49); Endonuclease].	3e-80	GO_ID:13349	TAIR|gene:2029543 SPTR:Q9SA17 symbol:AT1G31210.1 [GO:0003677 "DNA binding" evidence=ISS] InterPro:IPR001878 InterPro:IPR001584 Pfam:PF00098 Pfam:PF00665 SMART:SM00343 EMBL:AC004793 PIR:C86438 SPTR:Q9SA17	1e-134
chr1.CM0579.2	1.7.8.16	RFAD ADP-L-glycero-D-manno-heptose 6-epimerase [EC:5.1.3.20] [COG:COG0451] [GO:0008712]	ath:At5g42800	MJB21.18; dihydroflavonol 4-reductase (dihydrokaempferol 4-reductase) (DFR) [EC:1.1.1.219] [KO:K00091]	3e-37	YGL039w	COG0451	6e-12	DFRA_PETHY	Flavonoidbiosynthesis;NADP;Oxidoreductase,Dihydroflavonol-4-reductase (EC 1.1.1.219) (DFR) (Dihydrokaempferol 4- reductase).	1e-41	GO_ID:8232	TAIR|gene:2131733 SPTR:Q8H1R1 symbol:AT4G27250.1 [GO:0045551 "cinnamyl-alcohol dehydrogenase activity" evidence=ISS] [GO:0008372 "cellular component unknown" evidence=ND] InterPro:IPR001509 Pfam:PF01370 EMBL:AY142521 SPTR:Q8H1R1	2e-40
chr1.CM0579.2	1.1.5.8	E1.1.1.271, fcl GDP-L-fucose synthase [EC:1.1.1.271] [COG:COG0451]	ath:At5g42800	MJB21.18; dihydroflavonol 4-reductase (dihydrokaempferol 4-reductase) (DFR) [EC:1.1.1.219] [KO:K00091]	3e-37	YGL039w	COG0451	6e-12	DFRA_PETHY	Flavonoidbiosynthesis;NADP;Oxidoreductase,Dihydroflavonol-4-reductase (EC 1.1.1.219) (DFR) (Dihydrokaempferol 4- reductase).	1e-41	GO_ID:8232	TAIR|gene:2131733 SPTR:Q8H1R1 symbol:AT4G27250.1 [GO:0045551 "cinnamyl-alcohol dehydrogenase activity" evidence=ISS] [GO:0008372 "cellular component unknown" evidence=ND] InterPro:IPR001509 Pfam:PF01370 EMBL:AY142521 SPTR:Q8H1R1	2e-40
chr1.CM0579.2	1.1.8.55	E4.2.1.45, rfbG CDP-glucose 4,6-dehydratase [EC:4.2.1.45] [COG:COG0451]	ath:At5g42800	MJB21.18; dihydroflavonol 4-reductase (dihydrokaempferol 4-reductase) (DFR) [EC:1.1.1.219] [KO:K00091]	3e-37	YGL039w	COG0451	6e-12	DFRA_PETHY	Flavonoidbiosynthesis;NADP;Oxidoreductase,Dihydroflavonol-4-reductase (EC 1.1.1.219) (DFR) (Dihydrokaempferol 4- reductase).	1e-41	GO_ID:8232	TAIR|gene:2131733 SPTR:Q8H1R1 symbol:AT4G27250.1 [GO:0045551 "cinnamyl-alcohol dehydrogenase activity" evidence=ISS] [GO:0008372 "cellular component unknown" evidence=ND] InterPro:IPR001509 Pfam:PF01370 EMBL:AY142521 SPTR:Q8H1R1	2e-40
chr1.CM0579.2	1.3.9.25	E3.13.1.1, sqd1, sqdb UDP-sulfoquinovose synthase [EC:3.13.1.1] [COG:COG0451] [GO:0046507]	ath:At5g42800	MJB21.18; dihydroflavonol 4-reductase (dihydrokaempferol 4-reductase) (DFR) [EC:1.1.1.219] [KO:K00091]	3e-37	YGL039w	COG0451	6e-12	DFRA_PETHY	Flavonoidbiosynthesis;NADP;Oxidoreductase,Dihydroflavonol-4-reductase (EC 1.1.1.219) (DFR) (Dihydrokaempferol 4- reductase).	1e-41	GO_ID:8232	TAIR|gene:2131733 SPTR:Q8H1R1 symbol:AT4G27250.1 [GO:0045551 "cinnamyl-alcohol dehydrogenase activity" evidence=ISS] [GO:0008372 "cellular component unknown" evidence=ND] InterPro:IPR001509 Pfam:PF01370 EMBL:AY142521 SPTR:Q8H1R1	2e-40
chr1.CM0579.2	1.10.7.4	E1.1.1.219 dihydroflavonol-4-reductase [EC:1.1.1.219] [COG:COG0451] [GO:0045552]	ath:At5g42800	MJB21.18; dihydroflavonol 4-reductase (dihydrokaempferol 4-reductase) (DFR) [EC:1.1.1.219] [KO:K00091]	3e-37	YGL039w	COG0451	6e-12	DFRA_PETHY	Flavonoidbiosynthesis;NADP;Oxidoreductase,Dihydroflavonol-4-reductase (EC 1.1.1.219) (DFR) (Dihydrokaempferol 4- reductase).	1e-41	GO_ID:8232	TAIR|gene:2131733 SPTR:Q8H1R1 symbol:AT4G27250.1 [GO:0045551 "cinnamyl-alcohol dehydrogenase activity" evidence=ISS] [GO:0008372 "cellular component unknown" evidence=ND] InterPro:IPR001509 Pfam:PF01370 EMBL:AY142521 SPTR:Q8H1R1	2e-40
chr1.CM0579.2	1.10.6.3	E1.1.1.195 cinnamyl-alcohol dehydrogenase [EC:1.1.1.195] [GO:0045551]	ath:At5g42800	MJB21.18; dihydroflavonol 4-reductase (dihydrokaempferol 4-reductase) (DFR) [EC:1.1.1.219] [KO:K00091]	3e-37	YGL039w	COG0451	6e-12	DFRA_PETHY	Flavonoidbiosynthesis;NADP;Oxidoreductase,Dihydroflavonol-4-reductase (EC 1.1.1.219) (DFR) (Dihydrokaempferol 4- reductase).	1e-41	GO_ID:8232	TAIR|gene:2131733 SPTR:Q8H1R1 symbol:AT4G27250.1 [GO:0045551 "cinnamyl-alcohol dehydrogenase activity" evidence=ISS] [GO:0008372 "cellular component unknown" evidence=ND] InterPro:IPR001509 Pfam:PF01370 EMBL:AY142521 SPTR:Q8H1R1	2e-40
chr1.CM0579.2	1.1.10.16	E5.1.3.12, lpsL UDP-glucuronic acid epimerase [EC:5.1.3.12] [COG:COG0451]	ath:At5g42800	MJB21.18; dihydroflavonol 4-reductase (dihydrokaempferol 4-reductase) (DFR) [EC:1.1.1.219] [KO:K00091]	3e-37	YGL039w	COG0451	6e-12	DFRA_PETHY	Flavonoidbiosynthesis;NADP;Oxidoreductase,Dihydroflavonol-4-reductase (EC 1.1.1.219) (DFR) (Dihydrokaempferol 4- reductase).	1e-41	GO_ID:8232	TAIR|gene:2131733 SPTR:Q8H1R1 symbol:AT4G27250.1 [GO:0045551 "cinnamyl-alcohol dehydrogenase activity" evidence=ISS] [GO:0008372 "cellular component unknown" evidence=ND] InterPro:IPR001509 Pfam:PF01370 EMBL:AY142521 SPTR:Q8H1R1	2e-40
chr1.CM0760.30.1	99.2	Unclassified without homolog
chr2.CM0124.59	1.5.3.52	ECTA L-2,4-diaminobutyric acid acetyltransferase [EC:2.3.1.-] [COG:COG0454]				sll0286	COG0454	2e-20	YCF52_PORPU	Acyltransferase;Chloroplast;Hypotheticalprotein;Plastid;Transferase,Hypothetical 20.1 kDa protein ycf52 (ORF174).	8e-21	GO_ID:44986	TAIR|gene:2028765 SPTR:Q9C666 symbol:AT1G26220.1 [GO:0008080 "N-acetyltransferase activity" evidence=ISS] [GO:0008152 "metabolism" evidence=ISS] InterPro:IPR000182 Pfam:PF00583 EMBL:AC079829 EMBL:AK117820 EMBL:BT005218 PIR:D86388 SPTR:Q9C666	8e-57
chr2.CM0124.59	1.3.10.9.3	YJGM putative acetyltransferase [EC:2.3.1.-] [COG:COG0454]				sll0286	COG0454	2e-20	YCF52_PORPU	Acyltransferase;Chloroplast;Hypotheticalprotein;Plastid;Transferase,Hypothetical 20.1 kDa protein ycf52 (ORF174).	8e-21	GO_ID:44986	TAIR|gene:2028765 SPTR:Q9C666 symbol:AT1G26220.1 [GO:0008080 "N-acetyltransferase activity" evidence=ISS] [GO:0008152 "metabolism" evidence=ISS] InterPro:IPR000182 Pfam:PF00583 EMBL:AC079829 EMBL:AK117820 EMBL:BT005218 PIR:D86388 SPTR:Q9C666	8e-57
chr2.CM0124.59	1.1.14.15.2	YHHY,YIAC,YJAB,YJAB,YJGM,YEDL,YAFP putative acetyltransferase [EC:2.3.1.-] [COG:COG0454]				sll0286	COG0454	2e-20	YCF52_PORPU	Acyltransferase;Chloroplast;Hypotheticalprotein;Plastid;Transferase,Hypothetical 20.1 kDa protein ycf52 (ORF174).	8e-21	GO_ID:44986	TAIR|gene:2028765 SPTR:Q9C666 symbol:AT1G26220.1 [GO:0008080 "N-acetyltransferase activity" evidence=ISS] [GO:0008152 "metabolism" evidence=ISS] InterPro:IPR000182 Pfam:PF00583 EMBL:AC079829 EMBL:AK117820 EMBL:BT005218 PIR:D86388 SPTR:Q9C666	8e-57
chr2.CM0124.59	1.5.9.15.2	YHHY,YIAC,YJAB,YJAB,YJGM,YEDL,YAFP putative acetyltransferase [EC:2.3.1.-] [COG:COG0454]				sll0286	COG0454	2e-20	YCF52_PORPU	Acyltransferase;Chloroplast;Hypotheticalprotein;Plastid;Transferase,Hypothetical 20.1 kDa protein ycf52 (ORF174).	8e-21	GO_ID:44986	TAIR|gene:2028765 SPTR:Q9C666 symbol:AT1G26220.1 [GO:0008080 "N-acetyltransferase activity" evidence=ISS] [GO:0008152 "metabolism" evidence=ISS] InterPro:IPR000182 Pfam:PF00583 EMBL:AC079829 EMBL:AK117820 EMBL:BT005218 PIR:D86388 SPTR:Q9C666	8e-57
chr2.CM0124.59	1.5.13.24.2	YHHY,YIAC,YJAB,YJAB,YJGM,YEDL,YAFP putative acetyltransferase [EC:2.3.1.-] [COG:COG0454]				sll0286	COG0454	2e-20	YCF52_PORPU	Acyltransferase;Chloroplast;Hypotheticalprotein;Plastid;Transferase,Hypothetical 20.1 kDa protein ycf52 (ORF174).	8e-21	GO_ID:44986	TAIR|gene:2028765 SPTR:Q9C666 symbol:AT1G26220.1 [GO:0008080 "N-acetyltransferase activity" evidence=ISS] [GO:0008152 "metabolism" evidence=ISS] InterPro:IPR000182 Pfam:PF00583 EMBL:AC079829 EMBL:AK117820 EMBL:BT005218 PIR:D86388 SPTR:Q9C666	8e-57
chr2.CM0124.59	1.3.10.9.4	YAFP putative acetyltransferase [EC:2.3.1.-] [COG:COG0454]				sll0286	COG0454	2e-20	YCF52_PORPU	Acyltransferase;Chloroplast;Hypotheticalprotein;Plastid;Transferase,Hypothetical 20.1 kDa protein ycf52 (ORF174).	8e-21	GO_ID:44986	TAIR|gene:2028765 SPTR:Q9C666 symbol:AT1G26220.1 [GO:0008080 "N-acetyltransferase activity" evidence=ISS] [GO:0008152 "metabolism" evidence=ISS] InterPro:IPR000182 Pfam:PF00583 EMBL:AC079829 EMBL:AK117820 EMBL:BT005218 PIR:D86388 SPTR:Q9C666	8e-57
chr2.CM0124.59	1.11.13.4.2	YHHY,YIAC,YJAB,YJAB,YJGM,YEDL,YAFP putative acetyltransferase [EC:2.3.1.-] [COG:COG0454]				sll0286	COG0454	2e-20	YCF52_PORPU	Acyltransferase;Chloroplast;Hypotheticalprotein;Plastid;Transferase,Hypothetical 20.1 kDa protein ycf52 (ORF174).	8e-21	GO_ID:44986	TAIR|gene:2028765 SPTR:Q9C666 symbol:AT1G26220.1 [GO:0008080 "N-acetyltransferase activity" evidence=ISS] [GO:0008152 "metabolism" evidence=ISS] InterPro:IPR000182 Pfam:PF00583 EMBL:AC079829 EMBL:AK117820 EMBL:BT005218 PIR:D86388 SPTR:Q9C666	8e-57
chr2.CM0124.59	1.5.12.50.2	YHHY,YIAC,YJAB,YJAB,YJGM,YEDL,YAFP putative acetyltransferase [EC:2.3.1.-] [COG:COG0454]				sll0286	COG0454	2e-20	YCF52_PORPU	Acyltransferase;Chloroplast;Hypotheticalprotein;Plastid;Transferase,Hypothetical 20.1 kDa protein ycf52 (ORF174).	8e-21	GO_ID:44986	TAIR|gene:2028765 SPTR:Q9C666 symbol:AT1G26220.1 [GO:0008080 "N-acetyltransferase activity" evidence=ISS] [GO:0008152 "metabolism" evidence=ISS] InterPro:IPR000182 Pfam:PF00583 EMBL:AC079829 EMBL:AK117820 EMBL:BT005218 PIR:D86388 SPTR:Q9C666	8e-57
chr2.CM0124.59	1.5.11.33.2	YHHY,YIAC,YJAB,YJAB,YJGM,YEDL,YAFP putative acetyltransferase [EC:2.3.1.-] [COG:COG0454]				sll0286	COG0454	2e-20	YCF52_PORPU	Acyltransferase;Chloroplast;Hypotheticalprotein;Plastid;Transferase,Hypothetical 20.1 kDa protein ycf52 (ORF174).	8e-21	GO_ID:44986	TAIR|gene:2028765 SPTR:Q9C666 symbol:AT1G26220.1 [GO:0008080 "N-acetyltransferase activity" evidence=ISS] [GO:0008152 "metabolism" evidence=ISS] InterPro:IPR000182 Pfam:PF00583 EMBL:AC079829 EMBL:AK117820 EMBL:BT005218 PIR:D86388 SPTR:Q9C666	8e-57
chr2.CM0124.59	1.1.9.26	E2.3.1.4, GNA1 glucosamine-phosphate N-acetyltransferase [EC:2.3.1.4] [COG:COG0454] [GO:0004343]				sll0286	COG0454	2e-20	YCF52_PORPU	Acyltransferase;Chloroplast;Hypotheticalprotein;Plastid;Transferase,Hypothetical 20.1 kDa protein ycf52 (ORF174).	8e-21	GO_ID:44986	TAIR|gene:2028765 SPTR:Q9C666 symbol:AT1G26220.1 [GO:0008080 "N-acetyltransferase activity" evidence=ISS] [GO:0008152 "metabolism" evidence=ISS] InterPro:IPR000182 Pfam:PF00583 EMBL:AC079829 EMBL:AK117820 EMBL:BT005218 PIR:D86388 SPTR:Q9C666	8e-57
chr2.CM0124.59	1.11.16.23.2	YHHY,YIAC,YJAB,YJAB,YJGM,YEDL,YAFP putative acetyltransferase [EC:2.3.1.-] [COG:COG0454]				sll0286	COG0454	2e-20	YCF52_PORPU	Acyltransferase;Chloroplast;Hypotheticalprotein;Plastid;Transferase,Hypothetical 20.1 kDa protein ycf52 (ORF174).	8e-21	GO_ID:44986	TAIR|gene:2028765 SPTR:Q9C666 symbol:AT1G26220.1 [GO:0008080 "N-acetyltransferase activity" evidence=ISS] [GO:0008152 "metabolism" evidence=ISS] InterPro:IPR000182 Pfam:PF00583 EMBL:AC079829 EMBL:AK117820 EMBL:BT005218 PIR:D86388 SPTR:Q9C666	8e-57
chr2.CM0124.59	1.3.10.9.2	YJAB putative acetyltransferase [EC:2.3.1.-] [COG:COG0454]				sll0286	COG0454	2e-20	YCF52_PORPU	Acyltransferase;Chloroplast;Hypotheticalprotein;Plastid;Transferase,Hypothetical 20.1 kDa protein ycf52 (ORF174).	8e-21	GO_ID:44986	TAIR|gene:2028765 SPTR:Q9C666 symbol:AT1G26220.1 [GO:0008080 "N-acetyltransferase activity" evidence=ISS] [GO:0008152 "metabolism" evidence=ISS] InterPro:IPR000182 Pfam:PF00583 EMBL:AC079829 EMBL:AK117820 EMBL:BT005218 PIR:D86388 SPTR:Q9C666	8e-57
chr2.CM0124.59	1.10.3.17.2	YHHY,YIAC,YJAB,YJAB,YJGM,YEDL,YAFP putative acetyltransferase [EC:2.3.1.-] [COG:COG0454]				sll0286	COG0454	2e-20	YCF52_PORPU	Acyltransferase;Chloroplast;Hypotheticalprotein;Plastid;Transferase,Hypothetical 20.1 kDa protein ycf52 (ORF174).	8e-21	GO_ID:44986	TAIR|gene:2028765 SPTR:Q9C666 symbol:AT1G26220.1 [GO:0008080 "N-acetyltransferase activity" evidence=ISS] [GO:0008152 "metabolism" evidence=ISS] InterPro:IPR000182 Pfam:PF00583 EMBL:AC079829 EMBL:AK117820 EMBL:BT005218 PIR:D86388 SPTR:Q9C666	8e-57
chr2.CM0124.59	1.5.6.5.2	YHHY,YIAC,YJAB,YJAB,YJGM,YEDL,YAFP putative acetyltransferase [EC:2.3.1.-] [COG:COG0454]				sll0286	COG0454	2e-20	YCF52_PORPU	Acyltransferase;Chloroplast;Hypotheticalprotein;Plastid;Transferase,Hypothetical 20.1 kDa protein ycf52 (ORF174).	8e-21	GO_ID:44986	TAIR|gene:2028765 SPTR:Q9C666 symbol:AT1G26220.1 [GO:0008080 "N-acetyltransferase activity" evidence=ISS] [GO:0008152 "metabolism" evidence=ISS] InterPro:IPR000182 Pfam:PF00583 EMBL:AC079829 EMBL:AK117820 EMBL:BT005218 PIR:D86388 SPTR:Q9C666	8e-57
chr2.CM0124.59	1.5.1.15	E2.3.1.4, GNA1 glucosamine-phosphate N-acetyltransferase [EC:2.3.1.4] [COG:COG0454] [GO:0004343]				sll0286	COG0454	2e-20	YCF52_PORPU	Acyltransferase;Chloroplast;Hypotheticalprotein;Plastid;Transferase,Hypothetical 20.1 kDa protein ycf52 (ORF174).	8e-21	GO_ID:44986	TAIR|gene:2028765 SPTR:Q9C666 symbol:AT1G26220.1 [GO:0008080 "N-acetyltransferase activity" evidence=ISS] [GO:0008152 "metabolism" evidence=ISS] InterPro:IPR000182 Pfam:PF00583 EMBL:AC079829 EMBL:AK117820 EMBL:BT005218 PIR:D86388 SPTR:Q9C666	8e-57
chr2.CM0124.59	1.11.20.15.2	YHHY,YIAC,YJAB,YJAB,YJGM,YEDL,YAFP putative acetyltransferase [EC:2.3.1.-] [COG:COG0454]				sll0286	COG0454	2e-20	YCF52_PORPU	Acyltransferase;Chloroplast;Hypotheticalprotein;Plastid;Transferase,Hypothetical 20.1 kDa protein ycf52 (ORF174).	8e-21	GO_ID:44986	TAIR|gene:2028765 SPTR:Q9C666 symbol:AT1G26220.1 [GO:0008080 "N-acetyltransferase activity" evidence=ISS] [GO:0008152 "metabolism" evidence=ISS] InterPro:IPR000182 Pfam:PF00583 EMBL:AC079829 EMBL:AK117820 EMBL:BT005218 PIR:D86388 SPTR:Q9C666	8e-57
chr2.CM0124.61.1	2.3.1.1	GROEL chaperonin GroEL (Hsp60) [COG:COG0459]	dvu:DVU1976	groEL; chaperonin, 60 kDa [KO:K04077]	1e-12	aq_2200	COG0459	4e-13	RUBB_PEA	ATP-binding;Chaperone;Chloroplast;Directproteinsequencing;Nucleotide-binding;Plastid;Transitpeptide,RuBisCO subunit binding-protein beta subunit, chloroplast precursor (60 kDa chaperonin beta subunit) (CPN-60 beta).	1e-18	GO_ID:32564	TAIR|gene:2092824 SPTR:Q9LJE4 symbol:AT3G13470.1 [GO:0005739 "mitochondrion" evidence=IDA] InterPro:IPR001844 InterPro:IPR002423 GO:GO:0005739 Pfam:PF00118 PRINTS:PR00298 PRINTS:PR00304 HSSP:P06139 PROSITE:PS00296 EMBL:AP000603 PIR:PS0374 SPTR:Q9LJE4	6e-18
chr2.CM0124.66	2.3.1.1	GROEL chaperonin GroEL (Hsp60) [COG:COG0459]	ana:alr1896	groEL; chaperonin GroEL [KO:K04077]	5e-141	slr2076	COG0459	5e-135	RUBB_SECCE	ATP-binding;Chaperone;Chloroplast;Nucleotide-binding;Plastid,RuBisCO subunit binding-protein beta subunit, chloroplast (60 kDa chaperonin beta subunit) (CPN-60 beta) (Fragment).	0	GO_ID:32564	TAIR|gene:2092824 SPTR:Q9LJE4 symbol:AT3G13470.1 [GO:0005739 "mitochondrion" evidence=IDA] InterPro:IPR001844 InterPro:IPR002423 GO:GO:0005739 Pfam:PF00118 PRINTS:PR00298 PRINTS:PR00304 HSSP:P06139 PROSITE:PS00296 EMBL:AP000603 PIR:PS0374 SPTR:Q9LJE4	0
chr2.CM0304.49	3.1.3.22	TC.POT proton-dependent oligopeptide transporter, POT family [COG:COG3104] [TC:2.A.17]	hsa:51296	SLC15A3; solute carrier family 15, member 3 [KO:K03305]	4e-27				CHL1_ARATH	Herbicideresistance;Membrane;Nitrateassimilation;Symport;Transmembrane;Transport,Nitrate/chlorate transporter.	0	GO_ID:29482	TAIR|gene:3435169 SPTR:Q05085 symbol:AT1G12110.1 [GO:0005215 "transporter activity" evidence=ISS] InterPro:IPR000109 Pfam:PF00854 PROSITE:PS01022 PROSITE:PS01023 EMBL:AC002131 EMBL:L10357 EMBL:BT002016 EMBL:BT008783 PIR:A45772 SPTR:Q05085	0
chr2.CM0373.22	99.1.4.3557	GO_ID:6126										GO_ID:6126	TAIR|gene:2165105 SPTR:Q9FJS9 symbol:AT5G56840.1 [GO:0003700 "transcription factor activity" evidence=ISS] [GO:0045449 "regulation of transcription" evidence=TAS] [GO:0003676 "nucleic acid binding" evidence=ISS] [GO:0003677 "DNA binding" evidence=ISS] InterPro:IPR001005 Pfam:PF00249 InterPro:IPR001878 InterPro:IPR012287 Pfam:PF00098 PRINTS:PR00939 SMART:SM00343 PROSITE:PS50158 PROSITE:PS50090 SMA…	2e-39
chr2.CM0545.26	99.1.4.4534	GO_ID:48097										GO_ID:48097	TAIR|gene:2097163 SPTR:Q9LXV9 symbol:AT3G44020.1 [GO:0009543 "thylakoid lumen (sensu Viridiplantae)" evidence=ISS] EMBL:AL163975 EMBL:AK118643 PIR:T48956 SPTR:Q9LXV9	2e-38
chr2.CM0803.57	99.2	Unclassified without homolog
chr2.CM0803.88.1	99.1.4.7862	GO_ID:27925										GO_ID:27925	TAIR|gene:2090899 SPTR:Q9LW56 symbol:AT3G23410.1 [GO:0006118 "electron transport" evidence=ISS] [GO:0009055 "electron carrier activity" evidence=ISS] InterPro:IPR001327 InterPro:IPR000172 InterPro:IPR000205 Pfam:PF00732 PRINTS:PR00368 EMBL:AB015474 EMBL:AF361827 EMBL:BT002713 SPTR:Q9LW56	8e-09
chr2.CM0903.9	99.1.4.1005	GO_ID:43821										GO_ID:43821	TAIR|gene:2087084 SPTR:Q9LDY0 symbol:AT3G15310.1 [GO:0000004 "biological process unknown" evidence=ND] [GO:0008372 "cellular component unknown" evidence=ND] [GO:0005554 "molecular function unknown" evidence=ISS] Pfam:PF04827 InterPro:IPR006912 EMBL:AP000413 EMBL:AY050876 EMBL:AY113957 SPTR:Q9LDY0	3e-51
chr3.CM0116.69	99.1.4.367	GO_ID:35436										GO_ID:35436	TAIR|gene:2074332 SPTR:O65019 symbol:AT3G51760.1 [GO:0005554 "molecular function unknown" evidence=ND] [GO:0000004 "biological process unknown" evidence=ND] [GO:0008372 "cellular component unknown" evidence=ND] EMBL:AF049236 PIR:T51147 SPTR:O65019	4e-24
chr3.CM0208.27	99.1.4.8636	GO_ID:49726										GO_ID:49726	TAIR|gene:2044386 SPTR:O81037 symbol:AT2G46810.1 [GO:0003700 "transcription factor activity" evidence=ISS] [GO:0045449 "regulation of transcription" evidence=TAS] [GO:0003677 "DNA binding" evidence=ISS] Pfam:PF00010 InterPro:IPR001092 SMART:SM00353 PROSITE:PS50888 EMBL:AC005310 PIR:T02682 SPTR:O81037	4e-58
chr3.CM0226.87	99.1.3.2.1097	NPH3_ORYSA							NPH3_ORYSA	Coiledcoil,Coleoptile phototropism protein 1 (Non-phototropic hypocotyl 3-like protein) (NPH3-like protein).	2e-65	GO_ID:32588	TAIR|gene:2011550 SPTR:Q9C941 symbol:AT1G52770.1 [GO:0008372 "cellular component unknown" evidence=ND] [GO:0004871 "signal transducer activity" evidence=ISS] [GO:0009416 "response to light stimulus" evidence=ISS] InterPro:IPR004249 Pfam:PF03000 EMBL:AC019018 EMBL:BT008757 EMBL:BT002492 PIR:G96568 SPTR:Q9C941	7e-134
chr3.CM0226.87	99.1.4.1158	GO_ID:32588							NPH3_ORYSA	Coiledcoil,Coleoptile phototropism protein 1 (Non-phototropic hypocotyl 3-like protein) (NPH3-like protein).	2e-65	GO_ID:32588	TAIR|gene:2011550 SPTR:Q9C941 symbol:AT1G52770.1 [GO:0008372 "cellular component unknown" evidence=ND] [GO:0004871 "signal transducer activity" evidence=ISS] [GO:0009416 "response to light stimulus" evidence=ISS] InterPro:IPR004249 Pfam:PF03000 EMBL:AC019018 EMBL:BT008757 EMBL:BT002492 PIR:G96568 SPTR:Q9C941	7e-134
chr3.TM0859.9	1.9.4.15	E2.7.1.- [EC:2.7.1.-] [COG:COG0515 COG1493]	ath:At5g02290	T1E22.50; protein kinase, putative [EC:2.7.1.37] [KO:K00870]	1e-22	YPL031c	COG0515	9e-11	SRK6_BRAOE	ATP-binding;Glycoprotein;Kinase;Membrane;Nucleotide-binding;Receptor;Self-incompatibility;Serine/threonine-proteinkinase;Signal;Transferase;Transmembrane,Putative serine/threonine-protein kinase receptor precursor (EC 2.7.1.37) (S-receptor kinase) (SRK).	9e-144	GO_ID:16809	TAIR|gene:2131683 SPTR:O81832 symbol:AT4G27290.1 [GO:0004672 "protein kinase activity" evidence=ISS] InterPro:IPR000719 InterPro:IPR008271 Prosite:PS00108 InterPro:IPR000742 InterPro:IPR003609 InterPro:IPR000858 InterPro:IPR001480 Pfam:PF01453 ProDom:PD000001 PROSITE:PS50011 PROSITE:PS50026 PROSITE:PS50948 HSSP:P00523 SMART:SM00473 Pfam:PF00954 SMART:SM00108 PROSITE:PS50927 EMBL:AL161566 EMBL:AL0…	3e-151
chr3.TM0859.9	1.7.8.19	WAAY, rfaY lipopolysaccharide core biosynthesis protein RFAY [EC:2.7.-.-] [COG:COG0515]	ath:At5g02290	T1E22.50; protein kinase, putative [EC:2.7.1.37] [KO:K00870]	1e-22	YPL031c	COG0515	9e-11	SRK6_BRAOE	ATP-binding;Glycoprotein;Kinase;Membrane;Nucleotide-binding;Receptor;Self-incompatibility;Serine/threonine-proteinkinase;Signal;Transferase;Transmembrane,Putative serine/threonine-protein kinase receptor precursor (EC 2.7.1.37) (S-receptor kinase) (SRK).	9e-144	GO_ID:16809	TAIR|gene:2131683 SPTR:O81832 symbol:AT4G27290.1 [GO:0004672 "protein kinase activity" evidence=ISS] InterPro:IPR000719 InterPro:IPR008271 Prosite:PS00108 InterPro:IPR000742 InterPro:IPR003609 InterPro:IPR000858 InterPro:IPR001480 Pfam:PF01453 ProDom:PD000001 PROSITE:PS50011 PROSITE:PS50026 PROSITE:PS50948 HSSP:P00523 SMART:SM00473 Pfam:PF00954 SMART:SM00108 PROSITE:PS50927 EMBL:AL161566 EMBL:AL0…	3e-151
chr3.TM0859.9	1.1.17.19	E2.7.1.- [EC:2.7.1.-] [COG:COG0515 COG1493]	ath:At5g02290	T1E22.50; protein kinase, putative [EC:2.7.1.37] [KO:K00870]	1e-22	YPL031c	COG0515	9e-11	SRK6_BRAOE	ATP-binding;Glycoprotein;Kinase;Membrane;Nucleotide-binding;Receptor;Self-incompatibility;Serine/threonine-proteinkinase;Signal;Transferase;Transmembrane,Putative serine/threonine-protein kinase receptor precursor (EC 2.7.1.37) (S-receptor kinase) (SRK).	9e-144	GO_ID:16809	TAIR|gene:2131683 SPTR:O81832 symbol:AT4G27290.1 [GO:0004672 "protein kinase activity" evidence=ISS] InterPro:IPR000719 InterPro:IPR008271 Prosite:PS00108 InterPro:IPR000742 InterPro:IPR003609 InterPro:IPR000858 InterPro:IPR001480 Pfam:PF01453 ProDom:PD000001 PROSITE:PS50011 PROSITE:PS50026 PROSITE:PS50948 HSSP:P00523 SMART:SM00473 Pfam:PF00954 SMART:SM00108 PROSITE:PS50927 EMBL:AL161566 EMBL:AL0…	3e-151
chr3.TM0859.9	3.3.10.117	BMPR1 bone morphogenetic protein receptor, type I [EC:2.7.1.37]	ath:At5g02290	T1E22.50; protein kinase, putative [EC:2.7.1.37] [KO:K00870]	1e-22	YPL031c	COG0515	9e-11	SRK6_BRAOE	ATP-binding;Glycoprotein;Kinase;Membrane;Nucleotide-binding;Receptor;Self-incompatibility;Serine/threonine-proteinkinase;Signal;Transferase;Transmembrane,Putative serine/threonine-protein kinase receptor precursor (EC 2.7.1.37) (S-receptor kinase) (SRK).	9e-144	GO_ID:16809	TAIR|gene:2131683 SPTR:O81832 symbol:AT4G27290.1 [GO:0004672 "protein kinase activity" evidence=ISS] InterPro:IPR000719 InterPro:IPR008271 Prosite:PS00108 InterPro:IPR000742 InterPro:IPR003609 InterPro:IPR000858 InterPro:IPR001480 Pfam:PF01453 ProDom:PD000001 PROSITE:PS50011 PROSITE:PS50026 PROSITE:PS50948 HSSP:P00523 SMART:SM00473 Pfam:PF00954 SMART:SM00108 PROSITE:PS50927 EMBL:AL161566 EMBL:AL0…	3e-151
chr3.TM0859.9	1.11.16.8	E2.7.1.- [EC:2.7.1.-] [COG:COG0515 COG1493]	ath:At5g02290	T1E22.50; protein kinase, putative [EC:2.7.1.37] [KO:K00870]	1e-22	YPL031c	COG0515	9e-11	SRK6_BRAOE	ATP-binding;Glycoprotein;Kinase;Membrane;Nucleotide-binding;Receptor;Self-incompatibility;Serine/threonine-proteinkinase;Signal;Transferase;Transmembrane,Putative serine/threonine-protein kinase receptor precursor (EC 2.7.1.37) (S-receptor kinase) (SRK).	9e-144	GO_ID:16809	TAIR|gene:2131683 SPTR:O81832 symbol:AT4G27290.1 [GO:0004672 "protein kinase activity" evidence=ISS] InterPro:IPR000719 InterPro:IPR008271 Prosite:PS00108 InterPro:IPR000742 InterPro:IPR003609 InterPro:IPR000858 InterPro:IPR001480 Pfam:PF01453 ProDom:PD000001 PROSITE:PS50011 PROSITE:PS50026 PROSITE:PS50948 HSSP:P00523 SMART:SM00473 Pfam:PF00954 SMART:SM00108 PROSITE:PS50927 EMBL:AL161566 EMBL:AL0…	3e-151
chr3.TM0859.9	4.2.4	Cell cycle [CLASS:04110] [PATH:hsa04110] [COG:COG0515]	ath:At5g02290	T1E22.50; protein kinase, putative [EC:2.7.1.37] [KO:K00870]	1e-22	YPL031c	COG0515	9e-11	SRK6_BRAOE	ATP-binding;Glycoprotein;Kinase;Membrane;Nucleotide-binding;Receptor;Self-incompatibility;Serine/threonine-proteinkinase;Signal;Transferase;Transmembrane,Putative serine/threonine-protein kinase receptor precursor (EC 2.7.1.37) (S-receptor kinase) (SRK).	9e-144	GO_ID:16809	TAIR|gene:2131683 SPTR:O81832 symbol:AT4G27290.1 [GO:0004672 "protein kinase activity" evidence=ISS] InterPro:IPR000719 InterPro:IPR008271 Prosite:PS00108 InterPro:IPR000742 InterPro:IPR003609 InterPro:IPR000858 InterPro:IPR001480 Pfam:PF01453 ProDom:PD000001 PROSITE:PS50011 PROSITE:PS50026 PROSITE:PS50948 HSSP:P00523 SMART:SM00473 Pfam:PF00954 SMART:SM00108 PROSITE:PS50927 EMBL:AL161566 EMBL:AL0…	3e-151
chr3.TM0859.9	3.2.2.1	Protein kinase [EC:2.7.1.37]	ath:At5g02290	T1E22.50; protein kinase, putative [EC:2.7.1.37] [KO:K00870]	1e-22	YPL031c	COG0515	9e-11	SRK6_BRAOE	ATP-binding;Glycoprotein;Kinase;Membrane;Nucleotide-binding;Receptor;Self-incompatibility;Serine/threonine-proteinkinase;Signal;Transferase;Transmembrane,Putative serine/threonine-protein kinase receptor precursor (EC 2.7.1.37) (S-receptor kinase) (SRK).	9e-144	GO_ID:16809	TAIR|gene:2131683 SPTR:O81832 symbol:AT4G27290.1 [GO:0004672 "protein kinase activity" evidence=ISS] InterPro:IPR000719 InterPro:IPR008271 Prosite:PS00108 InterPro:IPR000742 InterPro:IPR003609 InterPro:IPR000858 InterPro:IPR001480 Pfam:PF01453 ProDom:PD000001 PROSITE:PS50011 PROSITE:PS50026 PROSITE:PS50948 HSSP:P00523 SMART:SM00473 Pfam:PF00954 SMART:SM00108 PROSITE:PS50927 EMBL:AL161566 EMBL:AL0…	3e-151
chr3.TM0859.9	1.9.4.15	E2.7.1.- [EC:2.7.1.-] [COG:COG0515 COG1493]	ath:At5g02290	T1E22.50; protein kinase, putative [EC:2.7.1.37] [KO:K00870]	1e-22	YPL031c	COG0515	9e-11	SRK6_BRAOE	ATP-binding;Glycoprotein;Kinase;Membrane;Nucleotide-binding;Receptor;Self-incompatibility;Serine/threonine-proteinkinase;Signal;Transferase;Transmembrane,Putative serine/threonine-protein kinase receptor precursor (EC 2.7.1.37) (S-receptor kinase) (SRK).	9e-144	GO_ID:16809	TAIR|gene:2131683 SPTR:O81832 symbol:AT4G27290.1 [GO:0004672 "protein kinase activity" evidence=ISS] InterPro:IPR000719 InterPro:IPR008271 Prosite:PS00108 InterPro:IPR000742 InterPro:IPR003609 InterPro:IPR000858 InterPro:IPR001480 Pfam:PF01453 ProDom:PD000001 PROSITE:PS50011 PROSITE:PS50026 PROSITE:PS50948 HSSP:P00523 SMART:SM00473 Pfam:PF00954 SMART:SM00108 PROSITE:PS50927 EMBL:AL161566 EMBL:AL0…	3e-151
chr3.TM0859.9	1.7.8.19	WAAY, rfaY lipopolysaccharide core biosynthesis protein RFAY [EC:2.7.-.-] [COG:COG0515]	ath:At5g02290	T1E22.50; protein kinase, putative [EC:2.7.1.37] [KO:K00870]	1e-22	YPL031c	COG0515	9e-11	SRK6_BRAOE	ATP-binding;Glycoprotein;Kinase;Membrane;Nucleotide-binding;Receptor;Self-incompatibility;Serine/threonine-proteinkinase;Signal;Transferase;Transmembrane,Putative serine/threonine-protein kinase receptor precursor (EC 2.7.1.37) (S-receptor kinase) (SRK).	9e-144	GO_ID:16809	TAIR|gene:2131683 SPTR:O81832 symbol:AT4G27290.1 [GO:0004672 "protein kinase activity" evidence=ISS] InterPro:IPR000719 InterPro:IPR008271 Prosite:PS00108 InterPro:IPR000742 InterPro:IPR003609 InterPro:IPR000858 InterPro:IPR001480 Pfam:PF01453 ProDom:PD000001 PROSITE:PS50011 PROSITE:PS50026 PROSITE:PS50948 HSSP:P00523 SMART:SM00473 Pfam:PF00954 SMART:SM00108 PROSITE:PS50927 EMBL:AL161566 EMBL:AL0…	3e-151
chr3.TM0859.9	1.1.17.19	E2.7.1.- [EC:2.7.1.-] [COG:COG0515 COG1493]	ath:At5g02290	T1E22.50; protein kinase, putative [EC:2.7.1.37] [KO:K00870]	1e-22	YPL031c	COG0515	9e-11	SRK6_BRAOE	ATP-binding;Glycoprotein;Kinase;Membrane;Nucleotide-binding;Receptor;Self-incompatibility;Serine/threonine-proteinkinase;Signal;Transferase;Transmembrane,Putative serine/threonine-protein kinase receptor precursor (EC 2.7.1.37) (S-receptor kinase) (SRK).	9e-144	GO_ID:16809	TAIR|gene:2131683 SPTR:O81832 symbol:AT4G27290.1 [GO:0004672 "protein kinase activity" evidence=ISS] InterPro:IPR000719 InterPro:IPR008271 Prosite:PS00108 InterPro:IPR000742 InterPro:IPR003609 InterPro:IPR000858 InterPro:IPR001480 Pfam:PF01453 ProDom:PD000001 PROSITE:PS50011 PROSITE:PS50026 PROSITE:PS50948 HSSP:P00523 SMART:SM00473 Pfam:PF00954 SMART:SM00108 PROSITE:PS50927 EMBL:AL161566 EMBL:AL0…	3e-151
chr3.TM0859.9	3.3.10.117	BMPR1 bone morphogenetic protein receptor, type I [EC:2.7.1.37]	ath:At5g02290	T1E22.50; protein kinase, putative [EC:2.7.1.37] [KO:K00870]	1e-22	YPL031c	COG0515	9e-11	SRK6_BRAOE	ATP-binding;Glycoprotein;Kinase;Membrane;Nucleotide-binding;Receptor;Self-incompatibility;Serine/threonine-proteinkinase;Signal;Transferase;Transmembrane,Putative serine/threonine-protein kinase receptor precursor (EC 2.7.1.37) (S-receptor kinase) (SRK).	9e-144	GO_ID:16809	TAIR|gene:2131683 SPTR:O81832 symbol:AT4G27290.1 [GO:0004672 "protein kinase activity" evidence=ISS] InterPro:IPR000719 InterPro:IPR008271 Prosite:PS00108 InterPro:IPR000742 InterPro:IPR003609 InterPro:IPR000858 InterPro:IPR001480 Pfam:PF01453 ProDom:PD000001 PROSITE:PS50011 PROSITE:PS50026 PROSITE:PS50948 HSSP:P00523 SMART:SM00473 Pfam:PF00954 SMART:SM00108 PROSITE:PS50927 EMBL:AL161566 EMBL:AL0…	3e-151
chr3.TM0859.9	1.11.16.8	E2.7.1.- [EC:2.7.1.-] [COG:COG0515 COG1493]	ath:At5g02290	T1E22.50; protein kinase, putative [EC:2.7.1.37] [KO:K00870]	1e-22	YPL031c	COG0515	9e-11	SRK6_BRAOE	ATP-binding;Glycoprotein;Kinase;Membrane;Nucleotide-binding;Receptor;Self-incompatibility;Serine/threonine-proteinkinase;Signal;Transferase;Transmembrane,Putative serine/threonine-protein kinase receptor precursor (EC 2.7.1.37) (S-receptor kinase) (SRK).	9e-144	GO_ID:16809	TAIR|gene:2131683 SPTR:O81832 symbol:AT4G27290.1 [GO:0004672 "protein kinase activity" evidence=ISS] InterPro:IPR000719 InterPro:IPR008271 Prosite:PS00108 InterPro:IPR000742 InterPro:IPR003609 InterPro:IPR000858 InterPro:IPR001480 Pfam:PF01453 ProDom:PD000001 PROSITE:PS50011 PROSITE:PS50026 PROSITE:PS50948 HSSP:P00523 SMART:SM00473 Pfam:PF00954 SMART:SM00108 PROSITE:PS50927 EMBL:AL161566 EMBL:AL0…	3e-151
chr3.TM0859.9	4.2.4	Cell cycle [CLASS:04110] [PATH:hsa04110] [COG:COG0515]	ath:At5g02290	T1E22.50; protein kinase, putative [EC:2.7.1.37] [KO:K00870]	1e-22	YPL031c	COG0515	9e-11	SRK6_BRAOE	ATP-binding;Glycoprotein;Kinase;Membrane;Nucleotide-binding;Receptor;Self-incompatibility;Serine/threonine-proteinkinase;Signal;Transferase;Transmembrane,Putative serine/threonine-protein kinase receptor precursor (EC 2.7.1.37) (S-receptor kinase) (SRK).	9e-144	GO_ID:16809	TAIR|gene:2131683 SPTR:O81832 symbol:AT4G27290.1 [GO:0004672 "protein kinase activity" evidence=ISS] InterPro:IPR000719 InterPro:IPR008271 Prosite:PS00108 InterPro:IPR000742 InterPro:IPR003609 InterPro:IPR000858 InterPro:IPR001480 Pfam:PF01453 ProDom:PD000001 PROSITE:PS50011 PROSITE:PS50026 PROSITE:PS50948 HSSP:P00523 SMART:SM00473 Pfam:PF00954 SMART:SM00108 PROSITE:PS50927 EMBL:AL161566 EMBL:AL0…	3e-151
chr3.TM0859.9	3.2.2.1	Protein kinase [EC:2.7.1.37]	ath:At5g02290	T1E22.50; protein kinase, putative [EC:2.7.1.37] [KO:K00870]	1e-22	YPL031c	COG0515	9e-11	SRK6_BRAOE	ATP-binding;Glycoprotein;Kinase;Membrane;Nucleotide-binding;Receptor;Self-incompatibility;Serine/threonine-proteinkinase;Signal;Transferase;Transmembrane,Putative serine/threonine-protein kinase receptor precursor (EC 2.7.1.37) (S-receptor kinase) (SRK).	9e-144	GO_ID:16809	TAIR|gene:2131683 SPTR:O81832 symbol:AT4G27290.1 [GO:0004672 "protein kinase activity" evidence=ISS] InterPro:IPR000719 InterPro:IPR008271 Prosite:PS00108 InterPro:IPR000742 InterPro:IPR003609 InterPro:IPR000858 InterPro:IPR001480 Pfam:PF01453 ProDom:PD000001 PROSITE:PS50011 PROSITE:PS50026 PROSITE:PS50948 HSSP:P00523 SMART:SM00473 Pfam:PF00954 SMART:SM00108 PROSITE:PS50927 EMBL:AL161566 EMBL:AL0…	3e-151
chr3.TM1570.6	99.1.3.2.1713	ELF3_ARATH							ELF3_ARATH	Alternativesplicing;Nuclearprotein;Phytochromesignalingpathway;Transcription;Transcriptionregulation,EARLY FLOWERING 3 protein (Nematode-responsive protein).	2e-37
chr4.CM0003.70	99.1.3.1.116	EC 2.7.1.-							KPC1_LYTPI	ATP-binding;Kinase;Metal-binding;Nucleotide-binding;Phorbol-esterbinding;Repeat;Serine/threonine-proteinkinase;Transferase;Zinc;Zinc-finger,Protein kinase C (EC 2.7.1.-).	3e-10	GO_ID:28843	TAIR|gene:3435092 SPTR:Q9ZVY8 symbol:AT1G05500.1 [GO:0005554 "molecular function unknown" evidence=ND] [GO:0000004 "biological process unknown" evidence=ND] InterPro:IPR000008 Pfam:PF00168 SMART:SM00239 PROSITE:PS50004 PRINTS:PR00360 HSSP:P04410 EMBL:AC005106 SPTR:Q9ZVY8	2e-30
chr4.CM0003.70	99.1.4.3467	GO_ID:28843							KPC1_LYTPI	ATP-binding;Kinase;Metal-binding;Nucleotide-binding;Phorbol-esterbinding;Repeat;Serine/threonine-proteinkinase;Transferase;Zinc;Zinc-finger,Protein kinase C (EC 2.7.1.-).	3e-10	GO_ID:28843	TAIR|gene:3435092 SPTR:Q9ZVY8 symbol:AT1G05500.1 [GO:0005554 "molecular function unknown" evidence=ND] [GO:0000004 "biological process unknown" evidence=ND] InterPro:IPR000008 Pfam:PF00168 SMART:SM00239 PROSITE:PS50004 PRINTS:PR00360 HSSP:P04410 EMBL:AC005106 SPTR:Q9ZVY8	2e-30
chr4.CM0004.13.4	1.1.17.24	E1.13.99.1 inositol oxygenase [EC:1.13.99.1]							MIOX2_ARATH	Ascorbatebiosynthesis;Oxidoreductase,Inositol oxygenase 2 (EC 1.13.99.1) (Myo-inositol oxygenase 2) (AtMIOX2).	3e-18	GO_ID:51770	TAIR|gene:2052014 SPTR:O82200 symbol:AT2G19800.1 [GO:0008372 "cellular component unknown" evidence=ND] InterPro:IPR007828 PANTHER:PTHR12588 Pfam:PF05153 EMBL:AC005169 PIR:C84581 SPTR:O82200	9e-19
chr4.CM0004.1	1.1.17.24	E1.13.99.1 inositol oxygenase [EC:1.13.99.1]	ddi:DDB0188751	inositol oxygenase [EC:1.13.99.1] [KO:K00469]	3e-67				MIOX2_ARATH	Ascorbatebiosynthesis;Oxidoreductase,Inositol oxygenase 2 (EC 1.13.99.1) (Myo-inositol oxygenase 2) (AtMIOX2).	8e-109	GO_ID:51770	TAIR|gene:2052014 SPTR:O82200 symbol:AT2G19800.1 [GO:0008372 "cellular component unknown" evidence=ND] InterPro:IPR007828 PANTHER:PTHR12588 Pfam:PF05153 EMBL:AC005169 PIR:C84581 SPTR:O82200	3e-109
chr4.CM0006.81	99.1.1.63	KO:K07222	lpn:lpg0831	flavin containing monooxygenae [KO:K07222]	7e-10							GO_ID:9303	TAIR|gene:2153352 SPTR:Q9FKE7 symbol:AT5G45180.1 [GO:0004497 "monooxygenase activity" evidence=ISS] [GO:0006118 "electron transport" evidence=ISS] InterPro:IPR002937 Pfam:PF00070 InterPro:IPR001327 Pfam:PF01593 EMBL:AB012240 SPTR:Q9FKE7	2e-33
chr4.CM0006.81	99.1.4.3261	GO_ID:9303	lpn:lpg0831	flavin containing monooxygenae [KO:K07222]	7e-10							GO_ID:9303	TAIR|gene:2153352 SPTR:Q9FKE7 symbol:AT5G45180.1 [GO:0004497 "monooxygenase activity" evidence=ISS] [GO:0006118 "electron transport" evidence=ISS] InterPro:IPR002937 Pfam:PF00070 InterPro:IPR001327 Pfam:PF01593 EMBL:AB012240 SPTR:Q9FKE7	2e-33
chr4.CM0006.86	99.1.3.1.105	EC 1.14.13.8	hsa:388714	LOC388714; similar to Putative dimethylaniline monooxygenase [N-oxide forming] 6 (Flavin-containing monooxygenase 6) (FMO 6) (Dimethylaniline oxidase 6) [EC:1.14.13.8] [KO:K00485]	4e-09				FMO6_HUMAN	Endoplasmicreticulum;FAD;Flavoprotein;Membrane;Microsome;Monooxygenase;Multigenefamily;NADP;Oxidoreductase;Polymorphism;Transmembrane,Putative dimethylaniline monooxygenase [N-oxide-forming] 6 (EC 1.14.13.8) (Flavin-containing monooxygenase 6) (FMO 6) (Dimethylaniline oxidase 6).	1e-10	GO_ID:9303	TAIR|gene:2153352 SPTR:Q9FKE7 symbol:AT5G45180.1 [GO:0004497 "monooxygenase activity" evidence=ISS] [GO:0006118 "electron transport" evidence=ISS] InterPro:IPR002937 Pfam:PF00070 InterPro:IPR001327 Pfam:PF01593 EMBL:AB012240 SPTR:Q9FKE7	1e-114
chr4.CM0006.86	99.1.4.3261	GO_ID:9303	hsa:388714	LOC388714; similar to Putative dimethylaniline monooxygenase [N-oxide forming] 6 (Flavin-containing monooxygenase 6) (FMO 6) (Dimethylaniline oxidase 6) [EC:1.14.13.8] [KO:K00485]	4e-09				FMO6_HUMAN	Endoplasmicreticulum;FAD;Flavoprotein;Membrane;Microsome;Monooxygenase;Multigenefamily;NADP;Oxidoreductase;Polymorphism;Transmembrane,Putative dimethylaniline monooxygenase [N-oxide-forming] 6 (EC 1.14.13.8) (Flavin-containing monooxygenase 6) (FMO 6) (Dimethylaniline oxidase 6).	1e-10	GO_ID:9303	TAIR|gene:2153352 SPTR:Q9FKE7 symbol:AT5G45180.1 [GO:0004497 "monooxygenase activity" evidence=ISS] [GO:0006118 "electron transport" evidence=ISS] InterPro:IPR002937 Pfam:PF00070 InterPro:IPR001327 Pfam:PF01593 EMBL:AB012240 SPTR:Q9FKE7	1e-114
chr4.CM0006.86	99.1.1.31	KO:K00485	hsa:388714	LOC388714; similar to Putative dimethylaniline monooxygenase [N-oxide forming] 6 (Flavin-containing monooxygenase 6) (FMO 6) (Dimethylaniline oxidase 6) [EC:1.14.13.8] [KO:K00485]	4e-09				FMO6_HUMAN	Endoplasmicreticulum;FAD;Flavoprotein;Membrane;Microsome;Monooxygenase;Multigenefamily;NADP;Oxidoreductase;Polymorphism;Transmembrane,Putative dimethylaniline monooxygenase [N-oxide-forming] 6 (EC 1.14.13.8) (Flavin-containing monooxygenase 6) (FMO 6) (Dimethylaniline oxidase 6).	1e-10	GO_ID:9303	TAIR|gene:2153352 SPTR:Q9FKE7 symbol:AT5G45180.1 [GO:0004497 "monooxygenase activity" evidence=ISS] [GO:0006118 "electron transport" evidence=ISS] InterPro:IPR002937 Pfam:PF00070 InterPro:IPR001327 Pfam:PF01593 EMBL:AB012240 SPTR:Q9FKE7	1e-114
chr4.CM0073.73	99.1.3.2.1912	LYM1_ARATH							LYM1_ARATH	Alternativesplicing;Glycoprotein;GPI-anchor;Lipoprotein;Membrane;Repeat;Signal,LysM domain GPI-anchored protein 1 precursor.	3e-39	GO_ID:44146	TAIR|gene:2201142 SPTR:Q93ZH0 symbol:AT1G21880.1 [GO:0005554 "molecular function unknown" evidence=ND] [GO:0031225 "anchored to membrane" evidence=TAS] [GO:0016998 "cell wall catabolism" evidence=ISS] InterPro:IPR002482 Pfam:PF01476 EMBL:AC013482 EMBL:AY057542 PIR:B86352 SPTR:Q93ZH0	1e-39
chr4.CM0073.73	99.1.4.1017	GO_ID:44146							LYM1_ARATH	Alternativesplicing;Glycoprotein;GPI-anchor;Lipoprotein;Membrane;Repeat;Signal,LysM domain GPI-anchored protein 1 precursor.	3e-39	GO_ID:44146	TAIR|gene:2201142 SPTR:Q93ZH0 symbol:AT1G21880.1 [GO:0005554 "molecular function unknown" evidence=ND] [GO:0031225 "anchored to membrane" evidence=TAS] [GO:0016998 "cell wall catabolism" evidence=ISS] InterPro:IPR002482 Pfam:PF01476 EMBL:AC013482 EMBL:AY057542 PIR:B86352 SPTR:Q93ZH0	1e-39
chr4.CM0073.74	99.1.3.2.3083	COL6_ARATH							COL6_ARATH	Metal-binding;Multigenefamily;Nuclearprotein;Zinc;Zinc-finger,Zinc finger protein CONSTANS-LIKE 6.	1e-38	GO_ID:42806	TAIR|gene:2005623 SPTR:Q8LG76 symbol:AT1G75540.1 [GO:0003700 "transcription factor activity" evidence=ISS] [GO:0008270 "zinc ion binding" evidence=ISS] InterPro:IPR000315 InterPro:IPR002926 Pfam:PF00643 SMART:SM00336 PROSITE:PS50119 ProDom:PD007661 InterPro:IPR010402 Pfam:PF06203 PROSITE:PS51017 EMBL:AC011915 EMBL:AY054625 EMBL:AY081541 EMBL:AY084427 PIR:D96709 SPTR:Q8LG76	4e-39
chr4.CM0073.74	99.1.4.1914	GO_ID:42806							COL6_ARATH	Metal-binding;Multigenefamily;Nuclearprotein;Zinc;Zinc-finger,Zinc finger protein CONSTANS-LIKE 6.	1e-38	GO_ID:42806	TAIR|gene:2005623 SPTR:Q8LG76 symbol:AT1G75540.1 [GO:0003700 "transcription factor activity" evidence=ISS] [GO:0008270 "zinc ion binding" evidence=ISS] InterPro:IPR000315 InterPro:IPR002926 Pfam:PF00643 SMART:SM00336 PROSITE:PS50119 ProDom:PD007661 InterPro:IPR010402 Pfam:PF06203 PROSITE:PS51017 EMBL:AC011915 EMBL:AY054625 EMBL:AY081541 EMBL:AY084427 PIR:D96709 SPTR:Q8LG76	4e-39
chr4.CM0265.13	99.1.4.4389	GO_ID:42297										GO_ID:42297	TAIR|gene:2032136 SPTR:Q9FZ97 symbol:AT1G28240.1 [GO:0000004 "biological process unknown" evidence=ND] [GO:0005554 "molecular function unknown" evidence=ND] [GO:0008372 "cellular component unknown" evidence=ND] InterPro:IPR006852 Pfam:PF04765 EMBL:AC021044 PIR:E86408 SPTR:Q9FZ97	5e-47
chr4.CM0654.54.2	99.2	Unclassified without homolog
chr4.CM0659.29.1	99.2	Unclassified without homolog
chr4.CM0659.43	99.1.4.3066	GO_ID:48901							STM1_SCHPO	Completeproteome;Membrane;Transmembrane,Seven transmembrane protein 1.	6e-11	GO_ID:48901	TAIR|gene:2063207 SPTR:Q8RXY4 symbol:AT2G41050.1 [GO:0000004 "biological process unknown" evidence=ND] [GO:0005554 "molecular function unknown" evidence=ND] [GO:0016020 "membrane" evidence=ISS] InterPro:IPR006603 Pfam:PF04193 SMART:SM00679 EMBL:AY080611 EMBL:AY133749 SPTR:Q8RXY4	4e-30
chr4.CM0659.43	99.1.3.2.1521	STM1_SCHPO							STM1_SCHPO	Completeproteome;Membrane;Transmembrane,Seven transmembrane protein 1.	6e-11	GO_ID:48901	TAIR|gene:2063207 SPTR:Q8RXY4 symbol:AT2G41050.1 [GO:0000004 "biological process unknown" evidence=ND] [GO:0005554 "molecular function unknown" evidence=ND] [GO:0016020 "membrane" evidence=ISS] InterPro:IPR006603 Pfam:PF04193 SMART:SM00679 EMBL:AY080611 EMBL:AY133749 SPTR:Q8RXY4	4e-30
chr4.TM0692.11	3.3.3.6.13	GRIF glutamate receptor, ionotropic, other eukaryote	ath:At2g29120	T9I4.20; glutamate receptor family protein (GLR2.7) [KO:K05387]	2e-118	AF0962	COG0683	2e-09	GLR27_ARATH	Glycoprotein;Iontransport;Ionicchannel;Membrane;Multigenefamily;Receptor;Signal;Transmembrane;Transport,Glutamate receptor 2.7 precursor (Ligand-gated ion channel 2.7).	6e-120	GO_ID:25919	TAIR|gene:2066106 SPTR:Q8LGN0 symbol:AT2G29120.1 [GO:0006874 "calcium ion homeostasis" evidence=NAS] [GO:0009416 "response to light stimulus" evidence=NAS] InterPro:IPR001828 InterPro:IPR001320 InterPro:IPR001311 Pfam:PF01094 Pfam:PF00060 SMART:SM00079 EMBL:AC005315 EMBL:AY072069 EMBL:AY080587 PIR:T02742 SPTR:Q8LGN0	2e-120
chr4.TM0692.11	3.1.1.15.1	ABC.BA.S, livK branched-chain amino acid transport system substrate-binding protein [COG:COG0683]	ath:At2g29120	T9I4.20; glutamate receptor family protein (GLR2.7) [KO:K05387]	2e-118	AF0962	COG0683	2e-09	GLR27_ARATH	Glycoprotein;Iontransport;Ionicchannel;Membrane;Multigenefamily;Receptor;Signal;Transmembrane;Transport,Glutamate receptor 2.7 precursor (Ligand-gated ion channel 2.7).	6e-120	GO_ID:25919	TAIR|gene:2066106 SPTR:Q8LGN0 symbol:AT2G29120.1 [GO:0006874 "calcium ion homeostasis" evidence=NAS] [GO:0009416 "response to light stimulus" evidence=NAS] InterPro:IPR001828 InterPro:IPR001320 InterPro:IPR001311 Pfam:PF01094 Pfam:PF00060 SMART:SM00079 EMBL:AC005315 EMBL:AY072069 EMBL:AY080587 PIR:T02742 SPTR:Q8LGN0	2e-120
chr4.TM1415.22	99.1.4.1612	GO_ID:17115							RPT3_ARATH	Membrane;Phosphorylation;Transducer,Root phototropism protein 3 (Non-phototropic hypocotyl protein 3).	2e-136	GO_ID:17115	TAIR|gene:2145386 SPTR:Q9LFU0 symbol:AT5G10250.1 [GO:0008372 "cellular component unknown" evidence=ND] [GO:0004871 "signal transducer activity" evidence=ISS] [GO:0009416 "response to light stimulus" evidence=ISS] InterPro:IPR000210 InterPro:IPR004249 Pfam:PF03000 SMART:SM00225 PROSITE:PS50097 EMBL:AL360334 PIR:T50813 SPTR:Q9LFU0	0
chr4.TM1415.22	99.1.3.2.152	RPT3_ARATH							RPT3_ARATH	Membrane;Phosphorylation;Transducer,Root phototropism protein 3 (Non-phototropic hypocotyl protein 3).	2e-136	GO_ID:17115	TAIR|gene:2145386 SPTR:Q9LFU0 symbol:AT5G10250.1 [GO:0008372 "cellular component unknown" evidence=ND] [GO:0004871 "signal transducer activity" evidence=ISS] [GO:0009416 "response to light stimulus" evidence=ISS] InterPro:IPR000210 InterPro:IPR004249 Pfam:PF03000 SMART:SM00225 PROSITE:PS50097 EMBL:AL360334 PIR:T50813 SPTR:Q9LFU0	0
chr5.CM0040.40.1	99.1.3.2.2475	WRK40_ARATH							WRK40_ARATH	DNA-binding;Nuclearprotein;Transcription;Transcriptionregulation,Probable WRKY transcription factor 40 (WRKY DNA-binding protein 40).	5e-23
chr6.CM0139.44	99.1.4.6692	GO_ID:25197							7SB1_SOYBN	Directproteinsequencing;Seedstorageprotein;Signal;Storageprotein,Basic 7S globulin precursor (Bg) (SBg7S) [Contains: Basic 7S globulin high-kDa subunit; Basic 7S globulin low-kDa subunit].	2e-41	GO_ID:25197	TAIR|gene:2014464 SPTR:Q9ZVS5 symbol:AT1G03230.1 [GO:0005554 "molecular function unknown" evidence=ND] [GO:0000004 "biological process unknown" evidence=ND] EMBL:AC005278 EMBL:AF332411 PIR:G86163 SPTR:Q9ZVS5	2e-59
chr6.CM0139.44	99.1.3.2.2244	7SB1_SOYBN							7SB1_SOYBN	Directproteinsequencing;Seedstorageprotein;Signal;Storageprotein,Basic 7S globulin precursor (Bg) (SBg7S) [Contains: Basic 7S globulin high-kDa subunit; Basic 7S globulin low-kDa subunit].	2e-41	GO_ID:25197	TAIR|gene:2014464 SPTR:Q9ZVS5 symbol:AT1G03230.1 [GO:0005554 "molecular function unknown" evidence=ND] [GO:0000004 "biological process unknown" evidence=ND] EMBL:AC005278 EMBL:AF332411 PIR:G86163 SPTR:Q9ZVS5	2e-59
chr6.TM0722.19	1.4.1.1	E3.6.1.13 ADP-ribose pyrophosphatase [EC:3.6.1.13] [COG:COG0494]							NUDT2_ARATH	Hydrolase;Magnesium;Manganese;Metal-binding;NAD,Nudix hydrolase 2 (EC 3.6.1.-) (AtNUDT2) (ADP-ribose pyrophosphatase) (EC 3.6.1.13) (NADH pyrophosphatase) (EC 3.6.1.22).	4e-47	GO_ID:27703	TAIR|gene:2168992 SPTR:Q94B74 symbol:ATNUDT2 [GO:0016787 "hydrolase activity" evidence=ISS] [GO:0047631 "ADP-ribose diphosphatase activity" evidence=IDA] [GO:0051287 "NAD binding" evidence=IDA] Interpro:IPR000086 Pfam:PF00293 PRINTS:PR00502 InterPro:IPR003293 PRINTS:PR01356 GO:GO:0015979 EMBL:AY042806 EMBL:AY064646 SPTR:Q94B74	2e-47
chr6.TM1657.21	99.2	Unclassified without homolog
gi45408796	99.2	Unclassified without homolog
gi45570970	99.2	Unclassified without homolog
