# Supplementary material for: Dissection of Symbiosis and Organ Development by Integrated Transcriptome Analysis of Lotus japonicus Mutant and Wild-Type Plants
Source: PLoS One. 2009 Aug 7;4(8):e6556. doi: 10.1371/journal.pone.0006556 (PMC2717213; doi:10.1371/journal.pone.0006556)
Supplement: Folder S6 — Organs (0.23 MB ZIP) [file pone.0006556.s014.zip › S6.ORGANS copy/6.1.nodule/nodule.kinase.txt]

chr4.CM0244.83	1.9.4.15	E2.7.1.- [EC:2.7.1.-] [COG:COG0515 COG1493]	ath:At5g02290	T1E22.50; protein kinase, putative [EC:2.7.1.37] [KO:K00870]	2e-41	YMR001c	COG0515	1e-17	SRK6_BRAOE	ATP-binding;Glycoprotein;Kinase;Membrane;Nucleotide-binding;Receptor;Self-incompatibility;Serine/threonine-proteinkinase;Signal;Transferase;Transmembrane,Putative serine/threonine-protein kinase receptor precursor (EC 2.7.1.37) (S-receptor kinase) (SRK).	9e-63	GO_ID:18658	TAIR|gene:2026784 SPTR:Q9CAL2 symbol:AT1G70530.1 [GO:0016301 "kinase activity" evidence=ISS] InterPro:IPR000719 InterPro:IPR008271 Pfam:PF00069 Prosite:PS00108 InterPro:IPR002902 Prosite:PS00107 Pfam:PF01657 ProDom:PD000001 PROSITE:PS50011 HSSP:P06239 EMBL:AC010796 PIR:C96729 SPTR:Q9CAL2	1e-69
chr4.CM0244.83	1.7.8.19	WAAY, rfaY lipopolysaccharide core biosynthesis protein RFAY [EC:2.7.-.-] [COG:COG0515]	ath:At5g02290	T1E22.50; protein kinase, putative [EC:2.7.1.37] [KO:K00870]	2e-41	YMR001c	COG0515	1e-17	SRK6_BRAOE	ATP-binding;Glycoprotein;Kinase;Membrane;Nucleotide-binding;Receptor;Self-incompatibility;Serine/threonine-proteinkinase;Signal;Transferase;Transmembrane,Putative serine/threonine-protein kinase receptor precursor (EC 2.7.1.37) (S-receptor kinase) (SRK).	9e-63	GO_ID:18658	TAIR|gene:2026784 SPTR:Q9CAL2 symbol:AT1G70530.1 [GO:0016301 "kinase activity" evidence=ISS] InterPro:IPR000719 InterPro:IPR008271 Pfam:PF00069 Prosite:PS00108 InterPro:IPR002902 Prosite:PS00107 Pfam:PF01657 ProDom:PD000001 PROSITE:PS50011 HSSP:P06239 EMBL:AC010796 PIR:C96729 SPTR:Q9CAL2	1e-69
chr4.CM0244.83	1.1.17.19	E2.7.1.- [EC:2.7.1.-] [COG:COG0515 COG1493]	ath:At5g02290	T1E22.50; protein kinase, putative [EC:2.7.1.37] [KO:K00870]	2e-41	YMR001c	COG0515	1e-17	SRK6_BRAOE	ATP-binding;Glycoprotein;Kinase;Membrane;Nucleotide-binding;Receptor;Self-incompatibility;Serine/threonine-proteinkinase;Signal;Transferase;Transmembrane,Putative serine/threonine-protein kinase receptor precursor (EC 2.7.1.37) (S-receptor kinase) (SRK).	9e-63	GO_ID:18658	TAIR|gene:2026784 SPTR:Q9CAL2 symbol:AT1G70530.1 [GO:0016301 "kinase activity" evidence=ISS] InterPro:IPR000719 InterPro:IPR008271 Pfam:PF00069 Prosite:PS00108 InterPro:IPR002902 Prosite:PS00107 Pfam:PF01657 ProDom:PD000001 PROSITE:PS50011 HSSP:P06239 EMBL:AC010796 PIR:C96729 SPTR:Q9CAL2	1e-69
chr4.CM0244.83	3.3.10.117	BMPR1 bone morphogenetic protein receptor, type I [EC:2.7.1.37]	ath:At5g02290	T1E22.50; protein kinase, putative [EC:2.7.1.37] [KO:K00870]	2e-41	YMR001c	COG0515	1e-17	SRK6_BRAOE	ATP-binding;Glycoprotein;Kinase;Membrane;Nucleotide-binding;Receptor;Self-incompatibility;Serine/threonine-proteinkinase;Signal;Transferase;Transmembrane,Putative serine/threonine-protein kinase receptor precursor (EC 2.7.1.37) (S-receptor kinase) (SRK).	9e-63	GO_ID:18658	TAIR|gene:2026784 SPTR:Q9CAL2 symbol:AT1G70530.1 [GO:0016301 "kinase activity" evidence=ISS] InterPro:IPR000719 InterPro:IPR008271 Pfam:PF00069 Prosite:PS00108 InterPro:IPR002902 Prosite:PS00107 Pfam:PF01657 ProDom:PD000001 PROSITE:PS50011 HSSP:P06239 EMBL:AC010796 PIR:C96729 SPTR:Q9CAL2	1e-69
chr4.CM0244.83	1.11.16.8	E2.7.1.- [EC:2.7.1.-] [COG:COG0515 COG1493]	ath:At5g02290	T1E22.50; protein kinase, putative [EC:2.7.1.37] [KO:K00870]	2e-41	YMR001c	COG0515	1e-17	SRK6_BRAOE	ATP-binding;Glycoprotein;Kinase;Membrane;Nucleotide-binding;Receptor;Self-incompatibility;Serine/threonine-proteinkinase;Signal;Transferase;Transmembrane,Putative serine/threonine-protein kinase receptor precursor (EC 2.7.1.37) (S-receptor kinase) (SRK).	9e-63	GO_ID:18658	TAIR|gene:2026784 SPTR:Q9CAL2 symbol:AT1G70530.1 [GO:0016301 "kinase activity" evidence=ISS] InterPro:IPR000719 InterPro:IPR008271 Pfam:PF00069 Prosite:PS00108 InterPro:IPR002902 Prosite:PS00107 Pfam:PF01657 ProDom:PD000001 PROSITE:PS50011 HSSP:P06239 EMBL:AC010796 PIR:C96729 SPTR:Q9CAL2	1e-69
chr4.CM0244.83	4.2.4	Cell cycle [CLASS:04110] [PATH:hsa04110] [COG:COG0515]	ath:At5g02290	T1E22.50; protein kinase, putative [EC:2.7.1.37] [KO:K00870]	2e-41	YMR001c	COG0515	1e-17	SRK6_BRAOE	ATP-binding;Glycoprotein;Kinase;Membrane;Nucleotide-binding;Receptor;Self-incompatibility;Serine/threonine-proteinkinase;Signal;Transferase;Transmembrane,Putative serine/threonine-protein kinase receptor precursor (EC 2.7.1.37) (S-receptor kinase) (SRK).	9e-63	GO_ID:18658	TAIR|gene:2026784 SPTR:Q9CAL2 symbol:AT1G70530.1 [GO:0016301 "kinase activity" evidence=ISS] InterPro:IPR000719 InterPro:IPR008271 Pfam:PF00069 Prosite:PS00108 InterPro:IPR002902 Prosite:PS00107 Pfam:PF01657 ProDom:PD000001 PROSITE:PS50011 HSSP:P06239 EMBL:AC010796 PIR:C96729 SPTR:Q9CAL2	1e-69
chr4.CM0244.83	3.2.2.1	Protein kinase [EC:2.7.1.37]	ath:At5g02290	T1E22.50; protein kinase, putative [EC:2.7.1.37] [KO:K00870]	2e-41	YMR001c	COG0515	1e-17	SRK6_BRAOE	ATP-binding;Glycoprotein;Kinase;Membrane;Nucleotide-binding;Receptor;Self-incompatibility;Serine/threonine-proteinkinase;Signal;Transferase;Transmembrane,Putative serine/threonine-protein kinase receptor precursor (EC 2.7.1.37) (S-receptor kinase) (SRK).	9e-63	GO_ID:18658	TAIR|gene:2026784 SPTR:Q9CAL2 symbol:AT1G70530.1 [GO:0016301 "kinase activity" evidence=ISS] InterPro:IPR000719 InterPro:IPR008271 Pfam:PF00069 Prosite:PS00108 InterPro:IPR002902 Prosite:PS00107 Pfam:PF01657 ProDom:PD000001 PROSITE:PS50011 HSSP:P06239 EMBL:AC010796 PIR:C96729 SPTR:Q9CAL2	1e-69
