# Supplementary material for: Dissection of Symbiosis and Organ Development by Integrated Transcriptome Analysis of Lotus japonicus Mutant and Wild-Type Plants
Source: PLoS One. 2009 Aug 7;4(8):e6556. doi: 10.1371/journal.pone.0006556 (PMC2717213; doi:10.1371/journal.pone.0006556)
Supplement: Folder S6 — Organs (0.23 MB ZIP) [file pone.0006556.s014.zip › S6.ORGANS copy/6.1.nodule/nodule.transporter.txt]

Ljwgs_131098.1	3.1.1.38	ABC.MR putative ABC transport system ATP-binding protein [COG:COG1132 COG2274] [TC:3.A.1.21 3.A.1.106 3.A.1.110 3.A.1.112 3.A.1.113 3.A.1.117]	rno:140668	Abcc3; ATP-binding cassette, sub-family C (CFTR/MRP), member 3 [KO:K05667]	3e-27	YLL048c	COG1132	2e-25	MRP2_RABIT	ATP-binding;Glycoprotein;Membrane;Nucleotide-binding;Repeat;Transmembrane;Transport,Canalicular multispecific organic anion transporter 1 (ATP-binding cassette sub-family C member 2) (Multidrug resistance-associated protein 2) (Canalicular multidrug resistance protein) (Epithelial basolateral chloride conductance regulator).	1e-28	GO_ID:46078	UNIPROT|Q92887 SPTR:Q92887 symbol:MRP2_HUMAN "Canalicular multispecific organic anion transporter 1" [GO:0008514 "organic anion transporter activity" evidence=TAS] [GO:0042626 "ATPase activity, coupled to transmembrane movement of substances" evidence=TAS] [GO:0006810 "transport" evidence=TAS] [GO:0005887 "integral to plasma membrane" evidence=TAS] InterPro:IPR003593 InterPro:IPR003439 InterPro:I…	1e-27
Ljwgs_131098.1	3.1.1.33	ABCC-BAC ATP-binding casette, subfamily C, bacterial [COG:COG4988 COG4987 COG1132 COG2274] [TC:3.A.1.110 3.A.1.112]	rno:140668	Abcc3; ATP-binding cassette, sub-family C (CFTR/MRP), member 3 [KO:K05667]	3e-27	YLL048c	COG1132	2e-25	MRP2_RABIT	ATP-binding;Glycoprotein;Membrane;Nucleotide-binding;Repeat;Transmembrane;Transport,Canalicular multispecific organic anion transporter 1 (ATP-binding cassette sub-family C member 2) (Multidrug resistance-associated protein 2) (Canalicular multidrug resistance protein) (Epithelial basolateral chloride conductance regulator).	1e-28	GO_ID:46078	UNIPROT|Q92887 SPTR:Q92887 symbol:MRP2_HUMAN "Canalicular multispecific organic anion transporter 1" [GO:0008514 "organic anion transporter activity" evidence=TAS] [GO:0042626 "ATPase activity, coupled to transmembrane movement of substances" evidence=TAS] [GO:0006810 "transport" evidence=TAS] [GO:0005887 "integral to plasma membrane" evidence=TAS] InterPro:IPR003593 InterPro:IPR003439 InterPro:I…	1e-27
Ljwgs_131098.1	3.1.1.32.3	ABCC3 ATP-binding cassette, subfamily C (CFTR/MRP), member 3	rno:140668	Abcc3; ATP-binding cassette, sub-family C (CFTR/MRP), member 3 [KO:K05667]	3e-27	YLL048c	COG1132	2e-25	MRP2_RABIT	ATP-binding;Glycoprotein;Membrane;Nucleotide-binding;Repeat;Transmembrane;Transport,Canalicular multispecific organic anion transporter 1 (ATP-binding cassette sub-family C member 2) (Multidrug resistance-associated protein 2) (Canalicular multidrug resistance protein) (Epithelial basolateral chloride conductance regulator).	1e-28	GO_ID:46078	UNIPROT|Q92887 SPTR:Q92887 symbol:MRP2_HUMAN "Canalicular multispecific organic anion transporter 1" [GO:0008514 "organic anion transporter activity" evidence=TAS] [GO:0042626 "ATPase activity, coupled to transmembrane movement of substances" evidence=TAS] [GO:0006810 "transport" evidence=TAS] [GO:0005887 "integral to plasma membrane" evidence=TAS] InterPro:IPR003593 InterPro:IPR003439 InterPro:I…	1e-27
Ljwgs_131098.1	3.1.1.31.13	ABCB-BAC ATP-binding casette, subfamily B, bacterial [COG:COG1132 COG2274 COG5265] [TC:3.A.1.21 3.A.1.106 3.A.1.109 3.A.1.117]	rno:140668	Abcc3; ATP-binding cassette, sub-family C (CFTR/MRP), member 3 [KO:K05667]	3e-27	YLL048c	COG1132	2e-25	MRP2_RABIT	ATP-binding;Glycoprotein;Membrane;Nucleotide-binding;Repeat;Transmembrane;Transport,Canalicular multispecific organic anion transporter 1 (ATP-binding cassette sub-family C member 2) (Multidrug resistance-associated protein 2) (Canalicular multidrug resistance protein) (Epithelial basolateral chloride conductance regulator).	1e-28	GO_ID:46078	UNIPROT|Q92887 SPTR:Q92887 symbol:MRP2_HUMAN "Canalicular multispecific organic anion transporter 1" [GO:0008514 "organic anion transporter activity" evidence=TAS] [GO:0042626 "ATPase activity, coupled to transmembrane movement of substances" evidence=TAS] [GO:0006810 "transport" evidence=TAS] [GO:0005887 "integral to plasma membrane" evidence=TAS] InterPro:IPR003593 InterPro:IPR003439 InterPro:I…	1e-27
