# Supplementary material for: Dissection of Symbiosis and Organ Development by Integrated Transcriptome Analysis of Lotus japonicus Mutant and Wild-Type Plants
Source: PLoS One. 2009 Aug 7;4(8):e6556. doi: 10.1371/journal.pone.0006556 (PMC2717213; doi:10.1371/journal.pone.0006556)
Supplement: Folder S6 — Organs (0.23 MB ZIP) [file pone.0006556.s014.zip › S6.ORGANS copy/6.1.nodule/nodule_ANU.txt]

Identifier	BIN code	BIN name	BlastX KEGG Identifier	BlastX KEGG Description	BlastX KEGG E-value	BlastX COG Identifier	BlastX COG Description	BlastX COG E-value	BlastX Swiss-Prot Identifier	BlastX Swiss-Prot Description	BlastX Swiss-Prot E-value	BlastX Gene Ontology Identifier	BlastX Gene Ontology Description	BlastX Gene Ontology E-value
CM0345.66	99.1.4.7397	GO_ID:43102							YG1G_YEAST	Completeproteome;Hypotheticalprotein,Hypothetical 27.8 kDa protein in VMA7-RPS25A intergenic region.	1e-50	GO_ID:43102	TAIR|gene:2065933 SPTR:Q9SIQ0 symbol:AT2G31580.1 [GO:0000004 "biological process unknown" evidence=ND] [GO:0005554 "molecular function unknown" evidence=ND] [GO:0008372 "cellular component unknown" evidence=ND] InterPro:IPR007537 Pfam:PF04446 EMBL:AC007071 PIR:E84722 SPTR:Q9SIQ0	2e-157
CM0345.66	99.1.3.2.3402	YG1G_YEAST							YG1G_YEAST	Completeproteome;Hypotheticalprotein,Hypothetical 27.8 kDa protein in VMA7-RPS25A intergenic region.	1e-50	GO_ID:43102	TAIR|gene:2065933 SPTR:Q9SIQ0 symbol:AT2G31580.1 [GO:0000004 "biological process unknown" evidence=ND] [GO:0005554 "molecular function unknown" evidence=ND] [GO:0008372 "cellular component unknown" evidence=ND] InterPro:IPR007537 Pfam:PF04446 EMBL:AC007071 PIR:E84722 SPTR:Q9SIQ0	2e-157
Ljwgs_008899.2	1.9.7.10	E3.4.19.9, GGH gamma-glutamyl hydrolase [EC:3.4.19.9] [GO:0008464]	ath:At1g78680	F9K20.28; gamma-glutamyl hydrolase (GGH1) / gamma-Glu-X carboxypeptidase / conjugase [EC:3.4.19.9] [KO:K01307]	4e-54				GGH_SOYBN	Glycoprotein;Hydrolase;Signal,Gamma-glutamyl hydrolase precursor (EC 3.4.19.9) (Gamma-Glu-X carboxypeptidase) (Conjugase) (GH).	3e-56	GO_ID:22861	TAIR|gene:2037602 SPTR:O65355 symbol:AT1G78680 [GO:0008464 "gamma-glutamyl hydrolase activity" evidence=ISS;IDA] [GO:0046900 "tetrahydrofolylpolyglutamate metabolism" evidence=IDA] [GO:0005773 "vacuole" evidence=IDA] PRINTS:PR00096 InterPro:IPR011702 InterPro:IPR011697 EMBL:AC005679 EMBL:AF067141 EMBL:AY096428 EMBL:AY070047 SPTR:O65355	9e-55
Ljwgs_010097.2	99.2	Unclassified without homolog
Ljwgs_018687.1	2.4.2.9.3.1	TOP3 DNA topoisomerase III	ath:At2g32000	F22D22.25; DNA topoisomerase family protein [EC:5.99.1.2] [KO:K03165]	2e-106	TVN0019_1	COG0550	6e-27	TOP3B_MOUSE	DNA-binding;Isomerase;Topoisomerase,DNA topoisomerase III beta-1 (EC 5.99.1.2).	2e-67	GO_ID:7798	MGI|MGI:1333803 SPTR:Q9Z321 symbol:Top3b "topoisomerase (DNA) III beta" [GO:0007059 "chromosome segregation" evidence=IMP] [GO:0000793 "condensed chromosome" evidence=IDA] InterPro:IPR000380 InterPro:IPR006171 MGI:MGI:1333803 Pfam:PF01751 Pfam:PF01131 PRINTS:PR00417 PROSITE:PS00396 HSSP:P06612 EMBL:AB013603 EMBL:BC031723 SPTR:Q9Z321	6e-68
Ljwgs_020539.2	1.2.10.1	E3.6.3.6 H+-transporting ATPase [EC:3.6.3.6] [COG:COG0474] [GO:0008553] [TC:3.A.3.3]	ath:At1g59820	F23H11.14; haloacid dehalogenase-like hydrolase family protein [EC:3.6.3.1] [KO:K01530]	9e-75	YAL026c	COG0474	1e-29	ALA3_ARATH	ATP-binding;Hydrolase;Magnesium;Membrane;Metal-binding;Multigenefamily;Nucleotide-binding;Phosphorylation;Transmembrane,Putative phospholipid-transporting ATPase 3 (EC 3.6.3.1) (Aminophospholipid flippase 3).	5e-75	GO_ID:20026	TAIR|gene:2025960 SPTR:Q9XIE6 symbol:AT1G59820.1 [GO:0015662 "ATPase activity, coupled to transmembrane movement of ions, phosphorylative mechanism" evidence=ISS] InterPro:IPR001757 InterPro:IPR006539 Prosite:PS00154 PRINTS:PR00119 TIGRFAMs:TIGR01494 TIGRFAMs:TIGR01652 EMBL:AC007258 EMBL:AY091777 SPTR:Q9XIE6	2e-75
Ljwgs_020539.2	1.1.8.53	E3.6.1.- [EC:3.6.1.-] [COG:COG0003 COG0474 COG0494]	ath:At1g59820	F23H11.14; haloacid dehalogenase-like hydrolase family protein [EC:3.6.3.1] [KO:K01530]	9e-75	YAL026c	COG0474	1e-29	ALA3_ARATH	ATP-binding;Hydrolase;Magnesium;Membrane;Metal-binding;Multigenefamily;Nucleotide-binding;Phosphorylation;Transmembrane,Putative phospholipid-transporting ATPase 3 (EC 3.6.3.1) (Aminophospholipid flippase 3).	5e-75	GO_ID:20026	TAIR|gene:2025960 SPTR:Q9XIE6 symbol:AT1G59820.1 [GO:0015662 "ATPase activity, coupled to transmembrane movement of ions, phosphorylative mechanism" evidence=ISS] InterPro:IPR001757 InterPro:IPR006539 Prosite:PS00154 PRINTS:PR00119 TIGRFAMs:TIGR01494 TIGRFAMs:TIGR01652 EMBL:AC007258 EMBL:AY091777 SPTR:Q9XIE6	2e-75
Ljwgs_020539.2	1.2.10.6	E3.6.3.2, mgtA, mgtB Mg2+-importing ATPase [EC:3.6.3.2] [COG:COG0474] [GO:0015444] [TC:3.A.3.4]	ath:At1g59820	F23H11.14; haloacid dehalogenase-like hydrolase family protein [EC:3.6.3.1] [KO:K01530]	9e-75	YAL026c	COG0474	1e-29	ALA3_ARATH	ATP-binding;Hydrolase;Magnesium;Membrane;Metal-binding;Multigenefamily;Nucleotide-binding;Phosphorylation;Transmembrane,Putative phospholipid-transporting ATPase 3 (EC 3.6.3.1) (Aminophospholipid flippase 3).	5e-75	GO_ID:20026	TAIR|gene:2025960 SPTR:Q9XIE6 symbol:AT1G59820.1 [GO:0015662 "ATPase activity, coupled to transmembrane movement of ions, phosphorylative mechanism" evidence=ISS] InterPro:IPR001757 InterPro:IPR006539 Prosite:PS00154 PRINTS:PR00119 TIGRFAMs:TIGR01494 TIGRFAMs:TIGR01652 EMBL:AC007258 EMBL:AY091777 SPTR:Q9XIE6	2e-75
Ljwgs_020539.2	1.2.10.3	E3.6.3.8 Ca2+-transporting ATPase [EC:3.6.3.8] [COG:COG0474] [GO:0005388] [TC:3.A.3.2]	ath:At1g59820	F23H11.14; haloacid dehalogenase-like hydrolase family protein [EC:3.6.3.1] [KO:K01530]	9e-75	YAL026c	COG0474	1e-29	ALA3_ARATH	ATP-binding;Hydrolase;Magnesium;Membrane;Metal-binding;Multigenefamily;Nucleotide-binding;Phosphorylation;Transmembrane,Putative phospholipid-transporting ATPase 3 (EC 3.6.3.1) (Aminophospholipid flippase 3).	5e-75	GO_ID:20026	TAIR|gene:2025960 SPTR:Q9XIE6 symbol:AT1G59820.1 [GO:0015662 "ATPase activity, coupled to transmembrane movement of ions, phosphorylative mechanism" evidence=ISS] InterPro:IPR001757 InterPro:IPR006539 Prosite:PS00154 PRINTS:PR00119 TIGRFAMs:TIGR01494 TIGRFAMs:TIGR01652 EMBL:AC007258 EMBL:AY091777 SPTR:Q9XIE6	2e-75
Ljwgs_020539.2	1.9.7.3	E3.6.1.- [EC:3.6.1.-] [COG:COG0003 COG0474 COG0494]	ath:At1g59820	F23H11.14; haloacid dehalogenase-like hydrolase family protein [EC:3.6.3.1] [KO:K01530]	9e-75	YAL026c	COG0474	1e-29	ALA3_ARATH	ATP-binding;Hydrolase;Magnesium;Membrane;Metal-binding;Multigenefamily;Nucleotide-binding;Phosphorylation;Transmembrane,Putative phospholipid-transporting ATPase 3 (EC 3.6.3.1) (Aminophospholipid flippase 3).	5e-75	GO_ID:20026	TAIR|gene:2025960 SPTR:Q9XIE6 symbol:AT1G59820.1 [GO:0015662 "ATPase activity, coupled to transmembrane movement of ions, phosphorylative mechanism" evidence=ISS] InterPro:IPR001757 InterPro:IPR006539 Prosite:PS00154 PRINTS:PR00119 TIGRFAMs:TIGR01494 TIGRFAMs:TIGR01652 EMBL:AC007258 EMBL:AY091777 SPTR:Q9XIE6	2e-75
Ljwgs_020539.2	1.2.1.11	E3.6.3.6 H+-transporting ATPase [EC:3.6.3.6] [COG:COG0474] [GO:0008553] [TC:3.A.3.3]	ath:At1g59820	F23H11.14; haloacid dehalogenase-like hydrolase family protein [EC:3.6.3.1] [KO:K01530]	9e-75	YAL026c	COG0474	1e-29	ALA3_ARATH	ATP-binding;Hydrolase;Magnesium;Membrane;Metal-binding;Multigenefamily;Nucleotide-binding;Phosphorylation;Transmembrane,Putative phospholipid-transporting ATPase 3 (EC 3.6.3.1) (Aminophospholipid flippase 3).	5e-75	GO_ID:20026	TAIR|gene:2025960 SPTR:Q9XIE6 symbol:AT1G59820.1 [GO:0015662 "ATPase activity, coupled to transmembrane movement of ions, phosphorylative mechanism" evidence=ISS] InterPro:IPR001757 InterPro:IPR006539 Prosite:PS00154 PRINTS:PR00119 TIGRFAMs:TIGR01494 TIGRFAMs:TIGR01652 EMBL:AC007258 EMBL:AY091777 SPTR:Q9XIE6	2e-75
Ljwgs_022205.1	1.2.10.1	E3.6.3.6 H+-transporting ATPase [EC:3.6.3.6] [COG:COG0474] [GO:0008553] [TC:3.A.3.3]	ath:At1g59820	F23H11.14; haloacid dehalogenase-like hydrolase family protein [EC:3.6.3.1] [KO:K01530]	2e-55	YAL026c	COG0474	2e-30	ALA3_ARATH	ATP-binding;Hydrolase;Magnesium;Membrane;Metal-binding;Multigenefamily;Nucleotide-binding;Phosphorylation;Transmembrane,Putative phospholipid-transporting ATPase 3 (EC 3.6.3.1) (Aminophospholipid flippase 3).	9e-56	GO_ID:20026	TAIR|gene:2025960 SPTR:Q9XIE6 symbol:AT1G59820.1 [GO:0015662 "ATPase activity, coupled to transmembrane movement of ions, phosphorylative mechanism" evidence=ISS] InterPro:IPR001757 InterPro:IPR006539 Prosite:PS00154 PRINTS:PR00119 TIGRFAMs:TIGR01494 TIGRFAMs:TIGR01652 EMBL:AC007258 EMBL:AY091777 SPTR:Q9XIE6	3e-56
Ljwgs_022205.1	1.1.8.53	E3.6.1.- [EC:3.6.1.-] [COG:COG0003 COG0474 COG0494]	ath:At1g59820	F23H11.14; haloacid dehalogenase-like hydrolase family protein [EC:3.6.3.1] [KO:K01530]	2e-55	YAL026c	COG0474	2e-30	ALA3_ARATH	ATP-binding;Hydrolase;Magnesium;Membrane;Metal-binding;Multigenefamily;Nucleotide-binding;Phosphorylation;Transmembrane,Putative phospholipid-transporting ATPase 3 (EC 3.6.3.1) (Aminophospholipid flippase 3).	9e-56	GO_ID:20026	TAIR|gene:2025960 SPTR:Q9XIE6 symbol:AT1G59820.1 [GO:0015662 "ATPase activity, coupled to transmembrane movement of ions, phosphorylative mechanism" evidence=ISS] InterPro:IPR001757 InterPro:IPR006539 Prosite:PS00154 PRINTS:PR00119 TIGRFAMs:TIGR01494 TIGRFAMs:TIGR01652 EMBL:AC007258 EMBL:AY091777 SPTR:Q9XIE6	3e-56
Ljwgs_022205.1	1.2.10.6	E3.6.3.2, mgtA, mgtB Mg2+-importing ATPase [EC:3.6.3.2] [COG:COG0474] [GO:0015444] [TC:3.A.3.4]	ath:At1g59820	F23H11.14; haloacid dehalogenase-like hydrolase family protein [EC:3.6.3.1] [KO:K01530]	2e-55	YAL026c	COG0474	2e-30	ALA3_ARATH	ATP-binding;Hydrolase;Magnesium;Membrane;Metal-binding;Multigenefamily;Nucleotide-binding;Phosphorylation;Transmembrane,Putative phospholipid-transporting ATPase 3 (EC 3.6.3.1) (Aminophospholipid flippase 3).	9e-56	GO_ID:20026	TAIR|gene:2025960 SPTR:Q9XIE6 symbol:AT1G59820.1 [GO:0015662 "ATPase activity, coupled to transmembrane movement of ions, phosphorylative mechanism" evidence=ISS] InterPro:IPR001757 InterPro:IPR006539 Prosite:PS00154 PRINTS:PR00119 TIGRFAMs:TIGR01494 TIGRFAMs:TIGR01652 EMBL:AC007258 EMBL:AY091777 SPTR:Q9XIE6	3e-56
Ljwgs_022205.1	1.2.10.3	E3.6.3.8 Ca2+-transporting ATPase [EC:3.6.3.8] [COG:COG0474] [GO:0005388] [TC:3.A.3.2]	ath:At1g59820	F23H11.14; haloacid dehalogenase-like hydrolase family protein [EC:3.6.3.1] [KO:K01530]	2e-55	YAL026c	COG0474	2e-30	ALA3_ARATH	ATP-binding;Hydrolase;Magnesium;Membrane;Metal-binding;Multigenefamily;Nucleotide-binding;Phosphorylation;Transmembrane,Putative phospholipid-transporting ATPase 3 (EC 3.6.3.1) (Aminophospholipid flippase 3).	9e-56	GO_ID:20026	TAIR|gene:2025960 SPTR:Q9XIE6 symbol:AT1G59820.1 [GO:0015662 "ATPase activity, coupled to transmembrane movement of ions, phosphorylative mechanism" evidence=ISS] InterPro:IPR001757 InterPro:IPR006539 Prosite:PS00154 PRINTS:PR00119 TIGRFAMs:TIGR01494 TIGRFAMs:TIGR01652 EMBL:AC007258 EMBL:AY091777 SPTR:Q9XIE6	3e-56
Ljwgs_022205.1	1.9.7.3	E3.6.1.- [EC:3.6.1.-] [COG:COG0003 COG0474 COG0494]	ath:At1g59820	F23H11.14; haloacid dehalogenase-like hydrolase family protein [EC:3.6.3.1] [KO:K01530]	2e-55	YAL026c	COG0474	2e-30	ALA3_ARATH	ATP-binding;Hydrolase;Magnesium;Membrane;Metal-binding;Multigenefamily;Nucleotide-binding;Phosphorylation;Transmembrane,Putative phospholipid-transporting ATPase 3 (EC 3.6.3.1) (Aminophospholipid flippase 3).	9e-56	GO_ID:20026	TAIR|gene:2025960 SPTR:Q9XIE6 symbol:AT1G59820.1 [GO:0015662 "ATPase activity, coupled to transmembrane movement of ions, phosphorylative mechanism" evidence=ISS] InterPro:IPR001757 InterPro:IPR006539 Prosite:PS00154 PRINTS:PR00119 TIGRFAMs:TIGR01494 TIGRFAMs:TIGR01652 EMBL:AC007258 EMBL:AY091777 SPTR:Q9XIE6	3e-56
Ljwgs_022205.1	1.2.1.11	E3.6.3.6 H+-transporting ATPase [EC:3.6.3.6] [COG:COG0474] [GO:0008553] [TC:3.A.3.3]	ath:At1g59820	F23H11.14; haloacid dehalogenase-like hydrolase family protein [EC:3.6.3.1] [KO:K01530]	2e-55	YAL026c	COG0474	2e-30	ALA3_ARATH	ATP-binding;Hydrolase;Magnesium;Membrane;Metal-binding;Multigenefamily;Nucleotide-binding;Phosphorylation;Transmembrane,Putative phospholipid-transporting ATPase 3 (EC 3.6.3.1) (Aminophospholipid flippase 3).	9e-56	GO_ID:20026	TAIR|gene:2025960 SPTR:Q9XIE6 symbol:AT1G59820.1 [GO:0015662 "ATPase activity, coupled to transmembrane movement of ions, phosphorylative mechanism" evidence=ISS] InterPro:IPR001757 InterPro:IPR006539 Prosite:PS00154 PRINTS:PR00119 TIGRFAMs:TIGR01494 TIGRFAMs:TIGR01652 EMBL:AC007258 EMBL:AY091777 SPTR:Q9XIE6	3e-56
Ljwgs_028899.1	99.1.3.2.132	TINY_ARATH							TINY_ARATH	Activator;DNA-binding;Nuclearprotein;Transcription;Transcriptionregulation,Transcriptional factor TINY.	2e-19	GO_ID:12745	TAIR|gene:2195984 SPTR:O80654 symbol:AT1G77200.1 [GO:0003700 "transcription factor activity" evidence=ISS] [GO:0003677 "DNA binding" evidence=ISS] [GO:0005634 "nucleus" evidence=IC] [GO:0006355 "regulation of transcription, DNA-dependent" evidence=ISS] InterPro:IPR001471 Pfam:PF00847 GO:GO:0005634 HSSP:O80337 PRINTS:PR00367 ProDom:PD001423 SMART:SM00380 EMBL:AC004260 EMBL:AY560875 PIR:T00449 SPTR…	2e-20
Ljwgs_028899.1	99.1.4.3584	GO_ID:12745							TINY_ARATH	Activator;DNA-binding;Nuclearprotein;Transcription;Transcriptionregulation,Transcriptional factor TINY.	2e-19	GO_ID:12745	TAIR|gene:2195984 SPTR:O80654 symbol:AT1G77200.1 [GO:0003700 "transcription factor activity" evidence=ISS] [GO:0003677 "DNA binding" evidence=ISS] [GO:0005634 "nucleus" evidence=IC] [GO:0006355 "regulation of transcription, DNA-dependent" evidence=ISS] InterPro:IPR001471 Pfam:PF00847 GO:GO:0005634 HSSP:O80337 PRINTS:PR00367 ProDom:PD001423 SMART:SM00380 EMBL:AC004260 EMBL:AY560875 PIR:T00449 SPTR…	2e-20
Ljwgs_039187.1	99.2	Unclassified without homolog
Ljwgs_048462.2	99.2	Unclassified without homolog
Ljwgs_052179.1.1	99.1.1.26	KO:K07973	dme:CG15844-PA	CG15844; CG15844 gene product from transcript CG15844-RA [KO:K07973]	8e-10				KI21B_HUMAN	Alternativesplicing;ATP-binding;Coiledcoil;Microtubule;Motorprotein;Nucleotide-binding;Repeat;WDrepeat,Kinesin family member 21B.	2e-23	GO_ID:45905	TAIR|gene:2074854 SPTR:Q94LW7 symbol:AT3G50240.1 [GO:0003777 "microtubule motor activity" evidence=ISS] Pfam:PF00225 InterPro:IPR001752 Prosite:PS00411 PRINTS:PR00380 SMART:SM00129 PROSITE:PS50067 HSSP:P17119 EMBL:AB061676 SPTR:Q94LW7	1e-40
Ljwgs_052179.1.1	99.1.3.2.4010	KI21B_HUMAN	dme:CG15844-PA	CG15844; CG15844 gene product from transcript CG15844-RA [KO:K07973]	8e-10				KI21B_HUMAN	Alternativesplicing;ATP-binding;Coiledcoil;Microtubule;Motorprotein;Nucleotide-binding;Repeat;WDrepeat,Kinesin family member 21B.	2e-23	GO_ID:45905	TAIR|gene:2074854 SPTR:Q94LW7 symbol:AT3G50240.1 [GO:0003777 "microtubule motor activity" evidence=ISS] Pfam:PF00225 InterPro:IPR001752 Prosite:PS00411 PRINTS:PR00380 SMART:SM00129 PROSITE:PS50067 HSSP:P17119 EMBL:AB061676 SPTR:Q94LW7	1e-40
Ljwgs_052179.1.1	99.1.4.8494	GO_ID:45905	dme:CG15844-PA	CG15844; CG15844 gene product from transcript CG15844-RA [KO:K07973]	8e-10				KI21B_HUMAN	Alternativesplicing;ATP-binding;Coiledcoil;Microtubule;Motorprotein;Nucleotide-binding;Repeat;WDrepeat,Kinesin family member 21B.	2e-23	GO_ID:45905	TAIR|gene:2074854 SPTR:Q94LW7 symbol:AT3G50240.1 [GO:0003777 "microtubule motor activity" evidence=ISS] Pfam:PF00225 InterPro:IPR001752 Prosite:PS00411 PRINTS:PR00380 SMART:SM00129 PROSITE:PS50067 HSSP:P17119 EMBL:AB061676 SPTR:Q94LW7	1e-40
Ljwgs_054188.1.1	99.1.4.8287	GO_ID:46889										GO_ID:46889	TAIR|gene:2146096 SPTR:Q9LFR7 symbol:AT5G16080.1 [GO:0000004 "biological process unknown" evidence=ND] [GO:0008372 "cellular component unknown" evidence=ND] InterPro:IPR000379 EMBL:AL391145 EMBL:AF370327 EMBL:AY113907 PIR:T51391 SPTR:Q9LFR7	3e-10
Ljwgs_056381.1	99.2	Unclassified without homolog
Ljwgs_069876.1	99.1.4.1948	GO_ID:19527										GO_ID:19527	TAIR|gene:2130508 SPTR:O23414 symbol:AT4G15630.1 [GO:0005554 "molecular function unknown" evidence=ND] [GO:0000004 "biological process unknown" evidence=ND] [GO:0008372 "cellular component unknown" evidence=ND] Pfam:PF04535 InterPro:IPR006702 InterPro:IPR006459 TIGRFAMs:TIGR01569 EMBL:Z97339 EMBL:AL161542 PIR:C71421 SPTR:O23414	5e-17
Ljwgs_071827.1	1.5.12.10	E1.10.3.1 polyphenol oxidase [EC:1.10.3.1] [GO:0004097]							PPO_VITVI	Chloroplast;Copper;Metal-binding;Oxidoreductase;Plastid;Transitpeptide,Polyphenol oxidase, chloroplast precursor (EC 1.10.3.1) (PPO) (Catechol oxidase).	8e-14
Ljwgs_083297.1	99.2	Unclassified without homolog
Ljwgs_097163.1	3.1.4.10.1	TC.HSP70 heat shock protein 70, Hsp70 family	ath:At3g12580	T2E22.11; heat shock protein 70, putative / HSP70, putative [KO:K03283]	2e-123	YLL024c	COG0443	2e-106	HSP7C_PETHY	ATP-binding;Heatshock;Nucleotide-binding,Heat shock cognate 70 kDa protein.	2e-123	GO_ID:29334	TAIR|gene:2101221 SPTR:Q9LHA8 symbol:HSP70 [GO:0005829 "cytosol" evidence=TAS] [GO:0006457 "protein folding" evidence=TAS] [GO:0009408 "response to heat" evidence=IEP] [GO:0009615 "response to virus" evidence=IEP] Pfam:PF00012 Prosite:PS00297 Prosite:PS00329 Prosite:PS01036 InterPro:IPR001023 HSSP:P19120 PRINTS:PR00301 ProDom:PD000089 EMBL:AC069474 EMBL:AP002055 EMBL:AY054183 EMBL:AY059885 EMBL:A…	4e-124
Ljwgs_097163.1	2.3.1.3.1	TC.HSP70 heat shock protein 70, Hsp70 family	ath:At3g12580	T2E22.11; heat shock protein 70, putative / HSP70, putative [KO:K03283]	2e-123	YLL024c	COG0443	2e-106	HSP7C_PETHY	ATP-binding;Heatshock;Nucleotide-binding,Heat shock cognate 70 kDa protein.	2e-123	GO_ID:29334	TAIR|gene:2101221 SPTR:Q9LHA8 symbol:HSP70 [GO:0005829 "cytosol" evidence=TAS] [GO:0006457 "protein folding" evidence=TAS] [GO:0009408 "response to heat" evidence=IEP] [GO:0009615 "response to virus" evidence=IEP] Pfam:PF00012 Prosite:PS00297 Prosite:PS00329 Prosite:PS01036 InterPro:IPR001023 HSSP:P19120 PRINTS:PR00301 ProDom:PD000089 EMBL:AC069474 EMBL:AP002055 EMBL:AY054183 EMBL:AY059885 EMBL:A…	4e-124
Ljwgs_097163.1	3.2.2.121	TC.HSP70 heat shock protein 70, Hsp70 family [COG:COG0443] [TC:1.A.33]	ath:At3g12580	T2E22.11; heat shock protein 70, putative / HSP70, putative [KO:K03283]	2e-123	YLL024c	COG0443	2e-106	HSP7C_PETHY	ATP-binding;Heatshock;Nucleotide-binding,Heat shock cognate 70 kDa protein.	2e-123	GO_ID:29334	TAIR|gene:2101221 SPTR:Q9LHA8 symbol:HSP70 [GO:0005829 "cytosol" evidence=TAS] [GO:0006457 "protein folding" evidence=TAS] [GO:0009408 "response to heat" evidence=IEP] [GO:0009615 "response to virus" evidence=IEP] Pfam:PF00012 Prosite:PS00297 Prosite:PS00329 Prosite:PS01036 InterPro:IPR001023 HSSP:P19120 PRINTS:PR00301 ProDom:PD000089 EMBL:AC069474 EMBL:AP002055 EMBL:AY054183 EMBL:AY059885 EMBL:A…	4e-124
Ljwgs_103871.1	99.2	Unclassified without homolog
Ljwgs_129728.2	2.4.3.152	K07497 putative transposase [COG:COG2801]	spo:SPAC9.04	retrotransposable element tf2 155 kd protein [KO:K07497]	1e-34				POL2_DROME	Aspartylprotease;Endonuclease;Hydrolase;Nuclease;Nucleotidyltransferase;Polyprotein;Protease;RNA-directedDNApolymerase;Transferase;Transposableelement,Retrovirus-related Pol polyprotein from transposon 297 [Contains: Protease (EC 3.4.23.-); Reverse transcriptase (EC 2.7.7.49); Endonuclease].	4e-44	GO_ID:39222	TAIR|gene:3700592 SPTR:Q9LHM4 symbol:AT3G11970.1 [GO:0003964 "RNA-directed DNA polymerase activity" evidence=ISS] InterPro:IPR000953 Pfam:PF00385 InterPro:IPR001584 InterPro:IPR000477 InterPro:IPR001969 InterPro:IPR005162 Pfam:PF00665 Pfam:PF00078 GO:GO:0005634 GO:GO:0000785 SMART:SM00298 PROSITE:PS50013 PROSITE:PS00141 Pfam:PF03732 EMBL:AP002040 EMBL:AC069473 SPTR:Q9LHM4	1e-80
Ljwgs_129728.2	2.4.3.9	E2.7.7.49 RNA-directed DNA polymerase [EC:2.7.7.49] [COG:COG3344] [GO:0003721 0003964]	spo:SPAC9.04	retrotransposable element tf2 155 kd protein [KO:K07497]	1e-34				POL2_DROME	Aspartylprotease;Endonuclease;Hydrolase;Nuclease;Nucleotidyltransferase;Polyprotein;Protease;RNA-directedDNApolymerase;Transferase;Transposableelement,Retrovirus-related Pol polyprotein from transposon 297 [Contains: Protease (EC 3.4.23.-); Reverse transcriptase (EC 2.7.7.49); Endonuclease].	4e-44	GO_ID:39222	TAIR|gene:3700592 SPTR:Q9LHM4 symbol:AT3G11970.1 [GO:0003964 "RNA-directed DNA polymerase activity" evidence=ISS] InterPro:IPR000953 Pfam:PF00385 InterPro:IPR001584 InterPro:IPR000477 InterPro:IPR001969 InterPro:IPR005162 Pfam:PF00665 Pfam:PF00078 GO:GO:0005634 GO:GO:0000785 SMART:SM00298 PROSITE:PS50013 PROSITE:PS00141 Pfam:PF03732 EMBL:AP002040 EMBL:AC069473 SPTR:Q9LHM4	1e-80
Ljwgs_131098.1	3.1.1.38	ABC.MR putative ABC transport system ATP-binding protein [COG:COG1132 COG2274] [TC:3.A.1.21 3.A.1.106 3.A.1.110 3.A.1.112 3.A.1.113 3.A.1.117]	rno:140668	Abcc3; ATP-binding cassette, sub-family C (CFTR/MRP), member 3 [KO:K05667]	3e-27	YLL048c	COG1132	2e-25	MRP2_RABIT	ATP-binding;Glycoprotein;Membrane;Nucleotide-binding;Repeat;Transmembrane;Transport,Canalicular multispecific organic anion transporter 1 (ATP-binding cassette sub-family C member 2) (Multidrug resistance-associated protein 2) (Canalicular multidrug resistance protein) (Epithelial basolateral chloride conductance regulator).	1e-28	GO_ID:46078	UNIPROT|Q92887 SPTR:Q92887 symbol:MRP2_HUMAN "Canalicular multispecific organic anion transporter 1" [GO:0008514 "organic anion transporter activity" evidence=TAS] [GO:0042626 "ATPase activity, coupled to transmembrane movement of substances" evidence=TAS] [GO:0006810 "transport" evidence=TAS] [GO:0005887 "integral to plasma membrane" evidence=TAS] InterPro:IPR003593 InterPro:IPR003439 InterPro:I…	1e-27
Ljwgs_131098.1	3.1.1.33	ABCC-BAC ATP-binding casette, subfamily C, bacterial [COG:COG4988 COG4987 COG1132 COG2274] [TC:3.A.1.110 3.A.1.112]	rno:140668	Abcc3; ATP-binding cassette, sub-family C (CFTR/MRP), member 3 [KO:K05667]	3e-27	YLL048c	COG1132	2e-25	MRP2_RABIT	ATP-binding;Glycoprotein;Membrane;Nucleotide-binding;Repeat;Transmembrane;Transport,Canalicular multispecific organic anion transporter 1 (ATP-binding cassette sub-family C member 2) (Multidrug resistance-associated protein 2) (Canalicular multidrug resistance protein) (Epithelial basolateral chloride conductance regulator).	1e-28	GO_ID:46078	UNIPROT|Q92887 SPTR:Q92887 symbol:MRP2_HUMAN "Canalicular multispecific organic anion transporter 1" [GO:0008514 "organic anion transporter activity" evidence=TAS] [GO:0042626 "ATPase activity, coupled to transmembrane movement of substances" evidence=TAS] [GO:0006810 "transport" evidence=TAS] [GO:0005887 "integral to plasma membrane" evidence=TAS] InterPro:IPR003593 InterPro:IPR003439 InterPro:I…	1e-27
Ljwgs_131098.1	3.1.1.32.3	ABCC3 ATP-binding cassette, subfamily C (CFTR/MRP), member 3	rno:140668	Abcc3; ATP-binding cassette, sub-family C (CFTR/MRP), member 3 [KO:K05667]	3e-27	YLL048c	COG1132	2e-25	MRP2_RABIT	ATP-binding;Glycoprotein;Membrane;Nucleotide-binding;Repeat;Transmembrane;Transport,Canalicular multispecific organic anion transporter 1 (ATP-binding cassette sub-family C member 2) (Multidrug resistance-associated protein 2) (Canalicular multidrug resistance protein) (Epithelial basolateral chloride conductance regulator).	1e-28	GO_ID:46078	UNIPROT|Q92887 SPTR:Q92887 symbol:MRP2_HUMAN "Canalicular multispecific organic anion transporter 1" [GO:0008514 "organic anion transporter activity" evidence=TAS] [GO:0042626 "ATPase activity, coupled to transmembrane movement of substances" evidence=TAS] [GO:0006810 "transport" evidence=TAS] [GO:0005887 "integral to plasma membrane" evidence=TAS] InterPro:IPR003593 InterPro:IPR003439 InterPro:I…	1e-27
Ljwgs_131098.1	3.1.1.31.13	ABCB-BAC ATP-binding casette, subfamily B, bacterial [COG:COG1132 COG2274 COG5265] [TC:3.A.1.21 3.A.1.106 3.A.1.109 3.A.1.117]	rno:140668	Abcc3; ATP-binding cassette, sub-family C (CFTR/MRP), member 3 [KO:K05667]	3e-27	YLL048c	COG1132	2e-25	MRP2_RABIT	ATP-binding;Glycoprotein;Membrane;Nucleotide-binding;Repeat;Transmembrane;Transport,Canalicular multispecific organic anion transporter 1 (ATP-binding cassette sub-family C member 2) (Multidrug resistance-associated protein 2) (Canalicular multidrug resistance protein) (Epithelial basolateral chloride conductance regulator).	1e-28	GO_ID:46078	UNIPROT|Q92887 SPTR:Q92887 symbol:MRP2_HUMAN "Canalicular multispecific organic anion transporter 1" [GO:0008514 "organic anion transporter activity" evidence=TAS] [GO:0042626 "ATPase activity, coupled to transmembrane movement of substances" evidence=TAS] [GO:0006810 "transport" evidence=TAS] [GO:0005887 "integral to plasma membrane" evidence=TAS] InterPro:IPR003593 InterPro:IPR003439 InterPro:I…	1e-27
Ljwgs_143243.1	99.1.4.3191	GO_ID:23388										GO_ID:23388	TAIR|gene:2035892 SPTR:Q9ASU6 symbol:AT1G42440.1 [GO:0000004 "biological process unknown" evidence=ND] [GO:0005554 "molecular function unknown" evidence=ND] InterPro:IPR007034 Pfam:PF04950 EMBL:AF361826 EMBL:AY133551 EMBL:BT000755 SPTR:Q9ASU6	5e-13
Ljwgs_146070.1	99.1.4.299	GO_ID:48052										GO_ID:48052	TAIR|gene:2154083 SPTR:Q9FJJ3 symbol:SRO5 "SIMILAR TO RCD ONE 5" [GO:0005554 "molecular function unknown" evidence=ND] [GO:0000004 "biological process unknown" evidence=ND] [GO:0008372 "cellular component unknown" evidence=ND] InterPro:IPR001290 Pfam:PF00644 EMBL:AB015469 EMBL:AY052687 EMBL:AF446893 SPTR:Q9FJJ3	4e-15
TM0459.16	2.4.3.152	K07497 putative transposase [COG:COG2801]	sce:YIL082W-A	hypothetical protein [KO:K07497]	4e-54				POL3_DROME	Aspartylprotease;Endonuclease;Hydrolase;Nuclease;Nucleotidyltransferase;Polyprotein;Protease;RNA-directedDNApolymerase;Transferase;Transposableelement,Retrovirus-related Pol polyprotein from transposon 17.6 [Contains: Protease (EC 3.4.23.-); Reverse transcriptase (EC 2.7.7.49); Endonuclease].	1e-51	GO_ID:39222	TAIR|gene:3700592 SPTR:Q9LHM4 symbol:AT3G11970.1 [GO:0003964 "RNA-directed DNA polymerase activity" evidence=ISS] InterPro:IPR000953 Pfam:PF00385 InterPro:IPR001584 InterPro:IPR000477 InterPro:IPR001969 InterPro:IPR005162 Pfam:PF00665 Pfam:PF00078 GO:GO:0005634 GO:GO:0000785 SMART:SM00298 PROSITE:PS50013 PROSITE:PS00141 Pfam:PF03732 EMBL:AP002040 EMBL:AC069473 SPTR:Q9LHM4	4e-105
TM0459.16	2.4.3.9	E2.7.7.49 RNA-directed DNA polymerase [EC:2.7.7.49] [COG:COG3344] [GO:0003721 0003964]	sce:YIL082W-A	hypothetical protein [KO:K07497]	4e-54				POL3_DROME	Aspartylprotease;Endonuclease;Hydrolase;Nuclease;Nucleotidyltransferase;Polyprotein;Protease;RNA-directedDNApolymerase;Transferase;Transposableelement,Retrovirus-related Pol polyprotein from transposon 17.6 [Contains: Protease (EC 3.4.23.-); Reverse transcriptase (EC 2.7.7.49); Endonuclease].	1e-51	GO_ID:39222	TAIR|gene:3700592 SPTR:Q9LHM4 symbol:AT3G11970.1 [GO:0003964 "RNA-directed DNA polymerase activity" evidence=ISS] InterPro:IPR000953 Pfam:PF00385 InterPro:IPR001584 InterPro:IPR000477 InterPro:IPR001969 InterPro:IPR005162 Pfam:PF00665 Pfam:PF00078 GO:GO:0005634 GO:GO:0000785 SMART:SM00298 PROSITE:PS50013 PROSITE:PS00141 Pfam:PF03732 EMBL:AP002040 EMBL:AC069473 SPTR:Q9LHM4	4e-105
TM0533.24.1	4.2.5	Apoptosis [CLASS:04210] [PATH:hsa04210] [GO:0006915]							TMVRN_NICGU	Alternativesplicing;ATP-binding;Hypersensitiveresponse;Leucine-richrepeat;Nucleotide-binding;Plantdefense;Repeat,TMV resistance protein N.	4e-62	GO_ID:33237	TAIR|gene:2118105 SPTR:Q9SZ66 symbol:AT4G12010.1 [GO:0006952 "defense response" evidence=ISS] Pfam:PF00560 InterPro:IPR001611 InterPro:IPR000157 InterPro:IPR002182 InterPro:IPR000767 Pfam:PF01582 GO:GO:0006915 PRINTS:PR00019 GO:GO:0016020 SMART:SM00255 PROSITE:PS50104 PRINTS:PR00364 Pfam:PF00931 InterPro:IPR011713 Pfam:PF07725 EMBL:AL161533 EMBL:AL049638 PIR:T06608 SPTR:Q9SZ66	1e-50
chr1.CM0178.74	1.10.7.1	E2.3.1.74, bcsA chalcone synthase [EC:2.3.1.74] [COG:COG3424] [GO:0016210]	ehi:242.t00002	fatty acid elongase, putative [EC:2.3.1.74] [KO:K00660]	6e-99	Rv1660	COG3424	2e-11	BCSA_BACSU	Acyltransferase;Completeproteome;Transferase,Putative chalcone synthase (EC 2.3.1.74) (Naringenin-chalcone synthase).	3e-10	GO_ID:21331	TAIR|gene:2016396 SPTR:Q9LN49 symbol:AT1G19440.1 [GO:0000038 "very-long-chain fatty acid metabolism" evidence=IDA] [GO:0042335 "cuticle biosynthesis" evidence=IDA] InterPro:IPR001099 GO:GO:0009058 ProDom:PD000453 EMBL:AC025808 PIR:F86327 SPTR:Q9LN49	0
chr1.CM0315.26	99.1.4.2215	GO_ID:46940										GO_ID:46940	TAIR|gene:2030331 SPTR:Q9C7H4 symbol:AT1G72110.1 [GO:0000004 "biological process unknown" evidence=ND] [GO:0008372 "cellular component unknown" evidence=ND] EMBL:AC069273 EMBL:BT003906 EMBL:BT005032 PIR:D96744 InterPro:IPR009721 Pfam:PF06974 SPTR:Q9C7H4	8e-15
chr2.CM0020.37	99.1.4.4495	GO_ID:7205							R13L1_ARATH	ATP-binding;Coiledcoil;Hypotheticalprotein;Leucine-richrepeat;Nucleotide-binding;Plantdefense;Repeat,Putative disease resistance RPP13-like protein 1.	1e-156	GO_ID:7205	TAIR|gene:2091661 SPTR:Q9LRR5 symbol:AT3G14460.1 [GO:0006952 "defense response" evidence=ISS] Pfam:PF00560 InterPro:IPR001611 InterPro:IPR002182 InterPro:IPR000767 PRINTS:PR00019 PRINTS:PR00364 Pfam:PF00931 EMBL:AB028617 SPTR:Q9LRR5	5e-132
chr2.CM0020.37	99.1.3.2.1924	R13L1_ARATH							R13L1_ARATH	ATP-binding;Coiledcoil;Hypotheticalprotein;Leucine-richrepeat;Nucleotide-binding;Plantdefense;Repeat,Putative disease resistance RPP13-like protein 1.	1e-156	GO_ID:7205	TAIR|gene:2091661 SPTR:Q9LRR5 symbol:AT3G14460.1 [GO:0006952 "defense response" evidence=ISS] Pfam:PF00560 InterPro:IPR001611 InterPro:IPR002182 InterPro:IPR000767 PRINTS:PR00019 PRINTS:PR00364 Pfam:PF00931 EMBL:AB028617 SPTR:Q9LRR5	5e-132
chr3.TM0707.24	99.1.4.2936	GO_ID:47048										GO_ID:47048	TAIR|gene:2121059 SPTR:Q9SZL8 symbol:AT4G38180.1 [GO:0005554 "molecular function unknown" evidence=ND] [GO:0008372 "cellular component unknown" evidence=ND] [GO:0009639 "response to red or far red light" evidence=ISS] Pfam:PF03101 INTERPRO:IPR004330 InterPro:IPR007527 Pfam:PF04434 PROSITE:PS50966 InterPro:IPR006564 SMART:SM00575 EMBL:AL035538 EMBL:AL161593 EMBL:AY136457 PIR:T05645 SPTR:Q9SZL8	1e-27
chr4.CM0173.23	4.2.4.16.3	CDC20 cell division cycle 20, cofactor of APC complex [COG:COG2319]	cel:K10B2.1	lin-23; Abnormal cell lineage protein 23 [KO:K03362]	5e-14	YCR057c	COG2319	2e-10	LIN23_CAEEL	Cellcycle;Celldivision;Completeproteome;Developmentalprotein;Repeat;Ublconjugationpathway;WDrepeat,F-box/WD-repeat protein lin-23 (Abnormal cell lineage protein 23).	3e-14	GO_ID:18636	TAIR|gene:2024030 SPTR:Q9FYL1 symbol:AT1G24530.1 [GO:0000004 "biological process unknown" evidence=ND] [GO:0000166 "nucleotide binding" evidence=ISS] [GO:0005834 "heterotrimeric G-protein complex" evidence=ISS] InterPro:IPR001680 Pfam:PF00400 HSSP:P16649 PRINTS:PR00320 ProDom:PD000018 SMART:SM00320 PROSITE:PS50082 PROSITE:PS50294 EMBL:AC000103 EMBL:AY045973 EMBL:AY079324 SPTR:Q9FYL1	1e-75
chr4.CM0173.23	3.2.3.78	MET30 SCF complex F-box protein MET30	cel:K10B2.1	lin-23; Abnormal cell lineage protein 23 [KO:K03362]	5e-14	YCR057c	COG2319	2e-10	LIN23_CAEEL	Cellcycle;Celldivision;Completeproteome;Developmentalprotein;Repeat;Ublconjugationpathway;WDrepeat,F-box/WD-repeat protein lin-23 (Abnormal cell lineage protein 23).	3e-14	GO_ID:18636	TAIR|gene:2024030 SPTR:Q9FYL1 symbol:AT1G24530.1 [GO:0000004 "biological process unknown" evidence=ND] [GO:0000166 "nucleotide binding" evidence=ISS] [GO:0005834 "heterotrimeric G-protein complex" evidence=ISS] InterPro:IPR001680 Pfam:PF00400 HSSP:P16649 PRINTS:PR00320 ProDom:PD000018 SMART:SM00320 PROSITE:PS50082 PROSITE:PS50294 EMBL:AC000103 EMBL:AY045973 EMBL:AY079324 SPTR:Q9FYL1	1e-75
chr4.CM0173.23	4.2.4.46.2	CDC4 SCF complex F-box protein CDC4 [COG:COG2319]	cel:K10B2.1	lin-23; Abnormal cell lineage protein 23 [KO:K03362]	5e-14	YCR057c	COG2319	2e-10	LIN23_CAEEL	Cellcycle;Celldivision;Completeproteome;Developmentalprotein;Repeat;Ublconjugationpathway;WDrepeat,F-box/WD-repeat protein lin-23 (Abnormal cell lineage protein 23).	3e-14	GO_ID:18636	TAIR|gene:2024030 SPTR:Q9FYL1 symbol:AT1G24530.1 [GO:0000004 "biological process unknown" evidence=ND] [GO:0000166 "nucleotide binding" evidence=ISS] [GO:0005834 "heterotrimeric G-protein complex" evidence=ISS] InterPro:IPR001680 Pfam:PF00400 HSSP:P16649 PRINTS:PR00320 ProDom:PD000018 SMART:SM00320 PROSITE:PS50082 PROSITE:PS50294 EMBL:AC000103 EMBL:AY045973 EMBL:AY079324 SPTR:Q9FYL1	1e-75
chr4.CM0173.23	2.3.7.8	CDC20 cell division cycle 20, cofactor of APC complex [COG:COG2319]	cel:K10B2.1	lin-23; Abnormal cell lineage protein 23 [KO:K03362]	5e-14	YCR057c	COG2319	2e-10	LIN23_CAEEL	Cellcycle;Celldivision;Completeproteome;Developmentalprotein;Repeat;Ublconjugationpathway;WDrepeat,F-box/WD-repeat protein lin-23 (Abnormal cell lineage protein 23).	3e-14	GO_ID:18636	TAIR|gene:2024030 SPTR:Q9FYL1 symbol:AT1G24530.1 [GO:0000004 "biological process unknown" evidence=ND] [GO:0000166 "nucleotide binding" evidence=ISS] [GO:0005834 "heterotrimeric G-protein complex" evidence=ISS] InterPro:IPR001680 Pfam:PF00400 HSSP:P16649 PRINTS:PR00320 ProDom:PD000018 SMART:SM00320 PROSITE:PS50082 PROSITE:PS50294 EMBL:AC000103 EMBL:AY045973 EMBL:AY079324 SPTR:Q9FYL1	1e-75
chr4.CM0173.23	2.3.7.12	MET30 SCF complex F-box protein MET30	cel:K10B2.1	lin-23; Abnormal cell lineage protein 23 [KO:K03362]	5e-14	YCR057c	COG2319	2e-10	LIN23_CAEEL	Cellcycle;Celldivision;Completeproteome;Developmentalprotein;Repeat;Ublconjugationpathway;WDrepeat,F-box/WD-repeat protein lin-23 (Abnormal cell lineage protein 23).	3e-14	GO_ID:18636	TAIR|gene:2024030 SPTR:Q9FYL1 symbol:AT1G24530.1 [GO:0000004 "biological process unknown" evidence=ND] [GO:0000166 "nucleotide binding" evidence=ISS] [GO:0005834 "heterotrimeric G-protein complex" evidence=ISS] InterPro:IPR001680 Pfam:PF00400 HSSP:P16649 PRINTS:PR00320 ProDom:PD000018 SMART:SM00320 PROSITE:PS50082 PROSITE:PS50294 EMBL:AC000103 EMBL:AY045973 EMBL:AY079324 SPTR:Q9FYL1	1e-75
chr4.CM0173.23	3.2.5.30	MET30 SCF complex F-box protein MET30	cel:K10B2.1	lin-23; Abnormal cell lineage protein 23 [KO:K03362]	5e-14	YCR057c	COG2319	2e-10	LIN23_CAEEL	Cellcycle;Celldivision;Completeproteome;Developmentalprotein;Repeat;Ublconjugationpathway;WDrepeat,F-box/WD-repeat protein lin-23 (Abnormal cell lineage protein 23).	3e-14	GO_ID:18636	TAIR|gene:2024030 SPTR:Q9FYL1 symbol:AT1G24530.1 [GO:0000004 "biological process unknown" evidence=ND] [GO:0000166 "nucleotide binding" evidence=ISS] [GO:0005834 "heterotrimeric G-protein complex" evidence=ISS] InterPro:IPR001680 Pfam:PF00400 HSSP:P16649 PRINTS:PR00320 ProDom:PD000018 SMART:SM00320 PROSITE:PS50082 PROSITE:PS50294 EMBL:AC000103 EMBL:AY045973 EMBL:AY079324 SPTR:Q9FYL1	1e-75
chr4.CM0173.23	4.2.4.67	MET30 SCF complex F-box protein MET30	cel:K10B2.1	lin-23; Abnormal cell lineage protein 23 [KO:K03362]	5e-14	YCR057c	COG2319	2e-10	LIN23_CAEEL	Cellcycle;Celldivision;Completeproteome;Developmentalprotein;Repeat;Ublconjugationpathway;WDrepeat,F-box/WD-repeat protein lin-23 (Abnormal cell lineage protein 23).	3e-14	GO_ID:18636	TAIR|gene:2024030 SPTR:Q9FYL1 symbol:AT1G24530.1 [GO:0000004 "biological process unknown" evidence=ND] [GO:0000166 "nucleotide binding" evidence=ISS] [GO:0005834 "heterotrimeric G-protein complex" evidence=ISS] InterPro:IPR001680 Pfam:PF00400 HSSP:P16649 PRINTS:PR00320 ProDom:PD000018 SMART:SM00320 PROSITE:PS50082 PROSITE:PS50294 EMBL:AC000103 EMBL:AY045973 EMBL:AY079324 SPTR:Q9FYL1	1e-75
chr4.CM0173.23	2.3.7.11	CDC4 SCF complex F-box protein CDC4 [COG:COG2319]	cel:K10B2.1	lin-23; Abnormal cell lineage protein 23 [KO:K03362]	5e-14	YCR057c	COG2319	2e-10	LIN23_CAEEL	Cellcycle;Celldivision;Completeproteome;Developmentalprotein;Repeat;Ublconjugationpathway;WDrepeat,F-box/WD-repeat protein lin-23 (Abnormal cell lineage protein 23).	3e-14	GO_ID:18636	TAIR|gene:2024030 SPTR:Q9FYL1 symbol:AT1G24530.1 [GO:0000004 "biological process unknown" evidence=ND] [GO:0000166 "nucleotide binding" evidence=ISS] [GO:0005834 "heterotrimeric G-protein complex" evidence=ISS] InterPro:IPR001680 Pfam:PF00400 HSSP:P16649 PRINTS:PR00320 ProDom:PD000018 SMART:SM00320 PROSITE:PS50082 PROSITE:PS50294 EMBL:AC000103 EMBL:AY045973 EMBL:AY079324 SPTR:Q9FYL1	1e-75
chr4.CM0244.83	1.9.4.15	E2.7.1.- [EC:2.7.1.-] [COG:COG0515 COG1493]	ath:At5g02290	T1E22.50; protein kinase, putative [EC:2.7.1.37] [KO:K00870]	2e-41	YMR001c	COG0515	1e-17	SRK6_BRAOE	ATP-binding;Glycoprotein;Kinase;Membrane;Nucleotide-binding;Receptor;Self-incompatibility;Serine/threonine-proteinkinase;Signal;Transferase;Transmembrane,Putative serine/threonine-protein kinase receptor precursor (EC 2.7.1.37) (S-receptor kinase) (SRK).	9e-63	GO_ID:18658	TAIR|gene:2026784 SPTR:Q9CAL2 symbol:AT1G70530.1 [GO:0016301 "kinase activity" evidence=ISS] InterPro:IPR000719 InterPro:IPR008271 Pfam:PF00069 Prosite:PS00108 InterPro:IPR002902 Prosite:PS00107 Pfam:PF01657 ProDom:PD000001 PROSITE:PS50011 HSSP:P06239 EMBL:AC010796 PIR:C96729 SPTR:Q9CAL2	1e-69
chr4.CM0244.83	1.7.8.19	WAAY, rfaY lipopolysaccharide core biosynthesis protein RFAY [EC:2.7.-.-] [COG:COG0515]	ath:At5g02290	T1E22.50; protein kinase, putative [EC:2.7.1.37] [KO:K00870]	2e-41	YMR001c	COG0515	1e-17	SRK6_BRAOE	ATP-binding;Glycoprotein;Kinase;Membrane;Nucleotide-binding;Receptor;Self-incompatibility;Serine/threonine-proteinkinase;Signal;Transferase;Transmembrane,Putative serine/threonine-protein kinase receptor precursor (EC 2.7.1.37) (S-receptor kinase) (SRK).	9e-63	GO_ID:18658	TAIR|gene:2026784 SPTR:Q9CAL2 symbol:AT1G70530.1 [GO:0016301 "kinase activity" evidence=ISS] InterPro:IPR000719 InterPro:IPR008271 Pfam:PF00069 Prosite:PS00108 InterPro:IPR002902 Prosite:PS00107 Pfam:PF01657 ProDom:PD000001 PROSITE:PS50011 HSSP:P06239 EMBL:AC010796 PIR:C96729 SPTR:Q9CAL2	1e-69
chr4.CM0244.83	1.1.17.19	E2.7.1.- [EC:2.7.1.-] [COG:COG0515 COG1493]	ath:At5g02290	T1E22.50; protein kinase, putative [EC:2.7.1.37] [KO:K00870]	2e-41	YMR001c	COG0515	1e-17	SRK6_BRAOE	ATP-binding;Glycoprotein;Kinase;Membrane;Nucleotide-binding;Receptor;Self-incompatibility;Serine/threonine-proteinkinase;Signal;Transferase;Transmembrane,Putative serine/threonine-protein kinase receptor precursor (EC 2.7.1.37) (S-receptor kinase) (SRK).	9e-63	GO_ID:18658	TAIR|gene:2026784 SPTR:Q9CAL2 symbol:AT1G70530.1 [GO:0016301 "kinase activity" evidence=ISS] InterPro:IPR000719 InterPro:IPR008271 Pfam:PF00069 Prosite:PS00108 InterPro:IPR002902 Prosite:PS00107 Pfam:PF01657 ProDom:PD000001 PROSITE:PS50011 HSSP:P06239 EMBL:AC010796 PIR:C96729 SPTR:Q9CAL2	1e-69
chr4.CM0244.83	3.3.10.117	BMPR1 bone morphogenetic protein receptor, type I [EC:2.7.1.37]	ath:At5g02290	T1E22.50; protein kinase, putative [EC:2.7.1.37] [KO:K00870]	2e-41	YMR001c	COG0515	1e-17	SRK6_BRAOE	ATP-binding;Glycoprotein;Kinase;Membrane;Nucleotide-binding;Receptor;Self-incompatibility;Serine/threonine-proteinkinase;Signal;Transferase;Transmembrane,Putative serine/threonine-protein kinase receptor precursor (EC 2.7.1.37) (S-receptor kinase) (SRK).	9e-63	GO_ID:18658	TAIR|gene:2026784 SPTR:Q9CAL2 symbol:AT1G70530.1 [GO:0016301 "kinase activity" evidence=ISS] InterPro:IPR000719 InterPro:IPR008271 Pfam:PF00069 Prosite:PS00108 InterPro:IPR002902 Prosite:PS00107 Pfam:PF01657 ProDom:PD000001 PROSITE:PS50011 HSSP:P06239 EMBL:AC010796 PIR:C96729 SPTR:Q9CAL2	1e-69
chr4.CM0244.83	1.11.16.8	E2.7.1.- [EC:2.7.1.-] [COG:COG0515 COG1493]	ath:At5g02290	T1E22.50; protein kinase, putative [EC:2.7.1.37] [KO:K00870]	2e-41	YMR001c	COG0515	1e-17	SRK6_BRAOE	ATP-binding;Glycoprotein;Kinase;Membrane;Nucleotide-binding;Receptor;Self-incompatibility;Serine/threonine-proteinkinase;Signal;Transferase;Transmembrane,Putative serine/threonine-protein kinase receptor precursor (EC 2.7.1.37) (S-receptor kinase) (SRK).	9e-63	GO_ID:18658	TAIR|gene:2026784 SPTR:Q9CAL2 symbol:AT1G70530.1 [GO:0016301 "kinase activity" evidence=ISS] InterPro:IPR000719 InterPro:IPR008271 Pfam:PF00069 Prosite:PS00108 InterPro:IPR002902 Prosite:PS00107 Pfam:PF01657 ProDom:PD000001 PROSITE:PS50011 HSSP:P06239 EMBL:AC010796 PIR:C96729 SPTR:Q9CAL2	1e-69
chr4.CM0244.83	4.2.4	Cell cycle [CLASS:04110] [PATH:hsa04110] [COG:COG0515]	ath:At5g02290	T1E22.50; protein kinase, putative [EC:2.7.1.37] [KO:K00870]	2e-41	YMR001c	COG0515	1e-17	SRK6_BRAOE	ATP-binding;Glycoprotein;Kinase;Membrane;Nucleotide-binding;Receptor;Self-incompatibility;Serine/threonine-proteinkinase;Signal;Transferase;Transmembrane,Putative serine/threonine-protein kinase receptor precursor (EC 2.7.1.37) (S-receptor kinase) (SRK).	9e-63	GO_ID:18658	TAIR|gene:2026784 SPTR:Q9CAL2 symbol:AT1G70530.1 [GO:0016301 "kinase activity" evidence=ISS] InterPro:IPR000719 InterPro:IPR008271 Pfam:PF00069 Prosite:PS00108 InterPro:IPR002902 Prosite:PS00107 Pfam:PF01657 ProDom:PD000001 PROSITE:PS50011 HSSP:P06239 EMBL:AC010796 PIR:C96729 SPTR:Q9CAL2	1e-69
chr4.CM0244.83	3.2.2.1	Protein kinase [EC:2.7.1.37]	ath:At5g02290	T1E22.50; protein kinase, putative [EC:2.7.1.37] [KO:K00870]	2e-41	YMR001c	COG0515	1e-17	SRK6_BRAOE	ATP-binding;Glycoprotein;Kinase;Membrane;Nucleotide-binding;Receptor;Self-incompatibility;Serine/threonine-proteinkinase;Signal;Transferase;Transmembrane,Putative serine/threonine-protein kinase receptor precursor (EC 2.7.1.37) (S-receptor kinase) (SRK).	9e-63	GO_ID:18658	TAIR|gene:2026784 SPTR:Q9CAL2 symbol:AT1G70530.1 [GO:0016301 "kinase activity" evidence=ISS] InterPro:IPR000719 InterPro:IPR008271 Pfam:PF00069 Prosite:PS00108 InterPro:IPR002902 Prosite:PS00107 Pfam:PF01657 ProDom:PD000001 PROSITE:PS50011 HSSP:P06239 EMBL:AC010796 PIR:C96729 SPTR:Q9CAL2	1e-69
chr6.TM0821.19	99.1.4.6863	GO_ID:28319										GO_ID:28319	TAIR|gene:2018021 SPTR:O04584 symbol:AT1G62190.1 [GO:0005554 "molecular function unknown" evidence=ND] [GO:0000004 "biological process unknown" evidence=ND] EMBL:AC000375 PIR:D96648 SPTR:O04584	4e-70
gi29967965	99.2	Unclassified without homolog
gi29969071	99.2	Unclassified without homolog
gi29969114	99.2	Unclassified without homolog
gi45617468	99.2	Unclassified without homolog
gi45622815	99.2	Unclassified without homolog
gi45627909	99.2	Unclassified without homolog
gi45631627	99.2	Unclassified without homolog
