# Supplementary material for: Dissection of Symbiosis and Organ Development by Integrated Transcriptome Analysis of Lotus japonicus Mutant and Wild-Type Plants
Source: PLoS One. 2009 Aug 7;4(8):e6556. doi: 10.1371/journal.pone.0006556 (PMC2717213; doi:10.1371/journal.pone.0006556)
Supplement: Folder S6 — Organs (0.23 MB ZIP) [file pone.0006556.s014.zip › S6.ORGANS copy/6.1.root/-root.ID list.txt]

Affy_ID
CM0680.20.1
Ljwgs_001709.1
Ljwgs_007118.2
Ljwgs_007374.1
Ljwgs_010689.2
Ljwgs_012158.1
Ljwgs_014279.1
Ljwgs_014882.1
Ljwgs_015897.1
Ljwgs_016061.1
Ljwgs_019293.2
Ljwgs_019357.1
Ljwgs_019370.1
Ljwgs_022494.1
Ljwgs_023024.3
Ljwgs_023736.1
Ljwgs_025197.2
Ljwgs_027120.1
Ljwgs_028770.1
Ljwgs_029184.1
Ljwgs_030699.1
Ljwgs_031704.1
Ljwgs_031971.1
Ljwgs_036170.1
Ljwgs_036669.1
Ljwgs_037727.1
Ljwgs_037981.1
Ljwgs_038139.1
Ljwgs_039372.1
Ljwgs_043588.1
Ljwgs_043699.0.1
Ljwgs_043841.1
Ljwgs_045903.1
Ljwgs_047349.1
Ljwgs_047466.1
Ljwgs_047777.1
Ljwgs_048049.1
Ljwgs_050272.1
Ljwgs_051647.1
Ljwgs_056821.1
Ljwgs_059008.1.1
Ljwgs_059487.1
Ljwgs_071225.0.1
Ljwgs_073249.1
Ljwgs_074697.1
Ljwgs_079584.1
Ljwgs_084207.1
Ljwgs_086301.1
Ljwgs_095844.1
Ljwgs_107149.1
Ljwgs_122134.1
Ljwgs_125440.1
Ljwgs_127679.1
Ljwgs_132972.1
TC12366
TM0451.27
TM0485.26
TM0651.8
TM0674.5
TM0840.2
TM0843.6
TM0858.39
TM0879.14
TM0879.16
TM1237.5.1
TM1571.20
chr1.CM0147.10
chr1.CM0147.48
chr1.CM0315.32
chr1.CM0398.5
chr1.TM0356.19
chr1.TM0507.14
chr1.TM0523.20.2
chr1.TM0688.19
chr2.CM0132.17
chr2.CM0304.98
chr2.CM0545.40
chr2.CM0545.69
chr2.CM0749.36
chr2.TM0660.8.1
chr3.CM0070.51
chr3.CM0116.34
chr3.CM0116.35
chr3.CM0135.12
chr3.CM0216.32
chr3.TM0136.2
chr4.CM0006.91
chr4.CM0026.10
chr4.CM0126.67
chr4.CM0128.52
chr4.CM0131.57
chr4.CM0170.17
chr4.CM0288.77
chr4.CM0337.30
chr4.TM0387.14
chr4.TM0555.16
chr5.CM0148.20
chr5.CM0211.10
chr5.CM0260.24.1
chr5.CM0494.27
chr5.CM0571.17
chr5.CM0773.3
chr5.CM0909.61
chr5.TM1125.10
chr6.CM0041.55
chr6.CM0118.60.1
chr6.CM0314.33
chr6.CM0539.6
chr6.TM0778.6
gi13884220
gi22790368
gi45353222
gi45615942
gi45636775
gi7720883
