# Supplementary material for: Dissection of Symbiosis and Organ Development by Integrated Transcriptome Analysis of Lotus japonicus Mutant and Wild-Type Plants
Source: PLoS One. 2009 Aug 7;4(8):e6556. doi: 10.1371/journal.pone.0006556 (PMC2717213; doi:10.1371/journal.pone.0006556)
Supplement: Folder S6 — Organs (0.23 MB ZIP) [file pone.0006556.s014.zip › S6.ORGANS copy/6.1.root/root.defense.txt]

Ljwgs_012158.1	99.1.3.2.1885	DR100_ARATH	ath:At4g28490	F20O9.180; leucine-rich repeat transmembrane protein kinase, putative [EC:2.7.1.37] [KO:K00870]	1e-29				DR100_ARATH	DNAdamage;DNArepair;Leucine-richrepeat;Repeat;Signal,DNA-damage-repair/toleration protein DRT100 precursor.	2e-90	GO_ID:6778	TAIR|gene:2091870 SPTR:Q9LT39 symbol:AT3G20820.1 [GO:0005515 "protein binding" evidence=ISS;NAS] [GO:0007165 "signal transduction" evidence=IC] [GO:0006952 "defense response" evidence=ISS] Pfam:PF00560 InterPro:IPR001611 InterPro:IPR007090 PRINTS:PR00019 EMBL:AB025629 EMBL:AY063922 EMBL:AY117334 SPTR:Q9LT39	5e-108
Ljwgs_012158.1	99.1.4.1493	GO_ID:6778	ath:At4g28490	F20O9.180; leucine-rich repeat transmembrane protein kinase, putative [EC:2.7.1.37] [KO:K00870]	1e-29				DR100_ARATH	DNAdamage;DNArepair;Leucine-richrepeat;Repeat;Signal,DNA-damage-repair/toleration protein DRT100 precursor.	2e-90	GO_ID:6778	TAIR|gene:2091870 SPTR:Q9LT39 symbol:AT3G20820.1 [GO:0005515 "protein binding" evidence=ISS;NAS] [GO:0007165 "signal transduction" evidence=IC] [GO:0006952 "defense response" evidence=ISS] Pfam:PF00560 InterPro:IPR001611 InterPro:IPR007090 PRINTS:PR00019 EMBL:AB025629 EMBL:AY063922 EMBL:AY117334 SPTR:Q9LT39	5e-108
Ljwgs_012158.1	99.1.1.97	KO:K00870	ath:At4g28490	F20O9.180; leucine-rich repeat transmembrane protein kinase, putative [EC:2.7.1.37] [KO:K00870]	1e-29				DR100_ARATH	DNAdamage;DNArepair;Leucine-richrepeat;Repeat;Signal,DNA-damage-repair/toleration protein DRT100 precursor.	2e-90	GO_ID:6778	TAIR|gene:2091870 SPTR:Q9LT39 symbol:AT3G20820.1 [GO:0005515 "protein binding" evidence=ISS;NAS] [GO:0007165 "signal transduction" evidence=IC] [GO:0006952 "defense response" evidence=ISS] Pfam:PF00560 InterPro:IPR001611 InterPro:IPR007090 PRINTS:PR00019 EMBL:AB025629 EMBL:AY063922 EMBL:AY117334 SPTR:Q9LT39	5e-108
Ljwgs_029184.1	99.1.4.2635	GO_ID:7973				YJL078c_1	COG2340	8e-24	PR1_ARATH	Apoplast;Directproteinsequencing;Pathogenesis-relatedprotein;Plantdefense;Pyrrolidonecarboxylicacid;Signal,Pathogenesis-related protein 1 precursor (PR-1).	5e-44	GO_ID:7973	TAIR|gene:2064293 SPTR:P33154 symbol:AT2G14610.1 [GO:0005554 "molecular function unknown" evidence=ND] [GO:0005576 "extracellular region" evidence=ISS] InterPro:IPR001283 Pfam:PF00188 PRINTS:PR00837 ProDom:PD000542 PROSITE:PS01009 PROSITE:PS01010 HSSP:P04284 EMBL:AC005398 EMBL:M90508 EMBL:AY064023 EMBL:AY117187 PIR:JQ1693 SPTR:P33154	2e-44
Ljwgs_029184.1	99.1.2.138	COG2340				YJL078c_1	COG2340	8e-24	PR1_ARATH	Apoplast;Directproteinsequencing;Pathogenesis-relatedprotein;Plantdefense;Pyrrolidonecarboxylicacid;Signal,Pathogenesis-related protein 1 precursor (PR-1).	5e-44	GO_ID:7973	TAIR|gene:2064293 SPTR:P33154 symbol:AT2G14610.1 [GO:0005554 "molecular function unknown" evidence=ND] [GO:0005576 "extracellular region" evidence=ISS] InterPro:IPR001283 Pfam:PF00188 PRINTS:PR00837 ProDom:PD000542 PROSITE:PS01009 PROSITE:PS01010 HSSP:P04284 EMBL:AC005398 EMBL:M90508 EMBL:AY064023 EMBL:AY117187 PIR:JQ1693 SPTR:P33154	2e-44
Ljwgs_029184.1	99.1.3.2.2582	PR1_ARATH				YJL078c_1	COG2340	8e-24	PR1_ARATH	Apoplast;Directproteinsequencing;Pathogenesis-relatedprotein;Plantdefense;Pyrrolidonecarboxylicacid;Signal,Pathogenesis-related protein 1 precursor (PR-1).	5e-44	GO_ID:7973	TAIR|gene:2064293 SPTR:P33154 symbol:AT2G14610.1 [GO:0005554 "molecular function unknown" evidence=ND] [GO:0005576 "extracellular region" evidence=ISS] InterPro:IPR001283 Pfam:PF00188 PRINTS:PR00837 ProDom:PD000542 PROSITE:PS01009 PROSITE:PS01010 HSSP:P04284 EMBL:AC005398 EMBL:M90508 EMBL:AY064023 EMBL:AY117187 PIR:JQ1693 SPTR:P33154	2e-44
Ljwgs_031704.1	99.1.3.2.17	TMVRN_NICGU							TMVRN_NICGU	Alternativesplicing;ATP-binding;Hypersensitiveresponse;Leucine-richrepeat;Nucleotide-binding;Plantdefense;Repeat,TMV resistance protein N.	2e-36	GO_ID:2461	TAIR|gene:2032712 SPTR:Q9SSN6 symbol:AT1G72900.1 [GO:0006952 "defense response" evidence=ISS] InterPro:IPR000157 InterPro:IPR000767 Pfam:PF01582 GO:GO:0016020 SMART:SM00255 PROSITE:PS50104 PRINTS:PR00364 EMBL:AC008017 EMBL:AY136432 EMBL:BT000215 PIR:B96754 SPTR:Q9SSN6	5e-32
Ljwgs_031704.1	99.1.4.1918	GO_ID:2461							TMVRN_NICGU	Alternativesplicing;ATP-binding;Hypersensitiveresponse;Leucine-richrepeat;Nucleotide-binding;Plantdefense;Repeat,TMV resistance protein N.	2e-36	GO_ID:2461	TAIR|gene:2032712 SPTR:Q9SSN6 symbol:AT1G72900.1 [GO:0006952 "defense response" evidence=ISS] InterPro:IPR000157 InterPro:IPR000767 Pfam:PF01582 GO:GO:0016020 SMART:SM00255 PROSITE:PS50104 PRINTS:PR00364 EMBL:AC008017 EMBL:AY136432 EMBL:BT000215 PIR:B96754 SPTR:Q9SSN6	5e-32
Ljwgs_079584.1	99.1.4.3124	GO_ID:43088							DRL17_ARATH	ATP-binding;Hypotheticalprotein;Leucine-richrepeat;Nucleotide-binding;Plantdefense;Repeat,Putative disease resistance protein At1g61300.	3e-19	GO_ID:43088	TAIR|gene:2008509 SPTR:O22727 symbol:AT1G61190.1 [GO:0008372 "cellular component unknown" evidence=ND] [GO:0006952 "defense response" evidence=ISS] Pfam:PF00560 InterPro:IPR001611 InterPro:IPR002182 InterPro:IPR000767 PRINTS:PR00019 PRINTS:PR00364 Pfam:PF00931 EMBL:AC002294 PIR:G96637 SPTR:O22727	2e-18
Ljwgs_079584.1	99.1.3.2.461	DRL17_ARATH							DRL17_ARATH	ATP-binding;Hypotheticalprotein;Leucine-richrepeat;Nucleotide-binding;Plantdefense;Repeat,Putative disease resistance protein At1g61300.	3e-19	GO_ID:43088	TAIR|gene:2008509 SPTR:O22727 symbol:AT1G61190.1 [GO:0008372 "cellular component unknown" evidence=ND] [GO:0006952 "defense response" evidence=ISS] Pfam:PF00560 InterPro:IPR001611 InterPro:IPR002182 InterPro:IPR000767 PRINTS:PR00019 PRINTS:PR00364 Pfam:PF00931 EMBL:AC002294 PIR:G96637 SPTR:O22727	2e-18
chr1.TM0688.19	4.2.5	Apoptosis [CLASS:04210] [PATH:hsa04210] [GO:0006915]							TMVRN_NICGU	Alternativesplicing;ATP-binding;Hypersensitiveresponse;Leucine-richrepeat;Nucleotide-binding;Plantdefense;Repeat,TMV resistance protein N.	5e-33	GO_ID:33237	TAIR|gene:2118105 SPTR:Q9SZ66 symbol:AT4G12010.1 [GO:0006952 "defense response" evidence=ISS] Pfam:PF00560 InterPro:IPR001611 InterPro:IPR000157 InterPro:IPR002182 InterPro:IPR000767 Pfam:PF01582 GO:GO:0006915 PRINTS:PR00019 GO:GO:0016020 SMART:SM00255 PROSITE:PS50104 PRINTS:PR00364 Pfam:PF00931 InterPro:IPR011713 Pfam:PF07725 EMBL:AL161533 EMBL:AL049638 PIR:T06608 SPTR:Q9SZ66	2e-29
chr3.CM0116.34	99.1.4.2434	GO_ID:54823							DR206_PEA	Pathogenesis-relatedprotein;Plantdefense,Disease resistance response protein 206.	1e-13	GO_ID:54823	TAIR|gene:2035660 SPTR:Q9C891 symbol:AT1G55210.1 [GO:0005554 "molecular function unknown" evidence=ND] [GO:0006952 "defense response" evidence=ISS] [GO:0009807 "lignan biosynthesis" evidence=ISS] InterPro:IPR004265 Pfam:PF03018 EMBL:AC027034 EMBL:BT015679 PIR:H96593 SPTR:Q9C891	1e-53
chr3.CM0116.34	99.1.3.2.1009	DR206_PEA							DR206_PEA	Pathogenesis-relatedprotein;Plantdefense,Disease resistance response protein 206.	1e-13	GO_ID:54823	TAIR|gene:2035660 SPTR:Q9C891 symbol:AT1G55210.1 [GO:0005554 "molecular function unknown" evidence=ND] [GO:0006952 "defense response" evidence=ISS] [GO:0009807 "lignan biosynthesis" evidence=ISS] InterPro:IPR004265 Pfam:PF03018 EMBL:AC027034 EMBL:BT015679 PIR:H96593 SPTR:Q9C891	1e-53
chr3.CM0116.35	99.1.4.2434	GO_ID:54823							DR206_PEA	Pathogenesis-relatedprotein;Plantdefense,Disease resistance response protein 206.	8e-13	GO_ID:54823	TAIR|gene:2035660 SPTR:Q9C891 symbol:AT1G55210.1 [GO:0005554 "molecular function unknown" evidence=ND] [GO:0006952 "defense response" evidence=ISS] [GO:0009807 "lignan biosynthesis" evidence=ISS] InterPro:IPR004265 Pfam:PF03018 EMBL:AC027034 EMBL:BT015679 PIR:H96593 SPTR:Q9C891	6e-55
chr3.CM0116.35	99.1.3.2.1009	DR206_PEA							DR206_PEA	Pathogenesis-relatedprotein;Plantdefense,Disease resistance response protein 206.	8e-13	GO_ID:54823	TAIR|gene:2035660 SPTR:Q9C891 symbol:AT1G55210.1 [GO:0005554 "molecular function unknown" evidence=ND] [GO:0006952 "defense response" evidence=ISS] [GO:0009807 "lignan biosynthesis" evidence=ISS] InterPro:IPR004265 Pfam:PF03018 EMBL:AC027034 EMBL:BT015679 PIR:H96593 SPTR:Q9C891	6e-55
