# Supplementary material for: Dissection of Symbiosis and Organ Development by Integrated Transcriptome Analysis of Lotus japonicus Mutant and Wild-Type Plants
Source: PLoS One. 2009 Aug 7;4(8):e6556. doi: 10.1371/journal.pone.0006556 (PMC2717213; doi:10.1371/journal.pone.0006556)
Supplement: Folder S6 — Organs (0.23 MB ZIP) [file pone.0006556.s014.zip › S6.ORGANS copy/6.1.stem/-stem.ID list.txt]

Affy ID
Ljwgs_007273.1
Ljwgs_010532.1
Ljwgs_015224.1.1
Ljwgs_017045.1
Ljwgs_017327.1
Ljwgs_017968.3
Ljwgs_018510.1
Ljwgs_018943.1
Ljwgs_020057.1
Ljwgs_021146.2
Ljwgs_022047.1
Ljwgs_023882.1
Ljwgs_030344.1
Ljwgs_048672.1
Ljwgs_053282.1
Ljwgs_075846.2
Ljwgs_082188.1
Ljwgs_093083.1
Ljwgs_116939.1
Ljwgs_134310.1
Ljwgs_134387.1
TM0374.12.1
TM0374.7
TM0933.2
chr1.CM0982.11.1
chr2.CM0210.59
chr2.CM0346.25
chr3.CM0226.60
chr3.CM0792.43
chr3.TM1250.6.1
chr4.BM1698.15
chr4.CM0288.26
chr4.TM0844.13
chr5.CM0048.24
chr5.CM0200.138
chr5.CM0788.43
gi45627104
