# Supplementary material for: Dissection of Symbiosis and Organ Development by Integrated Transcriptome Analysis of Lotus japonicus Mutant and Wild-Type Plants
Source: PLoS One. 2009 Aug 7;4(8):e6556. doi: 10.1371/journal.pone.0006556 (PMC2717213; doi:10.1371/journal.pone.0006556)
Supplement: Folder S6 — Organs (0.23 MB ZIP) [file pone.0006556.s014.zip › S6.ORGANS copy/6.1.stem/stem.auxin.txt]

Ljwgs_017327.1	99.1.3.1.25	EC 6.3.2.- 							GH39_ARATH	Ligase,Putative indole-3-acetic acid-amido synthetase GH3.9 (EC 6.3.2.-) (Auxin-responsive GH3-like protein 9) (AtGH3-9).	2e-180	GO_ID:33874	TAIR|gene:2043307 SPTR:O82243 symbol:AT2G47750.1 [GO:0005554 "molecular function unknown" evidence=ND] [GO:0008372 "cellular component unknown" evidence=ND] [GO:0009733 "response to auxin stimulus" evidence=ISS] Pfam:PF03321 InterPro:IPR004993 EMBL:AC005309 EMBL:AY054288 EMBL:BT000629 PIR:A84919 SPTR:O82243	0

Ljwgs_017327.1	99.1.4.2753	GO_ID:33874 							GH39_ARATH	Ligase,Putative indole-3-acetic acid-amido synthetase GH3.9 (EC 6.3.2.-) (Auxin-responsive GH3-like protein 9) (AtGH3-9).	2e-180	GO_ID:33874	TAIR|gene:2043307 SPTR:O82243 symbol:AT2G47750.1 [GO:0005554 "molecular function unknown" evidence=ND] [GO:0008372 "cellular component unknown" evidence=ND] [GO:0009733 "response to auxin stimulus" evidence=ISS] Pfam:PF03321 InterPro:IPR004993 EMBL:AC005309 EMBL:AY054288 EMBL:BT000629 PIR:A84919 SPTR:O82243	0
