# Supplementary material for: Dissection of Symbiosis and Organ Development by Integrated Transcriptome Analysis of Lotus japonicus Mutant and Wild-Type Plants
Source: PLoS One. 2009 Aug 7;4(8):e6556. doi: 10.1371/journal.pone.0006556 (PMC2717213; doi:10.1371/journal.pone.0006556)
Supplement: Folder S6 — Organs (0.23 MB ZIP) [file pone.0006556.s014.zip › S6.ORGANS copy/6.1.stem/stem.transcription factor.txt]

Ljwgs_017045.1	99.1.4.1534	GO_ID:44920							Y4466_ARATH	3D-structure;DNA-binding;Homeobox;Metal-binding;Nuclearprotein;Transcription;Transcriptionregulation;Zinc;Zinc-finger,ZF-HD homeobox protein At4g24660 (AtHB-22).	5e-17	GO_ID:44920	TAIR|gene:2019189 SPTR:Q9CA51 symbol:AT1G74660.1 [GO:0000004 "biological process unknown" evidence=ND] [GO:0003700 "transcription factor activity" evidence=ISS] Pfam:PF04770 InterPro:IPR006456 TIGRFAMs:TIGR01566 EMBL:AC011765 PIR:G96775 SPTR:Q9CA51	6e-22
Ljwgs_017045.1	99.1.3.2.396	Y4466_ARATH							Y4466_ARATH	3D-structure;DNA-binding;Homeobox;Metal-binding;Nuclearprotein;Transcription;Transcriptionregulation;Zinc;Zinc-finger,ZF-HD homeobox protein At4g24660 (AtHB-22).	5e-17	GO_ID:44920	TAIR|gene:2019189 SPTR:Q9CA51 symbol:AT1G74660.1 [GO:0000004 "biological process unknown" evidence=ND] [GO:0003700 "transcription factor activity" evidence=ISS] Pfam:PF04770 InterPro:IPR006456 TIGRFAMs:TIGR01566 EMBL:AC011765 PIR:G96775 SPTR:Q9CA51	6e-22
Ljwgs_021146.2	99.1.3.2.3718	AGL8_LYCES							AGL8_LYCES	DNA-binding;Nuclearprotein;Transcription;Transcriptionregulation,Agamous-like MADS box protein AGL8 homolog (TM4).	3e-35	GO_ID:15730	TAIR|gene:2173521 SPTR:Q38876 symbol:AT5G60910.1 [GO:0003700 "transcription factor activity" evidence=ISS] InterPro:IPR002100 Pfam:PF00319 InterPro:IPR002487 PRINTS:PR00404 PROSITE:PS00350 PROSITE:PS50066 HSSP:Q02078 Pfam:PF01486 EMBL:AB008269 EMBL:U33473 EMBL:AF386929 EMBL:AY072463 PIR:S71208 TRANSFAC:T03030 GeneFarm:3484 SPTR:Q38876	7e-34
Ljwgs_021146.2	99.1.4.173	GO_ID:15730							AGL8_LYCES	DNA-binding;Nuclearprotein;Transcription;Transcriptionregulation,Agamous-like MADS box protein AGL8 homolog (TM4).	3e-35	GO_ID:15730	TAIR|gene:2173521 SPTR:Q38876 symbol:AT5G60910.1 [GO:0003700 "transcription factor activity" evidence=ISS] InterPro:IPR002100 Pfam:PF00319 InterPro:IPR002487 PRINTS:PR00404 PROSITE:PS00350 PROSITE:PS50066 HSSP:Q02078 Pfam:PF01486 EMBL:AB008269 EMBL:U33473 EMBL:AF386929 EMBL:AY072463 PIR:S71208 TRANSFAC:T03030 GeneFarm:3484 SPTR:Q38876	7e-34
Ljwgs_022047.1	99.1.3.2.1918	ATH1_ARATH							ATH1_ARATH	DNA-binding;Homeobox;Nuclearprotein;Transcription;Transcriptionregulation,Homeobox protein ATH1.	1e-32	GO_ID:26955	TAIR|gene:2123747 SPTR:P48731 symbol:AT4G32980.1 [GO:0003700 "transcription factor activity" evidence=ISS] InterPro:IPR001356 InterPro:IPR012287 ProDom:PD000010 SMART:SM00389 PROSITE:PS00027 PROSITE:PS50071 HSSP:P41778 InterPro:IPR006563 Pfam:PF07526 SMART:SM00574 EMBL:AL161582 EMBL:AL031804 EMBL:X80126 EMBL:X80127 EMBL:AY072174 EMBL:AY096513 EMBL:Z83320 PIR:T05306 TRANSFAC:T04112 GeneFarm:4116 S…	4e-33
Ljwgs_022047.1	99.1.4.4985	GO_ID:26955							ATH1_ARATH	DNA-binding;Homeobox;Nuclearprotein;Transcription;Transcriptionregulation,Homeobox protein ATH1.	1e-32	GO_ID:26955	TAIR|gene:2123747 SPTR:P48731 symbol:AT4G32980.1 [GO:0003700 "transcription factor activity" evidence=ISS] InterPro:IPR001356 InterPro:IPR012287 ProDom:PD000010 SMART:SM00389 PROSITE:PS00027 PROSITE:PS50071 HSSP:P41778 InterPro:IPR006563 Pfam:PF07526 SMART:SM00574 EMBL:AL161582 EMBL:AL031804 EMBL:X80126 EMBL:X80127 EMBL:AY072174 EMBL:AY096513 EMBL:Z83320 PIR:T05306 TRANSFAC:T04112 GeneFarm:4116 S…	4e-33
Ljwgs_116939.1	99.1.3.2.113	ANT_ARATH							ANT_ARATH	Activator;Developmentalprotein;Differentiation;DNA-binding;Flowering;Nuclearprotein;Repeat;Transcription;Transcriptionregulation,Protein AINTEGUMENTA (Complementing a protein kinase C mutant protein 1) (Protein Dragon) (Protein ovule mutant).	8e-24	GO_ID:40577	TAIR|gene:2137558 SPTR:Q42462 symbol:AT4G37750.1 [GO:0003677 "DNA binding" evidence=ISS;TAS] [GO:0003700 "transcription factor activity" evidence=ISS;TAS] [GO:0005634 "nucleus" evidence=IC;IDA] [GO:0006355 "regulation of transcription, DNA-dependent" evidence=ISS;TAS] [GO:0007276 "gametogenesis" evidence=IMP] [GO:0009887 "organ morphogenesis" evidence=IMP] InterPro:IPR001471 Pfam:PF00847 GO:GO:00…	3e-24
Ljwgs_116939.1	99.1.4.1821	GO_ID:40577							ANT_ARATH	Activator;Developmentalprotein;Differentiation;DNA-binding;Flowering;Nuclearprotein;Repeat;Transcription;Transcriptionregulation,Protein AINTEGUMENTA (Complementing a protein kinase C mutant protein 1) (Protein Dragon) (Protein ovule mutant).	8e-24	GO_ID:40577	TAIR|gene:2137558 SPTR:Q42462 symbol:AT4G37750.1 [GO:0003677 "DNA binding" evidence=ISS;TAS] [GO:0003700 "transcription factor activity" evidence=ISS;TAS] [GO:0005634 "nucleus" evidence=IC;IDA] [GO:0006355 "regulation of transcription, DNA-dependent" evidence=ISS;TAS] [GO:0007276 "gametogenesis" evidence=IMP] [GO:0009887 "organ morphogenesis" evidence=IMP] InterPro:IPR001471 Pfam:PF00847 GO:GO:00…	3e-24
Ljwgs_134387.1	99.1.3.2.132	TINY_ARATH							TINY_ARATH	Activator;DNA-binding;Nuclearprotein;Transcription;Transcriptionregulation,Transcriptional factor TINY.	8e-18	GO_ID:52503	TAIR|gene:2155497 SPTR:Q9FH94 symbol:AT5G67190.1 [GO:0003700 "transcription factor activity" evidence=ISS] [GO:0003677 "DNA binding" evidence=ISS] [GO:0005634 "nucleus" evidence=IC] [GO:0006355 "regulation of transcription, DNA-dependent" evidence=ISS] InterPro:IPR001471 Pfam:PF00847 GO:GO:0005634 HSSP:O80337 PRINTS:PR00367 ProDom:PD001423 SMART:SM00380 EMBL:AB020742 SPTR:Q9FH94	3e-34
Ljwgs_134387.1	99.1.4.78	GO_ID:52503							TINY_ARATH	Activator;DNA-binding;Nuclearprotein;Transcription;Transcriptionregulation,Transcriptional factor TINY.	8e-18	GO_ID:52503	TAIR|gene:2155497 SPTR:Q9FH94 symbol:AT5G67190.1 [GO:0003700 "transcription factor activity" evidence=ISS] [GO:0003677 "DNA binding" evidence=ISS] [GO:0005634 "nucleus" evidence=IC] [GO:0006355 "regulation of transcription, DNA-dependent" evidence=ISS] InterPro:IPR001471 Pfam:PF00847 GO:GO:0005634 HSSP:O80337 PRINTS:PR00367 ProDom:PD001423 SMART:SM00380 EMBL:AB020742 SPTR:Q9FH94	3e-34
chr4.BM1698.15	99.1.4.4063	GO_ID:50641										GO_ID:50641	TAIR|gene:2012402 SPTR:Q9CA43 symbol:AT1G68800.1 [GO:0003700 "transcription factor activity" evidence=ISS] [GO:0045449 "regulation of transcription" evidence=TAS] Pfam:PF03634 InterPro:IPR005333 EMBL:AC011914 PIR:G96712 SPTR:Q9CA43	4e-18
chr4.CM0288.26	99.1.4.2888	GO_ID:42910							HSBH1_SOYBN	Activator;DNA-binding;Homeobox;Nuclearprotein;Transcription;Transcriptionregulation,Homeobox protein SBH1.	1e-115	GO_ID:42910	TAIR|gene:2027088 SPTR:Q38874 symbol:AT1G62360.1 [GO:0003700 "transcription factor activity" evidence=ISS] InterPro:IPR001356 InterPro:IPR005541 InterPro:IPR005540 InterPro:IPR005539 InterPro:IPR012287 Pfam:PF00046 Pfam:PF03791 ProDom:PD000010 PROSITE:PS00027 PROSITE:PS50071 HSSP:P41778 EMBL:U32344 EMBL:AC003113 EMBL:AY080857 PIR:S68456 PIR:T01446 GeneFarm:3999 Pfam:PF03789 Pfam:PF03790 SPTR:Q388…	5e-105
chr4.CM0288.26	99.1.3.2.1206	HSBH1_SOYBN							HSBH1_SOYBN	Activator;DNA-binding;Homeobox;Nuclearprotein;Transcription;Transcriptionregulation,Homeobox protein SBH1.	1e-115	GO_ID:42910	TAIR|gene:2027088 SPTR:Q38874 symbol:AT1G62360.1 [GO:0003700 "transcription factor activity" evidence=ISS] InterPro:IPR001356 InterPro:IPR005541 InterPro:IPR005540 InterPro:IPR005539 InterPro:IPR012287 Pfam:PF00046 Pfam:PF03791 ProDom:PD000010 PROSITE:PS00027 PROSITE:PS50071 HSSP:P41778 EMBL:U32344 EMBL:AC003113 EMBL:AY080857 PIR:S68456 PIR:T01446 GeneFarm:3999 Pfam:PF03789 Pfam:PF03790 SPTR:Q388…	5e-105
chr5.CM0048.24	99.1.4.892	GO_ID:42434							MYB86_ARATH	Activator;DNA-binding;Nuclearprotein;Repeat;Transcription;Transcriptionregulation,Transcription factor MYB86 (Myb-related protein 86) (AtMYB86) (Myb homolog 4) (AtMyb4).	1e-66	GO_ID:42434	TAIR|gene:2133381 SPTR:Q9M118 symbol:AT4G01680.1 [GO:0003700 "transcription factor activity" evidence=ISS] [GO:0045449 "regulation of transcription" evidence=TAS] [GO:0003677 "DNA binding" evidence=ISS] InterPro:IPR001005 Pfam:PF00249 InterPro:IPR012287 PROSITE:PS50090 SMART:SM00717 PROSITE:PS00037 PROSITE:PS00334 HSSP:Q03237 EMBL:AL161492 EMBL:AY054575 EMBL:AF176000 EMBL:BT000352 PIR:F85021 SPTR…	2e-72
chr5.CM0048.24	99.1.3.2.1534	MYB86_ARATH							MYB86_ARATH	Activator;DNA-binding;Nuclearprotein;Repeat;Transcription;Transcriptionregulation,Transcription factor MYB86 (Myb-related protein 86) (AtMYB86) (Myb homolog 4) (AtMyb4).	1e-66	GO_ID:42434	TAIR|gene:2133381 SPTR:Q9M118 symbol:AT4G01680.1 [GO:0003700 "transcription factor activity" evidence=ISS] [GO:0045449 "regulation of transcription" evidence=TAS] [GO:0003677 "DNA binding" evidence=ISS] InterPro:IPR001005 Pfam:PF00249 InterPro:IPR012287 PROSITE:PS50090 SMART:SM00717 PROSITE:PS00037 PROSITE:PS00334 HSSP:Q03237 EMBL:AL161492 EMBL:AY054575 EMBL:AF176000 EMBL:BT000352 PIR:F85021 SPTR…	2e-72
