# Supplementary material for: Dissection of Symbiosis and Organ Development by Integrated Transcriptome Analysis of Lotus japonicus Mutant and Wild-Type Plants
Source: PLoS One. 2009 Aug 7;4(8):e6556. doi: 10.1371/journal.pone.0006556 (PMC2717213; doi:10.1371/journal.pone.0006556)
Supplement: Folder S6 — Organs (0.23 MB ZIP) [file pone.0006556.s014.zip › S6.ORGANS copy/6.1.stem/stem_ANU.txt]

Identifier	BIN code	BIN name	BlastX KEGG Identifier	BlastX KEGG Description	BlastX KEGG E-value	BlastX COG Identifier	BlastX COG Description	BlastX COG E-value	BlastX Swiss-Prot Identifier	BlastX Swiss-Prot Description	BlastX Swiss-Prot E-value	BlastX Gene Ontology Identifier	BlastX Gene Ontology Description	BlastX Gene Ontology E-value
Ljwgs_007273.1	99.1.4.883	GO_ID:22648										GO_ID:22648	TAIR|gene:2114454 SPTR:Q9SMP6 symbol:AT3G48510.1 [GO:0005554 "molecular function unknown" evidence=ND] [GO:0000004 "biological process unknown" evidence=ND] [GO:0008372 "cellular component unknown" evidence=ND] EMBL:AL133315 PIR:T46195 SPTR:Q9SMP6	3e-31
Ljwgs_010532.1	1.1.8.56	E2.4.1.12 cellulose synthase (UDP-forming) [EC:2.4.1.12] [COG:COG1215] [GO:0016760] [CAZy:GT2]							CESA7_ARATH	3D-structure;Cellwall;Cellulosebiosynthesis;Coiledcoil;Glycoprotein;Glycosyltransferase;Membrane;Metal-binding;Transferase;Transmembrane;Zinc;Zinc-finger,Cellulose synthase A catalytic subunit 7 [UDP-forming] (EC 2.4.1.12) (AtCesA-7) (Irregular xylem protein 3) (AtIRX3).	2e-99	GO_ID:21079	TAIR|gene:2178934 SPTR:Q9SWW6 symbol:AT5G17420.1 [GO:0005886 "plasma membrane" evidence=TAS] [GO:0009834 "secondary cell wall biosynthesis (sensu Magnoliophyta)" evidence=IMP] [GO:0016759 "cellulose synthase activity" evidence=IMP] [GO:0030244 "cellulose biosynthesis" evidence=IMP] InterPro:IPR001841 InterPro:IPR005150 Pfam:PF03552 PROSITE:PS50089 SMART:SM00184 GO:GO:0016020 EMBL:AL391142 EMBL:AF…	9e-100
Ljwgs_010532.1	1.1.8.56	E2.4.1.12 cellulose synthase (UDP-forming) [EC:2.4.1.12] [COG:COG1215] [GO:0016760] [CAZy:GT2]							CESA7_ARATH	3D-structure;Cellwall;Cellulosebiosynthesis;Coiledcoil;Glycoprotein;Glycosyltransferase;Membrane;Metal-binding;Transferase;Transmembrane;Zinc;Zinc-finger,Cellulose synthase A catalytic subunit 7 [UDP-forming] (EC 2.4.1.12) (AtCesA-7) (Irregular xylem protein 3) (AtIRX3).	2e-99	GO_ID:21079	TAIR|gene:2178934 SPTR:Q9SWW6 symbol:AT5G17420.1 [GO:0005886 "plasma membrane" evidence=TAS] [GO:0009834 "secondary cell wall biosynthesis (sensu Magnoliophyta)" evidence=IMP] [GO:0016759 "cellulose synthase activity" evidence=IMP] [GO:0030244 "cellulose biosynthesis" evidence=IMP] InterPro:IPR001841 InterPro:IPR005150 Pfam:PF03552 PROSITE:PS50089 SMART:SM00184 GO:GO:0016020 EMBL:AL391142 EMBL:AF…	9e-100
Ljwgs_015224.1.1	99.1.4.1983	GO_ID:11290	ath:At2g41510	T32G6.3; FAD-binding domain-containing protein / cytokinin oxidase family protein [EC:1.5.99.12] [KO:K00279]	4e-46				CKX1_ARATH	FAD;Flavoprotein;Glycoprotein;Oxidoreductase;Signal,Cytokinin dehydrogenase 1 precursor (EC 1.5.99.12) (Cytokinin oxidase 1) (CKO 1) (AtCKX1).	2e-46	GO_ID:11290	TAIR|gene:2062713 SPTR:O22213 symbol:ATCKX1 [GO:0009823 "cytokinin catabolism" evidence=ISS] [GO:0046420 "cytokinin oxidase activity" evidence=ISS] [GO:0005773 "vacuole" evidence=IDA] Pfam:PF01565 InterPro:IPR006094 InterPro:IPR006093 PROSITE:PS00862 EMBL:AC002510 PIR:T00807 SPTR:O22213	8e-47
Ljwgs_015224.1.1	99.1.3.1.65	EC 1.5.99.12	ath:At2g41510	T32G6.3; FAD-binding domain-containing protein / cytokinin oxidase family protein [EC:1.5.99.12] [KO:K00279]	4e-46				CKX1_ARATH	FAD;Flavoprotein;Glycoprotein;Oxidoreductase;Signal,Cytokinin dehydrogenase 1 precursor (EC 1.5.99.12) (Cytokinin oxidase 1) (CKO 1) (AtCKX1).	2e-46	GO_ID:11290	TAIR|gene:2062713 SPTR:O22213 symbol:ATCKX1 [GO:0009823 "cytokinin catabolism" evidence=ISS] [GO:0046420 "cytokinin oxidase activity" evidence=ISS] [GO:0005773 "vacuole" evidence=IDA] Pfam:PF01565 InterPro:IPR006094 InterPro:IPR006093 PROSITE:PS00862 EMBL:AC002510 PIR:T00807 SPTR:O22213	8e-47
Ljwgs_015224.1.1	99.1.1.96	KO:K00279	ath:At2g41510	T32G6.3; FAD-binding domain-containing protein / cytokinin oxidase family protein [EC:1.5.99.12] [KO:K00279]	4e-46				CKX1_ARATH	FAD;Flavoprotein;Glycoprotein;Oxidoreductase;Signal,Cytokinin dehydrogenase 1 precursor (EC 1.5.99.12) (Cytokinin oxidase 1) (CKO 1) (AtCKX1).	2e-46	GO_ID:11290	TAIR|gene:2062713 SPTR:O22213 symbol:ATCKX1 [GO:0009823 "cytokinin catabolism" evidence=ISS] [GO:0046420 "cytokinin oxidase activity" evidence=ISS] [GO:0005773 "vacuole" evidence=IDA] Pfam:PF01565 InterPro:IPR006094 InterPro:IPR006093 PROSITE:PS00862 EMBL:AC002510 PIR:T00807 SPTR:O22213	8e-47
Ljwgs_017045.1	99.1.4.1534	GO_ID:44920							Y4466_ARATH	3D-structure;DNA-binding;Homeobox;Metal-binding;Nuclearprotein;Transcription;Transcriptionregulation;Zinc;Zinc-finger,ZF-HD homeobox protein At4g24660 (AtHB-22).	5e-17	GO_ID:44920	TAIR|gene:2019189 SPTR:Q9CA51 symbol:AT1G74660.1 [GO:0000004 "biological process unknown" evidence=ND] [GO:0003700 "transcription factor activity" evidence=ISS] Pfam:PF04770 InterPro:IPR006456 TIGRFAMs:TIGR01566 EMBL:AC011765 PIR:G96775 SPTR:Q9CA51	6e-22
Ljwgs_017045.1	99.1.3.2.396	Y4466_ARATH							Y4466_ARATH	3D-structure;DNA-binding;Homeobox;Metal-binding;Nuclearprotein;Transcription;Transcriptionregulation;Zinc;Zinc-finger,ZF-HD homeobox protein At4g24660 (AtHB-22).	5e-17	GO_ID:44920	TAIR|gene:2019189 SPTR:Q9CA51 symbol:AT1G74660.1 [GO:0000004 "biological process unknown" evidence=ND] [GO:0003700 "transcription factor activity" evidence=ISS] Pfam:PF04770 InterPro:IPR006456 TIGRFAMs:TIGR01566 EMBL:AC011765 PIR:G96775 SPTR:Q9CA51	6e-22
Ljwgs_017327.1	99.1.3.1.25	EC 6.3.2.-							GH39_ARATH	Ligase,Putative indole-3-acetic acid-amido synthetase GH3.9 (EC 6.3.2.-) (Auxin-responsive GH3-like protein 9) (AtGH3-9).	2e-180	GO_ID:33874	TAIR|gene:2043307 SPTR:O82243 symbol:AT2G47750.1 [GO:0005554 "molecular function unknown" evidence=ND] [GO:0008372 "cellular component unknown" evidence=ND] [GO:0009733 "response to auxin stimulus" evidence=ISS] Pfam:PF03321 InterPro:IPR004993 EMBL:AC005309 EMBL:AY054288 EMBL:BT000629 PIR:A84919 SPTR:O82243	0
Ljwgs_017327.1	99.1.4.2753	GO_ID:33874							GH39_ARATH	Ligase,Putative indole-3-acetic acid-amido synthetase GH3.9 (EC 6.3.2.-) (Auxin-responsive GH3-like protein 9) (AtGH3-9).	2e-180	GO_ID:33874	TAIR|gene:2043307 SPTR:O82243 symbol:AT2G47750.1 [GO:0005554 "molecular function unknown" evidence=ND] [GO:0008372 "cellular component unknown" evidence=ND] [GO:0009733 "response to auxin stimulus" evidence=ISS] Pfam:PF03321 InterPro:IPR004993 EMBL:AC005309 EMBL:AY054288 EMBL:BT000629 PIR:A84919 SPTR:O82243	0
Ljwgs_017968.3	99.1.4.6908	GO_ID:9382										GO_ID:9382	TAIR|gene:2012727 SPTR:Q9LQ32 symbol:AT1G33800.1 [GO:0000004 "biological process unknown" evidence=ND] [GO:0005554 "molecular function unknown" evidence=ND] InterPro:IPR006514 Pfam:PF04669 TIGRFAMs:TIGR01627 EMBL:AC010164 EMBL:AY070772 EMBL:AY084664 EMBL:AY097395 PIR:E86461 SPTR:Q9LQ32	2e-99
Ljwgs_018510.1	3.2.2.120	E2.5.1.18, gst glutathione S-transferase [EC:2.5.1.18] [COG:COG0625] [GO:0004364]	ath:At3g03190	T17B22.12; glutathione S-transferase, putative [EC:2.5.1.18] [KO:K00799]	3e-09				GSTF7_ARATH	Multigenefamily;Transferase,Glutathione S-transferase (EC 2.5.1.18) (GST class-phi).	2e-09	GO_ID:34724	TAIR|gene:2167214 SPTR:Q9FE46 symbol:AT5G17220.1 [GO:0004364 "glutathione transferase activity" evidence=ISS] InterPro:IPR004045 InterPro:IPR004046 Pfam:PF00043 Pfam:PF02798 HSSP:Q9ZP62 EMBL:AB005238 EMBL:AF288189 SPTR:Q9FE46	2e-11
Ljwgs_018510.1	1.6.9.16	E2.5.1.18, gst glutathione S-transferase [EC:2.5.1.18] [COG:COG0625] [GO:0004364]	ath:At3g03190	T17B22.12; glutathione S-transferase, putative [EC:2.5.1.18] [KO:K00799]	3e-09				GSTF7_ARATH	Multigenefamily;Transferase,Glutathione S-transferase (EC 2.5.1.18) (GST class-phi).	2e-09	GO_ID:34724	TAIR|gene:2167214 SPTR:Q9FE46 symbol:AT5G17220.1 [GO:0004364 "glutathione transferase activity" evidence=ISS] InterPro:IPR004045 InterPro:IPR004046 Pfam:PF00043 Pfam:PF02798 HSSP:Q9ZP62 EMBL:AB005238 EMBL:AF288189 SPTR:Q9FE46	2e-11
Ljwgs_018943.1	99.1.4.967	GO_ID:13712										GO_ID:13712	TAIR|gene:2041513 SPTR:Q9S7R3 symbol:AT2G42610 [GO:0000004 "biological process unknown" evidence=ND] [GO:0005554 "molecular function unknown" evidence=ND] [GO:0008372 "cellular component unknown" evidence=ND] InterPro:IPR006936 Pfam:PF04852 EMBL:AC007087 EMBL:AF218765 EMBL:AK118714 EMBL:AK119048 EMBL:BT003740 PIR:A84856 SPTR:Q9S7R3	2e-70
Ljwgs_020057.1	99.1.4.5634	GO_ID:50155										GO_ID:50155	TAIR|gene:3442168 SPTR:Q9FGG3 symbol:AT5G64700.1 [GO:0005554 "molecular function unknown" evidence=ND] InterPro:IPR000620 Pfam:PF00892 GO:GO:0016020 EMBL:AB025637 SPTR:Q9FGG3	8e-44
Ljwgs_021146.2	99.1.3.2.3718	AGL8_LYCES							AGL8_LYCES	DNA-binding;Nuclearprotein;Transcription;Transcriptionregulation,Agamous-like MADS box protein AGL8 homolog (TM4).	3e-35	GO_ID:15730	TAIR|gene:2173521 SPTR:Q38876 symbol:AT5G60910.1 [GO:0003700 "transcription factor activity" evidence=ISS] InterPro:IPR002100 Pfam:PF00319 InterPro:IPR002487 PRINTS:PR00404 PROSITE:PS00350 PROSITE:PS50066 HSSP:Q02078 Pfam:PF01486 EMBL:AB008269 EMBL:U33473 EMBL:AF386929 EMBL:AY072463 PIR:S71208 TRANSFAC:T03030 GeneFarm:3484 SPTR:Q38876	7e-34
Ljwgs_021146.2	99.1.4.173	GO_ID:15730							AGL8_LYCES	DNA-binding;Nuclearprotein;Transcription;Transcriptionregulation,Agamous-like MADS box protein AGL8 homolog (TM4).	3e-35	GO_ID:15730	TAIR|gene:2173521 SPTR:Q38876 symbol:AT5G60910.1 [GO:0003700 "transcription factor activity" evidence=ISS] InterPro:IPR002100 Pfam:PF00319 InterPro:IPR002487 PRINTS:PR00404 PROSITE:PS00350 PROSITE:PS50066 HSSP:Q02078 Pfam:PF01486 EMBL:AB008269 EMBL:U33473 EMBL:AF386929 EMBL:AY072463 PIR:S71208 TRANSFAC:T03030 GeneFarm:3484 SPTR:Q38876	7e-34
Ljwgs_022047.1	99.1.3.2.1918	ATH1_ARATH							ATH1_ARATH	DNA-binding;Homeobox;Nuclearprotein;Transcription;Transcriptionregulation,Homeobox protein ATH1.	1e-32	GO_ID:26955	TAIR|gene:2123747 SPTR:P48731 symbol:AT4G32980.1 [GO:0003700 "transcription factor activity" evidence=ISS] InterPro:IPR001356 InterPro:IPR012287 ProDom:PD000010 SMART:SM00389 PROSITE:PS00027 PROSITE:PS50071 HSSP:P41778 InterPro:IPR006563 Pfam:PF07526 SMART:SM00574 EMBL:AL161582 EMBL:AL031804 EMBL:X80126 EMBL:X80127 EMBL:AY072174 EMBL:AY096513 EMBL:Z83320 PIR:T05306 TRANSFAC:T04112 GeneFarm:4116 S…	4e-33
Ljwgs_022047.1	99.1.4.4985	GO_ID:26955							ATH1_ARATH	DNA-binding;Homeobox;Nuclearprotein;Transcription;Transcriptionregulation,Homeobox protein ATH1.	1e-32	GO_ID:26955	TAIR|gene:2123747 SPTR:P48731 symbol:AT4G32980.1 [GO:0003700 "transcription factor activity" evidence=ISS] InterPro:IPR001356 InterPro:IPR012287 ProDom:PD000010 SMART:SM00389 PROSITE:PS00027 PROSITE:PS50071 HSSP:P41778 InterPro:IPR006563 Pfam:PF07526 SMART:SM00574 EMBL:AL161582 EMBL:AL031804 EMBL:X80126 EMBL:X80127 EMBL:AY072174 EMBL:AY096513 EMBL:Z83320 PIR:T05306 TRANSFAC:T04112 GeneFarm:4116 S…	4e-33
Ljwgs_023882.1	3.3.10.117	BMPR1 bone morphogenetic protein receptor, type I [EC:2.7.1.37]							BAK1_ARATH	ATP-binding;Glycoprotein;Kinase;Leucine-richrepeat;Membrane;Nucleotide-binding;Phosphorylation;Repeat;Serine/threonine-proteinkinase;Signal;Transferase;Transmembrane,BRASSINOSTEROID INSENSITIVE 1-associated receptor kinase 1 precursor (EC 2.7.1.37) (BRI1-associated receptor kinase 1) (Somatic embryogenesis receptor-like kinase 3).	1e-12	GO_ID:2072	TAIR|gene:2121347 SPTR:O49448 symbol:AT4G28380.1 [GO:0005515 "protein binding" evidence=ISS;NAS] [GO:0007165 "signal transduction" evidence=IC] Pfam:PF00560 InterPro:IPR001611 InterPro:IPR007090 PRINTS:PR00019 EMBL:AL161572 EMBL:AL021749 PIR:T04609 SPTR:O49448	3e-71
Ljwgs_023882.1	3.2.2.1	Protein kinase [EC:2.7.1.37]							BAK1_ARATH	ATP-binding;Glycoprotein;Kinase;Leucine-richrepeat;Membrane;Nucleotide-binding;Phosphorylation;Repeat;Serine/threonine-proteinkinase;Signal;Transferase;Transmembrane,BRASSINOSTEROID INSENSITIVE 1-associated receptor kinase 1 precursor (EC 2.7.1.37) (BRI1-associated receptor kinase 1) (Somatic embryogenesis receptor-like kinase 3).	1e-12	GO_ID:2072	TAIR|gene:2121347 SPTR:O49448 symbol:AT4G28380.1 [GO:0005515 "protein binding" evidence=ISS;NAS] [GO:0007165 "signal transduction" evidence=IC] Pfam:PF00560 InterPro:IPR001611 InterPro:IPR007090 PRINTS:PR00019 EMBL:AL161572 EMBL:AL021749 PIR:T04609 SPTR:O49448	3e-71
Ljwgs_030344.1	3.2.2.120	E2.5.1.18, gst glutathione S-transferase [EC:2.5.1.18] [COG:COG0625] [GO:0004364]	ath:At3g03190	T17B22.12; glutathione S-transferase, putative [EC:2.5.1.18] [KO:K00799]	1e-41				GSTF7_ARATH	Multigenefamily;Transferase,Glutathione S-transferase (EC 2.5.1.18) (GST class-phi).	6e-42	GO_ID:34724	TAIR|gene:2167214 SPTR:Q9FE46 symbol:AT5G17220.1 [GO:0004364 "glutathione transferase activity" evidence=ISS] InterPro:IPR004045 InterPro:IPR004046 Pfam:PF00043 Pfam:PF02798 HSSP:Q9ZP62 EMBL:AB005238 EMBL:AF288189 SPTR:Q9FE46	1e-35
Ljwgs_030344.1	1.6.9.16	E2.5.1.18, gst glutathione S-transferase [EC:2.5.1.18] [COG:COG0625] [GO:0004364]	ath:At3g03190	T17B22.12; glutathione S-transferase, putative [EC:2.5.1.18] [KO:K00799]	1e-41				GSTF7_ARATH	Multigenefamily;Transferase,Glutathione S-transferase (EC 2.5.1.18) (GST class-phi).	6e-42	GO_ID:34724	TAIR|gene:2167214 SPTR:Q9FE46 symbol:AT5G17220.1 [GO:0004364 "glutathione transferase activity" evidence=ISS] InterPro:IPR004045 InterPro:IPR004046 Pfam:PF00043 Pfam:PF02798 HSSP:Q9ZP62 EMBL:AB005238 EMBL:AF288189 SPTR:Q9FE46	1e-35
Ljwgs_048672.1	3.1.1.29.3	CCMA heme exporter ATP-binding protein CcmA [EC:3.6.3.41] [COG:COG1131] [GO:0015439]	ddi:DDB0214899	abcG22; ABC transporter G family protein [KO:K05681]	3e-39	YCR011c_2	COG1131	5e-35	ABCG2_RAT	ATP-binding;Glycoprotein;Membrane;Nucleotide-binding;Transmembrane;Transport,ATP-binding cassette sub-family G member 2 (Breast cancer resistance protein 1 homolog).	2e-37	GO_ID:14235	TAIR|gene:3434272 SPTR:Q9C6W5 symbol:AT1G31770.1 [GO:0042626 "ATPase activity, coupled to transmembrane movement of substances" evidence=ISS] InterPro:IPR003593 InterPro:IPR003439 Pfam:PF00005 InterPro:IPR000412 Pfam:PF01061 Prosite:PS00211 SMART:SM00382 ProDom:PD000006 PROSITE:PS50893 EMBL:AC074360 EMBL:AY088793 EMBL:AK117530 SPTR:Q9C6W5	2e-74
Ljwgs_048672.1	3.1.1.35.3	ABCG2 ATP-binding cassette, subfamily G (WHITE), member 2	ddi:DDB0214899	abcG22; ABC transporter G family protein [KO:K05681]	3e-39	YCR011c_2	COG1131	5e-35	ABCG2_RAT	ATP-binding;Glycoprotein;Membrane;Nucleotide-binding;Transmembrane;Transport,ATP-binding cassette sub-family G member 2 (Breast cancer resistance protein 1 homolog).	2e-37	GO_ID:14235	TAIR|gene:3434272 SPTR:Q9C6W5 symbol:AT1G31770.1 [GO:0042626 "ATPase activity, coupled to transmembrane movement of substances" evidence=ISS] InterPro:IPR003593 InterPro:IPR003439 Pfam:PF00005 InterPro:IPR000412 Pfam:PF01061 Prosite:PS00211 SMART:SM00382 ProDom:PD000006 PROSITE:PS50893 EMBL:AC074360 EMBL:AY088793 EMBL:AK117530 SPTR:Q9C6W5	2e-74
Ljwgs_048672.1	1.2.7.51.3	CCMA heme exporter ATP-binding protein CcmA [EC:3.6.3.41] [COG:COG1131] [GO:0015439]	ddi:DDB0214899	abcG22; ABC transporter G family protein [KO:K05681]	3e-39	YCR011c_2	COG1131	5e-35	ABCG2_RAT	ATP-binding;Glycoprotein;Membrane;Nucleotide-binding;Transmembrane;Transport,ATP-binding cassette sub-family G member 2 (Breast cancer resistance protein 1 homolog).	2e-37	GO_ID:14235	TAIR|gene:3434272 SPTR:Q9C6W5 symbol:AT1G31770.1 [GO:0042626 "ATPase activity, coupled to transmembrane movement of substances" evidence=ISS] InterPro:IPR003593 InterPro:IPR003439 Pfam:PF00005 InterPro:IPR000412 Pfam:PF01061 Prosite:PS00211 SMART:SM00382 ProDom:PD000006 PROSITE:PS50893 EMBL:AC074360 EMBL:AY088793 EMBL:AK117530 SPTR:Q9C6W5	2e-74
Ljwgs_048672.1	3.3.10.140	ABCG2 ATP-binding cassette, subfamily G (WHITE), member 2 [TC:3.A.1.204]	ddi:DDB0214899	abcG22; ABC transporter G family protein [KO:K05681]	3e-39	YCR011c_2	COG1131	5e-35	ABCG2_RAT	ATP-binding;Glycoprotein;Membrane;Nucleotide-binding;Transmembrane;Transport,ATP-binding cassette sub-family G member 2 (Breast cancer resistance protein 1 homolog).	2e-37	GO_ID:14235	TAIR|gene:3434272 SPTR:Q9C6W5 symbol:AT1G31770.1 [GO:0042626 "ATPase activity, coupled to transmembrane movement of substances" evidence=ISS] InterPro:IPR003593 InterPro:IPR003439 Pfam:PF00005 InterPro:IPR000412 Pfam:PF01061 Prosite:PS00211 SMART:SM00382 ProDom:PD000006 PROSITE:PS50893 EMBL:AC074360 EMBL:AY088793 EMBL:AK117530 SPTR:Q9C6W5	2e-74
Ljwgs_048672.1	3.1.1.23	ABC-2.A ABC-2 type transport system ATP-binding protein [COG:COG1131 COG1134]	ddi:DDB0214899	abcG22; ABC transporter G family protein [KO:K05681]	3e-39	YCR011c_2	COG1131	5e-35	ABCG2_RAT	ATP-binding;Glycoprotein;Membrane;Nucleotide-binding;Transmembrane;Transport,ATP-binding cassette sub-family G member 2 (Breast cancer resistance protein 1 homolog).	2e-37	GO_ID:14235	TAIR|gene:3434272 SPTR:Q9C6W5 symbol:AT1G31770.1 [GO:0042626 "ATPase activity, coupled to transmembrane movement of substances" evidence=ISS] InterPro:IPR003593 InterPro:IPR003439 Pfam:PF00005 InterPro:IPR000412 Pfam:PF01061 Prosite:PS00211 SMART:SM00382 ProDom:PD000006 PROSITE:PS50893 EMBL:AC074360 EMBL:AY088793 EMBL:AK117530 SPTR:Q9C6W5	2e-74
Ljwgs_053282.1	99.1.3.1.78	EC 1.14.-.-							C94A1_VICSA	Endoplasmicreticulum;Heme;Iron;Membrane;Metal-binding;Monooxygenase;Multigenefamily;Oxidoreductase;Transmembrane,Cytochrome P450 94A1 (EC 1.14.-.-) (P450-dependent fatty acid omega- hydroxylase).	3e-47	GO_ID:44709	TAIR|gene:2114459 SPTR:Q9SMP5 symbol:AT3G48520.1 [GO:0019825 "oxygen binding" evidence=ISS] InterPro:IPR001128 Pfam:PF00067 InterPro:IPR002403 InterPro:IPR002401 PRINTS:PR00463 PRINTS:PR00385 PRINTS:PR00465 EMBL:AL133315 EMBL:BT015332 EMBL:BT015841 PIR:T46196 SPTR:Q9SMP5	4e-71
Ljwgs_053282.1	99.1.4.5632	GO_ID:44709							C94A1_VICSA	Endoplasmicreticulum;Heme;Iron;Membrane;Metal-binding;Monooxygenase;Multigenefamily;Oxidoreductase;Transmembrane,Cytochrome P450 94A1 (EC 1.14.-.-) (P450-dependent fatty acid omega- hydroxylase).	3e-47	GO_ID:44709	TAIR|gene:2114459 SPTR:Q9SMP5 symbol:AT3G48520.1 [GO:0019825 "oxygen binding" evidence=ISS] InterPro:IPR001128 Pfam:PF00067 InterPro:IPR002403 InterPro:IPR002401 PRINTS:PR00463 PRINTS:PR00385 PRINTS:PR00465 EMBL:AL133315 EMBL:BT015332 EMBL:BT015841 PIR:T46196 SPTR:Q9SMP5	4e-71
Ljwgs_075846.2	99.1.4.1245	GO_ID:55231										GO_ID:55231	TAIR|gene:3697543 SPTR:O80434 symbol:IRX12 [GO:0009834 "secondary cell wall biosynthesis (sensu Magnoliophyta)" evidence=IMP] InterPro:IPR002355 InterPro:IPR001117 Pfam:PF00394 InterPro:IPR011706 InterPro:IPR011707 PROSITE:PS00079 PROSITE:PS00080 HSSP:Q9Y780 Pfam:PF07731 Pfam:PF07732 EMBL:AC003028 EMBL:AY052669 EMBL:AY063730 EMBL:AY065187 EMBL:AY114636 PIR:T01240 SPTR:O80434	4e-36
Ljwgs_082188.1	99.1.4.5893	GO_ID:972										GO_ID:972	TAIR|gene:2017688 SPTR:O23132 symbol:AT1G22900.1 [GO:0005554 "molecular function unknown" evidence=ND] [GO:0006952 "defense response" evidence=ISS] InterPro:IPR004265 Pfam:PF03018 EMBL:AF000657 EMBL:BT010483 PIR:A86363 SPTR:O23132	2e-11
Ljwgs_093083.1	99.1.4.356	GO_ID:19086	hsa:1509	CTSD; cathepsin D (lysosomal aspartyl protease) [EC:3.4.23.5] [KO:K01379]	2e-24				CYPR1_CYNCA	Aspartylprotease;Directproteinsequencing;Glycoprotein;Hydrolase;Protease;Zymogen,Cyprosin precursor (EC 3.4.23.-) (Fragment).	3e-40	GO_ID:19086	TAIR|gene:2018036 SPTR:Q8VYL3 symbol:AT1G62290.1 [GO:0004194 "pepsin A activity" evidence=ISS] [GO:0006508 "proteolysis" evidence=ISS] InterPro:IPR001461 InterPro:IPR001969 InterPro:IPR008138 InterPro:IPR008373 InterPro:IPR007856 Pfam:PF00026 GO:GO:0005764 PRINTS:PR00792 PROSITE:PS00141 InterPro:IPR008139 Pfam:PF05184 Pfam:PF03489 PRINTS:PR01797 SMART:SM00741 InterPro:IPR008140 ProDom:PD001732 HS…	6e-36
Ljwgs_093083.1	99.1.3.1.62	EC 3.4.23.-	hsa:1509	CTSD; cathepsin D (lysosomal aspartyl protease) [EC:3.4.23.5] [KO:K01379]	2e-24				CYPR1_CYNCA	Aspartylprotease;Directproteinsequencing;Glycoprotein;Hydrolase;Protease;Zymogen,Cyprosin precursor (EC 3.4.23.-) (Fragment).	3e-40	GO_ID:19086	TAIR|gene:2018036 SPTR:Q8VYL3 symbol:AT1G62290.1 [GO:0004194 "pepsin A activity" evidence=ISS] [GO:0006508 "proteolysis" evidence=ISS] InterPro:IPR001461 InterPro:IPR001969 InterPro:IPR008138 InterPro:IPR008373 InterPro:IPR007856 Pfam:PF00026 GO:GO:0005764 PRINTS:PR00792 PROSITE:PS00141 InterPro:IPR008139 Pfam:PF05184 Pfam:PF03489 PRINTS:PR01797 SMART:SM00741 InterPro:IPR008140 ProDom:PD001732 HS…	6e-36
Ljwgs_093083.1	99.1.1.83	KO:K01379	hsa:1509	CTSD; cathepsin D (lysosomal aspartyl protease) [EC:3.4.23.5] [KO:K01379]	2e-24				CYPR1_CYNCA	Aspartylprotease;Directproteinsequencing;Glycoprotein;Hydrolase;Protease;Zymogen,Cyprosin precursor (EC 3.4.23.-) (Fragment).	3e-40	GO_ID:19086	TAIR|gene:2018036 SPTR:Q8VYL3 symbol:AT1G62290.1 [GO:0004194 "pepsin A activity" evidence=ISS] [GO:0006508 "proteolysis" evidence=ISS] InterPro:IPR001461 InterPro:IPR001969 InterPro:IPR008138 InterPro:IPR008373 InterPro:IPR007856 Pfam:PF00026 GO:GO:0005764 PRINTS:PR00792 PROSITE:PS00141 InterPro:IPR008139 Pfam:PF05184 Pfam:PF03489 PRINTS:PR01797 SMART:SM00741 InterPro:IPR008140 ProDom:PD001732 HS…	6e-36
Ljwgs_093083.1	99.1.4.356	GO_ID:19086	hsa:1509	CTSD; cathepsin D (lysosomal aspartyl protease) [EC:3.4.23.5] [KO:K01379]	2e-24				CYPR1_CYNCA	Aspartylprotease;Directproteinsequencing;Glycoprotein;Hydrolase;Protease;Zymogen,Cyprosin precursor (EC 3.4.23.-) (Fragment).	3e-40	GO_ID:19086	TAIR|gene:2018036 SPTR:Q8VYL3 symbol:AT1G62290.1 [GO:0004194 "pepsin A activity" evidence=ISS] [GO:0006508 "proteolysis" evidence=ISS] InterPro:IPR001461 InterPro:IPR001969 InterPro:IPR008138 InterPro:IPR008373 InterPro:IPR007856 Pfam:PF00026 GO:GO:0005764 PRINTS:PR00792 PROSITE:PS00141 InterPro:IPR008139 Pfam:PF05184 Pfam:PF03489 PRINTS:PR01797 SMART:SM00741 InterPro:IPR008140 ProDom:PD001732 HS…	6e-36
Ljwgs_093083.1	99.1.3.1.62	EC 3.4.23.-	hsa:1509	CTSD; cathepsin D (lysosomal aspartyl protease) [EC:3.4.23.5] [KO:K01379]	2e-24				CYPR1_CYNCA	Aspartylprotease;Directproteinsequencing;Glycoprotein;Hydrolase;Protease;Zymogen,Cyprosin precursor (EC 3.4.23.-) (Fragment).	3e-40	GO_ID:19086	TAIR|gene:2018036 SPTR:Q8VYL3 symbol:AT1G62290.1 [GO:0004194 "pepsin A activity" evidence=ISS] [GO:0006508 "proteolysis" evidence=ISS] InterPro:IPR001461 InterPro:IPR001969 InterPro:IPR008138 InterPro:IPR008373 InterPro:IPR007856 Pfam:PF00026 GO:GO:0005764 PRINTS:PR00792 PROSITE:PS00141 InterPro:IPR008139 Pfam:PF05184 Pfam:PF03489 PRINTS:PR01797 SMART:SM00741 InterPro:IPR008140 ProDom:PD001732 HS…	6e-36
Ljwgs_093083.1	99.1.1.83	KO:K01379	hsa:1509	CTSD; cathepsin D (lysosomal aspartyl protease) [EC:3.4.23.5] [KO:K01379]	2e-24				CYPR1_CYNCA	Aspartylprotease;Directproteinsequencing;Glycoprotein;Hydrolase;Protease;Zymogen,Cyprosin precursor (EC 3.4.23.-) (Fragment).	3e-40	GO_ID:19086	TAIR|gene:2018036 SPTR:Q8VYL3 symbol:AT1G62290.1 [GO:0004194 "pepsin A activity" evidence=ISS] [GO:0006508 "proteolysis" evidence=ISS] InterPro:IPR001461 InterPro:IPR001969 InterPro:IPR008138 InterPro:IPR008373 InterPro:IPR007856 Pfam:PF00026 GO:GO:0005764 PRINTS:PR00792 PROSITE:PS00141 InterPro:IPR008139 Pfam:PF05184 Pfam:PF03489 PRINTS:PR01797 SMART:SM00741 InterPro:IPR008140 ProDom:PD001732 HS…	6e-36
Ljwgs_116939.1	99.1.3.2.113	ANT_ARATH							ANT_ARATH	Activator;Developmentalprotein;Differentiation;DNA-binding;Flowering;Nuclearprotein;Repeat;Transcription;Transcriptionregulation,Protein AINTEGUMENTA (Complementing a protein kinase C mutant protein 1) (Protein Dragon) (Protein ovule mutant).	8e-24	GO_ID:40577	TAIR|gene:2137558 SPTR:Q42462 symbol:AT4G37750.1 [GO:0003677 "DNA binding" evidence=ISS;TAS] [GO:0003700 "transcription factor activity" evidence=ISS;TAS] [GO:0005634 "nucleus" evidence=IC;IDA] [GO:0006355 "regulation of transcription, DNA-dependent" evidence=ISS;TAS] [GO:0007276 "gametogenesis" evidence=IMP] [GO:0009887 "organ morphogenesis" evidence=IMP] InterPro:IPR001471 Pfam:PF00847 GO:GO:00…	3e-24
Ljwgs_116939.1	99.1.4.1821	GO_ID:40577							ANT_ARATH	Activator;Developmentalprotein;Differentiation;DNA-binding;Flowering;Nuclearprotein;Repeat;Transcription;Transcriptionregulation,Protein AINTEGUMENTA (Complementing a protein kinase C mutant protein 1) (Protein Dragon) (Protein ovule mutant).	8e-24	GO_ID:40577	TAIR|gene:2137558 SPTR:Q42462 symbol:AT4G37750.1 [GO:0003677 "DNA binding" evidence=ISS;TAS] [GO:0003700 "transcription factor activity" evidence=ISS;TAS] [GO:0005634 "nucleus" evidence=IC;IDA] [GO:0006355 "regulation of transcription, DNA-dependent" evidence=ISS;TAS] [GO:0007276 "gametogenesis" evidence=IMP] [GO:0009887 "organ morphogenesis" evidence=IMP] InterPro:IPR001471 Pfam:PF00847 GO:GO:00…	3e-24
Ljwgs_134310.1	99.2	Unclassified without homolog
Ljwgs_134387.1	99.1.3.2.132	TINY_ARATH							TINY_ARATH	Activator;DNA-binding;Nuclearprotein;Transcription;Transcriptionregulation,Transcriptional factor TINY.	8e-18	GO_ID:52503	TAIR|gene:2155497 SPTR:Q9FH94 symbol:AT5G67190.1 [GO:0003700 "transcription factor activity" evidence=ISS] [GO:0003677 "DNA binding" evidence=ISS] [GO:0005634 "nucleus" evidence=IC] [GO:0006355 "regulation of transcription, DNA-dependent" evidence=ISS] InterPro:IPR001471 Pfam:PF00847 GO:GO:0005634 HSSP:O80337 PRINTS:PR00367 ProDom:PD001423 SMART:SM00380 EMBL:AB020742 SPTR:Q9FH94	3e-34
Ljwgs_134387.1	99.1.4.78	GO_ID:52503							TINY_ARATH	Activator;DNA-binding;Nuclearprotein;Transcription;Transcriptionregulation,Transcriptional factor TINY.	8e-18	GO_ID:52503	TAIR|gene:2155497 SPTR:Q9FH94 symbol:AT5G67190.1 [GO:0003700 "transcription factor activity" evidence=ISS] [GO:0003677 "DNA binding" evidence=ISS] [GO:0005634 "nucleus" evidence=IC] [GO:0006355 "regulation of transcription, DNA-dependent" evidence=ISS] InterPro:IPR001471 Pfam:PF00847 GO:GO:0005634 HSSP:O80337 PRINTS:PR00367 ProDom:PD001423 SMART:SM00380 EMBL:AB020742 SPTR:Q9FH94	3e-34
TM0374.12.1	3.1.2.1.3	IOLT major inositol transporter	bli:BL00119	iolT; sugar transporter [KO:K06609]	1e-57	BS_ywtG	COG0477	2e-66	CSBC_BACSU	Completeproteome;Membrane;Transmembrane;Transport,Probable metabolite transport protein csbC.	7e-65	GO_ID:30825	TAIR|gene:3437057 SPTR:Q9ZNS0 symbol:AT2G18480.1 [GO:0015144 "carbohydrate transporter activity" evidence=ISS] [GO:0005351 "sugar porter activity" evidence=ISS] [GO:0016020 "membrane" evidence=ISS] Interpro:IPR005829 InterPro:IPR007114 InterPro:IPR005828 InterPro:IPR003663 Pfam:PF00083 GO:GO:0016020 PRINTS:PR00171 PROSITE:PS50850 PROSITE:PS00216 PROSITE:PS00217 TIGRFAMs:TIGR00879 EMBL:AC006439 EM…	1e-179
TM0374.7	99.2	Unclassified without homolog
TM0933.2	1.10.7.3	E1.14.11.9 naringenin 3-dioxygenase [EC:1.14.11.9] [GO:0045486]	ath:At3g51240	F24M12.280; naringenin 3-dioxygenase / flavanone 3-hydroxylase (F3H) [EC:1.14.11.9] [KO:K00475]	6e-23	PA0147	COG3491	3e-11	FL3H_MALDO	Dioxygenase;Flavonoidbiosynthesis;Iron;Metal-binding;Oxidoreductase;VitaminC,Naringenin,2-oxoglutarate 3-dioxygenase (EC 1.14.11.9) (Flavonone-3- hydroxylase) (F3H) (FHT).	1e-23	GO_ID:5701	TAIR|gene:2035858 SPTR:Q9XI75 symbol:AT1G14130.1 [GO:0000004 "biological process unknown" evidence=ND] [GO:0008372 "cellular component unknown" evidence=ND] [GO:0016706 "oxidoreductase activity, acting on paired donors, with incorporation or reduction of molecular oxygen, 2-oxoglutarate as one donor, and incorporation of one atom each of oxygen into both donors" evidence=ISS] Pfam:PF03171 InterPr…	1e-90
chr1.CM0982.11.1	99.1.3.2.2130	ESCA_ARATH							ESCA_ARATH	DNA-binding,Putative DNA-binding protein ESCAROLA.	1e-16	GO_ID:36325	TAIR|gene:2157006 SPTR:Q9LTA2 symbol:AT5G49700.1 [GO:0005554 "molecular function unknown" evidence=ISS] [GO:0000004 "biological process unknown" evidence=ND] Pfam:PF03479 InterPro:IPR005175 EMBL:AB025613 SPTR:Q9LTA2	1e-27
chr1.CM0982.11.1	99.1.4.5253	GO_ID:36325							ESCA_ARATH	DNA-binding,Putative DNA-binding protein ESCAROLA.	1e-16	GO_ID:36325	TAIR|gene:2157006 SPTR:Q9LTA2 symbol:AT5G49700.1 [GO:0005554 "molecular function unknown" evidence=ISS] [GO:0000004 "biological process unknown" evidence=ND] Pfam:PF03479 InterPro:IPR005175 EMBL:AB025613 SPTR:Q9LTA2	1e-27
chr2.CM0210.59	1.9.4.15	E2.7.1.- [EC:2.7.1.-] [COG:COG0515 COG1493]	ath:At5g02290	T1E22.50; protein kinase, putative [EC:2.7.1.37] [KO:K00870]	3e-38	YAR019c	COG0515	2e-16	BAK1_ARATH	ATP-binding;Glycoprotein;Kinase;Leucine-richrepeat;Membrane;Nucleotide-binding;Phosphorylation;Repeat;Serine/threonine-proteinkinase;Signal;Transferase;Transmembrane,BRASSINOSTEROID INSENSITIVE 1-associated receptor kinase 1 precursor (EC 2.7.1.37) (BRI1-associated receptor kinase 1) (Somatic embryogenesis receptor-like kinase 3).	3e-46	GO_ID:1452	TAIR|gene:2204474 SPTR:Q9C621 symbol:AT1G66920.1 [GO:0016301 "kinase activity" evidence=ISS] InterPro:IPR000719 InterPro:IPR008271 Pfam:PF00069 Prosite:PS00108 Prosite:PS00107 ProDom:PD000001 PROSITE:PS50011 EMBL:AC083891 PIR:A96693 SPTR:Q9C621	5e-84
chr2.CM0210.59	1.7.8.19	WAAY, rfaY lipopolysaccharide core biosynthesis protein RFAY [EC:2.7.-.-] [COG:COG0515]	ath:At5g02290	T1E22.50; protein kinase, putative [EC:2.7.1.37] [KO:K00870]	3e-38	YAR019c	COG0515	2e-16	BAK1_ARATH	ATP-binding;Glycoprotein;Kinase;Leucine-richrepeat;Membrane;Nucleotide-binding;Phosphorylation;Repeat;Serine/threonine-proteinkinase;Signal;Transferase;Transmembrane,BRASSINOSTEROID INSENSITIVE 1-associated receptor kinase 1 precursor (EC 2.7.1.37) (BRI1-associated receptor kinase 1) (Somatic embryogenesis receptor-like kinase 3).	3e-46	GO_ID:1452	TAIR|gene:2204474 SPTR:Q9C621 symbol:AT1G66920.1 [GO:0016301 "kinase activity" evidence=ISS] InterPro:IPR000719 InterPro:IPR008271 Pfam:PF00069 Prosite:PS00108 Prosite:PS00107 ProDom:PD000001 PROSITE:PS50011 EMBL:AC083891 PIR:A96693 SPTR:Q9C621	5e-84
chr2.CM0210.59	1.1.17.19	E2.7.1.- [EC:2.7.1.-] [COG:COG0515 COG1493]	ath:At5g02290	T1E22.50; protein kinase, putative [EC:2.7.1.37] [KO:K00870]	3e-38	YAR019c	COG0515	2e-16	BAK1_ARATH	ATP-binding;Glycoprotein;Kinase;Leucine-richrepeat;Membrane;Nucleotide-binding;Phosphorylation;Repeat;Serine/threonine-proteinkinase;Signal;Transferase;Transmembrane,BRASSINOSTEROID INSENSITIVE 1-associated receptor kinase 1 precursor (EC 2.7.1.37) (BRI1-associated receptor kinase 1) (Somatic embryogenesis receptor-like kinase 3).	3e-46	GO_ID:1452	TAIR|gene:2204474 SPTR:Q9C621 symbol:AT1G66920.1 [GO:0016301 "kinase activity" evidence=ISS] InterPro:IPR000719 InterPro:IPR008271 Pfam:PF00069 Prosite:PS00108 Prosite:PS00107 ProDom:PD000001 PROSITE:PS50011 EMBL:AC083891 PIR:A96693 SPTR:Q9C621	5e-84
chr2.CM0210.59	3.3.10.117	BMPR1 bone morphogenetic protein receptor, type I [EC:2.7.1.37]	ath:At5g02290	T1E22.50; protein kinase, putative [EC:2.7.1.37] [KO:K00870]	3e-38	YAR019c	COG0515	2e-16	BAK1_ARATH	ATP-binding;Glycoprotein;Kinase;Leucine-richrepeat;Membrane;Nucleotide-binding;Phosphorylation;Repeat;Serine/threonine-proteinkinase;Signal;Transferase;Transmembrane,BRASSINOSTEROID INSENSITIVE 1-associated receptor kinase 1 precursor (EC 2.7.1.37) (BRI1-associated receptor kinase 1) (Somatic embryogenesis receptor-like kinase 3).	3e-46	GO_ID:1452	TAIR|gene:2204474 SPTR:Q9C621 symbol:AT1G66920.1 [GO:0016301 "kinase activity" evidence=ISS] InterPro:IPR000719 InterPro:IPR008271 Pfam:PF00069 Prosite:PS00108 Prosite:PS00107 ProDom:PD000001 PROSITE:PS50011 EMBL:AC083891 PIR:A96693 SPTR:Q9C621	5e-84
chr2.CM0210.59	1.11.16.8	E2.7.1.- [EC:2.7.1.-] [COG:COG0515 COG1493]	ath:At5g02290	T1E22.50; protein kinase, putative [EC:2.7.1.37] [KO:K00870]	3e-38	YAR019c	COG0515	2e-16	BAK1_ARATH	ATP-binding;Glycoprotein;Kinase;Leucine-richrepeat;Membrane;Nucleotide-binding;Phosphorylation;Repeat;Serine/threonine-proteinkinase;Signal;Transferase;Transmembrane,BRASSINOSTEROID INSENSITIVE 1-associated receptor kinase 1 precursor (EC 2.7.1.37) (BRI1-associated receptor kinase 1) (Somatic embryogenesis receptor-like kinase 3).	3e-46	GO_ID:1452	TAIR|gene:2204474 SPTR:Q9C621 symbol:AT1G66920.1 [GO:0016301 "kinase activity" evidence=ISS] InterPro:IPR000719 InterPro:IPR008271 Pfam:PF00069 Prosite:PS00108 Prosite:PS00107 ProDom:PD000001 PROSITE:PS50011 EMBL:AC083891 PIR:A96693 SPTR:Q9C621	5e-84
chr2.CM0210.59	4.2.4	Cell cycle [CLASS:04110] [PATH:hsa04110] [COG:COG0515]	ath:At5g02290	T1E22.50; protein kinase, putative [EC:2.7.1.37] [KO:K00870]	3e-38	YAR019c	COG0515	2e-16	BAK1_ARATH	ATP-binding;Glycoprotein;Kinase;Leucine-richrepeat;Membrane;Nucleotide-binding;Phosphorylation;Repeat;Serine/threonine-proteinkinase;Signal;Transferase;Transmembrane,BRASSINOSTEROID INSENSITIVE 1-associated receptor kinase 1 precursor (EC 2.7.1.37) (BRI1-associated receptor kinase 1) (Somatic embryogenesis receptor-like kinase 3).	3e-46	GO_ID:1452	TAIR|gene:2204474 SPTR:Q9C621 symbol:AT1G66920.1 [GO:0016301 "kinase activity" evidence=ISS] InterPro:IPR000719 InterPro:IPR008271 Pfam:PF00069 Prosite:PS00108 Prosite:PS00107 ProDom:PD000001 PROSITE:PS50011 EMBL:AC083891 PIR:A96693 SPTR:Q9C621	5e-84
chr2.CM0210.59	3.2.2.1	Protein kinase [EC:2.7.1.37]	ath:At5g02290	T1E22.50; protein kinase, putative [EC:2.7.1.37] [KO:K00870]	3e-38	YAR019c	COG0515	2e-16	BAK1_ARATH	ATP-binding;Glycoprotein;Kinase;Leucine-richrepeat;Membrane;Nucleotide-binding;Phosphorylation;Repeat;Serine/threonine-proteinkinase;Signal;Transferase;Transmembrane,BRASSINOSTEROID INSENSITIVE 1-associated receptor kinase 1 precursor (EC 2.7.1.37) (BRI1-associated receptor kinase 1) (Somatic embryogenesis receptor-like kinase 3).	3e-46	GO_ID:1452	TAIR|gene:2204474 SPTR:Q9C621 symbol:AT1G66920.1 [GO:0016301 "kinase activity" evidence=ISS] InterPro:IPR000719 InterPro:IPR008271 Pfam:PF00069 Prosite:PS00108 Prosite:PS00107 ProDom:PD000001 PROSITE:PS50011 EMBL:AC083891 PIR:A96693 SPTR:Q9C621	5e-84
chr2.CM0346.25	3.1.3.23.2	CHAA Ca2+:H+ antiporter [COG:COG0387]	ath:At2g38170	F16M14.10; calcium exchanger (CAX1) [KO:K07300]	1e-115	YDL128w	COG0387	1e-52	CAX1A_ORYSA	Alternativesplicing;Antiport;Calcium;Calciumtransport;Iontransport;Membrane;Transmembrane;Transport;Vacuole,Vacuolar cation/proton exchanger 1a (Ca(2+)/H(+) exchanger 1a) (OsCAX1a).	7e-113	GO_ID:34975	TAIR|gene:2074347 SPTR:Q93Z81 symbol:AT3G51860.1 [GO:0015491 "cation:cation antiporter activity" evidence=ISS;NAS] [GO:0006812 "cation transport" evidence=IC] Pfam:PF01699 InterPro:IPR004713 InterPro:IPR004837 InterPro:IPR004798 TIGRFAMs:TIGR00846 TIGRFAMs:TIGR00378 EMBL:AY058054 EMBL:BT020374 SPTR:Q93Z81	3e-121
chr3.CM0226.60	1.10.4.6	E1.14.11.15 gibberellin 3-beta-dioxygenase [EC:1.14.11.15] [GO:0016707]	ath:At1g15550	T16N11.6; gibberellin 3-beta-dioxygenase / gibberellin 3 beta-hydroxylase (GA4) [EC:1.14.11.15] [KO:K04124]	2e-109	PA4191	COG3491	3e-14	G3OX1_ARATH	Dioxygenase;Iron;Metal-binding;Oxidoreductase,Gibberellin 3-beta-dioxygenase 1 (EC 1.14.11.15) (Gibberellin 3 beta- hydroxylase 1) (GA 3-oxidase 1) (AtGA3ox1).	9e-110	GO_ID:45369	TAIR|gene:2196622 SPTR:Q39103 symbol:AT1G15550.1 [GO:0009686 "gibberellic acid biosynthesis" evidence=IMP] [GO:0016707 "gibberellin 3-beta-dioxygenase activity" evidence=IMP;TAS] [GO:0005737 "cytoplasm" evidence=TAS] [GO:0009740 "gibberellic acid mediated signaling" evidence=TAS] Pfam:PF03171 InterPro:IPR002283 InterPro:IPR005123 GO:GO:0005737 PRINTS:PR00682 EMBL:AC013453 EMBL:L37126 EMBL:BT00582…	4e-110
chr3.CM0792.43	1.1.7.10	E1.10.3.3 L-ascorbate oxidase [EC:1.10.3.3] [GO:0008447]	ath:At5g21100	T10F18.130; L-ascorbate oxidase, putative [EC:1.10.3.3] [KO:K00423]	3e-57	YMR058w	COG2132	8e-29	ASO_CUCPM	3D-structure;Copper;Glycoprotein;Metal-binding;Oxidoreductase;Repeat,L-ascorbate oxidase (EC 1.10.3.3) (Ascorbase) (ASO).	9e-56	GO_ID:55231	TAIR|gene:3697543 SPTR:O80434 symbol:IRX12 [GO:0009834 "secondary cell wall biosynthesis (sensu Magnoliophyta)" evidence=IMP] InterPro:IPR002355 InterPro:IPR001117 Pfam:PF00394 InterPro:IPR011706 InterPro:IPR011707 PROSITE:PS00079 PROSITE:PS00080 HSSP:Q9Y780 Pfam:PF07731 Pfam:PF07732 EMBL:AC003028 EMBL:AY052669 EMBL:AY063730 EMBL:AY065187 EMBL:AY114636 PIR:T01240 SPTR:O80434	2e-164
chr3.CM0792.43	4.2.2.4.1	COTA spore coat protein A [COG:COG2132]	ath:At5g21100	T10F18.130; L-ascorbate oxidase, putative [EC:1.10.3.3] [KO:K00423]	3e-57	YMR058w	COG2132	8e-29	ASO_CUCPM	3D-structure;Copper;Glycoprotein;Metal-binding;Oxidoreductase;Repeat,L-ascorbate oxidase (EC 1.10.3.3) (Ascorbase) (ASO).	9e-56	GO_ID:55231	TAIR|gene:3697543 SPTR:O80434 symbol:IRX12 [GO:0009834 "secondary cell wall biosynthesis (sensu Magnoliophyta)" evidence=IMP] InterPro:IPR002355 InterPro:IPR001117 Pfam:PF00394 InterPro:IPR011706 InterPro:IPR011707 PROSITE:PS00079 PROSITE:PS00080 HSSP:Q9Y780 Pfam:PF07731 Pfam:PF07732 EMBL:AC003028 EMBL:AY052669 EMBL:AY063730 EMBL:AY065187 EMBL:AY114636 PIR:T01240 SPTR:O80434	2e-164
chr3.TM1250.6.1	1.1.8.29	E3.1.1.11 pectinesterase [EC:3.1.1.11] [GO:0030599]	ath:At3g43270	F7K15.120; pectinesterase family protein [EC:3.1.1.11] [KO:K01051]	2e-56				PME_PETIN	Aspartylesterase;Cellwall;Glycoprotein;Hydrolase;Signal,Pectinesterase precursor (EC 3.1.1.11) (Pectin methylesterase) (PE).	7e-64	GO_ID:27124	TAIR|gene:2078056 SPTR:Q9M9W6 symbol:AT3G05610.1 [GO:0009505 "cell wall (sensu Magnoliophyta)" evidence=ISS] [GO:0030599 "pectinesterase activity" evidence=ISS] InterPro:IPR000070 InterPro:IPR006501 Pfam:PF04043 InterPro:IPR007186 TIGRFAMs:TIGR01614 HSSP:P83218 Pfam:PF01095 EMBL:AC011620 SPTR:Q9M9W6	1e-71
chr3.TM1250.6.1	1.1.4.1	E3.1.1.11 pectinesterase [EC:3.1.1.11] [GO:0030599]	ath:At3g43270	F7K15.120; pectinesterase family protein [EC:3.1.1.11] [KO:K01051]	2e-56				PME_PETIN	Aspartylesterase;Cellwall;Glycoprotein;Hydrolase;Signal,Pectinesterase precursor (EC 3.1.1.11) (Pectin methylesterase) (PE).	7e-64	GO_ID:27124	TAIR|gene:2078056 SPTR:Q9M9W6 symbol:AT3G05610.1 [GO:0009505 "cell wall (sensu Magnoliophyta)" evidence=ISS] [GO:0030599 "pectinesterase activity" evidence=ISS] InterPro:IPR000070 InterPro:IPR006501 Pfam:PF04043 InterPro:IPR007186 TIGRFAMs:TIGR01614 HSSP:P83218 Pfam:PF01095 EMBL:AC011620 SPTR:Q9M9W6	1e-71
chr4.BM1698.15	99.1.4.4063	GO_ID:50641										GO_ID:50641	TAIR|gene:2012402 SPTR:Q9CA43 symbol:AT1G68800.1 [GO:0003700 "transcription factor activity" evidence=ISS] [GO:0045449 "regulation of transcription" evidence=TAS] Pfam:PF03634 InterPro:IPR005333 EMBL:AC011914 PIR:G96712 SPTR:Q9CA43	4e-18
chr4.CM0288.26	99.1.4.2888	GO_ID:42910							HSBH1_SOYBN	Activator;DNA-binding;Homeobox;Nuclearprotein;Transcription;Transcriptionregulation,Homeobox protein SBH1.	1e-115	GO_ID:42910	TAIR|gene:2027088 SPTR:Q38874 symbol:AT1G62360.1 [GO:0003700 "transcription factor activity" evidence=ISS] InterPro:IPR001356 InterPro:IPR005541 InterPro:IPR005540 InterPro:IPR005539 InterPro:IPR012287 Pfam:PF00046 Pfam:PF03791 ProDom:PD000010 PROSITE:PS00027 PROSITE:PS50071 HSSP:P41778 EMBL:U32344 EMBL:AC003113 EMBL:AY080857 PIR:S68456 PIR:T01446 GeneFarm:3999 Pfam:PF03789 Pfam:PF03790 SPTR:Q388…	5e-105
chr4.CM0288.26	99.1.3.2.1206	HSBH1_SOYBN							HSBH1_SOYBN	Activator;DNA-binding;Homeobox;Nuclearprotein;Transcription;Transcriptionregulation,Homeobox protein SBH1.	1e-115	GO_ID:42910	TAIR|gene:2027088 SPTR:Q38874 symbol:AT1G62360.1 [GO:0003700 "transcription factor activity" evidence=ISS] InterPro:IPR001356 InterPro:IPR005541 InterPro:IPR005540 InterPro:IPR005539 InterPro:IPR012287 Pfam:PF00046 Pfam:PF03791 ProDom:PD000010 PROSITE:PS00027 PROSITE:PS50071 HSSP:P41778 EMBL:U32344 EMBL:AC003113 EMBL:AY080857 PIR:S68456 PIR:T01446 GeneFarm:3999 Pfam:PF03789 Pfam:PF03790 SPTR:Q388…	5e-105
chr4.TM0844.13	99.1.4.548	GO_ID:26982										GO_ID:26982	TAIR|gene:2010418 SPTR:Q9C7F4 symbol:AT1G27990.1 [GO:0005554 "molecular function unknown" evidence=ND] [GO:0000004 "biological process unknown" evidence=ND] [GO:0008372 "cellular component unknown" evidence=ND] EMBL:AC069471 PIR:D86405 SPTR:Q9C7F4	1e-74
chr5.CM0048.24	99.1.4.892	GO_ID:42434							MYB86_ARATH	Activator;DNA-binding;Nuclearprotein;Repeat;Transcription;Transcriptionregulation,Transcription factor MYB86 (Myb-related protein 86) (AtMYB86) (Myb homolog 4) (AtMyb4).	1e-66	GO_ID:42434	TAIR|gene:2133381 SPTR:Q9M118 symbol:AT4G01680.1 [GO:0003700 "transcription factor activity" evidence=ISS] [GO:0045449 "regulation of transcription" evidence=TAS] [GO:0003677 "DNA binding" evidence=ISS] InterPro:IPR001005 Pfam:PF00249 InterPro:IPR012287 PROSITE:PS50090 SMART:SM00717 PROSITE:PS00037 PROSITE:PS00334 HSSP:Q03237 EMBL:AL161492 EMBL:AY054575 EMBL:AF176000 EMBL:BT000352 PIR:F85021 SPTR…	2e-72
chr5.CM0048.24	99.1.3.2.1534	MYB86_ARATH							MYB86_ARATH	Activator;DNA-binding;Nuclearprotein;Repeat;Transcription;Transcriptionregulation,Transcription factor MYB86 (Myb-related protein 86) (AtMYB86) (Myb homolog 4) (AtMyb4).	1e-66	GO_ID:42434	TAIR|gene:2133381 SPTR:Q9M118 symbol:AT4G01680.1 [GO:0003700 "transcription factor activity" evidence=ISS] [GO:0045449 "regulation of transcription" evidence=TAS] [GO:0003677 "DNA binding" evidence=ISS] InterPro:IPR001005 Pfam:PF00249 InterPro:IPR012287 PROSITE:PS50090 SMART:SM00717 PROSITE:PS00037 PROSITE:PS00334 HSSP:Q03237 EMBL:AL161492 EMBL:AY054575 EMBL:AF176000 EMBL:BT000352 PIR:F85021 SPTR…	2e-72
chr5.CM0200.138	4.3.1.72	CCND cyclin D	dme:CG9096-PA	CG9096; CG9096 gene product from transcript CG9096-RA CG9096 gene product from transcript CG9096-RB [KO:K04503]	5e-15				CCND1_ARATH	Cellcycle;Celldivision;Cyclin;Multigenefamily,Cyclin delta-1.	1e-42	GO_ID:48110	TAIR|gene:2168251 SPTR:Q9FKP7 symbol:CYCD4;1 [GO:0000074 "regulation of progression through cell cycle" evidence=ISS] [GO:0016538 "cyclin-dependent protein kinase regulator activity" evidence=ISS] InterPro:IPR006671 InterPro:IPR004367 GO:GO:0005634 GO:GO:0000910 Pfam:PF02984 Pfam:PF00134 PROSITE:PS00292 InterPro:IPR006670 SMART:SM00385 EMBL:AB011479 SPTR:Q9FKP7	6e-41
chr5.CM0200.138	4.2.4.48	PHO80 negative regulator of PHO81 and PHO5 [GO:0016538]	dme:CG9096-PA	CG9096; CG9096 gene product from transcript CG9096-RA CG9096 gene product from transcript CG9096-RB [KO:K04503]	5e-15				CCND1_ARATH	Cellcycle;Celldivision;Cyclin;Multigenefamily,Cyclin delta-1.	1e-42	GO_ID:48110	TAIR|gene:2168251 SPTR:Q9FKP7 symbol:CYCD4;1 [GO:0000074 "regulation of progression through cell cycle" evidence=ISS] [GO:0016538 "cyclin-dependent protein kinase regulator activity" evidence=ISS] InterPro:IPR006671 InterPro:IPR004367 GO:GO:0005634 GO:GO:0000910 Pfam:PF02984 Pfam:PF00134 PROSITE:PS00292 InterPro:IPR006670 SMART:SM00385 EMBL:AB011479 SPTR:Q9FKP7	6e-41
chr5.CM0200.138	4.2.4.1.1	CCND cyclin D	dme:CG9096-PA	CG9096; CG9096 gene product from transcript CG9096-RA CG9096 gene product from transcript CG9096-RB [KO:K04503]	5e-15				CCND1_ARATH	Cellcycle;Celldivision;Cyclin;Multigenefamily,Cyclin delta-1.	1e-42	GO_ID:48110	TAIR|gene:2168251 SPTR:Q9FKP7 symbol:CYCD4;1 [GO:0000074 "regulation of progression through cell cycle" evidence=ISS] [GO:0016538 "cyclin-dependent protein kinase regulator activity" evidence=ISS] InterPro:IPR006671 InterPro:IPR004367 GO:GO:0005634 GO:GO:0000910 Pfam:PF02984 Pfam:PF00134 PROSITE:PS00292 InterPro:IPR006670 SMART:SM00385 EMBL:AB011479 SPTR:Q9FKP7	6e-41
chr5.CM0200.138	3.2.8.15	CCND cyclin D	dme:CG9096-PA	CG9096; CG9096 gene product from transcript CG9096-RA CG9096 gene product from transcript CG9096-RB [KO:K04503]	5e-15				CCND1_ARATH	Cellcycle;Celldivision;Cyclin;Multigenefamily,Cyclin delta-1.	1e-42	GO_ID:48110	TAIR|gene:2168251 SPTR:Q9FKP7 symbol:CYCD4;1 [GO:0000074 "regulation of progression through cell cycle" evidence=ISS] [GO:0016538 "cyclin-dependent protein kinase regulator activity" evidence=ISS] InterPro:IPR006671 InterPro:IPR004367 GO:GO:0005634 GO:GO:0000910 Pfam:PF02984 Pfam:PF00134 PROSITE:PS00292 InterPro:IPR006670 SMART:SM00385 EMBL:AB011479 SPTR:Q9FKP7	6e-41
chr5.CM0200.138	3.2.3.68	CCND cyclin D	dme:CG9096-PA	CG9096; CG9096 gene product from transcript CG9096-RA CG9096 gene product from transcript CG9096-RB [KO:K04503]	5e-15				CCND1_ARATH	Cellcycle;Celldivision;Cyclin;Multigenefamily,Cyclin delta-1.	1e-42	GO_ID:48110	TAIR|gene:2168251 SPTR:Q9FKP7 symbol:CYCD4;1 [GO:0000074 "regulation of progression through cell cycle" evidence=ISS] [GO:0016538 "cyclin-dependent protein kinase regulator activity" evidence=ISS] InterPro:IPR006671 InterPro:IPR004367 GO:GO:0005634 GO:GO:0000910 Pfam:PF02984 Pfam:PF00134 PROSITE:PS00292 InterPro:IPR006670 SMART:SM00385 EMBL:AB011479 SPTR:Q9FKP7	6e-41
chr5.CM0788.43	1.9.4.15	E2.7.1.- [EC:2.7.1.-] [COG:COG0515 COG1493]	hsa:65268	WNK2, SDCCAG43, PRKWNK2; WNK lysine deficient protein kinase 2 [EC:2.7.1.37] [KO:K00870]	2e-69	YAR019c	COG0515	5e-20	WNK3_HUMAN	ATP-binding;Kinase;Nucleotide-binding;Phosphorylation;Serine/threonine-proteinkinase;Transferase,Serine/threonine-protein kinase WNK3 (EC 2.7.1.37) (Protein kinase with no lysine 3) (Protein kinase, lysine-deficient 3).	1e-73	GO_ID:7473	TAIR|gene:2161277 SPTR:Q9LVL5 symbol:AT5G58350.1 [GO:0016301 "kinase activity" evidence=ISS] [GO:0005737 "cytoplasm" evidence=IDA] [GO:0005634 "nucleus" evidence=IDA] InterPro:IPR000719 InterPro:IPR008271 Pfam:PF00069 Prosite:PS00108 ProDom:PD000001 PROSITE:PS50011 EMBL:AB019228 EMBL:AB084268 EMBL:AY039910 EMBL:AY081739 SPTR:Q9LVL5	9e-172
chr5.CM0788.43	1.7.8.19	WAAY, rfaY lipopolysaccharide core biosynthesis protein RFAY [EC:2.7.-.-] [COG:COG0515]	hsa:65268	WNK2, SDCCAG43, PRKWNK2; WNK lysine deficient protein kinase 2 [EC:2.7.1.37] [KO:K00870]	2e-69	YAR019c	COG0515	5e-20	WNK3_HUMAN	ATP-binding;Kinase;Nucleotide-binding;Phosphorylation;Serine/threonine-proteinkinase;Transferase,Serine/threonine-protein kinase WNK3 (EC 2.7.1.37) (Protein kinase with no lysine 3) (Protein kinase, lysine-deficient 3).	1e-73	GO_ID:7473	TAIR|gene:2161277 SPTR:Q9LVL5 symbol:AT5G58350.1 [GO:0016301 "kinase activity" evidence=ISS] [GO:0005737 "cytoplasm" evidence=IDA] [GO:0005634 "nucleus" evidence=IDA] InterPro:IPR000719 InterPro:IPR008271 Pfam:PF00069 Prosite:PS00108 ProDom:PD000001 PROSITE:PS50011 EMBL:AB019228 EMBL:AB084268 EMBL:AY039910 EMBL:AY081739 SPTR:Q9LVL5	9e-172
chr5.CM0788.43	1.1.17.19	E2.7.1.- [EC:2.7.1.-] [COG:COG0515 COG1493]	hsa:65268	WNK2, SDCCAG43, PRKWNK2; WNK lysine deficient protein kinase 2 [EC:2.7.1.37] [KO:K00870]	2e-69	YAR019c	COG0515	5e-20	WNK3_HUMAN	ATP-binding;Kinase;Nucleotide-binding;Phosphorylation;Serine/threonine-proteinkinase;Transferase,Serine/threonine-protein kinase WNK3 (EC 2.7.1.37) (Protein kinase with no lysine 3) (Protein kinase, lysine-deficient 3).	1e-73	GO_ID:7473	TAIR|gene:2161277 SPTR:Q9LVL5 symbol:AT5G58350.1 [GO:0016301 "kinase activity" evidence=ISS] [GO:0005737 "cytoplasm" evidence=IDA] [GO:0005634 "nucleus" evidence=IDA] InterPro:IPR000719 InterPro:IPR008271 Pfam:PF00069 Prosite:PS00108 ProDom:PD000001 PROSITE:PS50011 EMBL:AB019228 EMBL:AB084268 EMBL:AY039910 EMBL:AY081739 SPTR:Q9LVL5	9e-172
chr5.CM0788.43	3.3.10.117	BMPR1 bone morphogenetic protein receptor, type I [EC:2.7.1.37]	hsa:65268	WNK2, SDCCAG43, PRKWNK2; WNK lysine deficient protein kinase 2 [EC:2.7.1.37] [KO:K00870]	2e-69	YAR019c	COG0515	5e-20	WNK3_HUMAN	ATP-binding;Kinase;Nucleotide-binding;Phosphorylation;Serine/threonine-proteinkinase;Transferase,Serine/threonine-protein kinase WNK3 (EC 2.7.1.37) (Protein kinase with no lysine 3) (Protein kinase, lysine-deficient 3).	1e-73	GO_ID:7473	TAIR|gene:2161277 SPTR:Q9LVL5 symbol:AT5G58350.1 [GO:0016301 "kinase activity" evidence=ISS] [GO:0005737 "cytoplasm" evidence=IDA] [GO:0005634 "nucleus" evidence=IDA] InterPro:IPR000719 InterPro:IPR008271 Pfam:PF00069 Prosite:PS00108 ProDom:PD000001 PROSITE:PS50011 EMBL:AB019228 EMBL:AB084268 EMBL:AY039910 EMBL:AY081739 SPTR:Q9LVL5	9e-172
chr5.CM0788.43	1.11.16.8	E2.7.1.- [EC:2.7.1.-] [COG:COG0515 COG1493]	hsa:65268	WNK2, SDCCAG43, PRKWNK2; WNK lysine deficient protein kinase 2 [EC:2.7.1.37] [KO:K00870]	2e-69	YAR019c	COG0515	5e-20	WNK3_HUMAN	ATP-binding;Kinase;Nucleotide-binding;Phosphorylation;Serine/threonine-proteinkinase;Transferase,Serine/threonine-protein kinase WNK3 (EC 2.7.1.37) (Protein kinase with no lysine 3) (Protein kinase, lysine-deficient 3).	1e-73	GO_ID:7473	TAIR|gene:2161277 SPTR:Q9LVL5 symbol:AT5G58350.1 [GO:0016301 "kinase activity" evidence=ISS] [GO:0005737 "cytoplasm" evidence=IDA] [GO:0005634 "nucleus" evidence=IDA] InterPro:IPR000719 InterPro:IPR008271 Pfam:PF00069 Prosite:PS00108 ProDom:PD000001 PROSITE:PS50011 EMBL:AB019228 EMBL:AB084268 EMBL:AY039910 EMBL:AY081739 SPTR:Q9LVL5	9e-172
chr5.CM0788.43	4.2.4	Cell cycle [CLASS:04110] [PATH:hsa04110] [COG:COG0515]	hsa:65268	WNK2, SDCCAG43, PRKWNK2; WNK lysine deficient protein kinase 2 [EC:2.7.1.37] [KO:K00870]	2e-69	YAR019c	COG0515	5e-20	WNK3_HUMAN	ATP-binding;Kinase;Nucleotide-binding;Phosphorylation;Serine/threonine-proteinkinase;Transferase,Serine/threonine-protein kinase WNK3 (EC 2.7.1.37) (Protein kinase with no lysine 3) (Protein kinase, lysine-deficient 3).	1e-73	GO_ID:7473	TAIR|gene:2161277 SPTR:Q9LVL5 symbol:AT5G58350.1 [GO:0016301 "kinase activity" evidence=ISS] [GO:0005737 "cytoplasm" evidence=IDA] [GO:0005634 "nucleus" evidence=IDA] InterPro:IPR000719 InterPro:IPR008271 Pfam:PF00069 Prosite:PS00108 ProDom:PD000001 PROSITE:PS50011 EMBL:AB019228 EMBL:AB084268 EMBL:AY039910 EMBL:AY081739 SPTR:Q9LVL5	9e-172
chr5.CM0788.43	3.2.2.1	Protein kinase [EC:2.7.1.37]	hsa:65268	WNK2, SDCCAG43, PRKWNK2; WNK lysine deficient protein kinase 2 [EC:2.7.1.37] [KO:K00870]	2e-69	YAR019c	COG0515	5e-20	WNK3_HUMAN	ATP-binding;Kinase;Nucleotide-binding;Phosphorylation;Serine/threonine-proteinkinase;Transferase,Serine/threonine-protein kinase WNK3 (EC 2.7.1.37) (Protein kinase with no lysine 3) (Protein kinase, lysine-deficient 3).	1e-73	GO_ID:7473	TAIR|gene:2161277 SPTR:Q9LVL5 symbol:AT5G58350.1 [GO:0016301 "kinase activity" evidence=ISS] [GO:0005737 "cytoplasm" evidence=IDA] [GO:0005634 "nucleus" evidence=IDA] InterPro:IPR000719 InterPro:IPR008271 Pfam:PF00069 Prosite:PS00108 ProDom:PD000001 PROSITE:PS50011 EMBL:AB019228 EMBL:AB084268 EMBL:AY039910 EMBL:AY081739 SPTR:Q9LVL5	9e-172
gi45627104	99.2	Unclassified without homolog
