# Supplementary material for: Dissection of Symbiosis and Organ Development by Integrated Transcriptome Analysis of Lotus japonicus Mutant and Wild-Type Plants
Source: PLoS One. 2009 Aug 7;4(8):e6556. doi: 10.1371/journal.pone.0006556 (PMC2717213; doi:10.1371/journal.pone.0006556)
Supplement: Folder S7 — Nitrate (0.85 MB ZIP) [file pone.0006556.s015.zip › S7.NITRATE copy/7.1.Root-nitrate vs rhizobium/7.1.1.Root total transcript analysis/7.1.1.1/-7.1.1.1.ID list.txt]

	M	FDR	M	FDR
Affy_ID	T13 - T21	T13 - T21	T23 - T21	T23 - T21
Ljwgs_074659.1_at	-3.574273099	0.000244584	-3.297622019	0.001615796
Ljwgs_014729.1_at	-3.270735573	0.003569208	-2.81491565	0.026858626
Ljwgs_058132.1_at	-2.868403063	0.002013173	-2.873350467	0.005936862
Ljwgs_019006.1_at	-2.719449448	0.001877177	-2.17009759	0.025575212
Ljwgs_016098.1_at	-2.591059568	0.002957244	-2.033787983	0.037750899
Ljwgs_097647.1_at	-2.380933603	0.017329862	2.934809368	0.01161416
chr2.CM0262.15.1_at	-2.077757233	0.002075012	-2.425230211	0.001689232
Ljwgs_068911.1_at	-1.97357972	0.025362628	-2.352905228	0.021938982
chr4.CM0003.70.1_at	-1.971105613	0.000215234	-1.424884099	0.010062132
Ljwgs_014502.1_at	-1.933115839	0.000328921	-1.21529839	0.032823604
chr4.CM0501.35_x_at	-1.890317231	9.46E-05	-1.984592762	0.000196361
Ljwgs_021181.1_s_at	-1.710943538	0.00035013	-1.215428001	0.016442445
Ljwgs_135178.1_s_at	-1.689621764	4.13E-06	-1.628967402	3.15E-05
Ljwgs_030209.2_at	-1.680762861	0.000507743	-1.047247692	0.042900454
TC19911_at	-1.616442121	0.013514442	1.580436679	0.037100844
chr5.TM0872.5.1_at	-1.535740327	0.02043707	-1.627801918	0.034241673
Ljwgs_042820.1_at	-1.404816404	0.017856971	-1.355134093	0.04971913
Ljwgs_071958.1_at	-1.394352791	0.002106252	-1.424291284	0.005531733
gi45578362_at	-1.35547201	0.029637855	-1.809931847	0.012646703
Ljwgs_134387.1_at	-1.334551521	0.004521146	-1.375710104	0.010267738
chr4.CM0119.20_at	-1.267773551	0.000989342	-1.386357739	0.001446235
Ljwgs_047219.1_at	-1.264018591	0.021471063	-1.392628306	0.030563144
Ljwgs_073715.1_s_at	-1.226428399	0.013439303	-1.226241967	0.033561991
chr3.CM0091.28_at	-1.214182841	0.001095467	-1.150833086	0.005409318
Ljwgs_021723.2_at	-1.181376683	0.000328921	-1.090359591	0.002113471
chr2.CM0373.76_at	-1.169621098	0.007095596	-1.259499939	0.012057484
chr1.TM1643.6_at	-1.149858654	0.018680765	1.119029645	0.049361791
TM1571.14_at	-1.136761171	0.015956741	-1.106532018	0.042521375
Ljwgs_133701.1_s_at	-1.123104337	0.016970962	1.293917312	0.017672893
Ljwgs_042817.1_at	-1.109001883	0.001132104	-1.112490044	0.003470529
Ljwgs_017289.3.1_at	-1.095239845	0.011618407	-1.514697295	0.003055762
chr5.CM0148.22_at	-1.082754922	0.034085913	-1.540104641	0.009673726
Ljwgs_106704.1_s_at	-1.070675754	0.02508262	-1.903751735	0.001044362
chr1.CM0800.19_at	-1.066983972	0.047539042	-1.295220469	0.037750899
Ljwgs_041628.1_at	-1.047838979	8.04E-05	-1.062279112	0.000239821
chr6.TM1650.13_at	-1.034347075	0.010033577	-1.013743177	0.029616441
Ljwgs_115006.1_at	-1.000683799	0.009508008	-1.28660542	0.004508252
Ljwgs_086307.1_at	1.123232742	0.011561583	1.32293486	0.010062132
Ljwgs_009441.1_at	1.125890575	0.009871405	1.366376337	0.007079741
Ljwgs_026477.1_at	1.225637785	0.00594201	-1.058590639	0.037863347
CM0345.59.2_at	1.30571893	0.002696645	-1.125158839	0.021044805
CM0345.41_s_at	1.405092165	0.003124812	-1.427817031	0.007932441
Ljwgs_068281.1_at	1.407352056	0.001761157	-1.071835602	0.032467875
chr4.CM0004.34_at	1.538047303	0.005756189	-3.290658962	2.60E-05
Ljwgs_016682.1_at	1.678927064	0.010657171	1.657686366	0.029803393
chr6.CM0139.33_at	1.757974651	0.019453105	1.761527465	0.043873019
gi13884220_at	1.783005441	0.004333543	1.488765552	0.036090347
Ljwgs_042772.1_at	2.045366964	0.001783326	-1.444288135	0.046958555
chr2.TM1731.12_at	2.518581165	0.003161645	3.78238777	0.00025445
chr3.TM1367.15_at	3.207172043	0.001033418	2.351276559	0.028416717
