# Supplementary material for: Dissection of Symbiosis and Organ Development by Integrated Transcriptome Analysis of Lotus japonicus Mutant and Wild-Type Plants
Source: PLoS One. 2009 Aug 7;4(8):e6556. doi: 10.1371/journal.pone.0006556 (PMC2717213; doi:10.1371/journal.pone.0006556)
Supplement: Folder S7 — Nitrate (0.85 MB ZIP) [file pone.0006556.s015.zip › S7.NITRATE copy/7.1.Root-nitrate vs rhizobium/7.1.1.Root total transcript analysis/7.1.1.1/7.1.1.1.transporter.txt]

Ljwgs_074659.1	3.1.3.22	TC.POT proton-dependent oligopeptide transporter, POT family [COG:COG3104] [TC:2.A.17]	hsa:6564	SLC15A1; solute carrier family 15 (oligopeptide transporter), member 1 [KO:K03305]	9e-20				PTR2_ARATH	Membrane;Peptidetransport;Proteintransport;Transmembrane;Transport,Peptide transporter PTR2 (Histidine transporting protein).	5e-63	GO_ID:22547	TAIR|gene:2041139 SPTR:Q9ZPS2 symbol:AT2G02020.1 [GO:0005215 "transporter activity" evidence=ISS] [GO:0006857 "oligopeptide transport" evidence=ISS] [GO:0016020 "membrane" evidence=ISS] InterPro:IPR000109 Pfam:PF00854 GO:GO:0006810 GO:GO:0016020 PROSITE:PS01022 PROSITE:PS01023 EMBL:AC006532 PIR:A84432 SPTR:Q9ZPS2	2e-62
chr4.CM0003.70.1	99.1.4.2831	GO_ID:46152							CHL1_ARATH	Herbicideresistance;Membrane;Nitrateassimilation;Symport;Transmembrane;Transport,Nitrate/chlorate transporter.	4e-16	GO_ID:46152	TAIR|gene:3702848 SPTR:Q9M1E1 symbol:AT3G45660.1 [GO:0005215 "transporter activity" evidence=ISS] [GO:0006857 "oligopeptide transport" evidence=ISS] [GO:0016020 "membrane" evidence=ISS] InterPro:IPR000109 InterPro:IPR006162 Pfam:PF00854 GO:GO:0016020 PROSITE:PS00012 EMBL:AL138657 PIR:T47506 SPTR:Q9M1E1	3e-37
chr4.CM0003.70.1	99.1.3.2.370	CHL1_ARATH							CHL1_ARATH	Herbicideresistance;Membrane;Nitrateassimilation;Symport;Transmembrane;Transport,Nitrate/chlorate transporter.	4e-16	GO_ID:46152	TAIR|gene:3702848 SPTR:Q9M1E1 symbol:AT3G45660.1 [GO:0005215 "transporter activity" evidence=ISS] [GO:0006857 "oligopeptide transport" evidence=ISS] [GO:0016020 "membrane" evidence=ISS] InterPro:IPR000109 InterPro:IPR006162 Pfam:PF00854 GO:GO:0016020 PROSITE:PS00012 EMBL:AL138657 PIR:T47506 SPTR:Q9M1E1	3e-37
Ljwgs_030209.2	3.1.3.49	TC.DASS divalent anion:Na+ symporter, DASS family [COG:COG0471] [TC:2.A.47]				jhp0200	COG0471	3e-13	TDT_ARATH	Membrane;Transmembrane;Transport;Vacuole,Tonoplast dicarboxylate transporter (AttDT) (Vacuolar malate transporter) (Sodium-dicarboxylate cotransporter-like) (AtSDAT).	2e-40	GO_ID:53409	TAIR|gene:2168987 SPTR:Q9MAW4 symbol:AT5G47560 "TONOPLAST DICARBOXYLATE TRANSPORTER" [GO:0006814 "sodium ion transport" evidence=IC] [GO:0006835 "dicarboxylic acid transport" evidence=IC] [GO:0017153 "sodium:dicarboxylate symporter activity" evidence=ISS] [GO:0015140 "malate transporter activity" evidence=IMP;IDA] [GO:0005773 "vacuole" evidence=IDA] [GO:0051453 "regulation of cellular pH" evidenc…	7e-41
Ljwgs_073715.1	99.1.3.2.2081	UPS2_ARATH							UPS2_ARATH	ATP-binding;Membrane;Nucleotide-binding;Transmembrane;Transport,Ureide permease 2 (AtUPS2).	8e-67	GO_ID:10476	TAIR|gene:2044213 SPTR:Q9ZPR7 symbol:ATUPS1 [GO:0015206 "allantoin transporter activity" evidence=IDA] [GO:0015720 "allantoin transport" evidence=IDA] InterPro:IPR009834 Pfam:PF07168 EMBL:AC006836 EMBL:AY085962 PIR:C84450 SPTR:Q9ZPR7	7e-67
Ljwgs_073715.1	99.1.4.2387	GO_ID:10476							UPS2_ARATH	ATP-binding;Membrane;Nucleotide-binding;Transmembrane;Transport,Ureide permease 2 (AtUPS2).	8e-67	GO_ID:10476	TAIR|gene:2044213 SPTR:Q9ZPR7 symbol:ATUPS1 [GO:0015206 "allantoin transporter activity" evidence=IDA] [GO:0015720 "allantoin transport" evidence=IDA] InterPro:IPR009834 Pfam:PF07168 EMBL:AC006836 EMBL:AY085962 PIR:C84450 SPTR:Q9ZPR7	7e-67
chr1.TM1643.6	3.1.2.12.1	BENK benzoate transport protein	aci:ACIAD1434	benK; benzoate transport protein (MFS superfamily) [KO:K05548]	7e-12	YML123c	COG0477	6e-72	PHO84_YEAST	Completeproteome;Membrane;Phosphatetransport;Transmembrane;Transport,Inorganic phosphate transporter PHO84.	2e-71	GO_ID:10649	TAIR|gene:2102449 SPTR:Q9M1T0 symbol:AT3G54700.1 [GO:0015114 "phosphate transporter activity" evidence=ISS] [GO:0005351 "sugar porter activity" evidence=ISS] [GO:0015144 "carbohydrate transporter activity" evidence=ISS] [GO:0016020 "membrane" evidence=ISS] InterPro:IPR007114 InterPro:IPR005828 InterPro:IPR004738 Pfam:PF00083 GO:GO:0006810 PROSITE:PS50850 TIGRFAMs:TIGR00887 EMBL:AL138650 PIR:T4762…	0
Ljwgs_133701.1	3.1.2	Major facilitator superfamily (MFS) [CLASS:02050] [TC:2.A.1] [GO:0005355] [COG:COG0477]				YML123c	COG0477	2e-35	PHO84_YEAST	Completeproteome;Membrane;Phosphatetransport;Transmembrane;Transport,Inorganic phosphate transporter PHO84.	7e-35	GO_ID:5343	TAIR|gene:2064894 SPTR:Q96303 symbol:AT2G38940.1 [GO:0015114 "phosphate transporter activity" evidence=ISS] [GO:0005351 "sugar porter activity" evidence=ISS] [GO:0015144 "carbohydrate transporter activity" evidence=ISS] [GO:0016020 "membrane" evidence=ISS] InterPro:IPR007114 InterPro:IPR005828 InterPro:IPR004738 Pfam:PF00083 GO:GO:0006810 PROSITE:PS50850 TIGRFAMs:TIGR00887 EMBL:AC005770 EMBL:U623…	5e-117
