# Supplementary material for: Dissection of Symbiosis and Organ Development by Integrated Transcriptome Analysis of Lotus japonicus Mutant and Wild-Type Plants
Source: PLoS One. 2009 Aug 7;4(8):e6556. doi: 10.1371/journal.pone.0006556 (PMC2717213; doi:10.1371/journal.pone.0006556)
Supplement: Folder S7 — Nitrate (0.85 MB ZIP) [file pone.0006556.s015.zip › S7.NITRATE copy/7.1.Root-nitrate vs rhizobium/7.1.1.Root total transcript analysis/7.1.1.10/-7.1.1.10.ID-ANU.txt]

Identifier	BIN code	BIN name	BlastX KEGG Identifier	BlastX KEGG Description	BlastX KEGG E-value	BlastX COG Identifier	BlastX COG Description	BlastX COG E-value	BlastX Swiss-Prot Identifier	BlastX Swiss-Prot Description	BlastX Swiss-Prot E-value	BlastX Gene Ontology Identifier	BlastX Gene Ontology Description	BlastX Gene Ontology E-value
Ljwgs_074659.1	3.1.3.22	TC.POT proton-dependent oligopeptide transporter, POT family [COG:COG3104] [TC:2.A.17]	hsa:6564	SLC15A1; solute carrier family 15 (oligopeptide transporter), member 1 [KO:K03305]	9e-20				PTR2_ARATH	Membrane;Peptidetransport;Proteintransport;Transmembrane;Transport,Peptide transporter PTR2 (Histidine transporting protein).	5e-63	GO_ID:22547	TAIR|gene:2041139 SPTR:Q9ZPS2 symbol:AT2G02020.1 [GO:0005215 "transporter activity" evidence=ISS] [GO:0006857 "oligopeptide transport" evidence=ISS] [GO:0016020 "membrane" evidence=ISS] InterPro:IPR000109 Pfam:PF00854 GO:GO:0006810 GO:GO:0016020 PROSITE:PS01022 PROSITE:PS01023 EMBL:AC006532 PIR:A84432 SPTR:Q9ZPS2	2e-62
gi4336433	4.5.2.5.1	PPP3C, CNA protein phosphatase 3, catalytic subunit [EC:3.1.3.16]	ath:At5g59220	MNC17.13; protein phosphatase 2C (PP2C), putative [EC:3.1.3.16] [KO:K01090]	4e-59	YDL006w	COG0631	3e-25	PP2C4_ARATH	Hydrolase;Magnesium;Manganese;Metal-binding;Multigenefamily;Proteinphosphatase,Protein phosphatase 2C (EC 3.1.3.16) (PP2C).	4e-56	GO_ID:19140	TAIR|gene:2168448 SPTR:Q9FIF5 symbol:AT5G59220.1 [GO:0015071 "protein phosphatase type 2C activity" evidence=ISS] [GO:0009737 "response to abscisic acid stimulus" evidence=IEP] Pfam:PF00481 InterPro:IPR001932 HSSP:P35813 SMART:SM00331 SMART:SM00332 EMBL:AB016890 EMBL:AY054163 EMBL:AY074555 SPTR:Q9FIF5	9e-60
gi4336433	3.2.2.4.2	PPM1A, PP2CA (PPM1B, PP2CB) protein phosphatase 1A/B (formerly 2C) [GO:0015071]	ath:At5g59220	MNC17.13; protein phosphatase 2C (PP2C), putative [EC:3.1.3.16] [KO:K01090]	4e-59	YDL006w	COG0631	3e-25	PP2C4_ARATH	Hydrolase;Magnesium;Manganese;Metal-binding;Multigenefamily;Proteinphosphatase,Protein phosphatase 2C (EC 3.1.3.16) (PP2C).	4e-56	GO_ID:19140	TAIR|gene:2168448 SPTR:Q9FIF5 symbol:AT5G59220.1 [GO:0015071 "protein phosphatase type 2C activity" evidence=ISS] [GO:0009737 "response to abscisic acid stimulus" evidence=IEP] Pfam:PF00481 InterPro:IPR001932 HSSP:P35813 SMART:SM00331 SMART:SM00332 EMBL:AB016890 EMBL:AY054163 EMBL:AY074555 SPTR:Q9FIF5	9e-60
gi4336433	3.2.3.47	PPP2C protein phosphatase 2 (formerly 2A), catalytic subunit [EC:3.1.3.16] [GO:0000158]	ath:At5g59220	MNC17.13; protein phosphatase 2C (PP2C), putative [EC:3.1.3.16] [KO:K01090]	4e-59	YDL006w	COG0631	3e-25	PP2C4_ARATH	Hydrolase;Magnesium;Manganese;Metal-binding;Multigenefamily;Proteinphosphatase,Protein phosphatase 2C (EC 3.1.3.16) (PP2C).	4e-56	GO_ID:19140	TAIR|gene:2168448 SPTR:Q9FIF5 symbol:AT5G59220.1 [GO:0015071 "protein phosphatase type 2C activity" evidence=ISS] [GO:0009737 "response to abscisic acid stimulus" evidence=IEP] Pfam:PF00481 InterPro:IPR001932 HSSP:P35813 SMART:SM00331 SMART:SM00332 EMBL:AB016890 EMBL:AY054163 EMBL:AY074555 SPTR:Q9FIF5	9e-60
gi4336433	3.2.3.90	PPP3C, CNA protein phosphatase 3, catalytic subunit [EC:3.1.3.16]	ath:At5g59220	MNC17.13; protein phosphatase 2C (PP2C), putative [EC:3.1.3.16] [KO:K01090]	4e-59	YDL006w	COG0631	3e-25	PP2C4_ARATH	Hydrolase;Magnesium;Manganese;Metal-binding;Multigenefamily;Proteinphosphatase,Protein phosphatase 2C (EC 3.1.3.16) (PP2C).	4e-56	GO_ID:19140	TAIR|gene:2168448 SPTR:Q9FIF5 symbol:AT5G59220.1 [GO:0015071 "protein phosphatase type 2C activity" evidence=ISS] [GO:0009737 "response to abscisic acid stimulus" evidence=IEP] Pfam:PF00481 InterPro:IPR001932 HSSP:P35813 SMART:SM00331 SMART:SM00332 EMBL:AB016890 EMBL:AY054163 EMBL:AY074555 SPTR:Q9FIF5	9e-60
gi4336433	3.2.11.14	PPP1C protein phosphatase 1, catalytic subunit [EC:3.1.3.16] [GO:0017018]	ath:At5g59220	MNC17.13; protein phosphatase 2C (PP2C), putative [EC:3.1.3.16] [KO:K01090]	4e-59	YDL006w	COG0631	3e-25	PP2C4_ARATH	Hydrolase;Magnesium;Manganese;Metal-binding;Multigenefamily;Proteinphosphatase,Protein phosphatase 2C (EC 3.1.3.16) (PP2C).	4e-56	GO_ID:19140	TAIR|gene:2168448 SPTR:Q9FIF5 symbol:AT5G59220.1 [GO:0015071 "protein phosphatase type 2C activity" evidence=ISS] [GO:0009737 "response to abscisic acid stimulus" evidence=IEP] Pfam:PF00481 InterPro:IPR001932 HSSP:P35813 SMART:SM00331 SMART:SM00332 EMBL:AB016890 EMBL:AY054163 EMBL:AY074555 SPTR:Q9FIF5	9e-60
gi4336433	4.2.2.20.5	SPOIIE stage II sporulation protein E [EC:3.1.3.16] [COG:COG2208]	ath:At5g59220	MNC17.13; protein phosphatase 2C (PP2C), putative [EC:3.1.3.16] [KO:K01090]	4e-59	YDL006w	COG0631	3e-25	PP2C4_ARATH	Hydrolase;Magnesium;Manganese;Metal-binding;Multigenefamily;Proteinphosphatase,Protein phosphatase 2C (EC 3.1.3.16) (PP2C).	4e-56	GO_ID:19140	TAIR|gene:2168448 SPTR:Q9FIF5 symbol:AT5G59220.1 [GO:0015071 "protein phosphatase type 2C activity" evidence=ISS] [GO:0009737 "response to abscisic acid stimulus" evidence=IEP] Pfam:PF00481 InterPro:IPR001932 HSSP:P35813 SMART:SM00331 SMART:SM00332 EMBL:AB016890 EMBL:AY054163 EMBL:AY074555 SPTR:Q9FIF5	9e-60
gi4336433	3.2.6.44.3	PPP2C protein phosphatase 2 (formerly 2A), catalytic subunit [EC:3.1.3.16] [GO:0000158]	ath:At5g59220	MNC17.13; protein phosphatase 2C (PP2C), putative [EC:3.1.3.16] [KO:K01090]	4e-59	YDL006w	COG0631	3e-25	PP2C4_ARATH	Hydrolase;Magnesium;Manganese;Metal-binding;Multigenefamily;Proteinphosphatase,Protein phosphatase 2C (EC 3.1.3.16) (PP2C).	4e-56	GO_ID:19140	TAIR|gene:2168448 SPTR:Q9FIF5 symbol:AT5G59220.1 [GO:0015071 "protein phosphatase type 2C activity" evidence=ISS] [GO:0009737 "response to abscisic acid stimulus" evidence=IEP] Pfam:PF00481 InterPro:IPR001932 HSSP:P35813 SMART:SM00331 SMART:SM00332 EMBL:AB016890 EMBL:AY054163 EMBL:AY074555 SPTR:Q9FIF5	9e-60
gi4336433	3.2.13.28.1	PPP3C, CNA protein phosphatase 3, catalytic subunit [EC:3.1.3.16]	ath:At5g59220	MNC17.13; protein phosphatase 2C (PP2C), putative [EC:3.1.3.16] [KO:K01090]	4e-59	YDL006w	COG0631	3e-25	PP2C4_ARATH	Hydrolase;Magnesium;Manganese;Metal-binding;Multigenefamily;Proteinphosphatase,Protein phosphatase 2C (EC 3.1.3.16) (PP2C).	4e-56	GO_ID:19140	TAIR|gene:2168448 SPTR:Q9FIF5 symbol:AT5G59220.1 [GO:0015071 "protein phosphatase type 2C activity" evidence=ISS] [GO:0009737 "response to abscisic acid stimulus" evidence=IEP] Pfam:PF00481 InterPro:IPR001932 HSSP:P35813 SMART:SM00331 SMART:SM00332 EMBL:AB016890 EMBL:AY054163 EMBL:AY074555 SPTR:Q9FIF5	9e-60
gi4336433	4.3.1.28	PPP1C protein phosphatase 1, catalytic subunit [EC:3.1.3.16] [GO:0017018]	ath:At5g59220	MNC17.13; protein phosphatase 2C (PP2C), putative [EC:3.1.3.16] [KO:K01090]	4e-59	YDL006w	COG0631	3e-25	PP2C4_ARATH	Hydrolase;Magnesium;Manganese;Metal-binding;Multigenefamily;Proteinphosphatase,Protein phosphatase 2C (EC 3.1.3.16) (PP2C).	4e-56	GO_ID:19140	TAIR|gene:2168448 SPTR:Q9FIF5 symbol:AT5G59220.1 [GO:0015071 "protein phosphatase type 2C activity" evidence=ISS] [GO:0009737 "response to abscisic acid stimulus" evidence=IEP] Pfam:PF00481 InterPro:IPR001932 HSSP:P35813 SMART:SM00331 SMART:SM00332 EMBL:AB016890 EMBL:AY054163 EMBL:AY074555 SPTR:Q9FIF5	9e-60
gi4336433	4.3.3.12.1	PPP2C protein phosphatase 2 (formerly 2A), catalytic subunit [EC:3.1.3.16] [GO:0000158]	ath:At5g59220	MNC17.13; protein phosphatase 2C (PP2C), putative [EC:3.1.3.16] [KO:K01090]	4e-59	YDL006w	COG0631	3e-25	PP2C4_ARATH	Hydrolase;Magnesium;Manganese;Metal-binding;Multigenefamily;Proteinphosphatase,Protein phosphatase 2C (EC 3.1.3.16) (PP2C).	4e-56	GO_ID:19140	TAIR|gene:2168448 SPTR:Q9FIF5 symbol:AT5G59220.1 [GO:0015071 "protein phosphatase type 2C activity" evidence=ISS] [GO:0009737 "response to abscisic acid stimulus" evidence=IEP] Pfam:PF00481 InterPro:IPR001932 HSSP:P35813 SMART:SM00331 SMART:SM00332 EMBL:AB016890 EMBL:AY054163 EMBL:AY074555 SPTR:Q9FIF5	9e-60
gi4336433	4.2.5.36.1	PPP3C, CNA protein phosphatase 3, catalytic subunit [EC:3.1.3.16]	ath:At5g59220	MNC17.13; protein phosphatase 2C (PP2C), putative [EC:3.1.3.16] [KO:K01090]	4e-59	YDL006w	COG0631	3e-25	PP2C4_ARATH	Hydrolase;Magnesium;Manganese;Metal-binding;Multigenefamily;Proteinphosphatase,Protein phosphatase 2C (EC 3.1.3.16) (PP2C).	4e-56	GO_ID:19140	TAIR|gene:2168448 SPTR:Q9FIF5 symbol:AT5G59220.1 [GO:0015071 "protein phosphatase type 2C activity" evidence=ISS] [GO:0009737 "response to abscisic acid stimulus" evidence=IEP] Pfam:PF00481 InterPro:IPR001932 HSSP:P35813 SMART:SM00331 SMART:SM00332 EMBL:AB016890 EMBL:AY054163 EMBL:AY074555 SPTR:Q9FIF5	9e-60
gi4336433	4.1.3.45	PPP1C protein phosphatase 1, catalytic subunit [EC:3.1.3.16] [GO:0017018]	ath:At5g59220	MNC17.13; protein phosphatase 2C (PP2C), putative [EC:3.1.3.16] [KO:K01090]	4e-59	YDL006w	COG0631	3e-25	PP2C4_ARATH	Hydrolase;Magnesium;Manganese;Metal-binding;Multigenefamily;Proteinphosphatase,Protein phosphatase 2C (EC 3.1.3.16) (PP2C).	4e-56	GO_ID:19140	TAIR|gene:2168448 SPTR:Q9FIF5 symbol:AT5G59220.1 [GO:0015071 "protein phosphatase type 2C activity" evidence=ISS] [GO:0009737 "response to abscisic acid stimulus" evidence=IEP] Pfam:PF00481 InterPro:IPR001932 HSSP:P35813 SMART:SM00331 SMART:SM00332 EMBL:AB016890 EMBL:AY054163 EMBL:AY074555 SPTR:Q9FIF5	9e-60
gi4336433	3.2.9.102	PPP3C, CNA protein phosphatase 3, catalytic subunit [EC:3.1.3.16]	ath:At5g59220	MNC17.13; protein phosphatase 2C (PP2C), putative [EC:3.1.3.16] [KO:K01090]	4e-59	YDL006w	COG0631	3e-25	PP2C4_ARATH	Hydrolase;Magnesium;Manganese;Metal-binding;Multigenefamily;Proteinphosphatase,Protein phosphatase 2C (EC 3.1.3.16) (PP2C).	4e-56	GO_ID:19140	TAIR|gene:2168448 SPTR:Q9FIF5 symbol:AT5G59220.1 [GO:0015071 "protein phosphatase type 2C activity" evidence=ISS] [GO:0009737 "response to abscisic acid stimulus" evidence=IEP] Pfam:PF00481 InterPro:IPR001932 HSSP:P35813 SMART:SM00331 SMART:SM00332 EMBL:AB016890 EMBL:AY054163 EMBL:AY074555 SPTR:Q9FIF5	9e-60
gi4336433	3.2.14.10.1	PPP3C, CNA protein phosphatase 3, catalytic subunit [EC:3.1.3.16]	ath:At5g59220	MNC17.13; protein phosphatase 2C (PP2C), putative [EC:3.1.3.16] [KO:K01090]	4e-59	YDL006w	COG0631	3e-25	PP2C4_ARATH	Hydrolase;Magnesium;Manganese;Metal-binding;Multigenefamily;Proteinphosphatase,Protein phosphatase 2C (EC 3.1.3.16) (PP2C).	4e-56	GO_ID:19140	TAIR|gene:2168448 SPTR:Q9FIF5 symbol:AT5G59220.1 [GO:0015071 "protein phosphatase type 2C activity" evidence=ISS] [GO:0009737 "response to abscisic acid stimulus" evidence=IEP] Pfam:PF00481 InterPro:IPR001932 HSSP:P35813 SMART:SM00331 SMART:SM00332 EMBL:AB016890 EMBL:AY054163 EMBL:AY074555 SPTR:Q9FIF5	9e-60
chr4.CM0617.4	99.1.4.1042	GO_ID:48931										GO_ID:48931	TAIR|gene:2118258 SPTR:Q9M0F0 symbol:AT4G29310.1 [GO:0008372 "cellular component unknown" evidence=ND] InterPro:IPR010410 Pfam:PF06219 EMBL:AL161574 EMBL:AY093214 EMBL:BT003402 PIR:T13451 SPTR:Q9M0F0	3e-129
Ljwgs_021181.1	1.2.6.9	E1.11.1.7 peroxidase [EC:1.11.1.7] [GO:0004601]	ath:At5g06720	MPH15.8; peroxidase, putative [EC:1.11.1.7] [KO:K00430]	4e-69				PER53_ARATH	3D-structure;Calcium;Glycoprotein;Heme;Hydrogenperoxide;Iron;Metal-binding;Multigenefamily;Oxidoreductase;Peroxidase;Pyrrolidonecarboxylicacid;Signal,Peroxidase 53 precursor (EC 1.11.1.7) (Atperox P53) (ATPA2).	2e-69	GO_ID:29236	TAIR|gene:2028279 SPTR:Q96512 symbol:AT1G44970.1 [GO:0004601 "peroxidase activity" evidence=ISS] InterPro:IPR002016 InterPro:IPR000823 Pfam:PF00141 InterPro:IPR010255 PROSITE:PS00435 PROSITE:PS00436 PRINTS:PR00458 PROSITE:PS50873 PRINTS:PR00461 EMBL:AC020576 EMBL:X98804 EMBL:AC007915 EMBL:BT008612 EMBL:AY086626 HSSP:Q42578 GeneFarm:1834 SPTR:Q96512	2e-46
Ljwgs_021181.1	1.3.11.18	E1.11.1.7 peroxidase [EC:1.11.1.7] [GO:0004601]	ath:At5g06720	MPH15.8; peroxidase, putative [EC:1.11.1.7] [KO:K00430]	4e-69				PER53_ARATH	3D-structure;Calcium;Glycoprotein;Heme;Hydrogenperoxide;Iron;Metal-binding;Multigenefamily;Oxidoreductase;Peroxidase;Pyrrolidonecarboxylicacid;Signal,Peroxidase 53 precursor (EC 1.11.1.7) (Atperox P53) (ATPA2).	2e-69	GO_ID:29236	TAIR|gene:2028279 SPTR:Q96512 symbol:AT1G44970.1 [GO:0004601 "peroxidase activity" evidence=ISS] InterPro:IPR002016 InterPro:IPR000823 Pfam:PF00141 InterPro:IPR010255 PROSITE:PS00435 PROSITE:PS00436 PRINTS:PR00458 PROSITE:PS50873 PRINTS:PR00461 EMBL:AC020576 EMBL:X98804 EMBL:AC007915 EMBL:BT008612 EMBL:AY086626 HSSP:Q42578 GeneFarm:1834 SPTR:Q96512	2e-46
Ljwgs_021181.1	1.5.13.21	E1.11.1.7 peroxidase [EC:1.11.1.7] [GO:0004601]	ath:At5g06720	MPH15.8; peroxidase, putative [EC:1.11.1.7] [KO:K00430]	4e-69				PER53_ARATH	3D-structure;Calcium;Glycoprotein;Heme;Hydrogenperoxide;Iron;Metal-binding;Multigenefamily;Oxidoreductase;Peroxidase;Pyrrolidonecarboxylicacid;Signal,Peroxidase 53 precursor (EC 1.11.1.7) (Atperox P53) (ATPA2).	2e-69	GO_ID:29236	TAIR|gene:2028279 SPTR:Q96512 symbol:AT1G44970.1 [GO:0004601 "peroxidase activity" evidence=ISS] InterPro:IPR002016 InterPro:IPR000823 Pfam:PF00141 InterPro:IPR010255 PROSITE:PS00435 PROSITE:PS00436 PRINTS:PR00458 PROSITE:PS50873 PRINTS:PR00461 EMBL:AC020576 EMBL:X98804 EMBL:AC007915 EMBL:BT008612 EMBL:AY086626 HSSP:Q42578 GeneFarm:1834 SPTR:Q96512	2e-46
Ljwgs_021181.1	1.10.6.4	E1.11.1.7 peroxidase [EC:1.11.1.7] [GO:0004601]	ath:At5g06720	MPH15.8; peroxidase, putative [EC:1.11.1.7] [KO:K00430]	4e-69				PER53_ARATH	3D-structure;Calcium;Glycoprotein;Heme;Hydrogenperoxide;Iron;Metal-binding;Multigenefamily;Oxidoreductase;Peroxidase;Pyrrolidonecarboxylicacid;Signal,Peroxidase 53 precursor (EC 1.11.1.7) (Atperox P53) (ATPA2).	2e-69	GO_ID:29236	TAIR|gene:2028279 SPTR:Q96512 symbol:AT1G44970.1 [GO:0004601 "peroxidase activity" evidence=ISS] InterPro:IPR002016 InterPro:IPR000823 Pfam:PF00141 InterPro:IPR010255 PROSITE:PS00435 PROSITE:PS00436 PRINTS:PR00458 PROSITE:PS50873 PRINTS:PR00461 EMBL:AC020576 EMBL:X98804 EMBL:AC007915 EMBL:BT008612 EMBL:AY086626 HSSP:Q42578 GeneFarm:1834 SPTR:Q96512	2e-46
Ljwgs_135178.1	3.2.10.30	CALM calmodulin	spo:SPAC3A12.14	cam1; calmodulin [KO:K02183]	2e-15				CDPK2_ORYSA	ATP-binding;Calcium;Kinase;Multigenefamily;Nucleotide-binding;Phosphorylation;Repeat;Serine/threonine-proteinkinase;Transferase,Calcium-dependent protein kinase, isoform 2 (EC 2.7.1.-) (CDPK 2).	2e-31	GO_ID:7277	TAIR|gene:2177022 SPTR:Q9FMP5 symbol:AT5G12180.1 [GO:0004685 "calcium- and calmodulin-dependent protein kinase activity" evidence=ISS] [GO:0006468 "protein amino acid phosphorylation" evidence=ISS] [GO:0016301 "kinase activity" evidence=ISS] InterPro:IPR000719 InterPro:IPR002290 InterPro:IPR002048 InterPro:IPR008271 Pfam:PF00069 Pfam:PF00036 Prosite:PS00108 InterPro:IPR011992 Prosite:PS00107 Pros…	1e-45
Ljwgs_135178.1	3.2.11.18	CALM calmodulin	spo:SPAC3A12.14	cam1; calmodulin [KO:K02183]	2e-15				CDPK2_ORYSA	ATP-binding;Calcium;Kinase;Multigenefamily;Nucleotide-binding;Phosphorylation;Repeat;Serine/threonine-proteinkinase;Transferase,Calcium-dependent protein kinase, isoform 2 (EC 2.7.1.-) (CDPK 2).	2e-31	GO_ID:7277	TAIR|gene:2177022 SPTR:Q9FMP5 symbol:AT5G12180.1 [GO:0004685 "calcium- and calmodulin-dependent protein kinase activity" evidence=ISS] [GO:0006468 "protein amino acid phosphorylation" evidence=ISS] [GO:0016301 "kinase activity" evidence=ISS] InterPro:IPR000719 InterPro:IPR002290 InterPro:IPR002048 InterPro:IPR008271 Pfam:PF00069 Pfam:PF00036 Prosite:PS00108 InterPro:IPR011992 Prosite:PS00107 Pros…	1e-45
Ljwgs_135178.1	3.2.9.99	CAMK4 calcium/calmodulin-dependent protein kinase IV [EC:2.7.1.123] [GO:0004685]	spo:SPAC3A12.14	cam1; calmodulin [KO:K02183]	2e-15				CDPK2_ORYSA	ATP-binding;Calcium;Kinase;Multigenefamily;Nucleotide-binding;Phosphorylation;Repeat;Serine/threonine-proteinkinase;Transferase,Calcium-dependent protein kinase, isoform 2 (EC 2.7.1.-) (CDPK 2).	2e-31	GO_ID:7277	TAIR|gene:2177022 SPTR:Q9FMP5 symbol:AT5G12180.1 [GO:0004685 "calcium- and calmodulin-dependent protein kinase activity" evidence=ISS] [GO:0006468 "protein amino acid phosphorylation" evidence=ISS] [GO:0016301 "kinase activity" evidence=ISS] InterPro:IPR000719 InterPro:IPR002290 InterPro:IPR002048 InterPro:IPR008271 Pfam:PF00069 Pfam:PF00036 Prosite:PS00108 InterPro:IPR011992 Prosite:PS00107 Pros…	1e-45
Ljwgs_135178.1	3.2.9.90	CALM calmodulin	spo:SPAC3A12.14	cam1; calmodulin [KO:K02183]	2e-15				CDPK2_ORYSA	ATP-binding;Calcium;Kinase;Multigenefamily;Nucleotide-binding;Phosphorylation;Repeat;Serine/threonine-proteinkinase;Transferase,Calcium-dependent protein kinase, isoform 2 (EC 2.7.1.-) (CDPK 2).	2e-31	GO_ID:7277	TAIR|gene:2177022 SPTR:Q9FMP5 symbol:AT5G12180.1 [GO:0004685 "calcium- and calmodulin-dependent protein kinase activity" evidence=ISS] [GO:0006468 "protein amino acid phosphorylation" evidence=ISS] [GO:0016301 "kinase activity" evidence=ISS] InterPro:IPR000719 InterPro:IPR002290 InterPro:IPR002048 InterPro:IPR008271 Pfam:PF00069 Pfam:PF00036 Prosite:PS00108 InterPro:IPR011992 Prosite:PS00107 Pros…	1e-45
Ljwgs_026189.1	99.1.4.2162	GO_ID:1282										GO_ID:1282	TAIR|gene:2195622 SPTR:O80763 symbol:AT1G60420.1 [GO:0008372 "cellular component unknown" evidence=ND] InterPro:IPR006663 Pfam:PF00085 InterPro:IPR006662 Prosite:PS00194 GO:GO:0006810 PRINTS:PR00421 InterPro:IPR011424 Pfam:PF07649 InterPro:IPR011594 ProDom:PD003679 EMBL:AC004473 EMBL:AY065433 EMBL:AY117231 PIR:T02292 HSSP:O77093 SMR:O80763 SPTR:O80763	2e-30
Ljwgs_006845.1	99.1.4.2876	GO_ID:29848							NSP2_MEDTR	Nodulation;Nuclearprotein;Transcription;Transcriptionregulation,Nodulation signaling pathway 2 protein.	2e-138	GO_ID:29848	TAIR|gene:2132481 SPTR:Q9SUF5 symbol:AT4G08250.1 [GO:0003700 "transcription factor activity" evidence=ISS] [GO:0008372 "cellular component unknown" evidence=ND] [GO:0045449 "regulation of transcription" evidence=TAS] Pfam:PF03514 InterPro:IPR005202 PROSITE:PS50985 EMBL:AL161510 EMBL:AL080252 PIR:T10552 SPTR:Q9SUF5	1e-111
Ljwgs_006845.1	99.1.3.2.32	NSP2_MEDTR							NSP2_MEDTR	Nodulation;Nuclearprotein;Transcription;Transcriptionregulation,Nodulation signaling pathway 2 protein.	2e-138	GO_ID:29848	TAIR|gene:2132481 SPTR:Q9SUF5 symbol:AT4G08250.1 [GO:0003700 "transcription factor activity" evidence=ISS] [GO:0008372 "cellular component unknown" evidence=ND] [GO:0045449 "regulation of transcription" evidence=TAS] Pfam:PF03514 InterPro:IPR005202 PROSITE:PS50985 EMBL:AL161510 EMBL:AL080252 PIR:T10552 SPTR:Q9SUF5	1e-111
gi45578362	99.2	Unclassified without homolog
Ljwgs_047219.1	1.3.12.27	E5.3.99.5, TBXAS1, CYP5A cytochrome P450, family 5, subfamily A (thromboxane-A synthase) [EC:5.3.99.5] [GO:0004796]	hsa:6916	TBXAS1; thromboxane A synthase 1 (platelet, cytochrome P450, family 5, subfamily A) [EC:5.3.99.5] [KO:K01832]	6e-10				THAS_PIG	Fattyacidbiosynthesis;Heme;Iron;Isomerase;Lipidsynthesis;Membrane;Metal-binding;Monooxygenase;Oxidoreductase;Prostaglandinbiosynthesis;Transmembrane,Thromboxane-A synthase (EC 5.3.99.5) (TXA synthase) (TXS).	4e-11	GO_ID:47294	MGI|MGI:98497 SPTR:P36423 symbol:Tbxas1 "thromboxane A synthase 1, platelet" [GO:0016021 "integral to membrane" evidence=RCA] InterPro:IPR001128 Pfam:PF00067 InterPro:IPR002401 MGI:MGI:98497 PRINTS:PR00463 PRINTS:PR00385 PROSITE:PS00086 HSSP:P14779 EMBL:L18868 EMBL:U41397 EMBL:U41326 EMBL:U41327 EMBL:U41328 EMBL:U41329 EMBL:U41330 EMBL:U41331 EMBL:U41332 EMBL:U41333 EMBL:U41334 EMBL:U41335 EMBL:U…	8e-09
Ljwgs_047219.1	1.3.11.13	E5.3.99.5, TBXAS1, CYP5A cytochrome P450, family 5, subfamily A (thromboxane-A synthase) [EC:5.3.99.5] [GO:0004796]	hsa:6916	TBXAS1; thromboxane A synthase 1 (platelet, cytochrome P450, family 5, subfamily A) [EC:5.3.99.5] [KO:K01832]	6e-10				THAS_PIG	Fattyacidbiosynthesis;Heme;Iron;Isomerase;Lipidsynthesis;Membrane;Metal-binding;Monooxygenase;Oxidoreductase;Prostaglandinbiosynthesis;Transmembrane,Thromboxane-A synthase (EC 5.3.99.5) (TXA synthase) (TXS).	4e-11	GO_ID:47294	MGI|MGI:98497 SPTR:P36423 symbol:Tbxas1 "thromboxane A synthase 1, platelet" [GO:0016021 "integral to membrane" evidence=RCA] InterPro:IPR001128 Pfam:PF00067 InterPro:IPR002401 MGI:MGI:98497 PRINTS:PR00463 PRINTS:PR00385 PROSITE:PS00086 HSSP:P14779 EMBL:L18868 EMBL:U41397 EMBL:U41326 EMBL:U41327 EMBL:U41328 EMBL:U41329 EMBL:U41330 EMBL:U41331 EMBL:U41332 EMBL:U41333 EMBL:U41334 EMBL:U41335 EMBL:U…	8e-09
Ljwgs_021723.2	99.1.3.2.1885	DR100_ARATH	ath:At4g28490	F20O9.180; leucine-rich repeat transmembrane protein kinase, putative [EC:2.7.1.37] [KO:K00870]	1e-14				DR100_ARATH	DNAdamage;DNArepair;Leucine-richrepeat;Repeat;Signal,DNA-damage-repair/toleration protein DRT100 precursor.	2e-39	GO_ID:6778	TAIR|gene:2091870 SPTR:Q9LT39 symbol:AT3G20820.1 [GO:0005515 "protein binding" evidence=ISS;NAS] [GO:0007165 "signal transduction" evidence=IC] [GO:0006952 "defense response" evidence=ISS] Pfam:PF00560 InterPro:IPR001611 InterPro:IPR007090 PRINTS:PR00019 EMBL:AB025629 EMBL:AY063922 EMBL:AY117334 SPTR:Q9LT39	5e-44
Ljwgs_021723.2	99.1.4.1493	GO_ID:6778	ath:At4g28490	F20O9.180; leucine-rich repeat transmembrane protein kinase, putative [EC:2.7.1.37] [KO:K00870]	1e-14				DR100_ARATH	DNAdamage;DNArepair;Leucine-richrepeat;Repeat;Signal,DNA-damage-repair/toleration protein DRT100 precursor.	2e-39	GO_ID:6778	TAIR|gene:2091870 SPTR:Q9LT39 symbol:AT3G20820.1 [GO:0005515 "protein binding" evidence=ISS;NAS] [GO:0007165 "signal transduction" evidence=IC] [GO:0006952 "defense response" evidence=ISS] Pfam:PF00560 InterPro:IPR001611 InterPro:IPR007090 PRINTS:PR00019 EMBL:AB025629 EMBL:AY063922 EMBL:AY117334 SPTR:Q9LT39	5e-44
Ljwgs_021723.2	99.1.1.97	KO:K00870	ath:At4g28490	F20O9.180; leucine-rich repeat transmembrane protein kinase, putative [EC:2.7.1.37] [KO:K00870]	1e-14				DR100_ARATH	DNAdamage;DNArepair;Leucine-richrepeat;Repeat;Signal,DNA-damage-repair/toleration protein DRT100 precursor.	2e-39	GO_ID:6778	TAIR|gene:2091870 SPTR:Q9LT39 symbol:AT3G20820.1 [GO:0005515 "protein binding" evidence=ISS;NAS] [GO:0007165 "signal transduction" evidence=IC] [GO:0006952 "defense response" evidence=ISS] Pfam:PF00560 InterPro:IPR001611 InterPro:IPR007090 PRINTS:PR00019 EMBL:AB025629 EMBL:AY063922 EMBL:AY117334 SPTR:Q9LT39	5e-44
Ljwgs_042817.1	1.10.7.6	E2.4.1.91 flavonol 3-O-glucosyltransferase [EC:2.4.1.91] [GO:0047893] [CAZy:GT1]	ath:At4g15280	FCAALL.255; UDP-glucoronosyl/UDP-glucosyl transferase family protein [EC:2.4.1.91] [KO:K00724]	2e-22				COGT3_ARATH	Glycosyltransferase;Membrane;Transferase;Transmembrane,Cytokinin-O-glucosyltransferase 3 (EC 2.4.1.-) (UDP- glycosyltransferase 73C5) (Deoxynivalenol-glucosyl-transferase) (Zeatin O-glucosyltransferase 3) (AtZOG3).	3e-42	GO_ID:28136	TAIR|gene:2040609 SPTR:Q9ZQ97 symbol:AT2G36770.1 [GO:0008372 "cellular component unknown" evidence=ND] [GO:0016757 "transferase activity, transferring glycosyl groups" evidence=ISS] [GO:0008194 "UDP-glycosyltransferase activity" evidence=ISS] [GO:0016758 "transferase activity, transferring hexosyl groups" evidence=ISS] InterPro:IPR002213 Pfam:PF00201 GO:GO:0008152 PROSITE:PS00375 EMBL:AC006282 EM…	5e-43
Ljwgs_017611.1	99.1.4.4423	GO_ID:15537							WOX9_ARATH	Developmentalprotein;DNA-binding;Homeobox;Nuclearprotein;Transcription;Transcriptionregulation,WUSCHEL-related homeobox 9.	3e-11	GO_ID:15537	TAIR|gene:2096428 SPTR:Q6X7J3 symbol:AT3G03660.1 [GO:0003700 "transcription factor activity" evidence=ISS] [GO:0003677 "DNA binding" evidence=ISS] InterPro:IPR001356 ProDom:PD000010 SMART:SM00389 PROSITE:PS00027 PROSITE:PS50071 EMBL:AC009327 EMBL:AY251402 SPTR:Q6X7J3	3e-09
Ljwgs_017611.1	99.1.3.2.3184	WOX9_ARATH							WOX9_ARATH	Developmentalprotein;DNA-binding;Homeobox;Nuclearprotein;Transcription;Transcriptionregulation,WUSCHEL-related homeobox 9.	3e-11	GO_ID:15537	TAIR|gene:2096428 SPTR:Q6X7J3 symbol:AT3G03660.1 [GO:0003700 "transcription factor activity" evidence=ISS] [GO:0003677 "DNA binding" evidence=ISS] InterPro:IPR001356 ProDom:PD000010 SMART:SM00389 PROSITE:PS00027 PROSITE:PS50071 EMBL:AC009327 EMBL:AY251402 SPTR:Q6X7J3	3e-09
Ljwgs_096803.1	99.1.4.4013	GO_ID:45883										GO_ID:45883	TAIR|gene:2161679 SPTR:Q9FLN8 symbol:AT5G55250.1 [GO:0008757 "S-adenosylmethionine-dependent methyltransferase activity" evidence=IMP] [GO:0008372 "cellular component unknown" evidence=ND] Pfam:PF03492 HSSP:Q9SPV4 InterPro:IPR005299 EMBL:AB010071 EMBL:AK175586 SPTR:Q9FLN8	3e-18
TC14488	99.2	Unclassified without homolog
chr4.CM0004.34	99.1.4.3557	GO_ID:6126										GO_ID:6126	TAIR|gene:2165105 SPTR:Q9FJS9 symbol:AT5G56840.1 [GO:0003700 "transcription factor activity" evidence=ISS] [GO:0045449 "regulation of transcription" evidence=TAS] [GO:0003676 "nucleic acid binding" evidence=ISS] [GO:0003677 "DNA binding" evidence=ISS] InterPro:IPR001005 Pfam:PF00249 InterPro:IPR001878 InterPro:IPR012287 Pfam:PF00098 PRINTS:PR00939 SMART:SM00343 PROSITE:PS50158 PROSITE:PS50090 SMA…	4e-44
chr5.TM1466.4	3.2.10.5	E2.7.1.134 1D-myo-Inositol-trisphosphate 6-kinase [EC:2.7.1.134]							ITPK2_ARATH	ATP-binding;Kinase;Magnesium;Metal-binding;Nucleotide-binding;Transferase,Inositol-tetrakisphosphate 1-kinase 2 (EC 2.7.1.134) (Inositol- triphosphate 5/6-kinase 2) (EC 2.7.1.-) (Inositol 1,3,4-trisphosphate 5/6-kinase 2) (AtItpk-2).	7e-127	GO_ID:4731	TAIR|gene:2148989 SPTR:Q9SBA5 symbol:AT5G16760 [GO:0008372 "cellular component unknown" evidence=ND] [GO:0004428 "inositol or phosphatidylinositol kinase activity" evidence=IDA] [GO:0046853 "inositol and derivative phosphorylation" evidence=IDA] [GO:0003824 "catalytic activity" evidence=ISS] InterPro:IPR011761 Pfam:PF05770 PROSITE:PS50975 InterPro:IPR008656 EMBL:AL391147 EMBL:AJ001753 EMBL:AY0721…	8e-66
Ljwgs_015493.2.1	99.1.4.8655	GO_ID:13008										GO_ID:13008	TAIR|gene:2184589 SPTR:Q9FT41 symbol:AT5G24790.1 [GO:0000004 "biological process unknown" evidence=ND] [GO:0005554 "molecular function unknown" evidence=ND] InterPro:IPR006747 Pfam:PF04654 EMBL:AL392145 SPTR:Q9FT41	8e-12
gi45630097	99.2	Unclassified without homolog
Ljwgs_119003.1	1.10.4.5	E1.14.11.12 gibberellin 20-oxidase [EC:1.14.11.12] [GO:0045544]	ath:At5g07200	T28J14.140; gibberellin 20-oxidase [EC:1.14.11.12] [KO:K05282]	5e-27				GAOX3_ARATH	Iron;Metal-binding;Oxidoreductase,Gibberellin 20 oxidase 3 (EC 1.14.11.-) (Gibberellin C-20 oxidase 3) (GA 20-oxidase 3).	3e-27	GO_ID:2933	TAIR|gene:2182874 SPTR:Q39112 symbol:AT5G07200.1 [GO:0009686 "gibberellic acid biosynthesis" evidence=IDA] [GO:0045544 "gibberellin 20-oxidase activity" evidence=IDA] Pfam:PF03171 InterPro:IPR002283 InterPro:IPR005123 PRINTS:PR00682 HSSP:Q96323 EMBL:AL163652 EMBL:X83381 EMBL:BT004311 EMBL:BT005615 PIR:T48491 GeneFarm:4761 SPTR:Q39112	1e-27
Ljwgs_045353.1	1.1.8.57	E3.2.1.4 endoglucanase [EC:3.2.1.4] [COG:COG3405] [GO:0008810]	ath:At4g39010	F19H22.110; glycosyl hydrolase family 9 protein [EC:3.2.1.4] [KO:K01179]	2e-41				GUN1_PERAE	Carbohydratemetabolism;Cellulosedegradation;Fruitripening;Glycoprotein;Glycosidase;Hydrolase;Multigenefamily;Polysaccharidedegradation;Signal,Endoglucanase 1 precursor (EC 3.2.1.4) (Endo-1,4-beta-glucanase) (Abscission cellulase 1).	9e-62	GO_ID:29991	TAIR|gene:3433629 SPTR:Q9SRX3 symbol:AT1G02800.1 [GO:0004553 "hydrolase activity, hydrolyzing O-glycosyl compounds" evidence=ISS] InterPro:IPR001701 Pfam:PF00759 EMBL:AC009525 PIR:A86158 HSSP:Q9EYQ2 PROSITE:PS00592 PROSITE:PS00698 SPTR:Q9SRX3	7e-47
TM0645.8	99.1.3.2.1771	EXPA4_ARATH							EXPA4_ARATH	Cellwall;Directproteinsequencing;Multigenefamily;Signal,Alpha-expansin 4 precursor (AtEXPA4) (At-EXP4) (AtEx4) (Ath-ExpAlpha- 1.6).	2e-50	GO_ID:16295	TAIR|gene:2056669 SPTR:Q8VYD1 symbol:AT2G03090.1 [GO:0005554 "molecular function unknown" evidence=ISS;TAS] [GO:0009826 "unidimensional cell growth" evidence=ISS;NAS] [GO:0009828 "cell wall loosening (sensu Magnoliophyta)" evidence=ISS;NAS] [GO:0009831 "cell wall modification during multidimensional cell growth (sensu Magnoliophyta)" evidence=ISS] InterPro:IPR007112 InterPro:IPR005132 InterPro:IP…	3e-39
TM0645.8	99.1.4.695	GO_ID:16295							EXPA4_ARATH	Cellwall;Directproteinsequencing;Multigenefamily;Signal,Alpha-expansin 4 precursor (AtEXPA4) (At-EXP4) (AtEx4) (Ath-ExpAlpha- 1.6).	2e-50	GO_ID:16295	TAIR|gene:2056669 SPTR:Q8VYD1 symbol:AT2G03090.1 [GO:0005554 "molecular function unknown" evidence=ISS;TAS] [GO:0009826 "unidimensional cell growth" evidence=ISS;NAS] [GO:0009828 "cell wall loosening (sensu Magnoliophyta)" evidence=ISS;NAS] [GO:0009831 "cell wall modification during multidimensional cell growth (sensu Magnoliophyta)" evidence=ISS] InterPro:IPR007112 InterPro:IPR005132 InterPro:IP…	3e-39
gi45617763	99.2	Unclassified without homolog
gi45476487	99.2	Unclassified without homolog
chr5.CM0311.3	99.2	Unclassified without homolog
chr4.CM0179.25	99.1.3.2.2595	NO16_MEDTR							NO16_MEDTR	Nodulation;Signal,Early nodulin 16 precursor (N-16).	8e-30	GO_ID:44043	TAIR|gene:2174427 SPTR:Q8L6Z5 symbol:AT5G57920.1 [GO:0005489 "electron transporter activity" evidence=ISS] [GO:0005507 "copper ion binding" evidence=ISS] [GO:0006118 "electron transport" evidence=ISS] InterPro:IPR003245 HSSP:P00303 Pfam:PF02298 ProDom:PD003122 EMBL:AY140062 EMBL:BT006551 SPTR:Q8L6Z5	1e-20
chr4.CM0179.25	99.1.4.6814	GO_ID:44043							NO16_MEDTR	Nodulation;Signal,Early nodulin 16 precursor (N-16).	8e-30	GO_ID:44043	TAIR|gene:2174427 SPTR:Q8L6Z5 symbol:AT5G57920.1 [GO:0005489 "electron transporter activity" evidence=ISS] [GO:0005507 "copper ion binding" evidence=ISS] [GO:0006118 "electron transport" evidence=ISS] InterPro:IPR003245 HSSP:P00303 Pfam:PF02298 ProDom:PD003122 EMBL:AY140062 EMBL:BT006551 SPTR:Q8L6Z5	1e-20
Ljwgs_021600.1	99.1.4.1790	GO_ID:35610										GO_ID:35610	TAIR|gene:3690962 SPTR:Q9M8M5 symbol:AT1G80580.1 [GO:0003700 "transcription factor activity" evidence=ISS;TAS] [GO:0009873 "ethylene mediated signaling pathway" evidence=TAS] [GO:0003677 "DNA binding" evidence=ISS] [GO:0005634 "nucleus" evidence=IC] [GO:0006355 "regulation of transcription, DNA-dependent" evidence=ISS] InterPro:IPR001471 Pfam:PF00847 HSSP:O80337 PRINTS:PR00367 ProDom:PD001423 SMA…	2e-09
chr1.TM0371.19	99.1.4.1790	GO_ID:35610										GO_ID:35610	TAIR|gene:3690962 SPTR:Q9M8M5 symbol:AT1G80580.1 [GO:0003700 "transcription factor activity" evidence=ISS;TAS] [GO:0009873 "ethylene mediated signaling pathway" evidence=TAS] [GO:0003677 "DNA binding" evidence=ISS] [GO:0005634 "nucleus" evidence=IC] [GO:0006355 "regulation of transcription, DNA-dependent" evidence=ISS] InterPro:IPR001471 Pfam:PF00847 HSSP:O80337 PRINTS:PR00367 ProDom:PD001423 SMA…	2e-09
TM0645.23.1	99.1.3.2.120	EXPA6_ARATH							EXPA6_ARATH	Cellwall;Multigenefamily;Signal,Alpha-expansin 6 precursor (AtEXPA6) (At-EXP6) (AtEx6) (Ath-ExpAlpha- 1.8).	5e-76	GO_ID:16295	TAIR|gene:2056669 SPTR:Q8VYD1 symbol:AT2G03090.1 [GO:0005554 "molecular function unknown" evidence=ISS;TAS] [GO:0009826 "unidimensional cell growth" evidence=ISS;NAS] [GO:0009828 "cell wall loosening (sensu Magnoliophyta)" evidence=ISS;NAS] [GO:0009831 "cell wall modification during multidimensional cell growth (sensu Magnoliophyta)" evidence=ISS] InterPro:IPR007112 InterPro:IPR005132 InterPro:IP…	2e-55
TM0645.23.1	99.1.4.695	GO_ID:16295							EXPA6_ARATH	Cellwall;Multigenefamily;Signal,Alpha-expansin 6 precursor (AtEXPA6) (At-EXP6) (AtEx6) (Ath-ExpAlpha- 1.8).	5e-76	GO_ID:16295	TAIR|gene:2056669 SPTR:Q8VYD1 symbol:AT2G03090.1 [GO:0005554 "molecular function unknown" evidence=ISS;TAS] [GO:0009826 "unidimensional cell growth" evidence=ISS;NAS] [GO:0009828 "cell wall loosening (sensu Magnoliophyta)" evidence=ISS;NAS] [GO:0009831 "cell wall modification during multidimensional cell growth (sensu Magnoliophyta)" evidence=ISS] InterPro:IPR007112 InterPro:IPR005132 InterPro:IP…	2e-55
chr3.TM1367.15	4.1.1.2	[COG:COG0643 COG0784 COG0835] [GO:0000155 0000156 0004673]	tel:tll1021	two-component hybrid sensor & regulator [KO:K02487]	5e-12	sll1292	COG0784	5e-11	ARR8_ARATH	Cytokininsignalingpathway;Nuclearprotein;Phosphorylation;Sensorytransduction;Transcription;Transcriptionregulation;Two-componentregulatorysystem,Two-component response regulator ARR8 (Response reactor 3).	1e-52	GO_ID:53579	TAIR|gene:2040281 SPTR:O80365 symbol:AT2G41310 [GO:0030528 "transcription regulator activity" evidence=TAS] [GO:0009736 "cytokinin mediated signaling" evidence=TAS] InterPro:IPR001789 Pfam:PF00072 ProDom:PD000039 SMART:SM00448 PROSITE:PS50110 EMBL:AC005662 EMBL:AB010917 EMBL:AY074643 PIR:T48853 GeneFarm:4125 SPTR:O80365	4e-53
chr3.TM1367.15	2.3.3.19	[COG:COG0784]	tel:tll1021	two-component hybrid sensor & regulator [KO:K02487]	5e-12	sll1292	COG0784	5e-11	ARR8_ARATH	Cytokininsignalingpathway;Nuclearprotein;Phosphorylation;Sensorytransduction;Transcription;Transcriptionregulation;Two-componentregulatorysystem,Two-component response regulator ARR8 (Response reactor 3).	1e-52	GO_ID:53579	TAIR|gene:2040281 SPTR:O80365 symbol:AT2G41310 [GO:0030528 "transcription regulator activity" evidence=TAS] [GO:0009736 "cytokinin mediated signaling" evidence=TAS] InterPro:IPR001789 Pfam:PF00072 ProDom:PD000039 SMART:SM00448 PROSITE:PS50110 EMBL:AC005662 EMBL:AB010917 EMBL:AY074643 PIR:T48853 GeneFarm:4125 SPTR:O80365	4e-53
chr3.TM1367.15	3.2.1.3	PILL type IV pili sensor histidine kinase/response regulator	tel:tll1021	two-component hybrid sensor & regulator [KO:K02487]	5e-12	sll1292	COG0784	5e-11	ARR8_ARATH	Cytokininsignalingpathway;Nuclearprotein;Phosphorylation;Sensorytransduction;Transcription;Transcriptionregulation;Two-componentregulatorysystem,Two-component response regulator ARR8 (Response reactor 3).	1e-52	GO_ID:53579	TAIR|gene:2040281 SPTR:O80365 symbol:AT2G41310 [GO:0030528 "transcription regulator activity" evidence=TAS] [GO:0009736 "cytokinin mediated signaling" evidence=TAS] InterPro:IPR001789 Pfam:PF00072 ProDom:PD000039 SMART:SM00448 PROSITE:PS50110 EMBL:AC005662 EMBL:AB010917 EMBL:AY074643 PIR:T48853 GeneFarm:4125 SPTR:O80365	4e-53
chr3.TM1367.15	2.3.3.23	PILL type IV pili sensor histidine kinase/response regulator [COG:COG0643 COG0784]	tel:tll1021	two-component hybrid sensor & regulator [KO:K02487]	5e-12	sll1292	COG0784	5e-11	ARR8_ARATH	Cytokininsignalingpathway;Nuclearprotein;Phosphorylation;Sensorytransduction;Transcription;Transcriptionregulation;Two-componentregulatorysystem,Two-component response regulator ARR8 (Response reactor 3).	1e-52	GO_ID:53579	TAIR|gene:2040281 SPTR:O80365 symbol:AT2G41310 [GO:0030528 "transcription regulator activity" evidence=TAS] [GO:0009736 "cytokinin mediated signaling" evidence=TAS] InterPro:IPR001789 Pfam:PF00072 ProDom:PD000039 SMART:SM00448 PROSITE:PS50110 EMBL:AC005662 EMBL:AB010917 EMBL:AY074643 PIR:T48853 GeneFarm:4125 SPTR:O80365	4e-53
chr3.TM1367.15	3.2.1.2	Response regulator [GO:0000156] [COG:COG0784 COG2204 COG2197]	tel:tll1021	two-component hybrid sensor & regulator [KO:K02487]	5e-12	sll1292	COG0784	5e-11	ARR8_ARATH	Cytokininsignalingpathway;Nuclearprotein;Phosphorylation;Sensorytransduction;Transcription;Transcriptionregulation;Two-componentregulatorysystem,Two-component response regulator ARR8 (Response reactor 3).	1e-52	GO_ID:53579	TAIR|gene:2040281 SPTR:O80365 symbol:AT2G41310 [GO:0030528 "transcription regulator activity" evidence=TAS] [GO:0009736 "cytokinin mediated signaling" evidence=TAS] InterPro:IPR001789 Pfam:PF00072 ProDom:PD000039 SMART:SM00448 PROSITE:PS50110 EMBL:AC005662 EMBL:AB010917 EMBL:AY074643 PIR:T48853 GeneFarm:4125 SPTR:O80365	4e-53
chr2.CM0008.63.1	1.9.4.15	E2.7.1.- [EC:2.7.1.-] [COG:COG0515 COG1493]	ath:At5g02290	T1E22.50; protein kinase, putative [EC:2.7.1.37] [KO:K00870]	2e-36	YNL298w_2	COG0515	3e-19	RLCK7_ARATH	ATP-binding;Hypotheticalprotein;Kinase;Nucleotide-binding;Serine/threonine-proteinkinase;Transferase,Putative serine/threonine-protein kinase RLCKVII (EC 2.7.1.37).	8e-46	GO_ID:53934	TAIR|gene:2050986 SPTR:O22808 symbol:AT2G33580.1 [GO:0016301 "kinase activity" evidence=ISS] InterPro:IPR000719 Pfam:PF00069 InterPro:IPR002482 Pfam:PF01476 ProDom:PD000001 PROSITE:PS50011 EMBL:AC002332 EMBL:AF370600 PIR:C84747 SPTR:O22808	7e-54
chr2.CM0008.63.1	1.7.8.19	WAAY, rfaY lipopolysaccharide core biosynthesis protein RFAY [EC:2.7.-.-] [COG:COG0515]	ath:At5g02290	T1E22.50; protein kinase, putative [EC:2.7.1.37] [KO:K00870]	2e-36	YNL298w_2	COG0515	3e-19	RLCK7_ARATH	ATP-binding;Hypotheticalprotein;Kinase;Nucleotide-binding;Serine/threonine-proteinkinase;Transferase,Putative serine/threonine-protein kinase RLCKVII (EC 2.7.1.37).	8e-46	GO_ID:53934	TAIR|gene:2050986 SPTR:O22808 symbol:AT2G33580.1 [GO:0016301 "kinase activity" evidence=ISS] InterPro:IPR000719 Pfam:PF00069 InterPro:IPR002482 Pfam:PF01476 ProDom:PD000001 PROSITE:PS50011 EMBL:AC002332 EMBL:AF370600 PIR:C84747 SPTR:O22808	7e-54
chr2.CM0008.63.1	1.1.17.19	E2.7.1.- [EC:2.7.1.-] [COG:COG0515 COG1493]	ath:At5g02290	T1E22.50; protein kinase, putative [EC:2.7.1.37] [KO:K00870]	2e-36	YNL298w_2	COG0515	3e-19	RLCK7_ARATH	ATP-binding;Hypotheticalprotein;Kinase;Nucleotide-binding;Serine/threonine-proteinkinase;Transferase,Putative serine/threonine-protein kinase RLCKVII (EC 2.7.1.37).	8e-46	GO_ID:53934	TAIR|gene:2050986 SPTR:O22808 symbol:AT2G33580.1 [GO:0016301 "kinase activity" evidence=ISS] InterPro:IPR000719 Pfam:PF00069 InterPro:IPR002482 Pfam:PF01476 ProDom:PD000001 PROSITE:PS50011 EMBL:AC002332 EMBL:AF370600 PIR:C84747 SPTR:O22808	7e-54
chr2.CM0008.63.1	3.3.10.117	BMPR1 bone morphogenetic protein receptor, type I [EC:2.7.1.37]	ath:At5g02290	T1E22.50; protein kinase, putative [EC:2.7.1.37] [KO:K00870]	2e-36	YNL298w_2	COG0515	3e-19	RLCK7_ARATH	ATP-binding;Hypotheticalprotein;Kinase;Nucleotide-binding;Serine/threonine-proteinkinase;Transferase,Putative serine/threonine-protein kinase RLCKVII (EC 2.7.1.37).	8e-46	GO_ID:53934	TAIR|gene:2050986 SPTR:O22808 symbol:AT2G33580.1 [GO:0016301 "kinase activity" evidence=ISS] InterPro:IPR000719 Pfam:PF00069 InterPro:IPR002482 Pfam:PF01476 ProDom:PD000001 PROSITE:PS50011 EMBL:AC002332 EMBL:AF370600 PIR:C84747 SPTR:O22808	7e-54
chr2.CM0008.63.1	1.11.16.8	E2.7.1.- [EC:2.7.1.-] [COG:COG0515 COG1493]	ath:At5g02290	T1E22.50; protein kinase, putative [EC:2.7.1.37] [KO:K00870]	2e-36	YNL298w_2	COG0515	3e-19	RLCK7_ARATH	ATP-binding;Hypotheticalprotein;Kinase;Nucleotide-binding;Serine/threonine-proteinkinase;Transferase,Putative serine/threonine-protein kinase RLCKVII (EC 2.7.1.37).	8e-46	GO_ID:53934	TAIR|gene:2050986 SPTR:O22808 symbol:AT2G33580.1 [GO:0016301 "kinase activity" evidence=ISS] InterPro:IPR000719 Pfam:PF00069 InterPro:IPR002482 Pfam:PF01476 ProDom:PD000001 PROSITE:PS50011 EMBL:AC002332 EMBL:AF370600 PIR:C84747 SPTR:O22808	7e-54
chr2.CM0008.63.1	4.2.4	Cell cycle [CLASS:04110] [PATH:hsa04110] [COG:COG0515]	ath:At5g02290	T1E22.50; protein kinase, putative [EC:2.7.1.37] [KO:K00870]	2e-36	YNL298w_2	COG0515	3e-19	RLCK7_ARATH	ATP-binding;Hypotheticalprotein;Kinase;Nucleotide-binding;Serine/threonine-proteinkinase;Transferase,Putative serine/threonine-protein kinase RLCKVII (EC 2.7.1.37).	8e-46	GO_ID:53934	TAIR|gene:2050986 SPTR:O22808 symbol:AT2G33580.1 [GO:0016301 "kinase activity" evidence=ISS] InterPro:IPR000719 Pfam:PF00069 InterPro:IPR002482 Pfam:PF01476 ProDom:PD000001 PROSITE:PS50011 EMBL:AC002332 EMBL:AF370600 PIR:C84747 SPTR:O22808	7e-54
chr2.CM0008.63.1	3.2.2.1	Protein kinase [EC:2.7.1.37]	ath:At5g02290	T1E22.50; protein kinase, putative [EC:2.7.1.37] [KO:K00870]	2e-36	YNL298w_2	COG0515	3e-19	RLCK7_ARATH	ATP-binding;Hypotheticalprotein;Kinase;Nucleotide-binding;Serine/threonine-proteinkinase;Transferase,Putative serine/threonine-protein kinase RLCKVII (EC 2.7.1.37).	8e-46	GO_ID:53934	TAIR|gene:2050986 SPTR:O22808 symbol:AT2G33580.1 [GO:0016301 "kinase activity" evidence=ISS] InterPro:IPR000719 Pfam:PF00069 InterPro:IPR002482 Pfam:PF01476 ProDom:PD000001 PROSITE:PS50011 EMBL:AC002332 EMBL:AF370600 PIR:C84747 SPTR:O22808	7e-54
Ljwgs_148302.1	1.1.8.57	E3.2.1.4 endoglucanase [EC:3.2.1.4] [COG:COG3405] [GO:0008810]	ath:At4g39010	F19H22.110; glycosyl hydrolase family 9 protein [EC:3.2.1.4] [KO:K01179]	6e-12				GUN1_PERAE	Carbohydratemetabolism;Cellulosedegradation;Fruitripening;Glycoprotein;Glycosidase;Hydrolase;Multigenefamily;Polysaccharidedegradation;Signal,Endoglucanase 1 precursor (EC 3.2.1.4) (Endo-1,4-beta-glucanase) (Abscission cellulase 1).	5e-16	GO_ID:8296	TAIR|gene:2137823 SPTR:O81416 symbol:AT4G02290.1 [GO:0004553 "hydrolase activity, hydrolyzing O-glycosyl compounds" evidence=ISS] InterPro:IPR001701 Pfam:PF00759 PROSITE:PS00592 PROSITE:PS00698 HSSP:P26221 EMBL:AL161494 EMBL:AF075597 EMBL:AY079162 EMBL:AY101518 PIR:T01419 SPTR:O81416	2e-14
Ljwgs_078423.1	1.1.8.57	E3.2.1.4 endoglucanase [EC:3.2.1.4] [COG:COG3405] [GO:0008810]	ath:At4g39010	F19H22.110; glycosyl hydrolase family 9 protein [EC:3.2.1.4] [KO:K01179]	7e-48				GUN1_PERAE	Carbohydratemetabolism;Cellulosedegradation;Fruitripening;Glycoprotein;Glycosidase;Hydrolase;Multigenefamily;Polysaccharidedegradation;Signal,Endoglucanase 1 precursor (EC 3.2.1.4) (Endo-1,4-beta-glucanase) (Abscission cellulase 1).	2e-71	GO_ID:29991	TAIR|gene:3433629 SPTR:Q9SRX3 symbol:AT1G02800.1 [GO:0004553 "hydrolase activity, hydrolyzing O-glycosyl compounds" evidence=ISS] InterPro:IPR001701 Pfam:PF00759 EMBL:AC009525 PIR:A86158 HSSP:Q9EYQ2 PROSITE:PS00592 PROSITE:PS00698 SPTR:Q9SRX3	7e-55
chr4.CM0046.52	3.1.4.2.3	AQPZ aquaporin Z	rpa:RPA2485	aqpZ; aquaporin Z (water channel) [KO:K06188]	5e-29	PA4034	COG0580	1e-27	NO26_SOYBN	3D-structure;Membrane;Nodulation;Phosphorylation;Repeat;Transmembrane;Transport,Nodulin-26 (N-26).	4e-97	GO_ID:29162	TAIR|gene:2117183 SPTR:Q8LFP7 symbol:AT4G18910.1 [GO:0015250 "water channel activity" evidence=ISS] [GO:0006810 "transport" evidence=ISS] [GO:0016020 "membrane" evidence=ISS] InterPro:IPR000425 Pfam:PF00230 PRINTS:PR00783 ProDom:PD000295 PROSITE:PS00221 HSSP:P11244 EMBL:AL161549 EMBL:AL021711 EMBL:AJ250668 EMBL:AY072380 EMBL:BT000096 EMBL:AY084720 GeneFarm:4873 SPTR:Q8LFP7	2e-88
TM0068.27.1	99.1.3.2.2595	NO16_MEDTR							NO16_MEDTR	Nodulation;Signal,Early nodulin 16 precursor (N-16).	2e-18
chr6.TM0517.8	99.2	Unclassified without homolog
Ljwgs_030815.1	4.4.1.22	SERPINC1, AT3 antithrombin III	hsa:462	SERPINC1; serine (or cysteine) proteinase inhibitor, clade C (antithrombin), member 1 [KO:K03911]	3e-13				PRTZ_HORVU	Directproteinsequencing;Multigenefamily;Plantdefense;Proteaseinhibitor;Seedstorageprotein;Storageprotein,Protein Z (Z4) (Major endosperm albumin).	1e-28	GO_ID:5617	TAIR|gene:3435226 SPTR:Q9S7T8 symbol:AT1G47710.1 [GO:0000004 "biological process unknown" evidence=ND] [GO:0008372 "cellular component unknown" evidence=ND] [GO:0004867 "serine-type endopeptidase inhibitor activity" evidence=ISS] InterPro:IPR000215 Pfam:PF00079 SMART:SM00093 PROSITE:PS00284 HSSP:P01008 EMBL:AC007519 EMBL:AC012463 EMBL:BT002483 EMBL:BT008481 PIR:H96517 SPTR:Q9S7T8	3e-31
Ljwgs_119901.1	99.1.4.2200	GO_ID:46805										GO_ID:46805	TAIR|gene:2127192 SPTR:O82752 symbol:AT4G23030.1 [GO:0005215 "transporter activity" evidence=ISS] [GO:0016020 "membrane" evidence=ISS] InterPro:IPR002528 Pfam:PF01554 GO:GO:0016020 TIGRFAMs:TIGR00797 EMBL:AL161558 EMBL:AL031018 EMBL:AY082796 PIR:T05135 SPTR:O82752	1e-11
TM0748.11	3.1.4.2.3	AQPZ aquaporin Z	plu:plu2033	aqpZ; transmembrane water channel, aquaporin Z [KO:K06188]	1e-20	ZaqpZ	COG0580	5e-19	NO26_SOYBN	3D-structure;Membrane;Nodulation;Phosphorylation;Repeat;Transmembrane;Transport,Nodulin-26 (N-26).	2e-34	GO_ID:29162	TAIR|gene:2117183 SPTR:Q8LFP7 symbol:AT4G18910.1 [GO:0015250 "water channel activity" evidence=ISS] [GO:0006810 "transport" evidence=ISS] [GO:0016020 "membrane" evidence=ISS] InterPro:IPR000425 Pfam:PF00230 PRINTS:PR00783 ProDom:PD000295 PROSITE:PS00221 HSSP:P11244 EMBL:AL161549 EMBL:AL021711 EMBL:AJ250668 EMBL:AY072380 EMBL:BT000096 EMBL:AY084720 GeneFarm:4873 SPTR:Q8LFP7	2e-31
Ljwgs_111594.1	3.1.5.14	CORC magnesium and cobalt transporter [COG:COG4535] [TC:9.B.37]	lma:LmjF34.2650	hypothetical protein, conserved [KO:K06189]	2e-13	YOL060c_1	COG1253	2e-10	YJ23_SCHPO	CBSdomain;Completeproteome;Hypotheticalprotein;Membrane;Repeat;Signal;Transmembrane,Hypothetical protein C4B3.03c in chromosome III precursor.	4e-09	GO_ID:1175	TAIR|gene:2149658 SPTR:Q9LTD8 symbol:AT5G52790.1 [GO:0000004 "biological process unknown" evidence=ND] [GO:0005554 "molecular function unknown" evidence=ND] InterPro:IPR000644 Pfam:PF00571 InterPro:IPR002550 Pfam:PF01595 EMBL:AB025606 SPTR:Q9LTD8	2e-32
chr2.CM0201.58	99.2	Unclassified without homolog
chr2.CM0102.46	99.1.4.1147	GO_ID:5159										GO_ID:5159	TAIR|gene:2059691 SPTR:Q8H111 symbol:AT2G17150.1 [GO:0003700 "transcription factor activity" evidence=ISS] InterPro:IPR000270 Pfam:PF00564 SMART:SM00666 EMBL:BT000911 InterPro:IPR003035 Pfam:PF02042 SPTR:Q8H111	9e-156
gi6448578	99.1.4.1147	GO_ID:5159										GO_ID:5159	TAIR|gene:2059691 SPTR:Q8H111 symbol:AT2G17150.1 [GO:0003700 "transcription factor activity" evidence=ISS] InterPro:IPR000270 Pfam:PF00564 SMART:SM00666 EMBL:BT000911 InterPro:IPR003035 Pfam:PF02042 SPTR:Q8H111	1e-155
Ljwgs_015164.1	1.1.4.2	E4.2.2.2, pel pectate lyase [EC:4.2.2.2] [GO:0030570]	ath:At4g13210	F17N18.100; pectate lyase family protein [EC:4.2.2.2] [KO:K01728]	2e-151				PEL5_ARATH	Calcium;Glycoprotein;Lyase;Metal-binding;Multigenefamily;Signal,Probable pectate lyase 5 precursor (EC 4.2.2.2).	1e-169	GO_ID:13369	TAIR|gene:2008549 SPTR:Q9FXD8 symbol:AT1G67750.1 [GO:0000004 "biological process unknown" evidence=ND] [GO:0030570 "pectate lyase activity" evidence=ISS] InterPro:IPR002022 InterPro:IPR011050 Pfam:PF00544 PRINTS:PR00807 EMBL:AC008113 EMBL:AF462797 EMBL:AY101535 EMBL:AY088778 SPTR:Q9FXD8	4e-170
Ljwgs_037414.1	4.4.1.22	SERPINC1, AT3 antithrombin III	mmu:11905	Serpinc1; serine (or cysteine) proteinase inhibitor, clade C (antithrombin), member 1 [KO:K03911]	8e-34				PRTZ_HORVU	Directproteinsequencing;Multigenefamily;Plantdefense;Proteaseinhibitor;Seedstorageprotein;Storageprotein,Protein Z (Z4) (Major endosperm albumin).	1e-75	GO_ID:5617	TAIR|gene:3435226 SPTR:Q9S7T8 symbol:AT1G47710.1 [GO:0000004 "biological process unknown" evidence=ND] [GO:0008372 "cellular component unknown" evidence=ND] [GO:0004867 "serine-type endopeptidase inhibitor activity" evidence=ISS] InterPro:IPR000215 Pfam:PF00079 SMART:SM00093 PROSITE:PS00284 HSSP:P01008 EMBL:AC007519 EMBL:AC012463 EMBL:BT002483 EMBL:BT008481 PIR:H96517 SPTR:Q9S7T8	6e-89
gi9082286	3.1.4.2.3	AQPZ aquaporin Z	pfl:PFL_1540	aquaporin Z [KO:K06188]	5e-30	PA4034	COG0580	1e-26	NO26_SOYBN	3D-structure;Membrane;Nodulation;Phosphorylation;Repeat;Transmembrane;Transport,Nodulin-26 (N-26).	2e-98	GO_ID:29162	TAIR|gene:2117183 SPTR:Q8LFP7 symbol:AT4G18910.1 [GO:0015250 "water channel activity" evidence=ISS] [GO:0006810 "transport" evidence=ISS] [GO:0016020 "membrane" evidence=ISS] InterPro:IPR000425 Pfam:PF00230 PRINTS:PR00783 ProDom:PD000295 PROSITE:PS00221 HSSP:P11244 EMBL:AL161549 EMBL:AL021711 EMBL:AJ250668 EMBL:AY072380 EMBL:BT000096 EMBL:AY084720 GeneFarm:4873 SPTR:Q8LFP7	1e-89
chr4.CM0333.16	99.1.3.2.2356	PRTZ_HORVU							PRTZ_HORVU	Directproteinsequencing;Multigenefamily;Plantdefense;Proteaseinhibitor;Seedstorageprotein;Storageprotein,Protein Z (Z4) (Major endosperm albumin).	8e-18	GO_ID:40668	TAIR|gene:2066315 SPTR:O48706 symbol:AT2G26390.1 [GO:0000004 "biological process unknown" evidence=ND] [GO:0008372 "cellular component unknown" evidence=ND] [GO:0004867 "serine-type endopeptidase inhibitor activity" evidence=ISS] InterPro:IPR000215 Pfam:PF00079 SMART:SM00093 PROSITE:PS00284 HSSP:O35684 EMBL:AC002505 PIR:T00972 SPTR:O48706	1e-17
chr4.CM0333.16	99.1.4.8087	GO_ID:40668							PRTZ_HORVU	Directproteinsequencing;Multigenefamily;Plantdefense;Proteaseinhibitor;Seedstorageprotein;Storageprotein,Protein Z (Z4) (Major endosperm albumin).	8e-18	GO_ID:40668	TAIR|gene:2066315 SPTR:O48706 symbol:AT2G26390.1 [GO:0000004 "biological process unknown" evidence=ND] [GO:0008372 "cellular component unknown" evidence=ND] [GO:0004867 "serine-type endopeptidase inhibitor activity" evidence=ISS] InterPro:IPR000215 Pfam:PF00079 SMART:SM00093 PROSITE:PS00284 HSSP:O35684 EMBL:AC002505 PIR:T00972 SPTR:O48706	1e-17
chr5.CM0571.54	99.1.3.2.569	NFYAA_ARATH							NFYAA_ARATH	Activator;DNA-binding;Nuclearprotein;Transcription;Transcriptionregulation,Nuclear transcription factor Y subunit A-10 (AtNF-YA-10).	5e-40	GO_ID:36946	TAIR|gene:2144112 SPTR:Q9FG19 symbol:AT5G06510.1 [GO:0003700 "transcription factor activity" evidence=ISS] [GO:0006355 "regulation of transcription, DNA-dependent" evidence=ISS] [GO:0016602 "CCAAT-binding factor complex" evidence=ISS] InterPro:IPR001289 Pfam:PF02045 GO:GO:0005634 ProDom:PD003860 SMART:SM00521 EMBL:AP002543 SPTR:Q9FG19	2e-40
chr5.CM0571.54	99.1.4.4633	GO_ID:36946							NFYAA_ARATH	Activator;DNA-binding;Nuclearprotein;Transcription;Transcriptionregulation,Nuclear transcription factor Y subunit A-10 (AtNF-YA-10).	5e-40	GO_ID:36946	TAIR|gene:2144112 SPTR:Q9FG19 symbol:AT5G06510.1 [GO:0003700 "transcription factor activity" evidence=ISS] [GO:0006355 "regulation of transcription, DNA-dependent" evidence=ISS] [GO:0016602 "CCAAT-binding factor complex" evidence=ISS] InterPro:IPR001289 Pfam:PF02045 GO:GO:0005634 ProDom:PD003860 SMART:SM00521 EMBL:AP002543 SPTR:Q9FG19	2e-40
Ljwgs_017174.1	99.1.3.2.2135	21KD_DAUCA							21KD_DAUCA	Signal,21 kDa protein precursor (1.2 protein).	2e-15	GO_ID:29402	TAIR|gene:2153146 SPTR:Q9FHN2 symbol:AT5G51520.1 [GO:0000004 "biological process unknown" evidence=ND] [GO:0046910 "pectinesterase inhibitor activity" evidence=ISS] InterPro:IPR006501 Pfam:PF04043 InterPro:IPR007186 TIGRFAMs:TIGR01614 EMBL:AB018109 SPTR:Q9FHN2	2e-16
Ljwgs_017174.1	99.1.4.1275	GO_ID:29402							21KD_DAUCA	Signal,21 kDa protein precursor (1.2 protein).	2e-15	GO_ID:29402	TAIR|gene:2153146 SPTR:Q9FHN2 symbol:AT5G51520.1 [GO:0000004 "biological process unknown" evidence=ND] [GO:0046910 "pectinesterase inhibitor activity" evidence=ISS] InterPro:IPR006501 Pfam:PF04043 InterPro:IPR007186 TIGRFAMs:TIGR01614 EMBL:AB018109 SPTR:Q9FHN2	2e-16
