# Supplementary material for: Dissection of Symbiosis and Organ Development by Integrated Transcriptome Analysis of Lotus japonicus Mutant and Wild-Type Plants
Source: PLoS One. 2009 Aug 7;4(8):e6556. doi: 10.1371/journal.pone.0006556 (PMC2717213; doi:10.1371/journal.pone.0006556)
Supplement: Folder S7 — Nitrate (0.85 MB ZIP) [file pone.0006556.s015.zip › S7.NITRATE copy/7.1.Root-nitrate vs rhizobium/7.1.1.Root total transcript analysis/7.1.1.11/-7.1.1.11.ID list.txt]

	M	FDR
Affy_ID	T23 - T21	T23 - T21
Ljwgs_014385.1_at	-5.74319957	0.000503932
Ljwgs_023991.1_at	-4.400704023	0.002113471
Ljwgs_084237.1_at	-3.679430789	0.008797794
Ljwgs_085903.1_at	-3.584448014	0.00803961
gi45629409_at	-3.428049493	0.001297088
Ljwgs_074659.1_at	-3.297622019	0.001615796
chr4.CM0004.34_at	-3.290658962	2.60E-05
chr4.CM0161.9_at	-3.179199356	0.000163989
Ljwgs_114457.1_at	-3.148828776	0.012906544
chr4.TM0387.6.2_at	-3.027124324	0.001611301
Ljwgs_033278.1_at	-2.987135873	0.000163989
Ljwgs_058132.1_at	-2.873350467	0.005936862
Ljwgs_016923.2_s_at	-2.830986757	0.04279365
Ljwgs_014729.1_at	-2.81491565	0.026858626
chr2.CM0262.15.1_at	-2.425230211	0.001689232
Ljwgs_007379.1_at	-2.423026082	3.15E-05
Ljwgs_068911.1_at	-2.352905228	0.021938982
gi45400819_at	-2.295896811	0.004508252
Ljwgs_061908.1_at	-2.216275852	0.007784533
Ljwgs_025650.1.1_at	-2.180218948	0.026326584
Ljwgs_019006.1_at	-2.17009759	0.025575212
Ljwgs_017010.1_s_at	-2.169368229	0.04494867
chr5.CM0519.59.1_x_at	-2.096846356	0.007784533
chr1.CM0010.5_at	-2.077077668	0.026021959
Ljwgs_023739.1_at	-2.071552776	0.002784449
chr5.CM0519.59.1_at	-2.059851844	0.001792137
Ljwgs_016098.1_at	-2.033787983	0.037750899
chr4.CM0501.35_x_at	-1.984592762	0.000196361
chr2.CM0803.31_at	-1.966553757	0.001446235
chr3.TM1419.10_at	-1.918900388	0.006395426
Ljwgs_035790.1.1_at	-1.914557787	0.002821838
Ljwgs_106704.1_s_at	-1.903751735	0.001044362
TC11896_at	-1.841785943	0.013209028
Ljwgs_109789.1_x_at	-1.833910786	0.040550536
Ljwgs_087155.1_s_at	-1.819034163	0.006100411
gi45578362_at	-1.809931847	0.012646703
chr4.CM0007.38_at	-1.794595078	0.033968221
chr4.CM0026.21.1_s_at	-1.759541549	0.003160736
chr4.CM0046.12_at	-1.722206574	0.016058603
Ljwgs_078121.1_x_at	-1.717231756	0.004891809
Ljwgs_087349.1_at	-1.699418279	0.005823684
Ljwgs_003451.3_at	-1.696339449	0.000107709
chr2.CM0373.80_at	-1.694593853	0.007584569
chr1.TM1284.2.1_at	-1.64442398	0.002559849
gi7788336_at	-1.639074534	0.049240764
Ljwgs_135178.1_s_at	-1.628967402	3.15E-05
chr5.TM0872.5.1_at	-1.627801918	0.034241673
Ljwgs_068489.1_s_at	-1.600272306	0.029616441
Ljwgs_084631.1_s_at	-1.568543278	0.001175759
Ljwgs_121222.1_at	-1.563537955	0.04338996
chr5.CM0148.22_at	-1.540104641	0.009673726
Ljwgs_073678.2_at	-1.525119277	0.034724502
Ljwgs_138190.1_s_at	-1.519497277	0.040550536
Lj_psbC_at	-1.516622012	0.019807604
Ljwgs_017289.3.1_at	-1.514697295	0.003055762
TM1755.25_at	-1.502631119	0.039710075
chr6.TM0880.18_at	-1.495660285	0.014756211
gi45629475_at	-1.471831933	0.040928854
chr2.CM0177.19_s_at	-1.462836432	0.023493464
Ljwgs_017525.1_at	-1.456609061	0.01463846
Ljwgs_063109.1_at	-1.446300841	0.004508252
Ljwgs_042772.1_at	-1.444288135	0.046958555
gi45628058_at	-1.429120451	0.003413669
Ljwgs_071261.1_s_at	-1.428003813	0.048904124
CM0345.41_s_at	-1.427817031	0.007932441
chr4.CM0003.70.1_at	-1.424884099	0.010062132
Ljwgs_071958.1_at	-1.424291284	0.005531733
chr1.CM0178.43_s_at	-1.421804845	0.000163989
Ljwgs_137299.1.1_at	-1.420353726	0.033968221
Ljwgs_041590.0.1_at	-1.407410773	0.032619705
Lj_rps12_at	-1.395861701	0.017672893
Ljwgs_047219.1_at	-1.392628306	0.030563144
chr4.CM0119.20_at	-1.386357739	0.001446235
gi7788398_at	-1.384630166	0.040247966
Ljwgs_134387.1_at	-1.375710104	0.010267738
Ljwgs_042820.1_at	-1.355134093	0.04971913
Ljwgs_090190.1_at	-1.353030253	0.042521375
chr1.CM0410.64_at	-1.342421003	0.011690902
LjU1.13_x_at	-1.341171913	0.033379156
Ljwgs_077032.1_at	-1.312201036	0.000196361
chr1.CM0800.19_at	-1.295220469	0.037750899
Ljwgs_115006.1_at	-1.28660542	0.004508252
Ljwgs_065565.1_at	-1.281548893	0.002152525
chr2.CM0323.46_s_at	-1.266395533	0.007784533
chr2.CM0373.76_at	-1.259499939	0.012057484
gi45401037_at	-1.253417518	0.016058603
Ljwgs_078121.1_at	-1.248608954	0.043740227
TM1520.22_at	-1.228061064	0.021139717
Ljwgs_114175.1_s_at	-1.227204273	0.0445133
Ljwgs_073715.1_s_at	-1.226241967	0.033561991
Ljwgs_012181.0.1_at	-1.224689581	0.012460675
TM1476.10.1_at	-1.218197588	0.034741813
Ljwgs_071062.1_at	-1.216971468	0.037407997
Ljwgs_021181.1_s_at	-1.215428001	0.016442445
Ljwgs_014502.1_at	-1.21529839	0.032823604
chr4.CM0501.30_at	-1.215125867	0.0339006
Ljwgs_147667.1_at	-1.195201683	0.032467875
Ljwgs_049035.1_at	-1.183081598	0.023966246
TC9526_at	-1.182943203	0.037100844
chr5.CM0158.46_at	-1.17957002	0.04241711
chr1.CM0105.62_at	-1.175609817	0.000713028
chr1.CM0760.4_s_at	-1.1710572	0.046109406
Ljwgs_010895.1_at	-1.169795059	0.015526283
chr3.CM0396.35_at	-1.162853123	0.001607159
chr1.TM1767.12_at	-1.154453922	0.045591704
TM0578.19_at	-1.153497037	0.010062132
chr3.CM0091.28_at	-1.150833086	0.005409318
Ljwgs_025722.2_at	-1.147440036	0.004384518
chr1.CM0109.49_at	-1.14202928	0.044048075
CM0345.59.2_at	-1.125158839	0.021044805
Ljwgs_042817.1_at	-1.112490044	0.003470529
TM1571.14_at	-1.106532018	0.042521375
Ljwgs_054935.1_s_at	-1.095599656	0.002840439
Ljwgs_021723.2_at	-1.090359591	0.002113471
Ljwgs_018419.1_at	-1.086864643	0.012057484
gi11065513_at	-1.075799023	0.01161327
Ljwgs_068281.1_at	-1.071835602	0.032467875
Ljwgs_041628.1_at	-1.062279112	0.000239821
gi45397962_at	-1.060227753	0.013810764
Ljwgs_026477.1_at	-1.058590639	0.037863347
Ljwgs_042468.1_at	-1.052498896	0.007198793
Ljwgs_030209.2_at	-1.047247692	0.042900454
chr5.CM0773.7.1_x_at	-1.043534108	0.03841889
TC11653_at	-1.038965201	0.046676034
chr5.CM0211.2_at	-1.036915009	0.033972827
chr1.TM0371.24_at	-1.02709604	0.040852779
Ljwgs_042036.1_at	-1.022155373	0.011564152
chr5.CM0096.105_at	-1.020499149	0.036364774
Ljwgs_017713.2_at	-1.020335645	0.02449789
chr6.TM1650.13_at	-1.013743177	0.029616441
gi6956604_at	-1.012717613	0.045231403
chr5.CM1439.8_at	-1.006700878	0.032274518
Ljwgs_028960.1_at	-1.001711809	0.034241673
Ljwgs_106052.1_at	1.009012971	0.040247966
chr4.CM0654.22_at	1.027856283	0.000401344
chr2.TM1637.11.1_at	1.037072354	0.017672893
Ljwgs_042139.1_at	1.043944743	0.002450452
chr1.CM0398.4_at	1.086572411	6.88E-05
chr2.CM0249.102_at	1.093445171	0.012608793
Ljwgs_040039.1_at	1.095065355	0.009507903
Ljwgs_050999.1_at	1.098008101	0.024379312
chr1.TM1643.6_at	1.119029645	0.049361791
chr3.CM0111.41_s_at	1.123092812	0.028416717
chr2.CM0272.73_at	1.124850844	0.001607159
Ljwgs_027606.1_at	1.139765664	0.030563144
chr1.TM0236.14.1_at	1.14222615	0.000327146
Ljwgs_074559.1_at	1.142521828	0.011690902
Ljwgs_144365.1_at	1.163794046	0.037359463
chr6.BM1429.10_at	1.172704146	0.011360652
Ljwgs_014726.1_at	1.174587025	0.02284577
Ljwgs_035369.1_at	1.2086265	0.029634498
chr1.CM0109.18_at	1.220411067	0.000473487
chr5.CM0048.6_at	1.2246114	0.002152525
chr3.CM0111.45_s_at	1.237145132	0.0445133
Ljwgs_009442.1_at	1.238803062	0.016442445
Ljwgs_018600.1_at	1.255227207	0.007960017
TC19612_at	1.274363855	0.016058603
Ljwgs_066403.1_s_at	1.290196497	0.003251295
Ljwgs_133701.1_s_at	1.293917312	0.017672893
Ljwgs_086307.1_at	1.32293486	0.010062132
TM1647.5_at	1.331674951	0.032252872
Ljwgs_009441.1_at	1.366376337	0.007079741
Ljwgs_050993.2_at	1.37199838	0.000107339
Ljwgs_026302.1_at	1.381284344	0.014640385
Ljwgs_043243.2_at	1.406500433	0.011690902
Ljwgs_013410.1_at	1.441477613	0.00744699
gi45632567_at	1.460788761	0.024805365
gi13884220_at	1.488765552	0.036090347
Ljwgs_058918.1_at	1.569629493	0.049361791
chr4.TM0421.4_at	1.570064308	0.006256779
TC19911_at	1.580436679	0.037100844
chr1.TM0750.20_at	1.604341105	0.000163989
gi45351554_at	1.634311881	0.001044362
Ljwgs_016682.1_at	1.657686366	0.029803393
chr6.CM0139.33_at	1.761527465	0.043873019
Ljwgs_017442.2_x_at	1.810659839	0.001262616
Ljwgs_036150.1_at	1.817638278	1.70E-07
chr1.CM0113.43_s_at	1.831644445	0.048462118
TC19331_at	1.868641902	0.009352556
chr1.CM0147.52_at	1.897400889	0.021260635
chr1.CM0117.33_at	1.909617999	0.034198683
Ljwgs_083754.1_s_at	1.926578488	0.000137715
Ljwgs_020173.1_at	1.970255347	4.27E-05
chr4.CM0175.73_at	2.000575172	0.00016039
chr4.CM0337.34.1_at	2.063316205	0.004664763
Ljwgs_028554.1_s_at	2.114822548	1.82E-06
Ljwgs_036585.1_at	2.11801475	0.000811182
chr3.CM0127.47_at	2.167128263	0.001446235
Ljwgs_074295.2_x_at	2.263846212	0.001607159
chr4.CM0500.9.1_at	2.266887985	0.000523127
chr5.CM0456.14_s_at	2.26736335	0.010595122
chr4.CM0500.9_at	2.271266176	0.000494593
chr5.CM0456.22_at	2.311999503	0.019252784
Ljwgs_023290.1_at	2.315363191	0.014434609
Ljwgs_020173.1_s_at	2.324752926	1.70E-07
chr2.CM0903.6_at	2.325438039	0.000514204
chr3.TM1367.15_at	2.351276559	0.028416717
Ljwgs_018643.2_at	2.354788525	0.008419917
chr6.CM0013.62_at	2.385623277	0.004508252
CM0355.34_at	2.42457794	0.000169936
chr5.CM0909.65_s_at	2.435641886	0.025230684
Ljwgs_015736.1_at	2.573860715	0.00586377
gi8514596_at	2.606067018	0.007784533
Ljwgs_015736.1_s_at	2.647061376	0.016365702
gi45622206_at	2.663906851	0.000862435
TM0286.9_at	2.855102576	0.016642822
gi7788042_at	2.887194085	0.037100844
Ljwgs_097647.1_at	2.934809368	0.01161416
chr4.CM0337.32.7_at	2.969538557	0.007960017
TM1237.5.1_at	3.194012962	0.000713028
chr4.CM0337.32.6_at	3.241030709	0.000107339
Ljwgs_104325.1_at	3.421856466	0.001689232
Lj-MIR398_at	3.446245982	0.022947965
chr4.CM0654.25_at	3.450052788	0.005441905
Ljwgs_070424.2_at	3.507710639	0.001689232
chr2.TM1731.12_at	3.78238777	0.00025445
Ljwgs_035735.1_at	4.026996522	0.005823684
Ljwgs_141043.1_at	4.356024882	0.038595412
CM0355.33_at	4.382074209	3.15E-05
Ljwgs_026966.1_at	4.786127442	0.001607159
CM0355.33_x_at	4.990851836	2.60E-05
Ljwgs_020965.2_at	5.103323752	0.005823684
Ljwgs_034199.1_at	5.211430689	7.54E-05
Ljwgs_045509.2_at	5.634714328	0.017855623
CM0355.30_at	5.676615316	6.51E-05
CM0355.33_s_at	5.756073495	0.000321249
chr1.CM0109.32_at	6.7278892	0.042410922
chr3.TM1465.12_at	6.768693318	0.000514204
chr3.CM0241.7_at	7.002890745	0.007960017
gi45349447_at	7.065343391	0.019864965
