# Supplementary material for: Dissection of Symbiosis and Organ Development by Integrated Transcriptome Analysis of Lotus japonicus Mutant and Wild-Type Plants
Source: PLoS One. 2009 Aug 7;4(8):e6556. doi: 10.1371/journal.pone.0006556 (PMC2717213; doi:10.1371/journal.pone.0006556)
Supplement: Folder S7 — Nitrate (0.85 MB ZIP) [file pone.0006556.s015.zip › S7.NITRATE copy/7.1.Root-nitrate vs rhizobium/7.1.1.Root total transcript analysis/7.1.1.11/-7.1.1.11.ID-ANU.txt]

Identifier	BIN code	BIN name	BlastX KEGG Identifier	BlastX KEGG Description	BlastX KEGG E-value	BlastX COG Identifier	BlastX COG Description	BlastX COG E-value	BlastX Swiss-Prot Identifier	BlastX Swiss-Prot Description	BlastX Swiss-Prot E-value	BlastX Gene Ontology Identifier	BlastX Gene Ontology Description	BlastX Gene Ontology E-value
Ljwgs_014385.1	3.1.3.33	TC.MC mitochondrial carrier protein, MC family [TC:2.A.29]	ddi:DDB0189148	mitochondrial carrier protein, MC family [KO:K03454]	1e-12				YD1K_SCHPO	Completeproteome;Hypotheticalprotein;Innermembrane;Membrane;Mitochondrion;Repeat;Transmembrane;Transport,Putative mitochondrial carrier C4G9.20c.	7e-11	GO_ID:17687	TAIR|gene:2017883 SPTR:Q9CA93 symbol:AT1G79900.1 [GO:0005476 "carnitine:acyl carnitine antiporter activity" evidence=ISS] [GO:0005488 "binding" evidence=ISS] [GO:0005743 "mitochondrial inner membrane" evidence=ISS] [GO:0006810 "transport" evidence=ISS] [GO:0006839 "mitochondrial transport" evidence=ISS] InterPro:IPR001993 Pfam:PF00153 InterPro:IPR002067 GO:GO:0005739 PRINTS:PR00926 PROSITE:PS5092…	1e-38
Ljwgs_023991.1	1.10.7.5	E1.14.11.19 leucoanthocyanidin dioxygenase [EC:1.14.11.19] [GO:0045432]	ath:At4g22880	F7H19.60; leucoanthocyanidin dioxygenase, putative / anthocyanidin synthase, putative [EC:1.14.11.19] [KO:K05277]	6e-18				LDOX_ARATH	3D-structure;Dioxygenase;Flavonoidbiosynthesis;Iron;Metal-binding;Oxidoreductase;VitaminC,Leucoanthocyanidin dioxygenase (EC 1.14.11.19) (LDOX) (Leucocyanidin oxygenase) (Leucoanthocyanidin hydroxylase) (Anthocyanidin synthase) (ANS).	4e-18	GO_ID:16195	TAIR|gene:2086788 SPTR:Q9LHN8 symbol:AT3G13610.1 [GO:0008372 "cellular component unknown" evidence=ND] [GO:0016706 "oxidoreductase activity, acting on paired donors, with incorporation or reduction of molecular oxygen, 2-oxoglutarate as one donor, and incorporation of one atom each of oxygen into both donors" evidence=ISS] [GO:0019748 "secondary metabolism" evidence=ISS] Pfam:PF03171 InterPro:IPR…	5e-56
Ljwgs_084237.1	1.1.4.8	E3.2.1.15 polygalacturonase [EC:3.2.1.15] [GO:0004650]	ath:At3g59850	F24G16.120; polygalacturonase, putative / pectinase, putative [EC:3.2.1.15] [KO:K01184]	3e-17				PGLR2_CRYJA	Allergen;Amyloplast;Cellwall;Directproteinsequencing;Fruitripening;Glycoprotein;Glycosidase;Hydrolase;Plastid;Repeat;Signal;Zymogen,Polygalacturonase precursor (EC 3.2.1.15) (PG) (Pectinase) (Major pollen allergen Cry j 2) (Cry j II).	6e-22	GO_ID:6805	TAIR|gene:2222656 SPTR:Q9LYJ5 symbol:AT5G14650.1 [GO:0004650 "polygalacturonase activity" evidence=ISS] [GO:0005975 "carbohydrate metabolism" evidence=ISS] InterPro:IPR000743 InterPro:IPR006626 Pfam:PF00295 SMART:SM00710 EMBL:AL163792 PIR:T48638 SPTR:Q9LYJ5	7e-54
Ljwgs_084237.1	1.1.8.30	E3.2.1.15 polygalacturonase [EC:3.2.1.15] [GO:0004650]	ath:At3g59850	F24G16.120; polygalacturonase, putative / pectinase, putative [EC:3.2.1.15] [KO:K01184]	3e-17				PGLR2_CRYJA	Allergen;Amyloplast;Cellwall;Directproteinsequencing;Fruitripening;Glycoprotein;Glycosidase;Hydrolase;Plastid;Repeat;Signal;Zymogen,Polygalacturonase precursor (EC 3.2.1.15) (PG) (Pectinase) (Major pollen allergen Cry j 2) (Cry j II).	6e-22	GO_ID:6805	TAIR|gene:2222656 SPTR:Q9LYJ5 symbol:AT5G14650.1 [GO:0004650 "polygalacturonase activity" evidence=ISS] [GO:0005975 "carbohydrate metabolism" evidence=ISS] InterPro:IPR000743 InterPro:IPR006626 Pfam:PF00295 SMART:SM00710 EMBL:AL163792 PIR:T48638 SPTR:Q9LYJ5	7e-54
Ljwgs_085903.1	1.1.4.8	E3.2.1.15 polygalacturonase [EC:3.2.1.15] [GO:0004650]										GO_ID:6805	TAIR|gene:2222656 SPTR:Q9LYJ5 symbol:AT5G14650.1 [GO:0004650 "polygalacturonase activity" evidence=ISS] [GO:0005975 "carbohydrate metabolism" evidence=ISS] InterPro:IPR000743 InterPro:IPR006626 Pfam:PF00295 SMART:SM00710 EMBL:AL163792 PIR:T48638 SPTR:Q9LYJ5	3e-16
Ljwgs_085903.1	1.1.8.30	E3.2.1.15 polygalacturonase [EC:3.2.1.15] [GO:0004650]										GO_ID:6805	TAIR|gene:2222656 SPTR:Q9LYJ5 symbol:AT5G14650.1 [GO:0004650 "polygalacturonase activity" evidence=ISS] [GO:0005975 "carbohydrate metabolism" evidence=ISS] InterPro:IPR000743 InterPro:IPR006626 Pfam:PF00295 SMART:SM00710 EMBL:AL163792 PIR:T48638 SPTR:Q9LYJ5	3e-16
gi45629409	99.2	Unclassified without homolog
Ljwgs_074659.1	3.1.3.22	TC.POT proton-dependent oligopeptide transporter, POT family [COG:COG3104] [TC:2.A.17]	hsa:6564	SLC15A1; solute carrier family 15 (oligopeptide transporter), member 1 [KO:K03305]	9e-20				PTR2_ARATH	Membrane;Peptidetransport;Proteintransport;Transmembrane;Transport,Peptide transporter PTR2 (Histidine transporting protein).	5e-63	GO_ID:22547	TAIR|gene:2041139 SPTR:Q9ZPS2 symbol:AT2G02020.1 [GO:0005215 "transporter activity" evidence=ISS] [GO:0006857 "oligopeptide transport" evidence=ISS] [GO:0016020 "membrane" evidence=ISS] InterPro:IPR000109 Pfam:PF00854 GO:GO:0006810 GO:GO:0016020 PROSITE:PS01022 PROSITE:PS01023 EMBL:AC006532 PIR:A84432 SPTR:Q9ZPS2	2e-62
chr4.CM0004.34	99.1.4.3557	GO_ID:6126										GO_ID:6126	TAIR|gene:2165105 SPTR:Q9FJS9 symbol:AT5G56840.1 [GO:0003700 "transcription factor activity" evidence=ISS] [GO:0045449 "regulation of transcription" evidence=TAS] [GO:0003676 "nucleic acid binding" evidence=ISS] [GO:0003677 "DNA binding" evidence=ISS] InterPro:IPR001005 Pfam:PF00249 InterPro:IPR001878 InterPro:IPR012287 Pfam:PF00098 PRINTS:PR00939 SMART:SM00343 PROSITE:PS50158 PROSITE:PS50090 SMA…	4e-44
chr4.CM0161.9	99.1.3.2.838	CRNA_EMENI							CRNA_EMENI	Membrane;Nitrateassimilation;Transmembrane;Transport,Nitrate transporter (Nitrate permease).	9e-16	GO_ID:50508	TAIR|gene:2205189 SPTR:O82811 symbol:AT1G08090.1 [GO:0015112 "nitrate transporter activity" evidence=ISS] Pfam:PF07690 GO:GO:0006810 InterPro:IPR011701 EMBL:AC026875 EMBL:AF019748 EMBL:Z97058 EMBL:AF093754 PIR:T51836 SPTR:O82811	1e-137
chr4.CM0161.9	99.1.4.1682	GO_ID:50508							CRNA_EMENI	Membrane;Nitrateassimilation;Transmembrane;Transport,Nitrate transporter (Nitrate permease).	9e-16	GO_ID:50508	TAIR|gene:2205189 SPTR:O82811 symbol:AT1G08090.1 [GO:0015112 "nitrate transporter activity" evidence=ISS] Pfam:PF07690 GO:GO:0006810 InterPro:IPR011701 EMBL:AC026875 EMBL:AF019748 EMBL:Z97058 EMBL:AF093754 PIR:T51836 SPTR:O82811	1e-137
Ljwgs_114457.1	1.10.7.5	E1.14.11.19 leucoanthocyanidin dioxygenase [EC:1.14.11.19] [GO:0045432]	ath:At4g22880	F7H19.60; leucoanthocyanidin dioxygenase, putative / anthocyanidin synthase, putative [EC:1.14.11.19] [KO:K05277]	3e-26	PA0147	COG3491	5e-10	LDOX_MALDO	Dioxygenase;Flavonoidbiosynthesis;Iron;Metal-binding;Oxidoreductase;VitaminC,Leucoanthocyanidin dioxygenase (EC 1.14.11.19) (LDOX) (Leucocyanidin oxygenase) (Leucoanthocyanidin hydroxylase) (Anthocyanidin synthase).	1e-26	GO_ID:40023	TAIR|gene:2089427 SPTR:Q9LIF4 symbol:AT3G21420.1 [GO:0008372 "cellular component unknown" evidence=ND] [GO:0008152 "metabolism" evidence=ISS] [GO:0016491 "oxidoreductase activity" evidence=ISS] Pfam:PF03171 InterPro:IPR005123 HSSP:Q96323 EMBL:AP001305 EMBL:AY084795 EMBL:BT005988 SPTR:Q9LIF4	6e-41
Ljwgs_114457.1	1.9.10.29	COBL2, cobL precorrin-8W decarboxylase [EC:1.-.-.-] [COG:COG2242] [GO:0016491]	ath:At4g22880	F7H19.60; leucoanthocyanidin dioxygenase, putative / anthocyanidin synthase, putative [EC:1.14.11.19] [KO:K05277]	3e-26	PA0147	COG3491	5e-10	LDOX_MALDO	Dioxygenase;Flavonoidbiosynthesis;Iron;Metal-binding;Oxidoreductase;VitaminC,Leucoanthocyanidin dioxygenase (EC 1.14.11.19) (LDOX) (Leucocyanidin oxygenase) (Leucoanthocyanidin hydroxylase) (Anthocyanidin synthase).	1e-26	GO_ID:40023	TAIR|gene:2089427 SPTR:Q9LIF4 symbol:AT3G21420.1 [GO:0008372 "cellular component unknown" evidence=ND] [GO:0008152 "metabolism" evidence=ISS] [GO:0016491 "oxidoreductase activity" evidence=ISS] Pfam:PF03171 InterPro:IPR005123 HSSP:Q96323 EMBL:AP001305 EMBL:AY084795 EMBL:BT005988 SPTR:Q9LIF4	6e-41
chr4.TM0387.6.2	99.1.4.6811	GO_ID:5256										GO_ID:5256	TAIR|gene:2182176 SPTR:Q8GYS0 symbol:AT5G19190.1 [GO:0005554 "molecular function unknown" evidence=ND] [GO:0000004 "biological process unknown" evidence=ND] [GO:0008372 "cellular component unknown" evidence=ND] EMBL:AK117427 EMBL:BT005399 SPTR:Q8GYS0	2e-16
Ljwgs_033278.1	99.1.4.3166	GO_ID:5931							BIRC6_HUMAN	Apoptosis;Ligase;Proteaseinhibitor;Thiolproteaseinhibitor;Ublconjugationpathway,Baculoviral IAP repeat-containing protein 6 (Ubiquitin-conjugating BIR-domain enzyme apollon).	7e-25	GO_ID:5931	TAIR|gene:3437910 SPTR:Q9LUQ5 symbol:AT3G15355.1 [GO:0008372 "cellular component unknown" evidence=ND] INTERPRO:IPR000608 Pfam:PF00179 ProDom:PD000461 SMART:SM00212 PROSITE:PS50127 HSSP:P15731 EMBL:AP000413 EMBL:AB022218 EMBL:AY059155 EMBL:AF361806 SPTR:Q9LUQ5	4e-51
Ljwgs_033278.1	99.1.3.2.2016	BIRC6_HUMAN							BIRC6_HUMAN	Apoptosis;Ligase;Proteaseinhibitor;Thiolproteaseinhibitor;Ublconjugationpathway,Baculoviral IAP repeat-containing protein 6 (Ubiquitin-conjugating BIR-domain enzyme apollon).	7e-25	GO_ID:5931	TAIR|gene:3437910 SPTR:Q9LUQ5 symbol:AT3G15355.1 [GO:0008372 "cellular component unknown" evidence=ND] INTERPRO:IPR000608 Pfam:PF00179 ProDom:PD000461 SMART:SM00212 PROSITE:PS50127 HSSP:P15731 EMBL:AP000413 EMBL:AB022218 EMBL:AY059155 EMBL:AF361806 SPTR:Q9LUQ5	4e-51
Ljwgs_058132.1	1.5.6.17	E1.2.1.27, mmsA, iolA methylmalonate-semialdehyde dehydrogenase [EC:1.2.1.27] [COG:COG1012] [GO:0004491]	ath:At2g24270	F27D4.18; NADP-dependent glyceraldehyde-3-phosphate dehydrogenase, putative [EC:1.2.1.9] [KO:K00131]	1e-79	BH2237	COG1012	1e-45	GAPN_PEA	Directproteinsequencing;NADP;Oxidoreductase,NADP-dependent glyceraldehyde-3-phosphate dehydrogenase (EC 1.2.1.9) (Non-phosphorylating glyceraldehyde 3-phosphate dehydrogenase) (Glyceraldehyde-3-phosphate dehydrogenase [NADP+]) (Triosephosphate dehydrogenase).	1e-80	GO_ID:4332	TIGR_CMR|BA0849 SPTR:Q81UL6 symbol:BA0849 "glyceraldehyde-3-phosphate dehydrogenase, NADP-dependent" [GO:0008152 "metabolism" evidence=ISS] [GO:0008886 "glyceraldehyde-3-phosphate dehydrogenase (NADP+) activity" evidence=ISS] InterPro:IPR002086 Pfam:PF00171 GO:GO:0008152 InterPro:IPR012303 PIRSF:PIRSF000147 PROSITE:PS00070 PROSITE:PS00687 HSSP:Q59931 EMBL:AE017334 EMBL:AE017225 EMBL:AE017026 TIGR…	4e-47
Ljwgs_058132.1	1.1.7.3	E1.2.1.3 aldehyde dehydrogenase (NAD+) [EC:1.2.1.3] [COG:COG1012] [GO:0004029]	ath:At2g24270	F27D4.18; NADP-dependent glyceraldehyde-3-phosphate dehydrogenase, putative [EC:1.2.1.9] [KO:K00131]	1e-79	BH2237	COG1012	1e-45	GAPN_PEA	Directproteinsequencing;NADP;Oxidoreductase,NADP-dependent glyceraldehyde-3-phosphate dehydrogenase (EC 1.2.1.9) (Non-phosphorylating glyceraldehyde 3-phosphate dehydrogenase) (Glyceraldehyde-3-phosphate dehydrogenase [NADP+]) (Triosephosphate dehydrogenase).	1e-80	GO_ID:4332	TIGR_CMR|BA0849 SPTR:Q81UL6 symbol:BA0849 "glyceraldehyde-3-phosphate dehydrogenase, NADP-dependent" [GO:0008152 "metabolism" evidence=ISS] [GO:0008886 "glyceraldehyde-3-phosphate dehydrogenase (NADP+) activity" evidence=ISS] InterPro:IPR002086 Pfam:PF00171 GO:GO:0008152 InterPro:IPR012303 PIRSF:PIRSF000147 PROSITE:PS00070 PROSITE:PS00687 HSSP:Q59931 EMBL:AE017334 EMBL:AE017225 EMBL:AE017026 TIGR…	4e-47
Ljwgs_058132.1	1.11.12.5	E1.2.1.- [EC:1.2.1.-] [COG:COG1012]	ath:At2g24270	F27D4.18; NADP-dependent glyceraldehyde-3-phosphate dehydrogenase, putative [EC:1.2.1.9] [KO:K00131]	1e-79	BH2237	COG1012	1e-45	GAPN_PEA	Directproteinsequencing;NADP;Oxidoreductase,NADP-dependent glyceraldehyde-3-phosphate dehydrogenase (EC 1.2.1.9) (Non-phosphorylating glyceraldehyde 3-phosphate dehydrogenase) (Glyceraldehyde-3-phosphate dehydrogenase [NADP+]) (Triosephosphate dehydrogenase).	1e-80	GO_ID:4332	TIGR_CMR|BA0849 SPTR:Q81UL6 symbol:BA0849 "glyceraldehyde-3-phosphate dehydrogenase, NADP-dependent" [GO:0008152 "metabolism" evidence=ISS] [GO:0008886 "glyceraldehyde-3-phosphate dehydrogenase (NADP+) activity" evidence=ISS] InterPro:IPR002086 Pfam:PF00171 GO:GO:0008152 InterPro:IPR012303 PIRSF:PIRSF000147 PROSITE:PS00070 PROSITE:PS00687 HSSP:Q59931 EMBL:AE017334 EMBL:AE017225 EMBL:AE017026 TIGR…	4e-47
Ljwgs_058132.1	1.3.3.22	E1.2.1.3 aldehyde dehydrogenase (NAD+) [EC:1.2.1.3] [COG:COG1012] [GO:0004029]	ath:At2g24270	F27D4.18; NADP-dependent glyceraldehyde-3-phosphate dehydrogenase, putative [EC:1.2.1.9] [KO:K00131]	1e-79	BH2237	COG1012	1e-45	GAPN_PEA	Directproteinsequencing;NADP;Oxidoreductase,NADP-dependent glyceraldehyde-3-phosphate dehydrogenase (EC 1.2.1.9) (Non-phosphorylating glyceraldehyde 3-phosphate dehydrogenase) (Glyceraldehyde-3-phosphate dehydrogenase [NADP+]) (Triosephosphate dehydrogenase).	1e-80	GO_ID:4332	TIGR_CMR|BA0849 SPTR:Q81UL6 symbol:BA0849 "glyceraldehyde-3-phosphate dehydrogenase, NADP-dependent" [GO:0008152 "metabolism" evidence=ISS] [GO:0008886 "glyceraldehyde-3-phosphate dehydrogenase (NADP+) activity" evidence=ISS] InterPro:IPR002086 Pfam:PF00171 GO:GO:0008152 InterPro:IPR012303 PIRSF:PIRSF000147 PROSITE:PS00070 PROSITE:PS00687 HSSP:Q59931 EMBL:AE017334 EMBL:AE017225 EMBL:AE017026 TIGR…	4e-47
Ljwgs_058132.1	1.11.3.3	E1.2.1.28, xylC benzaldehyde dehydrogenase (NAD) [EC:1.2.1.28] [COG:COG1012] [GO:0018479]	ath:At2g24270	F27D4.18; NADP-dependent glyceraldehyde-3-phosphate dehydrogenase, putative [EC:1.2.1.9] [KO:K00131]	1e-79	BH2237	COG1012	1e-45	GAPN_PEA	Directproteinsequencing;NADP;Oxidoreductase,NADP-dependent glyceraldehyde-3-phosphate dehydrogenase (EC 1.2.1.9) (Non-phosphorylating glyceraldehyde 3-phosphate dehydrogenase) (Glyceraldehyde-3-phosphate dehydrogenase [NADP+]) (Triosephosphate dehydrogenase).	1e-80	GO_ID:4332	TIGR_CMR|BA0849 SPTR:Q81UL6 symbol:BA0849 "glyceraldehyde-3-phosphate dehydrogenase, NADP-dependent" [GO:0008152 "metabolism" evidence=ISS] [GO:0008886 "glyceraldehyde-3-phosphate dehydrogenase (NADP+) activity" evidence=ISS] InterPro:IPR002086 Pfam:PF00171 GO:GO:0008152 InterPro:IPR012303 PIRSF:PIRSF000147 PROSITE:PS00070 PROSITE:PS00687 HSSP:Q59931 EMBL:AE017334 EMBL:AE017225 EMBL:AE017026 TIGR…	4e-47
Ljwgs_058132.1	1.5.11.22	E1.2.1.3 aldehyde dehydrogenase (NAD+) [EC:1.2.1.3] [COG:COG1012] [GO:0004029]	ath:At2g24270	F27D4.18; NADP-dependent glyceraldehyde-3-phosphate dehydrogenase, putative [EC:1.2.1.9] [KO:K00131]	1e-79	BH2237	COG1012	1e-45	GAPN_PEA	Directproteinsequencing;NADP;Oxidoreductase,NADP-dependent glyceraldehyde-3-phosphate dehydrogenase (EC 1.2.1.9) (Non-phosphorylating glyceraldehyde 3-phosphate dehydrogenase) (Glyceraldehyde-3-phosphate dehydrogenase [NADP+]) (Triosephosphate dehydrogenase).	1e-80	GO_ID:4332	TIGR_CMR|BA0849 SPTR:Q81UL6 symbol:BA0849 "glyceraldehyde-3-phosphate dehydrogenase, NADP-dependent" [GO:0008152 "metabolism" evidence=ISS] [GO:0008886 "glyceraldehyde-3-phosphate dehydrogenase (NADP+) activity" evidence=ISS] InterPro:IPR002086 Pfam:PF00171 GO:GO:0008152 InterPro:IPR012303 PIRSF:PIRSF000147 PROSITE:PS00070 PROSITE:PS00687 HSSP:Q59931 EMBL:AE017334 EMBL:AE017225 EMBL:AE017026 TIGR…	4e-47
Ljwgs_058132.1	1.5.13.16	E1.2.1.5 aldehyde dehydrogenase (NAD(P)+) [EC:1.2.1.5] [COG:COG1012] [GO:0004030]	ath:At2g24270	F27D4.18; NADP-dependent glyceraldehyde-3-phosphate dehydrogenase, putative [EC:1.2.1.9] [KO:K00131]	1e-79	BH2237	COG1012	1e-45	GAPN_PEA	Directproteinsequencing;NADP;Oxidoreductase,NADP-dependent glyceraldehyde-3-phosphate dehydrogenase (EC 1.2.1.9) (Non-phosphorylating glyceraldehyde 3-phosphate dehydrogenase) (Glyceraldehyde-3-phosphate dehydrogenase [NADP+]) (Triosephosphate dehydrogenase).	1e-80	GO_ID:4332	TIGR_CMR|BA0849 SPTR:Q81UL6 symbol:BA0849 "glyceraldehyde-3-phosphate dehydrogenase, NADP-dependent" [GO:0008152 "metabolism" evidence=ISS] [GO:0008886 "glyceraldehyde-3-phosphate dehydrogenase (NADP+) activity" evidence=ISS] InterPro:IPR002086 Pfam:PF00171 GO:GO:0008152 InterPro:IPR012303 PIRSF:PIRSF000147 PROSITE:PS00070 PROSITE:PS00687 HSSP:Q59931 EMBL:AE017334 EMBL:AE017225 EMBL:AE017026 TIGR…	4e-47
Ljwgs_058132.1	1.1.12.17	E1.2.1.21, aldA, aldB glycolaldehyde dehydrogenase [EC:1.2.1.21] [COG:COG1012] [GO:0050569]	ath:At2g24270	F27D4.18; NADP-dependent glyceraldehyde-3-phosphate dehydrogenase, putative [EC:1.2.1.9] [KO:K00131]	1e-79	BH2237	COG1012	1e-45	GAPN_PEA	Directproteinsequencing;NADP;Oxidoreductase,NADP-dependent glyceraldehyde-3-phosphate dehydrogenase (EC 1.2.1.9) (Non-phosphorylating glyceraldehyde 3-phosphate dehydrogenase) (Glyceraldehyde-3-phosphate dehydrogenase [NADP+]) (Triosephosphate dehydrogenase).	1e-80	GO_ID:4332	TIGR_CMR|BA0849 SPTR:Q81UL6 symbol:BA0849 "glyceraldehyde-3-phosphate dehydrogenase, NADP-dependent" [GO:0008152 "metabolism" evidence=ISS] [GO:0008886 "glyceraldehyde-3-phosphate dehydrogenase (NADP+) activity" evidence=ISS] InterPro:IPR002086 Pfam:PF00171 GO:GO:0008152 InterPro:IPR012303 PIRSF:PIRSF000147 PROSITE:PS00070 PROSITE:PS00687 HSSP:Q59931 EMBL:AE017334 EMBL:AE017225 EMBL:AE017026 TIGR…	4e-47
Ljwgs_058132.1	1.11.10.1	E1.2.1.39, feaB phenylacetaldehyde dehydrogenase [EC:1.2.1.39] [COG:COG1012] [GO:0008957]	ath:At2g24270	F27D4.18; NADP-dependent glyceraldehyde-3-phosphate dehydrogenase, putative [EC:1.2.1.9] [KO:K00131]	1e-79	BH2237	COG1012	1e-45	GAPN_PEA	Directproteinsequencing;NADP;Oxidoreductase,NADP-dependent glyceraldehyde-3-phosphate dehydrogenase (EC 1.2.1.9) (Non-phosphorylating glyceraldehyde 3-phosphate dehydrogenase) (Glyceraldehyde-3-phosphate dehydrogenase [NADP+]) (Triosephosphate dehydrogenase).	1e-80	GO_ID:4332	TIGR_CMR|BA0849 SPTR:Q81UL6 symbol:BA0849 "glyceraldehyde-3-phosphate dehydrogenase, NADP-dependent" [GO:0008152 "metabolism" evidence=ISS] [GO:0008886 "glyceraldehyde-3-phosphate dehydrogenase (NADP+) activity" evidence=ISS] InterPro:IPR002086 Pfam:PF00171 GO:GO:0008152 InterPro:IPR012303 PIRSF:PIRSF000147 PROSITE:PS00070 PROSITE:PS00687 HSSP:Q59931 EMBL:AE017334 EMBL:AE017225 EMBL:AE017026 TIGR…	4e-47
Ljwgs_058132.1	1.10.3.14	E1.2.1.- [EC:1.2.1.-] [COG:COG1012]	ath:At2g24270	F27D4.18; NADP-dependent glyceraldehyde-3-phosphate dehydrogenase, putative [EC:1.2.1.9] [KO:K00131]	1e-79	BH2237	COG1012	1e-45	GAPN_PEA	Directproteinsequencing;NADP;Oxidoreductase,NADP-dependent glyceraldehyde-3-phosphate dehydrogenase (EC 1.2.1.9) (Non-phosphorylating glyceraldehyde 3-phosphate dehydrogenase) (Glyceraldehyde-3-phosphate dehydrogenase [NADP+]) (Triosephosphate dehydrogenase).	1e-80	GO_ID:4332	TIGR_CMR|BA0849 SPTR:Q81UL6 symbol:BA0849 "glyceraldehyde-3-phosphate dehydrogenase, NADP-dependent" [GO:0008152 "metabolism" evidence=ISS] [GO:0008886 "glyceraldehyde-3-phosphate dehydrogenase (NADP+) activity" evidence=ISS] InterPro:IPR002086 Pfam:PF00171 GO:GO:0008152 InterPro:IPR012303 PIRSF:PIRSF000147 PROSITE:PS00070 PROSITE:PS00687 HSSP:Q59931 EMBL:AE017334 EMBL:AE017225 EMBL:AE017026 TIGR…	4e-47
Ljwgs_058132.1	1.5.14.17	E1.2.1.- [EC:1.2.1.-] [COG:COG1012]	ath:At2g24270	F27D4.18; NADP-dependent glyceraldehyde-3-phosphate dehydrogenase, putative [EC:1.2.1.9] [KO:K00131]	1e-79	BH2237	COG1012	1e-45	GAPN_PEA	Directproteinsequencing;NADP;Oxidoreductase,NADP-dependent glyceraldehyde-3-phosphate dehydrogenase (EC 1.2.1.9) (Non-phosphorylating glyceraldehyde 3-phosphate dehydrogenase) (Glyceraldehyde-3-phosphate dehydrogenase [NADP+]) (Triosephosphate dehydrogenase).	1e-80	GO_ID:4332	TIGR_CMR|BA0849 SPTR:Q81UL6 symbol:BA0849 "glyceraldehyde-3-phosphate dehydrogenase, NADP-dependent" [GO:0008152 "metabolism" evidence=ISS] [GO:0008886 "glyceraldehyde-3-phosphate dehydrogenase (NADP+) activity" evidence=ISS] InterPro:IPR002086 Pfam:PF00171 GO:GO:0008152 InterPro:IPR012303 PIRSF:PIRSF000147 PROSITE:PS00070 PROSITE:PS00687 HSSP:Q59931 EMBL:AE017334 EMBL:AE017225 EMBL:AE017026 TIGR…	4e-47
Ljwgs_058132.1	1.1.13.26	E1.2.1.27, mmsA, iolA methylmalonate-semialdehyde dehydrogenase [EC:1.2.1.27] [COG:COG1012] [GO:0004491]	ath:At2g24270	F27D4.18; NADP-dependent glyceraldehyde-3-phosphate dehydrogenase, putative [EC:1.2.1.9] [KO:K00131]	1e-79	BH2237	COG1012	1e-45	GAPN_PEA	Directproteinsequencing;NADP;Oxidoreductase,NADP-dependent glyceraldehyde-3-phosphate dehydrogenase (EC 1.2.1.9) (Non-phosphorylating glyceraldehyde 3-phosphate dehydrogenase) (Glyceraldehyde-3-phosphate dehydrogenase [NADP+]) (Triosephosphate dehydrogenase).	1e-80	GO_ID:4332	TIGR_CMR|BA0849 SPTR:Q81UL6 symbol:BA0849 "glyceraldehyde-3-phosphate dehydrogenase, NADP-dependent" [GO:0008152 "metabolism" evidence=ISS] [GO:0008886 "glyceraldehyde-3-phosphate dehydrogenase (NADP+) activity" evidence=ISS] InterPro:IPR002086 Pfam:PF00171 GO:GO:0008152 InterPro:IPR012303 PIRSF:PIRSF000147 PROSITE:PS00070 PROSITE:PS00687 HSSP:Q59931 EMBL:AE017334 EMBL:AE017225 EMBL:AE017026 TIGR…	4e-47
Ljwgs_058132.1	1.5.10.40	E1.2.1.3 aldehyde dehydrogenase (NAD+) [EC:1.2.1.3] [COG:COG1012] [GO:0004029]	ath:At2g24270	F27D4.18; NADP-dependent glyceraldehyde-3-phosphate dehydrogenase, putative [EC:1.2.1.9] [KO:K00131]	1e-79	BH2237	COG1012	1e-45	GAPN_PEA	Directproteinsequencing;NADP;Oxidoreductase,NADP-dependent glyceraldehyde-3-phosphate dehydrogenase (EC 1.2.1.9) (Non-phosphorylating glyceraldehyde 3-phosphate dehydrogenase) (Glyceraldehyde-3-phosphate dehydrogenase [NADP+]) (Triosephosphate dehydrogenase).	1e-80	GO_ID:4332	TIGR_CMR|BA0849 SPTR:Q81UL6 symbol:BA0849 "glyceraldehyde-3-phosphate dehydrogenase, NADP-dependent" [GO:0008152 "metabolism" evidence=ISS] [GO:0008886 "glyceraldehyde-3-phosphate dehydrogenase (NADP+) activity" evidence=ISS] InterPro:IPR002086 Pfam:PF00171 GO:GO:0008152 InterPro:IPR012303 PIRSF:PIRSF000147 PROSITE:PS00070 PROSITE:PS00687 HSSP:Q59931 EMBL:AE017334 EMBL:AE017225 EMBL:AE017026 TIGR…	4e-47
Ljwgs_058132.1	1.1.11.7.3	EUTE aldehyde dehydrogenase [COG:COG1012]	ath:At2g24270	F27D4.18; NADP-dependent glyceraldehyde-3-phosphate dehydrogenase, putative [EC:1.2.1.9] [KO:K00131]	1e-79	BH2237	COG1012	1e-45	GAPN_PEA	Directproteinsequencing;NADP;Oxidoreductase,NADP-dependent glyceraldehyde-3-phosphate dehydrogenase (EC 1.2.1.9) (Non-phosphorylating glyceraldehyde 3-phosphate dehydrogenase) (Glyceraldehyde-3-phosphate dehydrogenase [NADP+]) (Triosephosphate dehydrogenase).	1e-80	GO_ID:4332	TIGR_CMR|BA0849 SPTR:Q81UL6 symbol:BA0849 "glyceraldehyde-3-phosphate dehydrogenase, NADP-dependent" [GO:0008152 "metabolism" evidence=ISS] [GO:0008886 "glyceraldehyde-3-phosphate dehydrogenase (NADP+) activity" evidence=ISS] InterPro:IPR002086 Pfam:PF00171 GO:GO:0008152 InterPro:IPR012303 PIRSF:PIRSF000147 PROSITE:PS00070 PROSITE:PS00687 HSSP:Q59931 EMBL:AE017334 EMBL:AE017225 EMBL:AE017026 TIGR…	4e-47
Ljwgs_058132.1	1.5.12.24	E1.1.1.1, adh alcohol dehydrogenase [EC:1.1.1.1] [COG:COG1012 COG1062 COG1064 COG1454] [GO:0004022 0004023 0004024 0004025]	ath:At2g24270	F27D4.18; NADP-dependent glyceraldehyde-3-phosphate dehydrogenase, putative [EC:1.2.1.9] [KO:K00131]	1e-79	BH2237	COG1012	1e-45	GAPN_PEA	Directproteinsequencing;NADP;Oxidoreductase,NADP-dependent glyceraldehyde-3-phosphate dehydrogenase (EC 1.2.1.9) (Non-phosphorylating glyceraldehyde 3-phosphate dehydrogenase) (Glyceraldehyde-3-phosphate dehydrogenase [NADP+]) (Triosephosphate dehydrogenase).	1e-80	GO_ID:4332	TIGR_CMR|BA0849 SPTR:Q81UL6 symbol:BA0849 "glyceraldehyde-3-phosphate dehydrogenase, NADP-dependent" [GO:0008152 "metabolism" evidence=ISS] [GO:0008886 "glyceraldehyde-3-phosphate dehydrogenase (NADP+) activity" evidence=ISS] InterPro:IPR002086 Pfam:PF00171 GO:GO:0008152 InterPro:IPR012303 PIRSF:PIRSF000147 PROSITE:PS00070 PROSITE:PS00687 HSSP:Q59931 EMBL:AE017334 EMBL:AE017225 EMBL:AE017026 TIGR…	4e-47
Ljwgs_058132.1	1.3.6.11	E1.1.1.1, adh alcohol dehydrogenase [EC:1.1.1.1] [COG:COG1012 COG1062 COG1064 COG1454] [GO:0004022 0004023 0004024 0004025]	ath:At2g24270	F27D4.18; NADP-dependent glyceraldehyde-3-phosphate dehydrogenase, putative [EC:1.2.1.9] [KO:K00131]	1e-79	BH2237	COG1012	1e-45	GAPN_PEA	Directproteinsequencing;NADP;Oxidoreductase,NADP-dependent glyceraldehyde-3-phosphate dehydrogenase (EC 1.2.1.9) (Non-phosphorylating glyceraldehyde 3-phosphate dehydrogenase) (Glyceraldehyde-3-phosphate dehydrogenase [NADP+]) (Triosephosphate dehydrogenase).	1e-80	GO_ID:4332	TIGR_CMR|BA0849 SPTR:Q81UL6 symbol:BA0849 "glyceraldehyde-3-phosphate dehydrogenase, NADP-dependent" [GO:0008152 "metabolism" evidence=ISS] [GO:0008886 "glyceraldehyde-3-phosphate dehydrogenase (NADP+) activity" evidence=ISS] InterPro:IPR002086 Pfam:PF00171 GO:GO:0008152 InterPro:IPR012303 PIRSF:PIRSF000147 PROSITE:PS00070 PROSITE:PS00687 HSSP:Q59931 EMBL:AE017334 EMBL:AE017225 EMBL:AE017026 TIGR…	4e-47
Ljwgs_058132.1	1.1.14.25	E1.2.1.16, gabD succinate-semialdehyde dehydrogenase (NADP+) [EC:1.2.1.16] [COG:COG1012] [GO:0009013]	ath:At2g24270	F27D4.18; NADP-dependent glyceraldehyde-3-phosphate dehydrogenase, putative [EC:1.2.1.9] [KO:K00131]	1e-79	BH2237	COG1012	1e-45	GAPN_PEA	Directproteinsequencing;NADP;Oxidoreductase,NADP-dependent glyceraldehyde-3-phosphate dehydrogenase (EC 1.2.1.9) (Non-phosphorylating glyceraldehyde 3-phosphate dehydrogenase) (Glyceraldehyde-3-phosphate dehydrogenase [NADP+]) (Triosephosphate dehydrogenase).	1e-80	GO_ID:4332	TIGR_CMR|BA0849 SPTR:Q81UL6 symbol:BA0849 "glyceraldehyde-3-phosphate dehydrogenase, NADP-dependent" [GO:0008152 "metabolism" evidence=ISS] [GO:0008886 "glyceraldehyde-3-phosphate dehydrogenase (NADP+) activity" evidence=ISS] InterPro:IPR002086 Pfam:PF00171 GO:GO:0008152 InterPro:IPR012303 PIRSF:PIRSF000147 PROSITE:PS00070 PROSITE:PS00687 HSSP:Q59931 EMBL:AE017334 EMBL:AE017225 EMBL:AE017026 TIGR…	4e-47
Ljwgs_058132.1	1.11.17.26	E1.2.1.28, xylC benzaldehyde dehydrogenase (NAD) [EC:1.2.1.28] [COG:COG1012] [GO:0018479]	ath:At2g24270	F27D4.18; NADP-dependent glyceraldehyde-3-phosphate dehydrogenase, putative [EC:1.2.1.9] [KO:K00131]	1e-79	BH2237	COG1012	1e-45	GAPN_PEA	Directproteinsequencing;NADP;Oxidoreductase,NADP-dependent glyceraldehyde-3-phosphate dehydrogenase (EC 1.2.1.9) (Non-phosphorylating glyceraldehyde 3-phosphate dehydrogenase) (Glyceraldehyde-3-phosphate dehydrogenase [NADP+]) (Triosephosphate dehydrogenase).	1e-80	GO_ID:4332	TIGR_CMR|BA0849 SPTR:Q81UL6 symbol:BA0849 "glyceraldehyde-3-phosphate dehydrogenase, NADP-dependent" [GO:0008152 "metabolism" evidence=ISS] [GO:0008886 "glyceraldehyde-3-phosphate dehydrogenase (NADP+) activity" evidence=ISS] InterPro:IPR002086 Pfam:PF00171 GO:GO:0008152 InterPro:IPR012303 PIRSF:PIRSF000147 PROSITE:PS00070 PROSITE:PS00687 HSSP:Q59931 EMBL:AE017334 EMBL:AE017225 EMBL:AE017026 TIGR…	4e-47
Ljwgs_058132.1	1.1.1.18	E1.1.1.1, adh alcohol dehydrogenase [EC:1.1.1.1] [COG:COG1012 COG1062 COG1064 COG1454] [GO:0004022 0004023 0004024 0004025]	ath:At2g24270	F27D4.18; NADP-dependent glyceraldehyde-3-phosphate dehydrogenase, putative [EC:1.2.1.9] [KO:K00131]	1e-79	BH2237	COG1012	1e-45	GAPN_PEA	Directproteinsequencing;NADP;Oxidoreductase,NADP-dependent glyceraldehyde-3-phosphate dehydrogenase (EC 1.2.1.9) (Non-phosphorylating glyceraldehyde 3-phosphate dehydrogenase) (Glyceraldehyde-3-phosphate dehydrogenase [NADP+]) (Triosephosphate dehydrogenase).	1e-80	GO_ID:4332	TIGR_CMR|BA0849 SPTR:Q81UL6 symbol:BA0849 "glyceraldehyde-3-phosphate dehydrogenase, NADP-dependent" [GO:0008152 "metabolism" evidence=ISS] [GO:0008886 "glyceraldehyde-3-phosphate dehydrogenase (NADP+) activity" evidence=ISS] InterPro:IPR002086 Pfam:PF00171 GO:GO:0008152 InterPro:IPR012303 PIRSF:PIRSF000147 PROSITE:PS00070 PROSITE:PS00687 HSSP:Q59931 EMBL:AE017334 EMBL:AE017225 EMBL:AE017026 TIGR…	4e-47
Ljwgs_058132.1	1.10.3.5	E1.2.1.3 aldehyde dehydrogenase (NAD+) [EC:1.2.1.3] [COG:COG1012] [GO:0004029]	ath:At2g24270	F27D4.18; NADP-dependent glyceraldehyde-3-phosphate dehydrogenase, putative [EC:1.2.1.9] [KO:K00131]	1e-79	BH2237	COG1012	1e-45	GAPN_PEA	Directproteinsequencing;NADP;Oxidoreductase,NADP-dependent glyceraldehyde-3-phosphate dehydrogenase (EC 1.2.1.9) (Non-phosphorylating glyceraldehyde 3-phosphate dehydrogenase) (Glyceraldehyde-3-phosphate dehydrogenase [NADP+]) (Triosephosphate dehydrogenase).	1e-80	GO_ID:4332	TIGR_CMR|BA0849 SPTR:Q81UL6 symbol:BA0849 "glyceraldehyde-3-phosphate dehydrogenase, NADP-dependent" [GO:0008152 "metabolism" evidence=ISS] [GO:0008886 "glyceraldehyde-3-phosphate dehydrogenase (NADP+) activity" evidence=ISS] InterPro:IPR002086 Pfam:PF00171 GO:GO:0008152 InterPro:IPR012303 PIRSF:PIRSF000147 PROSITE:PS00070 PROSITE:PS00687 HSSP:Q59931 EMBL:AE017334 EMBL:AE017225 EMBL:AE017026 TIGR…	4e-47
Ljwgs_058132.1	1.5.6.18	E1.2.1.3 aldehyde dehydrogenase (NAD+) [EC:1.2.1.3] [COG:COG1012] [GO:0004029]	ath:At2g24270	F27D4.18; NADP-dependent glyceraldehyde-3-phosphate dehydrogenase, putative [EC:1.2.1.9] [KO:K00131]	1e-79	BH2237	COG1012	1e-45	GAPN_PEA	Directproteinsequencing;NADP;Oxidoreductase,NADP-dependent glyceraldehyde-3-phosphate dehydrogenase (EC 1.2.1.9) (Non-phosphorylating glyceraldehyde 3-phosphate dehydrogenase) (Glyceraldehyde-3-phosphate dehydrogenase [NADP+]) (Triosephosphate dehydrogenase).	1e-80	GO_ID:4332	TIGR_CMR|BA0849 SPTR:Q81UL6 symbol:BA0849 "glyceraldehyde-3-phosphate dehydrogenase, NADP-dependent" [GO:0008152 "metabolism" evidence=ISS] [GO:0008886 "glyceraldehyde-3-phosphate dehydrogenase (NADP+) activity" evidence=ISS] InterPro:IPR002086 Pfam:PF00171 GO:GO:0008152 InterPro:IPR012303 PIRSF:PIRSF000147 PROSITE:PS00070 PROSITE:PS00687 HSSP:Q59931 EMBL:AE017334 EMBL:AE017225 EMBL:AE017026 TIGR…	4e-47
Ljwgs_058132.1	1.5.12.34	E1.2.1.16, gabD succinate-semialdehyde dehydrogenase (NADP+) [EC:1.2.1.16] [COG:COG1012] [GO:0009013]	ath:At2g24270	F27D4.18; NADP-dependent glyceraldehyde-3-phosphate dehydrogenase, putative [EC:1.2.1.9] [KO:K00131]	1e-79	BH2237	COG1012	1e-45	GAPN_PEA	Directproteinsequencing;NADP;Oxidoreductase,NADP-dependent glyceraldehyde-3-phosphate dehydrogenase (EC 1.2.1.9) (Non-phosphorylating glyceraldehyde 3-phosphate dehydrogenase) (Glyceraldehyde-3-phosphate dehydrogenase [NADP+]) (Triosephosphate dehydrogenase).	1e-80	GO_ID:4332	TIGR_CMR|BA0849 SPTR:Q81UL6 symbol:BA0849 "glyceraldehyde-3-phosphate dehydrogenase, NADP-dependent" [GO:0008152 "metabolism" evidence=ISS] [GO:0008886 "glyceraldehyde-3-phosphate dehydrogenase (NADP+) activity" evidence=ISS] InterPro:IPR002086 Pfam:PF00171 GO:GO:0008152 InterPro:IPR012303 PIRSF:PIRSF000147 PROSITE:PS00070 PROSITE:PS00687 HSSP:Q59931 EMBL:AE017334 EMBL:AE017225 EMBL:AE017026 TIGR…	4e-47
Ljwgs_058132.1	1.11.20.6	E1.1.1.1, adh alcohol dehydrogenase [EC:1.1.1.1] [COG:COG1012 COG1062 COG1064 COG1454] [GO:0004022 0004023 0004024 0004025]	ath:At2g24270	F27D4.18; NADP-dependent glyceraldehyde-3-phosphate dehydrogenase, putative [EC:1.2.1.9] [KO:K00131]	1e-79	BH2237	COG1012	1e-45	GAPN_PEA	Directproteinsequencing;NADP;Oxidoreductase,NADP-dependent glyceraldehyde-3-phosphate dehydrogenase (EC 1.2.1.9) (Non-phosphorylating glyceraldehyde 3-phosphate dehydrogenase) (Glyceraldehyde-3-phosphate dehydrogenase [NADP+]) (Triosephosphate dehydrogenase).	1e-80	GO_ID:4332	TIGR_CMR|BA0849 SPTR:Q81UL6 symbol:BA0849 "glyceraldehyde-3-phosphate dehydrogenase, NADP-dependent" [GO:0008152 "metabolism" evidence=ISS] [GO:0008886 "glyceraldehyde-3-phosphate dehydrogenase (NADP+) activity" evidence=ISS] InterPro:IPR002086 Pfam:PF00171 GO:GO:0008152 InterPro:IPR012303 PIRSF:PIRSF000147 PROSITE:PS00070 PROSITE:PS00687 HSSP:Q59931 EMBL:AE017334 EMBL:AE017225 EMBL:AE017026 TIGR…	4e-47
Ljwgs_058132.1	1.5.9.28	E1.2.1.3 aldehyde dehydrogenase (NAD+) [EC:1.2.1.3] [COG:COG1012] [GO:0004029]	ath:At2g24270	F27D4.18; NADP-dependent glyceraldehyde-3-phosphate dehydrogenase, putative [EC:1.2.1.9] [KO:K00131]	1e-79	BH2237	COG1012	1e-45	GAPN_PEA	Directproteinsequencing;NADP;Oxidoreductase,NADP-dependent glyceraldehyde-3-phosphate dehydrogenase (EC 1.2.1.9) (Non-phosphorylating glyceraldehyde 3-phosphate dehydrogenase) (Glyceraldehyde-3-phosphate dehydrogenase [NADP+]) (Triosephosphate dehydrogenase).	1e-80	GO_ID:4332	TIGR_CMR|BA0849 SPTR:Q81UL6 symbol:BA0849 "glyceraldehyde-3-phosphate dehydrogenase, NADP-dependent" [GO:0008152 "metabolism" evidence=ISS] [GO:0008886 "glyceraldehyde-3-phosphate dehydrogenase (NADP+) activity" evidence=ISS] InterPro:IPR002086 Pfam:PF00171 GO:GO:0008152 InterPro:IPR012303 PIRSF:PIRSF000147 PROSITE:PS00070 PROSITE:PS00687 HSSP:Q59931 EMBL:AE017334 EMBL:AE017225 EMBL:AE017026 TIGR…	4e-47
Ljwgs_058132.1	1.11.20.3	E1.2.1.- [EC:1.2.1.-] [COG:COG1012]	ath:At2g24270	F27D4.18; NADP-dependent glyceraldehyde-3-phosphate dehydrogenase, putative [EC:1.2.1.9] [KO:K00131]	1e-79	BH2237	COG1012	1e-45	GAPN_PEA	Directproteinsequencing;NADP;Oxidoreductase,NADP-dependent glyceraldehyde-3-phosphate dehydrogenase (EC 1.2.1.9) (Non-phosphorylating glyceraldehyde 3-phosphate dehydrogenase) (Glyceraldehyde-3-phosphate dehydrogenase [NADP+]) (Triosephosphate dehydrogenase).	1e-80	GO_ID:4332	TIGR_CMR|BA0849 SPTR:Q81UL6 symbol:BA0849 "glyceraldehyde-3-phosphate dehydrogenase, NADP-dependent" [GO:0008152 "metabolism" evidence=ISS] [GO:0008886 "glyceraldehyde-3-phosphate dehydrogenase (NADP+) activity" evidence=ISS] InterPro:IPR002086 Pfam:PF00171 GO:GO:0008152 InterPro:IPR012303 PIRSF:PIRSF000147 PROSITE:PS00070 PROSITE:PS00687 HSSP:Q59931 EMBL:AE017334 EMBL:AE017225 EMBL:AE017026 TIGR…	4e-47
Ljwgs_058132.1	1.1.1.23	E1.2.1.5 aldehyde dehydrogenase (NAD(P)+) [EC:1.2.1.5] [COG:COG1012] [GO:0004030]	ath:At2g24270	F27D4.18; NADP-dependent glyceraldehyde-3-phosphate dehydrogenase, putative [EC:1.2.1.9] [KO:K00131]	1e-79	BH2237	COG1012	1e-45	GAPN_PEA	Directproteinsequencing;NADP;Oxidoreductase,NADP-dependent glyceraldehyde-3-phosphate dehydrogenase (EC 1.2.1.9) (Non-phosphorylating glyceraldehyde 3-phosphate dehydrogenase) (Glyceraldehyde-3-phosphate dehydrogenase [NADP+]) (Triosephosphate dehydrogenase).	1e-80	GO_ID:4332	TIGR_CMR|BA0849 SPTR:Q81UL6 symbol:BA0849 "glyceraldehyde-3-phosphate dehydrogenase, NADP-dependent" [GO:0008152 "metabolism" evidence=ISS] [GO:0008886 "glyceraldehyde-3-phosphate dehydrogenase (NADP+) activity" evidence=ISS] InterPro:IPR002086 Pfam:PF00171 GO:GO:0008152 InterPro:IPR012303 PIRSF:PIRSF000147 PROSITE:PS00070 PROSITE:PS00687 HSSP:Q59931 EMBL:AE017334 EMBL:AE017225 EMBL:AE017026 TIGR…	4e-47
Ljwgs_058132.1	1.5.10.12	E1.5.1.12, putA 1-pyrroline-5-carboxylate dehydrogenase [EC:1.5.1.12] [COG:COG1012] [GO:0003842]	ath:At2g24270	F27D4.18; NADP-dependent glyceraldehyde-3-phosphate dehydrogenase, putative [EC:1.2.1.9] [KO:K00131]	1e-79	BH2237	COG1012	1e-45	GAPN_PEA	Directproteinsequencing;NADP;Oxidoreductase,NADP-dependent glyceraldehyde-3-phosphate dehydrogenase (EC 1.2.1.9) (Non-phosphorylating glyceraldehyde 3-phosphate dehydrogenase) (Glyceraldehyde-3-phosphate dehydrogenase [NADP+]) (Triosephosphate dehydrogenase).	1e-80	GO_ID:4332	TIGR_CMR|BA0849 SPTR:Q81UL6 symbol:BA0849 "glyceraldehyde-3-phosphate dehydrogenase, NADP-dependent" [GO:0008152 "metabolism" evidence=ISS] [GO:0008886 "glyceraldehyde-3-phosphate dehydrogenase (NADP+) activity" evidence=ISS] InterPro:IPR002086 Pfam:PF00171 GO:GO:0008152 InterPro:IPR012303 PIRSF:PIRSF000147 PROSITE:PS00070 PROSITE:PS00687 HSSP:Q59931 EMBL:AE017334 EMBL:AE017225 EMBL:AE017026 TIGR…	4e-47
Ljwgs_058132.1	1.5.1.9	E1.5.1.12, putA 1-pyrroline-5-carboxylate dehydrogenase [EC:1.5.1.12] [COG:COG1012] [GO:0003842]	ath:At2g24270	F27D4.18; NADP-dependent glyceraldehyde-3-phosphate dehydrogenase, putative [EC:1.2.1.9] [KO:K00131]	1e-79	BH2237	COG1012	1e-45	GAPN_PEA	Directproteinsequencing;NADP;Oxidoreductase,NADP-dependent glyceraldehyde-3-phosphate dehydrogenase (EC 1.2.1.9) (Non-phosphorylating glyceraldehyde 3-phosphate dehydrogenase) (Glyceraldehyde-3-phosphate dehydrogenase [NADP+]) (Triosephosphate dehydrogenase).	1e-80	GO_ID:4332	TIGR_CMR|BA0849 SPTR:Q81UL6 symbol:BA0849 "glyceraldehyde-3-phosphate dehydrogenase, NADP-dependent" [GO:0008152 "metabolism" evidence=ISS] [GO:0008886 "glyceraldehyde-3-phosphate dehydrogenase (NADP+) activity" evidence=ISS] InterPro:IPR002086 Pfam:PF00171 GO:GO:0008152 InterPro:IPR012303 PIRSF:PIRSF000147 PROSITE:PS00070 PROSITE:PS00687 HSSP:Q59931 EMBL:AE017334 EMBL:AE017225 EMBL:AE017026 TIGR…	4e-47
Ljwgs_058132.1	1.3.6.12	E1.2.1.3 aldehyde dehydrogenase (NAD+) [EC:1.2.1.3] [COG:COG1012] [GO:0004029]	ath:At2g24270	F27D4.18; NADP-dependent glyceraldehyde-3-phosphate dehydrogenase, putative [EC:1.2.1.9] [KO:K00131]	1e-79	BH2237	COG1012	1e-45	GAPN_PEA	Directproteinsequencing;NADP;Oxidoreductase,NADP-dependent glyceraldehyde-3-phosphate dehydrogenase (EC 1.2.1.9) (Non-phosphorylating glyceraldehyde 3-phosphate dehydrogenase) (Glyceraldehyde-3-phosphate dehydrogenase [NADP+]) (Triosephosphate dehydrogenase).	1e-80	GO_ID:4332	TIGR_CMR|BA0849 SPTR:Q81UL6 symbol:BA0849 "glyceraldehyde-3-phosphate dehydrogenase, NADP-dependent" [GO:0008152 "metabolism" evidence=ISS] [GO:0008886 "glyceraldehyde-3-phosphate dehydrogenase (NADP+) activity" evidence=ISS] InterPro:IPR002086 Pfam:PF00171 GO:GO:0008152 InterPro:IPR012303 PIRSF:PIRSF000147 PROSITE:PS00070 PROSITE:PS00687 HSSP:Q59931 EMBL:AE017334 EMBL:AE017225 EMBL:AE017026 TIGR…	4e-47
Ljwgs_058132.1	1.5.11.27	E1.2.1.5 aldehyde dehydrogenase (NAD(P)+) [EC:1.2.1.5] [COG:COG1012] [GO:0004030]	ath:At2g24270	F27D4.18; NADP-dependent glyceraldehyde-3-phosphate dehydrogenase, putative [EC:1.2.1.9] [KO:K00131]	1e-79	BH2237	COG1012	1e-45	GAPN_PEA	Directproteinsequencing;NADP;Oxidoreductase,NADP-dependent glyceraldehyde-3-phosphate dehydrogenase (EC 1.2.1.9) (Non-phosphorylating glyceraldehyde 3-phosphate dehydrogenase) (Glyceraldehyde-3-phosphate dehydrogenase [NADP+]) (Triosephosphate dehydrogenase).	1e-80	GO_ID:4332	TIGR_CMR|BA0849 SPTR:Q81UL6 symbol:BA0849 "glyceraldehyde-3-phosphate dehydrogenase, NADP-dependent" [GO:0008152 "metabolism" evidence=ISS] [GO:0008886 "glyceraldehyde-3-phosphate dehydrogenase (NADP+) activity" evidence=ISS] InterPro:IPR002086 Pfam:PF00171 GO:GO:0008152 InterPro:IPR012303 PIRSF:PIRSF000147 PROSITE:PS00070 PROSITE:PS00687 HSSP:Q59931 EMBL:AE017334 EMBL:AE017225 EMBL:AE017026 TIGR…	4e-47
Ljwgs_058132.1	1.3.9.2	E1.2.1.3 aldehyde dehydrogenase (NAD+) [EC:1.2.1.3] [COG:COG1012] [GO:0004029]	ath:At2g24270	F27D4.18; NADP-dependent glyceraldehyde-3-phosphate dehydrogenase, putative [EC:1.2.1.9] [KO:K00131]	1e-79	BH2237	COG1012	1e-45	GAPN_PEA	Directproteinsequencing;NADP;Oxidoreductase,NADP-dependent glyceraldehyde-3-phosphate dehydrogenase (EC 1.2.1.9) (Non-phosphorylating glyceraldehyde 3-phosphate dehydrogenase) (Glyceraldehyde-3-phosphate dehydrogenase [NADP+]) (Triosephosphate dehydrogenase).	1e-80	GO_ID:4332	TIGR_CMR|BA0849 SPTR:Q81UL6 symbol:BA0849 "glyceraldehyde-3-phosphate dehydrogenase, NADP-dependent" [GO:0008152 "metabolism" evidence=ISS] [GO:0008886 "glyceraldehyde-3-phosphate dehydrogenase (NADP+) activity" evidence=ISS] InterPro:IPR002086 Pfam:PF00171 GO:GO:0008152 InterPro:IPR012303 PIRSF:PIRSF000147 PROSITE:PS00070 PROSITE:PS00687 HSSP:Q59931 EMBL:AE017334 EMBL:AE017225 EMBL:AE017026 TIGR…	4e-47
Ljwgs_058132.1	1.1.16.3	E1.2.1.27, mmsA, iolA methylmalonate-semialdehyde dehydrogenase [EC:1.2.1.27] [COG:COG1012] [GO:0004491]	ath:At2g24270	F27D4.18; NADP-dependent glyceraldehyde-3-phosphate dehydrogenase, putative [EC:1.2.1.9] [KO:K00131]	1e-79	BH2237	COG1012	1e-45	GAPN_PEA	Directproteinsequencing;NADP;Oxidoreductase,NADP-dependent glyceraldehyde-3-phosphate dehydrogenase (EC 1.2.1.9) (Non-phosphorylating glyceraldehyde 3-phosphate dehydrogenase) (Glyceraldehyde-3-phosphate dehydrogenase [NADP+]) (Triosephosphate dehydrogenase).	1e-80	GO_ID:4332	TIGR_CMR|BA0849 SPTR:Q81UL6 symbol:BA0849 "glyceraldehyde-3-phosphate dehydrogenase, NADP-dependent" [GO:0008152 "metabolism" evidence=ISS] [GO:0008886 "glyceraldehyde-3-phosphate dehydrogenase (NADP+) activity" evidence=ISS] InterPro:IPR002086 Pfam:PF00171 GO:GO:0008152 InterPro:IPR012303 PIRSF:PIRSF000147 PROSITE:PS00070 PROSITE:PS00687 HSSP:Q59931 EMBL:AE017334 EMBL:AE017225 EMBL:AE017026 TIGR…	4e-47
Ljwgs_058132.1	1.6.1.5	E1.2.1.3 aldehyde dehydrogenase (NAD+) [EC:1.2.1.3] [COG:COG1012] [GO:0004029]	ath:At2g24270	F27D4.18; NADP-dependent glyceraldehyde-3-phosphate dehydrogenase, putative [EC:1.2.1.9] [KO:K00131]	1e-79	BH2237	COG1012	1e-45	GAPN_PEA	Directproteinsequencing;NADP;Oxidoreductase,NADP-dependent glyceraldehyde-3-phosphate dehydrogenase (EC 1.2.1.9) (Non-phosphorylating glyceraldehyde 3-phosphate dehydrogenase) (Glyceraldehyde-3-phosphate dehydrogenase [NADP+]) (Triosephosphate dehydrogenase).	1e-80	GO_ID:4332	TIGR_CMR|BA0849 SPTR:Q81UL6 symbol:BA0849 "glyceraldehyde-3-phosphate dehydrogenase, NADP-dependent" [GO:0008152 "metabolism" evidence=ISS] [GO:0008886 "glyceraldehyde-3-phosphate dehydrogenase (NADP+) activity" evidence=ISS] InterPro:IPR002086 Pfam:PF00171 GO:GO:0008152 InterPro:IPR012303 PIRSF:PIRSF000147 PROSITE:PS00070 PROSITE:PS00687 HSSP:Q59931 EMBL:AE017334 EMBL:AE017225 EMBL:AE017026 TIGR…	4e-47
Ljwgs_058132.1	1.5.12.23	E1.2.1.5 aldehyde dehydrogenase (NAD(P)+) [EC:1.2.1.5] [COG:COG1012] [GO:0004030]	ath:At2g24270	F27D4.18; NADP-dependent glyceraldehyde-3-phosphate dehydrogenase, putative [EC:1.2.1.9] [KO:K00131]	1e-79	BH2237	COG1012	1e-45	GAPN_PEA	Directproteinsequencing;NADP;Oxidoreductase,NADP-dependent glyceraldehyde-3-phosphate dehydrogenase (EC 1.2.1.9) (Non-phosphorylating glyceraldehyde 3-phosphate dehydrogenase) (Glyceraldehyde-3-phosphate dehydrogenase [NADP+]) (Triosephosphate dehydrogenase).	1e-80	GO_ID:4332	TIGR_CMR|BA0849 SPTR:Q81UL6 symbol:BA0849 "glyceraldehyde-3-phosphate dehydrogenase, NADP-dependent" [GO:0008152 "metabolism" evidence=ISS] [GO:0008886 "glyceraldehyde-3-phosphate dehydrogenase (NADP+) activity" evidence=ISS] InterPro:IPR002086 Pfam:PF00171 GO:GO:0008152 InterPro:IPR012303 PIRSF:PIRSF000147 PROSITE:PS00070 PROSITE:PS00687 HSSP:Q59931 EMBL:AE017334 EMBL:AE017225 EMBL:AE017026 TIGR…	4e-47
Ljwgs_058132.1	1.1.13.31	E1.2.1.3 aldehyde dehydrogenase (NAD+) [EC:1.2.1.3] [COG:COG1012] [GO:0004029]	ath:At2g24270	F27D4.18; NADP-dependent glyceraldehyde-3-phosphate dehydrogenase, putative [EC:1.2.1.9] [KO:K00131]	1e-79	BH2237	COG1012	1e-45	GAPN_PEA	Directproteinsequencing;NADP;Oxidoreductase,NADP-dependent glyceraldehyde-3-phosphate dehydrogenase (EC 1.2.1.9) (Non-phosphorylating glyceraldehyde 3-phosphate dehydrogenase) (Glyceraldehyde-3-phosphate dehydrogenase [NADP+]) (Triosephosphate dehydrogenase).	1e-80	GO_ID:4332	TIGR_CMR|BA0849 SPTR:Q81UL6 symbol:BA0849 "glyceraldehyde-3-phosphate dehydrogenase, NADP-dependent" [GO:0008152 "metabolism" evidence=ISS] [GO:0008886 "glyceraldehyde-3-phosphate dehydrogenase (NADP+) activity" evidence=ISS] InterPro:IPR002086 Pfam:PF00171 GO:GO:0008152 InterPro:IPR012303 PIRSF:PIRSF000147 PROSITE:PS00070 PROSITE:PS00687 HSSP:Q59931 EMBL:AE017334 EMBL:AE017225 EMBL:AE017026 TIGR…	4e-47
Ljwgs_058132.1	1.5.13.2	E1.2.1.39, feaB phenylacetaldehyde dehydrogenase [EC:1.2.1.39] [COG:COG1012] [GO:0008957]	ath:At2g24270	F27D4.18; NADP-dependent glyceraldehyde-3-phosphate dehydrogenase, putative [EC:1.2.1.9] [KO:K00131]	1e-79	BH2237	COG1012	1e-45	GAPN_PEA	Directproteinsequencing;NADP;Oxidoreductase,NADP-dependent glyceraldehyde-3-phosphate dehydrogenase (EC 1.2.1.9) (Non-phosphorylating glyceraldehyde 3-phosphate dehydrogenase) (Glyceraldehyde-3-phosphate dehydrogenase [NADP+]) (Triosephosphate dehydrogenase).	1e-80	GO_ID:4332	TIGR_CMR|BA0849 SPTR:Q81UL6 symbol:BA0849 "glyceraldehyde-3-phosphate dehydrogenase, NADP-dependent" [GO:0008152 "metabolism" evidence=ISS] [GO:0008886 "glyceraldehyde-3-phosphate dehydrogenase (NADP+) activity" evidence=ISS] InterPro:IPR002086 Pfam:PF00171 GO:GO:0008152 InterPro:IPR012303 PIRSF:PIRSF000147 PROSITE:PS00070 PROSITE:PS00687 HSSP:Q59931 EMBL:AE017334 EMBL:AE017225 EMBL:AE017026 TIGR…	4e-47
Ljwgs_058132.1	1.1.11.14	E1.2.1.3 aldehyde dehydrogenase (NAD+) [EC:1.2.1.3] [COG:COG1012] [GO:0004029]	ath:At2g24270	F27D4.18; NADP-dependent glyceraldehyde-3-phosphate dehydrogenase, putative [EC:1.2.1.9] [KO:K00131]	1e-79	BH2237	COG1012	1e-45	GAPN_PEA	Directproteinsequencing;NADP;Oxidoreductase,NADP-dependent glyceraldehyde-3-phosphate dehydrogenase (EC 1.2.1.9) (Non-phosphorylating glyceraldehyde 3-phosphate dehydrogenase) (Glyceraldehyde-3-phosphate dehydrogenase [NADP+]) (Triosephosphate dehydrogenase).	1e-80	GO_ID:4332	TIGR_CMR|BA0849 SPTR:Q81UL6 symbol:BA0849 "glyceraldehyde-3-phosphate dehydrogenase, NADP-dependent" [GO:0008152 "metabolism" evidence=ISS] [GO:0008886 "glyceraldehyde-3-phosphate dehydrogenase (NADP+) activity" evidence=ISS] InterPro:IPR002086 Pfam:PF00171 GO:GO:0008152 InterPro:IPR012303 PIRSF:PIRSF000147 PROSITE:PS00070 PROSITE:PS00687 HSSP:Q59931 EMBL:AE017334 EMBL:AE017225 EMBL:AE017026 TIGR…	4e-47
Ljwgs_058132.1	1.1.14.38	E1.2.1.3 aldehyde dehydrogenase (NAD+) [EC:1.2.1.3] [COG:COG1012] [GO:0004029]	ath:At2g24270	F27D4.18; NADP-dependent glyceraldehyde-3-phosphate dehydrogenase, putative [EC:1.2.1.9] [KO:K00131]	1e-79	BH2237	COG1012	1e-45	GAPN_PEA	Directproteinsequencing;NADP;Oxidoreductase,NADP-dependent glyceraldehyde-3-phosphate dehydrogenase (EC 1.2.1.9) (Non-phosphorylating glyceraldehyde 3-phosphate dehydrogenase) (Glyceraldehyde-3-phosphate dehydrogenase [NADP+]) (Triosephosphate dehydrogenase).	1e-80	GO_ID:4332	TIGR_CMR|BA0849 SPTR:Q81UL6 symbol:BA0849 "glyceraldehyde-3-phosphate dehydrogenase, NADP-dependent" [GO:0008152 "metabolism" evidence=ISS] [GO:0008886 "glyceraldehyde-3-phosphate dehydrogenase (NADP+) activity" evidence=ISS] InterPro:IPR002086 Pfam:PF00171 GO:GO:0008152 InterPro:IPR012303 PIRSF:PIRSF000147 PROSITE:PS00070 PROSITE:PS00687 HSSP:Q59931 EMBL:AE017334 EMBL:AE017225 EMBL:AE017026 TIGR…	4e-47
Ljwgs_058132.1	1.1.14.10.1	E1.2.1.10A, adhE acetaldehyde dehydrogenase [COG:COG1012]	ath:At2g24270	F27D4.18; NADP-dependent glyceraldehyde-3-phosphate dehydrogenase, putative [EC:1.2.1.9] [KO:K00131]	1e-79	BH2237	COG1012	1e-45	GAPN_PEA	Directproteinsequencing;NADP;Oxidoreductase,NADP-dependent glyceraldehyde-3-phosphate dehydrogenase (EC 1.2.1.9) (Non-phosphorylating glyceraldehyde 3-phosphate dehydrogenase) (Glyceraldehyde-3-phosphate dehydrogenase [NADP+]) (Triosephosphate dehydrogenase).	1e-80	GO_ID:4332	TIGR_CMR|BA0849 SPTR:Q81UL6 symbol:BA0849 "glyceraldehyde-3-phosphate dehydrogenase, NADP-dependent" [GO:0008152 "metabolism" evidence=ISS] [GO:0008886 "glyceraldehyde-3-phosphate dehydrogenase (NADP+) activity" evidence=ISS] InterPro:IPR002086 Pfam:PF00171 GO:GO:0008152 InterPro:IPR012303 PIRSF:PIRSF000147 PROSITE:PS00070 PROSITE:PS00687 HSSP:Q59931 EMBL:AE017334 EMBL:AE017225 EMBL:AE017026 TIGR…	4e-47
Ljwgs_058132.1	1.5.12.27	E1.2.1.60, hpaE 5-carboxymethyl-2-hydroxymuconic-semialdehyde dehydrogenase [EC:1.2.1.60] [COG:COG1012] [GO:0018480]	ath:At2g24270	F27D4.18; NADP-dependent glyceraldehyde-3-phosphate dehydrogenase, putative [EC:1.2.1.9] [KO:K00131]	1e-79	BH2237	COG1012	1e-45	GAPN_PEA	Directproteinsequencing;NADP;Oxidoreductase,NADP-dependent glyceraldehyde-3-phosphate dehydrogenase (EC 1.2.1.9) (Non-phosphorylating glyceraldehyde 3-phosphate dehydrogenase) (Glyceraldehyde-3-phosphate dehydrogenase [NADP+]) (Triosephosphate dehydrogenase).	1e-80	GO_ID:4332	TIGR_CMR|BA0849 SPTR:Q81UL6 symbol:BA0849 "glyceraldehyde-3-phosphate dehydrogenase, NADP-dependent" [GO:0008152 "metabolism" evidence=ISS] [GO:0008886 "glyceraldehyde-3-phosphate dehydrogenase (NADP+) activity" evidence=ISS] InterPro:IPR002086 Pfam:PF00171 GO:GO:0008152 InterPro:IPR012303 PIRSF:PIRSF000147 PROSITE:PS00070 PROSITE:PS00687 HSSP:Q59931 EMBL:AE017334 EMBL:AE017225 EMBL:AE017026 TIGR…	4e-47
Ljwgs_058132.1	1.5.3.37	E1.2.1.8, betB betaine-aldehyde dehydrogenase [EC:1.2.1.8] [COG:COG1012] [GO:0008802]	ath:At2g24270	F27D4.18; NADP-dependent glyceraldehyde-3-phosphate dehydrogenase, putative [EC:1.2.1.9] [KO:K00131]	1e-79	BH2237	COG1012	1e-45	GAPN_PEA	Directproteinsequencing;NADP;Oxidoreductase,NADP-dependent glyceraldehyde-3-phosphate dehydrogenase (EC 1.2.1.9) (Non-phosphorylating glyceraldehyde 3-phosphate dehydrogenase) (Glyceraldehyde-3-phosphate dehydrogenase [NADP+]) (Triosephosphate dehydrogenase).	1e-80	GO_ID:4332	TIGR_CMR|BA0849 SPTR:Q81UL6 symbol:BA0849 "glyceraldehyde-3-phosphate dehydrogenase, NADP-dependent" [GO:0008152 "metabolism" evidence=ISS] [GO:0008886 "glyceraldehyde-3-phosphate dehydrogenase (NADP+) activity" evidence=ISS] InterPro:IPR002086 Pfam:PF00171 GO:GO:0008152 InterPro:IPR012303 PIRSF:PIRSF000147 PROSITE:PS00070 PROSITE:PS00687 HSSP:Q59931 EMBL:AE017334 EMBL:AE017225 EMBL:AE017026 TIGR…	4e-47
Ljwgs_058132.1	1.1.11.7.1	E1.2.1.10A, adhE acetaldehyde dehydrogenase [COG:COG1012]	ath:At2g24270	F27D4.18; NADP-dependent glyceraldehyde-3-phosphate dehydrogenase, putative [EC:1.2.1.9] [KO:K00131]	1e-79	BH2237	COG1012	1e-45	GAPN_PEA	Directproteinsequencing;NADP;Oxidoreductase,NADP-dependent glyceraldehyde-3-phosphate dehydrogenase (EC 1.2.1.9) (Non-phosphorylating glyceraldehyde 3-phosphate dehydrogenase) (Glyceraldehyde-3-phosphate dehydrogenase [NADP+]) (Triosephosphate dehydrogenase).	1e-80	GO_ID:4332	TIGR_CMR|BA0849 SPTR:Q81UL6 symbol:BA0849 "glyceraldehyde-3-phosphate dehydrogenase, NADP-dependent" [GO:0008152 "metabolism" evidence=ISS] [GO:0008886 "glyceraldehyde-3-phosphate dehydrogenase (NADP+) activity" evidence=ISS] InterPro:IPR002086 Pfam:PF00171 GO:GO:0008152 InterPro:IPR012303 PIRSF:PIRSF000147 PROSITE:PS00070 PROSITE:PS00687 HSSP:Q59931 EMBL:AE017334 EMBL:AE017225 EMBL:AE017026 TIGR…	4e-47
Ljwgs_058132.1	1.1.1.22	E1.2.1.3 aldehyde dehydrogenase (NAD+) [EC:1.2.1.3] [COG:COG1012] [GO:0004029]	ath:At2g24270	F27D4.18; NADP-dependent glyceraldehyde-3-phosphate dehydrogenase, putative [EC:1.2.1.9] [KO:K00131]	1e-79	BH2237	COG1012	1e-45	GAPN_PEA	Directproteinsequencing;NADP;Oxidoreductase,NADP-dependent glyceraldehyde-3-phosphate dehydrogenase (EC 1.2.1.9) (Non-phosphorylating glyceraldehyde 3-phosphate dehydrogenase) (Glyceraldehyde-3-phosphate dehydrogenase [NADP+]) (Triosephosphate dehydrogenase).	1e-80	GO_ID:4332	TIGR_CMR|BA0849 SPTR:Q81UL6 symbol:BA0849 "glyceraldehyde-3-phosphate dehydrogenase, NADP-dependent" [GO:0008152 "metabolism" evidence=ISS] [GO:0008886 "glyceraldehyde-3-phosphate dehydrogenase (NADP+) activity" evidence=ISS] InterPro:IPR002086 Pfam:PF00171 GO:GO:0008152 InterPro:IPR012303 PIRSF:PIRSF000147 PROSITE:PS00070 PROSITE:PS00687 HSSP:Q59931 EMBL:AE017334 EMBL:AE017225 EMBL:AE017026 TIGR…	4e-47
Ljwgs_058132.1	1.5.1.2	E1.2.1.16, gabD succinate-semialdehyde dehydrogenase (NADP+) [EC:1.2.1.16] [COG:COG1012] [GO:0009013]	ath:At2g24270	F27D4.18; NADP-dependent glyceraldehyde-3-phosphate dehydrogenase, putative [EC:1.2.1.9] [KO:K00131]	1e-79	BH2237	COG1012	1e-45	GAPN_PEA	Directproteinsequencing;NADP;Oxidoreductase,NADP-dependent glyceraldehyde-3-phosphate dehydrogenase (EC 1.2.1.9) (Non-phosphorylating glyceraldehyde 3-phosphate dehydrogenase) (Glyceraldehyde-3-phosphate dehydrogenase [NADP+]) (Triosephosphate dehydrogenase).	1e-80	GO_ID:4332	TIGR_CMR|BA0849 SPTR:Q81UL6 symbol:BA0849 "glyceraldehyde-3-phosphate dehydrogenase, NADP-dependent" [GO:0008152 "metabolism" evidence=ISS] [GO:0008886 "glyceraldehyde-3-phosphate dehydrogenase (NADP+) activity" evidence=ISS] InterPro:IPR002086 Pfam:PF00171 GO:GO:0008152 InterPro:IPR012303 PIRSF:PIRSF000147 PROSITE:PS00070 PROSITE:PS00687 HSSP:Q59931 EMBL:AE017334 EMBL:AE017225 EMBL:AE017026 TIGR…	4e-47
Ljwgs_058132.1	1.1.11.25	E1.2.1.22, aldA, aldB lactaldehyde dehydrogenase [EC:1.2.1.22] [COG:COG1012] [GO:0008911]	ath:At2g24270	F27D4.18; NADP-dependent glyceraldehyde-3-phosphate dehydrogenase, putative [EC:1.2.1.9] [KO:K00131]	1e-79	BH2237	COG1012	1e-45	GAPN_PEA	Directproteinsequencing;NADP;Oxidoreductase,NADP-dependent glyceraldehyde-3-phosphate dehydrogenase (EC 1.2.1.9) (Non-phosphorylating glyceraldehyde 3-phosphate dehydrogenase) (Glyceraldehyde-3-phosphate dehydrogenase [NADP+]) (Triosephosphate dehydrogenase).	1e-80	GO_ID:4332	TIGR_CMR|BA0849 SPTR:Q81UL6 symbol:BA0849 "glyceraldehyde-3-phosphate dehydrogenase, NADP-dependent" [GO:0008152 "metabolism" evidence=ISS] [GO:0008886 "glyceraldehyde-3-phosphate dehydrogenase (NADP+) activity" evidence=ISS] InterPro:IPR002086 Pfam:PF00171 GO:GO:0008152 InterPro:IPR012303 PIRSF:PIRSF000147 PROSITE:PS00070 PROSITE:PS00687 HSSP:Q59931 EMBL:AE017334 EMBL:AE017225 EMBL:AE017026 TIGR…	4e-47
Ljwgs_058132.1	1.3.3.21	E1.1.1.1, adh alcohol dehydrogenase [EC:1.1.1.1] [COG:COG1012 COG1062 COG1064 COG1454] [GO:0004022 0004023 0004024 0004025]	ath:At2g24270	F27D4.18; NADP-dependent glyceraldehyde-3-phosphate dehydrogenase, putative [EC:1.2.1.9] [KO:K00131]	1e-79	BH2237	COG1012	1e-45	GAPN_PEA	Directproteinsequencing;NADP;Oxidoreductase,NADP-dependent glyceraldehyde-3-phosphate dehydrogenase (EC 1.2.1.9) (Non-phosphorylating glyceraldehyde 3-phosphate dehydrogenase) (Glyceraldehyde-3-phosphate dehydrogenase [NADP+]) (Triosephosphate dehydrogenase).	1e-80	GO_ID:4332	TIGR_CMR|BA0849 SPTR:Q81UL6 symbol:BA0849 "glyceraldehyde-3-phosphate dehydrogenase, NADP-dependent" [GO:0008152 "metabolism" evidence=ISS] [GO:0008886 "glyceraldehyde-3-phosphate dehydrogenase (NADP+) activity" evidence=ISS] InterPro:IPR002086 Pfam:PF00171 GO:GO:0008152 InterPro:IPR012303 PIRSF:PIRSF000147 PROSITE:PS00070 PROSITE:PS00687 HSSP:Q59931 EMBL:AE017334 EMBL:AE017225 EMBL:AE017026 TIGR…	4e-47
Ljwgs_058132.1	1.5.10.26	E2.7.3.2 creatine kinase [EC:2.7.3.2] [GO:0004111]	ath:At2g24270	F27D4.18; NADP-dependent glyceraldehyde-3-phosphate dehydrogenase, putative [EC:1.2.1.9] [KO:K00131]	1e-79	BH2237	COG1012	1e-45	GAPN_PEA	Directproteinsequencing;NADP;Oxidoreductase,NADP-dependent glyceraldehyde-3-phosphate dehydrogenase (EC 1.2.1.9) (Non-phosphorylating glyceraldehyde 3-phosphate dehydrogenase) (Glyceraldehyde-3-phosphate dehydrogenase [NADP+]) (Triosephosphate dehydrogenase).	1e-80	GO_ID:4332	TIGR_CMR|BA0849 SPTR:Q81UL6 symbol:BA0849 "glyceraldehyde-3-phosphate dehydrogenase, NADP-dependent" [GO:0008152 "metabolism" evidence=ISS] [GO:0008886 "glyceraldehyde-3-phosphate dehydrogenase (NADP+) activity" evidence=ISS] InterPro:IPR002086 Pfam:PF00171 GO:GO:0008152 InterPro:IPR012303 PIRSF:PIRSF000147 PROSITE:PS00070 PROSITE:PS00687 HSSP:Q59931 EMBL:AE017334 EMBL:AE017225 EMBL:AE017026 TIGR…	4e-47
Ljwgs_058132.1	1.5.14.24	E1.2.1.3 aldehyde dehydrogenase (NAD+) [EC:1.2.1.3] [COG:COG1012] [GO:0004029]	ath:At2g24270	F27D4.18; NADP-dependent glyceraldehyde-3-phosphate dehydrogenase, putative [EC:1.2.1.9] [KO:K00131]	1e-79	BH2237	COG1012	1e-45	GAPN_PEA	Directproteinsequencing;NADP;Oxidoreductase,NADP-dependent glyceraldehyde-3-phosphate dehydrogenase (EC 1.2.1.9) (Non-phosphorylating glyceraldehyde 3-phosphate dehydrogenase) (Glyceraldehyde-3-phosphate dehydrogenase [NADP+]) (Triosephosphate dehydrogenase).	1e-80	GO_ID:4332	TIGR_CMR|BA0849 SPTR:Q81UL6 symbol:BA0849 "glyceraldehyde-3-phosphate dehydrogenase, NADP-dependent" [GO:0008152 "metabolism" evidence=ISS] [GO:0008886 "glyceraldehyde-3-phosphate dehydrogenase (NADP+) activity" evidence=ISS] InterPro:IPR002086 Pfam:PF00171 GO:GO:0008152 InterPro:IPR012303 PIRSF:PIRSF000147 PROSITE:PS00070 PROSITE:PS00687 HSSP:Q59931 EMBL:AE017334 EMBL:AE017225 EMBL:AE017026 TIGR…	4e-47
Ljwgs_058132.1	1.11.8.3	E1.2.1.3 aldehyde dehydrogenase (NAD+) [EC:1.2.1.3] [COG:COG1012] [GO:0004029]	ath:At2g24270	F27D4.18; NADP-dependent glyceraldehyde-3-phosphate dehydrogenase, putative [EC:1.2.1.9] [KO:K00131]	1e-79	BH2237	COG1012	1e-45	GAPN_PEA	Directproteinsequencing;NADP;Oxidoreductase,NADP-dependent glyceraldehyde-3-phosphate dehydrogenase (EC 1.2.1.9) (Non-phosphorylating glyceraldehyde 3-phosphate dehydrogenase) (Glyceraldehyde-3-phosphate dehydrogenase [NADP+]) (Triosephosphate dehydrogenase).	1e-80	GO_ID:4332	TIGR_CMR|BA0849 SPTR:Q81UL6 symbol:BA0849 "glyceraldehyde-3-phosphate dehydrogenase, NADP-dependent" [GO:0008152 "metabolism" evidence=ISS] [GO:0008886 "glyceraldehyde-3-phosphate dehydrogenase (NADP+) activity" evidence=ISS] InterPro:IPR002086 Pfam:PF00171 GO:GO:0008152 InterPro:IPR012303 PIRSF:PIRSF000147 PROSITE:PS00070 PROSITE:PS00687 HSSP:Q59931 EMBL:AE017334 EMBL:AE017225 EMBL:AE017026 TIGR…	4e-47
Ljwgs_058132.1	1.3.9.4	E1.1.1.1, adh alcohol dehydrogenase [EC:1.1.1.1] [COG:COG1012 COG1062 COG1064 COG1454] [GO:0004022 0004023 0004024 0004025]	ath:At2g24270	F27D4.18; NADP-dependent glyceraldehyde-3-phosphate dehydrogenase, putative [EC:1.2.1.9] [KO:K00131]	1e-79	BH2237	COG1012	1e-45	GAPN_PEA	Directproteinsequencing;NADP;Oxidoreductase,NADP-dependent glyceraldehyde-3-phosphate dehydrogenase (EC 1.2.1.9) (Non-phosphorylating glyceraldehyde 3-phosphate dehydrogenase) (Glyceraldehyde-3-phosphate dehydrogenase [NADP+]) (Triosephosphate dehydrogenase).	1e-80	GO_ID:4332	TIGR_CMR|BA0849 SPTR:Q81UL6 symbol:BA0849 "glyceraldehyde-3-phosphate dehydrogenase, NADP-dependent" [GO:0008152 "metabolism" evidence=ISS] [GO:0008886 "glyceraldehyde-3-phosphate dehydrogenase (NADP+) activity" evidence=ISS] InterPro:IPR002086 Pfam:PF00171 GO:GO:0008152 InterPro:IPR012303 PIRSF:PIRSF000147 PROSITE:PS00070 PROSITE:PS00687 HSSP:Q59931 EMBL:AE017334 EMBL:AE017225 EMBL:AE017026 TIGR…	4e-47
Ljwgs_016923.2	99.1.4.5548	GO_ID:31850							PTR2_ARATH	Membrane;Peptidetransport;Proteintransport;Transmembrane;Transport,Peptide transporter PTR2 (Histidine transporting protein).	3e-63	GO_ID:31850	TAIR|gene:2025885 SPTR:Q93VV5 symbol:AT1G59740.1 [GO:0005215 "transporter activity" evidence=ISS] [GO:0006857 "oligopeptide transport" evidence=ISS] [GO:0016020 "membrane" evidence=ISS] InterPro:IPR000109 Pfam:PF00854 GO:GO:0006810 GO:GO:0016020 PROSITE:PS01022 EMBL:AY051041 EMBL:AY035037 SPTR:Q93VV5	2e-75
Ljwgs_016923.2	99.1.3.2.554	PTR2_ARATH							PTR2_ARATH	Membrane;Peptidetransport;Proteintransport;Transmembrane;Transport,Peptide transporter PTR2 (Histidine transporting protein).	3e-63	GO_ID:31850	TAIR|gene:2025885 SPTR:Q93VV5 symbol:AT1G59740.1 [GO:0005215 "transporter activity" evidence=ISS] [GO:0006857 "oligopeptide transport" evidence=ISS] [GO:0016020 "membrane" evidence=ISS] InterPro:IPR000109 Pfam:PF00854 GO:GO:0006810 GO:GO:0016020 PROSITE:PS01022 EMBL:AY051041 EMBL:AY035037 SPTR:Q93VV5	2e-75
Ljwgs_014729.1	99.1.4.5535	GO_ID:348	hsa:5641	LGMN, PRSC1; legumain [EC:3.4.22.34] [KO:K01369]	3e-46				VPE_VICSA	Hydrolase;Protease;Signal;Thiolprotease,Vacuolar processing enzyme precursor (EC 3.4.22.-) (VPE) (Proteinase B).	2e-79	GO_ID:348	TAIR|gene:2123781 SPTR:Q93VM0 symbol:AT4G32940.1 [GO:0004197 "cysteine-type endopeptidase activity" evidence=ISS] [GO:0006508 "proteolysis" evidence=ISS] InterPro:IPR001096 Pfam:PF01650 PRINTS:PR00776 EMBL:AY059104 EMBL:AF370160 EMBL:AF424619 EMBL:AY133531 PIR:T05302 SPTR:Q93VM0	2e-66
Ljwgs_014729.1	99.1.1.136	KO:K01369	hsa:5641	LGMN, PRSC1; legumain [EC:3.4.22.34] [KO:K01369]	3e-46				VPE_VICSA	Hydrolase;Protease;Signal;Thiolprotease,Vacuolar processing enzyme precursor (EC 3.4.22.-) (VPE) (Proteinase B).	2e-79	GO_ID:348	TAIR|gene:2123781 SPTR:Q93VM0 symbol:AT4G32940.1 [GO:0004197 "cysteine-type endopeptidase activity" evidence=ISS] [GO:0006508 "proteolysis" evidence=ISS] InterPro:IPR001096 Pfam:PF01650 PRINTS:PR00776 EMBL:AY059104 EMBL:AF370160 EMBL:AF424619 EMBL:AY133531 PIR:T05302 SPTR:Q93VM0	2e-66
Ljwgs_014729.1	99.1.3.1.107	EC 3.4.22.-	hsa:5641	LGMN, PRSC1; legumain [EC:3.4.22.34] [KO:K01369]	3e-46				VPE_VICSA	Hydrolase;Protease;Signal;Thiolprotease,Vacuolar processing enzyme precursor (EC 3.4.22.-) (VPE) (Proteinase B).	2e-79	GO_ID:348	TAIR|gene:2123781 SPTR:Q93VM0 symbol:AT4G32940.1 [GO:0004197 "cysteine-type endopeptidase activity" evidence=ISS] [GO:0006508 "proteolysis" evidence=ISS] InterPro:IPR001096 Pfam:PF01650 PRINTS:PR00776 EMBL:AY059104 EMBL:AF370160 EMBL:AF424619 EMBL:AY133531 PIR:T05302 SPTR:Q93VM0	2e-66
chr2.CM0262.15.1	1.11.14.4	E1.14.-.- [EC:1.14.-.-] [COG:COG2124]	ath:At2g32440	T32F6.4; ent-kaurenoic acid hydroxylase, putative / cytochrome P450, putative [EC:1.14.13.79] [KO:K04123]	6e-32	slr0574	COG2124	3e-22	C724B_ORYSA	Heme;Iron;Lipidsynthesis;Membrane;Metal-binding;Monooxygenase;Oxidoreductase;Steroidbiosynthesis;Transmembrane,Cytochrome P450 724B1 (EC 1.14.-.-) (OsDWARF11) (Dwarf protein 11).	3e-84	GO_ID:8944	TAIR|gene:2101703 SPTR:Q9SCQ9 symbol:AT3G50660.1 [GO:0016132 "brassinosteroid biosynthesis" evidence=IMP] InterPro:IPR001128 Pfam:PF00067 InterPro:IPR002403 InterPro:IPR002401 PRINTS:PR00463 PRINTS:PR00385 PROSITE:PS00086 PRINTS:PR00465 EMBL:AL132979 EMBL:AY090266 EMBL:AF412114 PIR:T46143 SPTR:Q9SCQ9	8e-68
chr2.CM0262.15.1	1.10.3.12	E1.14.-.- [EC:1.14.-.-] [COG:COG2124]	ath:At2g32440	T32F6.4; ent-kaurenoic acid hydroxylase, putative / cytochrome P450, putative [EC:1.14.13.79] [KO:K04123]	6e-32	slr0574	COG2124	3e-22	C724B_ORYSA	Heme;Iron;Lipidsynthesis;Membrane;Metal-binding;Monooxygenase;Oxidoreductase;Steroidbiosynthesis;Transmembrane,Cytochrome P450 724B1 (EC 1.14.-.-) (OsDWARF11) (Dwarf protein 11).	3e-84	GO_ID:8944	TAIR|gene:2101703 SPTR:Q9SCQ9 symbol:AT3G50660.1 [GO:0016132 "brassinosteroid biosynthesis" evidence=IMP] InterPro:IPR001128 Pfam:PF00067 InterPro:IPR002403 InterPro:IPR002401 PRINTS:PR00463 PRINTS:PR00385 PROSITE:PS00086 PRINTS:PR00465 EMBL:AL132979 EMBL:AY090266 EMBL:AF412114 PIR:T46143 SPTR:Q9SCQ9	8e-68
chr2.CM0262.15.1	1.10.6.12	E1.14.-.- [EC:1.14.-.-] [COG:COG2124]	ath:At2g32440	T32F6.4; ent-kaurenoic acid hydroxylase, putative / cytochrome P450, putative [EC:1.14.13.79] [KO:K04123]	6e-32	slr0574	COG2124	3e-22	C724B_ORYSA	Heme;Iron;Lipidsynthesis;Membrane;Metal-binding;Monooxygenase;Oxidoreductase;Steroidbiosynthesis;Transmembrane,Cytochrome P450 724B1 (EC 1.14.-.-) (OsDWARF11) (Dwarf protein 11).	3e-84	GO_ID:8944	TAIR|gene:2101703 SPTR:Q9SCQ9 symbol:AT3G50660.1 [GO:0016132 "brassinosteroid biosynthesis" evidence=IMP] InterPro:IPR001128 Pfam:PF00067 InterPro:IPR002403 InterPro:IPR002401 PRINTS:PR00463 PRINTS:PR00385 PROSITE:PS00086 PRINTS:PR00465 EMBL:AL132979 EMBL:AY090266 EMBL:AF412114 PIR:T46143 SPTR:Q9SCQ9	8e-68
chr2.CM0262.15.1	1.3.3.23	E1.14.14.1 unspecific monooxygenase [EC:1.14.14.1] [COG:COG2124] [GO:0050381]	ath:At2g32440	T32F6.4; ent-kaurenoic acid hydroxylase, putative / cytochrome P450, putative [EC:1.14.13.79] [KO:K04123]	6e-32	slr0574	COG2124	3e-22	C724B_ORYSA	Heme;Iron;Lipidsynthesis;Membrane;Metal-binding;Monooxygenase;Oxidoreductase;Steroidbiosynthesis;Transmembrane,Cytochrome P450 724B1 (EC 1.14.-.-) (OsDWARF11) (Dwarf protein 11).	3e-84	GO_ID:8944	TAIR|gene:2101703 SPTR:Q9SCQ9 symbol:AT3G50660.1 [GO:0016132 "brassinosteroid biosynthesis" evidence=IMP] InterPro:IPR001128 Pfam:PF00067 InterPro:IPR002403 InterPro:IPR002401 PRINTS:PR00463 PRINTS:PR00385 PROSITE:PS00086 PRINTS:PR00465 EMBL:AL132979 EMBL:AY090266 EMBL:AF412114 PIR:T46143 SPTR:Q9SCQ9	8e-68
chr2.CM0262.15.1	1.5.14.29	E1.14.14.1 unspecific monooxygenase [EC:1.14.14.1] [COG:COG2124] [GO:0050381]	ath:At2g32440	T32F6.4; ent-kaurenoic acid hydroxylase, putative / cytochrome P450, putative [EC:1.14.13.79] [KO:K04123]	6e-32	slr0574	COG2124	3e-22	C724B_ORYSA	Heme;Iron;Lipidsynthesis;Membrane;Metal-binding;Monooxygenase;Oxidoreductase;Steroidbiosynthesis;Transmembrane,Cytochrome P450 724B1 (EC 1.14.-.-) (OsDWARF11) (Dwarf protein 11).	3e-84	GO_ID:8944	TAIR|gene:2101703 SPTR:Q9SCQ9 symbol:AT3G50660.1 [GO:0016132 "brassinosteroid biosynthesis" evidence=IMP] InterPro:IPR001128 Pfam:PF00067 InterPro:IPR002403 InterPro:IPR002401 PRINTS:PR00463 PRINTS:PR00385 PROSITE:PS00086 PRINTS:PR00465 EMBL:AL132979 EMBL:AY090266 EMBL:AF412114 PIR:T46143 SPTR:Q9SCQ9	8e-68
chr2.CM0262.15.1	1.1.7.13	E1.14.-.- [EC:1.14.-.-] [COG:COG2124]	ath:At2g32440	T32F6.4; ent-kaurenoic acid hydroxylase, putative / cytochrome P450, putative [EC:1.14.13.79] [KO:K04123]	6e-32	slr0574	COG2124	3e-22	C724B_ORYSA	Heme;Iron;Lipidsynthesis;Membrane;Metal-binding;Monooxygenase;Oxidoreductase;Steroidbiosynthesis;Transmembrane,Cytochrome P450 724B1 (EC 1.14.-.-) (OsDWARF11) (Dwarf protein 11).	3e-84	GO_ID:8944	TAIR|gene:2101703 SPTR:Q9SCQ9 symbol:AT3G50660.1 [GO:0016132 "brassinosteroid biosynthesis" evidence=IMP] InterPro:IPR001128 Pfam:PF00067 InterPro:IPR002403 InterPro:IPR002401 PRINTS:PR00463 PRINTS:PR00385 PROSITE:PS00086 PRINTS:PR00465 EMBL:AL132979 EMBL:AY090266 EMBL:AF412114 PIR:T46143 SPTR:Q9SCQ9	8e-68
chr2.CM0262.15.1	1.10.4.4	E1.14.13.79 ent-kaurenoic acid hydroxylase [EC:1.14.13.79]	ath:At2g32440	T32F6.4; ent-kaurenoic acid hydroxylase, putative / cytochrome P450, putative [EC:1.14.13.79] [KO:K04123]	6e-32	slr0574	COG2124	3e-22	C724B_ORYSA	Heme;Iron;Lipidsynthesis;Membrane;Metal-binding;Monooxygenase;Oxidoreductase;Steroidbiosynthesis;Transmembrane,Cytochrome P450 724B1 (EC 1.14.-.-) (OsDWARF11) (Dwarf protein 11).	3e-84	GO_ID:8944	TAIR|gene:2101703 SPTR:Q9SCQ9 symbol:AT3G50660.1 [GO:0016132 "brassinosteroid biosynthesis" evidence=IMP] InterPro:IPR001128 Pfam:PF00067 InterPro:IPR002403 InterPro:IPR002401 PRINTS:PR00463 PRINTS:PR00385 PROSITE:PS00086 PRINTS:PR00465 EMBL:AL132979 EMBL:AY090266 EMBL:AF412114 PIR:T46143 SPTR:Q9SCQ9	8e-68
chr2.CM0262.15.1	1.11.4.6	E1.14.-.- [EC:1.14.-.-] [COG:COG2124]	ath:At2g32440	T32F6.4; ent-kaurenoic acid hydroxylase, putative / cytochrome P450, putative [EC:1.14.13.79] [KO:K04123]	6e-32	slr0574	COG2124	3e-22	C724B_ORYSA	Heme;Iron;Lipidsynthesis;Membrane;Metal-binding;Monooxygenase;Oxidoreductase;Steroidbiosynthesis;Transmembrane,Cytochrome P450 724B1 (EC 1.14.-.-) (OsDWARF11) (Dwarf protein 11).	3e-84	GO_ID:8944	TAIR|gene:2101703 SPTR:Q9SCQ9 symbol:AT3G50660.1 [GO:0016132 "brassinosteroid biosynthesis" evidence=IMP] InterPro:IPR001128 Pfam:PF00067 InterPro:IPR002403 InterPro:IPR002401 PRINTS:PR00463 PRINTS:PR00385 PROSITE:PS00086 PRINTS:PR00465 EMBL:AL132979 EMBL:AY090266 EMBL:AF412114 PIR:T46143 SPTR:Q9SCQ9	8e-68
chr2.CM0262.15.1	1.11.4.2	E1.14.14.1 unspecific monooxygenase [EC:1.14.14.1] [COG:COG2124] [GO:0050381]	ath:At2g32440	T32F6.4; ent-kaurenoic acid hydroxylase, putative / cytochrome P450, putative [EC:1.14.13.79] [KO:K04123]	6e-32	slr0574	COG2124	3e-22	C724B_ORYSA	Heme;Iron;Lipidsynthesis;Membrane;Metal-binding;Monooxygenase;Oxidoreductase;Steroidbiosynthesis;Transmembrane,Cytochrome P450 724B1 (EC 1.14.-.-) (OsDWARF11) (Dwarf protein 11).	3e-84	GO_ID:8944	TAIR|gene:2101703 SPTR:Q9SCQ9 symbol:AT3G50660.1 [GO:0016132 "brassinosteroid biosynthesis" evidence=IMP] InterPro:IPR001128 Pfam:PF00067 InterPro:IPR002403 InterPro:IPR002401 PRINTS:PR00463 PRINTS:PR00385 PROSITE:PS00086 PRINTS:PR00465 EMBL:AL132979 EMBL:AY090266 EMBL:AF412114 PIR:T46143 SPTR:Q9SCQ9	8e-68
Ljwgs_007379.1	99.1.3.2.2482	UN93L_ARATH							UN93L_ARATH	Alternativesplicing;Membrane;Transmembrane,UNC93-like protein.	5e-73	GO_ID:33185	UNIPROT|Q86WB7 SPTR:Q86WB7 symbol:UN93A_HUMAN "UNC93 homolog A" [GO:0005554 "molecular function unknown" evidence=ND] [GO:0000004 "biological process unknown" evidence=ND] [GO:0005886 "plasma membrane" evidence=IDA] [GO:0016021 "integral to membrane" evidence=NAS] InterPro:IPR010291 Pfam:PF05978 EMBL:AL021331 EMBL:AJ508812 EMBL:AJ422141 Genew:HGNC:12570 MIM:607995 SPTR:Q86WB7	3e-16
Ljwgs_007379.1	99.1.4.2052	GO_ID:33185							UN93L_ARATH	Alternativesplicing;Membrane;Transmembrane,UNC93-like protein.	5e-73	GO_ID:33185	UNIPROT|Q86WB7 SPTR:Q86WB7 symbol:UN93A_HUMAN "UNC93 homolog A" [GO:0005554 "molecular function unknown" evidence=ND] [GO:0000004 "biological process unknown" evidence=ND] [GO:0005886 "plasma membrane" evidence=IDA] [GO:0016021 "integral to membrane" evidence=NAS] InterPro:IPR010291 Pfam:PF05978 EMBL:AL021331 EMBL:AJ508812 EMBL:AJ422141 Genew:HGNC:12570 MIM:607995 SPTR:Q86WB7	3e-16
Ljwgs_068911.1	99.1.4.1020	GO_ID:18520							NAC2_ARATH	DNA-binding;Nuclearprotein;Transcription;Transcriptionregulation,NAC-domain containing protein 2 (ANAC002).	2e-11	GO_ID:18520	TAIR|gene:2121322 SPTR:Q8GUJ6 symbol:ANAC074 [GO:0003700 "transcription factor activity" evidence=ISS] [GO:0008372 "cellular component unknown" evidence=ND] [GO:0007275 "development" evidence=ISS] InterPro:IPR002086 InterPro:IPR003441 Pfam:PF02365 PROSITE:PS00687 HSSP:Q9C932 PROSITE:PS51005 EMBL:BT002462 EMBL:BT008741 SPTR:Q8GUJ6	4e-15
Ljwgs_068911.1	99.1.3.2.1995	NAC2_ARATH							NAC2_ARATH	DNA-binding;Nuclearprotein;Transcription;Transcriptionregulation,NAC-domain containing protein 2 (ANAC002).	2e-11	GO_ID:18520	TAIR|gene:2121322 SPTR:Q8GUJ6 symbol:ANAC074 [GO:0003700 "transcription factor activity" evidence=ISS] [GO:0008372 "cellular component unknown" evidence=ND] [GO:0007275 "development" evidence=ISS] InterPro:IPR002086 InterPro:IPR003441 Pfam:PF02365 PROSITE:PS00687 HSSP:Q9C932 PROSITE:PS51005 EMBL:BT002462 EMBL:BT008741 SPTR:Q8GUJ6	4e-15
gi45400819	99.2	Unclassified without homolog
Ljwgs_061908.1	1.11.14.4	E1.14.-.- [EC:1.14.-.-] [COG:COG2124]	ath:At2g32440	T32F6.4; ent-kaurenoic acid hydroxylase, putative / cytochrome P450, putative [EC:1.14.13.79] [KO:K04123]	3e-14	slr0574	COG2124	1e-17	T10H_TAXCU	Heme;Iron;Metal-binding;Monooxygenase;NADP;Oxidoreductase;Taxolbiosynthesis,Taxane 10-beta-hydroxylase (EC 1.14.13.76) (5-alpha-taxadienol-10- beta-hydroxylase) (Cytochrome P450 725A1).	8e-23	GO_ID:8159	TAIR|gene:2052395 SPTR:Q9SJH2 symbol:AT2G42850.1 [GO:0019825 "oxygen binding" evidence=ISS] InterPro:IPR001128 Pfam:PF00067 InterPro:IPR002403 InterPro:IPR002401 PRINTS:PR00463 PRINTS:PR00385 PROSITE:PS00086 PRINTS:PR00465 EMBL:AC006931 PIR:A84859 SPTR:Q9SJH2	4e-24
Ljwgs_061908.1	1.10.3.12	E1.14.-.- [EC:1.14.-.-] [COG:COG2124]	ath:At2g32440	T32F6.4; ent-kaurenoic acid hydroxylase, putative / cytochrome P450, putative [EC:1.14.13.79] [KO:K04123]	3e-14	slr0574	COG2124	1e-17	T10H_TAXCU	Heme;Iron;Metal-binding;Monooxygenase;NADP;Oxidoreductase;Taxolbiosynthesis,Taxane 10-beta-hydroxylase (EC 1.14.13.76) (5-alpha-taxadienol-10- beta-hydroxylase) (Cytochrome P450 725A1).	8e-23	GO_ID:8159	TAIR|gene:2052395 SPTR:Q9SJH2 symbol:AT2G42850.1 [GO:0019825 "oxygen binding" evidence=ISS] InterPro:IPR001128 Pfam:PF00067 InterPro:IPR002403 InterPro:IPR002401 PRINTS:PR00463 PRINTS:PR00385 PROSITE:PS00086 PRINTS:PR00465 EMBL:AC006931 PIR:A84859 SPTR:Q9SJH2	4e-24
Ljwgs_061908.1	1.10.6.12	E1.14.-.- [EC:1.14.-.-] [COG:COG2124]	ath:At2g32440	T32F6.4; ent-kaurenoic acid hydroxylase, putative / cytochrome P450, putative [EC:1.14.13.79] [KO:K04123]	3e-14	slr0574	COG2124	1e-17	T10H_TAXCU	Heme;Iron;Metal-binding;Monooxygenase;NADP;Oxidoreductase;Taxolbiosynthesis,Taxane 10-beta-hydroxylase (EC 1.14.13.76) (5-alpha-taxadienol-10- beta-hydroxylase) (Cytochrome P450 725A1).	8e-23	GO_ID:8159	TAIR|gene:2052395 SPTR:Q9SJH2 symbol:AT2G42850.1 [GO:0019825 "oxygen binding" evidence=ISS] InterPro:IPR001128 Pfam:PF00067 InterPro:IPR002403 InterPro:IPR002401 PRINTS:PR00463 PRINTS:PR00385 PROSITE:PS00086 PRINTS:PR00465 EMBL:AC006931 PIR:A84859 SPTR:Q9SJH2	4e-24
Ljwgs_061908.1	1.3.3.23	E1.14.14.1 unspecific monooxygenase [EC:1.14.14.1] [COG:COG2124] [GO:0050381]	ath:At2g32440	T32F6.4; ent-kaurenoic acid hydroxylase, putative / cytochrome P450, putative [EC:1.14.13.79] [KO:K04123]	3e-14	slr0574	COG2124	1e-17	T10H_TAXCU	Heme;Iron;Metal-binding;Monooxygenase;NADP;Oxidoreductase;Taxolbiosynthesis,Taxane 10-beta-hydroxylase (EC 1.14.13.76) (5-alpha-taxadienol-10- beta-hydroxylase) (Cytochrome P450 725A1).	8e-23	GO_ID:8159	TAIR|gene:2052395 SPTR:Q9SJH2 symbol:AT2G42850.1 [GO:0019825 "oxygen binding" evidence=ISS] InterPro:IPR001128 Pfam:PF00067 InterPro:IPR002403 InterPro:IPR002401 PRINTS:PR00463 PRINTS:PR00385 PROSITE:PS00086 PRINTS:PR00465 EMBL:AC006931 PIR:A84859 SPTR:Q9SJH2	4e-24
Ljwgs_061908.1	1.5.14.29	E1.14.14.1 unspecific monooxygenase [EC:1.14.14.1] [COG:COG2124] [GO:0050381]	ath:At2g32440	T32F6.4; ent-kaurenoic acid hydroxylase, putative / cytochrome P450, putative [EC:1.14.13.79] [KO:K04123]	3e-14	slr0574	COG2124	1e-17	T10H_TAXCU	Heme;Iron;Metal-binding;Monooxygenase;NADP;Oxidoreductase;Taxolbiosynthesis,Taxane 10-beta-hydroxylase (EC 1.14.13.76) (5-alpha-taxadienol-10- beta-hydroxylase) (Cytochrome P450 725A1).	8e-23	GO_ID:8159	TAIR|gene:2052395 SPTR:Q9SJH2 symbol:AT2G42850.1 [GO:0019825 "oxygen binding" evidence=ISS] InterPro:IPR001128 Pfam:PF00067 InterPro:IPR002403 InterPro:IPR002401 PRINTS:PR00463 PRINTS:PR00385 PROSITE:PS00086 PRINTS:PR00465 EMBL:AC006931 PIR:A84859 SPTR:Q9SJH2	4e-24
Ljwgs_061908.1	1.1.7.13	E1.14.-.- [EC:1.14.-.-] [COG:COG2124]	ath:At2g32440	T32F6.4; ent-kaurenoic acid hydroxylase, putative / cytochrome P450, putative [EC:1.14.13.79] [KO:K04123]	3e-14	slr0574	COG2124	1e-17	T10H_TAXCU	Heme;Iron;Metal-binding;Monooxygenase;NADP;Oxidoreductase;Taxolbiosynthesis,Taxane 10-beta-hydroxylase (EC 1.14.13.76) (5-alpha-taxadienol-10- beta-hydroxylase) (Cytochrome P450 725A1).	8e-23	GO_ID:8159	TAIR|gene:2052395 SPTR:Q9SJH2 symbol:AT2G42850.1 [GO:0019825 "oxygen binding" evidence=ISS] InterPro:IPR001128 Pfam:PF00067 InterPro:IPR002403 InterPro:IPR002401 PRINTS:PR00463 PRINTS:PR00385 PROSITE:PS00086 PRINTS:PR00465 EMBL:AC006931 PIR:A84859 SPTR:Q9SJH2	4e-24
Ljwgs_061908.1	1.10.4.4	E1.14.13.79 ent-kaurenoic acid hydroxylase [EC:1.14.13.79]	ath:At2g32440	T32F6.4; ent-kaurenoic acid hydroxylase, putative / cytochrome P450, putative [EC:1.14.13.79] [KO:K04123]	3e-14	slr0574	COG2124	1e-17	T10H_TAXCU	Heme;Iron;Metal-binding;Monooxygenase;NADP;Oxidoreductase;Taxolbiosynthesis,Taxane 10-beta-hydroxylase (EC 1.14.13.76) (5-alpha-taxadienol-10- beta-hydroxylase) (Cytochrome P450 725A1).	8e-23	GO_ID:8159	TAIR|gene:2052395 SPTR:Q9SJH2 symbol:AT2G42850.1 [GO:0019825 "oxygen binding" evidence=ISS] InterPro:IPR001128 Pfam:PF00067 InterPro:IPR002403 InterPro:IPR002401 PRINTS:PR00463 PRINTS:PR00385 PROSITE:PS00086 PRINTS:PR00465 EMBL:AC006931 PIR:A84859 SPTR:Q9SJH2	4e-24
Ljwgs_061908.1	1.11.4.6	E1.14.-.- [EC:1.14.-.-] [COG:COG2124]	ath:At2g32440	T32F6.4; ent-kaurenoic acid hydroxylase, putative / cytochrome P450, putative [EC:1.14.13.79] [KO:K04123]	3e-14	slr0574	COG2124	1e-17	T10H_TAXCU	Heme;Iron;Metal-binding;Monooxygenase;NADP;Oxidoreductase;Taxolbiosynthesis,Taxane 10-beta-hydroxylase (EC 1.14.13.76) (5-alpha-taxadienol-10- beta-hydroxylase) (Cytochrome P450 725A1).	8e-23	GO_ID:8159	TAIR|gene:2052395 SPTR:Q9SJH2 symbol:AT2G42850.1 [GO:0019825 "oxygen binding" evidence=ISS] InterPro:IPR001128 Pfam:PF00067 InterPro:IPR002403 InterPro:IPR002401 PRINTS:PR00463 PRINTS:PR00385 PROSITE:PS00086 PRINTS:PR00465 EMBL:AC006931 PIR:A84859 SPTR:Q9SJH2	4e-24
Ljwgs_061908.1	1.11.4.2	E1.14.14.1 unspecific monooxygenase [EC:1.14.14.1] [COG:COG2124] [GO:0050381]	ath:At2g32440	T32F6.4; ent-kaurenoic acid hydroxylase, putative / cytochrome P450, putative [EC:1.14.13.79] [KO:K04123]	3e-14	slr0574	COG2124	1e-17	T10H_TAXCU	Heme;Iron;Metal-binding;Monooxygenase;NADP;Oxidoreductase;Taxolbiosynthesis,Taxane 10-beta-hydroxylase (EC 1.14.13.76) (5-alpha-taxadienol-10- beta-hydroxylase) (Cytochrome P450 725A1).	8e-23	GO_ID:8159	TAIR|gene:2052395 SPTR:Q9SJH2 symbol:AT2G42850.1 [GO:0019825 "oxygen binding" evidence=ISS] InterPro:IPR001128 Pfam:PF00067 InterPro:IPR002403 InterPro:IPR002401 PRINTS:PR00463 PRINTS:PR00385 PROSITE:PS00086 PRINTS:PR00465 EMBL:AC006931 PIR:A84859 SPTR:Q9SJH2	4e-24
Ljwgs_025650.1.1	2.3.1.72	TRXA thioredoxin 1 [COG:COG0526] [GO:0030508]							GLRX_RICCO	Electrontransport;Redox-activecenter;Transport,Glutaredoxin.	2e-09	GO_ID:23170	TAIR|gene:2143003 SPTR:Q9LYI0 symbol:AT5G11930.1 [GO:0005489 "electron transporter activity" evidence=ISS] [GO:0006118 "electron transport" evidence=ISS] [GO:0030508 "thiol-disulfide exchange intermediate activity" evidence=ISS] Pfam:PF00462 InterPro:IPR002109 HSSP:P37687 InterPro:IPR011905 TIGRFAMs:TIGR02189 EMBL:AL163812 PIR:T48552 SPTR:Q9LYI0	4e-28
Ljwgs_025650.1.1	2.3.1.37.1	TRXC thioredoxin 2 [COG:COG0526] [GO:0030508]							GLRX_RICCO	Electrontransport;Redox-activecenter;Transport,Glutaredoxin.	2e-09	GO_ID:23170	TAIR|gene:2143003 SPTR:Q9LYI0 symbol:AT5G11930.1 [GO:0005489 "electron transporter activity" evidence=ISS] [GO:0006118 "electron transport" evidence=ISS] [GO:0030508 "thiol-disulfide exchange intermediate activity" evidence=ISS] Pfam:PF00462 InterPro:IPR002109 HSSP:P37687 InterPro:IPR011905 TIGRFAMs:TIGR02189 EMBL:AL163812 PIR:T48552 SPTR:Q9LYI0	4e-28
Ljwgs_019006.1	99.1.4.2986	GO_ID:1664										GO_ID:1664	TAIR|gene:2133543 SPTR:O81464 symbol:AT4G08570.1 [GO:0008372 "cellular component unknown" evidence=ND] [GO:0046872 "metal ion binding" evidence=ISS] InterPro:IPR006121 Pfam:PF00403 GO:GO:0006810 PROSITE:PS01047 PROSITE:PS50846 EMBL:AF076275 EMBL:AL161512 EMBL:AY070406 EMBL:AY096585 PIR:T01827 HSSP:P04129 SPTR:O81464	5e-42
Ljwgs_017010.1	99.1.4.7514	GO_ID:54302										GO_ID:54302	TAIR|gene:2163841 SPTR:Q9FJV7 symbol:AT5G42610.1 [GO:0000004 "biological process unknown" evidence=ND] [GO:0005554 "molecular function unknown" evidence=ND] InterPro:IPR006769 PANTHER:PTHR13462 Pfam:PF04678 EMBL:AB013391 EMBL:AY735694 EMBL:AY773901 SPTR:Q9FJV7	1e-39
chr5.CM0519.59.1	2.4.3.9	E2.7.7.49 RNA-directed DNA polymerase [EC:2.7.7.49] [COG:COG3344] [GO:0003721 0003964]							POLX_TOBAC	Aspartylprotease;Endonuclease;Hydrolase;Metal-binding;Nuclease;Nucleotidyltransferase;Polyprotein;Protease;RNA-directedDNApolymerase;Transferase;Transposableelement;Zinc;Zinc-finger,Retrovirus-related Pol polyprotein from transposon TNT 1-94 [Contains: Protease (EC 3.4.23.-); Reverse transcriptase (EC 2.7.7.49); Endonuclease].	8e-57	GO_ID:45984	TAIR|gene:2097517 SPTR:Q9M197 symbol:AT3G59720.1 [GO:0004803 "transposase activity" evidence=ISS] InterPro:IPR001878 InterPro:IPR001584 Pfam:PF00098 Pfam:PF00665 PRINTS:PR00939 SMART:SM00343 PROSITE:PS50158 EMBL:AL138659 PIR:T49313 SPTR:Q9M197	2e-36
chr1.CM0010.5	99.2	Unclassified without homolog
Ljwgs_023739.1	99.2	Unclassified without homolog
chr5.CM0519.59.1	2.4.3.9	E2.7.7.49 RNA-directed DNA polymerase [EC:2.7.7.49] [COG:COG3344] [GO:0003721 0003964]							POLX_TOBAC	Aspartylprotease;Endonuclease;Hydrolase;Metal-binding;Nuclease;Nucleotidyltransferase;Polyprotein;Protease;RNA-directedDNApolymerase;Transferase;Transposableelement;Zinc;Zinc-finger,Retrovirus-related Pol polyprotein from transposon TNT 1-94 [Contains: Protease (EC 3.4.23.-); Reverse transcriptase (EC 2.7.7.49); Endonuclease].	8e-57	GO_ID:45984	TAIR|gene:2097517 SPTR:Q9M197 symbol:AT3G59720.1 [GO:0004803 "transposase activity" evidence=ISS] InterPro:IPR001878 InterPro:IPR001584 Pfam:PF00098 Pfam:PF00665 PRINTS:PR00939 SMART:SM00343 PROSITE:PS50158 EMBL:AL138659 PIR:T49313 SPTR:Q9M197	2e-36
Ljwgs_016098.1	99.1.4.5535	GO_ID:348	mmu:19141	Lgmn; legumain [EC:3.4.22.34] [KO:K01369]	2e-26				VPE1_PHAVU	Directproteinsequencing;Hydrolase;Protease;Signal;Thiolprotease;Zymogen,Vacuolar processing enzyme precursor (EC 3.4.22.-) (VPE) (Legumain- like proteinase) (LLP).	1e-141	GO_ID:348	TAIR|gene:2123781 SPTR:Q93VM0 symbol:AT4G32940.1 [GO:0004197 "cysteine-type endopeptidase activity" evidence=ISS] [GO:0006508 "proteolysis" evidence=ISS] InterPro:IPR001096 Pfam:PF01650 PRINTS:PR00776 EMBL:AY059104 EMBL:AF370160 EMBL:AF424619 EMBL:AY133531 PIR:T05302 SPTR:Q93VM0	8e-132
Ljwgs_016098.1	99.1.1.136	KO:K01369	mmu:19141	Lgmn; legumain [EC:3.4.22.34] [KO:K01369]	2e-26				VPE1_PHAVU	Directproteinsequencing;Hydrolase;Protease;Signal;Thiolprotease;Zymogen,Vacuolar processing enzyme precursor (EC 3.4.22.-) (VPE) (Legumain- like proteinase) (LLP).	1e-141	GO_ID:348	TAIR|gene:2123781 SPTR:Q93VM0 symbol:AT4G32940.1 [GO:0004197 "cysteine-type endopeptidase activity" evidence=ISS] [GO:0006508 "proteolysis" evidence=ISS] InterPro:IPR001096 Pfam:PF01650 PRINTS:PR00776 EMBL:AY059104 EMBL:AF370160 EMBL:AF424619 EMBL:AY133531 PIR:T05302 SPTR:Q93VM0	8e-132
Ljwgs_016098.1	99.1.3.1.107	EC 3.4.22.-	mmu:19141	Lgmn; legumain [EC:3.4.22.34] [KO:K01369]	2e-26				VPE1_PHAVU	Directproteinsequencing;Hydrolase;Protease;Signal;Thiolprotease;Zymogen,Vacuolar processing enzyme precursor (EC 3.4.22.-) (VPE) (Legumain- like proteinase) (LLP).	1e-141	GO_ID:348	TAIR|gene:2123781 SPTR:Q93VM0 symbol:AT4G32940.1 [GO:0004197 "cysteine-type endopeptidase activity" evidence=ISS] [GO:0006508 "proteolysis" evidence=ISS] InterPro:IPR001096 Pfam:PF01650 PRINTS:PR00776 EMBL:AY059104 EMBL:AF370160 EMBL:AF424619 EMBL:AY133531 PIR:T05302 SPTR:Q93VM0	8e-132
chr4.CM0501.35	99.1.4.1464	GO_ID:15574							MYB86_ARATH	Activator;DNA-binding;Nuclearprotein;Repeat;Transcription;Transcriptionregulation,Transcription factor MYB86 (Myb-related protein 86) (AtMYB86) (Myb homolog 4) (AtMyb4).	1e-36	GO_ID:15574	TAIR|gene:2195527 SPTR:Q9SRB0 symbol:AT1G63910.1 [GO:0003700 "transcription factor activity" evidence=ISS] [GO:0045449 "regulation of transcription" evidence=TAS] [GO:0003677 "DNA binding" evidence=ISS] InterPro:IPR001005 Pfam:PF00249 InterPro:IPR012287 PROSITE:PS50090 SMART:SM00717 HSSP:P06876 PROSITE:PS00037 PROSITE:PS00334 EMBL:AC010852 EMBL:AF214116 EMBL:AY519564 PIR:C96664 SPTR:Q9SRB0	1e-49
chr4.CM0501.35	99.1.3.2.1534	MYB86_ARATH							MYB86_ARATH	Activator;DNA-binding;Nuclearprotein;Repeat;Transcription;Transcriptionregulation,Transcription factor MYB86 (Myb-related protein 86) (AtMYB86) (Myb homolog 4) (AtMyb4).	1e-36	GO_ID:15574	TAIR|gene:2195527 SPTR:Q9SRB0 symbol:AT1G63910.1 [GO:0003700 "transcription factor activity" evidence=ISS] [GO:0045449 "regulation of transcription" evidence=TAS] [GO:0003677 "DNA binding" evidence=ISS] InterPro:IPR001005 Pfam:PF00249 InterPro:IPR012287 PROSITE:PS50090 SMART:SM00717 HSSP:P06876 PROSITE:PS00037 PROSITE:PS00334 EMBL:AC010852 EMBL:AF214116 EMBL:AY519564 PIR:C96664 SPTR:Q9SRB0	1e-49
chr2.CM0803.31	3.1.3.26	TC.SSS solute:Na+ symporter, SSS family [COG:COG0591] [TC:2.A.21]	sce:YHL016C	DUR3; Urea active transport protein [KO:K03307]	1e-122	YHL016c	COG0591	2e-123	DUR3_YEAST	Completeproteome;Membrane;Transmembrane;Transport,Urea active transporter.	6e-123	GO_ID:44375	TAIR|gene:2163527 SPTR:Q9FHJ8 symbol:AT5G45380.1 [GO:0015204 "urea transporter activity" evidence=ISS] [GO:0015370 "solute:sodium symporter activity" evidence=ISS] InterPro:IPR001734 TIGRFAMs:TIGR00813 PROSITE:PS50283 GO:GO:0006810 GO:GO:0016020 EMBL:AB018113 SPTR:Q9FHJ8	0
chr3.TM1419.10	99.1.4.310	GO_ID:35102							U131_ARATH	Hypotheticalprotein,Hypothetical UPF0131 protein At3g02910.	6e-50	GO_ID:35102	TAIR|gene:2075436 SPTR:Q8VZJ3 symbol:AT3G02910.1 [GO:0000004 "biological process unknown" evidence=ND] [GO:0008372 "cellular component unknown" evidence=ND] InterPro:IPR005347 Pfam:PF03674 EMBL:AY064129 EMBL:AY120704 SPTR:Q8VZJ3	2e-50
chr3.TM1419.10	99.1.3.2.1146	U131_ARATH							U131_ARATH	Hypotheticalprotein,Hypothetical UPF0131 protein At3g02910.	6e-50	GO_ID:35102	TAIR|gene:2075436 SPTR:Q8VZJ3 symbol:AT3G02910.1 [GO:0000004 "biological process unknown" evidence=ND] [GO:0008372 "cellular component unknown" evidence=ND] InterPro:IPR005347 Pfam:PF03674 EMBL:AY064129 EMBL:AY120704 SPTR:Q8VZJ3	2e-50
Ljwgs_035790.1.1	99.2	Unclassified without homolog
Ljwgs_106704.1	4.2.5	Apoptosis [CLASS:04210] [PATH:hsa04210] [GO:0006915]							TMVRN_NICGU	Alternativesplicing;ATP-binding;Hypersensitiveresponse;Leucine-richrepeat;Nucleotide-binding;Plantdefense;Repeat,TMV resistance protein N.	8e-29	GO_ID:9195	TAIR|gene:2122198 SPTR:O65506 symbol:AT4G36140.1 [GO:0006952 "defense response" evidence=ISS] Pfam:PF00560 InterPro:IPR003593 InterPro:IPR001611 InterPro:IPR000157 InterPro:IPR002182 InterPro:IPR000767 Pfam:PF01582 GO:GO:0006915 SMART:SM00382 GO:GO:0016020 InterPro:IPR011991 SMART:SM00255 PROSITE:PS50104 PRINTS:PR00364 Pfam:PF00931 InterPro:IPR011713 Pfam:PF07725 EMBL:AL161588 EMBL:AL022141 PIR:T…	4e-29
TC11896	99.2	Unclassified without homolog
Ljwgs_109789.1	99.1.4.1005	GO_ID:43821										GO_ID:43821	TAIR|gene:2087084 SPTR:Q9LDY0 symbol:AT3G15310.1 [GO:0000004 "biological process unknown" evidence=ND] [GO:0008372 "cellular component unknown" evidence=ND] [GO:0005554 "molecular function unknown" evidence=ISS] Pfam:PF04827 InterPro:IPR006912 EMBL:AP000413 EMBL:AY050876 EMBL:AY113957 SPTR:Q9LDY0	3e-24
Ljwgs_087155.1	1.3.5.18	E5.4.99.7, LSS lanosterol synthase [EC:5.4.99.7] [GO:0000250]	ath:At1g78970	YUP8H12R.42; lupeol synthase (LUP1) / 2,3-oxidosqualene-triterpenoid cyclase [EC:5.4.99.7] [KO:K01852]	3e-58	YHR072w	COG1657	4e-33	CAS1_ARATH	Isomerase;Repeat,Cycloartenol synthase (EC 5.4.99.8) (2,3-epoxysqualene--cycloartenol cyclase).	4e-54	GO_ID:1853	TAIR|gene:2207309 SPTR:Q9C5M3 symbol:AT1G78970 [GO:0019745 "pentacyclic triterpenoid biosynthesis" evidence=IGI;ISS] [GO:0042299 "lupeol synthase activity" evidence=IGI] InterPro:IPR001330 InterPro:IPR002365 GO:GO:0008152 Pfam:PF00432 TIGRFAMs:TIGR01787 PROSITE:PS01074 EMBL:AF360147 EMBL:AY052358 EMBL:AY142678 SPTR:Q9C5M3	7e-59
Ljwgs_087155.1	1.3.5.19	E5.4.99.8 cycloartenol synthase [EC:5.4.99.8] [GO:0016871]	ath:At1g78970	YUP8H12R.42; lupeol synthase (LUP1) / 2,3-oxidosqualene-triterpenoid cyclase [EC:5.4.99.7] [KO:K01852]	3e-58	YHR072w	COG1657	4e-33	CAS1_ARATH	Isomerase;Repeat,Cycloartenol synthase (EC 5.4.99.8) (2,3-epoxysqualene--cycloartenol cyclase).	4e-54	GO_ID:1853	TAIR|gene:2207309 SPTR:Q9C5M3 symbol:AT1G78970 [GO:0019745 "pentacyclic triterpenoid biosynthesis" evidence=IGI;ISS] [GO:0042299 "lupeol synthase activity" evidence=IGI] InterPro:IPR001330 InterPro:IPR002365 GO:GO:0008152 Pfam:PF00432 TIGRFAMs:TIGR01787 PROSITE:PS01074 EMBL:AF360147 EMBL:AY052358 EMBL:AY142678 SPTR:Q9C5M3	7e-59
gi45578362	99.2	Unclassified without homolog
chr4.CM0007.38	99.1.4.2324	GO_ID:51237										GO_ID:51237	TAIR|gene:2159177 SPTR:Q8VZ21 symbol:AT5G61820.1 [GO:0005554 "molecular function unknown" evidence=ND] [GO:0000004 "biological process unknown" evidence=ND] EMBL:AY065363 EMBL:AY117191 InterPro:IPR011692 Pfam:PF07712 SPTR:Q8VZ21	8e-130
chr4.CM0026.21.1	99.2	Unclassified without homolog
chr4.CM0046.12	99.1.4.6063	GO_ID:28528										GO_ID:28528	TAIR|gene:2089864 SPTR:Q9LVF1 symbol:AT3G21550.1 [GO:0005554 "molecular function unknown" evidence=ND] [GO:0008372 "cellular component unknown" evidence=ND] InterPro:IPR007770 Pfam:PF05078 EMBL:AB019232 EMBL:AY052198 EMBL:AY060489 SPTR:Q9LVF1	5e-60
Ljwgs_078121.1	1.5.14.41	E3.5.5.1 nitrilase [EC:3.5.5.1] [COG:COG0388] [GO:0000257]	ath:At5g22300	MWD9.8; Nitrilase 4 (sp P46011) [EC:3.5.5.1] [KO:K01501]	4e-22	YIL164c	COG0388	2e-10	NRL4_TOBAC	Hydrolase;Multigenefamily,Nitrilase 4 (EC 3.5.5.1).	5e-24	GO_ID:13900	SGD|S000001426 SPTR:P40447 symbol:NIT1 "nitrilase" [GO:0008372 "cellular component unknown" evidence=ND] [GO:0000257 "nitrilase activity" evidence=ISS] [GO:0000004 "biological process unknown" evidence=ND] Pfam:PF00795 InterPro:IPR003010 InterPro:IPR000132 SGD:S000001426 PROSITE:PS50263 EMBL:Z46921 PIR:S50363 GermOnline:139699 PROSITE:PS00920 PROSITE:PS00921 SPTR:P40447	2e-10
Ljwgs_078121.1	1.11.10.9	E3.5.5.7 aliphatic nitrilase [EC:3.5.5.7] [COG:COG0388] [GO:0018762]	ath:At5g22300	MWD9.8; Nitrilase 4 (sp P46011) [EC:3.5.5.1] [KO:K01501]	4e-22	YIL164c	COG0388	2e-10	NRL4_TOBAC	Hydrolase;Multigenefamily,Nitrilase 4 (EC 3.5.5.1).	5e-24	GO_ID:13900	SGD|S000001426 SPTR:P40447 symbol:NIT1 "nitrilase" [GO:0008372 "cellular component unknown" evidence=ND] [GO:0000257 "nitrilase activity" evidence=ISS] [GO:0000004 "biological process unknown" evidence=ND] Pfam:PF00795 InterPro:IPR003010 InterPro:IPR000132 SGD:S000001426 PROSITE:PS50263 EMBL:Z46921 PIR:S50363 GermOnline:139699 PROSITE:PS00920 PROSITE:PS00921 SPTR:P40447	2e-10
Ljwgs_078121.1	1.2.7.35	E3.5.5.1 nitrilase [EC:3.5.5.1] [COG:COG0388] [GO:0000257]	ath:At5g22300	MWD9.8; Nitrilase 4 (sp P46011) [EC:3.5.5.1] [KO:K01501]	4e-22	YIL164c	COG0388	2e-10	NRL4_TOBAC	Hydrolase;Multigenefamily,Nitrilase 4 (EC 3.5.5.1).	5e-24	GO_ID:13900	SGD|S000001426 SPTR:P40447 symbol:NIT1 "nitrilase" [GO:0008372 "cellular component unknown" evidence=ND] [GO:0000257 "nitrilase activity" evidence=ISS] [GO:0000004 "biological process unknown" evidence=ND] Pfam:PF00795 InterPro:IPR003010 InterPro:IPR000132 SGD:S000001426 PROSITE:PS50263 EMBL:Z46921 PIR:S50363 GermOnline:139699 PROSITE:PS00920 PROSITE:PS00921 SPTR:P40447	2e-10
Ljwgs_078121.1	1.6.5.1	E3.5.5.1 nitrilase [EC:3.5.5.1] [COG:COG0388] [GO:0000257]	ath:At5g22300	MWD9.8; Nitrilase 4 (sp P46011) [EC:3.5.5.1] [KO:K01501]	4e-22	YIL164c	COG0388	2e-10	NRL4_TOBAC	Hydrolase;Multigenefamily,Nitrilase 4 (EC 3.5.5.1).	5e-24	GO_ID:13900	SGD|S000001426 SPTR:P40447 symbol:NIT1 "nitrilase" [GO:0008372 "cellular component unknown" evidence=ND] [GO:0000257 "nitrilase activity" evidence=ISS] [GO:0000004 "biological process unknown" evidence=ND] Pfam:PF00795 InterPro:IPR003010 InterPro:IPR000132 SGD:S000001426 PROSITE:PS50263 EMBL:Z46921 PIR:S50363 GermOnline:139699 PROSITE:PS00920 PROSITE:PS00921 SPTR:P40447	2e-10
Ljwgs_078121.1	1.11.16.3	E3.5.5.1 nitrilase [EC:3.5.5.1] [COG:COG0388] [GO:0000257]	ath:At5g22300	MWD9.8; Nitrilase 4 (sp P46011) [EC:3.5.5.1] [KO:K01501]	4e-22	YIL164c	COG0388	2e-10	NRL4_TOBAC	Hydrolase;Multigenefamily,Nitrilase 4 (EC 3.5.5.1).	5e-24	GO_ID:13900	SGD|S000001426 SPTR:P40447 symbol:NIT1 "nitrilase" [GO:0008372 "cellular component unknown" evidence=ND] [GO:0000257 "nitrilase activity" evidence=ISS] [GO:0000004 "biological process unknown" evidence=ND] Pfam:PF00795 InterPro:IPR003010 InterPro:IPR000132 SGD:S000001426 PROSITE:PS50263 EMBL:Z46921 PIR:S50363 GermOnline:139699 PROSITE:PS00920 PROSITE:PS00921 SPTR:P40447	2e-10
Ljwgs_078121.1	1.5.1.30	E6.3.5.1, nadE NAD+ synthase (glutamine-hydrolysing) [EC:6.3.5.1] [COG:COG0171 COG0388] [GO:0003952]	ath:At5g22300	MWD9.8; Nitrilase 4 (sp P46011) [EC:3.5.5.1] [KO:K01501]	4e-22	YIL164c	COG0388	2e-10	NRL4_TOBAC	Hydrolase;Multigenefamily,Nitrilase 4 (EC 3.5.5.1).	5e-24	GO_ID:13900	SGD|S000001426 SPTR:P40447 symbol:NIT1 "nitrilase" [GO:0008372 "cellular component unknown" evidence=ND] [GO:0000257 "nitrilase activity" evidence=ISS] [GO:0000004 "biological process unknown" evidence=ND] Pfam:PF00795 InterPro:IPR003010 InterPro:IPR000132 SGD:S000001426 PROSITE:PS50263 EMBL:Z46921 PIR:S50363 GermOnline:139699 PROSITE:PS00920 PROSITE:PS00921 SPTR:P40447	2e-10
Ljwgs_078121.1	1.9.4.11	E6.3.5.1, nadE NAD+ synthase (glutamine-hydrolysing) [EC:6.3.5.1] [COG:COG0171 COG0388] [GO:0003952]	ath:At5g22300	MWD9.8; Nitrilase 4 (sp P46011) [EC:3.5.5.1] [KO:K01501]	4e-22	YIL164c	COG0388	2e-10	NRL4_TOBAC	Hydrolase;Multigenefamily,Nitrilase 4 (EC 3.5.5.1).	5e-24	GO_ID:13900	SGD|S000001426 SPTR:P40447 symbol:NIT1 "nitrilase" [GO:0008372 "cellular component unknown" evidence=ND] [GO:0000257 "nitrilase activity" evidence=ISS] [GO:0000004 "biological process unknown" evidence=ND] Pfam:PF00795 InterPro:IPR003010 InterPro:IPR000132 SGD:S000001426 PROSITE:PS50263 EMBL:Z46921 PIR:S50363 GermOnline:139699 PROSITE:PS00920 PROSITE:PS00921 SPTR:P40447	2e-10
Ljwgs_087349.1	99.1.4.4306	GO_ID:25833										GO_ID:25833	TAIR|gene:3711195 SPTR:Q8L8N5 symbol:AT5G58787.1 [GO:0005515 "protein binding" evidence=ISS] [GO:0008270 "zinc ion binding" evidence=ISS] InterPro:IPR001841 Pfam:PF00097 Prosite:PS00518 PROSITE:PS50089 SMART:SM00184 EMBL:AY088898 EMBL:AK118993 EMBL:BT005412 SPTR:Q8L8N5	3e-58
Ljwgs_003451.3	2.3.7.1.2	ubiquitin-conjugating enzyme [COG:COG5078] [GO:0004840]							BIRC6_HUMAN	Apoptosis;Ligase;Proteaseinhibitor;Thiolproteaseinhibitor;Ublconjugationpathway,Baculoviral IAP repeat-containing protein 6 (Ubiquitin-conjugating BIR-domain enzyme apollon).	2e-16	GO_ID:45021	TAIR|gene:2039379 SPTR:Q9ZVX1 symbol:AT2G16920.1 [GO:0004840 "ubiquitin conjugating enzyme activity" evidence=ISS] [GO:0008372 "cellular component unknown" evidence=ND] INTERPRO:IPR000608 InterPro:IPR000169 Pfam:PF00179 ProDom:PD000461 SMART:SM00212 PROSITE:PS50127 PROSITE:PS00639 EMBL:AC005167 PIR:H84545 HSSP:P23567 SPTR:Q9ZVX1	4e-54
chr2.CM0373.80	1.3.5.19	E5.4.99.8 cycloartenol synthase [EC:5.4.99.8] [GO:0016871]	ath:At2g07050	T4E14.16; cycloartenol synthase (CAS1) / 2,3-epoxysqualene--cycloartenol cyclase / (S)-2,3-epoxysqualene mutase [EC:5.4.99.8] [KO:K01853]	0	YHR072w	COG1657	1e-95	CAS1_ARATH	Isomerase;Repeat,Cycloartenol synthase (EC 5.4.99.8) (2,3-epoxysqualene--cycloartenol cyclase).	0	GO_ID:5294	TAIR|gene:2060120 SPTR:P38605 symbol:AT2G07050.1 [GO:0019745 "pentacyclic triterpenoid biosynthesis" evidence=ISS] InterPro:IPR001330 InterPro:IPR002365 Pfam:PF00432 TIGRFAMs:TIGR01787 PROSITE:PS01074 InterPro:IPR008930 EMBL:AC005171 EMBL:U02555 EMBL:AY094394 EMBL:BT001118 PIR:H84481 SPTR:P38605	0
chr1.TM1284.2.1	99.1.4.7232	GO_ID:28689							COPT1_ARATH	Copper;Coppertransport;Iontransport;Membrane;Transmembrane;Transport,Copper transporter 1.	2e-10	GO_ID:28689	TAIR|gene:2102751 SPTR:Q9STG2 symbol:AT3G46900.1 [GO:0005375 "copper ion transporter activity" evidence=ISS] [GO:0006825 "copper ion transport" evidence=ISS] InterPro:IPR007274 Pfam:PF04145 EMBL:AL096859 EMBL:BT009708 EMBL:AF466370 PIR:T12958 SPTR:Q9STG2	3e-10
chr1.TM1284.2.1	99.1.3.2.1520	COPT1_ARATH							COPT1_ARATH	Copper;Coppertransport;Iontransport;Membrane;Transmembrane;Transport,Copper transporter 1.	2e-10	GO_ID:28689	TAIR|gene:2102751 SPTR:Q9STG2 symbol:AT3G46900.1 [GO:0005375 "copper ion transporter activity" evidence=ISS] [GO:0006825 "copper ion transport" evidence=ISS] InterPro:IPR007274 Pfam:PF04145 EMBL:AL096859 EMBL:BT009708 EMBL:AF466370 PIR:T12958 SPTR:Q9STG2	3e-10
gi7788336	99.2	Unclassified without homolog
Ljwgs_135178.1	3.2.10.30	CALM calmodulin	spo:SPAC3A12.14	cam1; calmodulin [KO:K02183]	2e-15				CDPK2_ORYSA	ATP-binding;Calcium;Kinase;Multigenefamily;Nucleotide-binding;Phosphorylation;Repeat;Serine/threonine-proteinkinase;Transferase,Calcium-dependent protein kinase, isoform 2 (EC 2.7.1.-) (CDPK 2).	2e-31	GO_ID:7277	TAIR|gene:2177022 SPTR:Q9FMP5 symbol:AT5G12180.1 [GO:0004685 "calcium- and calmodulin-dependent protein kinase activity" evidence=ISS] [GO:0006468 "protein amino acid phosphorylation" evidence=ISS] [GO:0016301 "kinase activity" evidence=ISS] InterPro:IPR000719 InterPro:IPR002290 InterPro:IPR002048 InterPro:IPR008271 Pfam:PF00069 Pfam:PF00036 Prosite:PS00108 InterPro:IPR011992 Prosite:PS00107 Pros…	1e-45
Ljwgs_135178.1	3.2.11.18	CALM calmodulin	spo:SPAC3A12.14	cam1; calmodulin [KO:K02183]	2e-15				CDPK2_ORYSA	ATP-binding;Calcium;Kinase;Multigenefamily;Nucleotide-binding;Phosphorylation;Repeat;Serine/threonine-proteinkinase;Transferase,Calcium-dependent protein kinase, isoform 2 (EC 2.7.1.-) (CDPK 2).	2e-31	GO_ID:7277	TAIR|gene:2177022 SPTR:Q9FMP5 symbol:AT5G12180.1 [GO:0004685 "calcium- and calmodulin-dependent protein kinase activity" evidence=ISS] [GO:0006468 "protein amino acid phosphorylation" evidence=ISS] [GO:0016301 "kinase activity" evidence=ISS] InterPro:IPR000719 InterPro:IPR002290 InterPro:IPR002048 InterPro:IPR008271 Pfam:PF00069 Pfam:PF00036 Prosite:PS00108 InterPro:IPR011992 Prosite:PS00107 Pros…	1e-45
Ljwgs_135178.1	3.2.9.99	CAMK4 calcium/calmodulin-dependent protein kinase IV [EC:2.7.1.123] [GO:0004685]	spo:SPAC3A12.14	cam1; calmodulin [KO:K02183]	2e-15				CDPK2_ORYSA	ATP-binding;Calcium;Kinase;Multigenefamily;Nucleotide-binding;Phosphorylation;Repeat;Serine/threonine-proteinkinase;Transferase,Calcium-dependent protein kinase, isoform 2 (EC 2.7.1.-) (CDPK 2).	2e-31	GO_ID:7277	TAIR|gene:2177022 SPTR:Q9FMP5 symbol:AT5G12180.1 [GO:0004685 "calcium- and calmodulin-dependent protein kinase activity" evidence=ISS] [GO:0006468 "protein amino acid phosphorylation" evidence=ISS] [GO:0016301 "kinase activity" evidence=ISS] InterPro:IPR000719 InterPro:IPR002290 InterPro:IPR002048 InterPro:IPR008271 Pfam:PF00069 Pfam:PF00036 Prosite:PS00108 InterPro:IPR011992 Prosite:PS00107 Pros…	1e-45
Ljwgs_135178.1	3.2.9.90	CALM calmodulin	spo:SPAC3A12.14	cam1; calmodulin [KO:K02183]	2e-15				CDPK2_ORYSA	ATP-binding;Calcium;Kinase;Multigenefamily;Nucleotide-binding;Phosphorylation;Repeat;Serine/threonine-proteinkinase;Transferase,Calcium-dependent protein kinase, isoform 2 (EC 2.7.1.-) (CDPK 2).	2e-31	GO_ID:7277	TAIR|gene:2177022 SPTR:Q9FMP5 symbol:AT5G12180.1 [GO:0004685 "calcium- and calmodulin-dependent protein kinase activity" evidence=ISS] [GO:0006468 "protein amino acid phosphorylation" evidence=ISS] [GO:0016301 "kinase activity" evidence=ISS] InterPro:IPR000719 InterPro:IPR002290 InterPro:IPR002048 InterPro:IPR008271 Pfam:PF00069 Pfam:PF00036 Prosite:PS00108 InterPro:IPR011992 Prosite:PS00107 Pros…	1e-45
chr5.TM0872.5.1	99.1.4.7152	GO_ID:32743										GO_ID:32743	TAIR|gene:3441177 SPTR:Q9FH08 symbol:AT5G42210.1 [GO:0005554 "molecular function unknown" evidence=ND] [GO:0000004 "biological process unknown" evidence=ND] [GO:0008372 "cellular component unknown" evidence=ND] EMBL:AB023032 SPTR:Q9FH08	3e-39
Ljwgs_068489.1	99.1.4.5443	GO_ID:40649										GO_ID:40649	TAIR|gene:3706947 SPTR:Q93YS8 symbol:AT4G13345.1 [GO:0016020 "membrane" evidence=ISS] InterPro:IPR005016 Pfam:PF03348 GO:GO:0016020 PANTHER:PTHR10383 EMBL:AY059783 EMBL:AY117270 SPTR:Q93YS8	2e-40
Ljwgs_084631.1	2.4.3.9	E2.7.7.49 RNA-directed DNA polymerase [EC:2.7.7.49] [COG:COG3344] [GO:0003721 0003964]							POLX_TOBAC	Aspartylprotease;Endonuclease;Hydrolase;Metal-binding;Nuclease;Nucleotidyltransferase;Polyprotein;Protease;RNA-directedDNApolymerase;Transferase;Transposableelement;Zinc;Zinc-finger,Retrovirus-related Pol polyprotein from transposon TNT 1-94 [Contains: Protease (EC 3.4.23.-); Reverse transcriptase (EC 2.7.7.49); Endonuclease].	1e-81	GO_ID:9534	TAIR|gene:2008108 SPTR:Q9C739 symbol:AT1G48710.1 [GO:0004803 "transposase activity" evidence=ISS] InterPro:IPR001878 InterPro:IPR001584 Pfam:PF00098 Pfam:PF00665 PRINTS:PR00939 SMART:SM00343 PROSITE:PS50158 EMBL:AC073555 SPTR:Q9C739	1e-53
Ljwgs_121222.1	99.1.3.2.373	SPL14_ARATH							SPL14_ARATH	ANKrepeat;DNA-binding;Metal-binding;Nuclearprotein;Repeat;Transcription;Transcriptionregulation;Zinc;Zinc-finger,Squamosa-promoter binding-like protein 14 (SPL1-related protein 2).	9e-37	GO_ID:18953	TAIR|gene:2037354 SPTR:Q8RY95 symbol:AT1G20980.1 [GO:0003700 "transcription factor activity" evidence=ISS] [GO:0045449 "regulation of transcription" evidence=TAS] [GO:0003677 "DNA binding" evidence=ISS] [GO:0005634 "nucleus" evidence=ISS] InterPro:IPR002110 InterPro:IPR004333 InterPro:IPR002200 Pfam:PF00023 Pfam:PF03110 SMART:SM00248 PROSITE:PS50297 PROSITE:PS50088 EMBL:AC007369 EMBL:AJ242957 EMB…	3e-37
Ljwgs_121222.1	99.1.4.3985	GO_ID:18953							SPL14_ARATH	ANKrepeat;DNA-binding;Metal-binding;Nuclearprotein;Repeat;Transcription;Transcriptionregulation;Zinc;Zinc-finger,Squamosa-promoter binding-like protein 14 (SPL1-related protein 2).	9e-37	GO_ID:18953	TAIR|gene:2037354 SPTR:Q8RY95 symbol:AT1G20980.1 [GO:0003700 "transcription factor activity" evidence=ISS] [GO:0045449 "regulation of transcription" evidence=TAS] [GO:0003677 "DNA binding" evidence=ISS] [GO:0005634 "nucleus" evidence=ISS] InterPro:IPR002110 InterPro:IPR004333 InterPro:IPR002200 Pfam:PF00023 Pfam:PF03110 SMART:SM00248 PROSITE:PS50297 PROSITE:PS50088 EMBL:AC007369 EMBL:AJ242957 EMB…	3e-37
chr5.CM0148.22	99.1.4.4842	GO_ID:15125							REMO_SOLTU	Coiledcoil;Directproteinsequencing;Phosphorylation;Transport,Remorin (pp34).	2e-58	GO_ID:15125	TAIR|gene:3441783 SPTR:Q9FFA5 symbol:AT5G23750.1 [GO:0000004 "biological process unknown" evidence=ND] [GO:0008372 "cellular component unknown" evidence=ND] [GO:0003677 "DNA binding" evidence=ISS] Pfam:PF03763 Pfam:PF03766 InterPro:IPR005516 InterPro:IPR005518 EMBL:AF387006 EMBL:BT000016 EMBL:AB005244 SPTR:Q9FFA5	1e-54
chr5.CM0148.22	99.1.3.2.2479	REMO_SOLTU							REMO_SOLTU	Coiledcoil;Directproteinsequencing;Phosphorylation;Transport,Remorin (pp34).	2e-58	GO_ID:15125	TAIR|gene:3441783 SPTR:Q9FFA5 symbol:AT5G23750.1 [GO:0000004 "biological process unknown" evidence=ND] [GO:0008372 "cellular component unknown" evidence=ND] [GO:0003677 "DNA binding" evidence=ISS] Pfam:PF03763 Pfam:PF03766 InterPro:IPR005516 InterPro:IPR005518 EMBL:AF387006 EMBL:BT000016 EMBL:AB005244 SPTR:Q9FFA5	1e-54
Ljwgs_073678.2	4.1.1.2	[COG:COG0643 COG0784 COG0835] [GO:0000155 0000156 0004673]	syn:slr2104	hik22; two-component hybrid histidine kinase [EC:2.7.3.-] [KO:K02486]	1e-12	PA4112_4	COG0784	4e-14	SKN7_YEAST	Completeproteome;DNA-binding;Nuclearprotein;Phosphorylation;Sensorytransduction;Transcription;Transcriptionregulation;Two-componentregulatorysystem,Transcription factor SKN7 (Peroxide sensitivity protein POS9).	3e-09	GO_ID:651	TAIR|gene:2015963 SPTR:Q9C5U1 symbol:AT1G27320.1 [GO:0009736 "cytokinin mediated signaling" evidence=TAS] InterPro:IPR003594 Pfam:PF02518 InterPro:IPR003661 InterPro:IPR004358 InterPro:IPR001789 InterPro:IPR006189 InterPro:IPR005467 Pfam:PF00072 Pfam:PF00512 SMART:SM00387 PROSITE:PS50109 PRINTS:PR00344 ProDom:PD000039 SMART:SM00448 PROSITE:PS50110 SMART:SM00388 Pfam:PF03924 PROSITE:PS50839 EMBL:A…	1e-50
Ljwgs_073678.2	3.2.1.1.10	HD.OT.S two-component system, unclassified family, sensor kinase [EC:2.7.3.-]	syn:slr2104	hik22; two-component hybrid histidine kinase [EC:2.7.3.-] [KO:K02486]	1e-12	PA4112_4	COG0784	4e-14	SKN7_YEAST	Completeproteome;DNA-binding;Nuclearprotein;Phosphorylation;Sensorytransduction;Transcription;Transcriptionregulation;Two-componentregulatorysystem,Transcription factor SKN7 (Peroxide sensitivity protein POS9).	3e-09	GO_ID:651	TAIR|gene:2015963 SPTR:Q9C5U1 symbol:AT1G27320.1 [GO:0009736 "cytokinin mediated signaling" evidence=TAS] InterPro:IPR003594 Pfam:PF02518 InterPro:IPR003661 InterPro:IPR004358 InterPro:IPR001789 InterPro:IPR006189 InterPro:IPR005467 Pfam:PF00072 Pfam:PF00512 SMART:SM00387 PROSITE:PS50109 PRINTS:PR00344 ProDom:PD000039 SMART:SM00448 PROSITE:PS50110 SMART:SM00388 Pfam:PF03924 PROSITE:PS50839 EMBL:A…	1e-50
Ljwgs_073678.2	2.3.3.19	[COG:COG0784]	syn:slr2104	hik22; two-component hybrid histidine kinase [EC:2.7.3.-] [KO:K02486]	1e-12	PA4112_4	COG0784	4e-14	SKN7_YEAST	Completeproteome;DNA-binding;Nuclearprotein;Phosphorylation;Sensorytransduction;Transcription;Transcriptionregulation;Two-componentregulatorysystem,Transcription factor SKN7 (Peroxide sensitivity protein POS9).	3e-09	GO_ID:651	TAIR|gene:2015963 SPTR:Q9C5U1 symbol:AT1G27320.1 [GO:0009736 "cytokinin mediated signaling" evidence=TAS] InterPro:IPR003594 Pfam:PF02518 InterPro:IPR003661 InterPro:IPR004358 InterPro:IPR001789 InterPro:IPR006189 InterPro:IPR005467 Pfam:PF00072 Pfam:PF00512 SMART:SM00387 PROSITE:PS50109 PRINTS:PR00344 ProDom:PD000039 SMART:SM00448 PROSITE:PS50110 SMART:SM00388 Pfam:PF03924 PROSITE:PS50839 EMBL:A…	1e-50
Ljwgs_073678.2	2.3.3.23	PILL type IV pili sensor histidine kinase/response regulator [COG:COG0643 COG0784]	syn:slr2104	hik22; two-component hybrid histidine kinase [EC:2.7.3.-] [KO:K02486]	1e-12	PA4112_4	COG0784	4e-14	SKN7_YEAST	Completeproteome;DNA-binding;Nuclearprotein;Phosphorylation;Sensorytransduction;Transcription;Transcriptionregulation;Two-componentregulatorysystem,Transcription factor SKN7 (Peroxide sensitivity protein POS9).	3e-09	GO_ID:651	TAIR|gene:2015963 SPTR:Q9C5U1 symbol:AT1G27320.1 [GO:0009736 "cytokinin mediated signaling" evidence=TAS] InterPro:IPR003594 Pfam:PF02518 InterPro:IPR003661 InterPro:IPR004358 InterPro:IPR001789 InterPro:IPR006189 InterPro:IPR005467 Pfam:PF00072 Pfam:PF00512 SMART:SM00387 PROSITE:PS50109 PRINTS:PR00344 ProDom:PD000039 SMART:SM00448 PROSITE:PS50110 SMART:SM00388 Pfam:PF03924 PROSITE:PS50839 EMBL:A…	1e-50
Ljwgs_073678.2	3.2.1.2	Response regulator [GO:0000156] [COG:COG0784 COG2204 COG2197]	syn:slr2104	hik22; two-component hybrid histidine kinase [EC:2.7.3.-] [KO:K02486]	1e-12	PA4112_4	COG0784	4e-14	SKN7_YEAST	Completeproteome;DNA-binding;Nuclearprotein;Phosphorylation;Sensorytransduction;Transcription;Transcriptionregulation;Two-componentregulatorysystem,Transcription factor SKN7 (Peroxide sensitivity protein POS9).	3e-09	GO_ID:651	TAIR|gene:2015963 SPTR:Q9C5U1 symbol:AT1G27320.1 [GO:0009736 "cytokinin mediated signaling" evidence=TAS] InterPro:IPR003594 Pfam:PF02518 InterPro:IPR003661 InterPro:IPR004358 InterPro:IPR001789 InterPro:IPR006189 InterPro:IPR005467 Pfam:PF00072 Pfam:PF00512 SMART:SM00387 PROSITE:PS50109 PRINTS:PR00344 ProDom:PD000039 SMART:SM00448 PROSITE:PS50110 SMART:SM00388 Pfam:PF03924 PROSITE:PS50839 EMBL:A…	1e-50
Ljwgs_138190.1	4.2.4.70	cohesin complex [COG:COG1196]	ath:At3g54670	T5N23.30; structural maintenance of chromosomes (SMC) family protein [KO:K06636]	4e-34	YFL008w	COG1196	8e-15	SMC1A_MOUSE	ATP-binding;Cellcycle;Celldivision;Chromosomepartition;Coiledcoil;DNAdamage;DNArepair;Meiosis;Mitosis;Nuclearprotein;Nucleotide-binding;Phosphorylation,Structural maintenance of chromosome 1-like 1 protein (SMC1alpha protein) (Chromosome segregation protein SmcB) (Sb1.8).	1e-17	GO_ID:53786	MGI|MGI:1344345 SPTR:Q9CU62 symbol:Smc1l1 "SMC (structural maintenance of chromosomes 1)-like 1 (S. cerevisiae)" [GO:0016020 "membrane" evidence=RCA] [GO:0005634 "nucleus" evidence=RCA] [GO:0005524 "ATP binding" evidence=RCA] [GO:0006810 "transport" evidence=RCA] [GO:0007059 "chromosome segregation" evidence=RCA] [GO:0007126 "meiosis" evidence=IPI] [GO:0042626 "ATPase activity, coupled to transme…	4e-18
Ljwgs_138190.1	4.2.4.24	SMC1 cohesin complex subunit SMC1 [COG:COG1196]	ath:At3g54670	T5N23.30; structural maintenance of chromosomes (SMC) family protein [KO:K06636]	4e-34	YFL008w	COG1196	8e-15	SMC1A_MOUSE	ATP-binding;Cellcycle;Celldivision;Chromosomepartition;Coiledcoil;DNAdamage;DNArepair;Meiosis;Mitosis;Nuclearprotein;Nucleotide-binding;Phosphorylation,Structural maintenance of chromosome 1-like 1 protein (SMC1alpha protein) (Chromosome segregation protein SmcB) (Sb1.8).	1e-17	GO_ID:53786	MGI|MGI:1344345 SPTR:Q9CU62 symbol:Smc1l1 "SMC (structural maintenance of chromosomes 1)-like 1 (S. cerevisiae)" [GO:0016020 "membrane" evidence=RCA] [GO:0005634 "nucleus" evidence=RCA] [GO:0005524 "ATP binding" evidence=RCA] [GO:0006810 "transport" evidence=RCA] [GO:0007059 "chromosome segregation" evidence=RCA] [GO:0007126 "meiosis" evidence=IPI] [GO:0042626 "ATPase activity, coupled to transme…	4e-18
Ljwgs_138190.1	4.2.1.24	SMC chromosome segregation protein [COG:COG1196]	ath:At3g54670	T5N23.30; structural maintenance of chromosomes (SMC) family protein [KO:K06636]	4e-34	YFL008w	COG1196	8e-15	SMC1A_MOUSE	ATP-binding;Cellcycle;Celldivision;Chromosomepartition;Coiledcoil;DNAdamage;DNArepair;Meiosis;Mitosis;Nuclearprotein;Nucleotide-binding;Phosphorylation,Structural maintenance of chromosome 1-like 1 protein (SMC1alpha protein) (Chromosome segregation protein SmcB) (Sb1.8).	1e-17	GO_ID:53786	MGI|MGI:1344345 SPTR:Q9CU62 symbol:Smc1l1 "SMC (structural maintenance of chromosomes 1)-like 1 (S. cerevisiae)" [GO:0016020 "membrane" evidence=RCA] [GO:0005634 "nucleus" evidence=RCA] [GO:0005524 "ATP binding" evidence=RCA] [GO:0006810 "transport" evidence=RCA] [GO:0007059 "chromosome segregation" evidence=RCA] [GO:0007126 "meiosis" evidence=IPI] [GO:0042626 "ATPase activity, coupled to transme…	4e-18
Lj_psbC	1.2.3.1.3	PSBC photosystem II PsbC protein	ath:ArthCp018	photosystem II 44 kDa protein [KO:K02705]	0				PSBC_LOTJA	Chlorophyll;Chloroplast;Chromophore;Membrane;Photosynthesis;PhotosystemII;Plastid;Thylakoid;Transmembrane,Photosystem II 44 kDa reaction center protein (P6 protein) (CP43).	0	GO_ID:34573	UNIPROT|P09193 SPTR:P09193 symbol:PSBC_SYNY3 [GO:0030096 "photosystem II (sensu Cyanobacteria)" evidence=IDA] InterPro:IPR000932 InterPro:IPR005869 Pfam:PF00421 EMBL:BA000022 EMBL:M21538 EMBL:X07018 SMR:P09193 TIGRFAMs:TIGR01153 SPTR:P09193	0
Ljwgs_017289.3.1	99.2	Unclassified without homolog
TM1755.25	4.2.4.70	cohesin complex [COG:COG1196]	ath:At3g54670	T5N23.30; structural maintenance of chromosomes (SMC) family protein [KO:K06636]	1e-98	YFL008w	COG1196	1e-37	SMC1_SCHPO	ATP-binding;Cellcycle;Celldivision;Chromosomepartition;Coiledcoil;Completeproteome;Mitosis;Nuclearprotein;Nucleotide-binding,Structural maintenance of chromosome 1 (Cohesin complex subunit psm1) (Chromosome segregation protein smc1).	8e-51	GO_ID:53786	MGI|MGI:1344345 SPTR:Q9CU62 symbol:Smc1l1 "SMC (structural maintenance of chromosomes 1)-like 1 (S. cerevisiae)" [GO:0016020 "membrane" evidence=RCA] [GO:0005634 "nucleus" evidence=RCA] [GO:0005524 "ATP binding" evidence=RCA] [GO:0006810 "transport" evidence=RCA] [GO:0007059 "chromosome segregation" evidence=RCA] [GO:0007126 "meiosis" evidence=IPI] [GO:0042626 "ATPase activity, coupled to transme…	6e-45
TM1755.25	4.2.4.24	SMC1 cohesin complex subunit SMC1 [COG:COG1196]	ath:At3g54670	T5N23.30; structural maintenance of chromosomes (SMC) family protein [KO:K06636]	1e-98	YFL008w	COG1196	1e-37	SMC1_SCHPO	ATP-binding;Cellcycle;Celldivision;Chromosomepartition;Coiledcoil;Completeproteome;Mitosis;Nuclearprotein;Nucleotide-binding,Structural maintenance of chromosome 1 (Cohesin complex subunit psm1) (Chromosome segregation protein smc1).	8e-51	GO_ID:53786	MGI|MGI:1344345 SPTR:Q9CU62 symbol:Smc1l1 "SMC (structural maintenance of chromosomes 1)-like 1 (S. cerevisiae)" [GO:0016020 "membrane" evidence=RCA] [GO:0005634 "nucleus" evidence=RCA] [GO:0005524 "ATP binding" evidence=RCA] [GO:0006810 "transport" evidence=RCA] [GO:0007059 "chromosome segregation" evidence=RCA] [GO:0007126 "meiosis" evidence=IPI] [GO:0042626 "ATPase activity, coupled to transme…	6e-45
TM1755.25	4.2.1.24	SMC chromosome segregation protein [COG:COG1196]	ath:At3g54670	T5N23.30; structural maintenance of chromosomes (SMC) family protein [KO:K06636]	1e-98	YFL008w	COG1196	1e-37	SMC1_SCHPO	ATP-binding;Cellcycle;Celldivision;Chromosomepartition;Coiledcoil;Completeproteome;Mitosis;Nuclearprotein;Nucleotide-binding,Structural maintenance of chromosome 1 (Cohesin complex subunit psm1) (Chromosome segregation protein smc1).	8e-51	GO_ID:53786	MGI|MGI:1344345 SPTR:Q9CU62 symbol:Smc1l1 "SMC (structural maintenance of chromosomes 1)-like 1 (S. cerevisiae)" [GO:0016020 "membrane" evidence=RCA] [GO:0005634 "nucleus" evidence=RCA] [GO:0005524 "ATP binding" evidence=RCA] [GO:0006810 "transport" evidence=RCA] [GO:0007059 "chromosome segregation" evidence=RCA] [GO:0007126 "meiosis" evidence=IPI] [GO:0042626 "ATPase activity, coupled to transme…	6e-45
chr6.TM0880.18	1.4.1.54	ALLC allantoate amidohydrolase [EC:3.5.3.-]	bld:BLi03435	yurH; similar to N-carbamyl-L-amino acid amidohydrolase; RBL04022 [EC:3.5.3.-] [KO:K02083]	2e-30	CC2603	COG0624	1e-39	AMAB2_BACST	Hydrolase,N-carbamoyl-L-amino acid hydrolase (EC 3.5.1.87) (L-carbamoylase).	5e-43	GO_ID:29892	TAIR|gene:2158341 SPTR:Q8VXY9 symbol:AT5G43600.1 [GO:0006508 "proteolysis" evidence=ISS] [GO:0008237 "metallopeptidase activity" evidence=ISS] Pfam:PF01546 InterPro:IPR002933 GO:GO:0008152 EMBL:AY074343 EMBL:AY091387 InterPro:IPR010158 TIGRFAMs:TIGR01879 SPTR:Q8VXY9	2e-28
chr6.TM0880.18	1.5.8.8	E3.5.1.18, dapE succinyl-diaminopimelate desuccinylase [EC:3.5.1.18] [COG:COG0624] [GO:0009014]	bld:BLi03435	yurH; similar to N-carbamyl-L-amino acid amidohydrolase; RBL04022 [EC:3.5.3.-] [KO:K02083]	2e-30	CC2603	COG0624	1e-39	AMAB2_BACST	Hydrolase,N-carbamoyl-L-amino acid hydrolase (EC 3.5.1.87) (L-carbamoylase).	5e-43	GO_ID:29892	TAIR|gene:2158341 SPTR:Q8VXY9 symbol:AT5G43600.1 [GO:0006508 "proteolysis" evidence=ISS] [GO:0008237 "metallopeptidase activity" evidence=ISS] Pfam:PF01546 InterPro:IPR002933 GO:GO:0008152 EMBL:AY074343 EMBL:AY091387 InterPro:IPR010158 TIGRFAMs:TIGR01879 SPTR:Q8VXY9	2e-28
chr6.TM0880.18	1.5.16.7	E3.5.1.16, argE acetylornithine deacetylase [EC:3.5.1.16] [COG:COG0624] [GO:0008777]	bld:BLi03435	yurH; similar to N-carbamyl-L-amino acid amidohydrolase; RBL04022 [EC:3.5.3.-] [KO:K02083]	2e-30	CC2603	COG0624	1e-39	AMAB2_BACST	Hydrolase,N-carbamoyl-L-amino acid hydrolase (EC 3.5.1.87) (L-carbamoylase).	5e-43	GO_ID:29892	TAIR|gene:2158341 SPTR:Q8VXY9 symbol:AT5G43600.1 [GO:0006508 "proteolysis" evidence=ISS] [GO:0008237 "metallopeptidase activity" evidence=ISS] Pfam:PF01546 InterPro:IPR002933 GO:GO:0008152 EMBL:AY074343 EMBL:AY091387 InterPro:IPR010158 TIGRFAMs:TIGR01879 SPTR:Q8VXY9	2e-28
chr6.TM0880.18	1.5.8.31	LYSK acetyl-lysine deacetylase [EC:3.5.1.-] [COG:COG0624]	bld:BLi03435	yurH; similar to N-carbamyl-L-amino acid amidohydrolase; RBL04022 [EC:3.5.3.-] [KO:K02083]	2e-30	CC2603	COG0624	1e-39	AMAB2_BACST	Hydrolase,N-carbamoyl-L-amino acid hydrolase (EC 3.5.1.87) (L-carbamoylase).	5e-43	GO_ID:29892	TAIR|gene:2158341 SPTR:Q8VXY9 symbol:AT5G43600.1 [GO:0006508 "proteolysis" evidence=ISS] [GO:0008237 "metallopeptidase activity" evidence=ISS] Pfam:PF01546 InterPro:IPR002933 GO:GO:0008152 EMBL:AY074343 EMBL:AY091387 InterPro:IPR010158 TIGRFAMs:TIGR01879 SPTR:Q8VXY9	2e-28
chr6.TM0880.18	1.6.1.15	E3.5.1.6 beta-ureidopropionase [EC:3.5.1.6] [COG:COG0624] [GO:0003837]	bld:BLi03435	yurH; similar to N-carbamyl-L-amino acid amidohydrolase; RBL04022 [EC:3.5.3.-] [KO:K02083]	2e-30	CC2603	COG0624	1e-39	AMAB2_BACST	Hydrolase,N-carbamoyl-L-amino acid hydrolase (EC 3.5.1.87) (L-carbamoylase).	5e-43	GO_ID:29892	TAIR|gene:2158341 SPTR:Q8VXY9 symbol:AT5G43600.1 [GO:0006508 "proteolysis" evidence=ISS] [GO:0008237 "metallopeptidase activity" evidence=ISS] Pfam:PF01546 InterPro:IPR002933 GO:GO:0008152 EMBL:AY074343 EMBL:AY091387 InterPro:IPR010158 TIGRFAMs:TIGR01879 SPTR:Q8VXY9	2e-28
chr6.TM0880.18	1.9.5.17	E3.5.1.6 beta-ureidopropionase [EC:3.5.1.6] [COG:COG0624] [GO:0003837]	bld:BLi03435	yurH; similar to N-carbamyl-L-amino acid amidohydrolase; RBL04022 [EC:3.5.3.-] [KO:K02083]	2e-30	CC2603	COG0624	1e-39	AMAB2_BACST	Hydrolase,N-carbamoyl-L-amino acid hydrolase (EC 3.5.1.87) (L-carbamoylase).	5e-43	GO_ID:29892	TAIR|gene:2158341 SPTR:Q8VXY9 symbol:AT5G43600.1 [GO:0006508 "proteolysis" evidence=ISS] [GO:0008237 "metallopeptidase activity" evidence=ISS] Pfam:PF01546 InterPro:IPR002933 GO:GO:0008152 EMBL:AY074343 EMBL:AY091387 InterPro:IPR010158 TIGRFAMs:TIGR01879 SPTR:Q8VXY9	2e-28
chr6.TM0880.18	1.4.2.27	E3.5.1.6 beta-ureidopropionase [EC:3.5.1.6] [COG:COG0624] [GO:0003837]	bld:BLi03435	yurH; similar to N-carbamyl-L-amino acid amidohydrolase; RBL04022 [EC:3.5.3.-] [KO:K02083]	2e-30	CC2603	COG0624	1e-39	AMAB2_BACST	Hydrolase,N-carbamoyl-L-amino acid hydrolase (EC 3.5.1.87) (L-carbamoylase).	5e-43	GO_ID:29892	TAIR|gene:2158341 SPTR:Q8VXY9 symbol:AT5G43600.1 [GO:0006508 "proteolysis" evidence=ISS] [GO:0008237 "metallopeptidase activity" evidence=ISS] Pfam:PF01546 InterPro:IPR002933 GO:GO:0008152 EMBL:AY074343 EMBL:AY091387 InterPro:IPR010158 TIGRFAMs:TIGR01879 SPTR:Q8VXY9	2e-28
gi45629475	99.2	Unclassified without homolog
chr2.CM0177.19	1.2.3.22	PECE bilin biosynthesis PecE protein [EC:4.-.-.-] [GO:0016829]							RHIE_ERWCH	Directproteinsequencing;Lyase;Signal;Virulence,Rhamnogalacturonate lyase precursor (EC 4.2.2.-) (Rhamnogalacturonase).	4e-30	GO_ID:28636	TAIR|gene:2066039 SPTR:Q9ZQ51 symbol:AT2G22620.1 [GO:0016829 "lyase activity" evidence=ISS] [GO:0000004 "biological process unknown" evidence=ND] EMBL:AC006340 PIR:G84614 InterPro:IPR010325 Pfam:PF06045 SPTR:Q9ZQ51	0
chr2.CM0177.19	1.2.3.10	CPCE phycocyanobilin lyase alpha subunit [EC:4.-.-.-] [COG:COG1413] [GO:0016829]							RHIE_ERWCH	Directproteinsequencing;Lyase;Signal;Virulence,Rhamnogalacturonate lyase precursor (EC 4.2.2.-) (Rhamnogalacturonase).	4e-30	GO_ID:28636	TAIR|gene:2066039 SPTR:Q9ZQ51 symbol:AT2G22620.1 [GO:0016829 "lyase activity" evidence=ISS] [GO:0000004 "biological process unknown" evidence=ND] EMBL:AC006340 PIR:G84614 InterPro:IPR010325 Pfam:PF06045 SPTR:Q9ZQ51	0
chr2.CM0177.19	1.9.7.15	PABC 4-amino-4-deoxychorismate lyase [EC:4.1.3.38] [COG:COG0115] [GO:0016829]							RHIE_ERWCH	Directproteinsequencing;Lyase;Signal;Virulence,Rhamnogalacturonate lyase precursor (EC 4.2.2.-) (Rhamnogalacturonase).	4e-30	GO_ID:28636	TAIR|gene:2066039 SPTR:Q9ZQ51 symbol:AT2G22620.1 [GO:0016829 "lyase activity" evidence=ISS] [GO:0000004 "biological process unknown" evidence=ND] EMBL:AC006340 PIR:G84614 InterPro:IPR010325 Pfam:PF06045 SPTR:Q9ZQ51	0
Ljwgs_017525.1	1.9.4.15	E2.7.1.- [EC:2.7.1.-] [COG:COG0515 COG1493]	ath:At5g08590	MAH20.15; serine/threonine protein kinase (ASK2) [EC:2.7.1.37] [KO:K00870]	2e-51	YDR477w_1	COG0515	3e-17	SAPKA_ORYSA	Abscisicacidsignalingpathway;ATP-binding;Kinase;Nucleotide-binding;Phosphorylation;Serine/threonine-proteinkinase;Transferase,Serine/threonine-protein kinase SAPK10 (EC 2.7.1.37) (Osmotic stress/abscisic acid-activated protein kinase 10).	3e-70	GO_ID:22802	TAIR|gene:2174998 SPTR:Q39193 symbol:AT5G66880 [GO:0008372 "cellular component unknown" evidence=ND] [GO:0016301 "kinase activity" evidence=ISS] [GO:0004672 "protein kinase activity" evidence=TAS] [GO:0009738 "abscisic acid mediated signaling" evidence=TAS] InterPro:IPR000719 InterPro:IPR002290 InterPro:IPR008271 Pfam:PF00069 Prosite:PS00108 Prosite:PS00107 ProDom:PD000001 PROSITE:PS50011 SMART:S…	8e-70
Ljwgs_017525.1	1.7.8.19	WAAY, rfaY lipopolysaccharide core biosynthesis protein RFAY [EC:2.7.-.-] [COG:COG0515]	ath:At5g08590	MAH20.15; serine/threonine protein kinase (ASK2) [EC:2.7.1.37] [KO:K00870]	2e-51	YDR477w_1	COG0515	3e-17	SAPKA_ORYSA	Abscisicacidsignalingpathway;ATP-binding;Kinase;Nucleotide-binding;Phosphorylation;Serine/threonine-proteinkinase;Transferase,Serine/threonine-protein kinase SAPK10 (EC 2.7.1.37) (Osmotic stress/abscisic acid-activated protein kinase 10).	3e-70	GO_ID:22802	TAIR|gene:2174998 SPTR:Q39193 symbol:AT5G66880 [GO:0008372 "cellular component unknown" evidence=ND] [GO:0016301 "kinase activity" evidence=ISS] [GO:0004672 "protein kinase activity" evidence=TAS] [GO:0009738 "abscisic acid mediated signaling" evidence=TAS] InterPro:IPR000719 InterPro:IPR002290 InterPro:IPR008271 Pfam:PF00069 Prosite:PS00108 Prosite:PS00107 ProDom:PD000001 PROSITE:PS50011 SMART:S…	8e-70
Ljwgs_017525.1	1.1.17.19	E2.7.1.- [EC:2.7.1.-] [COG:COG0515 COG1493]	ath:At5g08590	MAH20.15; serine/threonine protein kinase (ASK2) [EC:2.7.1.37] [KO:K00870]	2e-51	YDR477w_1	COG0515	3e-17	SAPKA_ORYSA	Abscisicacidsignalingpathway;ATP-binding;Kinase;Nucleotide-binding;Phosphorylation;Serine/threonine-proteinkinase;Transferase,Serine/threonine-protein kinase SAPK10 (EC 2.7.1.37) (Osmotic stress/abscisic acid-activated protein kinase 10).	3e-70	GO_ID:22802	TAIR|gene:2174998 SPTR:Q39193 symbol:AT5G66880 [GO:0008372 "cellular component unknown" evidence=ND] [GO:0016301 "kinase activity" evidence=ISS] [GO:0004672 "protein kinase activity" evidence=TAS] [GO:0009738 "abscisic acid mediated signaling" evidence=TAS] InterPro:IPR000719 InterPro:IPR002290 InterPro:IPR008271 Pfam:PF00069 Prosite:PS00108 Prosite:PS00107 ProDom:PD000001 PROSITE:PS50011 SMART:S…	8e-70
Ljwgs_017525.1	3.3.10.117	BMPR1 bone morphogenetic protein receptor, type I [EC:2.7.1.37]	ath:At5g08590	MAH20.15; serine/threonine protein kinase (ASK2) [EC:2.7.1.37] [KO:K00870]	2e-51	YDR477w_1	COG0515	3e-17	SAPKA_ORYSA	Abscisicacidsignalingpathway;ATP-binding;Kinase;Nucleotide-binding;Phosphorylation;Serine/threonine-proteinkinase;Transferase,Serine/threonine-protein kinase SAPK10 (EC 2.7.1.37) (Osmotic stress/abscisic acid-activated protein kinase 10).	3e-70	GO_ID:22802	TAIR|gene:2174998 SPTR:Q39193 symbol:AT5G66880 [GO:0008372 "cellular component unknown" evidence=ND] [GO:0016301 "kinase activity" evidence=ISS] [GO:0004672 "protein kinase activity" evidence=TAS] [GO:0009738 "abscisic acid mediated signaling" evidence=TAS] InterPro:IPR000719 InterPro:IPR002290 InterPro:IPR008271 Pfam:PF00069 Prosite:PS00108 Prosite:PS00107 ProDom:PD000001 PROSITE:PS50011 SMART:S…	8e-70
Ljwgs_017525.1	1.11.16.8	E2.7.1.- [EC:2.7.1.-] [COG:COG0515 COG1493]	ath:At5g08590	MAH20.15; serine/threonine protein kinase (ASK2) [EC:2.7.1.37] [KO:K00870]	2e-51	YDR477w_1	COG0515	3e-17	SAPKA_ORYSA	Abscisicacidsignalingpathway;ATP-binding;Kinase;Nucleotide-binding;Phosphorylation;Serine/threonine-proteinkinase;Transferase,Serine/threonine-protein kinase SAPK10 (EC 2.7.1.37) (Osmotic stress/abscisic acid-activated protein kinase 10).	3e-70	GO_ID:22802	TAIR|gene:2174998 SPTR:Q39193 symbol:AT5G66880 [GO:0008372 "cellular component unknown" evidence=ND] [GO:0016301 "kinase activity" evidence=ISS] [GO:0004672 "protein kinase activity" evidence=TAS] [GO:0009738 "abscisic acid mediated signaling" evidence=TAS] InterPro:IPR000719 InterPro:IPR002290 InterPro:IPR008271 Pfam:PF00069 Prosite:PS00108 Prosite:PS00107 ProDom:PD000001 PROSITE:PS50011 SMART:S…	8e-70
Ljwgs_017525.1	4.2.4	Cell cycle [CLASS:04110] [PATH:hsa04110] [COG:COG0515]	ath:At5g08590	MAH20.15; serine/threonine protein kinase (ASK2) [EC:2.7.1.37] [KO:K00870]	2e-51	YDR477w_1	COG0515	3e-17	SAPKA_ORYSA	Abscisicacidsignalingpathway;ATP-binding;Kinase;Nucleotide-binding;Phosphorylation;Serine/threonine-proteinkinase;Transferase,Serine/threonine-protein kinase SAPK10 (EC 2.7.1.37) (Osmotic stress/abscisic acid-activated protein kinase 10).	3e-70	GO_ID:22802	TAIR|gene:2174998 SPTR:Q39193 symbol:AT5G66880 [GO:0008372 "cellular component unknown" evidence=ND] [GO:0016301 "kinase activity" evidence=ISS] [GO:0004672 "protein kinase activity" evidence=TAS] [GO:0009738 "abscisic acid mediated signaling" evidence=TAS] InterPro:IPR000719 InterPro:IPR002290 InterPro:IPR008271 Pfam:PF00069 Prosite:PS00108 Prosite:PS00107 ProDom:PD000001 PROSITE:PS50011 SMART:S…	8e-70
Ljwgs_017525.1	3.2.2.1	Protein kinase [EC:2.7.1.37]	ath:At5g08590	MAH20.15; serine/threonine protein kinase (ASK2) [EC:2.7.1.37] [KO:K00870]	2e-51	YDR477w_1	COG0515	3e-17	SAPKA_ORYSA	Abscisicacidsignalingpathway;ATP-binding;Kinase;Nucleotide-binding;Phosphorylation;Serine/threonine-proteinkinase;Transferase,Serine/threonine-protein kinase SAPK10 (EC 2.7.1.37) (Osmotic stress/abscisic acid-activated protein kinase 10).	3e-70	GO_ID:22802	TAIR|gene:2174998 SPTR:Q39193 symbol:AT5G66880 [GO:0008372 "cellular component unknown" evidence=ND] [GO:0016301 "kinase activity" evidence=ISS] [GO:0004672 "protein kinase activity" evidence=TAS] [GO:0009738 "abscisic acid mediated signaling" evidence=TAS] InterPro:IPR000719 InterPro:IPR002290 InterPro:IPR008271 Pfam:PF00069 Prosite:PS00108 Prosite:PS00107 ProDom:PD000001 PROSITE:PS50011 SMART:S…	8e-70
Ljwgs_063109.1	2.2.4.5.5	RPR2 ribonuclease P subunit RPR2 [COG:COG2023]	ath:At1g25250	F4F7.36; zinc finger (C2H2 type) family protein [EC:3.1.26.5] [KO:K03540]	9e-49				TT1_ARATH	Coiledcoil;Metal-binding;Polymorphism;Transcription;Transcriptionregulation;Zinc;Zinc-finger,TRANSPARENT TESTA 1 protein (Zinc finger protein TT1) (TTL1).	7e-12	GO_ID:6225	TAIR|gene:2205671 SPTR:Q8H1F5 symbol:AT1G55110.1 [GO:0003700 "transcription factor activity" evidence=ISS] [GO:0045449 "regulation of transcription" evidence=TAS] [GO:0003676 "nucleic acid binding" evidence=ISS] [GO:0008270 "zinc ion binding" evidence=ISS] InterPro:IPR007087 Prosite:PS00028 Pfam:PF00096 SMART:SM00355 PROSITE:PS50157 EMBL:AY150421 SPTR:Q8H1F5	1e-72
Ljwgs_042772.1	99.2	Unclassified without homolog
gi45628058	99.2	Unclassified without homolog
Ljwgs_071261.1	99.1.3.2.270	SERC3_HUMAN							SERC3_HUMAN	Glycoprotein;Membrane;Polymorphism;Transmembrane,Serine incorporator 3 (Tumor differentially expressed protein 1).	6e-09	GO_ID:40649	TAIR|gene:3706947 SPTR:Q93YS8 symbol:AT4G13345.1 [GO:0016020 "membrane" evidence=ISS] InterPro:IPR005016 Pfam:PF03348 GO:GO:0016020 PANTHER:PTHR10383 EMBL:AY059783 EMBL:AY117270 SPTR:Q93YS8	8e-61
Ljwgs_071261.1	99.1.4.5443	GO_ID:40649							SERC3_HUMAN	Glycoprotein;Membrane;Polymorphism;Transmembrane,Serine incorporator 3 (Tumor differentially expressed protein 1).	6e-09	GO_ID:40649	TAIR|gene:3706947 SPTR:Q93YS8 symbol:AT4G13345.1 [GO:0016020 "membrane" evidence=ISS] InterPro:IPR005016 Pfam:PF03348 GO:GO:0016020 PANTHER:PTHR10383 EMBL:AY059783 EMBL:AY117270 SPTR:Q93YS8	8e-61
CM0345.41	1.1.9.28	E3.2.1.14 chitinase [EC:3.2.1.14] [COG:COG3325] [GO:0004568 0008843] [CAZy:GH19]	hsa:1118	CHIT1; chitinase 1 (chitotriosidase) [EC:3.2.1.14] [KO:K01183]	2e-44	BH0916	COG3325	9e-31	CHIT1_HUMAN	3D-structure;Alternativesplicing;Carbohydratemetabolism;Chitindegradation;Chitin-binding;Directproteinsequencing;Glycosidase;Hydrolase;Polymorphism;Polysaccharidedegradation;Signal,Chitotriosidase-1 precursor (EC 3.2.1.14) (Chitinase-1).	1e-44	GO_ID:38865	TAIR|gene:2134024 SPTR:O81862 symbol:AT4G19810.1 [GO:0004553 "hydrolase activity, hydrolyzing O-glycosyl compounds" evidence=ISS] InterPro:IPR001223 Pfam:PF00704 GO:GO:0008152 SMART:SM00636 HSSP:Q13231 InterPro:IPR011583 EMBL:AL161551 EMBL:AL024486 PIR:T04762 SPTR:O81862	5e-75
chr4.CM0003.70.1	99.1.4.2831	GO_ID:46152							CHL1_ARATH	Herbicideresistance;Membrane;Nitrateassimilation;Symport;Transmembrane;Transport,Nitrate/chlorate transporter.	4e-16	GO_ID:46152	TAIR|gene:3702848 SPTR:Q9M1E1 symbol:AT3G45660.1 [GO:0005215 "transporter activity" evidence=ISS] [GO:0006857 "oligopeptide transport" evidence=ISS] [GO:0016020 "membrane" evidence=ISS] InterPro:IPR000109 InterPro:IPR006162 Pfam:PF00854 GO:GO:0016020 PROSITE:PS00012 EMBL:AL138657 PIR:T47506 SPTR:Q9M1E1	3e-37
chr4.CM0003.70.1	99.1.3.2.370	CHL1_ARATH							CHL1_ARATH	Herbicideresistance;Membrane;Nitrateassimilation;Symport;Transmembrane;Transport,Nitrate/chlorate transporter.	4e-16	GO_ID:46152	TAIR|gene:3702848 SPTR:Q9M1E1 symbol:AT3G45660.1 [GO:0005215 "transporter activity" evidence=ISS] [GO:0006857 "oligopeptide transport" evidence=ISS] [GO:0016020 "membrane" evidence=ISS] InterPro:IPR000109 InterPro:IPR006162 Pfam:PF00854 GO:GO:0016020 PROSITE:PS00012 EMBL:AL138657 PIR:T47506 SPTR:Q9M1E1	3e-37
Ljwgs_071958.1	99.1.4.1245	GO_ID:55231										GO_ID:55231	TAIR|gene:3697543 SPTR:O80434 symbol:IRX12 [GO:0009834 "secondary cell wall biosynthesis (sensu Magnoliophyta)" evidence=IMP] InterPro:IPR002355 InterPro:IPR001117 Pfam:PF00394 InterPro:IPR011706 InterPro:IPR011707 PROSITE:PS00079 PROSITE:PS00080 HSSP:Q9Y780 Pfam:PF07731 Pfam:PF07732 EMBL:AC003028 EMBL:AY052669 EMBL:AY063730 EMBL:AY065187 EMBL:AY114636 PIR:T01240 SPTR:O80434	1e-12
chr1.CM0178.43	99.1.4.4717	GO_ID:20303										GO_ID:20303	TAIR|gene:2014623 SPTR:Q9SFW8 symbol:AT1G76350.1 [GO:0003700 "transcription factor activity" evidence=ISS] [GO:0045449 "regulation of transcription" evidence=TAS] InterPro:IPR000270 Pfam:PF00564 SMART:SM00666 InterPro:IPR003035 Pfam:PF02042 EMBL:AC012394 PIR:A96791 SPTR:Q9SFW8	0
Ljwgs_137299.1.1	99.1.4.6187	GO_ID:28399										GO_ID:28399	TAIR|gene:3436263 SPTR:Q9ZNQ5 symbol:AT2G01410.1 [GO:0005554 "molecular function unknown" evidence=ND] [GO:0000004 "biological process unknown" evidence=ND] EMBL:AC006200 EMBL:AC005560 EMBL:AY735571 EMBL:AY924735 PIR:D84424 SPTR:Q9ZNQ5	8e-23
Ljwgs_041590.0.1	99.2	Unclassified without homolog
Lj_rps12	2.2.1.1.12	RP-S12, rpsL small subunit ribosomal protein S12 [COG:COG0048]	tel:tlr1747	rps12; 30S ribosomal protein S12 [KO:K02950]	3e-57	sll1096	COG0048	2e-56	RR12_LOTJA	Chloroplast;Plastid;Ribonucleoprotein;Ribosomalprotein;RNA-binding;rRNA-binding,Chloroplast 30S ribosomal protein S12.	7e-67	GO_ID:1342	TIGR_CMR|SO0226 SPTR:P59166 symbol:SO0226 "ribosomal protein S12" [GO:0003735 "structural constituent of ribosome" evidence=ISS] [GO:0006412 "protein biosynthesis" evidence=ISS] [GO:0009283 "cytosolic small ribosomal subunit (sensu Bacteria)" evidence=ISS] HAMAP:MF_00403 InterPro:IPR008994 InterPro:IPR006032 InterPro:IPR005679 Pfam:PF00164 PROSITE:PS00055 PRINTS:PR01034 ProDom:PD000576 TIGRFAMs:T…	6e-49
Lj_rps12	2.2.1.1.45	RP-S23e, RPS23 small subunit ribosomal protein S23e [COG:COG0048]	tel:tlr1747	rps12; 30S ribosomal protein S12 [KO:K02950]	3e-57	sll1096	COG0048	2e-56	RR12_LOTJA	Chloroplast;Plastid;Ribonucleoprotein;Ribosomalprotein;RNA-binding;rRNA-binding,Chloroplast 30S ribosomal protein S12.	7e-67	GO_ID:1342	TIGR_CMR|SO0226 SPTR:P59166 symbol:SO0226 "ribosomal protein S12" [GO:0003735 "structural constituent of ribosome" evidence=ISS] [GO:0006412 "protein biosynthesis" evidence=ISS] [GO:0009283 "cytosolic small ribosomal subunit (sensu Bacteria)" evidence=ISS] HAMAP:MF_00403 InterPro:IPR008994 InterPro:IPR006032 InterPro:IPR005679 Pfam:PF00164 PROSITE:PS00055 PRINTS:PR01034 ProDom:PD000576 TIGRFAMs:T…	6e-49
Ljwgs_047219.1	1.3.12.27	E5.3.99.5, TBXAS1, CYP5A cytochrome P450, family 5, subfamily A (thromboxane-A synthase) [EC:5.3.99.5] [GO:0004796]	hsa:6916	TBXAS1; thromboxane A synthase 1 (platelet, cytochrome P450, family 5, subfamily A) [EC:5.3.99.5] [KO:K01832]	6e-10				THAS_PIG	Fattyacidbiosynthesis;Heme;Iron;Isomerase;Lipidsynthesis;Membrane;Metal-binding;Monooxygenase;Oxidoreductase;Prostaglandinbiosynthesis;Transmembrane,Thromboxane-A synthase (EC 5.3.99.5) (TXA synthase) (TXS).	4e-11	GO_ID:47294	MGI|MGI:98497 SPTR:P36423 symbol:Tbxas1 "thromboxane A synthase 1, platelet" [GO:0016021 "integral to membrane" evidence=RCA] InterPro:IPR001128 Pfam:PF00067 InterPro:IPR002401 MGI:MGI:98497 PRINTS:PR00463 PRINTS:PR00385 PROSITE:PS00086 HSSP:P14779 EMBL:L18868 EMBL:U41397 EMBL:U41326 EMBL:U41327 EMBL:U41328 EMBL:U41329 EMBL:U41330 EMBL:U41331 EMBL:U41332 EMBL:U41333 EMBL:U41334 EMBL:U41335 EMBL:U…	8e-09
Ljwgs_047219.1	1.3.11.13	E5.3.99.5, TBXAS1, CYP5A cytochrome P450, family 5, subfamily A (thromboxane-A synthase) [EC:5.3.99.5] [GO:0004796]	hsa:6916	TBXAS1; thromboxane A synthase 1 (platelet, cytochrome P450, family 5, subfamily A) [EC:5.3.99.5] [KO:K01832]	6e-10				THAS_PIG	Fattyacidbiosynthesis;Heme;Iron;Isomerase;Lipidsynthesis;Membrane;Metal-binding;Monooxygenase;Oxidoreductase;Prostaglandinbiosynthesis;Transmembrane,Thromboxane-A synthase (EC 5.3.99.5) (TXA synthase) (TXS).	4e-11	GO_ID:47294	MGI|MGI:98497 SPTR:P36423 symbol:Tbxas1 "thromboxane A synthase 1, platelet" [GO:0016021 "integral to membrane" evidence=RCA] InterPro:IPR001128 Pfam:PF00067 InterPro:IPR002401 MGI:MGI:98497 PRINTS:PR00463 PRINTS:PR00385 PROSITE:PS00086 HSSP:P14779 EMBL:L18868 EMBL:U41397 EMBL:U41326 EMBL:U41327 EMBL:U41328 EMBL:U41329 EMBL:U41330 EMBL:U41331 EMBL:U41332 EMBL:U41333 EMBL:U41334 EMBL:U41335 EMBL:U…	8e-09
chr4.CM0119.20	1.1.8.58	E3.2.1.91 cellulose 1,4-beta-cellobiosidase [EC:3.2.1.91] [GO:0016162]	tfu:Tfu_2176	cellulase., cellulose 1,4-beta-cellobiosidase [EC:3.2.1.4 3.2.1.91] [KO:K01179 K01225]	2e-59				GUN4_THEFU	3D-structure;Carbohydratemetabolism;Cellulosedegradation;Directproteinsequencing;Glycosidase;Hydrolase;Polysaccharidedegradation;Signal,Endoglucanase E-4 precursor (EC 3.2.1.4) (Endo-1,4-beta-glucanase E-4) (Cellulase E-4) (Cellulase E4).	1e-59	GO_ID:5867	TAIR|gene:2005598 SPTR:Q9LR07 symbol:AT1G75680.1 [GO:0004553 "hydrolase activity, hydrolyzing O-glycosyl compounds" evidence=ISS] InterPro:IPR001701 Pfam:PF00759 PROSITE:PS00592 HSSP:P26221 EMBL:AC006434 EMBL:AY039938 EMBL:AY150451 PIR:E96786 SPTR:Q9LR07	4e-96
chr4.CM0119.20	1.1.8.57	E3.2.1.4 endoglucanase [EC:3.2.1.4] [COG:COG3405] [GO:0008810]	tfu:Tfu_2176	cellulase., cellulose 1,4-beta-cellobiosidase [EC:3.2.1.4 3.2.1.91] [KO:K01179 K01225]	2e-59				GUN4_THEFU	3D-structure;Carbohydratemetabolism;Cellulosedegradation;Directproteinsequencing;Glycosidase;Hydrolase;Polysaccharidedegradation;Signal,Endoglucanase E-4 precursor (EC 3.2.1.4) (Endo-1,4-beta-glucanase E-4) (Cellulase E-4) (Cellulase E4).	1e-59	GO_ID:5867	TAIR|gene:2005598 SPTR:Q9LR07 symbol:AT1G75680.1 [GO:0004553 "hydrolase activity, hydrolyzing O-glycosyl compounds" evidence=ISS] InterPro:IPR001701 Pfam:PF00759 PROSITE:PS00592 HSSP:P26221 EMBL:AC006434 EMBL:AY039938 EMBL:AY150451 PIR:E96786 SPTR:Q9LR07	4e-96
gi7788398	99.2	Unclassified without homolog
Ljwgs_134387.1	99.1.3.2.132	TINY_ARATH							TINY_ARATH	Activator;DNA-binding;Nuclearprotein;Transcription;Transcriptionregulation,Transcriptional factor TINY.	8e-18	GO_ID:52503	TAIR|gene:2155497 SPTR:Q9FH94 symbol:AT5G67190.1 [GO:0003700 "transcription factor activity" evidence=ISS] [GO:0003677 "DNA binding" evidence=ISS] [GO:0005634 "nucleus" evidence=IC] [GO:0006355 "regulation of transcription, DNA-dependent" evidence=ISS] InterPro:IPR001471 Pfam:PF00847 GO:GO:0005634 HSSP:O80337 PRINTS:PR00367 ProDom:PD001423 SMART:SM00380 EMBL:AB020742 SPTR:Q9FH94	3e-34
Ljwgs_134387.1	99.1.4.78	GO_ID:52503							TINY_ARATH	Activator;DNA-binding;Nuclearprotein;Transcription;Transcriptionregulation,Transcriptional factor TINY.	8e-18	GO_ID:52503	TAIR|gene:2155497 SPTR:Q9FH94 symbol:AT5G67190.1 [GO:0003700 "transcription factor activity" evidence=ISS] [GO:0003677 "DNA binding" evidence=ISS] [GO:0005634 "nucleus" evidence=IC] [GO:0006355 "regulation of transcription, DNA-dependent" evidence=ISS] InterPro:IPR001471 Pfam:PF00847 GO:GO:0005634 HSSP:O80337 PRINTS:PR00367 ProDom:PD001423 SMART:SM00380 EMBL:AB020742 SPTR:Q9FH94	3e-34
Ljwgs_042820.1	3.1.4.10.1	TC.HSP70 heat shock protein 70, Hsp70 family	ath:At3g12580	T2E22.11; heat shock protein 70, putative / HSP70, putative [KO:K03283]	0	YER103w	COG0443	4e-152	HSP7C_PETHY	ATP-binding;Heatshock;Nucleotide-binding,Heat shock cognate 70 kDa protein.	0	GO_ID:29334	TAIR|gene:2101221 SPTR:Q9LHA8 symbol:HSP70 [GO:0005829 "cytosol" evidence=TAS] [GO:0006457 "protein folding" evidence=TAS] [GO:0009408 "response to heat" evidence=IEP] [GO:0009615 "response to virus" evidence=IEP] Pfam:PF00012 Prosite:PS00297 Prosite:PS00329 Prosite:PS01036 InterPro:IPR001023 HSSP:P19120 PRINTS:PR00301 ProDom:PD000089 EMBL:AC069474 EMBL:AP002055 EMBL:AY054183 EMBL:AY059885 EMBL:A…	0
Ljwgs_042820.1	2.3.1.3.1	TC.HSP70 heat shock protein 70, Hsp70 family	ath:At3g12580	T2E22.11; heat shock protein 70, putative / HSP70, putative [KO:K03283]	0	YER103w	COG0443	4e-152	HSP7C_PETHY	ATP-binding;Heatshock;Nucleotide-binding,Heat shock cognate 70 kDa protein.	0	GO_ID:29334	TAIR|gene:2101221 SPTR:Q9LHA8 symbol:HSP70 [GO:0005829 "cytosol" evidence=TAS] [GO:0006457 "protein folding" evidence=TAS] [GO:0009408 "response to heat" evidence=IEP] [GO:0009615 "response to virus" evidence=IEP] Pfam:PF00012 Prosite:PS00297 Prosite:PS00329 Prosite:PS01036 InterPro:IPR001023 HSSP:P19120 PRINTS:PR00301 ProDom:PD000089 EMBL:AC069474 EMBL:AP002055 EMBL:AY054183 EMBL:AY059885 EMBL:A…	0
Ljwgs_042820.1	3.2.2.121	TC.HSP70 heat shock protein 70, Hsp70 family [COG:COG0443] [TC:1.A.33]	ath:At3g12580	T2E22.11; heat shock protein 70, putative / HSP70, putative [KO:K03283]	0	YER103w	COG0443	4e-152	HSP7C_PETHY	ATP-binding;Heatshock;Nucleotide-binding,Heat shock cognate 70 kDa protein.	0	GO_ID:29334	TAIR|gene:2101221 SPTR:Q9LHA8 symbol:HSP70 [GO:0005829 "cytosol" evidence=TAS] [GO:0006457 "protein folding" evidence=TAS] [GO:0009408 "response to heat" evidence=IEP] [GO:0009615 "response to virus" evidence=IEP] Pfam:PF00012 Prosite:PS00297 Prosite:PS00329 Prosite:PS01036 InterPro:IPR001023 HSSP:P19120 PRINTS:PR00301 ProDom:PD000089 EMBL:AC069474 EMBL:AP002055 EMBL:AY054183 EMBL:AY059885 EMBL:A…	0
Ljwgs_090190.1	1.3.10.6	E2.3.1.51, plsC 1-acyl-sn-glycerol-3-phosphate acyltransferase [EC:2.3.1.51] [COG:COG0204] [GO:0003841]							GPAT6_ARATH	Acyltransferase;Membrane;Phospholipidbiosynthesis;Transferase;Transmembrane,Glycerol-3-phosphate acyltransferase 6 (EC 2.3.1.15) (AtGPAT6).	3e-71	GO_ID:10939	TAIR|gene:2042946 SPTR:O80437 symbol:ATGPAT6 [GO:0008152 "metabolism" evidence=ISS] [GO:0008415 "acyltransferase activity" evidence=ISS] [GO:0003841 "1-acylglycerol-3-phosphate O-acyltransferase activity" evidence=IGI] Interpro:IPR002123 Pfam:PF01553 SMART:SM00563 EMBL:AC003028 EMBL:AY062721 EMBL:AY114657 PIR:T01243 SPTR:O80437	1e-71
Ljwgs_090190.1	1.3.9.14	E2.3.1.51, plsC 1-acyl-sn-glycerol-3-phosphate acyltransferase [EC:2.3.1.51] [COG:COG0204] [GO:0003841]							GPAT6_ARATH	Acyltransferase;Membrane;Phospholipidbiosynthesis;Transferase;Transmembrane,Glycerol-3-phosphate acyltransferase 6 (EC 2.3.1.15) (AtGPAT6).	3e-71	GO_ID:10939	TAIR|gene:2042946 SPTR:O80437 symbol:ATGPAT6 [GO:0008152 "metabolism" evidence=ISS] [GO:0008415 "acyltransferase activity" evidence=ISS] [GO:0003841 "1-acylglycerol-3-phosphate O-acyltransferase activity" evidence=IGI] Interpro:IPR002123 Pfam:PF01553 SMART:SM00563 EMBL:AC003028 EMBL:AY062721 EMBL:AY114657 PIR:T01243 SPTR:O80437	1e-71
Ljwgs_090190.1	1.3.10.5	E2.3.1.15 glycerol-3-phosphate O-acyltransferase [EC:2.3.1.15] [GO:0004366]							GPAT6_ARATH	Acyltransferase;Membrane;Phospholipidbiosynthesis;Transferase;Transmembrane,Glycerol-3-phosphate acyltransferase 6 (EC 2.3.1.15) (AtGPAT6).	3e-71	GO_ID:10939	TAIR|gene:2042946 SPTR:O80437 symbol:ATGPAT6 [GO:0008152 "metabolism" evidence=ISS] [GO:0008415 "acyltransferase activity" evidence=ISS] [GO:0003841 "1-acylglycerol-3-phosphate O-acyltransferase activity" evidence=IGI] Interpro:IPR002123 Pfam:PF01553 SMART:SM00563 EMBL:AC003028 EMBL:AY062721 EMBL:AY114657 PIR:T01243 SPTR:O80437	1e-71
Ljwgs_090190.1	1.3.9.13	E2.3.1.15 glycerol-3-phosphate O-acyltransferase [EC:2.3.1.15] [GO:0004366]							GPAT6_ARATH	Acyltransferase;Membrane;Phospholipidbiosynthesis;Transferase;Transmembrane,Glycerol-3-phosphate acyltransferase 6 (EC 2.3.1.15) (AtGPAT6).	3e-71	GO_ID:10939	TAIR|gene:2042946 SPTR:O80437 symbol:ATGPAT6 [GO:0008152 "metabolism" evidence=ISS] [GO:0008415 "acyltransferase activity" evidence=ISS] [GO:0003841 "1-acylglycerol-3-phosphate O-acyltransferase activity" evidence=IGI] Interpro:IPR002123 Pfam:PF01553 SMART:SM00563 EMBL:AC003028 EMBL:AY062721 EMBL:AY114657 PIR:T01243 SPTR:O80437	1e-71
Ljwgs_090190.1	1.7.8.11	lipid A biosynthesis lauroyl acyltransferase [EC:2.3.1.-] [COG:COG1560] [GO:0008415]							GPAT6_ARATH	Acyltransferase;Membrane;Phospholipidbiosynthesis;Transferase;Transmembrane,Glycerol-3-phosphate acyltransferase 6 (EC 2.3.1.15) (AtGPAT6).	3e-71	GO_ID:10939	TAIR|gene:2042946 SPTR:O80437 symbol:ATGPAT6 [GO:0008152 "metabolism" evidence=ISS] [GO:0008415 "acyltransferase activity" evidence=ISS] [GO:0003841 "1-acylglycerol-3-phosphate O-acyltransferase activity" evidence=IGI] Interpro:IPR002123 Pfam:PF01553 SMART:SM00563 EMBL:AC003028 EMBL:AY062721 EMBL:AY114657 PIR:T01243 SPTR:O80437	1e-71
chr1.CM0410.64	1.10.7.6	E2.4.1.91 flavonol 3-O-glucosyltransferase [EC:2.4.1.91] [GO:0047893] [CAZy:GT1]	ath:At5g17050	F2K13.200; glycosyltransferase family [EC:2.4.1.91] [KO:K00724]	1e-30				COGT2_ARATH	Glycosyltransferase;Transferase,Cytokinin-O-glucosyltransferase 2 (EC 2.4.1.-) (Zeatin O- glucosyltransferase 2).	3e-54	GO_ID:36876	TAIR|gene:2078607 SPTR:Q9SGA8 symbol:AT3G02100.1 [GO:0008372 "cellular component unknown" evidence=ND] [GO:0016757 "transferase activity, transferring glycosyl groups" evidence=ISS] [GO:0008194 "UDP-glycosyltransferase activity" evidence=ISS] InterPro:IPR002213 Pfam:PF00201 GO:GO:0008152 EMBL:AC011664 SPTR:Q9SGA8	3e-93
LjU1.13	99.2	Unclassified without homolog
Ljwgs_077032.1	99.1.3.2.4113	ATL3C_ARATH							ATL3C_ARATH	Membrane;Metal-binding;Transmembrane;Ublconjugationpathway;Zinc;Zinc-finger,RING-H2 finger protein ATL3C.	3e-33	GO_ID:5986	TAIR|gene:2103161 SPTR:Q9SG96 symbol:AT3G10910.1 [GO:0005515 "protein binding" evidence=ISS] [GO:0008270 "zinc ion binding" evidence=ISS] InterPro:IPR001841 Pfam:PF00097 PROSITE:PS50089 SMART:SM00184 HSSP:Q9LRB7 EMBL:AC011708 EMBL:BT004771 SPTR:Q9SG96	1e-33
Ljwgs_077032.1	99.1.4.7947	GO_ID:5986							ATL3C_ARATH	Membrane;Metal-binding;Transmembrane;Ublconjugationpathway;Zinc;Zinc-finger,RING-H2 finger protein ATL3C.	3e-33	GO_ID:5986	TAIR|gene:2103161 SPTR:Q9SG96 symbol:AT3G10910.1 [GO:0005515 "protein binding" evidence=ISS] [GO:0008270 "zinc ion binding" evidence=ISS] InterPro:IPR001841 Pfam:PF00097 PROSITE:PS50089 SMART:SM00184 HSSP:Q9LRB7 EMBL:AC011708 EMBL:BT004771 SPTR:Q9SG96	1e-33
chr1.CM0800.19	99.1.4.2428	GO_ID:46268							PUB14_ARATH	3D-structure;Ligase;Repeat;Ublconjugationpathway,E3 ubiquitin ligase PUB14 (EC 6.3.2.-) (Prototypical U-box domain protein 14).	2e-66	GO_ID:46268	TAIR|gene:2096686 SPTR:Q9SGH8 symbol:AT3G01400.1 [GO:0005554 "molecular function unknown" evidence=ND] [GO:0000004 "biological process unknown" evidence=ND] [GO:0008372 "cellular component unknown" evidence=ND] InterPro:IPR000225 InterPro:IPR011989 Pfam:PF00514 SMART:SM00185 PROSITE:PS50176 GO:GO:0005488 EMBL:AC010870 SPTR:Q9SGH8	4e-30
chr1.CM0800.19	99.1.3.1.25	EC 6.3.2.-							PUB14_ARATH	3D-structure;Ligase;Repeat;Ublconjugationpathway,E3 ubiquitin ligase PUB14 (EC 6.3.2.-) (Prototypical U-box domain protein 14).	2e-66	GO_ID:46268	TAIR|gene:2096686 SPTR:Q9SGH8 symbol:AT3G01400.1 [GO:0005554 "molecular function unknown" evidence=ND] [GO:0000004 "biological process unknown" evidence=ND] [GO:0008372 "cellular component unknown" evidence=ND] InterPro:IPR000225 InterPro:IPR011989 Pfam:PF00514 SMART:SM00185 PROSITE:PS50176 GO:GO:0005488 EMBL:AC010870 SPTR:Q9SGH8	4e-30
Ljwgs_115006.1	99.1.4.1464	GO_ID:15574							MYB86_ARATH	Activator;DNA-binding;Nuclearprotein;Repeat;Transcription;Transcriptionregulation,Transcription factor MYB86 (Myb-related protein 86) (AtMYB86) (Myb homolog 4) (AtMyb4).	8e-52	GO_ID:15574	TAIR|gene:2195527 SPTR:Q9SRB0 symbol:AT1G63910.1 [GO:0003700 "transcription factor activity" evidence=ISS] [GO:0045449 "regulation of transcription" evidence=TAS] [GO:0003677 "DNA binding" evidence=ISS] InterPro:IPR001005 Pfam:PF00249 InterPro:IPR012287 PROSITE:PS50090 SMART:SM00717 HSSP:P06876 PROSITE:PS00037 PROSITE:PS00334 EMBL:AC010852 EMBL:AF214116 EMBL:AY519564 PIR:C96664 SPTR:Q9SRB0	1e-66
Ljwgs_115006.1	99.1.3.2.1534	MYB86_ARATH							MYB86_ARATH	Activator;DNA-binding;Nuclearprotein;Repeat;Transcription;Transcriptionregulation,Transcription factor MYB86 (Myb-related protein 86) (AtMYB86) (Myb homolog 4) (AtMyb4).	8e-52	GO_ID:15574	TAIR|gene:2195527 SPTR:Q9SRB0 symbol:AT1G63910.1 [GO:0003700 "transcription factor activity" evidence=ISS] [GO:0045449 "regulation of transcription" evidence=TAS] [GO:0003677 "DNA binding" evidence=ISS] InterPro:IPR001005 Pfam:PF00249 InterPro:IPR012287 PROSITE:PS50090 SMART:SM00717 HSSP:P06876 PROSITE:PS00037 PROSITE:PS00334 EMBL:AC010852 EMBL:AF214116 EMBL:AY519564 PIR:C96664 SPTR:Q9SRB0	1e-66
Ljwgs_065565.1	2.4.3.9	E2.7.7.49 RNA-directed DNA polymerase [EC:2.7.7.49] [COG:COG3344] [GO:0003721 0003964]							POLX_TOBAC	Aspartylprotease;Endonuclease;Hydrolase;Metal-binding;Nuclease;Nucleotidyltransferase;Polyprotein;Protease;RNA-directedDNApolymerase;Transferase;Transposableelement;Zinc;Zinc-finger,Retrovirus-related Pol polyprotein from transposon TNT 1-94 [Contains: Protease (EC 3.4.23.-); Reverse transcriptase (EC 2.7.7.49); Endonuclease].	3e-60	GO_ID:47296	TAIR|gene:2826782 SPTR:Q9SXB2 symbol:AT1G11265.1 [GO:0004803 "transposase activity" evidence=ISS] InterPro:IPR001878 InterPro:IPR001584 Pfam:PF00098 Pfam:PF00665 PRINTS:PR00939 SMART:SM00343 PROSITE:PS50158 EMBL:AC007259 PIR:F86246 SPTR:Q9SXB2	1e-87
chr2.CM0323.46	99.1.4.7163	GO_ID:25560							ATH1_ARATH	DNA-binding;Homeobox;Nuclearprotein;Transcription;Transcriptionregulation,Homeobox protein ATH1.	3e-34	GO_ID:25560	TAIR|gene:2114999 SPTR:O23196 symbol:AT4G36870.1 [GO:0003700 "transcription factor activity" evidence=ISS] [GO:0003677 "DNA binding" evidence=ISS] InterPro:IPR001356 InterPro:IPR012287 Pfam:PF00046 GO:GO:0005634 ProDom:PD000010 SMART:SM00389 PROSITE:PS00027 PROSITE:PS50071 HSSP:P41778 InterPro:IPR006563 Pfam:PF07526 SMART:SM00574 EMBL:AL161590 EMBL:Z99707 PIR:D85435 SPTR:O23196	7e-138
chr2.CM0323.46	99.1.3.2.1918	ATH1_ARATH							ATH1_ARATH	DNA-binding;Homeobox;Nuclearprotein;Transcription;Transcriptionregulation,Homeobox protein ATH1.	3e-34	GO_ID:25560	TAIR|gene:2114999 SPTR:O23196 symbol:AT4G36870.1 [GO:0003700 "transcription factor activity" evidence=ISS] [GO:0003677 "DNA binding" evidence=ISS] InterPro:IPR001356 InterPro:IPR012287 Pfam:PF00046 GO:GO:0005634 ProDom:PD000010 SMART:SM00389 PROSITE:PS00027 PROSITE:PS50071 HSSP:P41778 InterPro:IPR006563 Pfam:PF07526 SMART:SM00574 EMBL:AL161590 EMBL:Z99707 PIR:D85435 SPTR:O23196	7e-138
chr2.CM0373.76	1.3.5.19	E5.4.99.8 cycloartenol synthase [EC:5.4.99.8] [GO:0016871]	ath:At2g07050	T4E14.16; cycloartenol synthase (CAS1) / 2,3-epoxysqualene--cycloartenol cyclase / (S)-2,3-epoxysqualene mutase [EC:5.4.99.8] [KO:K01853]	0	YHR072w	COG1657	6e-126	CAS1_ARATH	Isomerase;Repeat,Cycloartenol synthase (EC 5.4.99.8) (2,3-epoxysqualene--cycloartenol cyclase).	0	GO_ID:5294	TAIR|gene:2060120 SPTR:P38605 symbol:AT2G07050.1 [GO:0019745 "pentacyclic triterpenoid biosynthesis" evidence=ISS] InterPro:IPR001330 InterPro:IPR002365 Pfam:PF00432 TIGRFAMs:TIGR01787 PROSITE:PS01074 InterPro:IPR008930 EMBL:AC005171 EMBL:U02555 EMBL:AY094394 EMBL:BT001118 PIR:H84481 SPTR:P38605	0
gi45401037	99.2	Unclassified without homolog
Ljwgs_078121.1	1.5.14.41	E3.5.5.1 nitrilase [EC:3.5.5.1] [COG:COG0388] [GO:0000257]	ath:At5g22300	MWD9.8; Nitrilase 4 (sp P46011) [EC:3.5.5.1] [KO:K01501]	4e-22	YIL164c	COG0388	2e-10	NRL4_TOBAC	Hydrolase;Multigenefamily,Nitrilase 4 (EC 3.5.5.1).	5e-24	GO_ID:13900	SGD|S000001426 SPTR:P40447 symbol:NIT1 "nitrilase" [GO:0008372 "cellular component unknown" evidence=ND] [GO:0000257 "nitrilase activity" evidence=ISS] [GO:0000004 "biological process unknown" evidence=ND] Pfam:PF00795 InterPro:IPR003010 InterPro:IPR000132 SGD:S000001426 PROSITE:PS50263 EMBL:Z46921 PIR:S50363 GermOnline:139699 PROSITE:PS00920 PROSITE:PS00921 SPTR:P40447	2e-10
Ljwgs_078121.1	1.11.10.9	E3.5.5.7 aliphatic nitrilase [EC:3.5.5.7] [COG:COG0388] [GO:0018762]	ath:At5g22300	MWD9.8; Nitrilase 4 (sp P46011) [EC:3.5.5.1] [KO:K01501]	4e-22	YIL164c	COG0388	2e-10	NRL4_TOBAC	Hydrolase;Multigenefamily,Nitrilase 4 (EC 3.5.5.1).	5e-24	GO_ID:13900	SGD|S000001426 SPTR:P40447 symbol:NIT1 "nitrilase" [GO:0008372 "cellular component unknown" evidence=ND] [GO:0000257 "nitrilase activity" evidence=ISS] [GO:0000004 "biological process unknown" evidence=ND] Pfam:PF00795 InterPro:IPR003010 InterPro:IPR000132 SGD:S000001426 PROSITE:PS50263 EMBL:Z46921 PIR:S50363 GermOnline:139699 PROSITE:PS00920 PROSITE:PS00921 SPTR:P40447	2e-10
Ljwgs_078121.1	1.2.7.35	E3.5.5.1 nitrilase [EC:3.5.5.1] [COG:COG0388] [GO:0000257]	ath:At5g22300	MWD9.8; Nitrilase 4 (sp P46011) [EC:3.5.5.1] [KO:K01501]	4e-22	YIL164c	COG0388	2e-10	NRL4_TOBAC	Hydrolase;Multigenefamily,Nitrilase 4 (EC 3.5.5.1).	5e-24	GO_ID:13900	SGD|S000001426 SPTR:P40447 symbol:NIT1 "nitrilase" [GO:0008372 "cellular component unknown" evidence=ND] [GO:0000257 "nitrilase activity" evidence=ISS] [GO:0000004 "biological process unknown" evidence=ND] Pfam:PF00795 InterPro:IPR003010 InterPro:IPR000132 SGD:S000001426 PROSITE:PS50263 EMBL:Z46921 PIR:S50363 GermOnline:139699 PROSITE:PS00920 PROSITE:PS00921 SPTR:P40447	2e-10
Ljwgs_078121.1	1.6.5.1	E3.5.5.1 nitrilase [EC:3.5.5.1] [COG:COG0388] [GO:0000257]	ath:At5g22300	MWD9.8; Nitrilase 4 (sp P46011) [EC:3.5.5.1] [KO:K01501]	4e-22	YIL164c	COG0388	2e-10	NRL4_TOBAC	Hydrolase;Multigenefamily,Nitrilase 4 (EC 3.5.5.1).	5e-24	GO_ID:13900	SGD|S000001426 SPTR:P40447 symbol:NIT1 "nitrilase" [GO:0008372 "cellular component unknown" evidence=ND] [GO:0000257 "nitrilase activity" evidence=ISS] [GO:0000004 "biological process unknown" evidence=ND] Pfam:PF00795 InterPro:IPR003010 InterPro:IPR000132 SGD:S000001426 PROSITE:PS50263 EMBL:Z46921 PIR:S50363 GermOnline:139699 PROSITE:PS00920 PROSITE:PS00921 SPTR:P40447	2e-10
Ljwgs_078121.1	1.11.16.3	E3.5.5.1 nitrilase [EC:3.5.5.1] [COG:COG0388] [GO:0000257]	ath:At5g22300	MWD9.8; Nitrilase 4 (sp P46011) [EC:3.5.5.1] [KO:K01501]	4e-22	YIL164c	COG0388	2e-10	NRL4_TOBAC	Hydrolase;Multigenefamily,Nitrilase 4 (EC 3.5.5.1).	5e-24	GO_ID:13900	SGD|S000001426 SPTR:P40447 symbol:NIT1 "nitrilase" [GO:0008372 "cellular component unknown" evidence=ND] [GO:0000257 "nitrilase activity" evidence=ISS] [GO:0000004 "biological process unknown" evidence=ND] Pfam:PF00795 InterPro:IPR003010 InterPro:IPR000132 SGD:S000001426 PROSITE:PS50263 EMBL:Z46921 PIR:S50363 GermOnline:139699 PROSITE:PS00920 PROSITE:PS00921 SPTR:P40447	2e-10
Ljwgs_078121.1	1.5.1.30	E6.3.5.1, nadE NAD+ synthase (glutamine-hydrolysing) [EC:6.3.5.1] [COG:COG0171 COG0388] [GO:0003952]	ath:At5g22300	MWD9.8; Nitrilase 4 (sp P46011) [EC:3.5.5.1] [KO:K01501]	4e-22	YIL164c	COG0388	2e-10	NRL4_TOBAC	Hydrolase;Multigenefamily,Nitrilase 4 (EC 3.5.5.1).	5e-24	GO_ID:13900	SGD|S000001426 SPTR:P40447 symbol:NIT1 "nitrilase" [GO:0008372 "cellular component unknown" evidence=ND] [GO:0000257 "nitrilase activity" evidence=ISS] [GO:0000004 "biological process unknown" evidence=ND] Pfam:PF00795 InterPro:IPR003010 InterPro:IPR000132 SGD:S000001426 PROSITE:PS50263 EMBL:Z46921 PIR:S50363 GermOnline:139699 PROSITE:PS00920 PROSITE:PS00921 SPTR:P40447	2e-10
Ljwgs_078121.1	1.9.4.11	E6.3.5.1, nadE NAD+ synthase (glutamine-hydrolysing) [EC:6.3.5.1] [COG:COG0171 COG0388] [GO:0003952]	ath:At5g22300	MWD9.8; Nitrilase 4 (sp P46011) [EC:3.5.5.1] [KO:K01501]	4e-22	YIL164c	COG0388	2e-10	NRL4_TOBAC	Hydrolase;Multigenefamily,Nitrilase 4 (EC 3.5.5.1).	5e-24	GO_ID:13900	SGD|S000001426 SPTR:P40447 symbol:NIT1 "nitrilase" [GO:0008372 "cellular component unknown" evidence=ND] [GO:0000257 "nitrilase activity" evidence=ISS] [GO:0000004 "biological process unknown" evidence=ND] Pfam:PF00795 InterPro:IPR003010 InterPro:IPR000132 SGD:S000001426 PROSITE:PS50263 EMBL:Z46921 PIR:S50363 GermOnline:139699 PROSITE:PS00920 PROSITE:PS00921 SPTR:P40447	2e-10
TM1520.22	1.5.2.22	E6.3.5.4, asnB asparagine synthase (glutamine-hydrolysing) [EC:6.3.5.4] [COG:COG0367] [GO:0004066]	ath:At5g65010	MXK3.25; asparagine synthetase (gb|AAC72837.1) [EC:6.3.5.4] [KO:K01953]	0	asnB	COG0367	2e-134	ASNS_ORYSA	Amino-acidbiosynthesis;Asparaginebiosynthesis;Glutamineamidotransferase;Ligase,Asparagine synthetase [glutamine-hydrolyzing] (EC 6.3.5.4) (Glutamine- dependent asparagine synthetase).	0	GO_ID:16788	TAIR|gene:2177693 SPTR:Q9LV77 symbol:AT5G65010.1 [GO:0004066 "asparagine synthase (glutamine-hydrolyzing) activity" evidence=ISS] [GO:0006529 "asparagine biosynthesis" evidence=ISS] InterPro:IPR001962 InterPro:IPR006426 InterPro:IPR000583 Pfam:PF00310 Pfam:PF00733 GO:GO:0008152 PROSITE:PS00443 HSSP:P22106 TIGRFAMs:TIGR01536 EMBL:AB019236 EMBL:AF367340 EMBL:AY124866 SPTR:Q9LV77	0
TM1520.22	1.2.7.28	E6.3.5.4, asnB asparagine synthase (glutamine-hydrolysing) [EC:6.3.5.4] [COG:COG0367] [GO:0004066]	ath:At5g65010	MXK3.25; asparagine synthetase (gb|AAC72837.1) [EC:6.3.5.4] [KO:K01953]	0	asnB	COG0367	2e-134	ASNS_ORYSA	Amino-acidbiosynthesis;Asparaginebiosynthesis;Glutamineamidotransferase;Ligase,Asparagine synthetase [glutamine-hydrolyzing] (EC 6.3.5.4) (Glutamine- dependent asparagine synthetase).	0	GO_ID:16788	TAIR|gene:2177693 SPTR:Q9LV77 symbol:AT5G65010.1 [GO:0004066 "asparagine synthase (glutamine-hydrolyzing) activity" evidence=ISS] [GO:0006529 "asparagine biosynthesis" evidence=ISS] InterPro:IPR001962 InterPro:IPR006426 InterPro:IPR000583 Pfam:PF00310 Pfam:PF00733 GO:GO:0008152 PROSITE:PS00443 HSSP:P22106 TIGRFAMs:TIGR01536 EMBL:AB019236 EMBL:AF367340 EMBL:AY124866 SPTR:Q9LV77	0
Ljwgs_114175.1	99.1.3.2.3354	AMT2_ARATH							AMT2_ARATH	Ammoniatransport;Membrane;Polymorphism;Transmembrane;Transport,Ammonium transporter 2 (AtAMT2).	8e-39
Ljwgs_073715.1	99.1.3.2.2081	UPS2_ARATH							UPS2_ARATH	ATP-binding;Membrane;Nucleotide-binding;Transmembrane;Transport,Ureide permease 2 (AtUPS2).	8e-67	GO_ID:10476	TAIR|gene:2044213 SPTR:Q9ZPR7 symbol:ATUPS1 [GO:0015206 "allantoin transporter activity" evidence=IDA] [GO:0015720 "allantoin transport" evidence=IDA] InterPro:IPR009834 Pfam:PF07168 EMBL:AC006836 EMBL:AY085962 PIR:C84450 SPTR:Q9ZPR7	7e-67
Ljwgs_073715.1	99.1.4.2387	GO_ID:10476							UPS2_ARATH	ATP-binding;Membrane;Nucleotide-binding;Transmembrane;Transport,Ureide permease 2 (AtUPS2).	8e-67	GO_ID:10476	TAIR|gene:2044213 SPTR:Q9ZPR7 symbol:ATUPS1 [GO:0015206 "allantoin transporter activity" evidence=IDA] [GO:0015720 "allantoin transport" evidence=IDA] InterPro:IPR009834 Pfam:PF07168 EMBL:AC006836 EMBL:AY085962 PIR:C84450 SPTR:Q9ZPR7	7e-67
Ljwgs_012181.0.1	99.1.4.8641	GO_ID:18855										GO_ID:18855	TAIR|gene:3440180 SPTR:O49715 symbol:AT4G21920.1 [GO:0005554 "molecular function unknown" evidence=ND] [GO:0008372 "cellular component unknown" evidence=ND] EMBL:AL021890 EMBL:AL161556 PIR:T05474 SPTR:O49715	9e-09
TM1476.10.1	99.1.4.3422	GO_ID:49309										GO_ID:49309	TAIR|gene:2057935 SPTR:Q9SJM1 symbol:AT2G36840.1 [GO:0008372 "cellular component unknown" evidence=ND] InterPro:IPR002912 Pfam:PF01842 GO:GO:0008152 GO:GO:0009507 EMBL:AC006922 EMBL:AY093210 EMBL:BT000205 PIR:D84785 SPTR:Q9SJM1	4e-40
Ljwgs_071062.1	1.9.4.15	E2.7.1.- [EC:2.7.1.-] [COG:COG0515 COG1493]	lma:LmjF07.0900	serine/threonine kinase, putative [EC:2.7.1.-] [KO:K07198]	2e-18	YDR477w_1	COG0515	3e-15	CIPK1_ARATH	ATP-binding;Kinase;Nucleotide-binding;Serine/threonine-proteinkinase;Transferase,CBL-interacting serine/threonine-protein kinase 1 (EC 2.7.1.37) (SOS2- like protein kinase PKS13) (SNF1-related kinase 3.16).	1e-23	GO_ID:14803	TAIR|gene:2155232 SPTR:Q9LDI3 symbol:AT5G35410.1 [GO:0016301 "kinase activity" evidence=ISS] InterPro:IPR000719 InterPro:IPR002290 InterPro:IPR008271 Pfam:PF00069 Prosite:PS00108 InterPro:IPR004041 Prosite:PS00107 Pfam:PF03822 ProDom:PD000001 PROSITE:PS50011 SMART:SM00220 HSSP:P49137 PROSITE:PS50816 EMBL:AF237670 EMBL:AF395081 EMBL:AB025611 EMBL:AF262044 EMBL:AY099621 EMBL:BT002138 IntAct:Q9LDI3 …	9e-21
Ljwgs_071062.1	1.1.17.19	E2.7.1.- [EC:2.7.1.-] [COG:COG0515 COG1493]	lma:LmjF07.0900	serine/threonine kinase, putative [EC:2.7.1.-] [KO:K07198]	2e-18	YDR477w_1	COG0515	3e-15	CIPK1_ARATH	ATP-binding;Kinase;Nucleotide-binding;Serine/threonine-proteinkinase;Transferase,CBL-interacting serine/threonine-protein kinase 1 (EC 2.7.1.37) (SOS2- like protein kinase PKS13) (SNF1-related kinase 3.16).	1e-23	GO_ID:14803	TAIR|gene:2155232 SPTR:Q9LDI3 symbol:AT5G35410.1 [GO:0016301 "kinase activity" evidence=ISS] InterPro:IPR000719 InterPro:IPR002290 InterPro:IPR008271 Pfam:PF00069 Prosite:PS00108 InterPro:IPR004041 Prosite:PS00107 Pfam:PF03822 ProDom:PD000001 PROSITE:PS50011 SMART:SM00220 HSSP:P49137 PROSITE:PS50816 EMBL:AF237670 EMBL:AF395081 EMBL:AB025611 EMBL:AF262044 EMBL:AY099621 EMBL:BT002138 IntAct:Q9LDI3 …	9e-21
Ljwgs_071062.1	3.2.12.25	PRKAA, AMPK 5-AMP-activated protein kinase, catalytic alpha subunit [EC:2.7.1.-]	lma:LmjF07.0900	serine/threonine kinase, putative [EC:2.7.1.-] [KO:K07198]	2e-18	YDR477w_1	COG0515	3e-15	CIPK1_ARATH	ATP-binding;Kinase;Nucleotide-binding;Serine/threonine-proteinkinase;Transferase,CBL-interacting serine/threonine-protein kinase 1 (EC 2.7.1.37) (SOS2- like protein kinase PKS13) (SNF1-related kinase 3.16).	1e-23	GO_ID:14803	TAIR|gene:2155232 SPTR:Q9LDI3 symbol:AT5G35410.1 [GO:0016301 "kinase activity" evidence=ISS] InterPro:IPR000719 InterPro:IPR002290 InterPro:IPR008271 Pfam:PF00069 Prosite:PS00108 InterPro:IPR004041 Prosite:PS00107 Pfam:PF03822 ProDom:PD000001 PROSITE:PS50011 SMART:SM00220 HSSP:P49137 PROSITE:PS50816 EMBL:AF237670 EMBL:AF395081 EMBL:AB025611 EMBL:AF262044 EMBL:AY099621 EMBL:BT002138 IntAct:Q9LDI3 …	9e-21
Ljwgs_071062.1	3.2.11.36	PRKAA, AMPK 5-AMP-activated protein kinase, catalytic alpha subunit [EC:2.7.1.-]	lma:LmjF07.0900	serine/threonine kinase, putative [EC:2.7.1.-] [KO:K07198]	2e-18	YDR477w_1	COG0515	3e-15	CIPK1_ARATH	ATP-binding;Kinase;Nucleotide-binding;Serine/threonine-proteinkinase;Transferase,CBL-interacting serine/threonine-protein kinase 1 (EC 2.7.1.37) (SOS2- like protein kinase PKS13) (SNF1-related kinase 3.16).	1e-23	GO_ID:14803	TAIR|gene:2155232 SPTR:Q9LDI3 symbol:AT5G35410.1 [GO:0016301 "kinase activity" evidence=ISS] InterPro:IPR000719 InterPro:IPR002290 InterPro:IPR008271 Pfam:PF00069 Prosite:PS00108 InterPro:IPR004041 Prosite:PS00107 Pfam:PF03822 ProDom:PD000001 PROSITE:PS50011 SMART:SM00220 HSSP:P49137 PROSITE:PS50816 EMBL:AF237670 EMBL:AF395081 EMBL:AB025611 EMBL:AF262044 EMBL:AY099621 EMBL:BT002138 IntAct:Q9LDI3 …	9e-21
Ljwgs_071062.1	1.7.8.19	WAAY, rfaY lipopolysaccharide core biosynthesis protein RFAY [EC:2.7.-.-] [COG:COG0515]	lma:LmjF07.0900	serine/threonine kinase, putative [EC:2.7.1.-] [KO:K07198]	2e-18	YDR477w_1	COG0515	3e-15	CIPK1_ARATH	ATP-binding;Kinase;Nucleotide-binding;Serine/threonine-proteinkinase;Transferase,CBL-interacting serine/threonine-protein kinase 1 (EC 2.7.1.37) (SOS2- like protein kinase PKS13) (SNF1-related kinase 3.16).	1e-23	GO_ID:14803	TAIR|gene:2155232 SPTR:Q9LDI3 symbol:AT5G35410.1 [GO:0016301 "kinase activity" evidence=ISS] InterPro:IPR000719 InterPro:IPR002290 InterPro:IPR008271 Pfam:PF00069 Prosite:PS00108 InterPro:IPR004041 Prosite:PS00107 Pfam:PF03822 ProDom:PD000001 PROSITE:PS50011 SMART:SM00220 HSSP:P49137 PROSITE:PS50816 EMBL:AF237670 EMBL:AF395081 EMBL:AB025611 EMBL:AF262044 EMBL:AY099621 EMBL:BT002138 IntAct:Q9LDI3 …	9e-21
Ljwgs_071062.1	3.3.10.117	BMPR1 bone morphogenetic protein receptor, type I [EC:2.7.1.37]	lma:LmjF07.0900	serine/threonine kinase, putative [EC:2.7.1.-] [KO:K07198]	2e-18	YDR477w_1	COG0515	3e-15	CIPK1_ARATH	ATP-binding;Kinase;Nucleotide-binding;Serine/threonine-proteinkinase;Transferase,CBL-interacting serine/threonine-protein kinase 1 (EC 2.7.1.37) (SOS2- like protein kinase PKS13) (SNF1-related kinase 3.16).	1e-23	GO_ID:14803	TAIR|gene:2155232 SPTR:Q9LDI3 symbol:AT5G35410.1 [GO:0016301 "kinase activity" evidence=ISS] InterPro:IPR000719 InterPro:IPR002290 InterPro:IPR008271 Pfam:PF00069 Prosite:PS00108 InterPro:IPR004041 Prosite:PS00107 Pfam:PF03822 ProDom:PD000001 PROSITE:PS50011 SMART:SM00220 HSSP:P49137 PROSITE:PS50816 EMBL:AF237670 EMBL:AF395081 EMBL:AB025611 EMBL:AF262044 EMBL:AY099621 EMBL:BT002138 IntAct:Q9LDI3 …	9e-21
Ljwgs_071062.1	1.11.16.8	E2.7.1.- [EC:2.7.1.-] [COG:COG0515 COG1493]	lma:LmjF07.0900	serine/threonine kinase, putative [EC:2.7.1.-] [KO:K07198]	2e-18	YDR477w_1	COG0515	3e-15	CIPK1_ARATH	ATP-binding;Kinase;Nucleotide-binding;Serine/threonine-proteinkinase;Transferase,CBL-interacting serine/threonine-protein kinase 1 (EC 2.7.1.37) (SOS2- like protein kinase PKS13) (SNF1-related kinase 3.16).	1e-23	GO_ID:14803	TAIR|gene:2155232 SPTR:Q9LDI3 symbol:AT5G35410.1 [GO:0016301 "kinase activity" evidence=ISS] InterPro:IPR000719 InterPro:IPR002290 InterPro:IPR008271 Pfam:PF00069 Prosite:PS00108 InterPro:IPR004041 Prosite:PS00107 Pfam:PF03822 ProDom:PD000001 PROSITE:PS50011 SMART:SM00220 HSSP:P49137 PROSITE:PS50816 EMBL:AF237670 EMBL:AF395081 EMBL:AB025611 EMBL:AF262044 EMBL:AY099621 EMBL:BT002138 IntAct:Q9LDI3 …	9e-21
Ljwgs_071062.1	4.2.4	Cell cycle [CLASS:04110] [PATH:hsa04110] [COG:COG0515]	lma:LmjF07.0900	serine/threonine kinase, putative [EC:2.7.1.-] [KO:K07198]	2e-18	YDR477w_1	COG0515	3e-15	CIPK1_ARATH	ATP-binding;Kinase;Nucleotide-binding;Serine/threonine-proteinkinase;Transferase,CBL-interacting serine/threonine-protein kinase 1 (EC 2.7.1.37) (SOS2- like protein kinase PKS13) (SNF1-related kinase 3.16).	1e-23	GO_ID:14803	TAIR|gene:2155232 SPTR:Q9LDI3 symbol:AT5G35410.1 [GO:0016301 "kinase activity" evidence=ISS] InterPro:IPR000719 InterPro:IPR002290 InterPro:IPR008271 Pfam:PF00069 Prosite:PS00108 InterPro:IPR004041 Prosite:PS00107 Pfam:PF03822 ProDom:PD000001 PROSITE:PS50011 SMART:SM00220 HSSP:P49137 PROSITE:PS50816 EMBL:AF237670 EMBL:AF395081 EMBL:AB025611 EMBL:AF262044 EMBL:AY099621 EMBL:BT002138 IntAct:Q9LDI3 …	9e-21
Ljwgs_071062.1	3.2.2.1	Protein kinase [EC:2.7.1.37]	lma:LmjF07.0900	serine/threonine kinase, putative [EC:2.7.1.-] [KO:K07198]	2e-18	YDR477w_1	COG0515	3e-15	CIPK1_ARATH	ATP-binding;Kinase;Nucleotide-binding;Serine/threonine-proteinkinase;Transferase,CBL-interacting serine/threonine-protein kinase 1 (EC 2.7.1.37) (SOS2- like protein kinase PKS13) (SNF1-related kinase 3.16).	1e-23	GO_ID:14803	TAIR|gene:2155232 SPTR:Q9LDI3 symbol:AT5G35410.1 [GO:0016301 "kinase activity" evidence=ISS] InterPro:IPR000719 InterPro:IPR002290 InterPro:IPR008271 Pfam:PF00069 Prosite:PS00108 InterPro:IPR004041 Prosite:PS00107 Pfam:PF03822 ProDom:PD000001 PROSITE:PS50011 SMART:SM00220 HSSP:P49137 PROSITE:PS50816 EMBL:AF237670 EMBL:AF395081 EMBL:AB025611 EMBL:AF262044 EMBL:AY099621 EMBL:BT002138 IntAct:Q9LDI3 …	9e-21
Ljwgs_021181.1	1.2.6.9	E1.11.1.7 peroxidase [EC:1.11.1.7] [GO:0004601]	ath:At5g06720	MPH15.8; peroxidase, putative [EC:1.11.1.7] [KO:K00430]	4e-69				PER53_ARATH	3D-structure;Calcium;Glycoprotein;Heme;Hydrogenperoxide;Iron;Metal-binding;Multigenefamily;Oxidoreductase;Peroxidase;Pyrrolidonecarboxylicacid;Signal,Peroxidase 53 precursor (EC 1.11.1.7) (Atperox P53) (ATPA2).	2e-69	GO_ID:29236	TAIR|gene:2028279 SPTR:Q96512 symbol:AT1G44970.1 [GO:0004601 "peroxidase activity" evidence=ISS] InterPro:IPR002016 InterPro:IPR000823 Pfam:PF00141 InterPro:IPR010255 PROSITE:PS00435 PROSITE:PS00436 PRINTS:PR00458 PROSITE:PS50873 PRINTS:PR00461 EMBL:AC020576 EMBL:X98804 EMBL:AC007915 EMBL:BT008612 EMBL:AY086626 HSSP:Q42578 GeneFarm:1834 SPTR:Q96512	2e-46
Ljwgs_021181.1	1.3.11.18	E1.11.1.7 peroxidase [EC:1.11.1.7] [GO:0004601]	ath:At5g06720	MPH15.8; peroxidase, putative [EC:1.11.1.7] [KO:K00430]	4e-69				PER53_ARATH	3D-structure;Calcium;Glycoprotein;Heme;Hydrogenperoxide;Iron;Metal-binding;Multigenefamily;Oxidoreductase;Peroxidase;Pyrrolidonecarboxylicacid;Signal,Peroxidase 53 precursor (EC 1.11.1.7) (Atperox P53) (ATPA2).	2e-69	GO_ID:29236	TAIR|gene:2028279 SPTR:Q96512 symbol:AT1G44970.1 [GO:0004601 "peroxidase activity" evidence=ISS] InterPro:IPR002016 InterPro:IPR000823 Pfam:PF00141 InterPro:IPR010255 PROSITE:PS00435 PROSITE:PS00436 PRINTS:PR00458 PROSITE:PS50873 PRINTS:PR00461 EMBL:AC020576 EMBL:X98804 EMBL:AC007915 EMBL:BT008612 EMBL:AY086626 HSSP:Q42578 GeneFarm:1834 SPTR:Q96512	2e-46
Ljwgs_021181.1	1.5.13.21	E1.11.1.7 peroxidase [EC:1.11.1.7] [GO:0004601]	ath:At5g06720	MPH15.8; peroxidase, putative [EC:1.11.1.7] [KO:K00430]	4e-69				PER53_ARATH	3D-structure;Calcium;Glycoprotein;Heme;Hydrogenperoxide;Iron;Metal-binding;Multigenefamily;Oxidoreductase;Peroxidase;Pyrrolidonecarboxylicacid;Signal,Peroxidase 53 precursor (EC 1.11.1.7) (Atperox P53) (ATPA2).	2e-69	GO_ID:29236	TAIR|gene:2028279 SPTR:Q96512 symbol:AT1G44970.1 [GO:0004601 "peroxidase activity" evidence=ISS] InterPro:IPR002016 InterPro:IPR000823 Pfam:PF00141 InterPro:IPR010255 PROSITE:PS00435 PROSITE:PS00436 PRINTS:PR00458 PROSITE:PS50873 PRINTS:PR00461 EMBL:AC020576 EMBL:X98804 EMBL:AC007915 EMBL:BT008612 EMBL:AY086626 HSSP:Q42578 GeneFarm:1834 SPTR:Q96512	2e-46
Ljwgs_021181.1	1.10.6.4	E1.11.1.7 peroxidase [EC:1.11.1.7] [GO:0004601]	ath:At5g06720	MPH15.8; peroxidase, putative [EC:1.11.1.7] [KO:K00430]	4e-69				PER53_ARATH	3D-structure;Calcium;Glycoprotein;Heme;Hydrogenperoxide;Iron;Metal-binding;Multigenefamily;Oxidoreductase;Peroxidase;Pyrrolidonecarboxylicacid;Signal,Peroxidase 53 precursor (EC 1.11.1.7) (Atperox P53) (ATPA2).	2e-69	GO_ID:29236	TAIR|gene:2028279 SPTR:Q96512 symbol:AT1G44970.1 [GO:0004601 "peroxidase activity" evidence=ISS] InterPro:IPR002016 InterPro:IPR000823 Pfam:PF00141 InterPro:IPR010255 PROSITE:PS00435 PROSITE:PS00436 PRINTS:PR00458 PROSITE:PS50873 PRINTS:PR00461 EMBL:AC020576 EMBL:X98804 EMBL:AC007915 EMBL:BT008612 EMBL:AY086626 HSSP:Q42578 GeneFarm:1834 SPTR:Q96512	2e-46
Ljwgs_014502.1	99.1.4.2174	GO_ID:19707										GO_ID:19707	TAIR|gene:2082507 SPTR:Q9M2K7 symbol:AT3G57400.1 [GO:0005554 "molecular function unknown" evidence=ND] [GO:0008372 "cellular component unknown" evidence=ND] EMBL:AL137080 PIR:T45818 SPTR:Q9M2K7	2e-26
chr4.CM0501.30	1.9.4.15	E2.7.1.- [EC:2.7.1.-] [COG:COG0515 COG1493]	ath:At4g01370	F2N1.1; mitogen-activated protein kinase, putative / MAPK, putative (MPK4) [EC:2.7.1.37] [KO:K04371]	2e-169	YBL016w	COG0515	2e-87	MMK2_MEDSA	ATP-binding;Kinase;Nucleotide-binding;Phosphorylation;Serine/threonine-proteinkinase;Transferase,Mitogen-activated protein kinase homolog MMK2 (EC 2.7.1.37).	6e-170	GO_ID:8343	TAIR|gene:2124942 SPTR:Q39024 symbol:AT4G01370.1 [GO:0004707 "MAP kinase activity" evidence=ISS] [GO:0006950 "response to stress" evidence=TAS] [GO:0007165 "signal transduction" evidence=IC] [GO:0009862 "systemic acquired resistance, salicylic acid mediated signaling pathway" evidence=TAS] [GO:0009607 "response to biotic stimulus" evidence=TAS] [GO:0016301 "kinase activity" evidence=ISS] [GO:0005…	5e-170
chr4.CM0501.30	1.1.17.19	E2.7.1.- [EC:2.7.1.-] [COG:COG0515 COG1493]	ath:At4g01370	F2N1.1; mitogen-activated protein kinase, putative / MAPK, putative (MPK4) [EC:2.7.1.37] [KO:K04371]	2e-169	YBL016w	COG0515	2e-87	MMK2_MEDSA	ATP-binding;Kinase;Nucleotide-binding;Phosphorylation;Serine/threonine-proteinkinase;Transferase,Mitogen-activated protein kinase homolog MMK2 (EC 2.7.1.37).	6e-170	GO_ID:8343	TAIR|gene:2124942 SPTR:Q39024 symbol:AT4G01370.1 [GO:0004707 "MAP kinase activity" evidence=ISS] [GO:0006950 "response to stress" evidence=TAS] [GO:0007165 "signal transduction" evidence=IC] [GO:0009862 "systemic acquired resistance, salicylic acid mediated signaling pathway" evidence=TAS] [GO:0009607 "response to biotic stimulus" evidence=TAS] [GO:0016301 "kinase activity" evidence=ISS] [GO:0005…	5e-170
chr4.CM0501.30	4.5.2.23	ERK1_2 extracellular signal-regulated kinase 1/2	ath:At4g01370	F2N1.1; mitogen-activated protein kinase, putative / MAPK, putative (MPK4) [EC:2.7.1.37] [KO:K04371]	2e-169	YBL016w	COG0515	2e-87	MMK2_MEDSA	ATP-binding;Kinase;Nucleotide-binding;Phosphorylation;Serine/threonine-proteinkinase;Transferase,Mitogen-activated protein kinase homolog MMK2 (EC 2.7.1.37).	6e-170	GO_ID:8343	TAIR|gene:2124942 SPTR:Q39024 symbol:AT4G01370.1 [GO:0004707 "MAP kinase activity" evidence=ISS] [GO:0006950 "response to stress" evidence=TAS] [GO:0007165 "signal transduction" evidence=IC] [GO:0009862 "systemic acquired resistance, salicylic acid mediated signaling pathway" evidence=TAS] [GO:0009607 "response to biotic stimulus" evidence=TAS] [GO:0016301 "kinase activity" evidence=ISS] [GO:0005…	5e-170
chr4.CM0501.30	3.2.11.61	ERK1_2 extracellular signal-regulated kinase 1/2	ath:At4g01370	F2N1.1; mitogen-activated protein kinase, putative / MAPK, putative (MPK4) [EC:2.7.1.37] [KO:K04371]	2e-169	YBL016w	COG0515	2e-87	MMK2_MEDSA	ATP-binding;Kinase;Nucleotide-binding;Phosphorylation;Serine/threonine-proteinkinase;Transferase,Mitogen-activated protein kinase homolog MMK2 (EC 2.7.1.37).	6e-170	GO_ID:8343	TAIR|gene:2124942 SPTR:Q39024 symbol:AT4G01370.1 [GO:0004707 "MAP kinase activity" evidence=ISS] [GO:0006950 "response to stress" evidence=TAS] [GO:0007165 "signal transduction" evidence=IC] [GO:0009862 "systemic acquired resistance, salicylic acid mediated signaling pathway" evidence=TAS] [GO:0009607 "response to biotic stimulus" evidence=TAS] [GO:0016301 "kinase activity" evidence=ISS] [GO:0005…	5e-170
chr4.CM0501.30	3.2.2.24	ERK1_2 extracellular signal-regulated kinase 1/2	ath:At4g01370	F2N1.1; mitogen-activated protein kinase, putative / MAPK, putative (MPK4) [EC:2.7.1.37] [KO:K04371]	2e-169	YBL016w	COG0515	2e-87	MMK2_MEDSA	ATP-binding;Kinase;Nucleotide-binding;Phosphorylation;Serine/threonine-proteinkinase;Transferase,Mitogen-activated protein kinase homolog MMK2 (EC 2.7.1.37).	6e-170	GO_ID:8343	TAIR|gene:2124942 SPTR:Q39024 symbol:AT4G01370.1 [GO:0004707 "MAP kinase activity" evidence=ISS] [GO:0006950 "response to stress" evidence=TAS] [GO:0007165 "signal transduction" evidence=IC] [GO:0009862 "systemic acquired resistance, salicylic acid mediated signaling pathway" evidence=TAS] [GO:0009607 "response to biotic stimulus" evidence=TAS] [GO:0016301 "kinase activity" evidence=ISS] [GO:0005…	5e-170
chr4.CM0501.30	1.7.8.19	WAAY, rfaY lipopolysaccharide core biosynthesis protein RFAY [EC:2.7.-.-] [COG:COG0515]	ath:At4g01370	F2N1.1; mitogen-activated protein kinase, putative / MAPK, putative (MPK4) [EC:2.7.1.37] [KO:K04371]	2e-169	YBL016w	COG0515	2e-87	MMK2_MEDSA	ATP-binding;Kinase;Nucleotide-binding;Phosphorylation;Serine/threonine-proteinkinase;Transferase,Mitogen-activated protein kinase homolog MMK2 (EC 2.7.1.37).	6e-170	GO_ID:8343	TAIR|gene:2124942 SPTR:Q39024 symbol:AT4G01370.1 [GO:0004707 "MAP kinase activity" evidence=ISS] [GO:0006950 "response to stress" evidence=TAS] [GO:0007165 "signal transduction" evidence=IC] [GO:0009862 "systemic acquired resistance, salicylic acid mediated signaling pathway" evidence=TAS] [GO:0009607 "response to biotic stimulus" evidence=TAS] [GO:0016301 "kinase activity" evidence=ISS] [GO:0005…	5e-170
chr4.CM0501.30	4.5.1.7	ERK1_2 extracellular signal-regulated kinase 1/2	ath:At4g01370	F2N1.1; mitogen-activated protein kinase, putative / MAPK, putative (MPK4) [EC:2.7.1.37] [KO:K04371]	2e-169	YBL016w	COG0515	2e-87	MMK2_MEDSA	ATP-binding;Kinase;Nucleotide-binding;Phosphorylation;Serine/threonine-proteinkinase;Transferase,Mitogen-activated protein kinase homolog MMK2 (EC 2.7.1.37).	6e-170	GO_ID:8343	TAIR|gene:2124942 SPTR:Q39024 symbol:AT4G01370.1 [GO:0004707 "MAP kinase activity" evidence=ISS] [GO:0006950 "response to stress" evidence=TAS] [GO:0007165 "signal transduction" evidence=IC] [GO:0009862 "systemic acquired resistance, salicylic acid mediated signaling pathway" evidence=TAS] [GO:0009607 "response to biotic stimulus" evidence=TAS] [GO:0016301 "kinase activity" evidence=ISS] [GO:0005…	5e-170
chr4.CM0501.30	3.3.10.117	BMPR1 bone morphogenetic protein receptor, type I [EC:2.7.1.37]	ath:At4g01370	F2N1.1; mitogen-activated protein kinase, putative / MAPK, putative (MPK4) [EC:2.7.1.37] [KO:K04371]	2e-169	YBL016w	COG0515	2e-87	MMK2_MEDSA	ATP-binding;Kinase;Nucleotide-binding;Phosphorylation;Serine/threonine-proteinkinase;Transferase,Mitogen-activated protein kinase homolog MMK2 (EC 2.7.1.37).	6e-170	GO_ID:8343	TAIR|gene:2124942 SPTR:Q39024 symbol:AT4G01370.1 [GO:0004707 "MAP kinase activity" evidence=ISS] [GO:0006950 "response to stress" evidence=TAS] [GO:0007165 "signal transduction" evidence=IC] [GO:0009862 "systemic acquired resistance, salicylic acid mediated signaling pathway" evidence=TAS] [GO:0009607 "response to biotic stimulus" evidence=TAS] [GO:0016301 "kinase activity" evidence=ISS] [GO:0005…	5e-170
chr4.CM0501.30	3.2.6.38	ERK1_2 extracellular signal-regulated kinase 1/2	ath:At4g01370	F2N1.1; mitogen-activated protein kinase, putative / MAPK, putative (MPK4) [EC:2.7.1.37] [KO:K04371]	2e-169	YBL016w	COG0515	2e-87	MMK2_MEDSA	ATP-binding;Kinase;Nucleotide-binding;Phosphorylation;Serine/threonine-proteinkinase;Transferase,Mitogen-activated protein kinase homolog MMK2 (EC 2.7.1.37).	6e-170	GO_ID:8343	TAIR|gene:2124942 SPTR:Q39024 symbol:AT4G01370.1 [GO:0004707 "MAP kinase activity" evidence=ISS] [GO:0006950 "response to stress" evidence=TAS] [GO:0007165 "signal transduction" evidence=IC] [GO:0009862 "systemic acquired resistance, salicylic acid mediated signaling pathway" evidence=TAS] [GO:0009607 "response to biotic stimulus" evidence=TAS] [GO:0016301 "kinase activity" evidence=ISS] [GO:0005…	5e-170
chr4.CM0501.30	1.11.16.8	E2.7.1.- [EC:2.7.1.-] [COG:COG0515 COG1493]	ath:At4g01370	F2N1.1; mitogen-activated protein kinase, putative / MAPK, putative (MPK4) [EC:2.7.1.37] [KO:K04371]	2e-169	YBL016w	COG0515	2e-87	MMK2_MEDSA	ATP-binding;Kinase;Nucleotide-binding;Phosphorylation;Serine/threonine-proteinkinase;Transferase,Mitogen-activated protein kinase homolog MMK2 (EC 2.7.1.37).	6e-170	GO_ID:8343	TAIR|gene:2124942 SPTR:Q39024 symbol:AT4G01370.1 [GO:0004707 "MAP kinase activity" evidence=ISS] [GO:0006950 "response to stress" evidence=TAS] [GO:0007165 "signal transduction" evidence=IC] [GO:0009862 "systemic acquired resistance, salicylic acid mediated signaling pathway" evidence=TAS] [GO:0009607 "response to biotic stimulus" evidence=TAS] [GO:0016301 "kinase activity" evidence=ISS] [GO:0005…	5e-170
chr4.CM0501.30	4.3.2.33	ERK1_2 extracellular signal-regulated kinase 1/2	ath:At4g01370	F2N1.1; mitogen-activated protein kinase, putative / MAPK, putative (MPK4) [EC:2.7.1.37] [KO:K04371]	2e-169	YBL016w	COG0515	2e-87	MMK2_MEDSA	ATP-binding;Kinase;Nucleotide-binding;Phosphorylation;Serine/threonine-proteinkinase;Transferase,Mitogen-activated protein kinase homolog MMK2 (EC 2.7.1.37).	6e-170	GO_ID:8343	TAIR|gene:2124942 SPTR:Q39024 symbol:AT4G01370.1 [GO:0004707 "MAP kinase activity" evidence=ISS] [GO:0006950 "response to stress" evidence=TAS] [GO:0007165 "signal transduction" evidence=IC] [GO:0009862 "systemic acquired resistance, salicylic acid mediated signaling pathway" evidence=TAS] [GO:0009607 "response to biotic stimulus" evidence=TAS] [GO:0016301 "kinase activity" evidence=ISS] [GO:0005…	5e-170
chr4.CM0501.30	4.2.4	Cell cycle [CLASS:04110] [PATH:hsa04110] [COG:COG0515]	ath:At4g01370	F2N1.1; mitogen-activated protein kinase, putative / MAPK, putative (MPK4) [EC:2.7.1.37] [KO:K04371]	2e-169	YBL016w	COG0515	2e-87	MMK2_MEDSA	ATP-binding;Kinase;Nucleotide-binding;Phosphorylation;Serine/threonine-proteinkinase;Transferase,Mitogen-activated protein kinase homolog MMK2 (EC 2.7.1.37).	6e-170	GO_ID:8343	TAIR|gene:2124942 SPTR:Q39024 symbol:AT4G01370.1 [GO:0004707 "MAP kinase activity" evidence=ISS] [GO:0006950 "response to stress" evidence=TAS] [GO:0007165 "signal transduction" evidence=IC] [GO:0009862 "systemic acquired resistance, salicylic acid mediated signaling pathway" evidence=TAS] [GO:0009607 "response to biotic stimulus" evidence=TAS] [GO:0016301 "kinase activity" evidence=ISS] [GO:0005…	5e-170
chr4.CM0501.30	4.3.4.14	ERK1_2 extracellular signal-regulated kinase 1/2	ath:At4g01370	F2N1.1; mitogen-activated protein kinase, putative / MAPK, putative (MPK4) [EC:2.7.1.37] [KO:K04371]	2e-169	YBL016w	COG0515	2e-87	MMK2_MEDSA	ATP-binding;Kinase;Nucleotide-binding;Phosphorylation;Serine/threonine-proteinkinase;Transferase,Mitogen-activated protein kinase homolog MMK2 (EC 2.7.1.37).	6e-170	GO_ID:8343	TAIR|gene:2124942 SPTR:Q39024 symbol:AT4G01370.1 [GO:0004707 "MAP kinase activity" evidence=ISS] [GO:0006950 "response to stress" evidence=TAS] [GO:0007165 "signal transduction" evidence=IC] [GO:0009862 "systemic acquired resistance, salicylic acid mediated signaling pathway" evidence=TAS] [GO:0009607 "response to biotic stimulus" evidence=TAS] [GO:0016301 "kinase activity" evidence=ISS] [GO:0005…	5e-170
chr4.CM0501.30	4.3.1.70	ERK1_2 extracellular signal-regulated kinase 1/2	ath:At4g01370	F2N1.1; mitogen-activated protein kinase, putative / MAPK, putative (MPK4) [EC:2.7.1.37] [KO:K04371]	2e-169	YBL016w	COG0515	2e-87	MMK2_MEDSA	ATP-binding;Kinase;Nucleotide-binding;Phosphorylation;Serine/threonine-proteinkinase;Transferase,Mitogen-activated protein kinase homolog MMK2 (EC 2.7.1.37).	6e-170	GO_ID:8343	TAIR|gene:2124942 SPTR:Q39024 symbol:AT4G01370.1 [GO:0004707 "MAP kinase activity" evidence=ISS] [GO:0006950 "response to stress" evidence=TAS] [GO:0007165 "signal transduction" evidence=IC] [GO:0009862 "systemic acquired resistance, salicylic acid mediated signaling pathway" evidence=TAS] [GO:0009607 "response to biotic stimulus" evidence=TAS] [GO:0016301 "kinase activity" evidence=ISS] [GO:0005…	5e-170
chr4.CM0501.30	3.2.2.1	Protein kinase [EC:2.7.1.37]	ath:At4g01370	F2N1.1; mitogen-activated protein kinase, putative / MAPK, putative (MPK4) [EC:2.7.1.37] [KO:K04371]	2e-169	YBL016w	COG0515	2e-87	MMK2_MEDSA	ATP-binding;Kinase;Nucleotide-binding;Phosphorylation;Serine/threonine-proteinkinase;Transferase,Mitogen-activated protein kinase homolog MMK2 (EC 2.7.1.37).	6e-170	GO_ID:8343	TAIR|gene:2124942 SPTR:Q39024 symbol:AT4G01370.1 [GO:0004707 "MAP kinase activity" evidence=ISS] [GO:0006950 "response to stress" evidence=TAS] [GO:0007165 "signal transduction" evidence=IC] [GO:0009862 "systemic acquired resistance, salicylic acid mediated signaling pathway" evidence=TAS] [GO:0009607 "response to biotic stimulus" evidence=TAS] [GO:0016301 "kinase activity" evidence=ISS] [GO:0005…	5e-170
chr4.CM0501.30	4.1.3.36	ERK1_2 extracellular signal-regulated kinase 1/2	ath:At4g01370	F2N1.1; mitogen-activated protein kinase, putative / MAPK, putative (MPK4) [EC:2.7.1.37] [KO:K04371]	2e-169	YBL016w	COG0515	2e-87	MMK2_MEDSA	ATP-binding;Kinase;Nucleotide-binding;Phosphorylation;Serine/threonine-proteinkinase;Transferase,Mitogen-activated protein kinase homolog MMK2 (EC 2.7.1.37).	6e-170	GO_ID:8343	TAIR|gene:2124942 SPTR:Q39024 symbol:AT4G01370.1 [GO:0004707 "MAP kinase activity" evidence=ISS] [GO:0006950 "response to stress" evidence=TAS] [GO:0007165 "signal transduction" evidence=IC] [GO:0009862 "systemic acquired resistance, salicylic acid mediated signaling pathway" evidence=TAS] [GO:0009607 "response to biotic stimulus" evidence=TAS] [GO:0016301 "kinase activity" evidence=ISS] [GO:0005…	5e-170
Ljwgs_147667.1	99.1.4.6267	GO_ID:38307										GO_ID:38307	TAIR|gene:2167952 SPTR:Q9LE81 symbol:AT5G62310.1 [GO:0016301 "kinase activity" evidence=ISS] InterPro:IPR000719 InterPro:IPR002290 InterPro:IPR008271 Pfam:PF00069 Prosite:PS00108 ProDom:PD000001 PROSITE:PS50011 SMART:SM00220 HSSP:P31751 EMBL:AB019235 EMBL:AB037133 SPTR:Q9LE81	2e-16
Ljwgs_049035.1	4.2.5	Apoptosis [CLASS:04210] [PATH:hsa04210] [GO:0006915]							WRK52_ARATH	Alternativesplicing;ATP-binding;DNA-binding;Leucine-richrepeat;Nuclearprotein;Nucleotide-binding;Plantdefense;Polymorphism;Repeat;Transcription;Transcriptionregulation,Probable WRKY transcription factor 52 (WRKY DNA-binding protein 52) (Disease resistance protein RRS1) (Resistance to Ralstonia solanacearum 1 protein) (Disease resistance protein SLH1) (SENSITIVE TO LOW HUMIDITY 1 protein).	1e-10	GO_ID:38318	TAIR|gene:2156578 SPTR:Q9FKB9 symbol:AT5G48770.1 [GO:0006952 "defense response" evidence=ISS] Pfam:PF00560 InterPro:IPR001611 InterPro:IPR000157 InterPro:IPR002182 InterPro:IPR000767 Pfam:PF01582 GO:GO:0006915 PRINTS:PR00019 GO:GO:0016020 InterPro:IPR011991 SMART:SM00255 PROSITE:PS50104 PRINTS:PR00364 Pfam:PF00931 InterPro:IPR011713 Pfam:PF07725 EMBL:AB012242 SPTR:Q9FKB9	2e-12
TC9526	99.2	Unclassified without homolog
chr5.CM0158.46	99.1.4.3551	GO_ID:50608							ATG8_CANGA	Autophagy;Completeproteome;Lipoprotein;Membrane;Proteintransport;Transport;Ublconjugationpathway,Autophagy-related protein 8 precursor (Autophagy-related ubiquitin- like modifier ATG8).	5e-33	GO_ID:50608	TAIR|gene:2092559 SPTR:Q9LRP7 symbol:AT3G15580.1 [GO:0006914 "autophagy" evidence=ISS] [GO:0008017 "microtubule binding" evidence=ISS] Pfam:PF02991 InterPro:IPR004241 PANTHER:PTHR10969 HSSP:P60519 EMBL:AB028619 EMBL:AB073183 EMBL:AY086155 EMBL:AF492760 SPTR:Q9LRP7	4e-44
chr5.CM0158.46	99.1.3.2.3279	ATG8_CANGA							ATG8_CANGA	Autophagy;Completeproteome;Lipoprotein;Membrane;Proteintransport;Transport;Ublconjugationpathway,Autophagy-related protein 8 precursor (Autophagy-related ubiquitin- like modifier ATG8).	5e-33	GO_ID:50608	TAIR|gene:2092559 SPTR:Q9LRP7 symbol:AT3G15580.1 [GO:0006914 "autophagy" evidence=ISS] [GO:0008017 "microtubule binding" evidence=ISS] Pfam:PF02991 InterPro:IPR004241 PANTHER:PTHR10969 HSSP:P60519 EMBL:AB028619 EMBL:AB073183 EMBL:AY086155 EMBL:AF492760 SPTR:Q9LRP7	4e-44
chr1.CM0105.62	1.6.3.16	E2.1.1.- [EC:2.1.1.-] [COG:COG0500 COG0742]	ath:At5g54160	K18G13.3; O-methyltransferase 1 [EC:2.1.1.76] [KO:K05279]	4e-107	mll8050	COG0500	7e-17	COMT1_ROSCH	Ligninbiosynthesis;Methyltransferase;Transferase,Caffeic acid 3-O-methyltransferase (EC 2.1.1.68) (S-adenosysl-L- methionine:caffeic acid 3-O-methyltransferase) (COMT) (CAOMT).	1e-110	GO_ID:19432	TAIR|gene:2153422 SPTR:Q9FK25 symbol:AT5G54160.1 [GO:0005829 "cytosol" evidence=TAS] [GO:0005737 "cytoplasm" evidence=IDA] [GO:0005634 "nucleus" evidence=IDA] InterPro:IPR001601 InterPro:IPR001077 Interpro:IPR000051 Pfam:PF00891 InterPro:IPR011991 EMBL:AB013387 EMBL:U70424 EMBL:AY062837 EMBL:AY081565 EMBL:AY087297 EMBL:Z27062 PDB:1NII SPTR:Q9FK25	9e-108
chr1.CM0105.62	1.5.12.40	E2.1.1.- [EC:2.1.1.-] [COG:COG0500 COG0742]	ath:At5g54160	K18G13.3; O-methyltransferase 1 [EC:2.1.1.76] [KO:K05279]	4e-107	mll8050	COG0500	7e-17	COMT1_ROSCH	Ligninbiosynthesis;Methyltransferase;Transferase,Caffeic acid 3-O-methyltransferase (EC 2.1.1.68) (S-adenosysl-L- methionine:caffeic acid 3-O-methyltransferase) (COMT) (CAOMT).	1e-110	GO_ID:19432	TAIR|gene:2153422 SPTR:Q9FK25 symbol:AT5G54160.1 [GO:0005829 "cytosol" evidence=TAS] [GO:0005737 "cytoplasm" evidence=IDA] [GO:0005634 "nucleus" evidence=IDA] InterPro:IPR001601 InterPro:IPR001077 Interpro:IPR000051 Pfam:PF00891 InterPro:IPR011991 EMBL:AB013387 EMBL:U70424 EMBL:AY062837 EMBL:AY081565 EMBL:AY087297 EMBL:Z27062 PDB:1NII SPTR:Q9FK25	9e-108
chr1.CM0105.62	1.3.8.17	E2.1.1.- [EC:2.1.1.-] [COG:COG0500 COG0742]	ath:At5g54160	K18G13.3; O-methyltransferase 1 [EC:2.1.1.76] [KO:K05279]	4e-107	mll8050	COG0500	7e-17	COMT1_ROSCH	Ligninbiosynthesis;Methyltransferase;Transferase,Caffeic acid 3-O-methyltransferase (EC 2.1.1.68) (S-adenosysl-L- methionine:caffeic acid 3-O-methyltransferase) (COMT) (CAOMT).	1e-110	GO_ID:19432	TAIR|gene:2153422 SPTR:Q9FK25 symbol:AT5G54160.1 [GO:0005829 "cytosol" evidence=TAS] [GO:0005737 "cytoplasm" evidence=IDA] [GO:0005634 "nucleus" evidence=IDA] InterPro:IPR001601 InterPro:IPR001077 Interpro:IPR000051 Pfam:PF00891 InterPro:IPR011991 EMBL:AB013387 EMBL:U70424 EMBL:AY062837 EMBL:AY081565 EMBL:AY087297 EMBL:Z27062 PDB:1NII SPTR:Q9FK25	9e-108
chr1.CM0105.62	1.5.11.30	E2.1.1.- [EC:2.1.1.-] [COG:COG0500 COG0742]	ath:At5g54160	K18G13.3; O-methyltransferase 1 [EC:2.1.1.76] [KO:K05279]	4e-107	mll8050	COG0500	7e-17	COMT1_ROSCH	Ligninbiosynthesis;Methyltransferase;Transferase,Caffeic acid 3-O-methyltransferase (EC 2.1.1.68) (S-adenosysl-L- methionine:caffeic acid 3-O-methyltransferase) (COMT) (CAOMT).	1e-110	GO_ID:19432	TAIR|gene:2153422 SPTR:Q9FK25 symbol:AT5G54160.1 [GO:0005829 "cytosol" evidence=TAS] [GO:0005737 "cytoplasm" evidence=IDA] [GO:0005634 "nucleus" evidence=IDA] InterPro:IPR001601 InterPro:IPR001077 Interpro:IPR000051 Pfam:PF00891 InterPro:IPR011991 EMBL:AB013387 EMBL:U70424 EMBL:AY062837 EMBL:AY081565 EMBL:AY087297 EMBL:Z27062 PDB:1NII SPTR:Q9FK25	9e-108
chr1.CM0105.62	1.10.7.8	E2.1.1.76 flavonol 3-O-methyltransferase [EC:2.1.1.76] [GO:0030755]	ath:At5g54160	K18G13.3; O-methyltransferase 1 [EC:2.1.1.76] [KO:K05279]	4e-107	mll8050	COG0500	7e-17	COMT1_ROSCH	Ligninbiosynthesis;Methyltransferase;Transferase,Caffeic acid 3-O-methyltransferase (EC 2.1.1.68) (S-adenosysl-L- methionine:caffeic acid 3-O-methyltransferase) (COMT) (CAOMT).	1e-110	GO_ID:19432	TAIR|gene:2153422 SPTR:Q9FK25 symbol:AT5G54160.1 [GO:0005829 "cytosol" evidence=TAS] [GO:0005737 "cytoplasm" evidence=IDA] [GO:0005634 "nucleus" evidence=IDA] InterPro:IPR001601 InterPro:IPR001077 Interpro:IPR000051 Pfam:PF00891 InterPro:IPR011991 EMBL:AB013387 EMBL:U70424 EMBL:AY062837 EMBL:AY081565 EMBL:AY087297 EMBL:Z27062 PDB:1NII SPTR:Q9FK25	9e-108
chr1.CM0105.62	1.6.4.7	E2.1.1.- [EC:2.1.1.-] [COG:COG0500 COG0742]	ath:At5g54160	K18G13.3; O-methyltransferase 1 [EC:2.1.1.76] [KO:K05279]	4e-107	mll8050	COG0500	7e-17	COMT1_ROSCH	Ligninbiosynthesis;Methyltransferase;Transferase,Caffeic acid 3-O-methyltransferase (EC 2.1.1.68) (S-adenosysl-L- methionine:caffeic acid 3-O-methyltransferase) (COMT) (CAOMT).	1e-110	GO_ID:19432	TAIR|gene:2153422 SPTR:Q9FK25 symbol:AT5G54160.1 [GO:0005829 "cytosol" evidence=TAS] [GO:0005737 "cytoplasm" evidence=IDA] [GO:0005634 "nucleus" evidence=IDA] InterPro:IPR001601 InterPro:IPR001077 Interpro:IPR000051 Pfam:PF00891 InterPro:IPR011991 EMBL:AB013387 EMBL:U70424 EMBL:AY062837 EMBL:AY081565 EMBL:AY087297 EMBL:Z27062 PDB:1NII SPTR:Q9FK25	9e-108
chr1.CM0105.62	1.9.4.4	E2.1.1.1, NNMT nicotinamide N-methyltransferase [EC:2.1.1.1] [COG:COG0500] [GO:0008112]	ath:At5g54160	K18G13.3; O-methyltransferase 1 [EC:2.1.1.76] [KO:K05279]	4e-107	mll8050	COG0500	7e-17	COMT1_ROSCH	Ligninbiosynthesis;Methyltransferase;Transferase,Caffeic acid 3-O-methyltransferase (EC 2.1.1.68) (S-adenosysl-L- methionine:caffeic acid 3-O-methyltransferase) (COMT) (CAOMT).	1e-110	GO_ID:19432	TAIR|gene:2153422 SPTR:Q9FK25 symbol:AT5G54160.1 [GO:0005829 "cytosol" evidence=TAS] [GO:0005737 "cytoplasm" evidence=IDA] [GO:0005634 "nucleus" evidence=IDA] InterPro:IPR001601 InterPro:IPR001077 Interpro:IPR000051 Pfam:PF00891 InterPro:IPR011991 EMBL:AB013387 EMBL:U70424 EMBL:AY062837 EMBL:AY081565 EMBL:AY087297 EMBL:Z27062 PDB:1NII SPTR:Q9FK25	9e-108
chr1.CM0105.62	1.9.10.46	E2.1.1.11, chlM magnesium-protoporphyrin O-methyltransferase [EC:2.1.1.11] [COG:COG0500] [GO:0046406]	ath:At5g54160	K18G13.3; O-methyltransferase 1 [EC:2.1.1.76] [KO:K05279]	4e-107	mll8050	COG0500	7e-17	COMT1_ROSCH	Ligninbiosynthesis;Methyltransferase;Transferase,Caffeic acid 3-O-methyltransferase (EC 2.1.1.68) (S-adenosysl-L- methionine:caffeic acid 3-O-methyltransferase) (COMT) (CAOMT).	1e-110	GO_ID:19432	TAIR|gene:2153422 SPTR:Q9FK25 symbol:AT5G54160.1 [GO:0005829 "cytosol" evidence=TAS] [GO:0005737 "cytoplasm" evidence=IDA] [GO:0005634 "nucleus" evidence=IDA] InterPro:IPR001601 InterPro:IPR001077 Interpro:IPR000051 Pfam:PF00891 InterPro:IPR011991 EMBL:AB013387 EMBL:U70424 EMBL:AY062837 EMBL:AY081565 EMBL:AY087297 EMBL:Z27062 PDB:1NII SPTR:Q9FK25	9e-108
chr1.CM0105.62	1.11.12.7	E2.1.1.- [EC:2.1.1.-] [COG:COG0500 COG0742]	ath:At5g54160	K18G13.3; O-methyltransferase 1 [EC:2.1.1.76] [KO:K05279]	4e-107	mll8050	COG0500	7e-17	COMT1_ROSCH	Ligninbiosynthesis;Methyltransferase;Transferase,Caffeic acid 3-O-methyltransferase (EC 2.1.1.68) (S-adenosysl-L- methionine:caffeic acid 3-O-methyltransferase) (COMT) (CAOMT).	1e-110	GO_ID:19432	TAIR|gene:2153422 SPTR:Q9FK25 symbol:AT5G54160.1 [GO:0005829 "cytosol" evidence=TAS] [GO:0005737 "cytoplasm" evidence=IDA] [GO:0005634 "nucleus" evidence=IDA] InterPro:IPR001601 InterPro:IPR001077 Interpro:IPR000051 Pfam:PF00891 InterPro:IPR011991 EMBL:AB013387 EMBL:U70424 EMBL:AY062837 EMBL:AY081565 EMBL:AY087297 EMBL:Z27062 PDB:1NII SPTR:Q9FK25	9e-108
chr1.CM0105.62	1.5.14.34	E2.1.1.- [EC:2.1.1.-] [COG:COG0500 COG0742]	ath:At5g54160	K18G13.3; O-methyltransferase 1 [EC:2.1.1.76] [KO:K05279]	4e-107	mll8050	COG0500	7e-17	COMT1_ROSCH	Ligninbiosynthesis;Methyltransferase;Transferase,Caffeic acid 3-O-methyltransferase (EC 2.1.1.68) (S-adenosysl-L- methionine:caffeic acid 3-O-methyltransferase) (COMT) (CAOMT).	1e-110	GO_ID:19432	TAIR|gene:2153422 SPTR:Q9FK25 symbol:AT5G54160.1 [GO:0005829 "cytosol" evidence=TAS] [GO:0005737 "cytoplasm" evidence=IDA] [GO:0005634 "nucleus" evidence=IDA] InterPro:IPR001601 InterPro:IPR001077 Interpro:IPR000051 Pfam:PF00891 InterPro:IPR011991 EMBL:AB013387 EMBL:U70424 EMBL:AY062837 EMBL:AY081565 EMBL:AY087297 EMBL:Z27062 PDB:1NII SPTR:Q9FK25	9e-108
chr1.CM0760.4	2.4.3.9	E2.7.7.49 RNA-directed DNA polymerase [EC:2.7.7.49] [COG:COG3344] [GO:0003721 0003964]										GO_ID:38991	TAIR|gene:2055850 SPTR:O82276 symbol:AT2G31080.1 [GO:0003964 "RNA-directed DNA polymerase activity" evidence=ISS] InterPro:IPR005135 InterPro:IPR002156 InterPro:IPR000477 Pfam:PF03372 Pfam:PF00078 PROSITE:PS50879 EMBL:AC005311 PIR:C84716 SPTR:O82276	7e-13
Ljwgs_010895.1	1.11.14.4	E1.14.-.- [EC:1.14.-.-] [COG:COG2124]	cal:orf19.7513	ALK2; n-alkane inducible cytochrome P- 450 [EC:1.14.14.1] [KO:K00493]	2e-13	VNG0422G	COG2124	5e-09	C86A1_ARATH	Heme;Iron;Membrane;Metal-binding;Monooxygenase;Multigenefamily;Oxidoreductase;Transmembrane,Cytochrome P450 86A1 (EC 1.14.-.-) (CYPLXXXVI) (P450-dependent fatty acid omega-hydroxylase).	9e-58	GO_ID:9792	TAIR|gene:2050786 SPTR:O80823 symbol:LCR "LACERATA" [GO:0008393 "fatty acid (omega-1)-hydroxylase activity" evidence=IDA] [GO:0019825 "oxygen binding" evidence=ISS] InterPro:IPR001128 Pfam:PF00067 InterPro:IPR002403 InterPro:IPR002401 PRINTS:PR00463 PRINTS:PR00385 PROSITE:PS00086 PRINTS:PR00465 EMBL:AC004665 EMBL:AJ301678 EMBL:AY064966 EMBL:BT002239 PIR:T02450 SPTR:O80823	3e-49
Ljwgs_010895.1	1.10.3.12	E1.14.-.- [EC:1.14.-.-] [COG:COG2124]	cal:orf19.7513	ALK2; n-alkane inducible cytochrome P- 450 [EC:1.14.14.1] [KO:K00493]	2e-13	VNG0422G	COG2124	5e-09	C86A1_ARATH	Heme;Iron;Membrane;Metal-binding;Monooxygenase;Multigenefamily;Oxidoreductase;Transmembrane,Cytochrome P450 86A1 (EC 1.14.-.-) (CYPLXXXVI) (P450-dependent fatty acid omega-hydroxylase).	9e-58	GO_ID:9792	TAIR|gene:2050786 SPTR:O80823 symbol:LCR "LACERATA" [GO:0008393 "fatty acid (omega-1)-hydroxylase activity" evidence=IDA] [GO:0019825 "oxygen binding" evidence=ISS] InterPro:IPR001128 Pfam:PF00067 InterPro:IPR002403 InterPro:IPR002401 PRINTS:PR00463 PRINTS:PR00385 PROSITE:PS00086 PRINTS:PR00465 EMBL:AC004665 EMBL:AJ301678 EMBL:AY064966 EMBL:BT002239 PIR:T02450 SPTR:O80823	3e-49
Ljwgs_010895.1	1.10.6.12	E1.14.-.- [EC:1.14.-.-] [COG:COG2124]	cal:orf19.7513	ALK2; n-alkane inducible cytochrome P- 450 [EC:1.14.14.1] [KO:K00493]	2e-13	VNG0422G	COG2124	5e-09	C86A1_ARATH	Heme;Iron;Membrane;Metal-binding;Monooxygenase;Multigenefamily;Oxidoreductase;Transmembrane,Cytochrome P450 86A1 (EC 1.14.-.-) (CYPLXXXVI) (P450-dependent fatty acid omega-hydroxylase).	9e-58	GO_ID:9792	TAIR|gene:2050786 SPTR:O80823 symbol:LCR "LACERATA" [GO:0008393 "fatty acid (omega-1)-hydroxylase activity" evidence=IDA] [GO:0019825 "oxygen binding" evidence=ISS] InterPro:IPR001128 Pfam:PF00067 InterPro:IPR002403 InterPro:IPR002401 PRINTS:PR00463 PRINTS:PR00385 PROSITE:PS00086 PRINTS:PR00465 EMBL:AC004665 EMBL:AJ301678 EMBL:AY064966 EMBL:BT002239 PIR:T02450 SPTR:O80823	3e-49
Ljwgs_010895.1	1.3.3.23	E1.14.14.1 unspecific monooxygenase [EC:1.14.14.1] [COG:COG2124] [GO:0050381]	cal:orf19.7513	ALK2; n-alkane inducible cytochrome P- 450 [EC:1.14.14.1] [KO:K00493]	2e-13	VNG0422G	COG2124	5e-09	C86A1_ARATH	Heme;Iron;Membrane;Metal-binding;Monooxygenase;Multigenefamily;Oxidoreductase;Transmembrane,Cytochrome P450 86A1 (EC 1.14.-.-) (CYPLXXXVI) (P450-dependent fatty acid omega-hydroxylase).	9e-58	GO_ID:9792	TAIR|gene:2050786 SPTR:O80823 symbol:LCR "LACERATA" [GO:0008393 "fatty acid (omega-1)-hydroxylase activity" evidence=IDA] [GO:0019825 "oxygen binding" evidence=ISS] InterPro:IPR001128 Pfam:PF00067 InterPro:IPR002403 InterPro:IPR002401 PRINTS:PR00463 PRINTS:PR00385 PROSITE:PS00086 PRINTS:PR00465 EMBL:AC004665 EMBL:AJ301678 EMBL:AY064966 EMBL:BT002239 PIR:T02450 SPTR:O80823	3e-49
Ljwgs_010895.1	1.1.7.13	E1.14.-.- [EC:1.14.-.-] [COG:COG2124]	cal:orf19.7513	ALK2; n-alkane inducible cytochrome P- 450 [EC:1.14.14.1] [KO:K00493]	2e-13	VNG0422G	COG2124	5e-09	C86A1_ARATH	Heme;Iron;Membrane;Metal-binding;Monooxygenase;Multigenefamily;Oxidoreductase;Transmembrane,Cytochrome P450 86A1 (EC 1.14.-.-) (CYPLXXXVI) (P450-dependent fatty acid omega-hydroxylase).	9e-58	GO_ID:9792	TAIR|gene:2050786 SPTR:O80823 symbol:LCR "LACERATA" [GO:0008393 "fatty acid (omega-1)-hydroxylase activity" evidence=IDA] [GO:0019825 "oxygen binding" evidence=ISS] InterPro:IPR001128 Pfam:PF00067 InterPro:IPR002403 InterPro:IPR002401 PRINTS:PR00463 PRINTS:PR00385 PROSITE:PS00086 PRINTS:PR00465 EMBL:AC004665 EMBL:AJ301678 EMBL:AY064966 EMBL:BT002239 PIR:T02450 SPTR:O80823	3e-49
Ljwgs_010895.1	1.5.14.29	E1.14.14.1 unspecific monooxygenase [EC:1.14.14.1] [COG:COG2124] [GO:0050381]	cal:orf19.7513	ALK2; n-alkane inducible cytochrome P- 450 [EC:1.14.14.1] [KO:K00493]	2e-13	VNG0422G	COG2124	5e-09	C86A1_ARATH	Heme;Iron;Membrane;Metal-binding;Monooxygenase;Multigenefamily;Oxidoreductase;Transmembrane,Cytochrome P450 86A1 (EC 1.14.-.-) (CYPLXXXVI) (P450-dependent fatty acid omega-hydroxylase).	9e-58	GO_ID:9792	TAIR|gene:2050786 SPTR:O80823 symbol:LCR "LACERATA" [GO:0008393 "fatty acid (omega-1)-hydroxylase activity" evidence=IDA] [GO:0019825 "oxygen binding" evidence=ISS] InterPro:IPR001128 Pfam:PF00067 InterPro:IPR002403 InterPro:IPR002401 PRINTS:PR00463 PRINTS:PR00385 PROSITE:PS00086 PRINTS:PR00465 EMBL:AC004665 EMBL:AJ301678 EMBL:AY064966 EMBL:BT002239 PIR:T02450 SPTR:O80823	3e-49
Ljwgs_010895.1	1.11.4.6	E1.14.-.- [EC:1.14.-.-] [COG:COG2124]	cal:orf19.7513	ALK2; n-alkane inducible cytochrome P- 450 [EC:1.14.14.1] [KO:K00493]	2e-13	VNG0422G	COG2124	5e-09	C86A1_ARATH	Heme;Iron;Membrane;Metal-binding;Monooxygenase;Multigenefamily;Oxidoreductase;Transmembrane,Cytochrome P450 86A1 (EC 1.14.-.-) (CYPLXXXVI) (P450-dependent fatty acid omega-hydroxylase).	9e-58	GO_ID:9792	TAIR|gene:2050786 SPTR:O80823 symbol:LCR "LACERATA" [GO:0008393 "fatty acid (omega-1)-hydroxylase activity" evidence=IDA] [GO:0019825 "oxygen binding" evidence=ISS] InterPro:IPR001128 Pfam:PF00067 InterPro:IPR002403 InterPro:IPR002401 PRINTS:PR00463 PRINTS:PR00385 PROSITE:PS00086 PRINTS:PR00465 EMBL:AC004665 EMBL:AJ301678 EMBL:AY064966 EMBL:BT002239 PIR:T02450 SPTR:O80823	3e-49
Ljwgs_010895.1	1.11.4.2	E1.14.14.1 unspecific monooxygenase [EC:1.14.14.1] [COG:COG2124] [GO:0050381]	cal:orf19.7513	ALK2; n-alkane inducible cytochrome P- 450 [EC:1.14.14.1] [KO:K00493]	2e-13	VNG0422G	COG2124	5e-09	C86A1_ARATH	Heme;Iron;Membrane;Metal-binding;Monooxygenase;Multigenefamily;Oxidoreductase;Transmembrane,Cytochrome P450 86A1 (EC 1.14.-.-) (CYPLXXXVI) (P450-dependent fatty acid omega-hydroxylase).	9e-58	GO_ID:9792	TAIR|gene:2050786 SPTR:O80823 symbol:LCR "LACERATA" [GO:0008393 "fatty acid (omega-1)-hydroxylase activity" evidence=IDA] [GO:0019825 "oxygen binding" evidence=ISS] InterPro:IPR001128 Pfam:PF00067 InterPro:IPR002403 InterPro:IPR002401 PRINTS:PR00463 PRINTS:PR00385 PROSITE:PS00086 PRINTS:PR00465 EMBL:AC004665 EMBL:AJ301678 EMBL:AY064966 EMBL:BT002239 PIR:T02450 SPTR:O80823	3e-49
chr3.CM0396.35	99.1.2.105	COG2032	ath:At2g28190	F24D13.2; superoxide dismutase [Cu-Zn], chloroplast (SODCP) / copper/zinc superoxide dismutase (CSD2) [EC:1.15.1.1] [KO:K04565]	9e-68	YJR104c	COG2032	6e-41	SODCP_PEA	Antioxidant;Chloroplast;Copper;Metal-binding;Oxidoreductase;Plastid;Transitpeptide;Zinc,Superoxide dismutase [Cu-Zn], chloroplast precursor (EC 1.15.1.1).	5e-75	GO_ID:15175	ZFIN|ZDB-GENE-990415-258 SPTR:O73872 symbol:sod1 "superoxide dismutase 1, soluble" [GO:0051597 "response to methylmercury" evidence=IDA] InterPro:IPR001424 Pfam:PF00080 ZFIN:ZDB-GENE-990415-258 PRINTS:PR00068 ProDom:PD000469 PROSITE:PS00087 PROSITE:PS00332 HSSP:P00441 EMBL:Y12236 EMBL:BC055516 SMR:O73872 SPTR:O73872	7e-48
chr3.CM0396.35	99.1.4.738	GO_ID:15175	ath:At2g28190	F24D13.2; superoxide dismutase [Cu-Zn], chloroplast (SODCP) / copper/zinc superoxide dismutase (CSD2) [EC:1.15.1.1] [KO:K04565]	9e-68	YJR104c	COG2032	6e-41	SODCP_PEA	Antioxidant;Chloroplast;Copper;Metal-binding;Oxidoreductase;Plastid;Transitpeptide;Zinc,Superoxide dismutase [Cu-Zn], chloroplast precursor (EC 1.15.1.1).	5e-75	GO_ID:15175	ZFIN|ZDB-GENE-990415-258 SPTR:O73872 symbol:sod1 "superoxide dismutase 1, soluble" [GO:0051597 "response to methylmercury" evidence=IDA] InterPro:IPR001424 Pfam:PF00080 ZFIN:ZDB-GENE-990415-258 PRINTS:PR00068 ProDom:PD000469 PROSITE:PS00087 PROSITE:PS00332 HSSP:P00441 EMBL:Y12236 EMBL:BC055516 SMR:O73872 SPTR:O73872	7e-48
chr3.CM0396.35	99.1.1.118	KO:K04565	ath:At2g28190	F24D13.2; superoxide dismutase [Cu-Zn], chloroplast (SODCP) / copper/zinc superoxide dismutase (CSD2) [EC:1.15.1.1] [KO:K04565]	9e-68	YJR104c	COG2032	6e-41	SODCP_PEA	Antioxidant;Chloroplast;Copper;Metal-binding;Oxidoreductase;Plastid;Transitpeptide;Zinc,Superoxide dismutase [Cu-Zn], chloroplast precursor (EC 1.15.1.1).	5e-75	GO_ID:15175	ZFIN|ZDB-GENE-990415-258 SPTR:O73872 symbol:sod1 "superoxide dismutase 1, soluble" [GO:0051597 "response to methylmercury" evidence=IDA] InterPro:IPR001424 Pfam:PF00080 ZFIN:ZDB-GENE-990415-258 PRINTS:PR00068 ProDom:PD000469 PROSITE:PS00087 PROSITE:PS00332 HSSP:P00441 EMBL:Y12236 EMBL:BC055516 SMR:O73872 SPTR:O73872	7e-48
chr3.CM0396.35	99.1.3.1.7	EC 1.15.1.1	ath:At2g28190	F24D13.2; superoxide dismutase [Cu-Zn], chloroplast (SODCP) / copper/zinc superoxide dismutase (CSD2) [EC:1.15.1.1] [KO:K04565]	9e-68	YJR104c	COG2032	6e-41	SODCP_PEA	Antioxidant;Chloroplast;Copper;Metal-binding;Oxidoreductase;Plastid;Transitpeptide;Zinc,Superoxide dismutase [Cu-Zn], chloroplast precursor (EC 1.15.1.1).	5e-75	GO_ID:15175	ZFIN|ZDB-GENE-990415-258 SPTR:O73872 symbol:sod1 "superoxide dismutase 1, soluble" [GO:0051597 "response to methylmercury" evidence=IDA] InterPro:IPR001424 Pfam:PF00080 ZFIN:ZDB-GENE-990415-258 PRINTS:PR00068 ProDom:PD000469 PROSITE:PS00087 PROSITE:PS00332 HSSP:P00441 EMBL:Y12236 EMBL:BC055516 SMR:O73872 SPTR:O73872	7e-48
chr1.TM1767.12	99.1.4.3065	GO_ID:29007							NAC29_ARATH	DNA-binding;Nuclearprotein;Transcription;Transcriptionregulation,NAC-domain containing protein 29 (ANAC029) (NAC2) (NAC-LIKE, ACTIVATED BY AP3/PI protein) (NAP).	2e-48	GO_ID:29007	TAIR|gene:2061081 SPTR:Q9ZQ25 symbol:AT2G24430.1 [GO:0003700 "transcription factor activity" evidence=ISS] [GO:0008372 "cellular component unknown" evidence=ND] [GO:0007275 "development" evidence=ISS] InterPro:IPR003441 Pfam:PF02365 HSSP:Q9C932 PROSITE:PS51005 EMBL:AC006403 PIR:E84636 SPTR:Q9ZQ25	5e-86
chr1.TM1767.12	99.1.3.2.2333	NAC29_ARATH							NAC29_ARATH	DNA-binding;Nuclearprotein;Transcription;Transcriptionregulation,NAC-domain containing protein 29 (ANAC029) (NAC2) (NAC-LIKE, ACTIVATED BY AP3/PI protein) (NAP).	2e-48	GO_ID:29007	TAIR|gene:2061081 SPTR:Q9ZQ25 symbol:AT2G24430.1 [GO:0003700 "transcription factor activity" evidence=ISS] [GO:0008372 "cellular component unknown" evidence=ND] [GO:0007275 "development" evidence=ISS] InterPro:IPR003441 Pfam:PF02365 HSSP:Q9C932 PROSITE:PS51005 EMBL:AC006403 PIR:E84636 SPTR:Q9ZQ25	5e-86
TM0578.19	99.2	Unclassified without homolog
chr3.CM0091.28	99.1.4.6361	GO_ID:43024										GO_ID:43024	TAIR|gene:2077961 SPTR:Q9SVL7 symbol:AT3G50810.1 [GO:0000004 "biological process unknown" evidence=ND] [GO:0005554 "molecular function unknown" evidence=ND] [GO:0016020 "membrane" evidence=ISS] Pfam:PF04535 InterPro:IPR006702 EMBL:AL049862 PIR:T08402 SPTR:Q9SVL7	8e-25
Ljwgs_025722.2	99.1.4.3675	GO_ID:14057										GO_ID:14057	TAIR|gene:2049479 SPTR:Q9SJN3 symbol:AT2G36220.1 [GO:0005554 "molecular function unknown" evidence=ND] [GO:0000004 "biological process unknown" evidence=ND] [GO:0008372 "cellular component unknown" evidence=ND] EMBL:AC006921 EMBL:AY053408 EMBL:AY074832 PIR:B84778 SPTR:Q9SJN3	3e-33
chr1.CM0109.49	1.11.14.4	E1.14.-.- [EC:1.14.-.-] [COG:COG2124]	cal:orf19.7512	ALK3; n-alkane inducible cytochrome P- 450 [EC:1.14.14.1] [KO:K00493]	2e-30	VNG0422G	COG2124	2e-24	C94A1_VICSA	Endoplasmicreticulum;Heme;Iron;Membrane;Metal-binding;Monooxygenase;Multigenefamily;Oxidoreductase;Transmembrane,Cytochrome P450 94A1 (EC 1.14.-.-) (P450-dependent fatty acid omega- hydroxylase).	0	GO_ID:42022	TAIR|gene:2167370 SPTR:Q9FMV7 symbol:AT5G63450.1 [GO:0019825 "oxygen binding" evidence=ISS] InterPro:IPR001128 Pfam:PF00067 InterPro:IPR002401 PRINTS:PR00463 PRINTS:PR00385 EMBL:AB007649 SPTR:Q9FMV7	1e-123
chr1.CM0109.49	1.10.3.12	E1.14.-.- [EC:1.14.-.-] [COG:COG2124]	cal:orf19.7512	ALK3; n-alkane inducible cytochrome P- 450 [EC:1.14.14.1] [KO:K00493]	2e-30	VNG0422G	COG2124	2e-24	C94A1_VICSA	Endoplasmicreticulum;Heme;Iron;Membrane;Metal-binding;Monooxygenase;Multigenefamily;Oxidoreductase;Transmembrane,Cytochrome P450 94A1 (EC 1.14.-.-) (P450-dependent fatty acid omega- hydroxylase).	0	GO_ID:42022	TAIR|gene:2167370 SPTR:Q9FMV7 symbol:AT5G63450.1 [GO:0019825 "oxygen binding" evidence=ISS] InterPro:IPR001128 Pfam:PF00067 InterPro:IPR002401 PRINTS:PR00463 PRINTS:PR00385 EMBL:AB007649 SPTR:Q9FMV7	1e-123
chr1.CM0109.49	1.10.6.12	E1.14.-.- [EC:1.14.-.-] [COG:COG2124]	cal:orf19.7512	ALK3; n-alkane inducible cytochrome P- 450 [EC:1.14.14.1] [KO:K00493]	2e-30	VNG0422G	COG2124	2e-24	C94A1_VICSA	Endoplasmicreticulum;Heme;Iron;Membrane;Metal-binding;Monooxygenase;Multigenefamily;Oxidoreductase;Transmembrane,Cytochrome P450 94A1 (EC 1.14.-.-) (P450-dependent fatty acid omega- hydroxylase).	0	GO_ID:42022	TAIR|gene:2167370 SPTR:Q9FMV7 symbol:AT5G63450.1 [GO:0019825 "oxygen binding" evidence=ISS] InterPro:IPR001128 Pfam:PF00067 InterPro:IPR002401 PRINTS:PR00463 PRINTS:PR00385 EMBL:AB007649 SPTR:Q9FMV7	1e-123
chr1.CM0109.49	1.3.3.23	E1.14.14.1 unspecific monooxygenase [EC:1.14.14.1] [COG:COG2124] [GO:0050381]	cal:orf19.7512	ALK3; n-alkane inducible cytochrome P- 450 [EC:1.14.14.1] [KO:K00493]	2e-30	VNG0422G	COG2124	2e-24	C94A1_VICSA	Endoplasmicreticulum;Heme;Iron;Membrane;Metal-binding;Monooxygenase;Multigenefamily;Oxidoreductase;Transmembrane,Cytochrome P450 94A1 (EC 1.14.-.-) (P450-dependent fatty acid omega- hydroxylase).	0	GO_ID:42022	TAIR|gene:2167370 SPTR:Q9FMV7 symbol:AT5G63450.1 [GO:0019825 "oxygen binding" evidence=ISS] InterPro:IPR001128 Pfam:PF00067 InterPro:IPR002401 PRINTS:PR00463 PRINTS:PR00385 EMBL:AB007649 SPTR:Q9FMV7	1e-123
chr1.CM0109.49	1.1.7.13	E1.14.-.- [EC:1.14.-.-] [COG:COG2124]	cal:orf19.7512	ALK3; n-alkane inducible cytochrome P- 450 [EC:1.14.14.1] [KO:K00493]	2e-30	VNG0422G	COG2124	2e-24	C94A1_VICSA	Endoplasmicreticulum;Heme;Iron;Membrane;Metal-binding;Monooxygenase;Multigenefamily;Oxidoreductase;Transmembrane,Cytochrome P450 94A1 (EC 1.14.-.-) (P450-dependent fatty acid omega- hydroxylase).	0	GO_ID:42022	TAIR|gene:2167370 SPTR:Q9FMV7 symbol:AT5G63450.1 [GO:0019825 "oxygen binding" evidence=ISS] InterPro:IPR001128 Pfam:PF00067 InterPro:IPR002401 PRINTS:PR00463 PRINTS:PR00385 EMBL:AB007649 SPTR:Q9FMV7	1e-123
chr1.CM0109.49	1.5.14.29	E1.14.14.1 unspecific monooxygenase [EC:1.14.14.1] [COG:COG2124] [GO:0050381]	cal:orf19.7512	ALK3; n-alkane inducible cytochrome P- 450 [EC:1.14.14.1] [KO:K00493]	2e-30	VNG0422G	COG2124	2e-24	C94A1_VICSA	Endoplasmicreticulum;Heme;Iron;Membrane;Metal-binding;Monooxygenase;Multigenefamily;Oxidoreductase;Transmembrane,Cytochrome P450 94A1 (EC 1.14.-.-) (P450-dependent fatty acid omega- hydroxylase).	0	GO_ID:42022	TAIR|gene:2167370 SPTR:Q9FMV7 symbol:AT5G63450.1 [GO:0019825 "oxygen binding" evidence=ISS] InterPro:IPR001128 Pfam:PF00067 InterPro:IPR002401 PRINTS:PR00463 PRINTS:PR00385 EMBL:AB007649 SPTR:Q9FMV7	1e-123
chr1.CM0109.49	1.11.4.6	E1.14.-.- [EC:1.14.-.-] [COG:COG2124]	cal:orf19.7512	ALK3; n-alkane inducible cytochrome P- 450 [EC:1.14.14.1] [KO:K00493]	2e-30	VNG0422G	COG2124	2e-24	C94A1_VICSA	Endoplasmicreticulum;Heme;Iron;Membrane;Metal-binding;Monooxygenase;Multigenefamily;Oxidoreductase;Transmembrane,Cytochrome P450 94A1 (EC 1.14.-.-) (P450-dependent fatty acid omega- hydroxylase).	0	GO_ID:42022	TAIR|gene:2167370 SPTR:Q9FMV7 symbol:AT5G63450.1 [GO:0019825 "oxygen binding" evidence=ISS] InterPro:IPR001128 Pfam:PF00067 InterPro:IPR002401 PRINTS:PR00463 PRINTS:PR00385 EMBL:AB007649 SPTR:Q9FMV7	1e-123
chr1.CM0109.49	1.11.4.2	E1.14.14.1 unspecific monooxygenase [EC:1.14.14.1] [COG:COG2124] [GO:0050381]	cal:orf19.7512	ALK3; n-alkane inducible cytochrome P- 450 [EC:1.14.14.1] [KO:K00493]	2e-30	VNG0422G	COG2124	2e-24	C94A1_VICSA	Endoplasmicreticulum;Heme;Iron;Membrane;Metal-binding;Monooxygenase;Multigenefamily;Oxidoreductase;Transmembrane,Cytochrome P450 94A1 (EC 1.14.-.-) (P450-dependent fatty acid omega- hydroxylase).	0	GO_ID:42022	TAIR|gene:2167370 SPTR:Q9FMV7 symbol:AT5G63450.1 [GO:0019825 "oxygen binding" evidence=ISS] InterPro:IPR001128 Pfam:PF00067 InterPro:IPR002401 PRINTS:PR00463 PRINTS:PR00385 EMBL:AB007649 SPTR:Q9FMV7	1e-123
CM0345.59.2	99.2	Unclassified without homolog
Ljwgs_042817.1	1.10.7.6	E2.4.1.91 flavonol 3-O-glucosyltransferase [EC:2.4.1.91] [GO:0047893] [CAZy:GT1]	ath:At4g15280	FCAALL.255; UDP-glucoronosyl/UDP-glucosyl transferase family protein [EC:2.4.1.91] [KO:K00724]	2e-22				COGT3_ARATH	Glycosyltransferase;Membrane;Transferase;Transmembrane,Cytokinin-O-glucosyltransferase 3 (EC 2.4.1.-) (UDP- glycosyltransferase 73C5) (Deoxynivalenol-glucosyl-transferase) (Zeatin O-glucosyltransferase 3) (AtZOG3).	3e-42	GO_ID:28136	TAIR|gene:2040609 SPTR:Q9ZQ97 symbol:AT2G36770.1 [GO:0008372 "cellular component unknown" evidence=ND] [GO:0016757 "transferase activity, transferring glycosyl groups" evidence=ISS] [GO:0008194 "UDP-glycosyltransferase activity" evidence=ISS] [GO:0016758 "transferase activity, transferring hexosyl groups" evidence=ISS] InterPro:IPR002213 Pfam:PF00201 GO:GO:0008152 PROSITE:PS00375 EMBL:AC006282 EM…	5e-43
TM1571.14	1.3.5.17	E1.14.99.7, SQLE squalene monooxygenase [EC:1.14.99.7] [GO:0004506]	ath:At4g37760	T28I19.40; squalene monooxygenase, putative / squalene epoxidase, putative [EC:1.14.99.7] [KO:K00511]	0	YGR175c	COG0654	3e-59	ERG1_PANGI	FAD;Flavoprotein;Membrane;Oxidoreductase;Transmembrane,Squalene monooxygenase (EC 1.14.99.7) (Squalene epoxidase) (SE).	0	GO_ID:35202	TAIR|gene:2059195 SPTR:O81000 symbol:AT2G22830.1 [GO:0016126 "sterol biosynthesis" evidence=TAS] InterPro:IPR003042 Pfam:PF01266 InterPro:IPR000205 InterPro:IPR006076 GO:GO:0008152 PRINTS:PR00420 EMBL:AC004786 PIR:D84617 SPTR:O81000	0
TM1571.14	1.11.17.25	E1.14.13.2, pobA p-hydroxybenzoate 3-monooxygenase [EC:1.14.13.2] [COG:COG0654] [GO:0018659]	ath:At4g37760	T28I19.40; squalene monooxygenase, putative / squalene epoxidase, putative [EC:1.14.99.7] [KO:K00511]	0	YGR175c	COG0654	3e-59	ERG1_PANGI	FAD;Flavoprotein;Membrane;Oxidoreductase;Transmembrane,Squalene monooxygenase (EC 1.14.99.7) (Squalene epoxidase) (SE).	0	GO_ID:35202	TAIR|gene:2059195 SPTR:O81000 symbol:AT2G22830.1 [GO:0016126 "sterol biosynthesis" evidence=TAS] InterPro:IPR003042 Pfam:PF01266 InterPro:IPR000205 InterPro:IPR006076 GO:GO:0008152 PRINTS:PR00420 EMBL:AC004786 PIR:D84617 SPTR:O81000	0
TM1571.14	1.3.6.4	E1.14.13.- [EC:1.14.13.-] [COG:COG0654]	ath:At4g37760	T28I19.40; squalene monooxygenase, putative / squalene epoxidase, putative [EC:1.14.99.7] [KO:K00511]	0	YGR175c	COG0654	3e-59	ERG1_PANGI	FAD;Flavoprotein;Membrane;Oxidoreductase;Transmembrane,Squalene monooxygenase (EC 1.14.99.7) (Squalene epoxidase) (SE).	0	GO_ID:35202	TAIR|gene:2059195 SPTR:O81000 symbol:AT2G22830.1 [GO:0016126 "sterol biosynthesis" evidence=TAS] InterPro:IPR003042 Pfam:PF01266 InterPro:IPR000205 InterPro:IPR006076 GO:GO:0008152 PRINTS:PR00420 EMBL:AC004786 PIR:D84617 SPTR:O81000	0
TM1571.14	1.11.20.5	E1.14.13.- [EC:1.14.13.-] [COG:COG0654]	ath:At4g37760	T28I19.40; squalene monooxygenase, putative / squalene epoxidase, putative [EC:1.14.99.7] [KO:K00511]	0	YGR175c	COG0654	3e-59	ERG1_PANGI	FAD;Flavoprotein;Membrane;Oxidoreductase;Transmembrane,Squalene monooxygenase (EC 1.14.99.7) (Squalene epoxidase) (SE).	0	GO_ID:35202	TAIR|gene:2059195 SPTR:O81000 symbol:AT2G22830.1 [GO:0016126 "sterol biosynthesis" evidence=TAS] InterPro:IPR003042 Pfam:PF01266 InterPro:IPR000205 InterPro:IPR006076 GO:GO:0008152 PRINTS:PR00420 EMBL:AC004786 PIR:D84617 SPTR:O81000	0
TM1571.14	1.11.14.3	E1.14.13.1 salicylate hydroxylase [EC:1.14.13.1] [COG:COG0654] [GO:0018658]	ath:At4g37760	T28I19.40; squalene monooxygenase, putative / squalene epoxidase, putative [EC:1.14.99.7] [KO:K00511]	0	YGR175c	COG0654	3e-59	ERG1_PANGI	FAD;Flavoprotein;Membrane;Oxidoreductase;Transmembrane,Squalene monooxygenase (EC 1.14.99.7) (Squalene epoxidase) (SE).	0	GO_ID:35202	TAIR|gene:2059195 SPTR:O81000 symbol:AT2G22830.1 [GO:0016126 "sterol biosynthesis" evidence=TAS] InterPro:IPR003042 Pfam:PF01266 InterPro:IPR000205 InterPro:IPR006076 GO:GO:0008152 PRINTS:PR00420 EMBL:AC004786 PIR:D84617 SPTR:O81000	0
TM1571.14	1.11.12.2	E1.14.13.1 salicylate hydroxylase [EC:1.14.13.1] [COG:COG0654] [GO:0018658]	ath:At4g37760	T28I19.40; squalene monooxygenase, putative / squalene epoxidase, putative [EC:1.14.99.7] [KO:K00511]	0	YGR175c	COG0654	3e-59	ERG1_PANGI	FAD;Flavoprotein;Membrane;Oxidoreductase;Transmembrane,Squalene monooxygenase (EC 1.14.99.7) (Squalene epoxidase) (SE).	0	GO_ID:35202	TAIR|gene:2059195 SPTR:O81000 symbol:AT2G22830.1 [GO:0016126 "sterol biosynthesis" evidence=TAS] InterPro:IPR003042 Pfam:PF01266 InterPro:IPR000205 InterPro:IPR006076 GO:GO:0008152 PRINTS:PR00420 EMBL:AC004786 PIR:D84617 SPTR:O81000	0
TM1571.14	1.2.6.14	E1.14.13.- [EC:1.14.13.-] [COG:COG0654]	ath:At4g37760	T28I19.40; squalene monooxygenase, putative / squalene epoxidase, putative [EC:1.14.99.7] [KO:K00511]	0	YGR175c	COG0654	3e-59	ERG1_PANGI	FAD;Flavoprotein;Membrane;Oxidoreductase;Transmembrane,Squalene monooxygenase (EC 1.14.99.7) (Squalene epoxidase) (SE).	0	GO_ID:35202	TAIR|gene:2059195 SPTR:O81000 symbol:AT2G22830.1 [GO:0016126 "sterol biosynthesis" evidence=TAS] InterPro:IPR003042 Pfam:PF01266 InterPro:IPR000205 InterPro:IPR006076 GO:GO:0008152 PRINTS:PR00420 EMBL:AC004786 PIR:D84617 SPTR:O81000	0
TM1571.14	1.5.14.46	E1.14.13.- [EC:1.14.13.-] [COG:COG0654]	ath:At4g37760	T28I19.40; squalene monooxygenase, putative / squalene epoxidase, putative [EC:1.14.99.7] [KO:K00511]	0	YGR175c	COG0654	3e-59	ERG1_PANGI	FAD;Flavoprotein;Membrane;Oxidoreductase;Transmembrane,Squalene monooxygenase (EC 1.14.99.7) (Squalene epoxidase) (SE).	0	GO_ID:35202	TAIR|gene:2059195 SPTR:O81000 symbol:AT2G22830.1 [GO:0016126 "sterol biosynthesis" evidence=TAS] InterPro:IPR003042 Pfam:PF01266 InterPro:IPR000205 InterPro:IPR006076 GO:GO:0008152 PRINTS:PR00420 EMBL:AC004786 PIR:D84617 SPTR:O81000	0
TM1571.14	1.11.4.5	E1.14.13.- [EC:1.14.13.-] [COG:COG0654]	ath:At4g37760	T28I19.40; squalene monooxygenase, putative / squalene epoxidase, putative [EC:1.14.99.7] [KO:K00511]	0	YGR175c	COG0654	3e-59	ERG1_PANGI	FAD;Flavoprotein;Membrane;Oxidoreductase;Transmembrane,Squalene monooxygenase (EC 1.14.99.7) (Squalene epoxidase) (SE).	0	GO_ID:35202	TAIR|gene:2059195 SPTR:O81000 symbol:AT2G22830.1 [GO:0016126 "sterol biosynthesis" evidence=TAS] InterPro:IPR003042 Pfam:PF01266 InterPro:IPR000205 InterPro:IPR006076 GO:GO:0008152 PRINTS:PR00420 EMBL:AC004786 PIR:D84617 SPTR:O81000	0
TM1571.14	1.11.11.4	E1.14.13.- [EC:1.14.13.-] [COG:COG0654]	ath:At4g37760	T28I19.40; squalene monooxygenase, putative / squalene epoxidase, putative [EC:1.14.99.7] [KO:K00511]	0	YGR175c	COG0654	3e-59	ERG1_PANGI	FAD;Flavoprotein;Membrane;Oxidoreductase;Transmembrane,Squalene monooxygenase (EC 1.14.99.7) (Squalene epoxidase) (SE).	0	GO_ID:35202	TAIR|gene:2059195 SPTR:O81000 symbol:AT2G22830.1 [GO:0016126 "sterol biosynthesis" evidence=TAS] InterPro:IPR003042 Pfam:PF01266 InterPro:IPR000205 InterPro:IPR006076 GO:GO:0008152 PRINTS:PR00420 EMBL:AC004786 PIR:D84617 SPTR:O81000	0
TM1571.14	1.11.19.2	E1.14.13.- [EC:1.14.13.-] [COG:COG0654]	ath:At4g37760	T28I19.40; squalene monooxygenase, putative / squalene epoxidase, putative [EC:1.14.99.7] [KO:K00511]	0	YGR175c	COG0654	3e-59	ERG1_PANGI	FAD;Flavoprotein;Membrane;Oxidoreductase;Transmembrane,Squalene monooxygenase (EC 1.14.99.7) (Squalene epoxidase) (SE).	0	GO_ID:35202	TAIR|gene:2059195 SPTR:O81000 symbol:AT2G22830.1 [GO:0016126 "sterol biosynthesis" evidence=TAS] InterPro:IPR003042 Pfam:PF01266 InterPro:IPR000205 InterPro:IPR006076 GO:GO:0008152 PRINTS:PR00420 EMBL:AC004786 PIR:D84617 SPTR:O81000	0
TM1571.14	1.11.20.4	E1.14.13.1 salicylate hydroxylase [EC:1.14.13.1] [COG:COG0654] [GO:0018658]	ath:At4g37760	T28I19.40; squalene monooxygenase, putative / squalene epoxidase, putative [EC:1.14.99.7] [KO:K00511]	0	YGR175c	COG0654	3e-59	ERG1_PANGI	FAD;Flavoprotein;Membrane;Oxidoreductase;Transmembrane,Squalene monooxygenase (EC 1.14.99.7) (Squalene epoxidase) (SE).	0	GO_ID:35202	TAIR|gene:2059195 SPTR:O81000 symbol:AT2G22830.1 [GO:0016126 "sterol biosynthesis" evidence=TAS] InterPro:IPR003042 Pfam:PF01266 InterPro:IPR000205 InterPro:IPR006076 GO:GO:0008152 PRINTS:PR00420 EMBL:AC004786 PIR:D84617 SPTR:O81000	0
TM1571.14	1.5.12.41	E1.14.13.- [EC:1.14.13.-] [COG:COG0654]	ath:At4g37760	T28I19.40; squalene monooxygenase, putative / squalene epoxidase, putative [EC:1.14.99.7] [KO:K00511]	0	YGR175c	COG0654	3e-59	ERG1_PANGI	FAD;Flavoprotein;Membrane;Oxidoreductase;Transmembrane,Squalene monooxygenase (EC 1.14.99.7) (Squalene epoxidase) (SE).	0	GO_ID:35202	TAIR|gene:2059195 SPTR:O81000 symbol:AT2G22830.1 [GO:0016126 "sterol biosynthesis" evidence=TAS] InterPro:IPR003042 Pfam:PF01266 InterPro:IPR000205 InterPro:IPR006076 GO:GO:0008152 PRINTS:PR00420 EMBL:AC004786 PIR:D84617 SPTR:O81000	0
TM1571.14	1.5.11.18	E1.14.13.- [EC:1.14.13.-] [COG:COG0654]	ath:At4g37760	T28I19.40; squalene monooxygenase, putative / squalene epoxidase, putative [EC:1.14.99.7] [KO:K00511]	0	YGR175c	COG0654	3e-59	ERG1_PANGI	FAD;Flavoprotein;Membrane;Oxidoreductase;Transmembrane,Squalene monooxygenase (EC 1.14.99.7) (Squalene epoxidase) (SE).	0	GO_ID:35202	TAIR|gene:2059195 SPTR:O81000 symbol:AT2G22830.1 [GO:0016126 "sterol biosynthesis" evidence=TAS] InterPro:IPR003042 Pfam:PF01266 InterPro:IPR000205 InterPro:IPR006076 GO:GO:0008152 PRINTS:PR00420 EMBL:AC004786 PIR:D84617 SPTR:O81000	0
TM1571.14	1.10.1.6	E1.14.99.7, SQLE squalene monooxygenase [EC:1.14.99.7] [GO:0004506]	ath:At4g37760	T28I19.40; squalene monooxygenase, putative / squalene epoxidase, putative [EC:1.14.99.7] [KO:K00511]	0	YGR175c	COG0654	3e-59	ERG1_PANGI	FAD;Flavoprotein;Membrane;Oxidoreductase;Transmembrane,Squalene monooxygenase (EC 1.14.99.7) (Squalene epoxidase) (SE).	0	GO_ID:35202	TAIR|gene:2059195 SPTR:O81000 symbol:AT2G22830.1 [GO:0016126 "sterol biosynthesis" evidence=TAS] InterPro:IPR003042 Pfam:PF01266 InterPro:IPR000205 InterPro:IPR006076 GO:GO:0008152 PRINTS:PR00420 EMBL:AC004786 PIR:D84617 SPTR:O81000	0
TM1571.14	1.9.11.10	COQ6 ubiquinone biosynthesis monooxygenase Coq6 [EC:1.14.13.-] [COG:COG0654]	ath:At4g37760	T28I19.40; squalene monooxygenase, putative / squalene epoxidase, putative [EC:1.14.99.7] [KO:K00511]	0	YGR175c	COG0654	3e-59	ERG1_PANGI	FAD;Flavoprotein;Membrane;Oxidoreductase;Transmembrane,Squalene monooxygenase (EC 1.14.99.7) (Squalene epoxidase) (SE).	0	GO_ID:35202	TAIR|gene:2059195 SPTR:O81000 symbol:AT2G22830.1 [GO:0016126 "sterol biosynthesis" evidence=TAS] InterPro:IPR003042 Pfam:PF01266 InterPro:IPR000205 InterPro:IPR006076 GO:GO:0008152 PRINTS:PR00420 EMBL:AC004786 PIR:D84617 SPTR:O81000	0
TM1571.14	1.5.13.30	MHPA 3-(3-hydroxy-phenyl)propionate hydroxylase [EC:1.14.13.-] [COG:COG0654] [GO:0008688]	ath:At4g37760	T28I19.40; squalene monooxygenase, putative / squalene epoxidase, putative [EC:1.14.99.7] [KO:K00511]	0	YGR175c	COG0654	3e-59	ERG1_PANGI	FAD;Flavoprotein;Membrane;Oxidoreductase;Transmembrane,Squalene monooxygenase (EC 1.14.99.7) (Squalene epoxidase) (SE).	0	GO_ID:35202	TAIR|gene:2059195 SPTR:O81000 symbol:AT2G22830.1 [GO:0016126 "sterol biosynthesis" evidence=TAS] InterPro:IPR003042 Pfam:PF01266 InterPro:IPR000205 InterPro:IPR006076 GO:GO:0008152 PRINTS:PR00420 EMBL:AC004786 PIR:D84617 SPTR:O81000	0
TM1571.14	1.3.5.23	E1.14.13.- [EC:1.14.13.-] [COG:COG0654]	ath:At4g37760	T28I19.40; squalene monooxygenase, putative / squalene epoxidase, putative [EC:1.14.99.7] [KO:K00511]	0	YGR175c	COG0654	3e-59	ERG1_PANGI	FAD;Flavoprotein;Membrane;Oxidoreductase;Transmembrane,Squalene monooxygenase (EC 1.14.99.7) (Squalene epoxidase) (SE).	0	GO_ID:35202	TAIR|gene:2059195 SPTR:O81000 symbol:AT2G22830.1 [GO:0016126 "sterol biosynthesis" evidence=TAS] InterPro:IPR003042 Pfam:PF01266 InterPro:IPR000205 InterPro:IPR006076 GO:GO:0008152 PRINTS:PR00420 EMBL:AC004786 PIR:D84617 SPTR:O81000	0
TM1571.14	1.5.13.11	E1.14.13.- [EC:1.14.13.-] [COG:COG0654]	ath:At4g37760	T28I19.40; squalene monooxygenase, putative / squalene epoxidase, putative [EC:1.14.99.7] [KO:K00511]	0	YGR175c	COG0654	3e-59	ERG1_PANGI	FAD;Flavoprotein;Membrane;Oxidoreductase;Transmembrane,Squalene monooxygenase (EC 1.14.99.7) (Squalene epoxidase) (SE).	0	GO_ID:35202	TAIR|gene:2059195 SPTR:O81000 symbol:AT2G22830.1 [GO:0016126 "sterol biosynthesis" evidence=TAS] InterPro:IPR003042 Pfam:PF01266 InterPro:IPR000205 InterPro:IPR006076 GO:GO:0008152 PRINTS:PR00420 EMBL:AC004786 PIR:D84617 SPTR:O81000	0
TM1571.14	1.3.8.4	E1.14.13.- [EC:1.14.13.-] [COG:COG0654]	ath:At4g37760	T28I19.40; squalene monooxygenase, putative / squalene epoxidase, putative [EC:1.14.99.7] [KO:K00511]	0	YGR175c	COG0654	3e-59	ERG1_PANGI	FAD;Flavoprotein;Membrane;Oxidoreductase;Transmembrane,Squalene monooxygenase (EC 1.14.99.7) (Squalene epoxidase) (SE).	0	GO_ID:35202	TAIR|gene:2059195 SPTR:O81000 symbol:AT2G22830.1 [GO:0016126 "sterol biosynthesis" evidence=TAS] InterPro:IPR003042 Pfam:PF01266 InterPro:IPR000205 InterPro:IPR006076 GO:GO:0008152 PRINTS:PR00420 EMBL:AC004786 PIR:D84617 SPTR:O81000	0
TM1571.14	1.11.10.2	E1.14.13.- [EC:1.14.13.-] [COG:COG0654]	ath:At4g37760	T28I19.40; squalene monooxygenase, putative / squalene epoxidase, putative [EC:1.14.99.7] [KO:K00511]	0	YGR175c	COG0654	3e-59	ERG1_PANGI	FAD;Flavoprotein;Membrane;Oxidoreductase;Transmembrane,Squalene monooxygenase (EC 1.14.99.7) (Squalene epoxidase) (SE).	0	GO_ID:35202	TAIR|gene:2059195 SPTR:O81000 symbol:AT2G22830.1 [GO:0016126 "sterol biosynthesis" evidence=TAS] InterPro:IPR003042 Pfam:PF01266 InterPro:IPR000205 InterPro:IPR006076 GO:GO:0008152 PRINTS:PR00420 EMBL:AC004786 PIR:D84617 SPTR:O81000	0
TM1571.14	1.11.7.2	E1.14.13.2, pobA p-hydroxybenzoate 3-monooxygenase [EC:1.14.13.2] [COG:COG0654] [GO:0018659]	ath:At4g37760	T28I19.40; squalene monooxygenase, putative / squalene epoxidase, putative [EC:1.14.99.7] [KO:K00511]	0	YGR175c	COG0654	3e-59	ERG1_PANGI	FAD;Flavoprotein;Membrane;Oxidoreductase;Transmembrane,Squalene monooxygenase (EC 1.14.99.7) (Squalene epoxidase) (SE).	0	GO_ID:35202	TAIR|gene:2059195 SPTR:O81000 symbol:AT2G22830.1 [GO:0016126 "sterol biosynthesis" evidence=TAS] InterPro:IPR003042 Pfam:PF01266 InterPro:IPR000205 InterPro:IPR006076 GO:GO:0008152 PRINTS:PR00420 EMBL:AC004786 PIR:D84617 SPTR:O81000	0
TM1571.14	1.10.6.6	E1.14.13.- [EC:1.14.13.-] [COG:COG0654]	ath:At4g37760	T28I19.40; squalene monooxygenase, putative / squalene epoxidase, putative [EC:1.14.99.7] [KO:K00511]	0	YGR175c	COG0654	3e-59	ERG1_PANGI	FAD;Flavoprotein;Membrane;Oxidoreductase;Transmembrane,Squalene monooxygenase (EC 1.14.99.7) (Squalene epoxidase) (SE).	0	GO_ID:35202	TAIR|gene:2059195 SPTR:O81000 symbol:AT2G22830.1 [GO:0016126 "sterol biosynthesis" evidence=TAS] InterPro:IPR003042 Pfam:PF01266 InterPro:IPR000205 InterPro:IPR006076 GO:GO:0008152 PRINTS:PR00420 EMBL:AC004786 PIR:D84617 SPTR:O81000	0
TM1571.14	1.9.11.7	UBIF 2-octaprenyl-3-methyl-6-methoxy-1,4-benzoquinol hydroxylase [EC:1.14.13.-] [COG:COG0654]	ath:At4g37760	T28I19.40; squalene monooxygenase, putative / squalene epoxidase, putative [EC:1.14.99.7] [KO:K00511]	0	YGR175c	COG0654	3e-59	ERG1_PANGI	FAD;Flavoprotein;Membrane;Oxidoreductase;Transmembrane,Squalene monooxygenase (EC 1.14.99.7) (Squalene epoxidase) (SE).	0	GO_ID:35202	TAIR|gene:2059195 SPTR:O81000 symbol:AT2G22830.1 [GO:0016126 "sterol biosynthesis" evidence=TAS] InterPro:IPR003042 Pfam:PF01266 InterPro:IPR000205 InterPro:IPR006076 GO:GO:0008152 PRINTS:PR00420 EMBL:AC004786 PIR:D84617 SPTR:O81000	0
TM1571.14	1.10.3.9	E1.14.13.- [EC:1.14.13.-] [COG:COG0654]	ath:At4g37760	T28I19.40; squalene monooxygenase, putative / squalene epoxidase, putative [EC:1.14.99.7] [KO:K00511]	0	YGR175c	COG0654	3e-59	ERG1_PANGI	FAD;Flavoprotein;Membrane;Oxidoreductase;Transmembrane,Squalene monooxygenase (EC 1.14.99.7) (Squalene epoxidase) (SE).	0	GO_ID:35202	TAIR|gene:2059195 SPTR:O81000 symbol:AT2G22830.1 [GO:0016126 "sterol biosynthesis" evidence=TAS] InterPro:IPR003042 Pfam:PF01266 InterPro:IPR000205 InterPro:IPR006076 GO:GO:0008152 PRINTS:PR00420 EMBL:AC004786 PIR:D84617 SPTR:O81000	0
TM1571.14	1.9.11.5	UBIH 2-octaprenyl-6-methoxyphenol hydroxylase [EC:1.14.13.-] [COG:COG0654] [GO:0008681]	ath:At4g37760	T28I19.40; squalene monooxygenase, putative / squalene epoxidase, putative [EC:1.14.99.7] [KO:K00511]	0	YGR175c	COG0654	3e-59	ERG1_PANGI	FAD;Flavoprotein;Membrane;Oxidoreductase;Transmembrane,Squalene monooxygenase (EC 1.14.99.7) (Squalene epoxidase) (SE).	0	GO_ID:35202	TAIR|gene:2059195 SPTR:O81000 symbol:AT2G22830.1 [GO:0016126 "sterol biosynthesis" evidence=TAS] InterPro:IPR003042 Pfam:PF01266 InterPro:IPR000205 InterPro:IPR006076 GO:GO:0008152 PRINTS:PR00420 EMBL:AC004786 PIR:D84617 SPTR:O81000	0
TM1571.14	1.11.12.6	E1.14.13.- [EC:1.14.13.-] [COG:COG0654]	ath:At4g37760	T28I19.40; squalene monooxygenase, putative / squalene epoxidase, putative [EC:1.14.99.7] [KO:K00511]	0	YGR175c	COG0654	3e-59	ERG1_PANGI	FAD;Flavoprotein;Membrane;Oxidoreductase;Transmembrane,Squalene monooxygenase (EC 1.14.99.7) (Squalene epoxidase) (SE).	0	GO_ID:35202	TAIR|gene:2059195 SPTR:O81000 symbol:AT2G22830.1 [GO:0016126 "sterol biosynthesis" evidence=TAS] InterPro:IPR003042 Pfam:PF01266 InterPro:IPR000205 InterPro:IPR006076 GO:GO:0008152 PRINTS:PR00420 EMBL:AC004786 PIR:D84617 SPTR:O81000	0
Ljwgs_054935.1	99.1.2.105	COG2032	ath:At2g28190	F24D13.2; superoxide dismutase [Cu-Zn], chloroplast (SODCP) / copper/zinc superoxide dismutase (CSD2) [EC:1.15.1.1] [KO:K04565]	2e-29	YJR104c	COG2032	2e-17	SODCP_SPIOL	3D-structure;Antioxidant;Chloroplast;Copper;Directproteinsequencing;Metal-binding;Oxidoreductase;Plastid;Transitpeptide;Zinc,Superoxide dismutase [Cu-Zn], chloroplast precursor (EC 1.15.1.1).	4e-32	GO_ID:15175	ZFIN|ZDB-GENE-990415-258 SPTR:O73872 symbol:sod1 "superoxide dismutase 1, soluble" [GO:0051597 "response to methylmercury" evidence=IDA] InterPro:IPR001424 Pfam:PF00080 ZFIN:ZDB-GENE-990415-258 PRINTS:PR00068 ProDom:PD000469 PROSITE:PS00087 PROSITE:PS00332 HSSP:P00441 EMBL:Y12236 EMBL:BC055516 SMR:O73872 SPTR:O73872	6e-20
Ljwgs_054935.1	99.1.4.738	GO_ID:15175	ath:At2g28190	F24D13.2; superoxide dismutase [Cu-Zn], chloroplast (SODCP) / copper/zinc superoxide dismutase (CSD2) [EC:1.15.1.1] [KO:K04565]	2e-29	YJR104c	COG2032	2e-17	SODCP_SPIOL	3D-structure;Antioxidant;Chloroplast;Copper;Directproteinsequencing;Metal-binding;Oxidoreductase;Plastid;Transitpeptide;Zinc,Superoxide dismutase [Cu-Zn], chloroplast precursor (EC 1.15.1.1).	4e-32	GO_ID:15175	ZFIN|ZDB-GENE-990415-258 SPTR:O73872 symbol:sod1 "superoxide dismutase 1, soluble" [GO:0051597 "response to methylmercury" evidence=IDA] InterPro:IPR001424 Pfam:PF00080 ZFIN:ZDB-GENE-990415-258 PRINTS:PR00068 ProDom:PD000469 PROSITE:PS00087 PROSITE:PS00332 HSSP:P00441 EMBL:Y12236 EMBL:BC055516 SMR:O73872 SPTR:O73872	6e-20
Ljwgs_054935.1	99.1.1.118	KO:K04565	ath:At2g28190	F24D13.2; superoxide dismutase [Cu-Zn], chloroplast (SODCP) / copper/zinc superoxide dismutase (CSD2) [EC:1.15.1.1] [KO:K04565]	2e-29	YJR104c	COG2032	2e-17	SODCP_SPIOL	3D-structure;Antioxidant;Chloroplast;Copper;Directproteinsequencing;Metal-binding;Oxidoreductase;Plastid;Transitpeptide;Zinc,Superoxide dismutase [Cu-Zn], chloroplast precursor (EC 1.15.1.1).	4e-32	GO_ID:15175	ZFIN|ZDB-GENE-990415-258 SPTR:O73872 symbol:sod1 "superoxide dismutase 1, soluble" [GO:0051597 "response to methylmercury" evidence=IDA] InterPro:IPR001424 Pfam:PF00080 ZFIN:ZDB-GENE-990415-258 PRINTS:PR00068 ProDom:PD000469 PROSITE:PS00087 PROSITE:PS00332 HSSP:P00441 EMBL:Y12236 EMBL:BC055516 SMR:O73872 SPTR:O73872	6e-20
Ljwgs_054935.1	99.1.3.1.7	EC 1.15.1.1	ath:At2g28190	F24D13.2; superoxide dismutase [Cu-Zn], chloroplast (SODCP) / copper/zinc superoxide dismutase (CSD2) [EC:1.15.1.1] [KO:K04565]	2e-29	YJR104c	COG2032	2e-17	SODCP_SPIOL	3D-structure;Antioxidant;Chloroplast;Copper;Directproteinsequencing;Metal-binding;Oxidoreductase;Plastid;Transitpeptide;Zinc,Superoxide dismutase [Cu-Zn], chloroplast precursor (EC 1.15.1.1).	4e-32	GO_ID:15175	ZFIN|ZDB-GENE-990415-258 SPTR:O73872 symbol:sod1 "superoxide dismutase 1, soluble" [GO:0051597 "response to methylmercury" evidence=IDA] InterPro:IPR001424 Pfam:PF00080 ZFIN:ZDB-GENE-990415-258 PRINTS:PR00068 ProDom:PD000469 PROSITE:PS00087 PROSITE:PS00332 HSSP:P00441 EMBL:Y12236 EMBL:BC055516 SMR:O73872 SPTR:O73872	6e-20
Ljwgs_021723.2	99.1.3.2.1885	DR100_ARATH	ath:At4g28490	F20O9.180; leucine-rich repeat transmembrane protein kinase, putative [EC:2.7.1.37] [KO:K00870]	1e-14				DR100_ARATH	DNAdamage;DNArepair;Leucine-richrepeat;Repeat;Signal,DNA-damage-repair/toleration protein DRT100 precursor.	2e-39	GO_ID:6778	TAIR|gene:2091870 SPTR:Q9LT39 symbol:AT3G20820.1 [GO:0005515 "protein binding" evidence=ISS;NAS] [GO:0007165 "signal transduction" evidence=IC] [GO:0006952 "defense response" evidence=ISS] Pfam:PF00560 InterPro:IPR001611 InterPro:IPR007090 PRINTS:PR00019 EMBL:AB025629 EMBL:AY063922 EMBL:AY117334 SPTR:Q9LT39	5e-44
Ljwgs_021723.2	99.1.4.1493	GO_ID:6778	ath:At4g28490	F20O9.180; leucine-rich repeat transmembrane protein kinase, putative [EC:2.7.1.37] [KO:K00870]	1e-14				DR100_ARATH	DNAdamage;DNArepair;Leucine-richrepeat;Repeat;Signal,DNA-damage-repair/toleration protein DRT100 precursor.	2e-39	GO_ID:6778	TAIR|gene:2091870 SPTR:Q9LT39 symbol:AT3G20820.1 [GO:0005515 "protein binding" evidence=ISS;NAS] [GO:0007165 "signal transduction" evidence=IC] [GO:0006952 "defense response" evidence=ISS] Pfam:PF00560 InterPro:IPR001611 InterPro:IPR007090 PRINTS:PR00019 EMBL:AB025629 EMBL:AY063922 EMBL:AY117334 SPTR:Q9LT39	5e-44
Ljwgs_021723.2	99.1.1.97	KO:K00870	ath:At4g28490	F20O9.180; leucine-rich repeat transmembrane protein kinase, putative [EC:2.7.1.37] [KO:K00870]	1e-14				DR100_ARATH	DNAdamage;DNArepair;Leucine-richrepeat;Repeat;Signal,DNA-damage-repair/toleration protein DRT100 precursor.	2e-39	GO_ID:6778	TAIR|gene:2091870 SPTR:Q9LT39 symbol:AT3G20820.1 [GO:0005515 "protein binding" evidence=ISS;NAS] [GO:0007165 "signal transduction" evidence=IC] [GO:0006952 "defense response" evidence=ISS] Pfam:PF00560 InterPro:IPR001611 InterPro:IPR007090 PRINTS:PR00019 EMBL:AB025629 EMBL:AY063922 EMBL:AY117334 SPTR:Q9LT39	5e-44
Ljwgs_018419.1	99.1.4.7938	GO_ID:21704										GO_ID:21704	TAIR|gene:2082449 SPTR:Q9M8J2 symbol:AT3G06260.1 [GO:0016757 "transferase activity, transferring glycosyl groups" evidence=ISS] [GO:0016051 "carbohydrate biosynthesis" evidence=ISS] [GO:0016758 "transferase activity, transferring hexosyl groups" evidence=ISS] InterPro:IPR002495 Pfam:PF01501 EMBL:AC018907 SPTR:Q9M8J2	2e-67
gi11065513	99.2	Unclassified without homolog
Ljwgs_068281.1	3.2.2.35	E3.1.1.4, PLA2G phospholipase A2 [EC:3.1.1.4] [GO:0004623]	bpm:BURPS1710b_A0715	patatin-like phospholipase [EC:3.1.1.4] [KO:K01047]	2e-09	VC0178	COG3621	2e-18	PAT5_SOLTU	Glycoprotein;Hydrolase;Multigenefamily;Signal;Storageprotein,Patatin T5 precursor (Potato tuber protein).	1e-65	GO_ID:54494	TAIR|gene:2066285 SPTR:O48723 symbol:AT2G26560.1 [GO:0008372 "cellular component unknown" evidence=ND] [GO:0045735 "nutrient reservoir activity" evidence=ISS] InterPro:IPR002641 Pfam:PF01734 EMBL:AC002505 EMBL:AY062644 EMBL:AY093305 PIR:T00989 HSSP:Q8LPW4 SPTR:O48723	6e-82
Ljwgs_068281.1	1.3.10.34	E3.1.1.4, PLA2G phospholipase A2 [EC:3.1.1.4] [GO:0004623]	bpm:BURPS1710b_A0715	patatin-like phospholipase [EC:3.1.1.4] [KO:K01047]	2e-09	VC0178	COG3621	2e-18	PAT5_SOLTU	Glycoprotein;Hydrolase;Multigenefamily;Signal;Storageprotein,Patatin T5 precursor (Potato tuber protein).	1e-65	GO_ID:54494	TAIR|gene:2066285 SPTR:O48723 symbol:AT2G26560.1 [GO:0008372 "cellular component unknown" evidence=ND] [GO:0045735 "nutrient reservoir activity" evidence=ISS] InterPro:IPR002641 Pfam:PF01734 EMBL:AC002505 EMBL:AY062644 EMBL:AY093305 PIR:T00989 HSSP:Q8LPW4 SPTR:O48723	6e-82
Ljwgs_068281.1	1.3.11.17	E3.1.1.4, PLA2G phospholipase A2 [EC:3.1.1.4] [GO:0004623]	bpm:BURPS1710b_A0715	patatin-like phospholipase [EC:3.1.1.4] [KO:K01047]	2e-09	VC0178	COG3621	2e-18	PAT5_SOLTU	Glycoprotein;Hydrolase;Multigenefamily;Signal;Storageprotein,Patatin T5 precursor (Potato tuber protein).	1e-65	GO_ID:54494	TAIR|gene:2066285 SPTR:O48723 symbol:AT2G26560.1 [GO:0008372 "cellular component unknown" evidence=ND] [GO:0045735 "nutrient reservoir activity" evidence=ISS] InterPro:IPR002641 Pfam:PF01734 EMBL:AC002505 EMBL:AY062644 EMBL:AY093305 PIR:T00989 HSSP:Q8LPW4 SPTR:O48723	6e-82
Ljwgs_041628.1	99.1.4.1838	GO_ID:54007										GO_ID:54007	TAIR|gene:2177895 SPTR:Q9FN55 symbol:AT5G41460.1 [GO:0000004 "biological process unknown" evidence=ND] [GO:0016757 "transferase activity, transferring glycosyl groups" evidence=ISS] InterPro:IPR006740 Pfam:PF04646 EMBL:AB006707 EMBL:BT015815 EMBL:BT020528 SPTR:Q9FN55	9e-89
gi45397962	99.2	Unclassified without homolog
Ljwgs_026477.1	99.1.4.4765	GO_ID:39065										GO_ID:39065	TAIR|gene:2011881 SPTR:Q8RXR6 symbol:AT1G50280.1 [GO:0008372 "cellular component unknown" evidence=ND] [GO:0004871 "signal transducer activity" evidence=ISS] [GO:0009416 "response to light stimulus" evidence=ISS] InterPro:IPR004249 Pfam:PF03000 EMBL:AY080713 EMBL:BT003005 SPTR:Q8RXR6	1e-10
Ljwgs_042468.1	3.3.10.117	BMPR1 bone morphogenetic protein receptor, type I [EC:2.7.1.37]	ath:At5g02290	T1E22.50; protein kinase, putative [EC:2.7.1.37] [KO:K00870]	2e-20				KPRO_MAIZE	ATP-binding;EGF-likedomain;Glycoprotein;Kinase;Membrane;Nucleotide-binding;Receptor;Serine/threonine-proteinkinase;Signal;Transferase;Transmembrane,Putative receptor protein kinase ZmPK1 precursor (EC 2.7.1.37).	9e-96	GO_ID:7044	TAIR|gene:2026154 SPTR:Q9XID3 symbol:AT1G34300.1 [GO:0016301 "kinase activity" evidence=ISS] [GO:0030246 "carbohydrate binding" evidence=ISS] InterPro:IPR000719 InterPro:IPR008271 Pfam:PF00069 Prosite:PS00108 InterPro:IPR001480 Prosite:PS00107 Pfam:PF01453 ProDom:PD000001 PROSITE:PS50011 HSSP:P06239 SMART:SM00108 PROSITE:PS50927 EMBL:AC007454 EMBL:AY090246 EMBL:BT001084 PIR:B86467 SPTR:Q9XID3	4e-52
Ljwgs_042468.1	3.2.2.1	Protein kinase [EC:2.7.1.37]	ath:At5g02290	T1E22.50; protein kinase, putative [EC:2.7.1.37] [KO:K00870]	2e-20				KPRO_MAIZE	ATP-binding;EGF-likedomain;Glycoprotein;Kinase;Membrane;Nucleotide-binding;Receptor;Serine/threonine-proteinkinase;Signal;Transferase;Transmembrane,Putative receptor protein kinase ZmPK1 precursor (EC 2.7.1.37).	9e-96	GO_ID:7044	TAIR|gene:2026154 SPTR:Q9XID3 symbol:AT1G34300.1 [GO:0016301 "kinase activity" evidence=ISS] [GO:0030246 "carbohydrate binding" evidence=ISS] InterPro:IPR000719 InterPro:IPR008271 Pfam:PF00069 Prosite:PS00108 InterPro:IPR001480 Prosite:PS00107 Pfam:PF01453 ProDom:PD000001 PROSITE:PS50011 HSSP:P06239 SMART:SM00108 PROSITE:PS50927 EMBL:AC007454 EMBL:AY090246 EMBL:BT001084 PIR:B86467 SPTR:Q9XID3	4e-52
Ljwgs_030209.2	3.1.3.49	TC.DASS divalent anion:Na+ symporter, DASS family [COG:COG0471] [TC:2.A.47]				jhp0200	COG0471	3e-13	TDT_ARATH	Membrane;Transmembrane;Transport;Vacuole,Tonoplast dicarboxylate transporter (AttDT) (Vacuolar malate transporter) (Sodium-dicarboxylate cotransporter-like) (AtSDAT).	2e-40	GO_ID:53409	TAIR|gene:2168987 SPTR:Q9MAW4 symbol:AT5G47560 "TONOPLAST DICARBOXYLATE TRANSPORTER" [GO:0006814 "sodium ion transport" evidence=IC] [GO:0006835 "dicarboxylic acid transport" evidence=IC] [GO:0017153 "sodium:dicarboxylate symporter activity" evidence=ISS] [GO:0015140 "malate transporter activity" evidence=IMP;IDA] [GO:0005773 "vacuole" evidence=IDA] [GO:0051453 "regulation of cellular pH" evidenc…	7e-41
chr5.CM0773.7.1	1.5.14.39	E1.4.3.6, tynA copper amine oxidase [EC:1.4.3.6] [COG:COG3733] [GO:0008131]	ath:At3g43670	F23N14.50; copper amine oxidase, putative [EC:1.4.3.6] [KO:K00276]	2e-26	mll6250	COG3733	6e-10	AMO_LENCU	Copper;Directproteinsequencing;Glycoprotein;Metal-binding;Oxidoreductase;Signal;TPQ,Amine oxidase [copper-containing] precursor (EC 1.4.3.6) (Fragment).	2e-17	GO_ID:42438	TAIR|gene:2139053 SPTR:Q9STI3 symbol:AT4G12280.1 [GO:0008372 "cellular component unknown" evidence=ND] [GO:0005507 "copper ion binding" evidence=ISS] InterPro:IPR000269 Pfam:PF01179 PROSITE:PS01164 PROSITE:PS01165 HSSP:Q43077 EMBL:AL161533 EMBL:AL080318 PIR:T48138 SPTR:Q9STI3	1e-29
chr5.CM0773.7.1	1.5.10.38	E1.4.3.6, tynA copper amine oxidase [EC:1.4.3.6] [COG:COG3733] [GO:0008131]	ath:At3g43670	F23N14.50; copper amine oxidase, putative [EC:1.4.3.6] [KO:K00276]	2e-26	mll6250	COG3733	6e-10	AMO_LENCU	Copper;Directproteinsequencing;Glycoprotein;Metal-binding;Oxidoreductase;Signal;TPQ,Amine oxidase [copper-containing] precursor (EC 1.4.3.6) (Fragment).	2e-17	GO_ID:42438	TAIR|gene:2139053 SPTR:Q9STI3 symbol:AT4G12280.1 [GO:0008372 "cellular component unknown" evidence=ND] [GO:0005507 "copper ion binding" evidence=ISS] InterPro:IPR000269 Pfam:PF01179 PROSITE:PS01164 PROSITE:PS01165 HSSP:Q43077 EMBL:AL161533 EMBL:AL080318 PIR:T48138 SPTR:Q9STI3	1e-29
chr5.CM0773.7.1	1.5.11.21	E1.4.3.6, tynA copper amine oxidase [EC:1.4.3.6] [COG:COG3733] [GO:0008131]	ath:At3g43670	F23N14.50; copper amine oxidase, putative [EC:1.4.3.6] [KO:K00276]	2e-26	mll6250	COG3733	6e-10	AMO_LENCU	Copper;Directproteinsequencing;Glycoprotein;Metal-binding;Oxidoreductase;Signal;TPQ,Amine oxidase [copper-containing] precursor (EC 1.4.3.6) (Fragment).	2e-17	GO_ID:42438	TAIR|gene:2139053 SPTR:Q9STI3 symbol:AT4G12280.1 [GO:0008372 "cellular component unknown" evidence=ND] [GO:0005507 "copper ion binding" evidence=ISS] InterPro:IPR000269 Pfam:PF01179 PROSITE:PS01164 PROSITE:PS01165 HSSP:Q43077 EMBL:AL161533 EMBL:AL080318 PIR:T48138 SPTR:Q9STI3	1e-29
chr5.CM0773.7.1	1.5.3.20	E1.4.3.6, tynA copper amine oxidase [EC:1.4.3.6] [COG:COG3733] [GO:0008131]	ath:At3g43670	F23N14.50; copper amine oxidase, putative [EC:1.4.3.6] [KO:K00276]	2e-26	mll6250	COG3733	6e-10	AMO_LENCU	Copper;Directproteinsequencing;Glycoprotein;Metal-binding;Oxidoreductase;Signal;TPQ,Amine oxidase [copper-containing] precursor (EC 1.4.3.6) (Fragment).	2e-17	GO_ID:42438	TAIR|gene:2139053 SPTR:Q9STI3 symbol:AT4G12280.1 [GO:0008372 "cellular component unknown" evidence=ND] [GO:0005507 "copper ion binding" evidence=ISS] InterPro:IPR000269 Pfam:PF01179 PROSITE:PS01164 PROSITE:PS01165 HSSP:Q43077 EMBL:AL161533 EMBL:AL080318 PIR:T48138 SPTR:Q9STI3	1e-29
chr5.CM0773.7.1	1.5.13.1	E1.4.3.6, tynA copper amine oxidase [EC:1.4.3.6] [COG:COG3733] [GO:0008131]	ath:At3g43670	F23N14.50; copper amine oxidase, putative [EC:1.4.3.6] [KO:K00276]	2e-26	mll6250	COG3733	6e-10	AMO_LENCU	Copper;Directproteinsequencing;Glycoprotein;Metal-binding;Oxidoreductase;Signal;TPQ,Amine oxidase [copper-containing] precursor (EC 1.4.3.6) (Fragment).	2e-17	GO_ID:42438	TAIR|gene:2139053 SPTR:Q9STI3 symbol:AT4G12280.1 [GO:0008372 "cellular component unknown" evidence=ND] [GO:0005507 "copper ion binding" evidence=ISS] InterPro:IPR000269 Pfam:PF01179 PROSITE:PS01164 PROSITE:PS01165 HSSP:Q43077 EMBL:AL161533 EMBL:AL080318 PIR:T48138 SPTR:Q9STI3	1e-29
chr5.CM0773.7.1	1.5.12.22	E1.4.3.6, tynA copper amine oxidase [EC:1.4.3.6] [COG:COG3733] [GO:0008131]	ath:At3g43670	F23N14.50; copper amine oxidase, putative [EC:1.4.3.6] [KO:K00276]	2e-26	mll6250	COG3733	6e-10	AMO_LENCU	Copper;Directproteinsequencing;Glycoprotein;Metal-binding;Oxidoreductase;Signal;TPQ,Amine oxidase [copper-containing] precursor (EC 1.4.3.6) (Fragment).	2e-17	GO_ID:42438	TAIR|gene:2139053 SPTR:Q9STI3 symbol:AT4G12280.1 [GO:0008372 "cellular component unknown" evidence=ND] [GO:0005507 "copper ion binding" evidence=ISS] InterPro:IPR000269 Pfam:PF01179 PROSITE:PS01164 PROSITE:PS01165 HSSP:Q43077 EMBL:AL161533 EMBL:AL080318 PIR:T48138 SPTR:Q9STI3	1e-29
chr5.CM0773.7.1	1.6.1.7	E1.4.3.6, tynA copper amine oxidase [EC:1.4.3.6] [COG:COG3733] [GO:0008131]	ath:At3g43670	F23N14.50; copper amine oxidase, putative [EC:1.4.3.6] [KO:K00276]	2e-26	mll6250	COG3733	6e-10	AMO_LENCU	Copper;Directproteinsequencing;Glycoprotein;Metal-binding;Oxidoreductase;Signal;TPQ,Amine oxidase [copper-containing] precursor (EC 1.4.3.6) (Fragment).	2e-17	GO_ID:42438	TAIR|gene:2139053 SPTR:Q9STI3 symbol:AT4G12280.1 [GO:0008372 "cellular component unknown" evidence=ND] [GO:0005507 "copper ion binding" evidence=ISS] InterPro:IPR000269 Pfam:PF01179 PROSITE:PS01164 PROSITE:PS01165 HSSP:Q43077 EMBL:AL161533 EMBL:AL080318 PIR:T48138 SPTR:Q9STI3	1e-29
chr5.CM0773.7.1	1.10.9.2	E1.4.3.6, tynA copper amine oxidase [EC:1.4.3.6] [COG:COG3733] [GO:0008131]	ath:At3g43670	F23N14.50; copper amine oxidase, putative [EC:1.4.3.6] [KO:K00276]	2e-26	mll6250	COG3733	6e-10	AMO_LENCU	Copper;Directproteinsequencing;Glycoprotein;Metal-binding;Oxidoreductase;Signal;TPQ,Amine oxidase [copper-containing] precursor (EC 1.4.3.6) (Fragment).	2e-17	GO_ID:42438	TAIR|gene:2139053 SPTR:Q9STI3 symbol:AT4G12280.1 [GO:0008372 "cellular component unknown" evidence=ND] [GO:0005507 "copper ion binding" evidence=ISS] InterPro:IPR000269 Pfam:PF01179 PROSITE:PS01164 PROSITE:PS01165 HSSP:Q43077 EMBL:AL161533 EMBL:AL080318 PIR:T48138 SPTR:Q9STI3	1e-29
TC11653	99.2	Unclassified without homolog
chr5.CM0211.2	99.1.4.718	GO_ID:38207										GO_ID:38207	TAIR|gene:2082424 SPTR:Q9M8K5 symbol:AT3G06130 [GO:0008372 "cellular component unknown" evidence=ND] InterPro:IPR006121 Pfam:PF00403 PROSITE:PS50846 EMBL:AC018907 EMBL:AY045685 EMBL:AF326899 EMBL:AY149962 EMBL:AF349519 SPTR:Q9M8K5	2e-27
chr1.TM0371.24	99.1.4.6048	GO_ID:10556										GO_ID:10556	TAIR|gene:2172363 SPTR:Q9FK57 symbol:AT5G18130.1 [GO:0005554 "molecular function unknown" evidence=ND] [GO:0000004 "biological process unknown" evidence=ND] [GO:0008372 "cellular component unknown" evidence=ND] EMBL:AB012246 EMBL:AY040025 EMBL:AY079372 SPTR:Q9FK57	1e-26
Ljwgs_042036.1	3.1.1.29.3	CCMA heme exporter ATP-binding protein CcmA [EC:3.6.3.41] [COG:COG1131] [GO:0015439]	ddi:DDB0214899	abcG22; ABC transporter G family protein [KO:K05681]	1e-09	YDR406w_3	COG1131	9e-09	PDR12_YEAST	ATP-binding;Completeproteome;Glycoprotein;Membrane;Nucleotide-binding;Repeat;Transmembrane;Transport,ATP-dependent permease PDR12.	9e-16	GO_ID:37665	TAIR|gene:3695191 SPTR:Q9SJR6 symbol:AT2G36380.1 [GO:0042626 "ATPase activity, coupled to transmembrane movement of substances" evidence=ISS] InterPro:IPR003593 InterPro:IPR003439 Pfam:PF00005 InterPro:IPR000412 Pfam:PF01061 SMART:SM00382 ProDom:PD000006 PROSITE:PS50893 EMBL:AC006921 EMBL:AC006919 PIR:A84780 SPTR:Q9SJR6	9e-103
Ljwgs_042036.1	3.1.1.35.3	ABCG2 ATP-binding cassette, subfamily G (WHITE), member 2	ddi:DDB0214899	abcG22; ABC transporter G family protein [KO:K05681]	1e-09	YDR406w_3	COG1131	9e-09	PDR12_YEAST	ATP-binding;Completeproteome;Glycoprotein;Membrane;Nucleotide-binding;Repeat;Transmembrane;Transport,ATP-dependent permease PDR12.	9e-16	GO_ID:37665	TAIR|gene:3695191 SPTR:Q9SJR6 symbol:AT2G36380.1 [GO:0042626 "ATPase activity, coupled to transmembrane movement of substances" evidence=ISS] InterPro:IPR003593 InterPro:IPR003439 Pfam:PF00005 InterPro:IPR000412 Pfam:PF01061 SMART:SM00382 ProDom:PD000006 PROSITE:PS50893 EMBL:AC006921 EMBL:AC006919 PIR:A84780 SPTR:Q9SJR6	9e-103
Ljwgs_042036.1	1.2.7.51.3	CCMA heme exporter ATP-binding protein CcmA [EC:3.6.3.41] [COG:COG1131] [GO:0015439]	ddi:DDB0214899	abcG22; ABC transporter G family protein [KO:K05681]	1e-09	YDR406w_3	COG1131	9e-09	PDR12_YEAST	ATP-binding;Completeproteome;Glycoprotein;Membrane;Nucleotide-binding;Repeat;Transmembrane;Transport,ATP-dependent permease PDR12.	9e-16	GO_ID:37665	TAIR|gene:3695191 SPTR:Q9SJR6 symbol:AT2G36380.1 [GO:0042626 "ATPase activity, coupled to transmembrane movement of substances" evidence=ISS] InterPro:IPR003593 InterPro:IPR003439 Pfam:PF00005 InterPro:IPR000412 Pfam:PF01061 SMART:SM00382 ProDom:PD000006 PROSITE:PS50893 EMBL:AC006921 EMBL:AC006919 PIR:A84780 SPTR:Q9SJR6	9e-103
Ljwgs_042036.1	3.3.10.140	ABCG2 ATP-binding cassette, subfamily G (WHITE), member 2 [TC:3.A.1.204]	ddi:DDB0214899	abcG22; ABC transporter G family protein [KO:K05681]	1e-09	YDR406w_3	COG1131	9e-09	PDR12_YEAST	ATP-binding;Completeproteome;Glycoprotein;Membrane;Nucleotide-binding;Repeat;Transmembrane;Transport,ATP-dependent permease PDR12.	9e-16	GO_ID:37665	TAIR|gene:3695191 SPTR:Q9SJR6 symbol:AT2G36380.1 [GO:0042626 "ATPase activity, coupled to transmembrane movement of substances" evidence=ISS] InterPro:IPR003593 InterPro:IPR003439 Pfam:PF00005 InterPro:IPR000412 Pfam:PF01061 SMART:SM00382 ProDom:PD000006 PROSITE:PS50893 EMBL:AC006921 EMBL:AC006919 PIR:A84780 SPTR:Q9SJR6	9e-103
Ljwgs_042036.1	3.1.1.23	ABC-2.A ABC-2 type transport system ATP-binding protein [COG:COG1131 COG1134]	ddi:DDB0214899	abcG22; ABC transporter G family protein [KO:K05681]	1e-09	YDR406w_3	COG1131	9e-09	PDR12_YEAST	ATP-binding;Completeproteome;Glycoprotein;Membrane;Nucleotide-binding;Repeat;Transmembrane;Transport,ATP-dependent permease PDR12.	9e-16	GO_ID:37665	TAIR|gene:3695191 SPTR:Q9SJR6 symbol:AT2G36380.1 [GO:0042626 "ATPase activity, coupled to transmembrane movement of substances" evidence=ISS] InterPro:IPR003593 InterPro:IPR003439 Pfam:PF00005 InterPro:IPR000412 Pfam:PF01061 SMART:SM00382 ProDom:PD000006 PROSITE:PS50893 EMBL:AC006921 EMBL:AC006919 PIR:A84780 SPTR:Q9SJR6	9e-103
chr5.CM0096.105	99.2	Unclassified without homolog
Ljwgs_017713.2	1.9.10.29	COBL2, cobL precorrin-8W decarboxylase [EC:1.-.-.-] [COG:COG2242] [GO:0016491]	ath:At1g15550	T16N11.6; gibberellin 3-beta-dioxygenase / gibberellin 3 beta-hydroxylase (GA4) [EC:1.14.11.15] [KO:K04124]	8e-19	mlr6892	COG3491	3e-10	DV4H_CATRO	Dioxygenase;Directproteinsequencing;Iron;Metal-binding;Oxidoreductase;VitaminC,Deacetoxyvindoline 4-hydroxylase (EC 1.14.11.20) (Desacetoxyvindoline 4-hydroxylase).	1e-47	GO_ID:17979	TAIR|gene:2148302 SPTR:Q9LTH7 symbol:AT5G59540.1 [GO:0016491 "oxidoreductase activity" evidence=ISS] Pfam:PF03171 InterPro:IPR000194 InterPro:IPR005123 PROSITE:PS00152 HSSP:Q96323 EMBL:AB025604 EMBL:AF424616 SPTR:Q9LTH7	2e-53
Ljwgs_017713.2	1.10.4.6	E1.14.11.15 gibberellin 3-beta-dioxygenase [EC:1.14.11.15] [GO:0016707]	ath:At1g15550	T16N11.6; gibberellin 3-beta-dioxygenase / gibberellin 3 beta-hydroxylase (GA4) [EC:1.14.11.15] [KO:K04124]	8e-19	mlr6892	COG3491	3e-10	DV4H_CATRO	Dioxygenase;Directproteinsequencing;Iron;Metal-binding;Oxidoreductase;VitaminC,Deacetoxyvindoline 4-hydroxylase (EC 1.14.11.20) (Desacetoxyvindoline 4-hydroxylase).	1e-47	GO_ID:17979	TAIR|gene:2148302 SPTR:Q9LTH7 symbol:AT5G59540.1 [GO:0016491 "oxidoreductase activity" evidence=ISS] Pfam:PF03171 InterPro:IPR000194 InterPro:IPR005123 PROSITE:PS00152 HSSP:Q96323 EMBL:AB025604 EMBL:AF424616 SPTR:Q9LTH7	2e-53
chr6.TM1650.13	1.1.7.10	E1.10.3.3 L-ascorbate oxidase [EC:1.10.3.3] [GO:0008447]	ath:At5g21100	T10F18.130; L-ascorbate oxidase, putative [EC:1.10.3.3] [KO:K00423]	5e-143	YFL041w	COG2132	1e-28	ASO_CUCSA	Copper;Directproteinsequencing;Glycoprotein;Metal-binding;Oxidoreductase;Repeat;Signal,L-ascorbate oxidase precursor (EC 1.10.3.3) (Ascorbase) (ASO).	3e-168	GO_ID:39309	TAIR|gene:2135534 SPTR:Q9SU40 symbol:AT4G12420.1 [GO:0031225 "anchored to membrane" evidence=TAS] [GO:0005507 "copper ion binding" evidence=ISS] InterPro:IPR001117 Pfam:PF00394 InterPro:IPR011706 InterPro:IPR011707 HSSP:P37064 EMBL:AL161534 EMBL:AF439406 EMBL:AL049730 EMBL:AF083740 PIR:T07634 SPTR:Q9SU40	2e-42
chr6.TM1650.13	4.2.2.4.1	COTA spore coat protein A [COG:COG2132]	ath:At5g21100	T10F18.130; L-ascorbate oxidase, putative [EC:1.10.3.3] [KO:K00423]	5e-143	YFL041w	COG2132	1e-28	ASO_CUCSA	Copper;Directproteinsequencing;Glycoprotein;Metal-binding;Oxidoreductase;Repeat;Signal,L-ascorbate oxidase precursor (EC 1.10.3.3) (Ascorbase) (ASO).	3e-168	GO_ID:39309	TAIR|gene:2135534 SPTR:Q9SU40 symbol:AT4G12420.1 [GO:0031225 "anchored to membrane" evidence=TAS] [GO:0005507 "copper ion binding" evidence=ISS] InterPro:IPR001117 Pfam:PF00394 InterPro:IPR011706 InterPro:IPR011707 HSSP:P37064 EMBL:AL161534 EMBL:AF439406 EMBL:AL049730 EMBL:AF083740 PIR:T07634 SPTR:Q9SU40	2e-42
gi6956604	99.2	Unclassified without homolog
chr5.CM1439.8	3.1.2.1.1	MFS.SP sugar porter, SP family	gox:GOX0649	sugar-proton symporter [KO:K03444]	1e-46	BS_ywtG	COG0477	2e-57	STC_RICCO	Membrane;Sugartransport;Symport;Transmembrane;Transport,Sugar carrier protein C.	6e-171	GO_ID:40349	TAIR|gene:2011956 SPTR:Q9SX48 symbol:AT1G50310.1 [GO:0015144 "carbohydrate transporter activity" evidence=ISS] [GO:0005351 "sugar porter activity" evidence=ISS] [GO:0016020 "membrane" evidence=ISS] Interpro:IPR005829 InterPro:IPR007114 InterPro:IPR005828 InterPro:IPR003663 Pfam:PF00083 GO:GO:0016020 PRINTS:PR00171 PROSITE:PS50850 PROSITE:PS00216 PROSITE:PS00217 TIGRFAMs:TIGR00879 EMBL:AC007980 EM…	0
Ljwgs_028960.1	99.1.4.6267	GO_ID:38307										GO_ID:38307	TAIR|gene:2167952 SPTR:Q9LE81 symbol:AT5G62310.1 [GO:0016301 "kinase activity" evidence=ISS] InterPro:IPR000719 InterPro:IPR002290 InterPro:IPR008271 Pfam:PF00069 Prosite:PS00108 ProDom:PD000001 PROSITE:PS50011 SMART:SM00220 HSSP:P31751 EMBL:AB019235 EMBL:AB037133 SPTR:Q9LE81	3e-16
Ljwgs_106052.1	99.1.4.2936	GO_ID:47048										GO_ID:47048	TAIR|gene:2121059 SPTR:Q9SZL8 symbol:AT4G38180.1 [GO:0005554 "molecular function unknown" evidence=ND] [GO:0008372 "cellular component unknown" evidence=ND] [GO:0009639 "response to red or far red light" evidence=ISS] Pfam:PF03101 INTERPRO:IPR004330 InterPro:IPR007527 Pfam:PF04434 PROSITE:PS50966 InterPro:IPR006564 SMART:SM00575 EMBL:AL035538 EMBL:AL161593 EMBL:AY136457 PIR:T05645 SPTR:Q9SZL8	6e-14
chr4.CM0654.22	99.1.3.2.1507	S14L1_HUMAN	cal:orf19.941	SEC14; phosphatidylinositol transfer protein [EC:3.1.3.48] [KO:K01104]	2e-15				S14L1_HUMAN	,SEC14-like protein 1.	2e-17	GO_ID:1424	TAIR|gene:2160891 SPTR:Q9FIK6 symbol:AT5G47730.1 [GO:0005215 "transporter activity" evidence=ISS] [GO:0005488 "binding" evidence=ISS] [GO:0006810 "transport" evidence=ISS] [GO:0008372 "cellular component unknown" evidence=ND] PFAM:PF03765 InterPro:IPR001251 SMART:SM00516 PROSITE:PS50191 InterPro:IPR008273 Pfam:PF00650 EMBL:AB016886 SPTR:Q9FIK6	2e-137
chr4.CM0654.22	99.1.1.154	KO:K01104	cal:orf19.941	SEC14; phosphatidylinositol transfer protein [EC:3.1.3.48] [KO:K01104]	2e-15				S14L1_HUMAN	,SEC14-like protein 1.	2e-17	GO_ID:1424	TAIR|gene:2160891 SPTR:Q9FIK6 symbol:AT5G47730.1 [GO:0005215 "transporter activity" evidence=ISS] [GO:0005488 "binding" evidence=ISS] [GO:0006810 "transport" evidence=ISS] [GO:0008372 "cellular component unknown" evidence=ND] PFAM:PF03765 InterPro:IPR001251 SMART:SM00516 PROSITE:PS50191 InterPro:IPR008273 Pfam:PF00650 EMBL:AB016886 SPTR:Q9FIK6	2e-137
chr4.CM0654.22	99.1.4.6515	GO_ID:1424	cal:orf19.941	SEC14; phosphatidylinositol transfer protein [EC:3.1.3.48] [KO:K01104]	2e-15				S14L1_HUMAN	,SEC14-like protein 1.	2e-17	GO_ID:1424	TAIR|gene:2160891 SPTR:Q9FIK6 symbol:AT5G47730.1 [GO:0005215 "transporter activity" evidence=ISS] [GO:0005488 "binding" evidence=ISS] [GO:0006810 "transport" evidence=ISS] [GO:0008372 "cellular component unknown" evidence=ND] PFAM:PF03765 InterPro:IPR001251 SMART:SM00516 PROSITE:PS50191 InterPro:IPR008273 Pfam:PF00650 EMBL:AB016886 SPTR:Q9FIK6	2e-137
chr2.TM1637.11.1	2.4.2.2	DNAB replicative DNA helicase [EC:3.6.1.-] [COG:COG0305] [GO:0003678]				YPL235w	COG1224	5e-11	RUVB2_XENLA	ATP-binding;DNArecombination;Helicase;Hydrolase;Nuclearprotein;Nucleotide-binding;Transcription,RuvB-like 2 (EC 3.6.1.-) (Reptin).	1e-10	GO_ID:26749	TAIR|gene:2158655 SPTR:Q9FJW0 symbol:AT5G67630.1 [GO:0003678 "DNA helicase activity" evidence=ISS] InterPro:IPR003593 InterPro:IPR003959 InterPro:IPR000862 Pfam:PF00004 InterPro:IPR010339 GO:GO:0005634 GO:GO:0006350 SMART:SM00382 Pfam:PF06068 GO:GO:0009507 EMBL:AB013390 EMBL:AY061754 EMBL:AY129475 SPTR:Q9FJW0	2e-12
chr2.TM1637.11.1	2.4.3.127	TIP49 TBP-interacting protein [COG:COG1224]				YPL235w	COG1224	5e-11	RUVB2_XENLA	ATP-binding;DNArecombination;Helicase;Hydrolase;Nuclearprotein;Nucleotide-binding;Transcription,RuvB-like 2 (EC 3.6.1.-) (Reptin).	1e-10	GO_ID:26749	TAIR|gene:2158655 SPTR:Q9FJW0 symbol:AT5G67630.1 [GO:0003678 "DNA helicase activity" evidence=ISS] InterPro:IPR003593 InterPro:IPR003959 InterPro:IPR000862 Pfam:PF00004 InterPro:IPR010339 GO:GO:0005634 GO:GO:0006350 SMART:SM00382 Pfam:PF06068 GO:GO:0009507 EMBL:AB013390 EMBL:AY061754 EMBL:AY129475 SPTR:Q9FJW0	2e-12
Ljwgs_042139.1	99.2	Unclassified without homolog
chr1.CM0398.4	1.7.8.16	RFAD ADP-L-glycero-D-manno-heptose 6-epimerase [EC:5.1.3.20] [COG:COG0451] [GO:0008712]	ath:At4g33030	F26P21.150; UDP-sulfoquinovose synthase / sulfite:UDP-glucose sulfotransferase / sulfolipid biosynthesis protein (SQD1) [EC:3.13.1.1] [KO:K06118]	0	slr1020	COG0451	4e-160	SQD1_ARATH	3D-structure;Chloroplast;Hydrolase;NAD;Plastid;Transitpeptide,UDP-sulfoquinovose synthase, chloroplast precursor (EC 3.13.1.1) (Sulfite:UDP-glucose sulfotransferase) (Sulfolipid biosynthesis protein).	0	GO_ID:43881	TAIR|gene:3438937 SPTR:O48917 symbol:SQD1 [GO:0009507 "chloroplast" evidence=IDA] [GO:0016036 "cellular response to phosphate starvation" evidence=IMP] [GO:0046506 "sulfolipid biosynthesis" evidence=IDA] [GO:0046507 "UDPsulfoquinovose synthase activity" evidence=IDA] EMBL:AL161582 EMBL:AL031804 EMBL:AF022082 EMBL:AF380641 EMBL:AY113071 PIR:T05311 PDB:1I24 PDB:1I2B PDB:1I2C PDB:1QRR SPTR:O48917	0
chr1.CM0398.4	1.1.5.8	E1.1.1.271, fcl GDP-L-fucose synthase [EC:1.1.1.271] [COG:COG0451]	ath:At4g33030	F26P21.150; UDP-sulfoquinovose synthase / sulfite:UDP-glucose sulfotransferase / sulfolipid biosynthesis protein (SQD1) [EC:3.13.1.1] [KO:K06118]	0	slr1020	COG0451	4e-160	SQD1_ARATH	3D-structure;Chloroplast;Hydrolase;NAD;Plastid;Transitpeptide,UDP-sulfoquinovose synthase, chloroplast precursor (EC 3.13.1.1) (Sulfite:UDP-glucose sulfotransferase) (Sulfolipid biosynthesis protein).	0	GO_ID:43881	TAIR|gene:3438937 SPTR:O48917 symbol:SQD1 [GO:0009507 "chloroplast" evidence=IDA] [GO:0016036 "cellular response to phosphate starvation" evidence=IMP] [GO:0046506 "sulfolipid biosynthesis" evidence=IDA] [GO:0046507 "UDPsulfoquinovose synthase activity" evidence=IDA] EMBL:AL161582 EMBL:AL031804 EMBL:AF022082 EMBL:AF380641 EMBL:AY113071 PIR:T05311 PDB:1I24 PDB:1I2B PDB:1I2C PDB:1QRR SPTR:O48917	0
chr1.CM0398.4	1.1.8.55	E4.2.1.45, rfbG CDP-glucose 4,6-dehydratase [EC:4.2.1.45] [COG:COG0451]	ath:At4g33030	F26P21.150; UDP-sulfoquinovose synthase / sulfite:UDP-glucose sulfotransferase / sulfolipid biosynthesis protein (SQD1) [EC:3.13.1.1] [KO:K06118]	0	slr1020	COG0451	4e-160	SQD1_ARATH	3D-structure;Chloroplast;Hydrolase;NAD;Plastid;Transitpeptide,UDP-sulfoquinovose synthase, chloroplast precursor (EC 3.13.1.1) (Sulfite:UDP-glucose sulfotransferase) (Sulfolipid biosynthesis protein).	0	GO_ID:43881	TAIR|gene:3438937 SPTR:O48917 symbol:SQD1 [GO:0009507 "chloroplast" evidence=IDA] [GO:0016036 "cellular response to phosphate starvation" evidence=IMP] [GO:0046506 "sulfolipid biosynthesis" evidence=IDA] [GO:0046507 "UDPsulfoquinovose synthase activity" evidence=IDA] EMBL:AL161582 EMBL:AL031804 EMBL:AF022082 EMBL:AF380641 EMBL:AY113071 PIR:T05311 PDB:1I24 PDB:1I2B PDB:1I2C PDB:1QRR SPTR:O48917	0
chr1.CM0398.4	1.3.9.25	E3.13.1.1, sqd1, sqdb UDP-sulfoquinovose synthase [EC:3.13.1.1] [COG:COG0451] [GO:0046507]	ath:At4g33030	F26P21.150; UDP-sulfoquinovose synthase / sulfite:UDP-glucose sulfotransferase / sulfolipid biosynthesis protein (SQD1) [EC:3.13.1.1] [KO:K06118]	0	slr1020	COG0451	4e-160	SQD1_ARATH	3D-structure;Chloroplast;Hydrolase;NAD;Plastid;Transitpeptide,UDP-sulfoquinovose synthase, chloroplast precursor (EC 3.13.1.1) (Sulfite:UDP-glucose sulfotransferase) (Sulfolipid biosynthesis protein).	0	GO_ID:43881	TAIR|gene:3438937 SPTR:O48917 symbol:SQD1 [GO:0009507 "chloroplast" evidence=IDA] [GO:0016036 "cellular response to phosphate starvation" evidence=IMP] [GO:0046506 "sulfolipid biosynthesis" evidence=IDA] [GO:0046507 "UDPsulfoquinovose synthase activity" evidence=IDA] EMBL:AL161582 EMBL:AL031804 EMBL:AF022082 EMBL:AF380641 EMBL:AY113071 PIR:T05311 PDB:1I24 PDB:1I2B PDB:1I2C PDB:1QRR SPTR:O48917	0
chr1.CM0398.4	1.10.7.4	E1.1.1.219 dihydroflavonol-4-reductase [EC:1.1.1.219] [COG:COG0451] [GO:0045552]	ath:At4g33030	F26P21.150; UDP-sulfoquinovose synthase / sulfite:UDP-glucose sulfotransferase / sulfolipid biosynthesis protein (SQD1) [EC:3.13.1.1] [KO:K06118]	0	slr1020	COG0451	4e-160	SQD1_ARATH	3D-structure;Chloroplast;Hydrolase;NAD;Plastid;Transitpeptide,UDP-sulfoquinovose synthase, chloroplast precursor (EC 3.13.1.1) (Sulfite:UDP-glucose sulfotransferase) (Sulfolipid biosynthesis protein).	0	GO_ID:43881	TAIR|gene:3438937 SPTR:O48917 symbol:SQD1 [GO:0009507 "chloroplast" evidence=IDA] [GO:0016036 "cellular response to phosphate starvation" evidence=IMP] [GO:0046506 "sulfolipid biosynthesis" evidence=IDA] [GO:0046507 "UDPsulfoquinovose synthase activity" evidence=IDA] EMBL:AL161582 EMBL:AL031804 EMBL:AF022082 EMBL:AF380641 EMBL:AY113071 PIR:T05311 PDB:1I24 PDB:1I2B PDB:1I2C PDB:1QRR SPTR:O48917	0
chr1.CM0398.4	1.1.10.16	E5.1.3.12, lpsL UDP-glucuronic acid epimerase [EC:5.1.3.12] [COG:COG0451]	ath:At4g33030	F26P21.150; UDP-sulfoquinovose synthase / sulfite:UDP-glucose sulfotransferase / sulfolipid biosynthesis protein (SQD1) [EC:3.13.1.1] [KO:K06118]	0	slr1020	COG0451	4e-160	SQD1_ARATH	3D-structure;Chloroplast;Hydrolase;NAD;Plastid;Transitpeptide,UDP-sulfoquinovose synthase, chloroplast precursor (EC 3.13.1.1) (Sulfite:UDP-glucose sulfotransferase) (Sulfolipid biosynthesis protein).	0	GO_ID:43881	TAIR|gene:3438937 SPTR:O48917 symbol:SQD1 [GO:0009507 "chloroplast" evidence=IDA] [GO:0016036 "cellular response to phosphate starvation" evidence=IMP] [GO:0046506 "sulfolipid biosynthesis" evidence=IDA] [GO:0046507 "UDPsulfoquinovose synthase activity" evidence=IDA] EMBL:AL161582 EMBL:AL031804 EMBL:AF022082 EMBL:AF380641 EMBL:AY113071 PIR:T05311 PDB:1I24 PDB:1I2B PDB:1I2C PDB:1QRR SPTR:O48917	0
chr2.CM0249.102	1.1.1.30	E5.1.3.3, galM aldose 1-epimerase [EC:5.1.3.3] [COG:COG2017] [GO:0004034]	tbd:Tbd_2730	dihydroxy-acid dehydratase [EC:4.2.1.9] [KO:K01687]	5e-18	VC2001	COG0676	8e-27	AAPC_PENCL	,Possible apospory-associated protein C.	3e-34	GO_ID:3967	TAIR|gene:2154869 SPTR:Q9FJY6 symbol:AT5G66530.1 [GO:0004034 "aldose 1-epimerase activity" evidence=ISS] [GO:0006012 "galactose metabolism" evidence=ISS] InterPro:IPR008183 Pfam:PF01263 EMBL:AB013389 EMBL:AY120711 EMBL:BT000037 SPTR:Q9FJY6	8e-129
chr2.CM0249.102	1.9.5.3	E4.2.1.9, ilvD dihydroxy-acid dehydratase [EC:4.2.1.9] [COG:COG0129] [GO:0004160]	tbd:Tbd_2730	dihydroxy-acid dehydratase [EC:4.2.1.9] [KO:K01687]	5e-18	VC2001	COG0676	8e-27	AAPC_PENCL	,Possible apospory-associated protein C.	3e-34	GO_ID:3967	TAIR|gene:2154869 SPTR:Q9FJY6 symbol:AT5G66530.1 [GO:0004034 "aldose 1-epimerase activity" evidence=ISS] [GO:0006012 "galactose metabolism" evidence=ISS] InterPro:IPR008183 Pfam:PF01263 EMBL:AB013389 EMBL:AY120711 EMBL:BT000037 SPTR:Q9FJY6	8e-129
chr2.CM0249.102	1.5.7.4	E4.2.1.9, ilvD dihydroxy-acid dehydratase [EC:4.2.1.9] [COG:COG0129] [GO:0004160]	tbd:Tbd_2730	dihydroxy-acid dehydratase [EC:4.2.1.9] [KO:K01687]	5e-18	VC2001	COG0676	8e-27	AAPC_PENCL	,Possible apospory-associated protein C.	3e-34	GO_ID:3967	TAIR|gene:2154869 SPTR:Q9FJY6 symbol:AT5G66530.1 [GO:0004034 "aldose 1-epimerase activity" evidence=ISS] [GO:0006012 "galactose metabolism" evidence=ISS] InterPro:IPR008183 Pfam:PF01263 EMBL:AB013389 EMBL:AY120711 EMBL:BT000037 SPTR:Q9FJY6	8e-129
chr2.CM0249.102	1.1.6	Galactose metabolism [CLASS:00052] [PATH:ot00052 tab00052] [GO:0006012]	tbd:Tbd_2730	dihydroxy-acid dehydratase [EC:4.2.1.9] [KO:K01687]	5e-18	VC2001	COG0676	8e-27	AAPC_PENCL	,Possible apospory-associated protein C.	3e-34	GO_ID:3967	TAIR|gene:2154869 SPTR:Q9FJY6 symbol:AT5G66530.1 [GO:0004034 "aldose 1-epimerase activity" evidence=ISS] [GO:0006012 "galactose metabolism" evidence=ISS] InterPro:IPR008183 Pfam:PF01263 EMBL:AB013389 EMBL:AY120711 EMBL:BT000037 SPTR:Q9FJY6	8e-129
Ljwgs_040039.1	1.10.6.2	E1.2.1.44 cinnamoyl-CoA reductase [EC:1.2.1.44] [GO:0016621]										GO_ID:34531	TAIR|gene:2051007 SPTR:O22809 symbol:AT2G33590.1 [GO:0008372 "cellular component unknown" evidence=ND] [GO:0009809 "lignin biosynthesis" evidence=ISS] [GO:0016621 "cinnamoyl-CoA reductase activity" evidence=ISS] InterPro:IPR001509 Pfam:PF01370 EMBL:AC002332 EMBL:AY084584 EMBL:AY120714 EMBL:BT000055 PIR:D84747 SPTR:O22809	8e-26
Ljwgs_050999.1	99.1.4.4599	GO_ID:12627										GO_ID:12627	TAIR|gene:2827576 SPTR:Q8GY96 symbol:AT2G17280.1 [GO:0008372 "cellular component unknown" evidence=ND] [GO:0003824 "catalytic activity" evidence=ISS] [GO:0008152 "metabolism" evidence=ISS] InterPro:IPR001345 Pfam:PF00300 GO:GO:0008152 EMBL:AC002329 EMBL:AK117779 EMBL:BT006234 PIR:C84550 SPTR:Q8GY96	8e-09
chr1.TM1643.6	3.1.2.12.1	BENK benzoate transport protein	aci:ACIAD1434	benK; benzoate transport protein (MFS superfamily) [KO:K05548]	7e-12	YML123c	COG0477	6e-72	PHO84_YEAST	Completeproteome;Membrane;Phosphatetransport;Transmembrane;Transport,Inorganic phosphate transporter PHO84.	2e-71	GO_ID:10649	TAIR|gene:2102449 SPTR:Q9M1T0 symbol:AT3G54700.1 [GO:0015114 "phosphate transporter activity" evidence=ISS] [GO:0005351 "sugar porter activity" evidence=ISS] [GO:0015144 "carbohydrate transporter activity" evidence=ISS] [GO:0016020 "membrane" evidence=ISS] InterPro:IPR007114 InterPro:IPR005828 InterPro:IPR004738 Pfam:PF00083 GO:GO:0006810 PROSITE:PS50850 TIGRFAMs:TIGR00887 EMBL:AL138650 PIR:T4762…	0
chr3.CM0111.41	1.2.4.13	E4.1.1.31, ppc phosphoenolpyruvate carboxylase [EC:4.1.1.31] [COG:COG2352] [GO:0008964]	ath:At3g14940	K15M2.8; phosphoenolpyruvate carboxylase, putative / PEP carboxylase, putative [EC:4.1.1.31] [KO:K01595]	0	Zppc	COG2352	0	CAPP_MEDSA	Allostericenzyme;Carbondioxidefixation;Lyase;Phosphorylation;Photosynthesis;Tricarboxylicacidcycle,Phosphoenolpyruvate carboxylase (EC 4.1.1.31) (PEPCase) (PEPC).	0	GO_ID:39098	TAIR|gene:2086314 SPTR:O81357 symbol:AT3G14940.1 [GO:0006099 "tricarboxylic acid cycle" evidence=ISS] [GO:0008964 "phosphoenolpyruvate carboxylase activity" evidence=ISS] InterPro:IPR001449 Pfam:PF00311 HSSP:P04711 PRINTS:PR00150 PROSITE:PS00781 PROSITE:PS00393 EMBL:AP000370 EMBL:AF071788 EMBL:AJ131710 PIR:T52186 SMR:O81357 SPTR:O81357	0
chr3.CM0111.41	1.1.2	Citrate cycle (TCA cycle) [CLASS:00020] [PATH:ot00020 tab00020] [GO:0006099]	ath:At3g14940	K15M2.8; phosphoenolpyruvate carboxylase, putative / PEP carboxylase, putative [EC:4.1.1.31] [KO:K01595]	0	Zppc	COG2352	0	CAPP_MEDSA	Allostericenzyme;Carbondioxidefixation;Lyase;Phosphorylation;Photosynthesis;Tricarboxylicacidcycle,Phosphoenolpyruvate carboxylase (EC 4.1.1.31) (PEPCase) (PEPC).	0	GO_ID:39098	TAIR|gene:2086314 SPTR:O81357 symbol:AT3G14940.1 [GO:0006099 "tricarboxylic acid cycle" evidence=ISS] [GO:0008964 "phosphoenolpyruvate carboxylase activity" evidence=ISS] InterPro:IPR001449 Pfam:PF00311 HSSP:P04711 PRINTS:PR00150 PROSITE:PS00781 PROSITE:PS00393 EMBL:AP000370 EMBL:AF071788 EMBL:AJ131710 PIR:T52186 SMR:O81357 SPTR:O81357	0
chr3.CM0111.41	1.1.11.41	E4.1.1.31, ppc phosphoenolpyruvate carboxylase [EC:4.1.1.31] [COG:COG2352] [GO:0008964]	ath:At3g14940	K15M2.8; phosphoenolpyruvate carboxylase, putative / PEP carboxylase, putative [EC:4.1.1.31] [KO:K01595]	0	Zppc	COG2352	0	CAPP_MEDSA	Allostericenzyme;Carbondioxidefixation;Lyase;Phosphorylation;Photosynthesis;Tricarboxylicacidcycle,Phosphoenolpyruvate carboxylase (EC 4.1.1.31) (PEPCase) (PEPC).	0	GO_ID:39098	TAIR|gene:2086314 SPTR:O81357 symbol:AT3G14940.1 [GO:0006099 "tricarboxylic acid cycle" evidence=ISS] [GO:0008964 "phosphoenolpyruvate carboxylase activity" evidence=ISS] InterPro:IPR001449 Pfam:PF00311 HSSP:P04711 PRINTS:PR00150 PROSITE:PS00781 PROSITE:PS00393 EMBL:AP000370 EMBL:AF071788 EMBL:AJ131710 PIR:T52186 SMR:O81357 SPTR:O81357	0
chr3.CM0111.41	1.2.5.13	E4.1.1.31, ppc phosphoenolpyruvate carboxylase [EC:4.1.1.31] [COG:COG2352] [GO:0008964]	ath:At3g14940	K15M2.8; phosphoenolpyruvate carboxylase, putative / PEP carboxylase, putative [EC:4.1.1.31] [KO:K01595]	0	Zppc	COG2352	0	CAPP_MEDSA	Allostericenzyme;Carbondioxidefixation;Lyase;Phosphorylation;Photosynthesis;Tricarboxylicacidcycle,Phosphoenolpyruvate carboxylase (EC 4.1.1.31) (PEPCase) (PEPC).	0	GO_ID:39098	TAIR|gene:2086314 SPTR:O81357 symbol:AT3G14940.1 [GO:0006099 "tricarboxylic acid cycle" evidence=ISS] [GO:0008964 "phosphoenolpyruvate carboxylase activity" evidence=ISS] InterPro:IPR001449 Pfam:PF00311 HSSP:P04711 PRINTS:PR00150 PROSITE:PS00781 PROSITE:PS00393 EMBL:AP000370 EMBL:AF071788 EMBL:AJ131710 PIR:T52186 SMR:O81357 SPTR:O81357	0
chr2.CM0272.73	4.2.5	Apoptosis [CLASS:04210] [PATH:hsa04210] [GO:0006915]							RHG01_HUMAN	3D-structure;Directproteinsequencing;GTPaseactivation;SH3-binding,Rho-GTPase-activating protein 1 (GTPase-activating protein rhoOGAP) (Rho-related small GTPase protein activator) (CDC42 GTPase-activating protein) (p50-rhoGAP).	6e-09	GO_ID:29675	TAIR|gene:3439146 SPTR:O81806 symbol:AT4G35750.1 [GO:0005554 "molecular function unknown" evidence=ND] [GO:0000004 "biological process unknown" evidence=ND] [GO:0008372 "cellular component unknown" evidence=ND] GO:GO:0006915 InterPro:IPR001251 SMART:SM00516 EMBL:AL031135 EMBL:AL161588 EMBL:AY065148 EMBL:BT008444 PIR:T04685 SPTR:O81806	3e-90
Ljwgs_027606.1	99.1.4.4599	GO_ID:12627										GO_ID:12627	TAIR|gene:2827576 SPTR:Q8GY96 symbol:AT2G17280.1 [GO:0008372 "cellular component unknown" evidence=ND] [GO:0003824 "catalytic activity" evidence=ISS] [GO:0008152 "metabolism" evidence=ISS] InterPro:IPR001345 Pfam:PF00300 GO:GO:0008152 EMBL:AC002329 EMBL:AK117779 EMBL:BT006234 PIR:C84550 SPTR:Q8GY96	6e-27
chr1.TM0236.14.1	1.9.3.7	EPD D-erythrose 4-phosphate dehydrogenase [EC:1.2.1.-] [COG:COG0057] [GO:0048001]	ath:At1g16300	F3O9.10; glyceraldehyde 3-phosphate dehydrogenase, cytosolic, putative / NAD-dependent glyceraldehyde-3-phosphate dehydrogenase, putative [EC:1.2.1.12] [KO:K00134]	1e-18	HI0001	COG0057	6e-17	G3P2_AGABI	Glycolysis;Multigenefamily;NAD;Oxidoreductase,Glyceraldehyde-3-phosphate dehydrogenase 2 (EC 1.2.1.12) (GAPDH 2).	4e-17	GO_ID:16322	TAIR|gene:2206434 SPTR:Q9SAJ6 symbol:AT1G79530.1 [GO:0006096 "glycolysis" evidence=ISS] [GO:0008943 "glyceraldehyde-3-phosphate dehydrogenase activity" evidence=ISS] [GO:0009536 "plastid" evidence=ISS] InterPro:IPR000173 Pfam:PF00044 InterPro:IPR006424 Pfam:PF02800 GO:GO:0006096 HSSP:P56649 PANTHER:PTHR10836 PRINTS:PR00078 TIGRFAMs:TIGR01534 PROSITE:PS00071 ProDom:PD007761 EMBL:AC007202 EMBL:AF34…	2e-19
chr1.TM0236.14.1	1.1.1.9	E1.2.1.12, GAPD, gapA glyceraldehyde 3-phosphate dehydrogenase [EC:1.2.1.12] [COG:COG0057] [GO:0004365]	ath:At1g16300	F3O9.10; glyceraldehyde 3-phosphate dehydrogenase, cytosolic, putative / NAD-dependent glyceraldehyde-3-phosphate dehydrogenase, putative [EC:1.2.1.12] [KO:K00134]	1e-18	HI0001	COG0057	6e-17	G3P2_AGABI	Glycolysis;Multigenefamily;NAD;Oxidoreductase,Glyceraldehyde-3-phosphate dehydrogenase 2 (EC 1.2.1.12) (GAPDH 2).	4e-17	GO_ID:16322	TAIR|gene:2206434 SPTR:Q9SAJ6 symbol:AT1G79530.1 [GO:0006096 "glycolysis" evidence=ISS] [GO:0008943 "glyceraldehyde-3-phosphate dehydrogenase activity" evidence=ISS] [GO:0009536 "plastid" evidence=ISS] InterPro:IPR000173 Pfam:PF00044 InterPro:IPR006424 Pfam:PF02800 GO:GO:0006096 HSSP:P56649 PANTHER:PTHR10836 PRINTS:PR00078 TIGRFAMs:TIGR01534 PROSITE:PS00071 ProDom:PD007761 EMBL:AC007202 EMBL:AF34…	2e-19
Ljwgs_074559.1	99.2	Unclassified without homolog
Ljwgs_144365.1	99.1.4.7729	GO_ID:48973										GO_ID:48973	TAIR|gene:3687636 SPTR:Q9S735 symbol:AT1G76430.1 [GO:0015114 "phosphate transporter activity" evidence=ISS] [GO:0005351 "sugar porter activity" evidence=ISS] [GO:0015144 "carbohydrate transporter activity" evidence=ISS] [GO:0016020 "membrane" evidence=ISS] Interpro:IPR005829 InterPro:IPR007114 InterPro:IPR005828 Pfam:PF00083 GO:GO:0006810 GO:GO:0016020 PROSITE:PS50850 PROSITE:PS00217 EMBL:AC01239…	2e-11
chr6.BM1429.10	99.2	Unclassified without homolog
Ljwgs_014726.1	1.9.2.4.4	E2.7.7.2, ribF FMN adenylyltransferase [EC:2.7.7.2] [COG:COG0196] [GO:0003919]	ath:At4g21470	F18E5.90; riboflavin kinase/FAD synthetase family protein [EC:2.7.1.26] [KO:K00861]	1e-18							GO_ID:6326	TAIR|gene:2119646 SPTR:O65412 symbol:ATFMN/FHY [GO:0008531 "riboflavin kinase activity" evidence=ISS;IDA] [GO:0009231 "riboflavin biosynthesis" evidence=ISS] [GO:0003919 "FMN adenylyltransferase activity" evidence=IDA] InterPro:IPR002606 Pfam:PF01687 ProDom:PD003662 HSSP:O74866 EMBL:AL161555 EMBL:AL022603 PIR:T05155 SPTR:O65412	2e-09
Ljwgs_014726.1	1.9.2.4.3	E2.7.1.26 riboflavin kinase [EC:2.7.1.26] [GO:0008531]	ath:At4g21470	F18E5.90; riboflavin kinase/FAD synthetase family protein [EC:2.7.1.26] [KO:K00861]	1e-18							GO_ID:6326	TAIR|gene:2119646 SPTR:O65412 symbol:ATFMN/FHY [GO:0008531 "riboflavin kinase activity" evidence=ISS;IDA] [GO:0009231 "riboflavin biosynthesis" evidence=ISS] [GO:0003919 "FMN adenylyltransferase activity" evidence=IDA] InterPro:IPR002606 Pfam:PF01687 ProDom:PD003662 HSSP:O74866 EMBL:AL161555 EMBL:AL022603 PIR:T05155 SPTR:O65412	2e-09
Ljwgs_035369.1	99.1.4.4947	GO_ID:47290										GO_ID:47290	TAIR|gene:2083905 SPTR:Q9LX60 symbol:AT3G42100.1 [GO:0000004 "biological process unknown" evidence=ND] InterPro:IPR000637 Pfam:PF02178 GO:GO:0005634 SMART:SM00384 InterPro:IPR010285 Pfam:PF05970 EMBL:AL356013 PIR:T48965 SPTR:Q9LX60	2e-32
chr1.CM0109.18	2.3.1.72	TRXA thioredoxin 1 [COG:COG0526] [GO:0030508]							GLRX_ORYSA	Directproteinsequencing;Electrontransport;Redox-activecenter;Transport,Glutaredoxin.	2e-13	GO_ID:36686	TAIR|gene:2099156 SPTR:Q9LYC8 symbol:AT3G62930.1 [GO:0008372 "cellular component unknown" evidence=ND] [GO:0006118 "electron transport" evidence=ISS] [GO:0008794 "arsenate reductase (glutaredoxin) activity" evidence=ISS] [GO:0030508 "thiol-disulfide exchange intermediate activity" evidence=ISS] Pfam:PF00462 InterPro:IPR002109 HSSP:P35754 PRINTS:PR00160 InterPro:IPR011905 TIGRFAMs:TIGR02189 EMBL:A…	4e-29
chr1.CM0109.18	2.3.1.37.1	TRXC thioredoxin 2 [COG:COG0526] [GO:0030508]							GLRX_ORYSA	Directproteinsequencing;Electrontransport;Redox-activecenter;Transport,Glutaredoxin.	2e-13	GO_ID:36686	TAIR|gene:2099156 SPTR:Q9LYC8 symbol:AT3G62930.1 [GO:0008372 "cellular component unknown" evidence=ND] [GO:0006118 "electron transport" evidence=ISS] [GO:0008794 "arsenate reductase (glutaredoxin) activity" evidence=ISS] [GO:0030508 "thiol-disulfide exchange intermediate activity" evidence=ISS] Pfam:PF00462 InterPro:IPR002109 HSSP:P35754 PRINTS:PR00160 InterPro:IPR011905 TIGRFAMs:TIGR02189 EMBL:A…	4e-29
chr5.CM0048.6	2.3.1.60	E5.2.1.8 peptidylprolyl isomerase [EC:5.2.1.8] [GO:0003755] [COG:COG0652 COG0760]	ath:At3g62030	F21F14.200; peptidyl-prolyl cis-trans isomerase, chloroplast / cyclophilin / rotamase / cyclosporin A-binding protein (ROC4) [EC:5.2.1.8] [KO:K01802]	5e-73	YML078w	COG0652	2e-47	CYPB_VICFA	Chloroplast;Cyclosporin;Directproteinsequencing;Isomerase;Multigenefamily;Plastid;Rotamase;Transitpeptide,Peptidyl-prolyl cis-trans isomerase, chloroplast precursor (EC 5.2.1.8) (PPIase) (Rotamase) (Cyclophilin) (Cyclosporin A-binding protein) (CYP B).	3e-93	GO_ID:51182	TAIR|gene:3701989 SPTR:P34791 symbol:AT3G62030.1 [GO:0003755 "peptidyl-prolyl cis-trans isomerase activity" evidence=ISS] [GO:0006457 "protein folding" evidence=ISS] Pfam:PF00160 INTERPRO:IPR002130 PRINTS:PR00153 PROSITE:PS00170 PROSITE:PS50072 HSSP:P52011 EMBL:AL138642 EMBL:L14845 EMBL:U42724 EMBL:AF325026 EMBL:AY059843 EMBL:AY093284 EMBL:AY086899 PIR:B53422 SWISS-2DPAGE:P34791 GeneFarm:2619 SPT…	1e-73
chr5.CM0048.6	3.2.9.88	CYPD, PPID peptidylprolyl isomerase D (cyclophilin D) [EC:5.2.1.8] [GO:0016018]	ath:At3g62030	F21F14.200; peptidyl-prolyl cis-trans isomerase, chloroplast / cyclophilin / rotamase / cyclosporin A-binding protein (ROC4) [EC:5.2.1.8] [KO:K01802]	5e-73	YML078w	COG0652	2e-47	CYPB_VICFA	Chloroplast;Cyclosporin;Directproteinsequencing;Isomerase;Multigenefamily;Plastid;Rotamase;Transitpeptide,Peptidyl-prolyl cis-trans isomerase, chloroplast precursor (EC 5.2.1.8) (PPIase) (Rotamase) (Cyclophilin) (Cyclosporin A-binding protein) (CYP B).	3e-93	GO_ID:51182	TAIR|gene:3701989 SPTR:P34791 symbol:AT3G62030.1 [GO:0003755 "peptidyl-prolyl cis-trans isomerase activity" evidence=ISS] [GO:0006457 "protein folding" evidence=ISS] Pfam:PF00160 INTERPRO:IPR002130 PRINTS:PR00153 PROSITE:PS00170 PROSITE:PS50072 HSSP:P52011 EMBL:AL138642 EMBL:L14845 EMBL:U42724 EMBL:AF325026 EMBL:AY059843 EMBL:AY093284 EMBL:AY086899 PIR:B53422 SWISS-2DPAGE:P34791 GeneFarm:2619 SPT…	1e-73
chr3.CM0111.45	99.1.4.805	GO_ID:30735										GO_ID:30735	TAIR|gene:2099356 SPTR:Q8RWI7 symbol:AT3G14860.1 [GO:0005554 "molecular function unknown" evidence=ND] InterPro:IPR001258 Pfam:PF01436 EMBL:AY093056 EMBL:BT002079 SPTR:Q8RWI7	3e-138
Ljwgs_009442.1	1.5.6.28	E1.4.1.9 leucine dehydrogenase [EC:1.4.1.9] [COG:COG0334]	ath:At5g18170	MRG7.13; glutamate dehydrogenase (EC 1.4.1.-) 1 (pir||S71217) [EC:1.4.1.3] [KO:K00261]	3e-57	TM1015	COG0334	7e-30	DHE1_ARATH	Multigenefamily;NAD;Oxidoreductase,Glutamate dehydrogenase 1 (EC 1.4.1.3) (GDH 1).	2e-57	GO_ID:10776	TAIR|gene:2172308 SPTR:Q43314 symbol:AT5G18170.1 [GO:0005739 "mitochondrion" evidence=IDA] [GO:0016491 "oxidoreductase activity" evidence=ISS] InterPro:IPR006095 Pfam:PF00208 InterPro:IPR000205 InterPro:IPR006097 InterPro:IPR006096 PANTHER:PTHR11606 Pfam:PF02812 PRINTS:PR00082 PROSITE:PS00074 HSSP:P96110 EMBL:AB012246 EMBL:U37771 EMBL:U53527 PIR:S71217 GeneFarm:2257 SPTR:Q43314	6e-58
Ljwgs_009442.1	1.2.7.22	E1.4.1.3 glutamate dehydrogenase (NAD(P)+) [EC:1.4.1.3] [COG:COG0334] [GO:0004353]	ath:At5g18170	MRG7.13; glutamate dehydrogenase (EC 1.4.1.-) 1 (pir||S71217) [EC:1.4.1.3] [KO:K00261]	3e-57	TM1015	COG0334	7e-30	DHE1_ARATH	Multigenefamily;NAD;Oxidoreductase,Glutamate dehydrogenase 1 (EC 1.4.1.3) (GDH 1).	2e-57	GO_ID:10776	TAIR|gene:2172308 SPTR:Q43314 symbol:AT5G18170.1 [GO:0005739 "mitochondrion" evidence=IDA] [GO:0016491 "oxidoreductase activity" evidence=ISS] InterPro:IPR006095 Pfam:PF00208 InterPro:IPR000205 InterPro:IPR006097 InterPro:IPR006096 PANTHER:PTHR11606 Pfam:PF02812 PRINTS:PR00082 PROSITE:PS00074 HSSP:P96110 EMBL:AB012246 EMBL:U37771 EMBL:U53527 PIR:S71217 GeneFarm:2257 SPTR:Q43314	6e-58
Ljwgs_009442.1	1.2.7.21	E1.4.1.2 glutamate dehydrogenase [EC:1.4.1.2] [COG:COG0334] [GO:0004352]	ath:At5g18170	MRG7.13; glutamate dehydrogenase (EC 1.4.1.-) 1 (pir||S71217) [EC:1.4.1.3] [KO:K00261]	3e-57	TM1015	COG0334	7e-30	DHE1_ARATH	Multigenefamily;NAD;Oxidoreductase,Glutamate dehydrogenase 1 (EC 1.4.1.3) (GDH 1).	2e-57	GO_ID:10776	TAIR|gene:2172308 SPTR:Q43314 symbol:AT5G18170.1 [GO:0005739 "mitochondrion" evidence=IDA] [GO:0016491 "oxidoreductase activity" evidence=ISS] InterPro:IPR006095 Pfam:PF00208 InterPro:IPR000205 InterPro:IPR006097 InterPro:IPR006096 PANTHER:PTHR11606 Pfam:PF02812 PRINTS:PR00082 PROSITE:PS00074 HSSP:P96110 EMBL:AB012246 EMBL:U37771 EMBL:U53527 PIR:S71217 GeneFarm:2257 SPTR:Q43314	6e-58
Ljwgs_009442.1	1.6.6.5	E1.4.1.3 glutamate dehydrogenase (NAD(P)+) [EC:1.4.1.3] [COG:COG0334] [GO:0004353]	ath:At5g18170	MRG7.13; glutamate dehydrogenase (EC 1.4.1.-) 1 (pir||S71217) [EC:1.4.1.3] [KO:K00261]	3e-57	TM1015	COG0334	7e-30	DHE1_ARATH	Multigenefamily;NAD;Oxidoreductase,Glutamate dehydrogenase 1 (EC 1.4.1.3) (GDH 1).	2e-57	GO_ID:10776	TAIR|gene:2172308 SPTR:Q43314 symbol:AT5G18170.1 [GO:0005739 "mitochondrion" evidence=IDA] [GO:0016491 "oxidoreductase activity" evidence=ISS] InterPro:IPR006095 Pfam:PF00208 InterPro:IPR000205 InterPro:IPR006097 InterPro:IPR006096 PANTHER:PTHR11606 Pfam:PF02812 PRINTS:PR00082 PROSITE:PS00074 HSSP:P96110 EMBL:AB012246 EMBL:U37771 EMBL:U53527 PIR:S71217 GeneFarm:2257 SPTR:Q43314	6e-58
Ljwgs_009442.1	1.5.1.6	E1.4.1.2 glutamate dehydrogenase [EC:1.4.1.2] [COG:COG0334] [GO:0004352]	ath:At5g18170	MRG7.13; glutamate dehydrogenase (EC 1.4.1.-) 1 (pir||S71217) [EC:1.4.1.3] [KO:K00261]	3e-57	TM1015	COG0334	7e-30	DHE1_ARATH	Multigenefamily;NAD;Oxidoreductase,Glutamate dehydrogenase 1 (EC 1.4.1.3) (GDH 1).	2e-57	GO_ID:10776	TAIR|gene:2172308 SPTR:Q43314 symbol:AT5G18170.1 [GO:0005739 "mitochondrion" evidence=IDA] [GO:0016491 "oxidoreductase activity" evidence=ISS] InterPro:IPR006095 Pfam:PF00208 InterPro:IPR000205 InterPro:IPR006097 InterPro:IPR006096 PANTHER:PTHR11606 Pfam:PF02812 PRINTS:PR00082 PROSITE:PS00074 HSSP:P96110 EMBL:AB012246 EMBL:U37771 EMBL:U53527 PIR:S71217 GeneFarm:2257 SPTR:Q43314	6e-58
Ljwgs_009442.1	1.5.1.8	E1.4.1.4, gdhA glutamate dehydrogenase (NADP+) [EC:1.4.1.4] [COG:COG0334] [GO:0004354]	ath:At5g18170	MRG7.13; glutamate dehydrogenase (EC 1.4.1.-) 1 (pir||S71217) [EC:1.4.1.3] [KO:K00261]	3e-57	TM1015	COG0334	7e-30	DHE1_ARATH	Multigenefamily;NAD;Oxidoreductase,Glutamate dehydrogenase 1 (EC 1.4.1.3) (GDH 1).	2e-57	GO_ID:10776	TAIR|gene:2172308 SPTR:Q43314 symbol:AT5G18170.1 [GO:0005739 "mitochondrion" evidence=IDA] [GO:0016491 "oxidoreductase activity" evidence=ISS] InterPro:IPR006095 Pfam:PF00208 InterPro:IPR000205 InterPro:IPR006097 InterPro:IPR006096 PANTHER:PTHR11606 Pfam:PF02812 PRINTS:PR00082 PROSITE:PS00074 HSSP:P96110 EMBL:AB012246 EMBL:U37771 EMBL:U53527 PIR:S71217 GeneFarm:2257 SPTR:Q43314	6e-58
Ljwgs_009442.1	1.5.16.10	E1.4.1.3 glutamate dehydrogenase (NAD(P)+) [EC:1.4.1.3] [COG:COG0334] [GO:0004353]	ath:At5g18170	MRG7.13; glutamate dehydrogenase (EC 1.4.1.-) 1 (pir||S71217) [EC:1.4.1.3] [KO:K00261]	3e-57	TM1015	COG0334	7e-30	DHE1_ARATH	Multigenefamily;NAD;Oxidoreductase,Glutamate dehydrogenase 1 (EC 1.4.1.3) (GDH 1).	2e-57	GO_ID:10776	TAIR|gene:2172308 SPTR:Q43314 symbol:AT5G18170.1 [GO:0005739 "mitochondrion" evidence=IDA] [GO:0016491 "oxidoreductase activity" evidence=ISS] InterPro:IPR006095 Pfam:PF00208 InterPro:IPR000205 InterPro:IPR006097 InterPro:IPR006096 PANTHER:PTHR11606 Pfam:PF02812 PRINTS:PR00082 PROSITE:PS00074 HSSP:P96110 EMBL:AB012246 EMBL:U37771 EMBL:U53527 PIR:S71217 GeneFarm:2257 SPTR:Q43314	6e-58
Ljwgs_009442.1	1.2.7.23	E1.4.1.4, gdhA glutamate dehydrogenase (NADP+) [COG:COG0334]	ath:At5g18170	MRG7.13; glutamate dehydrogenase (EC 1.4.1.-) 1 (pir||S71217) [EC:1.4.1.3] [KO:K00261]	3e-57	TM1015	COG0334	7e-30	DHE1_ARATH	Multigenefamily;NAD;Oxidoreductase,Glutamate dehydrogenase 1 (EC 1.4.1.3) (GDH 1).	2e-57	GO_ID:10776	TAIR|gene:2172308 SPTR:Q43314 symbol:AT5G18170.1 [GO:0005739 "mitochondrion" evidence=IDA] [GO:0016491 "oxidoreductase activity" evidence=ISS] InterPro:IPR006095 Pfam:PF00208 InterPro:IPR000205 InterPro:IPR006097 InterPro:IPR006096 PANTHER:PTHR11606 Pfam:PF02812 PRINTS:PR00082 PROSITE:PS00074 HSSP:P96110 EMBL:AB012246 EMBL:U37771 EMBL:U53527 PIR:S71217 GeneFarm:2257 SPTR:Q43314	6e-58
Ljwgs_009442.1	1.5.1.7	E1.4.1.3 glutamate dehydrogenase (NAD(P)+) [EC:1.4.1.3] [COG:COG0334] [GO:0004353]	ath:At5g18170	MRG7.13; glutamate dehydrogenase (EC 1.4.1.-) 1 (pir||S71217) [EC:1.4.1.3] [KO:K00261]	3e-57	TM1015	COG0334	7e-30	DHE1_ARATH	Multigenefamily;NAD;Oxidoreductase,Glutamate dehydrogenase 1 (EC 1.4.1.3) (GDH 1).	2e-57	GO_ID:10776	TAIR|gene:2172308 SPTR:Q43314 symbol:AT5G18170.1 [GO:0005739 "mitochondrion" evidence=IDA] [GO:0016491 "oxidoreductase activity" evidence=ISS] InterPro:IPR006095 Pfam:PF00208 InterPro:IPR000205 InterPro:IPR006097 InterPro:IPR006096 PANTHER:PTHR11606 Pfam:PF02812 PRINTS:PR00082 PROSITE:PS00074 HSSP:P96110 EMBL:AB012246 EMBL:U37771 EMBL:U53527 PIR:S71217 GeneFarm:2257 SPTR:Q43314	6e-58
Ljwgs_009442.1	1.5.7.6	E1.4.1.9 leucine dehydrogenase [EC:1.4.1.9] [COG:COG0334]	ath:At5g18170	MRG7.13; glutamate dehydrogenase (EC 1.4.1.-) 1 (pir||S71217) [EC:1.4.1.3] [KO:K00261]	3e-57	TM1015	COG0334	7e-30	DHE1_ARATH	Multigenefamily;NAD;Oxidoreductase,Glutamate dehydrogenase 1 (EC 1.4.1.3) (GDH 1).	2e-57	GO_ID:10776	TAIR|gene:2172308 SPTR:Q43314 symbol:AT5G18170.1 [GO:0005739 "mitochondrion" evidence=IDA] [GO:0016491 "oxidoreductase activity" evidence=ISS] InterPro:IPR006095 Pfam:PF00208 InterPro:IPR000205 InterPro:IPR006097 InterPro:IPR006096 PANTHER:PTHR11606 Pfam:PF02812 PRINTS:PR00082 PROSITE:PS00074 HSSP:P96110 EMBL:AB012246 EMBL:U37771 EMBL:U53527 PIR:S71217 GeneFarm:2257 SPTR:Q43314	6e-58
Ljwgs_009442.1	1.9.10.29	COBL2, cobL precorrin-8W decarboxylase [EC:1.-.-.-] [COG:COG2242] [GO:0016491]	ath:At5g18170	MRG7.13; glutamate dehydrogenase (EC 1.4.1.-) 1 (pir||S71217) [EC:1.4.1.3] [KO:K00261]	3e-57	TM1015	COG0334	7e-30	DHE1_ARATH	Multigenefamily;NAD;Oxidoreductase,Glutamate dehydrogenase 1 (EC 1.4.1.3) (GDH 1).	2e-57	GO_ID:10776	TAIR|gene:2172308 SPTR:Q43314 symbol:AT5G18170.1 [GO:0005739 "mitochondrion" evidence=IDA] [GO:0016491 "oxidoreductase activity" evidence=ISS] InterPro:IPR006095 Pfam:PF00208 InterPro:IPR000205 InterPro:IPR006097 InterPro:IPR006096 PANTHER:PTHR11606 Pfam:PF02812 PRINTS:PR00082 PROSITE:PS00074 HSSP:P96110 EMBL:AB012246 EMBL:U37771 EMBL:U53527 PIR:S71217 GeneFarm:2257 SPTR:Q43314	6e-58
Ljwgs_009442.1	1.5.10.24	E1.4.1.3 glutamate dehydrogenase (NAD(P)+) [EC:1.4.1.3] [COG:COG0334] [GO:0004353]	ath:At5g18170	MRG7.13; glutamate dehydrogenase (EC 1.4.1.-) 1 (pir||S71217) [EC:1.4.1.3] [KO:K00261]	3e-57	TM1015	COG0334	7e-30	DHE1_ARATH	Multigenefamily;NAD;Oxidoreductase,Glutamate dehydrogenase 1 (EC 1.4.1.3) (GDH 1).	2e-57	GO_ID:10776	TAIR|gene:2172308 SPTR:Q43314 symbol:AT5G18170.1 [GO:0005739 "mitochondrion" evidence=IDA] [GO:0016491 "oxidoreductase activity" evidence=ISS] InterPro:IPR006095 Pfam:PF00208 InterPro:IPR000205 InterPro:IPR006097 InterPro:IPR006096 PANTHER:PTHR11606 Pfam:PF02812 PRINTS:PR00082 PROSITE:PS00074 HSSP:P96110 EMBL:AB012246 EMBL:U37771 EMBL:U53527 PIR:S71217 GeneFarm:2257 SPTR:Q43314	6e-58
Ljwgs_018600.1	99.1.4.7729	GO_ID:48973										GO_ID:48973	TAIR|gene:3687636 SPTR:Q9S735 symbol:AT1G76430.1 [GO:0015114 "phosphate transporter activity" evidence=ISS] [GO:0005351 "sugar porter activity" evidence=ISS] [GO:0015144 "carbohydrate transporter activity" evidence=ISS] [GO:0016020 "membrane" evidence=ISS] Interpro:IPR005829 InterPro:IPR007114 InterPro:IPR005828 Pfam:PF00083 GO:GO:0006810 GO:GO:0016020 PROSITE:PS50850 PROSITE:PS00217 EMBL:AC01239…	1e-24
TC19612	99.2	Unclassified without homolog
Ljwgs_066403.1	2.4.3.152	K07497 putative transposase [COG:COG2801]	spo:SPAC9.04	retrotransposable element tf2 155 kd protein [KO:K07497]	1e-42				RT21_SCHPO	Completeproteome;Transposableelement,Retrotransposable element Tf2 155 kDa protein type 1.	8e-43	GO_ID:39222	TAIR|gene:3700592 SPTR:Q9LHM4 symbol:AT3G11970.1 [GO:0003964 "RNA-directed DNA polymerase activity" evidence=ISS] InterPro:IPR000953 Pfam:PF00385 InterPro:IPR001584 InterPro:IPR000477 InterPro:IPR001969 InterPro:IPR005162 Pfam:PF00665 Pfam:PF00078 GO:GO:0005634 GO:GO:0000785 SMART:SM00298 PROSITE:PS50013 PROSITE:PS00141 Pfam:PF03732 EMBL:AP002040 EMBL:AC069473 SPTR:Q9LHM4	3e-64
Ljwgs_066403.1	2.4.3.9	E2.7.7.49 RNA-directed DNA polymerase [EC:2.7.7.49] [COG:COG3344] [GO:0003721 0003964]	spo:SPAC9.04	retrotransposable element tf2 155 kd protein [KO:K07497]	1e-42				RT21_SCHPO	Completeproteome;Transposableelement,Retrotransposable element Tf2 155 kDa protein type 1.	8e-43	GO_ID:39222	TAIR|gene:3700592 SPTR:Q9LHM4 symbol:AT3G11970.1 [GO:0003964 "RNA-directed DNA polymerase activity" evidence=ISS] InterPro:IPR000953 Pfam:PF00385 InterPro:IPR001584 InterPro:IPR000477 InterPro:IPR001969 InterPro:IPR005162 Pfam:PF00665 Pfam:PF00078 GO:GO:0005634 GO:GO:0000785 SMART:SM00298 PROSITE:PS50013 PROSITE:PS00141 Pfam:PF03732 EMBL:AP002040 EMBL:AC069473 SPTR:Q9LHM4	3e-64
Ljwgs_133701.1	3.1.2	Major facilitator superfamily (MFS) [CLASS:02050] [TC:2.A.1] [GO:0005355] [COG:COG0477]				YML123c	COG0477	2e-35	PHO84_YEAST	Completeproteome;Membrane;Phosphatetransport;Transmembrane;Transport,Inorganic phosphate transporter PHO84.	7e-35	GO_ID:5343	TAIR|gene:2064894 SPTR:Q96303 symbol:AT2G38940.1 [GO:0015114 "phosphate transporter activity" evidence=ISS] [GO:0005351 "sugar porter activity" evidence=ISS] [GO:0015144 "carbohydrate transporter activity" evidence=ISS] [GO:0016020 "membrane" evidence=ISS] InterPro:IPR007114 InterPro:IPR005828 InterPro:IPR004738 Pfam:PF00083 GO:GO:0006810 PROSITE:PS50850 TIGRFAMs:TIGR00887 EMBL:AC005770 EMBL:U623…	5e-117
Ljwgs_086307.1	1.9.3.7	EPD D-erythrose 4-phosphate dehydrogenase [EC:1.2.1.-] [COG:COG0057] [GO:0048001]	ath:At1g13440	F13B4.26; glyceraldehyde 3-phosphate dehydrogenase, cytosolic, putative / NAD-dependent glyceraldehyde-3-phosphate dehydrogenase, putative [EC:1.2.1.12] [KO:K00134]	8e-74	gapA	COG0057	1e-63	G3PC_DIACA	Glycolysis;Multigenefamily;NAD;Oxidoreductase,Glyceraldehyde-3-phosphate dehydrogenase, cytosolic (EC 1.2.1.12).	7e-76	GO_ID:55337	TAIR|gene:3435846 SPTR:Q9FX54 symbol:AT1G13440.1 [GO:0005739 "mitochondrion" evidence=IDA] [GO:0006096 "glycolysis" evidence=ISS;TAS] [GO:0008943 "glyceraldehyde-3-phosphate dehydrogenase activity" evidence=ISS] [GO:0006094 "gluconeogenesis" evidence=TAS] [GO:0005829 "cytosol" evidence=TAS] InterPro:IPR000173 Pfam:PF00044 InterPro:IPR006424 Pfam:PF02800 GO:GO:0005739 HSSP:P56649 PANTHER:PTHR10836…	2e-74
Ljwgs_086307.1	1.1.1.9	E1.2.1.12, GAPD, gapA glyceraldehyde 3-phosphate dehydrogenase [EC:1.2.1.12] [COG:COG0057] [GO:0004365]	ath:At1g13440	F13B4.26; glyceraldehyde 3-phosphate dehydrogenase, cytosolic, putative / NAD-dependent glyceraldehyde-3-phosphate dehydrogenase, putative [EC:1.2.1.12] [KO:K00134]	8e-74	gapA	COG0057	1e-63	G3PC_DIACA	Glycolysis;Multigenefamily;NAD;Oxidoreductase,Glyceraldehyde-3-phosphate dehydrogenase, cytosolic (EC 1.2.1.12).	7e-76	GO_ID:55337	TAIR|gene:3435846 SPTR:Q9FX54 symbol:AT1G13440.1 [GO:0005739 "mitochondrion" evidence=IDA] [GO:0006096 "glycolysis" evidence=ISS;TAS] [GO:0008943 "glyceraldehyde-3-phosphate dehydrogenase activity" evidence=ISS] [GO:0006094 "gluconeogenesis" evidence=TAS] [GO:0005829 "cytosol" evidence=TAS] InterPro:IPR000173 Pfam:PF00044 InterPro:IPR006424 Pfam:PF02800 GO:GO:0005739 HSSP:P56649 PANTHER:PTHR10836…	2e-74
TM1647.5	99.1.3.2.1912	LYM1_ARATH							LYM1_ARATH	Alternativesplicing;Glycoprotein;GPI-anchor;Lipoprotein;Membrane;Repeat;Signal,LysM domain GPI-anchored protein 1 precursor.	4e-09	GO_ID:44146	TAIR|gene:2201142 SPTR:Q93ZH0 symbol:AT1G21880.1 [GO:0005554 "molecular function unknown" evidence=ND] [GO:0031225 "anchored to membrane" evidence=TAS] [GO:0016998 "cell wall catabolism" evidence=ISS] InterPro:IPR002482 Pfam:PF01476 EMBL:AC013482 EMBL:AY057542 PIR:B86352 SPTR:Q93ZH0	2e-09
TM1647.5	99.1.4.1017	GO_ID:44146							LYM1_ARATH	Alternativesplicing;Glycoprotein;GPI-anchor;Lipoprotein;Membrane;Repeat;Signal,LysM domain GPI-anchored protein 1 precursor.	4e-09	GO_ID:44146	TAIR|gene:2201142 SPTR:Q93ZH0 symbol:AT1G21880.1 [GO:0005554 "molecular function unknown" evidence=ND] [GO:0031225 "anchored to membrane" evidence=TAS] [GO:0016998 "cell wall catabolism" evidence=ISS] InterPro:IPR002482 Pfam:PF01476 EMBL:AC013482 EMBL:AY057542 PIR:B86352 SPTR:Q93ZH0	2e-09
Ljwgs_009441.1	1.5.6.28	E1.4.1.9 leucine dehydrogenase [EC:1.4.1.9] [COG:COG0334]	ath:At5g18170	MRG7.13; glutamate dehydrogenase (EC 1.4.1.-) 1 (pir||S71217) [EC:1.4.1.3] [KO:K00261]	2e-36	TM1015	COG0334	2e-15	DHE1_ARATH	Multigenefamily;NAD;Oxidoreductase,Glutamate dehydrogenase 1 (EC 1.4.1.3) (GDH 1).	9e-37	GO_ID:10776	TAIR|gene:2172308 SPTR:Q43314 symbol:AT5G18170.1 [GO:0005739 "mitochondrion" evidence=IDA] [GO:0016491 "oxidoreductase activity" evidence=ISS] InterPro:IPR006095 Pfam:PF00208 InterPro:IPR000205 InterPro:IPR006097 InterPro:IPR006096 PANTHER:PTHR11606 Pfam:PF02812 PRINTS:PR00082 PROSITE:PS00074 HSSP:P96110 EMBL:AB012246 EMBL:U37771 EMBL:U53527 PIR:S71217 GeneFarm:2257 SPTR:Q43314	3e-37
Ljwgs_009441.1	1.2.7.22	E1.4.1.3 glutamate dehydrogenase (NAD(P)+) [EC:1.4.1.3] [COG:COG0334] [GO:0004353]	ath:At5g18170	MRG7.13; glutamate dehydrogenase (EC 1.4.1.-) 1 (pir||S71217) [EC:1.4.1.3] [KO:K00261]	2e-36	TM1015	COG0334	2e-15	DHE1_ARATH	Multigenefamily;NAD;Oxidoreductase,Glutamate dehydrogenase 1 (EC 1.4.1.3) (GDH 1).	9e-37	GO_ID:10776	TAIR|gene:2172308 SPTR:Q43314 symbol:AT5G18170.1 [GO:0005739 "mitochondrion" evidence=IDA] [GO:0016491 "oxidoreductase activity" evidence=ISS] InterPro:IPR006095 Pfam:PF00208 InterPro:IPR000205 InterPro:IPR006097 InterPro:IPR006096 PANTHER:PTHR11606 Pfam:PF02812 PRINTS:PR00082 PROSITE:PS00074 HSSP:P96110 EMBL:AB012246 EMBL:U37771 EMBL:U53527 PIR:S71217 GeneFarm:2257 SPTR:Q43314	3e-37
Ljwgs_009441.1	1.2.7.21	E1.4.1.2 glutamate dehydrogenase [EC:1.4.1.2] [COG:COG0334] [GO:0004352]	ath:At5g18170	MRG7.13; glutamate dehydrogenase (EC 1.4.1.-) 1 (pir||S71217) [EC:1.4.1.3] [KO:K00261]	2e-36	TM1015	COG0334	2e-15	DHE1_ARATH	Multigenefamily;NAD;Oxidoreductase,Glutamate dehydrogenase 1 (EC 1.4.1.3) (GDH 1).	9e-37	GO_ID:10776	TAIR|gene:2172308 SPTR:Q43314 symbol:AT5G18170.1 [GO:0005739 "mitochondrion" evidence=IDA] [GO:0016491 "oxidoreductase activity" evidence=ISS] InterPro:IPR006095 Pfam:PF00208 InterPro:IPR000205 InterPro:IPR006097 InterPro:IPR006096 PANTHER:PTHR11606 Pfam:PF02812 PRINTS:PR00082 PROSITE:PS00074 HSSP:P96110 EMBL:AB012246 EMBL:U37771 EMBL:U53527 PIR:S71217 GeneFarm:2257 SPTR:Q43314	3e-37
Ljwgs_009441.1	1.6.6.5	E1.4.1.3 glutamate dehydrogenase (NAD(P)+) [EC:1.4.1.3] [COG:COG0334] [GO:0004353]	ath:At5g18170	MRG7.13; glutamate dehydrogenase (EC 1.4.1.-) 1 (pir||S71217) [EC:1.4.1.3] [KO:K00261]	2e-36	TM1015	COG0334	2e-15	DHE1_ARATH	Multigenefamily;NAD;Oxidoreductase,Glutamate dehydrogenase 1 (EC 1.4.1.3) (GDH 1).	9e-37	GO_ID:10776	TAIR|gene:2172308 SPTR:Q43314 symbol:AT5G18170.1 [GO:0005739 "mitochondrion" evidence=IDA] [GO:0016491 "oxidoreductase activity" evidence=ISS] InterPro:IPR006095 Pfam:PF00208 InterPro:IPR000205 InterPro:IPR006097 InterPro:IPR006096 PANTHER:PTHR11606 Pfam:PF02812 PRINTS:PR00082 PROSITE:PS00074 HSSP:P96110 EMBL:AB012246 EMBL:U37771 EMBL:U53527 PIR:S71217 GeneFarm:2257 SPTR:Q43314	3e-37
Ljwgs_009441.1	1.5.1.6	E1.4.1.2 glutamate dehydrogenase [EC:1.4.1.2] [COG:COG0334] [GO:0004352]	ath:At5g18170	MRG7.13; glutamate dehydrogenase (EC 1.4.1.-) 1 (pir||S71217) [EC:1.4.1.3] [KO:K00261]	2e-36	TM1015	COG0334	2e-15	DHE1_ARATH	Multigenefamily;NAD;Oxidoreductase,Glutamate dehydrogenase 1 (EC 1.4.1.3) (GDH 1).	9e-37	GO_ID:10776	TAIR|gene:2172308 SPTR:Q43314 symbol:AT5G18170.1 [GO:0005739 "mitochondrion" evidence=IDA] [GO:0016491 "oxidoreductase activity" evidence=ISS] InterPro:IPR006095 Pfam:PF00208 InterPro:IPR000205 InterPro:IPR006097 InterPro:IPR006096 PANTHER:PTHR11606 Pfam:PF02812 PRINTS:PR00082 PROSITE:PS00074 HSSP:P96110 EMBL:AB012246 EMBL:U37771 EMBL:U53527 PIR:S71217 GeneFarm:2257 SPTR:Q43314	3e-37
Ljwgs_009441.1	1.5.1.8	E1.4.1.4, gdhA glutamate dehydrogenase (NADP+) [EC:1.4.1.4] [COG:COG0334] [GO:0004354]	ath:At5g18170	MRG7.13; glutamate dehydrogenase (EC 1.4.1.-) 1 (pir||S71217) [EC:1.4.1.3] [KO:K00261]	2e-36	TM1015	COG0334	2e-15	DHE1_ARATH	Multigenefamily;NAD;Oxidoreductase,Glutamate dehydrogenase 1 (EC 1.4.1.3) (GDH 1).	9e-37	GO_ID:10776	TAIR|gene:2172308 SPTR:Q43314 symbol:AT5G18170.1 [GO:0005739 "mitochondrion" evidence=IDA] [GO:0016491 "oxidoreductase activity" evidence=ISS] InterPro:IPR006095 Pfam:PF00208 InterPro:IPR000205 InterPro:IPR006097 InterPro:IPR006096 PANTHER:PTHR11606 Pfam:PF02812 PRINTS:PR00082 PROSITE:PS00074 HSSP:P96110 EMBL:AB012246 EMBL:U37771 EMBL:U53527 PIR:S71217 GeneFarm:2257 SPTR:Q43314	3e-37
Ljwgs_009441.1	1.5.16.10	E1.4.1.3 glutamate dehydrogenase (NAD(P)+) [EC:1.4.1.3] [COG:COG0334] [GO:0004353]	ath:At5g18170	MRG7.13; glutamate dehydrogenase (EC 1.4.1.-) 1 (pir||S71217) [EC:1.4.1.3] [KO:K00261]	2e-36	TM1015	COG0334	2e-15	DHE1_ARATH	Multigenefamily;NAD;Oxidoreductase,Glutamate dehydrogenase 1 (EC 1.4.1.3) (GDH 1).	9e-37	GO_ID:10776	TAIR|gene:2172308 SPTR:Q43314 symbol:AT5G18170.1 [GO:0005739 "mitochondrion" evidence=IDA] [GO:0016491 "oxidoreductase activity" evidence=ISS] InterPro:IPR006095 Pfam:PF00208 InterPro:IPR000205 InterPro:IPR006097 InterPro:IPR006096 PANTHER:PTHR11606 Pfam:PF02812 PRINTS:PR00082 PROSITE:PS00074 HSSP:P96110 EMBL:AB012246 EMBL:U37771 EMBL:U53527 PIR:S71217 GeneFarm:2257 SPTR:Q43314	3e-37
Ljwgs_009441.1	1.2.7.23	E1.4.1.4, gdhA glutamate dehydrogenase (NADP+) [COG:COG0334]	ath:At5g18170	MRG7.13; glutamate dehydrogenase (EC 1.4.1.-) 1 (pir||S71217) [EC:1.4.1.3] [KO:K00261]	2e-36	TM1015	COG0334	2e-15	DHE1_ARATH	Multigenefamily;NAD;Oxidoreductase,Glutamate dehydrogenase 1 (EC 1.4.1.3) (GDH 1).	9e-37	GO_ID:10776	TAIR|gene:2172308 SPTR:Q43314 symbol:AT5G18170.1 [GO:0005739 "mitochondrion" evidence=IDA] [GO:0016491 "oxidoreductase activity" evidence=ISS] InterPro:IPR006095 Pfam:PF00208 InterPro:IPR000205 InterPro:IPR006097 InterPro:IPR006096 PANTHER:PTHR11606 Pfam:PF02812 PRINTS:PR00082 PROSITE:PS00074 HSSP:P96110 EMBL:AB012246 EMBL:U37771 EMBL:U53527 PIR:S71217 GeneFarm:2257 SPTR:Q43314	3e-37
Ljwgs_009441.1	1.5.1.7	E1.4.1.3 glutamate dehydrogenase (NAD(P)+) [EC:1.4.1.3] [COG:COG0334] [GO:0004353]	ath:At5g18170	MRG7.13; glutamate dehydrogenase (EC 1.4.1.-) 1 (pir||S71217) [EC:1.4.1.3] [KO:K00261]	2e-36	TM1015	COG0334	2e-15	DHE1_ARATH	Multigenefamily;NAD;Oxidoreductase,Glutamate dehydrogenase 1 (EC 1.4.1.3) (GDH 1).	9e-37	GO_ID:10776	TAIR|gene:2172308 SPTR:Q43314 symbol:AT5G18170.1 [GO:0005739 "mitochondrion" evidence=IDA] [GO:0016491 "oxidoreductase activity" evidence=ISS] InterPro:IPR006095 Pfam:PF00208 InterPro:IPR000205 InterPro:IPR006097 InterPro:IPR006096 PANTHER:PTHR11606 Pfam:PF02812 PRINTS:PR00082 PROSITE:PS00074 HSSP:P96110 EMBL:AB012246 EMBL:U37771 EMBL:U53527 PIR:S71217 GeneFarm:2257 SPTR:Q43314	3e-37
Ljwgs_009441.1	1.5.7.6	E1.4.1.9 leucine dehydrogenase [EC:1.4.1.9] [COG:COG0334]	ath:At5g18170	MRG7.13; glutamate dehydrogenase (EC 1.4.1.-) 1 (pir||S71217) [EC:1.4.1.3] [KO:K00261]	2e-36	TM1015	COG0334	2e-15	DHE1_ARATH	Multigenefamily;NAD;Oxidoreductase,Glutamate dehydrogenase 1 (EC 1.4.1.3) (GDH 1).	9e-37	GO_ID:10776	TAIR|gene:2172308 SPTR:Q43314 symbol:AT5G18170.1 [GO:0005739 "mitochondrion" evidence=IDA] [GO:0016491 "oxidoreductase activity" evidence=ISS] InterPro:IPR006095 Pfam:PF00208 InterPro:IPR000205 InterPro:IPR006097 InterPro:IPR006096 PANTHER:PTHR11606 Pfam:PF02812 PRINTS:PR00082 PROSITE:PS00074 HSSP:P96110 EMBL:AB012246 EMBL:U37771 EMBL:U53527 PIR:S71217 GeneFarm:2257 SPTR:Q43314	3e-37
Ljwgs_009441.1	1.9.10.29	COBL2, cobL precorrin-8W decarboxylase [EC:1.-.-.-] [COG:COG2242] [GO:0016491]	ath:At5g18170	MRG7.13; glutamate dehydrogenase (EC 1.4.1.-) 1 (pir||S71217) [EC:1.4.1.3] [KO:K00261]	2e-36	TM1015	COG0334	2e-15	DHE1_ARATH	Multigenefamily;NAD;Oxidoreductase,Glutamate dehydrogenase 1 (EC 1.4.1.3) (GDH 1).	9e-37	GO_ID:10776	TAIR|gene:2172308 SPTR:Q43314 symbol:AT5G18170.1 [GO:0005739 "mitochondrion" evidence=IDA] [GO:0016491 "oxidoreductase activity" evidence=ISS] InterPro:IPR006095 Pfam:PF00208 InterPro:IPR000205 InterPro:IPR006097 InterPro:IPR006096 PANTHER:PTHR11606 Pfam:PF02812 PRINTS:PR00082 PROSITE:PS00074 HSSP:P96110 EMBL:AB012246 EMBL:U37771 EMBL:U53527 PIR:S71217 GeneFarm:2257 SPTR:Q43314	3e-37
Ljwgs_009441.1	1.5.10.24	E1.4.1.3 glutamate dehydrogenase (NAD(P)+) [EC:1.4.1.3] [COG:COG0334] [GO:0004353]	ath:At5g18170	MRG7.13; glutamate dehydrogenase (EC 1.4.1.-) 1 (pir||S71217) [EC:1.4.1.3] [KO:K00261]	2e-36	TM1015	COG0334	2e-15	DHE1_ARATH	Multigenefamily;NAD;Oxidoreductase,Glutamate dehydrogenase 1 (EC 1.4.1.3) (GDH 1).	9e-37	GO_ID:10776	TAIR|gene:2172308 SPTR:Q43314 symbol:AT5G18170.1 [GO:0005739 "mitochondrion" evidence=IDA] [GO:0016491 "oxidoreductase activity" evidence=ISS] InterPro:IPR006095 Pfam:PF00208 InterPro:IPR000205 InterPro:IPR006097 InterPro:IPR006096 PANTHER:PTHR11606 Pfam:PF02812 PRINTS:PR00082 PROSITE:PS00074 HSSP:P96110 EMBL:AB012246 EMBL:U37771 EMBL:U53527 PIR:S71217 GeneFarm:2257 SPTR:Q43314	3e-37
Ljwgs_050993.2	99.1.4.5203	GO_ID:45294										GO_ID:45294	TAIR|gene:3440591 SPTR:O48574 symbol:AT5G44860.1 [GO:0005554 "molecular function unknown" evidence=ND] [GO:0000004 "biological process unknown" evidence=ND] [GO:0008372 "cellular component unknown" evidence=ND] EMBL:AB010693 EMBL:AC002342 EMBL:AY087051 EMBL:BT003852 EMBL:BT005700 SPTR:O48574	7e-33
Ljwgs_026302.1	1.9.7.12	E1.1.1.153, spr sepiapterin reductase [EC:1.1.1.153] [COG:COG1028] [GO:0004757]	rno:29224	Cbr1; carbonyl reductase 1 [EC:1.1.1.184] [KO:K00079]	2e-14	ZfabG	COG1028	2e-10	DHCA_RAT	Acetylation;Directproteinsequencing;NADP;Oxidoreductase,Carbonyl reductase [NADPH] 1 (EC 1.1.1.184) (NADPH-dependent carbonyl reductase 1).	1e-14	GO_ID:9890	TAIR|gene:2098855 SPTR:Q9M2E2 symbol:AT3G61220.1 [GO:0008372 "cellular component unknown" evidence=ND] [GO:0016491 "oxidoreductase activity" evidence=ISS] InterPro:IPR002198 InterPro:IPR002347 Pfam:PF00106 GO:GO:0008152 PRINTS:PR00080 PRINTS:PR00081 HSSP:Q28960 GO:GO:0009507 EMBL:AL137898 EMBL:AY045884 EMBL:AY091305 PIR:T47914 SPTR:Q9M2E2	2e-30
Ljwgs_026302.1	1.1.4.5	E1.1.1.125, kduD 2-deoxy-D-gluconate 3-dehydrogenase [EC:1.1.1.125] [COG:COG1028] [GO:0008678]	rno:29224	Cbr1; carbonyl reductase 1 [EC:1.1.1.184] [KO:K00079]	2e-14	ZfabG	COG1028	2e-10	DHCA_RAT	Acetylation;Directproteinsequencing;NADP;Oxidoreductase,Carbonyl reductase [NADPH] 1 (EC 1.1.1.184) (NADPH-dependent carbonyl reductase 1).	1e-14	GO_ID:9890	TAIR|gene:2098855 SPTR:Q9M2E2 symbol:AT3G61220.1 [GO:0008372 "cellular component unknown" evidence=ND] [GO:0016491 "oxidoreductase activity" evidence=ISS] InterPro:IPR002198 InterPro:IPR002347 Pfam:PF00106 GO:GO:0008152 PRINTS:PR00080 PRINTS:PR00081 HSSP:Q28960 GO:GO:0009507 EMBL:AL137898 EMBL:AY045884 EMBL:AY091305 PIR:T47914 SPTR:Q9M2E2	2e-30
Ljwgs_026302.1	1.9.10.50	E1.3.1.33, por protochlorophyllide reductase [EC:1.3.1.33] [COG:COG1028] [GO:0016630]	rno:29224	Cbr1; carbonyl reductase 1 [EC:1.1.1.184] [KO:K00079]	2e-14	ZfabG	COG1028	2e-10	DHCA_RAT	Acetylation;Directproteinsequencing;NADP;Oxidoreductase,Carbonyl reductase [NADPH] 1 (EC 1.1.1.184) (NADPH-dependent carbonyl reductase 1).	1e-14	GO_ID:9890	TAIR|gene:2098855 SPTR:Q9M2E2 symbol:AT3G61220.1 [GO:0008372 "cellular component unknown" evidence=ND] [GO:0016491 "oxidoreductase activity" evidence=ISS] InterPro:IPR002198 InterPro:IPR002347 Pfam:PF00106 GO:GO:0008152 PRINTS:PR00080 PRINTS:PR00081 HSSP:Q28960 GO:GO:0009507 EMBL:AL137898 EMBL:AY045884 EMBL:AY091305 PIR:T47914 SPTR:Q9M2E2	2e-30
Ljwgs_026302.1	1.8.8.3	E1.3.1.28, entA 2,3-dihydro-2,3-dihydroxybenzoate dehydrogenase [EC:1.3.1.28] [COG:COG1028] [GO:0008667]	rno:29224	Cbr1; carbonyl reductase 1 [EC:1.1.1.184] [KO:K00079]	2e-14	ZfabG	COG1028	2e-10	DHCA_RAT	Acetylation;Directproteinsequencing;NADP;Oxidoreductase,Carbonyl reductase [NADPH] 1 (EC 1.1.1.184) (NADPH-dependent carbonyl reductase 1).	1e-14	GO_ID:9890	TAIR|gene:2098855 SPTR:Q9M2E2 symbol:AT3G61220.1 [GO:0008372 "cellular component unknown" evidence=ND] [GO:0016491 "oxidoreductase activity" evidence=ISS] InterPro:IPR002198 InterPro:IPR002347 Pfam:PF00106 GO:GO:0008152 PRINTS:PR00080 PRINTS:PR00081 HSSP:Q28960 GO:GO:0009507 EMBL:AL137898 EMBL:AY045884 EMBL:AY091305 PIR:T47914 SPTR:Q9M2E2	2e-30
Ljwgs_026302.1	1.1.14.17	E1.1.1.36, phbB acetoacetyl-CoA reductase [EC:1.1.1.36] [COG:COG1028] [GO:0018454]	rno:29224	Cbr1; carbonyl reductase 1 [EC:1.1.1.184] [KO:K00079]	2e-14	ZfabG	COG1028	2e-10	DHCA_RAT	Acetylation;Directproteinsequencing;NADP;Oxidoreductase,Carbonyl reductase [NADPH] 1 (EC 1.1.1.184) (NADPH-dependent carbonyl reductase 1).	1e-14	GO_ID:9890	TAIR|gene:2098855 SPTR:Q9M2E2 symbol:AT3G61220.1 [GO:0008372 "cellular component unknown" evidence=ND] [GO:0016491 "oxidoreductase activity" evidence=ISS] InterPro:IPR002198 InterPro:IPR002347 Pfam:PF00106 GO:GO:0008152 PRINTS:PR00080 PRINTS:PR00081 HSSP:Q28960 GO:GO:0009507 EMBL:AL137898 EMBL:AY045884 EMBL:AY091305 PIR:T47914 SPTR:Q9M2E2	2e-30
Ljwgs_026302.1	1.1.3.26	E1.1.1.47, gdh glucose 1-dehydrogenase [EC:1.1.1.47] [COG:COG1028]	rno:29224	Cbr1; carbonyl reductase 1 [EC:1.1.1.184] [KO:K00079]	2e-14	ZfabG	COG1028	2e-10	DHCA_RAT	Acetylation;Directproteinsequencing;NADP;Oxidoreductase,Carbonyl reductase [NADPH] 1 (EC 1.1.1.184) (NADPH-dependent carbonyl reductase 1).	1e-14	GO_ID:9890	TAIR|gene:2098855 SPTR:Q9M2E2 symbol:AT3G61220.1 [GO:0008372 "cellular component unknown" evidence=ND] [GO:0016491 "oxidoreductase activity" evidence=ISS] InterPro:IPR002198 InterPro:IPR002347 Pfam:PF00106 GO:GO:0008152 PRINTS:PR00080 PRINTS:PR00081 HSSP:Q28960 GO:GO:0009507 EMBL:AL137898 EMBL:AY045884 EMBL:AY091305 PIR:T47914 SPTR:Q9M2E2	2e-30
Ljwgs_026302.1	1.1.13.10	E1.3.1.- [EC:1.3.1.-] [COG:COG1028]	rno:29224	Cbr1; carbonyl reductase 1 [EC:1.1.1.184] [KO:K00079]	2e-14	ZfabG	COG1028	2e-10	DHCA_RAT	Acetylation;Directproteinsequencing;NADP;Oxidoreductase,Carbonyl reductase [NADPH] 1 (EC 1.1.1.184) (NADPH-dependent carbonyl reductase 1).	1e-14	GO_ID:9890	TAIR|gene:2098855 SPTR:Q9M2E2 symbol:AT3G61220.1 [GO:0008372 "cellular component unknown" evidence=ND] [GO:0016491 "oxidoreductase activity" evidence=ISS] InterPro:IPR002198 InterPro:IPR002347 Pfam:PF00106 GO:GO:0008152 PRINTS:PR00080 PRINTS:PR00081 HSSP:Q28960 GO:GO:0009507 EMBL:AL137898 EMBL:AY045884 EMBL:AY091305 PIR:T47914 SPTR:Q9M2E2	2e-30
Ljwgs_026302.1	1.11.6.2	E1.3.1.- [EC:1.3.1.-] [COG:COG1028]	rno:29224	Cbr1; carbonyl reductase 1 [EC:1.1.1.184] [KO:K00079]	2e-14	ZfabG	COG1028	2e-10	DHCA_RAT	Acetylation;Directproteinsequencing;NADP;Oxidoreductase,Carbonyl reductase [NADPH] 1 (EC 1.1.1.184) (NADPH-dependent carbonyl reductase 1).	1e-14	GO_ID:9890	TAIR|gene:2098855 SPTR:Q9M2E2 symbol:AT3G61220.1 [GO:0008372 "cellular component unknown" evidence=ND] [GO:0016491 "oxidoreductase activity" evidence=ISS] InterPro:IPR002198 InterPro:IPR002347 Pfam:PF00106 GO:GO:0008152 PRINTS:PR00080 PRINTS:PR00081 HSSP:Q28960 GO:GO:0009507 EMBL:AL137898 EMBL:AY045884 EMBL:AY091305 PIR:T47914 SPTR:Q9M2E2	2e-30
Ljwgs_026302.1	1.9.10.29	COBL2, cobL precorrin-8W decarboxylase [EC:1.-.-.-] [COG:COG2242] [GO:0016491]	rno:29224	Cbr1; carbonyl reductase 1 [EC:1.1.1.184] [KO:K00079]	2e-14	ZfabG	COG1028	2e-10	DHCA_RAT	Acetylation;Directproteinsequencing;NADP;Oxidoreductase,Carbonyl reductase [NADPH] 1 (EC 1.1.1.184) (NADPH-dependent carbonyl reductase 1).	1e-14	GO_ID:9890	TAIR|gene:2098855 SPTR:Q9M2E2 symbol:AT3G61220.1 [GO:0008372 "cellular component unknown" evidence=ND] [GO:0016491 "oxidoreductase activity" evidence=ISS] InterPro:IPR002198 InterPro:IPR002347 Pfam:PF00106 GO:GO:0008152 PRINTS:PR00080 PRINTS:PR00081 HSSP:Q28960 GO:GO:0009507 EMBL:AL137898 EMBL:AY045884 EMBL:AY091305 PIR:T47914 SPTR:Q9M2E2	2e-30
Ljwgs_026302.1	1.7.11.2	E1.1.1.102 3-dehydrosphinganine reductase [EC:1.1.1.102] [COG:COG1028] [GO:0047560]	rno:29224	Cbr1; carbonyl reductase 1 [EC:1.1.1.184] [KO:K00079]	2e-14	ZfabG	COG1028	2e-10	DHCA_RAT	Acetylation;Directproteinsequencing;NADP;Oxidoreductase,Carbonyl reductase [NADPH] 1 (EC 1.1.1.184) (NADPH-dependent carbonyl reductase 1).	1e-14	GO_ID:9890	TAIR|gene:2098855 SPTR:Q9M2E2 symbol:AT3G61220.1 [GO:0008372 "cellular component unknown" evidence=ND] [GO:0016491 "oxidoreductase activity" evidence=ISS] InterPro:IPR002198 InterPro:IPR002347 Pfam:PF00106 GO:GO:0008152 PRINTS:PR00080 PRINTS:PR00081 HSSP:Q28960 GO:GO:0009507 EMBL:AL137898 EMBL:AY045884 EMBL:AY091305 PIR:T47914 SPTR:Q9M2E2	2e-30
Ljwgs_026302.1	1.3.1.5	E1.1.1.100, fabG 3-oxoacyl-[acyl-carrier protein] reductase [EC:1.1.1.100] [COG:COG1028] [GO:0004316]	rno:29224	Cbr1; carbonyl reductase 1 [EC:1.1.1.184] [KO:K00079]	2e-14	ZfabG	COG1028	2e-10	DHCA_RAT	Acetylation;Directproteinsequencing;NADP;Oxidoreductase,Carbonyl reductase [NADPH] 1 (EC 1.1.1.184) (NADPH-dependent carbonyl reductase 1).	1e-14	GO_ID:9890	TAIR|gene:2098855 SPTR:Q9M2E2 symbol:AT3G61220.1 [GO:0008372 "cellular component unknown" evidence=ND] [GO:0016491 "oxidoreductase activity" evidence=ISS] InterPro:IPR002198 InterPro:IPR002347 Pfam:PF00106 GO:GO:0008152 PRINTS:PR00080 PRINTS:PR00081 HSSP:Q28960 GO:GO:0009507 EMBL:AL137898 EMBL:AY045884 EMBL:AY091305 PIR:T47914 SPTR:Q9M2E2	2e-30
Ljwgs_026302.1	1.3.4.7	E1.1.1.30, bdh 3-hydroxybutyrate dehydrogenase [EC:1.1.1.30] [COG:COG1028] [GO:0003858]	rno:29224	Cbr1; carbonyl reductase 1 [EC:1.1.1.184] [KO:K00079]	2e-14	ZfabG	COG1028	2e-10	DHCA_RAT	Acetylation;Directproteinsequencing;NADP;Oxidoreductase,Carbonyl reductase [NADPH] 1 (EC 1.1.1.184) (NADPH-dependent carbonyl reductase 1).	1e-14	GO_ID:9890	TAIR|gene:2098855 SPTR:Q9M2E2 symbol:AT3G61220.1 [GO:0008372 "cellular component unknown" evidence=ND] [GO:0016491 "oxidoreductase activity" evidence=ISS] InterPro:IPR002198 InterPro:IPR002347 Pfam:PF00106 GO:GO:0008152 PRINTS:PR00080 PRINTS:PR00081 HSSP:Q28960 GO:GO:0009507 EMBL:AL137898 EMBL:AY045884 EMBL:AY091305 PIR:T47914 SPTR:Q9M2E2	2e-30
Ljwgs_026302.1	1.1.5.27	E1.1.1.140, srlD sorbitol-6-phosphate 2-dehydrogenase [EC:1.1.1.140] [COG:COG1028] [GO:0009010]	rno:29224	Cbr1; carbonyl reductase 1 [EC:1.1.1.184] [KO:K00079]	2e-14	ZfabG	COG1028	2e-10	DHCA_RAT	Acetylation;Directproteinsequencing;NADP;Oxidoreductase,Carbonyl reductase [NADPH] 1 (EC 1.1.1.184) (NADPH-dependent carbonyl reductase 1).	1e-14	GO_ID:9890	TAIR|gene:2098855 SPTR:Q9M2E2 symbol:AT3G61220.1 [GO:0008372 "cellular component unknown" evidence=ND] [GO:0016491 "oxidoreductase activity" evidence=ISS] InterPro:IPR002198 InterPro:IPR002347 Pfam:PF00106 GO:GO:0008152 PRINTS:PR00080 PRINTS:PR00081 HSSP:Q28960 GO:GO:0009507 EMBL:AL137898 EMBL:AY045884 EMBL:AY091305 PIR:T47914 SPTR:Q9M2E2	2e-30
Ljwgs_026302.1	1.5.14.16	E1.3.1.- [EC:1.3.1.-] [COG:COG1028]	rno:29224	Cbr1; carbonyl reductase 1 [EC:1.1.1.184] [KO:K00079]	2e-14	ZfabG	COG1028	2e-10	DHCA_RAT	Acetylation;Directproteinsequencing;NADP;Oxidoreductase,Carbonyl reductase [NADPH] 1 (EC 1.1.1.184) (NADPH-dependent carbonyl reductase 1).	1e-14	GO_ID:9890	TAIR|gene:2098855 SPTR:Q9M2E2 symbol:AT3G61220.1 [GO:0008372 "cellular component unknown" evidence=ND] [GO:0016491 "oxidoreductase activity" evidence=ISS] InterPro:IPR002198 InterPro:IPR002347 Pfam:PF00106 GO:GO:0008152 PRINTS:PR00080 PRINTS:PR00081 HSSP:Q28960 GO:GO:0009507 EMBL:AL137898 EMBL:AY045884 EMBL:AY091305 PIR:T47914 SPTR:Q9M2E2	2e-30
Ljwgs_026302.1	1.3.11.15	E1.1.1.184, CBR carbonyl reductase (NADPH) [EC:1.1.1.184] [GO:0004090]	rno:29224	Cbr1; carbonyl reductase 1 [EC:1.1.1.184] [KO:K00079]	2e-14	ZfabG	COG1028	2e-10	DHCA_RAT	Acetylation;Directproteinsequencing;NADP;Oxidoreductase,Carbonyl reductase [NADPH] 1 (EC 1.1.1.184) (NADPH-dependent carbonyl reductase 1).	1e-14	GO_ID:9890	TAIR|gene:2098855 SPTR:Q9M2E2 symbol:AT3G61220.1 [GO:0008372 "cellular component unknown" evidence=ND] [GO:0016491 "oxidoreductase activity" evidence=ISS] InterPro:IPR002198 InterPro:IPR002347 Pfam:PF00106 GO:GO:0008152 PRINTS:PR00080 PRINTS:PR00081 HSSP:Q28960 GO:GO:0009507 EMBL:AL137898 EMBL:AY045884 EMBL:AY091305 PIR:T47914 SPTR:Q9M2E2	2e-30
Ljwgs_026302.1	1.11.16.6	E1.3.1.25, benD 1,6-dihydroxycyclohexa-2,4-diene-1-carboxylate dehydrogenase [EC:1.3.1.25] [COG:COG1028] [GO:0047116]	rno:29224	Cbr1; carbonyl reductase 1 [EC:1.1.1.184] [KO:K00079]	2e-14	ZfabG	COG1028	2e-10	DHCA_RAT	Acetylation;Directproteinsequencing;NADP;Oxidoreductase,Carbonyl reductase [NADPH] 1 (EC 1.1.1.184) (NADPH-dependent carbonyl reductase 1).	1e-14	GO_ID:9890	TAIR|gene:2098855 SPTR:Q9M2E2 symbol:AT3G61220.1 [GO:0008372 "cellular component unknown" evidence=ND] [GO:0016491 "oxidoreductase activity" evidence=ISS] InterPro:IPR002198 InterPro:IPR002347 Pfam:PF00106 GO:GO:0008152 PRINTS:PR00080 PRINTS:PR00081 HSSP:Q28960 GO:GO:0009507 EMBL:AL137898 EMBL:AY045884 EMBL:AY091305 PIR:T47914 SPTR:Q9M2E2	2e-30
Ljwgs_026302.1	1.3.10.8	E1.1.1.101, AYR1 1-acylglycerone phosphate reductase [EC:1.1.1.101] [COG:COG1028] [GO:0000140]	rno:29224	Cbr1; carbonyl reductase 1 [EC:1.1.1.184] [KO:K00079]	2e-14	ZfabG	COG1028	2e-10	DHCA_RAT	Acetylation;Directproteinsequencing;NADP;Oxidoreductase,Carbonyl reductase [NADPH] 1 (EC 1.1.1.184) (NADPH-dependent carbonyl reductase 1).	1e-14	GO_ID:9890	TAIR|gene:2098855 SPTR:Q9M2E2 symbol:AT3G61220.1 [GO:0008372 "cellular component unknown" evidence=ND] [GO:0016491 "oxidoreductase activity" evidence=ISS] InterPro:IPR002198 InterPro:IPR002347 Pfam:PF00106 GO:GO:0008152 PRINTS:PR00080 PRINTS:PR00081 HSSP:Q28960 GO:GO:0009507 EMBL:AL137898 EMBL:AY045884 EMBL:AY091305 PIR:T47914 SPTR:Q9M2E2	2e-30
Ljwgs_026302.1	1.5.13.29	HCAB 2,3-dihydroxy-2,3-dihydrophenylpropionate dehydrogenase [EC:1.3.1.-] [COG:COG1028] [GO:0018498]	rno:29224	Cbr1; carbonyl reductase 1 [EC:1.1.1.184] [KO:K00079]	2e-14	ZfabG	COG1028	2e-10	DHCA_RAT	Acetylation;Directproteinsequencing;NADP;Oxidoreductase,Carbonyl reductase [NADPH] 1 (EC 1.1.1.184) (NADPH-dependent carbonyl reductase 1).	1e-14	GO_ID:9890	TAIR|gene:2098855 SPTR:Q9M2E2 symbol:AT3G61220.1 [GO:0008372 "cellular component unknown" evidence=ND] [GO:0016491 "oxidoreductase activity" evidence=ISS] InterPro:IPR002198 InterPro:IPR002347 Pfam:PF00106 GO:GO:0008152 PRINTS:PR00080 PRINTS:PR00081 HSSP:Q28960 GO:GO:0009507 EMBL:AL137898 EMBL:AY045884 EMBL:AY091305 PIR:T47914 SPTR:Q9M2E2	2e-30
Ljwgs_026302.1	1.1.14.36	E1.1.1.30, bdh 3-hydroxybutyrate dehydrogenase [EC:1.1.1.30] [COG:COG1028] [GO:0003858]	rno:29224	Cbr1; carbonyl reductase 1 [EC:1.1.1.184] [KO:K00079]	2e-14	ZfabG	COG1028	2e-10	DHCA_RAT	Acetylation;Directproteinsequencing;NADP;Oxidoreductase,Carbonyl reductase [NADPH] 1 (EC 1.1.1.184) (NADPH-dependent carbonyl reductase 1).	1e-14	GO_ID:9890	TAIR|gene:2098855 SPTR:Q9M2E2 symbol:AT3G61220.1 [GO:0008372 "cellular component unknown" evidence=ND] [GO:0016491 "oxidoreductase activity" evidence=ISS] InterPro:IPR002198 InterPro:IPR002347 Pfam:PF00106 GO:GO:0008152 PRINTS:PR00080 PRINTS:PR00081 HSSP:Q28960 GO:GO:0009507 EMBL:AL137898 EMBL:AY045884 EMBL:AY091305 PIR:T47914 SPTR:Q9M2E2	2e-30
Ljwgs_043243.2	3.3.10.74	PTPNS1 protein tyrosine phosphatase, non-receptor type substrate 1 [EC:3.1.3.48]				YNL032w	COG2365	8e-14	Y1500_ARATH	3D-structure;Hydrolase;Proteinphosphatase,Probable tyrosine-protein phosphatase At1g05000 (EC 3.1.3.48).	1e-29	GO_ID:7047	TAIR|gene:2059348 SPTR:O48769 symbol:AT2G32960.1 [GO:0008372 "cellular component unknown" evidence=ND] [GO:0003824 "catalytic activity" evidence=ISS] InterPro:IPR000387 Pfam:PF03162 PROSITE:PS00383 PROSITE:PS50056 InterPro:IPR004861 EMBL:AC003033 PIR:T01111 SMR:O48769 SPTR:O48769	8e-28
Ljwgs_043243.2	3.3.10.62	PTPRJ, DEP1 protein tyrosine phosphatase, receptor type, J [EC:3.1.3.48] [GO:0005001]				YNL032w	COG2365	8e-14	Y1500_ARATH	3D-structure;Hydrolase;Proteinphosphatase,Probable tyrosine-protein phosphatase At1g05000 (EC 3.1.3.48).	1e-29	GO_ID:7047	TAIR|gene:2059348 SPTR:O48769 symbol:AT2G32960.1 [GO:0008372 "cellular component unknown" evidence=ND] [GO:0003824 "catalytic activity" evidence=ISS] InterPro:IPR000387 Pfam:PF03162 PROSITE:PS00383 PROSITE:PS50056 InterPro:IPR004861 EMBL:AC003033 PIR:T01111 SMR:O48769 SPTR:O48769	8e-28
Ljwgs_043243.2	3.3.9.40	PTPRC, CD45 protein tyrosine phosphatase, receptor type, C [EC:3.1.3.48]				YNL032w	COG2365	8e-14	Y1500_ARATH	3D-structure;Hydrolase;Proteinphosphatase,Probable tyrosine-protein phosphatase At1g05000 (EC 3.1.3.48).	1e-29	GO_ID:7047	TAIR|gene:2059348 SPTR:O48769 symbol:AT2G32960.1 [GO:0008372 "cellular component unknown" evidence=ND] [GO:0003824 "catalytic activity" evidence=ISS] InterPro:IPR000387 Pfam:PF03162 PROSITE:PS00383 PROSITE:PS50056 InterPro:IPR004861 EMBL:AC003033 PIR:T01111 SMR:O48769 SPTR:O48769	8e-28
Ljwgs_043243.2	3.2.12.38	PTPN11 protein tyrosine phosphatase, non-receptor type 11 (Noonan syndrome 1) [EC:3.1.3.48]				YNL032w	COG2365	8e-14	Y1500_ARATH	3D-structure;Hydrolase;Proteinphosphatase,Probable tyrosine-protein phosphatase At1g05000 (EC 3.1.3.48).	1e-29	GO_ID:7047	TAIR|gene:2059348 SPTR:O48769 symbol:AT2G32960.1 [GO:0008372 "cellular component unknown" evidence=ND] [GO:0003824 "catalytic activity" evidence=ISS] InterPro:IPR000387 Pfam:PF03162 PROSITE:PS00383 PROSITE:PS50056 InterPro:IPR004861 EMBL:AC003033 PIR:T01111 SMR:O48769 SPTR:O48769	8e-28
Ljwgs_043243.2	3.3.8.33	protein tyrosine phosphatase [EC:3.1.3.48] [GO:0005001]				YNL032w	COG2365	8e-14	Y1500_ARATH	3D-structure;Hydrolase;Proteinphosphatase,Probable tyrosine-protein phosphatase At1g05000 (EC 3.1.3.48).	1e-29	GO_ID:7047	TAIR|gene:2059348 SPTR:O48769 symbol:AT2G32960.1 [GO:0008372 "cellular component unknown" evidence=ND] [GO:0003824 "catalytic activity" evidence=ISS] InterPro:IPR000387 Pfam:PF03162 PROSITE:PS00383 PROSITE:PS50056 InterPro:IPR004861 EMBL:AC003033 PIR:T01111 SMR:O48769 SPTR:O48769	8e-28
Ljwgs_043243.2	4.3.2.21	protein tyrosine phosphatase, receptor type [EC:3.1.3.48] [GO:0005001]				YNL032w	COG2365	8e-14	Y1500_ARATH	3D-structure;Hydrolase;Proteinphosphatase,Probable tyrosine-protein phosphatase At1g05000 (EC 3.1.3.48).	1e-29	GO_ID:7047	TAIR|gene:2059348 SPTR:O48769 symbol:AT2G32960.1 [GO:0008372 "cellular component unknown" evidence=ND] [GO:0003824 "catalytic activity" evidence=ISS] InterPro:IPR000387 Pfam:PF03162 PROSITE:PS00383 PROSITE:PS50056 InterPro:IPR004861 EMBL:AC003033 PIR:T01111 SMR:O48769 SPTR:O48769	8e-28
Ljwgs_043243.2	3.2.13.58	PTPN6, SHP-1 protein tyrosine phosphatase, non-receptor type 6 [EC:3.1.3.48]				YNL032w	COG2365	8e-14	Y1500_ARATH	3D-structure;Hydrolase;Proteinphosphatase,Probable tyrosine-protein phosphatase At1g05000 (EC 3.1.3.48).	1e-29	GO_ID:7047	TAIR|gene:2059348 SPTR:O48769 symbol:AT2G32960.1 [GO:0008372 "cellular component unknown" evidence=ND] [GO:0003824 "catalytic activity" evidence=ISS] InterPro:IPR000387 Pfam:PF03162 PROSITE:PS00383 PROSITE:PS50056 InterPro:IPR004861 EMBL:AC003033 PIR:T01111 SMR:O48769 SPTR:O48769	8e-28
Ljwgs_043243.2	3.2.2.109	CDC25B cell division cycle 25B [EC:3.1.3.48]				YNL032w	COG2365	8e-14	Y1500_ARATH	3D-structure;Hydrolase;Proteinphosphatase,Probable tyrosine-protein phosphatase At1g05000 (EC 3.1.3.48).	1e-29	GO_ID:7047	TAIR|gene:2059348 SPTR:O48769 symbol:AT2G32960.1 [GO:0008372 "cellular component unknown" evidence=ND] [GO:0003824 "catalytic activity" evidence=ISS] InterPro:IPR000387 Pfam:PF03162 PROSITE:PS00383 PROSITE:PS50056 InterPro:IPR004861 EMBL:AC003033 PIR:T01111 SMR:O48769 SPTR:O48769	8e-28
Ljwgs_043243.2	3.3.10.17	PTPRC, CD45 protein tyrosine phosphatase, receptor type, C [EC:3.1.3.48]				YNL032w	COG2365	8e-14	Y1500_ARATH	3D-structure;Hydrolase;Proteinphosphatase,Probable tyrosine-protein phosphatase At1g05000 (EC 3.1.3.48).	1e-29	GO_ID:7047	TAIR|gene:2059348 SPTR:O48769 symbol:AT2G32960.1 [GO:0008372 "cellular component unknown" evidence=ND] [GO:0003824 "catalytic activity" evidence=ISS] InterPro:IPR000387 Pfam:PF03162 PROSITE:PS00383 PROSITE:PS50056 InterPro:IPR004861 EMBL:AC003033 PIR:T01111 SMR:O48769 SPTR:O48769	8e-28
Ljwgs_043243.2	3.2.11.68	protein tyrosine phosphatase [EC:3.1.3.48]				YNL032w	COG2365	8e-14	Y1500_ARATH	3D-structure;Hydrolase;Proteinphosphatase,Probable tyrosine-protein phosphatase At1g05000 (EC 3.1.3.48).	1e-29	GO_ID:7047	TAIR|gene:2059348 SPTR:O48769 symbol:AT2G32960.1 [GO:0008372 "cellular component unknown" evidence=ND] [GO:0003824 "catalytic activity" evidence=ISS] InterPro:IPR000387 Pfam:PF03162 PROSITE:PS00383 PROSITE:PS50056 InterPro:IPR004861 EMBL:AC003033 PIR:T01111 SMR:O48769 SPTR:O48769	8e-28
Ljwgs_043243.2	3.2.2.4.3	PTP protein-tyrosine phosphatase [EC:3.1.3.48] [GO:0004725]				YNL032w	COG2365	8e-14	Y1500_ARATH	3D-structure;Hydrolase;Proteinphosphatase,Probable tyrosine-protein phosphatase At1g05000 (EC 3.1.3.48).	1e-29	GO_ID:7047	TAIR|gene:2059348 SPTR:O48769 symbol:AT2G32960.1 [GO:0008372 "cellular component unknown" evidence=ND] [GO:0003824 "catalytic activity" evidence=ISS] InterPro:IPR000387 Pfam:PF03162 PROSITE:PS00383 PROSITE:PS50056 InterPro:IPR004861 EMBL:AC003033 PIR:T01111 SMR:O48769 SPTR:O48769	8e-28
Ljwgs_043243.2	3.2.13.7	PTPRC, CD45 protein tyrosine phosphatase, receptor type, C [EC:3.1.3.48]				YNL032w	COG2365	8e-14	Y1500_ARATH	3D-structure;Hydrolase;Proteinphosphatase,Probable tyrosine-protein phosphatase At1g05000 (EC 3.1.3.48).	1e-29	GO_ID:7047	TAIR|gene:2059348 SPTR:O48769 symbol:AT2G32960.1 [GO:0008372 "cellular component unknown" evidence=ND] [GO:0003824 "catalytic activity" evidence=ISS] InterPro:IPR000387 Pfam:PF03162 PROSITE:PS00383 PROSITE:PS50056 InterPro:IPR004861 EMBL:AC003033 PIR:T01111 SMR:O48769 SPTR:O48769	8e-28
Ljwgs_043243.2	4.2.4.16	cell division cycle [EC:3.1.3.48]				YNL032w	COG2365	8e-14	Y1500_ARATH	3D-structure;Hydrolase;Proteinphosphatase,Probable tyrosine-protein phosphatase At1g05000 (EC 3.1.3.48).	1e-29	GO_ID:7047	TAIR|gene:2059348 SPTR:O48769 symbol:AT2G32960.1 [GO:0008372 "cellular component unknown" evidence=ND] [GO:0003824 "catalytic activity" evidence=ISS] InterPro:IPR000387 Pfam:PF03162 PROSITE:PS00383 PROSITE:PS50056 InterPro:IPR004861 EMBL:AC003033 PIR:T01111 SMR:O48769 SPTR:O48769	8e-28
Ljwgs_043243.2	3.2.14.41	PTPN6, SHP-1 protein tyrosine phosphatase, non-receptor type 6 [EC:3.1.3.48]				YNL032w	COG2365	8e-14	Y1500_ARATH	3D-structure;Hydrolase;Proteinphosphatase,Probable tyrosine-protein phosphatase At1g05000 (EC 3.1.3.48).	1e-29	GO_ID:7047	TAIR|gene:2059348 SPTR:O48769 symbol:AT2G32960.1 [GO:0008372 "cellular component unknown" evidence=ND] [GO:0003824 "catalytic activity" evidence=ISS] InterPro:IPR000387 Pfam:PF03162 PROSITE:PS00383 PROSITE:PS50056 InterPro:IPR004861 EMBL:AC003033 PIR:T01111 SMR:O48769 SPTR:O48769	8e-28
Ljwgs_043243.2	3.2.9.96	CDC25C cell division cycle 25C [EC:3.1.3.48]				YNL032w	COG2365	8e-14	Y1500_ARATH	3D-structure;Hydrolase;Proteinphosphatase,Probable tyrosine-protein phosphatase At1g05000 (EC 3.1.3.48).	1e-29	GO_ID:7047	TAIR|gene:2059348 SPTR:O48769 symbol:AT2G32960.1 [GO:0008372 "cellular component unknown" evidence=ND] [GO:0003824 "catalytic activity" evidence=ISS] InterPro:IPR000387 Pfam:PF03162 PROSITE:PS00383 PROSITE:PS50056 InterPro:IPR004861 EMBL:AC003033 PIR:T01111 SMR:O48769 SPTR:O48769	8e-28
Ljwgs_013410.1	99.1.4.6508	GO_ID:15612										GO_ID:15612	TAIR|gene:2076007 SPTR:Q9LXN5 symbol:AT3G44520.1 [GO:0008372 "cellular component unknown" evidence=ND] [GO:0003824 "catalytic activity" evidence=ISS] InterPro:IPR000379 EMBL:AL353818 EMBL:BT011717 PIR:T48932 SPTR:Q9LXN5	1e-46
gi45632567	99.2	Unclassified without homolog
gi13884220	99.2	Unclassified without homolog
Ljwgs_058918.1	1.5.3.34	E3.1.4.3, plcC phospholipase C [EC:3.1.4.3] [COG:COG3511] [GO:0004629]	bpm:BURPS1710b_1966	phosphoesterase family protein [EC:3.1.4.3] [KO:K01114]	9e-21							GO_ID:2918	TAIR|gene:3701720 SPTR:Q9SRQ7 symbol:AT3G03530.1 [GO:0016788 "hydrolase activity, acting on ester bonds" evidence=ISS] InterPro:IPR007312 Pfam:PF04185 EMBL:AC009895 EMBL:AB084293 EMBL:AY037257 EMBL:AY143947 SPTR:Q9SRQ7	4e-77
Ljwgs_058918.1	1.1.17.10	E3.1.4.3, plcC phospholipase C [EC:3.1.4.3] [COG:COG3511] [GO:0004629]	bpm:BURPS1710b_1966	phosphoesterase family protein [EC:3.1.4.3] [KO:K01114]	9e-21							GO_ID:2918	TAIR|gene:3701720 SPTR:Q9SRQ7 symbol:AT3G03530.1 [GO:0016788 "hydrolase activity, acting on ester bonds" evidence=ISS] InterPro:IPR007312 Pfam:PF04185 EMBL:AC009895 EMBL:AB084293 EMBL:AY037257 EMBL:AY143947 SPTR:Q9SRQ7	4e-77
Ljwgs_058918.1	1.7.8.15	GMHB D-glycero-D-manno-heptose 1,7-bisphosphate phosphatase [EC:3.1.1.-] [COG:COG0241] [GO:0016788]	bpm:BURPS1710b_1966	phosphoesterase family protein [EC:3.1.4.3] [KO:K01114]	9e-21							GO_ID:2918	TAIR|gene:3701720 SPTR:Q9SRQ7 symbol:AT3G03530.1 [GO:0016788 "hydrolase activity, acting on ester bonds" evidence=ISS] InterPro:IPR007312 Pfam:PF04185 EMBL:AC009895 EMBL:AB084293 EMBL:AY037257 EMBL:AY143947 SPTR:Q9SRQ7	4e-77
Ljwgs_058918.1	1.3.10.15	E3.1.4.3, plcC phospholipase C [EC:3.1.4.3] [COG:COG3511] [GO:0004629]	bpm:BURPS1710b_1966	phosphoesterase family protein [EC:3.1.4.3] [KO:K01114]	9e-21							GO_ID:2918	TAIR|gene:3701720 SPTR:Q9SRQ7 symbol:AT3G03530.1 [GO:0016788 "hydrolase activity, acting on ester bonds" evidence=ISS] InterPro:IPR007312 Pfam:PF04185 EMBL:AC009895 EMBL:AB084293 EMBL:AY037257 EMBL:AY143947 SPTR:Q9SRQ7	4e-77
chr4.TM0421.4	1.2.10.7.2	E3.6.3.5, zntA Zn2+-exporting ATPase [EC:3.6.3.5] [COG:COG2217] [GO:0016463]	ath:At2g19110	T20K24.12; ATPase E1-E2 type family protein / haloacid dehalogenase-like hydrolase family protein / heavy-metal-associated domain-containing protein [EC:3.6.3.3 3.6.3.5] [KO:K01532 K01534]	2e-178	PAB0626	COG2217	9e-82	AHM2_ARATH	ATP-binding;Cadmium;Hydrolase;Magnesium;Membrane;Metal-binding;Multigenefamily;Nucleotide-binding;Phosphorylation;Transmembrane;Zinc,Putative cadmium/zinc-transporting ATPase 2 (EC 3.6.3.3) (EC 3.6.3.5).	1e-178	GO_ID:3998	TAIR|gene:2059082 SPTR:O64474 symbol:AT2G19110.1 [GO:0015434 "cadmium-transporting ATPase activity" evidence=ISS] InterPro:IPR005834 InterPro:IPR001757 InterPro:IPR008250 InterPro:IPR006416 InterPro:IPR006121 Pfam:PF00702 Pfam:PF00122 Prosite:PS00154 PRINTS:PR00119 TIGRFAMs:TIGR01494 TIGRFAMs:TIGR01525 PROSITE:PS01047 PROSITE:PS50846 InterPro:IPR001756 PRINTS:PR00943 EMBL:AC002392 EMBL:AJ297264 E…	4e-179
chr4.TM0421.4	1.2.10.7.1	E3.6.3.3, zntA Cd2+-exporting ATPase [EC:3.6.3.3] [COG:COG2217] [GO:0008551]	ath:At2g19110	T20K24.12; ATPase E1-E2 type family protein / haloacid dehalogenase-like hydrolase family protein / heavy-metal-associated domain-containing protein [EC:3.6.3.3 3.6.3.5] [KO:K01532 K01534]	2e-178	PAB0626	COG2217	9e-82	AHM2_ARATH	ATP-binding;Cadmium;Hydrolase;Magnesium;Membrane;Metal-binding;Multigenefamily;Nucleotide-binding;Phosphorylation;Transmembrane;Zinc,Putative cadmium/zinc-transporting ATPase 2 (EC 3.6.3.3) (EC 3.6.3.5).	1e-178	GO_ID:3998	TAIR|gene:2059082 SPTR:O64474 symbol:AT2G19110.1 [GO:0015434 "cadmium-transporting ATPase activity" evidence=ISS] InterPro:IPR005834 InterPro:IPR001757 InterPro:IPR008250 InterPro:IPR006416 InterPro:IPR006121 Pfam:PF00702 Pfam:PF00122 Prosite:PS00154 PRINTS:PR00119 TIGRFAMs:TIGR01494 TIGRFAMs:TIGR01525 PROSITE:PS01047 PROSITE:PS50846 InterPro:IPR001756 PRINTS:PR00943 EMBL:AC002392 EMBL:AJ297264 E…	4e-179
chr4.TM0421.4	1.2.10.4	E3.6.3.4, ATP7, copA Cu2+-exporting ATPase [EC:3.6.3.4] [COG:COG2217] [GO:0004008] [TC:3.A.3.5]	ath:At2g19110	T20K24.12; ATPase E1-E2 type family protein / haloacid dehalogenase-like hydrolase family protein / heavy-metal-associated domain-containing protein [EC:3.6.3.3 3.6.3.5] [KO:K01532 K01534]	2e-178	PAB0626	COG2217	9e-82	AHM2_ARATH	ATP-binding;Cadmium;Hydrolase;Magnesium;Membrane;Metal-binding;Multigenefamily;Nucleotide-binding;Phosphorylation;Transmembrane;Zinc,Putative cadmium/zinc-transporting ATPase 2 (EC 3.6.3.3) (EC 3.6.3.5).	1e-178	GO_ID:3998	TAIR|gene:2059082 SPTR:O64474 symbol:AT2G19110.1 [GO:0015434 "cadmium-transporting ATPase activity" evidence=ISS] InterPro:IPR005834 InterPro:IPR001757 InterPro:IPR008250 InterPro:IPR006416 InterPro:IPR006121 Pfam:PF00702 Pfam:PF00122 Prosite:PS00154 PRINTS:PR00119 TIGRFAMs:TIGR01494 TIGRFAMs:TIGR01525 PROSITE:PS01047 PROSITE:PS50846 InterPro:IPR001756 PRINTS:PR00943 EMBL:AC002392 EMBL:AJ297264 E…	4e-179
TC19911	99.2	Unclassified without homolog
chr1.TM0750.20	99.1.2.12	COG1963				BS_yuiD	COG1963	4e-23				GO_ID:55093	TAIR|gene:3698746 SPTR:Q8RXV2 symbol:AT3G61770.1 [GO:0000004 "biological process unknown" evidence=ND] [GO:0005554 "molecular function unknown" evidence=ND] InterPro:IPR003832 Pfam:PF02681 EMBL:AY080661 EMBL:AY086903 EMBL:AY123039 SPTR:Q8RXV2	1e-74
chr1.TM0750.20	99.1.4.4138	GO_ID:55093				BS_yuiD	COG1963	4e-23				GO_ID:55093	TAIR|gene:3698746 SPTR:Q8RXV2 symbol:AT3G61770.1 [GO:0000004 "biological process unknown" evidence=ND] [GO:0005554 "molecular function unknown" evidence=ND] InterPro:IPR003832 Pfam:PF02681 EMBL:AY080661 EMBL:AY086903 EMBL:AY123039 SPTR:Q8RXV2	1e-74
gi45351554	99.2	Unclassified without homolog
Ljwgs_016682.1	1.2.6.9	E1.11.1.7 peroxidase [EC:1.11.1.7] [GO:0004601]	ath:At5g06720	MPH15.8; peroxidase, putative [EC:1.11.1.7] [KO:K00430]	2e-81				PER3_ARMRU	Calcium;Glycoprotein;Heme;Hydrogenperoxide;Iron;Metal-binding;Multigenefamily;Oxidoreductase;Peroxidase;Pyrrolidonecarboxylicacid;Signal;Vacuole,Peroxidase C3 precursor (EC 1.11.1.7).	4e-83	GO_ID:29236	TAIR|gene:2028279 SPTR:Q96512 symbol:AT1G44970.1 [GO:0004601 "peroxidase activity" evidence=ISS] InterPro:IPR002016 InterPro:IPR000823 Pfam:PF00141 InterPro:IPR010255 PROSITE:PS00435 PROSITE:PS00436 PRINTS:PR00458 PROSITE:PS50873 PRINTS:PR00461 EMBL:AC020576 EMBL:X98804 EMBL:AC007915 EMBL:BT008612 EMBL:AY086626 HSSP:Q42578 GeneFarm:1834 SPTR:Q96512	4e-64
Ljwgs_016682.1	1.3.11.18	E1.11.1.7 peroxidase [EC:1.11.1.7] [GO:0004601]	ath:At5g06720	MPH15.8; peroxidase, putative [EC:1.11.1.7] [KO:K00430]	2e-81				PER3_ARMRU	Calcium;Glycoprotein;Heme;Hydrogenperoxide;Iron;Metal-binding;Multigenefamily;Oxidoreductase;Peroxidase;Pyrrolidonecarboxylicacid;Signal;Vacuole,Peroxidase C3 precursor (EC 1.11.1.7).	4e-83	GO_ID:29236	TAIR|gene:2028279 SPTR:Q96512 symbol:AT1G44970.1 [GO:0004601 "peroxidase activity" evidence=ISS] InterPro:IPR002016 InterPro:IPR000823 Pfam:PF00141 InterPro:IPR010255 PROSITE:PS00435 PROSITE:PS00436 PRINTS:PR00458 PROSITE:PS50873 PRINTS:PR00461 EMBL:AC020576 EMBL:X98804 EMBL:AC007915 EMBL:BT008612 EMBL:AY086626 HSSP:Q42578 GeneFarm:1834 SPTR:Q96512	4e-64
Ljwgs_016682.1	1.5.13.21	E1.11.1.7 peroxidase [EC:1.11.1.7] [GO:0004601]	ath:At5g06720	MPH15.8; peroxidase, putative [EC:1.11.1.7] [KO:K00430]	2e-81				PER3_ARMRU	Calcium;Glycoprotein;Heme;Hydrogenperoxide;Iron;Metal-binding;Multigenefamily;Oxidoreductase;Peroxidase;Pyrrolidonecarboxylicacid;Signal;Vacuole,Peroxidase C3 precursor (EC 1.11.1.7).	4e-83	GO_ID:29236	TAIR|gene:2028279 SPTR:Q96512 symbol:AT1G44970.1 [GO:0004601 "peroxidase activity" evidence=ISS] InterPro:IPR002016 InterPro:IPR000823 Pfam:PF00141 InterPro:IPR010255 PROSITE:PS00435 PROSITE:PS00436 PRINTS:PR00458 PROSITE:PS50873 PRINTS:PR00461 EMBL:AC020576 EMBL:X98804 EMBL:AC007915 EMBL:BT008612 EMBL:AY086626 HSSP:Q42578 GeneFarm:1834 SPTR:Q96512	4e-64
Ljwgs_016682.1	1.10.6.4	E1.11.1.7 peroxidase [EC:1.11.1.7] [GO:0004601]	ath:At5g06720	MPH15.8; peroxidase, putative [EC:1.11.1.7] [KO:K00430]	2e-81				PER3_ARMRU	Calcium;Glycoprotein;Heme;Hydrogenperoxide;Iron;Metal-binding;Multigenefamily;Oxidoreductase;Peroxidase;Pyrrolidonecarboxylicacid;Signal;Vacuole,Peroxidase C3 precursor (EC 1.11.1.7).	4e-83	GO_ID:29236	TAIR|gene:2028279 SPTR:Q96512 symbol:AT1G44970.1 [GO:0004601 "peroxidase activity" evidence=ISS] InterPro:IPR002016 InterPro:IPR000823 Pfam:PF00141 InterPro:IPR010255 PROSITE:PS00435 PROSITE:PS00436 PRINTS:PR00458 PROSITE:PS50873 PRINTS:PR00461 EMBL:AC020576 EMBL:X98804 EMBL:AC007915 EMBL:BT008612 EMBL:AY086626 HSSP:Q42578 GeneFarm:1834 SPTR:Q96512	4e-64
chr6.CM0139.33	99.1.4.3565	GO_ID:29738							7SBG2_SOYBN	Directproteinsequencing;Seedstorageprotein;Signal;Storageprotein,Basic 7S globulin 2 precursor (Bg) (SBg7S) [Contains: Basic 7S globulin 2 high-kDa subunit; Basic 7S globulin 2 low-kDa subunit].	5e-20	GO_ID:29738	TAIR|gene:2014474 SPTR:Q9ZVS4 symbol:AT1G03220.1 [GO:0005554 "molecular function unknown" evidence=ND] [GO:0000004 "biological process unknown" evidence=ND] EMBL:AC005278 EMBL:AY035026 EMBL:AY059098 EMBL:AF325092 PIR:F86163 SPTR:Q9ZVS4	6e-53
chr6.CM0139.33	99.1.3.2.927	7SBG2_SOYBN							7SBG2_SOYBN	Directproteinsequencing;Seedstorageprotein;Signal;Storageprotein,Basic 7S globulin 2 precursor (Bg) (SBg7S) [Contains: Basic 7S globulin 2 high-kDa subunit; Basic 7S globulin 2 low-kDa subunit].	5e-20	GO_ID:29738	TAIR|gene:2014474 SPTR:Q9ZVS4 symbol:AT1G03220.1 [GO:0005554 "molecular function unknown" evidence=ND] [GO:0000004 "biological process unknown" evidence=ND] EMBL:AC005278 EMBL:AY035026 EMBL:AY059098 EMBL:AF325092 PIR:F86163 SPTR:Q9ZVS4	6e-53
Ljwgs_017442.2	1.5.12.24	E1.1.1.1, adh alcohol dehydrogenase [EC:1.1.1.1] [COG:COG1012 COG1062 COG1064 COG1454] [GO:0004022 0004023 0004024 0004025]	ath:At5g42800	MJB21.18; dihydroflavonol 4-reductase (dihydrokaempferol 4-reductase) (DFR) [EC:1.1.1.219] [KO:K00091]	5e-09				DFRA_DIACA	Flavonoidbiosynthesis;NADP;Oxidoreductase,Dihydroflavonol-4-reductase (EC 1.1.1.219) (DFR) (Dihydrokaempferol 4- reductase).	1e-10	GO_ID:14722	TAIR|gene:2012314 SPTR:O80534 symbol:AT1G09510.1 [GO:0008372 "cellular component unknown" evidence=ND] [GO:0004022 "alcohol dehydrogenase activity" evidence=ISS] [GO:0009809 "lignin biosynthesis" evidence=ISS] [GO:0045551 "cinnamyl-alcohol dehydrogenase activity" evidence=ISS] InterPro:IPR001509 Pfam:PF01370 EMBL:AC003970 PIR:F86228 SPTR:O80534	4e-13
Ljwgs_017442.2	1.3.6.11	E1.1.1.1, adh alcohol dehydrogenase [EC:1.1.1.1] [COG:COG1012 COG1062 COG1064 COG1454] [GO:0004022 0004023 0004024 0004025]	ath:At5g42800	MJB21.18; dihydroflavonol 4-reductase (dihydrokaempferol 4-reductase) (DFR) [EC:1.1.1.219] [KO:K00091]	5e-09				DFRA_DIACA	Flavonoidbiosynthesis;NADP;Oxidoreductase,Dihydroflavonol-4-reductase (EC 1.1.1.219) (DFR) (Dihydrokaempferol 4- reductase).	1e-10	GO_ID:14722	TAIR|gene:2012314 SPTR:O80534 symbol:AT1G09510.1 [GO:0008372 "cellular component unknown" evidence=ND] [GO:0004022 "alcohol dehydrogenase activity" evidence=ISS] [GO:0009809 "lignin biosynthesis" evidence=ISS] [GO:0045551 "cinnamyl-alcohol dehydrogenase activity" evidence=ISS] InterPro:IPR001509 Pfam:PF01370 EMBL:AC003970 PIR:F86228 SPTR:O80534	4e-13
Ljwgs_017442.2	1.3.3.21	E1.1.1.1, adh alcohol dehydrogenase [EC:1.1.1.1] [COG:COG1012 COG1062 COG1064 COG1454] [GO:0004022 0004023 0004024 0004025]	ath:At5g42800	MJB21.18; dihydroflavonol 4-reductase (dihydrokaempferol 4-reductase) (DFR) [EC:1.1.1.219] [KO:K00091]	5e-09				DFRA_DIACA	Flavonoidbiosynthesis;NADP;Oxidoreductase,Dihydroflavonol-4-reductase (EC 1.1.1.219) (DFR) (Dihydrokaempferol 4- reductase).	1e-10	GO_ID:14722	TAIR|gene:2012314 SPTR:O80534 symbol:AT1G09510.1 [GO:0008372 "cellular component unknown" evidence=ND] [GO:0004022 "alcohol dehydrogenase activity" evidence=ISS] [GO:0009809 "lignin biosynthesis" evidence=ISS] [GO:0045551 "cinnamyl-alcohol dehydrogenase activity" evidence=ISS] InterPro:IPR001509 Pfam:PF01370 EMBL:AC003970 PIR:F86228 SPTR:O80534	4e-13
Ljwgs_017442.2	1.1.1.18	E1.1.1.1, adh alcohol dehydrogenase [EC:1.1.1.1] [COG:COG1012 COG1062 COG1064 COG1454] [GO:0004022 0004023 0004024 0004025]	ath:At5g42800	MJB21.18; dihydroflavonol 4-reductase (dihydrokaempferol 4-reductase) (DFR) [EC:1.1.1.219] [KO:K00091]	5e-09				DFRA_DIACA	Flavonoidbiosynthesis;NADP;Oxidoreductase,Dihydroflavonol-4-reductase (EC 1.1.1.219) (DFR) (Dihydrokaempferol 4- reductase).	1e-10	GO_ID:14722	TAIR|gene:2012314 SPTR:O80534 symbol:AT1G09510.1 [GO:0008372 "cellular component unknown" evidence=ND] [GO:0004022 "alcohol dehydrogenase activity" evidence=ISS] [GO:0009809 "lignin biosynthesis" evidence=ISS] [GO:0045551 "cinnamyl-alcohol dehydrogenase activity" evidence=ISS] InterPro:IPR001509 Pfam:PF01370 EMBL:AC003970 PIR:F86228 SPTR:O80534	4e-13
Ljwgs_017442.2	1.10.6.3	E1.1.1.195 cinnamyl-alcohol dehydrogenase [EC:1.1.1.195] [GO:0045551]	ath:At5g42800	MJB21.18; dihydroflavonol 4-reductase (dihydrokaempferol 4-reductase) (DFR) [EC:1.1.1.219] [KO:K00091]	5e-09				DFRA_DIACA	Flavonoidbiosynthesis;NADP;Oxidoreductase,Dihydroflavonol-4-reductase (EC 1.1.1.219) (DFR) (Dihydrokaempferol 4- reductase).	1e-10	GO_ID:14722	TAIR|gene:2012314 SPTR:O80534 symbol:AT1G09510.1 [GO:0008372 "cellular component unknown" evidence=ND] [GO:0004022 "alcohol dehydrogenase activity" evidence=ISS] [GO:0009809 "lignin biosynthesis" evidence=ISS] [GO:0045551 "cinnamyl-alcohol dehydrogenase activity" evidence=ISS] InterPro:IPR001509 Pfam:PF01370 EMBL:AC003970 PIR:F86228 SPTR:O80534	4e-13
Ljwgs_017442.2	1.11.20.6	E1.1.1.1, adh alcohol dehydrogenase [EC:1.1.1.1] [COG:COG1012 COG1062 COG1064 COG1454] [GO:0004022 0004023 0004024 0004025]	ath:At5g42800	MJB21.18; dihydroflavonol 4-reductase (dihydrokaempferol 4-reductase) (DFR) [EC:1.1.1.219] [KO:K00091]	5e-09				DFRA_DIACA	Flavonoidbiosynthesis;NADP;Oxidoreductase,Dihydroflavonol-4-reductase (EC 1.1.1.219) (DFR) (Dihydrokaempferol 4- reductase).	1e-10	GO_ID:14722	TAIR|gene:2012314 SPTR:O80534 symbol:AT1G09510.1 [GO:0008372 "cellular component unknown" evidence=ND] [GO:0004022 "alcohol dehydrogenase activity" evidence=ISS] [GO:0009809 "lignin biosynthesis" evidence=ISS] [GO:0045551 "cinnamyl-alcohol dehydrogenase activity" evidence=ISS] InterPro:IPR001509 Pfam:PF01370 EMBL:AC003970 PIR:F86228 SPTR:O80534	4e-13
Ljwgs_017442.2	1.3.9.4	E1.1.1.1, adh alcohol dehydrogenase [EC:1.1.1.1] [COG:COG1012 COG1062 COG1064 COG1454] [GO:0004022 0004023 0004024 0004025]	ath:At5g42800	MJB21.18; dihydroflavonol 4-reductase (dihydrokaempferol 4-reductase) (DFR) [EC:1.1.1.219] [KO:K00091]	5e-09				DFRA_DIACA	Flavonoidbiosynthesis;NADP;Oxidoreductase,Dihydroflavonol-4-reductase (EC 1.1.1.219) (DFR) (Dihydrokaempferol 4- reductase).	1e-10	GO_ID:14722	TAIR|gene:2012314 SPTR:O80534 symbol:AT1G09510.1 [GO:0008372 "cellular component unknown" evidence=ND] [GO:0004022 "alcohol dehydrogenase activity" evidence=ISS] [GO:0009809 "lignin biosynthesis" evidence=ISS] [GO:0045551 "cinnamyl-alcohol dehydrogenase activity" evidence=ISS] InterPro:IPR001509 Pfam:PF01370 EMBL:AC003970 PIR:F86228 SPTR:O80534	4e-13
Ljwgs_017442.2	1.10.7.4	E1.1.1.219 dihydroflavonol-4-reductase [EC:1.1.1.219] [COG:COG0451] [GO:0045552]	ath:At5g42800	MJB21.18; dihydroflavonol 4-reductase (dihydrokaempferol 4-reductase) (DFR) [EC:1.1.1.219] [KO:K00091]	5e-09				DFRA_DIACA	Flavonoidbiosynthesis;NADP;Oxidoreductase,Dihydroflavonol-4-reductase (EC 1.1.1.219) (DFR) (Dihydrokaempferol 4- reductase).	1e-10	GO_ID:14722	TAIR|gene:2012314 SPTR:O80534 symbol:AT1G09510.1 [GO:0008372 "cellular component unknown" evidence=ND] [GO:0004022 "alcohol dehydrogenase activity" evidence=ISS] [GO:0009809 "lignin biosynthesis" evidence=ISS] [GO:0045551 "cinnamyl-alcohol dehydrogenase activity" evidence=ISS] InterPro:IPR001509 Pfam:PF01370 EMBL:AC003970 PIR:F86228 SPTR:O80534	4e-13
Ljwgs_036150.1	99.1.4.1969	GO_ID:17279										GO_ID:17279	TAIR|gene:2178721 SPTR:Q9FLV9 symbol:AT5G24030.1 [GO:0005215 "transporter activity" evidence=ISS] [GO:0016021 "integral to membrane" evidence=ISS] InterPro:IPR004695 Pfam:PF03595 EMBL:AB009056 EMBL:BT015364 EMBL:BT015721 SPTR:Q9FLV9	2e-66
chr1.CM0113.43	99.1.4.5991	GO_ID:32319										GO_ID:32319	TAIR|gene:2132825 SPTR:Q9T007 symbol:AT4G35200.1 [GO:0000004 "biological process unknown" evidence=ND] [GO:0005554 "molecular function unknown" evidence=ND] Interpro:IPR000264 GO:GO:0006810 InterPro:IPR004320 Pfam:PF03087 EMBL:AL035522 EMBL:AL161587 PIR:T04967 SPTR:Q9T007	5e-38
TC19331	99.2	Unclassified without homolog
chr1.CM0147.52	99.1.4.5025	GO_ID:14358										GO_ID:14358	TAIR|gene:2050506 SPTR:O64866 symbol:AT2G44310.1 [GO:0000004 "biological process unknown" evidence=ND] [GO:0008372 "cellular component unknown" evidence=ND] [GO:0005509 "calcium ion binding" evidence=ISS] InterPro:IPR002048 Pfam:PF00036 InterPro:IPR011992 Prosite:PS00018 ProDom:PD000012 SMART:SM00054 EMBL:AC004521 EMBL:AY072372 EMBL:AY086670 EMBL:AY114617 PIR:T02387 SPTR:O64866	7e-32
chr1.CM0117.33	1.1.9.28	E3.2.1.14 chitinase [EC:3.2.1.14] [COG:COG3325] [GO:0004568 0008843] [CAZy:GH19]	ath:At3g12500	T2E22.18; basic endochitinase [EC:3.2.1.14] [KO:K01183]	1e-126				CHI2_PEA	Carbohydratemetabolism;Chitindegradation;Chitin-binding;Directproteinsequencing;Glycosidase;Hydrolase;Multigenefamily;Polysaccharidedegradation;Signal,Endochitinase A2 precursor (EC 3.2.1.14).	4e-146	GO_ID:52845	TAIR|gene:2133411 SPTR:Q9ZSI6 symbol:AT4G01700.1 [GO:0004568 "chitinase activity" evidence=ISS] InterPro:IPR000726 HSSP:P23951 Pfam:PF00182 ProDom:PD354900 PROSITE:PS00774 EMBL:AL161492 EMBL:AF104919 EMBL:BT003069 PIR:T02004 SPTR:Q9ZSI6	7e-88
Ljwgs_083754.1	99.1.4.8032	GO_ID:13055							PR5_ARATH	Apoplast;Directproteinsequencing;Pathogenesis-relatedprotein;Plantdefense;Signal,Pathogenesis-related protein 5 precursor (PR-5).	1e-38	GO_ID:13055	TAIR|gene:2037226 SPTR:Q9C9Q0 symbol:AT1G75050.1 [GO:0005554 "molecular function unknown" evidence=ND] [GO:0042828 "response to pathogen" evidence=ISS] Pfam:PF00314 InterPro:IPR001938 PRINTS:PR00347 ProDom:PD001321 SMART:SM00205 PROSITE:PS00316 HSSP:P33679 EMBL:AC013258 PIR:E96780 SPTR:Q9C9Q0	2e-44
Ljwgs_083754.1	99.1.3.2.2484	PR5_ARATH							PR5_ARATH	Apoplast;Directproteinsequencing;Pathogenesis-relatedprotein;Plantdefense;Signal,Pathogenesis-related protein 5 precursor (PR-5).	1e-38	GO_ID:13055	TAIR|gene:2037226 SPTR:Q9C9Q0 symbol:AT1G75050.1 [GO:0005554 "molecular function unknown" evidence=ND] [GO:0042828 "response to pathogen" evidence=ISS] Pfam:PF00314 InterPro:IPR001938 PRINTS:PR00347 ProDom:PD001321 SMART:SM00205 PROSITE:PS00316 HSSP:P33679 EMBL:AC013258 PIR:E96780 SPTR:Q9C9Q0	2e-44
Ljwgs_020173.1	3.2.2.120	E2.5.1.18, gst glutathione S-transferase [EC:2.5.1.18] [COG:COG0625] [GO:0004364]	ath:At3g43800	T28A8.90; glutathione S-transferase, putative [EC:2.5.1.18] [KO:K00799]	1e-47	mlr1410	COG0625	1e-12	GSTX4_TOBAC	Auxinsignalingpathway;Multigenefamily;Transferase,Probable glutathione S-transferase (EC 2.5.1.18) (Auxin-induced protein PCNT107).	4e-64	GO_ID:42001	TAIR|gene:2020311 SPTR:Q9SHH7 symbol:AT1G17180.1 [GO:0004364 "glutathione transferase activity" evidence=ISS] InterPro:IPR004045 InterPro:IPR004046 Pfam:PF00043 Pfam:PF02798 EMBL:AC007651 HSSP:O65032 EMBL:AK118907 EMBL:BT005643 PIR:H86307 SPTR:Q9SHH7	6e-63
Ljwgs_020173.1	1.11.10.4	E5.2.1.2, maiA maleylacetoacetate isomerase [EC:5.2.1.2] [COG:COG0625] [GO:0016034]	ath:At3g43800	T28A8.90; glutathione S-transferase, putative [EC:2.5.1.18] [KO:K00799]	1e-47	mlr1410	COG0625	1e-12	GSTX4_TOBAC	Auxinsignalingpathway;Multigenefamily;Transferase,Probable glutathione S-transferase (EC 2.5.1.18) (Auxin-induced protein PCNT107).	4e-64	GO_ID:42001	TAIR|gene:2020311 SPTR:Q9SHH7 symbol:AT1G17180.1 [GO:0004364 "glutathione transferase activity" evidence=ISS] InterPro:IPR004045 InterPro:IPR004046 Pfam:PF00043 Pfam:PF02798 EMBL:AC007651 HSSP:O65032 EMBL:AK118907 EMBL:BT005643 PIR:H86307 SPTR:Q9SHH7	6e-63
Ljwgs_020173.1	2.3.1.70	SSPA stringent starvation protein A [COG:COG0625]	ath:At3g43800	T28A8.90; glutathione S-transferase, putative [EC:2.5.1.18] [KO:K00799]	1e-47	mlr1410	COG0625	1e-12	GSTX4_TOBAC	Auxinsignalingpathway;Multigenefamily;Transferase,Probable glutathione S-transferase (EC 2.5.1.18) (Auxin-induced protein PCNT107).	4e-64	GO_ID:42001	TAIR|gene:2020311 SPTR:Q9SHH7 symbol:AT1G17180.1 [GO:0004364 "glutathione transferase activity" evidence=ISS] InterPro:IPR004045 InterPro:IPR004046 Pfam:PF00043 Pfam:PF02798 EMBL:AC007651 HSSP:O65032 EMBL:AK118907 EMBL:BT005643 PIR:H86307 SPTR:Q9SHH7	6e-63
Ljwgs_020173.1	1.5.12.8	E5.2.1.2, maiA maleylacetoacetate isomerase [EC:5.2.1.2] [COG:COG0625] [GO:0016034]	ath:At3g43800	T28A8.90; glutathione S-transferase, putative [EC:2.5.1.18] [KO:K00799]	1e-47	mlr1410	COG0625	1e-12	GSTX4_TOBAC	Auxinsignalingpathway;Multigenefamily;Transferase,Probable glutathione S-transferase (EC 2.5.1.18) (Auxin-induced protein PCNT107).	4e-64	GO_ID:42001	TAIR|gene:2020311 SPTR:Q9SHH7 symbol:AT1G17180.1 [GO:0004364 "glutathione transferase activity" evidence=ISS] InterPro:IPR004045 InterPro:IPR004046 Pfam:PF00043 Pfam:PF02798 EMBL:AC007651 HSSP:O65032 EMBL:AK118907 EMBL:BT005643 PIR:H86307 SPTR:Q9SHH7	6e-63
Ljwgs_020173.1	1.6.9.16.1	GST glutathione S-transferase [COG:COG0625]	ath:At3g43800	T28A8.90; glutathione S-transferase, putative [EC:2.5.1.18] [KO:K00799]	1e-47	mlr1410	COG0625	1e-12	GSTX4_TOBAC	Auxinsignalingpathway;Multigenefamily;Transferase,Probable glutathione S-transferase (EC 2.5.1.18) (Auxin-induced protein PCNT107).	4e-64	GO_ID:42001	TAIR|gene:2020311 SPTR:Q9SHH7 symbol:AT1G17180.1 [GO:0004364 "glutathione transferase activity" evidence=ISS] InterPro:IPR004045 InterPro:IPR004046 Pfam:PF00043 Pfam:PF02798 EMBL:AC007651 HSSP:O65032 EMBL:AK118907 EMBL:BT005643 PIR:H86307 SPTR:Q9SHH7	6e-63
chr4.CM0175.73	99.2	Unclassified without homolog
chr4.CM0337.34.1	99.1.4.2244	GO_ID:29874				mlr6622	COG1814	2e-09	NO21_SOYBN	Nitrogenfixation;Nodulation,Nodulin 21 (N-21).	1e-32	GO_ID:29874	TAIR|gene:2080212 SPTR:Q9M2C0 symbol:AT3G43660.1 [GO:0000004 "biological process unknown" evidence=ND] Pfam:PF01988 InterPro:IPR008217 EMBL:AL138638 EMBL:BT010510 EMBL:AK176079 PIR:T47402 SPTR:Q9M2C0	3e-48
chr4.CM0337.34.1	99.1.2.88	COG1814				mlr6622	COG1814	2e-09	NO21_SOYBN	Nitrogenfixation;Nodulation,Nodulin 21 (N-21).	1e-32	GO_ID:29874	TAIR|gene:2080212 SPTR:Q9M2C0 symbol:AT3G43660.1 [GO:0000004 "biological process unknown" evidence=ND] Pfam:PF01988 InterPro:IPR008217 EMBL:AL138638 EMBL:BT010510 EMBL:AK176079 PIR:T47402 SPTR:Q9M2C0	3e-48
chr4.CM0337.34.1	99.1.3.2.1598	NO21_SOYBN				mlr6622	COG1814	2e-09	NO21_SOYBN	Nitrogenfixation;Nodulation,Nodulin 21 (N-21).	1e-32	GO_ID:29874	TAIR|gene:2080212 SPTR:Q9M2C0 symbol:AT3G43660.1 [GO:0000004 "biological process unknown" evidence=ND] Pfam:PF01988 InterPro:IPR008217 EMBL:AL138638 EMBL:BT010510 EMBL:AK176079 PIR:T47402 SPTR:Q9M2C0	3e-48
Ljwgs_028554.1	99.1.4.5256	GO_ID:31221										GO_ID:31221	TAIR|gene:2012254 SPTR:Q8GXB4 symbol:AT1G09380.1 [GO:0016020 "membrane" evidence=ISS] InterPro:IPR000620 Pfam:PF00892 GO:GO:0016020 EMBL:AK118327 EMBL:BT005641 SPTR:Q8GXB4	2e-13
Ljwgs_036585.1	3.1.3.21	TC.TDT tellurite resistance/dicarboxylate transporter, TDT family [COG:COG1275] [TC:2.A.16]	bbr:BB4314	putative inner membrane transport protein [KO:K03304]	1e-14							GO_ID:17279	TAIR|gene:2178721 SPTR:Q9FLV9 symbol:AT5G24030.1 [GO:0005215 "transporter activity" evidence=ISS] [GO:0016021 "integral to membrane" evidence=ISS] InterPro:IPR004695 Pfam:PF03595 EMBL:AB009056 EMBL:BT015364 EMBL:BT015721 SPTR:Q9FLV9	1e-87
chr3.CM0127.47	3.1.2.4	The Organophosphate:Pi Antiporter (OPA) Family [COG:COG2271] [TC:2.A.1.4]	msu:MS2287	uhpC; sugar phosphate permease [KO:K07783]	6e-23	PA1144	COG2271	2e-28	GLPT_HUMAN	Membrane;Polymorphism;Sugartransport;Transmembrane;Transport,Glycerol-3-phosphate transporter (G-3-P transporter) (G-3-P permease) (Solute carrier family 37 member 1).	8e-108	GO_ID:30828	TAIR|gene:2099584 SPTR:Q9C5L3 symbol:AT3G47420.1 [GO:0005351 "sugar porter activity" evidence=ISS] [GO:0008643 "carbohydrate transport" evidence=ISS] Pfam:PF07690 InterPro:IPR007114 GO:GO:0006810 PROSITE:PS50850 InterPro:IPR011701 EMBL:AF360170 SPTR:Q9C5L3	0
Ljwgs_074295.2	99.1.4.6438	GO_ID:34327										GO_ID:34327	TAIR|gene:2134352 SPTR:Q9SU92 symbol:AT4G29530.1 [GO:0008372 "cellular component unknown" evidence=ND] [GO:0003824 "catalytic activity" evidence=ISS] InterPro:IPR006383 GO:GO:0008152 TIGRFAMs:TIGR01488 InterPro:IPR006384 TIGRFAMs:TIGR01489 EMBL:AL161575 EMBL:AL079344 EMBL:BT006155 EMBL:BT008523 PIR:T09916 Pfam:PF06888 SPTR:Q9SU92	9e-24
chr4.CM0500.9.1	1.3.10.37	E3.1.4.46, glpQ glycerophosphoryl diester phosphodiesterase [EC:3.1.4.46] [COG:COG0584] [GO:0008889]	ath:At1g74210	F1O17.12; glycerophosphoryl diester phosphodiesterase family protein [EC:3.1.4.46] [KO:K01126]	7e-35							GO_ID:32208	TAIR|gene:2019641 SPTR:Q9C907 symbol:AT1G74210.1 [GO:0006071 "glycerol metabolism" evidence=ISS] [GO:0008889 "glycerophosphodiester phosphodiesterase activity" evidence=ISS] Pfam:PF03009 InterPro:IPR004129 EMBL:AC020579 EMBL:AY064037 EMBL:AY086343 EMBL:AY142654 PIR:D96770 SPTR:Q9C907	1e-35
chr5.CM0456.14	1.1.9.28	E3.2.1.14 chitinase [EC:3.2.1.14] [COG:COG3325] [GO:0004568 0008843] [CAZy:GH19]	ath:At5g24090	MZF18.2; glycosyl hydrolase family 18 (acidic endochitinase) [EC:3.2.1.14] [KO:K01183]	4e-35				CHIA_CICAR	Carbohydratemetabolism;Chitindegradation;Glycosidase;Hydrolase;Polysaccharidedegradation;Signal,Acidic endochitinase precursor (EC 3.2.1.14).	1e-47	GO_ID:42865	TAIR|gene:2178701 SPTR:P19172 symbol:AT5G24090.1 [GO:0004553 "hydrolase activity, hydrolyzing O-glycosyl compounds" evidence=ISS] InterPro:IPR001579 InterPro:IPR001223 Pfam:PF00704 PROSITE:PS01095 HSSP:P23472 EMBL:AB009056 EMBL:M34107 EMBL:AB006055 EMBL:AB006056 EMBL:AB006057 EMBL:AB006058 EMBL:AB006059 EMBL:AB006060 EMBL:AB006061 EMBL:AB006062 EMBL:AB006063 EMBL:AB006064 EMBL:AB006065 EMBL:AB006…	1e-35
chr4.CM0500.9	1.3.10.37	E3.1.4.46, glpQ glycerophosphoryl diester phosphodiesterase [EC:3.1.4.46] [COG:COG0584] [GO:0008889]	ath:At5g08030	F13G24.230; glycerophosphodiester phosphodiesterase - like protein [EC:3.1.4.46] [KO:K01126]	2e-86	CC3272	COG0584	6e-31	GLPQ_ECOLI	3D-structure;Completeproteome;Directproteinsequencing;Glycerolmetabolism;Hydrolase;Multigenefamily;Periplasmic;Signal,Glycerophosphoryl diester phosphodiesterase precursor (EC 3.1.4.46) (Glycerophosphodiester phosphodiesterase).	2e-19	GO_ID:25410	TAIR|gene:3442905 SPTR:Q9SD81 symbol:AT5G08030.1 [GO:0006071 "glycerol metabolism" evidence=ISS] [GO:0008889 "glycerophosphodiester phosphodiesterase activity" evidence=ISS] Pfam:PF03009 InterPro:IPR004129 EMBL:AL133421 PIR:T45628 SPTR:Q9SD81	5e-87
chr5.CM0456.22	1.1.9.28	E3.2.1.14 chitinase [EC:3.2.1.14] [COG:COG3325] [GO:0004568 0008843] [CAZy:GH19]	ath:At5g24090	MZF18.2; glycosyl hydrolase family 18 (acidic endochitinase) [EC:3.2.1.14] [KO:K01183]	2e-83				CHIA_CICAR	Carbohydratemetabolism;Chitindegradation;Glycosidase;Hydrolase;Polysaccharidedegradation;Signal,Acidic endochitinase precursor (EC 3.2.1.14).	2e-119	GO_ID:42865	TAIR|gene:2178701 SPTR:P19172 symbol:AT5G24090.1 [GO:0004553 "hydrolase activity, hydrolyzing O-glycosyl compounds" evidence=ISS] InterPro:IPR001579 InterPro:IPR001223 Pfam:PF00704 PROSITE:PS01095 HSSP:P23472 EMBL:AB009056 EMBL:M34107 EMBL:AB006055 EMBL:AB006056 EMBL:AB006057 EMBL:AB006058 EMBL:AB006059 EMBL:AB006060 EMBL:AB006061 EMBL:AB006062 EMBL:AB006063 EMBL:AB006064 EMBL:AB006065 EMBL:AB006…	4e-84
Ljwgs_023290.1	99.1.4.8085	GO_ID:6802										GO_ID:6802	TAIR|gene:2132986 SPTR:Q9ASQ7 symbol:AT4G27970.1 [GO:0005215 "transporter activity" evidence=ISS] [GO:0016021 "integral to membrane" evidence=ISS] InterPro:IPR004695 Pfam:PF03595 EMBL:AF367337 EMBL:BT002238 SPTR:Q9ASQ7	5e-13
Ljwgs_020173.1	3.2.2.120	E2.5.1.18, gst glutathione S-transferase [EC:2.5.1.18] [COG:COG0625] [GO:0004364]	ath:At3g43800	T28A8.90; glutathione S-transferase, putative [EC:2.5.1.18] [KO:K00799]	1e-47	mlr1410	COG0625	1e-12	GSTX4_TOBAC	Auxinsignalingpathway;Multigenefamily;Transferase,Probable glutathione S-transferase (EC 2.5.1.18) (Auxin-induced protein PCNT107).	4e-64	GO_ID:42001	TAIR|gene:2020311 SPTR:Q9SHH7 symbol:AT1G17180.1 [GO:0004364 "glutathione transferase activity" evidence=ISS] InterPro:IPR004045 InterPro:IPR004046 Pfam:PF00043 Pfam:PF02798 EMBL:AC007651 HSSP:O65032 EMBL:AK118907 EMBL:BT005643 PIR:H86307 SPTR:Q9SHH7	6e-63
Ljwgs_020173.1	1.11.10.4	E5.2.1.2, maiA maleylacetoacetate isomerase [EC:5.2.1.2] [COG:COG0625] [GO:0016034]	ath:At3g43800	T28A8.90; glutathione S-transferase, putative [EC:2.5.1.18] [KO:K00799]	1e-47	mlr1410	COG0625	1e-12	GSTX4_TOBAC	Auxinsignalingpathway;Multigenefamily;Transferase,Probable glutathione S-transferase (EC 2.5.1.18) (Auxin-induced protein PCNT107).	4e-64	GO_ID:42001	TAIR|gene:2020311 SPTR:Q9SHH7 symbol:AT1G17180.1 [GO:0004364 "glutathione transferase activity" evidence=ISS] InterPro:IPR004045 InterPro:IPR004046 Pfam:PF00043 Pfam:PF02798 EMBL:AC007651 HSSP:O65032 EMBL:AK118907 EMBL:BT005643 PIR:H86307 SPTR:Q9SHH7	6e-63
Ljwgs_020173.1	2.3.1.70	SSPA stringent starvation protein A [COG:COG0625]	ath:At3g43800	T28A8.90; glutathione S-transferase, putative [EC:2.5.1.18] [KO:K00799]	1e-47	mlr1410	COG0625	1e-12	GSTX4_TOBAC	Auxinsignalingpathway;Multigenefamily;Transferase,Probable glutathione S-transferase (EC 2.5.1.18) (Auxin-induced protein PCNT107).	4e-64	GO_ID:42001	TAIR|gene:2020311 SPTR:Q9SHH7 symbol:AT1G17180.1 [GO:0004364 "glutathione transferase activity" evidence=ISS] InterPro:IPR004045 InterPro:IPR004046 Pfam:PF00043 Pfam:PF02798 EMBL:AC007651 HSSP:O65032 EMBL:AK118907 EMBL:BT005643 PIR:H86307 SPTR:Q9SHH7	6e-63
Ljwgs_020173.1	1.5.12.8	E5.2.1.2, maiA maleylacetoacetate isomerase [EC:5.2.1.2] [COG:COG0625] [GO:0016034]	ath:At3g43800	T28A8.90; glutathione S-transferase, putative [EC:2.5.1.18] [KO:K00799]	1e-47	mlr1410	COG0625	1e-12	GSTX4_TOBAC	Auxinsignalingpathway;Multigenefamily;Transferase,Probable glutathione S-transferase (EC 2.5.1.18) (Auxin-induced protein PCNT107).	4e-64	GO_ID:42001	TAIR|gene:2020311 SPTR:Q9SHH7 symbol:AT1G17180.1 [GO:0004364 "glutathione transferase activity" evidence=ISS] InterPro:IPR004045 InterPro:IPR004046 Pfam:PF00043 Pfam:PF02798 EMBL:AC007651 HSSP:O65032 EMBL:AK118907 EMBL:BT005643 PIR:H86307 SPTR:Q9SHH7	6e-63
Ljwgs_020173.1	1.6.9.16.1	GST glutathione S-transferase [COG:COG0625]	ath:At3g43800	T28A8.90; glutathione S-transferase, putative [EC:2.5.1.18] [KO:K00799]	1e-47	mlr1410	COG0625	1e-12	GSTX4_TOBAC	Auxinsignalingpathway;Multigenefamily;Transferase,Probable glutathione S-transferase (EC 2.5.1.18) (Auxin-induced protein PCNT107).	4e-64	GO_ID:42001	TAIR|gene:2020311 SPTR:Q9SHH7 symbol:AT1G17180.1 [GO:0004364 "glutathione transferase activity" evidence=ISS] InterPro:IPR004045 InterPro:IPR004046 Pfam:PF00043 Pfam:PF02798 EMBL:AC007651 HSSP:O65032 EMBL:AK118907 EMBL:BT005643 PIR:H86307 SPTR:Q9SHH7	6e-63
chr2.CM0903.6	99.1.4.2119	GO_ID:41167							NUP3_PENSQ	Directproteinsequencing;Endonuclease;Glycoprotein;Hydrolase;Metal-binding;Nuclease;Zinc,Nuclease PA3 (EC 3.1.3.6) (Endonuclease PA3) (Deoxyribonuclease PA3).	1e-24	GO_ID:41167	TAIR|gene:2199296 SPTR:Q9C9G4 symbol:AT1G68290.1 [GO:0003676 "nucleic acid binding" evidence=ISS] [GO:0004519 "endonuclease activity" evidence=ISS] [GO:0006308 "DNA catabolism" evidence=ISS] InterPro:IPR003154 Pfam:PF02265 EMBL:AC016447 PIR:E96706 HSSP:P24289 SPTR:Q9C9G4	3e-94
chr2.CM0903.6	99.1.3.1.86	EC 3.1.3.6							NUP3_PENSQ	Directproteinsequencing;Endonuclease;Glycoprotein;Hydrolase;Metal-binding;Nuclease;Zinc,Nuclease PA3 (EC 3.1.3.6) (Endonuclease PA3) (Deoxyribonuclease PA3).	1e-24	GO_ID:41167	TAIR|gene:2199296 SPTR:Q9C9G4 symbol:AT1G68290.1 [GO:0003676 "nucleic acid binding" evidence=ISS] [GO:0004519 "endonuclease activity" evidence=ISS] [GO:0006308 "DNA catabolism" evidence=ISS] InterPro:IPR003154 Pfam:PF02265 EMBL:AC016447 PIR:E96706 HSSP:P24289 SPTR:Q9C9G4	3e-94
chr3.TM1367.15	4.1.1.2	[COG:COG0643 COG0784 COG0835] [GO:0000155 0000156 0004673]	tel:tll1021	two-component hybrid sensor & regulator [KO:K02487]	5e-12	sll1292	COG0784	5e-11	ARR8_ARATH	Cytokininsignalingpathway;Nuclearprotein;Phosphorylation;Sensorytransduction;Transcription;Transcriptionregulation;Two-componentregulatorysystem,Two-component response regulator ARR8 (Response reactor 3).	1e-52	GO_ID:53579	TAIR|gene:2040281 SPTR:O80365 symbol:AT2G41310 [GO:0030528 "transcription regulator activity" evidence=TAS] [GO:0009736 "cytokinin mediated signaling" evidence=TAS] InterPro:IPR001789 Pfam:PF00072 ProDom:PD000039 SMART:SM00448 PROSITE:PS50110 EMBL:AC005662 EMBL:AB010917 EMBL:AY074643 PIR:T48853 GeneFarm:4125 SPTR:O80365	4e-53
chr3.TM1367.15	2.3.3.19	[COG:COG0784]	tel:tll1021	two-component hybrid sensor & regulator [KO:K02487]	5e-12	sll1292	COG0784	5e-11	ARR8_ARATH	Cytokininsignalingpathway;Nuclearprotein;Phosphorylation;Sensorytransduction;Transcription;Transcriptionregulation;Two-componentregulatorysystem,Two-component response regulator ARR8 (Response reactor 3).	1e-52	GO_ID:53579	TAIR|gene:2040281 SPTR:O80365 symbol:AT2G41310 [GO:0030528 "transcription regulator activity" evidence=TAS] [GO:0009736 "cytokinin mediated signaling" evidence=TAS] InterPro:IPR001789 Pfam:PF00072 ProDom:PD000039 SMART:SM00448 PROSITE:PS50110 EMBL:AC005662 EMBL:AB010917 EMBL:AY074643 PIR:T48853 GeneFarm:4125 SPTR:O80365	4e-53
chr3.TM1367.15	3.2.1.3	PILL type IV pili sensor histidine kinase/response regulator	tel:tll1021	two-component hybrid sensor & regulator [KO:K02487]	5e-12	sll1292	COG0784	5e-11	ARR8_ARATH	Cytokininsignalingpathway;Nuclearprotein;Phosphorylation;Sensorytransduction;Transcription;Transcriptionregulation;Two-componentregulatorysystem,Two-component response regulator ARR8 (Response reactor 3).	1e-52	GO_ID:53579	TAIR|gene:2040281 SPTR:O80365 symbol:AT2G41310 [GO:0030528 "transcription regulator activity" evidence=TAS] [GO:0009736 "cytokinin mediated signaling" evidence=TAS] InterPro:IPR001789 Pfam:PF00072 ProDom:PD000039 SMART:SM00448 PROSITE:PS50110 EMBL:AC005662 EMBL:AB010917 EMBL:AY074643 PIR:T48853 GeneFarm:4125 SPTR:O80365	4e-53
chr3.TM1367.15	2.3.3.23	PILL type IV pili sensor histidine kinase/response regulator [COG:COG0643 COG0784]	tel:tll1021	two-component hybrid sensor & regulator [KO:K02487]	5e-12	sll1292	COG0784	5e-11	ARR8_ARATH	Cytokininsignalingpathway;Nuclearprotein;Phosphorylation;Sensorytransduction;Transcription;Transcriptionregulation;Two-componentregulatorysystem,Two-component response regulator ARR8 (Response reactor 3).	1e-52	GO_ID:53579	TAIR|gene:2040281 SPTR:O80365 symbol:AT2G41310 [GO:0030528 "transcription regulator activity" evidence=TAS] [GO:0009736 "cytokinin mediated signaling" evidence=TAS] InterPro:IPR001789 Pfam:PF00072 ProDom:PD000039 SMART:SM00448 PROSITE:PS50110 EMBL:AC005662 EMBL:AB010917 EMBL:AY074643 PIR:T48853 GeneFarm:4125 SPTR:O80365	4e-53
chr3.TM1367.15	3.2.1.2	Response regulator [GO:0000156] [COG:COG0784 COG2204 COG2197]	tel:tll1021	two-component hybrid sensor & regulator [KO:K02487]	5e-12	sll1292	COG0784	5e-11	ARR8_ARATH	Cytokininsignalingpathway;Nuclearprotein;Phosphorylation;Sensorytransduction;Transcription;Transcriptionregulation;Two-componentregulatorysystem,Two-component response regulator ARR8 (Response reactor 3).	1e-52	GO_ID:53579	TAIR|gene:2040281 SPTR:O80365 symbol:AT2G41310 [GO:0030528 "transcription regulator activity" evidence=TAS] [GO:0009736 "cytokinin mediated signaling" evidence=TAS] InterPro:IPR001789 Pfam:PF00072 ProDom:PD000039 SMART:SM00448 PROSITE:PS50110 EMBL:AC005662 EMBL:AB010917 EMBL:AY074643 PIR:T48853 GeneFarm:4125 SPTR:O80365	4e-53
Ljwgs_018643.2	1.3.10.37	E3.1.4.46, glpQ glycerophosphoryl diester phosphodiesterase [EC:3.1.4.46] [COG:COG0584] [GO:0008889]										GO_ID:30285	TAIR|gene:2078602 SPTR:Q9SGA2 symbol:AT3G02040.1 [GO:0006071 "glycerol metabolism" evidence=ISS] [GO:0008889 "glycerophosphodiester phosphodiesterase activity" evidence=ISS] Pfam:PF03009 InterPro:IPR004129 EMBL:AC011664 EMBL:AY072127 EMBL:AY114073 SPTR:Q9SGA2	6e-36
chr6.CM0013.62	99.1.4.6297	GO_ID:15279										GO_ID:15279	TAIR|gene:2084840 SPTR:Q9M250 symbol:AT3G43110.1 [GO:0005554 "molecular function unknown" evidence=ND] [GO:0000004 "biological process unknown" evidence=ND] EMBL:AL138643 EMBL:BT014820 EMBL:BT012527 PIR:T47369 SPTR:Q9M250	4e-13
CM0355.34	1.3.10.20	E3.1.3.75, PHOSPHO1 phosphoethanolamine/phosphocholine phosphatase [EC:3.1.3.75]	rno:287644	Phospho1_predicted; phosphatase, orphan 1 (predicted) [EC:3.1.3.75] [KO:K06124]	6e-20							GO_ID:34327	TAIR|gene:2134352 SPTR:Q9SU92 symbol:AT4G29530.1 [GO:0008372 "cellular component unknown" evidence=ND] [GO:0003824 "catalytic activity" evidence=ISS] InterPro:IPR006383 GO:GO:0008152 TIGRFAMs:TIGR01488 InterPro:IPR006384 TIGRFAMs:TIGR01489 EMBL:AL161575 EMBL:AL079344 EMBL:BT006155 EMBL:BT008523 PIR:T09916 Pfam:PF06888 SPTR:Q9SU92	7e-75
chr5.CM0909.65	99.1.1.19	KO:K04564	ath:At4g25100	F13M23.240; superoxide dismutase [Fe], chloroplast (SODB) / iron superoxide dismutase (FSD1) [EC:1.15.1.1] [KO:K04564]	4e-85	slr1516	COG0605	5e-57	SODF_SOYBN	Chloroplast;Iron;Metal-binding;Oxidoreductase;Plastid;Transitpeptide,Superoxide dismutase [Fe], chloroplast precursor (EC 1.15.1.1).	4e-120	GO_ID:7628	TAIR|gene:3442200 SPTR:Q9LU64 symbol:AT5G51100.1 [GO:0008382 "iron superoxide dismutase activity" evidence=ISS] InterPro:IPR001189 Pfam:PF02777 Pfam:PF00081 PRINTS:PR01703 ProDom:PD000475 PROSITE:PS00088 EMBL:AB023044 EMBL:AY085077 EMBL:BT004073 EMBL:BT005116 HSSP:Q8DIR2 SMR:Q9LU64 SPTR:Q9LU64	1e-90
chr5.CM0909.65	99.1.4.4336	GO_ID:7628	ath:At4g25100	F13M23.240; superoxide dismutase [Fe], chloroplast (SODB) / iron superoxide dismutase (FSD1) [EC:1.15.1.1] [KO:K04564]	4e-85	slr1516	COG0605	5e-57	SODF_SOYBN	Chloroplast;Iron;Metal-binding;Oxidoreductase;Plastid;Transitpeptide,Superoxide dismutase [Fe], chloroplast precursor (EC 1.15.1.1).	4e-120	GO_ID:7628	TAIR|gene:3442200 SPTR:Q9LU64 symbol:AT5G51100.1 [GO:0008382 "iron superoxide dismutase activity" evidence=ISS] InterPro:IPR001189 Pfam:PF02777 Pfam:PF00081 PRINTS:PR01703 ProDom:PD000475 PROSITE:PS00088 EMBL:AB023044 EMBL:AY085077 EMBL:BT004073 EMBL:BT005116 HSSP:Q8DIR2 SMR:Q9LU64 SPTR:Q9LU64	1e-90
chr5.CM0909.65	99.1.2.161	COG0605	ath:At4g25100	F13M23.240; superoxide dismutase [Fe], chloroplast (SODB) / iron superoxide dismutase (FSD1) [EC:1.15.1.1] [KO:K04564]	4e-85	slr1516	COG0605	5e-57	SODF_SOYBN	Chloroplast;Iron;Metal-binding;Oxidoreductase;Plastid;Transitpeptide,Superoxide dismutase [Fe], chloroplast precursor (EC 1.15.1.1).	4e-120	GO_ID:7628	TAIR|gene:3442200 SPTR:Q9LU64 symbol:AT5G51100.1 [GO:0008382 "iron superoxide dismutase activity" evidence=ISS] InterPro:IPR001189 Pfam:PF02777 Pfam:PF00081 PRINTS:PR01703 ProDom:PD000475 PROSITE:PS00088 EMBL:AB023044 EMBL:AY085077 EMBL:BT004073 EMBL:BT005116 HSSP:Q8DIR2 SMR:Q9LU64 SPTR:Q9LU64	1e-90
chr5.CM0909.65	99.1.3.1.7	EC 1.15.1.1	ath:At4g25100	F13M23.240; superoxide dismutase [Fe], chloroplast (SODB) / iron superoxide dismutase (FSD1) [EC:1.15.1.1] [KO:K04564]	4e-85	slr1516	COG0605	5e-57	SODF_SOYBN	Chloroplast;Iron;Metal-binding;Oxidoreductase;Plastid;Transitpeptide,Superoxide dismutase [Fe], chloroplast precursor (EC 1.15.1.1).	4e-120	GO_ID:7628	TAIR|gene:3442200 SPTR:Q9LU64 symbol:AT5G51100.1 [GO:0008382 "iron superoxide dismutase activity" evidence=ISS] InterPro:IPR001189 Pfam:PF02777 Pfam:PF00081 PRINTS:PR01703 ProDom:PD000475 PROSITE:PS00088 EMBL:AB023044 EMBL:AY085077 EMBL:BT004073 EMBL:BT005116 HSSP:Q8DIR2 SMR:Q9LU64 SPTR:Q9LU64	1e-90
Ljwgs_015736.1	99.1.4.3066	GO_ID:48901							STM1_SCHPO	Completeproteome;Membrane;Transmembrane,Seven transmembrane protein 1.	3e-09	GO_ID:48901	TAIR|gene:2063207 SPTR:Q8RXY4 symbol:AT2G41050.1 [GO:0000004 "biological process unknown" evidence=ND] [GO:0005554 "molecular function unknown" evidence=ND] [GO:0016020 "membrane" evidence=ISS] InterPro:IPR006603 Pfam:PF04193 SMART:SM00679 EMBL:AY080611 EMBL:AY133749 SPTR:Q8RXY4	2e-30
Ljwgs_015736.1	99.1.3.2.1521	STM1_SCHPO							STM1_SCHPO	Completeproteome;Membrane;Transmembrane,Seven transmembrane protein 1.	3e-09	GO_ID:48901	TAIR|gene:2063207 SPTR:Q8RXY4 symbol:AT2G41050.1 [GO:0000004 "biological process unknown" evidence=ND] [GO:0005554 "molecular function unknown" evidence=ND] [GO:0016020 "membrane" evidence=ISS] InterPro:IPR006603 Pfam:PF04193 SMART:SM00679 EMBL:AY080611 EMBL:AY133749 SPTR:Q8RXY4	2e-30
gi8514596	99.2	Unclassified without homolog
Ljwgs_015736.1	99.1.4.3066	GO_ID:48901							STM1_SCHPO	Completeproteome;Membrane;Transmembrane,Seven transmembrane protein 1.	3e-09	GO_ID:48901	TAIR|gene:2063207 SPTR:Q8RXY4 symbol:AT2G41050.1 [GO:0000004 "biological process unknown" evidence=ND] [GO:0005554 "molecular function unknown" evidence=ND] [GO:0016020 "membrane" evidence=ISS] InterPro:IPR006603 Pfam:PF04193 SMART:SM00679 EMBL:AY080611 EMBL:AY133749 SPTR:Q8RXY4	2e-30
Ljwgs_015736.1	99.1.3.2.1521	STM1_SCHPO							STM1_SCHPO	Completeproteome;Membrane;Transmembrane,Seven transmembrane protein 1.	3e-09	GO_ID:48901	TAIR|gene:2063207 SPTR:Q8RXY4 symbol:AT2G41050.1 [GO:0000004 "biological process unknown" evidence=ND] [GO:0005554 "molecular function unknown" evidence=ND] [GO:0016020 "membrane" evidence=ISS] InterPro:IPR006603 Pfam:PF04193 SMART:SM00679 EMBL:AY080611 EMBL:AY133749 SPTR:Q8RXY4	2e-30
gi45622206	99.2	Unclassified without homolog
TM0286.9	1.9.2.5	E3.1.3.2 acid phosphatase [EC:3.1.3.2] [GO:0003993]	ath:At1g14700	F10B6.10; purple acid phosphatase, putative [EC:3.1.3.2] [KO:K01078]	4e-118				PPA5_HUMAN	Directproteinsequencing;Glycoprotein;Hydrolase;Iron;Lysosome;Metal-binding;Polymorphism;Signal,Tartrate-resistant acid phosphatase type 5 precursor (EC 3.1.3.2) (TR- AP) (Tartrate-resistant acid ATPase) (TrATPase) (Acid phosphatase 5, tartrate resistant).	5e-29	GO_ID:43490	TAIR|gene:2006741 SPTR:Q8H129 symbol:AT1G14700.1 [GO:0004722 "protein serine/threonine phosphatase activity" evidence=ISS] Pfam:PF00149 InterPro:IPR004843 PIRSF:PIRSF000898 InterPro:IPR012007 EMBL:BT000877 EMBL:AY686599 SPTR:Q8H129	8e-119
TM0286.9	1.11.4.9	E3.1.3.2 acid phosphatase [EC:3.1.3.2] [GO:0003993]	ath:At1g14700	F10B6.10; purple acid phosphatase, putative [EC:3.1.3.2] [KO:K01078]	4e-118				PPA5_HUMAN	Directproteinsequencing;Glycoprotein;Hydrolase;Iron;Lysosome;Metal-binding;Polymorphism;Signal,Tartrate-resistant acid phosphatase type 5 precursor (EC 3.1.3.2) (TR- AP) (Tartrate-resistant acid ATPase) (TrATPase) (Acid phosphatase 5, tartrate resistant).	5e-29	GO_ID:43490	TAIR|gene:2006741 SPTR:Q8H129 symbol:AT1G14700.1 [GO:0004722 "protein serine/threonine phosphatase activity" evidence=ISS] Pfam:PF00149 InterPro:IPR004843 PIRSF:PIRSF000898 InterPro:IPR012007 EMBL:BT000877 EMBL:AY686599 SPTR:Q8H129	8e-119
gi7788042	99.2	Unclassified without homolog
Ljwgs_097647.1	99.1.3.1.104	EC 3.1.27.1	ath:At2g02990	T17M13.16; ribonuclease 1 (RNS1) [EC:3.1.27.1] [KO:K01166]	2e-57				RNS1_ARATH	Directproteinsequencing;Endonuclease;Hydrolase;Multigenefamily;Nuclease;Signal,Ribonuclease 1 precursor (EC 3.1.27.1).	1e-57	GO_ID:22577	TAIR|gene:2056754 SPTR:P42813 symbol:AT2G02990.1 [GO:0007568 "aging" evidence=IEP] [GO:0016036 "cellular response to phosphate starvation" evidence=IEP] [GO:0004521 "endoribonuclease activity" evidence=ISS] EMBL:AC004138 InterPro:IPR001568 Pfam:PF00445 HSSP:P80022 PROSITE:PS00530 PROSITE:PS00531 EMBL:U05206 EMBL:AY072413 EMBL:AY114710 PIR:A84443 SPTR:P42813	5e-58
Ljwgs_097647.1	99.1.4.5116	GO_ID:22577	ath:At2g02990	T17M13.16; ribonuclease 1 (RNS1) [EC:3.1.27.1] [KO:K01166]	2e-57				RNS1_ARATH	Directproteinsequencing;Endonuclease;Hydrolase;Multigenefamily;Nuclease;Signal,Ribonuclease 1 precursor (EC 3.1.27.1).	1e-57	GO_ID:22577	TAIR|gene:2056754 SPTR:P42813 symbol:AT2G02990.1 [GO:0007568 "aging" evidence=IEP] [GO:0016036 "cellular response to phosphate starvation" evidence=IEP] [GO:0004521 "endoribonuclease activity" evidence=ISS] EMBL:AC004138 InterPro:IPR001568 Pfam:PF00445 HSSP:P80022 PROSITE:PS00530 PROSITE:PS00531 EMBL:U05206 EMBL:AY072413 EMBL:AY114710 PIR:A84443 SPTR:P42813	5e-58
Ljwgs_097647.1	99.1.1.143	KO:K01166	ath:At2g02990	T17M13.16; ribonuclease 1 (RNS1) [EC:3.1.27.1] [KO:K01166]	2e-57				RNS1_ARATH	Directproteinsequencing;Endonuclease;Hydrolase;Multigenefamily;Nuclease;Signal,Ribonuclease 1 precursor (EC 3.1.27.1).	1e-57	GO_ID:22577	TAIR|gene:2056754 SPTR:P42813 symbol:AT2G02990.1 [GO:0007568 "aging" evidence=IEP] [GO:0016036 "cellular response to phosphate starvation" evidence=IEP] [GO:0004521 "endoribonuclease activity" evidence=ISS] EMBL:AC004138 InterPro:IPR001568 Pfam:PF00445 HSSP:P80022 PROSITE:PS00530 PROSITE:PS00531 EMBL:U05206 EMBL:AY072413 EMBL:AY114710 PIR:A84443 SPTR:P42813	5e-58
chr4.CM0337.32.7	99.1.4.5256	GO_ID:31221										GO_ID:31221	TAIR|gene:2012254 SPTR:Q8GXB4 symbol:AT1G09380.1 [GO:0016020 "membrane" evidence=ISS] InterPro:IPR000620 Pfam:PF00892 GO:GO:0016020 EMBL:AK118327 EMBL:BT005641 SPTR:Q8GXB4	7e-59
TM1237.5.1	99.2	Unclassified without homolog
chr4.CM0337.32.6	99.1.4.5256	GO_ID:31221										GO_ID:31221	TAIR|gene:2012254 SPTR:Q8GXB4 symbol:AT1G09380.1 [GO:0016020 "membrane" evidence=ISS] InterPro:IPR000620 Pfam:PF00892 GO:GO:0016020 EMBL:AK118327 EMBL:BT005641 SPTR:Q8GXB4	4e-59
Ljwgs_104325.1	99.1.4.6850	GO_ID:39144										GO_ID:39144	TAIR|gene:2117516 SPTR:Q9SW07 symbol:AT4G25760.1 [GO:0005554 "molecular function unknown" evidence=ND] [GO:0000004 "biological process unknown" evidence=ND] [GO:0008372 "cellular component unknown" evidence=ND] EMBL:AL161563 EMBL:AL049480 PIR:T04230 SPTR:Q9SW07	6e-10
Lj-MIR398	99.2	Unclassified without homolog
chr4.CM0654.25	99.1.4.3008	GO_ID:47238										GO_ID:47238	TAIR|gene:2160906 SPTR:Q9FIK5 symbol:AT5G47740.1 [GO:0005554 "molecular function unknown" evidence=ND] [GO:0000004 "biological process unknown" evidence=ND] [GO:0008372 "cellular component unknown" evidence=ND] EMBL:AB016886 SPTR:Q9FIK5	1e-19
Ljwgs_070424.2	99.1.4.4376	GO_ID:813										GO_ID:813	TAIR|gene:2043843 SPTR:O48781 symbol:AT2G26660.1 [GO:0005554 "molecular function unknown" evidence=ND] [GO:0000004 "biological process unknown" evidence=ND] [GO:0008372 "cellular component unknown" evidence=ND] Pfam:PF03105 InterPro:IPR004331 EMBL:AC003105 PIR:C84663 SPTR:O48781	4e-21
chr2.TM1731.12	99.1.4.1604	GO_ID:35201							ARR18_ARATH	Activator;Cytokininsignalingpathway;DNA-binding;Nuclearprotein;Phosphorylation;Sensorytransduction;Transcription;Transcriptionregulation;Two-componentregulatorysystem,Two-component response regulator ARR18.	3e-12	GO_ID:35201	TAIR|gene:2026862 SPTR:Q8VZS3 symbol:AT1G68670.1 [GO:0003700 "transcription factor activity" evidence=ISS] [GO:0003677 "DNA binding" evidence=ISS] [GO:0045449 "regulation of transcription" evidence=TAS] InterPro:IPR001005 Pfam:PF00249 HSSP:O49397 InterPro:IPR006447 TIGRFAMs:TIGR01557 EMBL:AY063886 EMBL:AY091241 SPTR:Q8VZS3	1e-59
chr2.TM1731.12	99.1.3.2.1564	ARR18_ARATH							ARR18_ARATH	Activator;Cytokininsignalingpathway;DNA-binding;Nuclearprotein;Phosphorylation;Sensorytransduction;Transcription;Transcriptionregulation;Two-componentregulatorysystem,Two-component response regulator ARR18.	3e-12	GO_ID:35201	TAIR|gene:2026862 SPTR:Q8VZS3 symbol:AT1G68670.1 [GO:0003700 "transcription factor activity" evidence=ISS] [GO:0003677 "DNA binding" evidence=ISS] [GO:0045449 "regulation of transcription" evidence=TAS] InterPro:IPR001005 Pfam:PF00249 HSSP:O49397 InterPro:IPR006447 TIGRFAMs:TIGR01557 EMBL:AY063886 EMBL:AY091241 SPTR:Q8VZS3	1e-59
Ljwgs_035735.1	99.1.4.37	GO_ID:52783										GO_ID:52783	TAIR|gene:2206444 SPTR:Q9SAJ8 symbol:AT1G79510.1 [GO:0005554 "molecular function unknown" evidence=ND] [GO:0000004 "biological process unknown" evidence=ND] EMBL:AC007202 EMBL:AY063091 EMBL:AY086169 EMBL:AF348584 EMBL:AF370304 PIR:D96826 SPTR:Q9SAJ8	4e-68
Ljwgs_141043.1	99.1.2.79	COG1505	ath:At1g76140	T23E18.8; prolyl oligopeptidase, putative / prolyl endopeptidase, putative / post-proline cleaving enzyme, putative [EC:3.4.21.26] [KO:K01322]	1e-61	DR2503	COG1505	3e-34	PPCE_BOVIN	Hydrolase;Protease;Serineprotease,Prolyl endopeptidase (EC 3.4.21.26) (Post-proline cleaving enzyme) (PE).	7e-46	GO_ID:31036	ZFIN|ZDB-GENE-050522-14 SPTR:Q503E2 symbol:zgc:110670 "zgc:110670" [GO:0005554 "molecular function unknown" evidence=ND] [GO:0008372 "cellular component unknown" evidence=ND] [GO:0000004 "biological process unknown" evidence=ND] EMBL:BC095363 SPTR:Q503E2	1e-46
Ljwgs_141043.1	99.1.4.2786	GO_ID:31036	ath:At1g76140	T23E18.8; prolyl oligopeptidase, putative / prolyl endopeptidase, putative / post-proline cleaving enzyme, putative [EC:3.4.21.26] [KO:K01322]	1e-61	DR2503	COG1505	3e-34	PPCE_BOVIN	Hydrolase;Protease;Serineprotease,Prolyl endopeptidase (EC 3.4.21.26) (Post-proline cleaving enzyme) (PE).	7e-46	GO_ID:31036	ZFIN|ZDB-GENE-050522-14 SPTR:Q503E2 symbol:zgc:110670 "zgc:110670" [GO:0005554 "molecular function unknown" evidence=ND] [GO:0008372 "cellular component unknown" evidence=ND] [GO:0000004 "biological process unknown" evidence=ND] EMBL:BC095363 SPTR:Q503E2	1e-46
Ljwgs_141043.1	99.1.3.1.41	EC 3.4.21.26	ath:At1g76140	T23E18.8; prolyl oligopeptidase, putative / prolyl endopeptidase, putative / post-proline cleaving enzyme, putative [EC:3.4.21.26] [KO:K01322]	1e-61	DR2503	COG1505	3e-34	PPCE_BOVIN	Hydrolase;Protease;Serineprotease,Prolyl endopeptidase (EC 3.4.21.26) (Post-proline cleaving enzyme) (PE).	7e-46	GO_ID:31036	ZFIN|ZDB-GENE-050522-14 SPTR:Q503E2 symbol:zgc:110670 "zgc:110670" [GO:0005554 "molecular function unknown" evidence=ND] [GO:0008372 "cellular component unknown" evidence=ND] [GO:0000004 "biological process unknown" evidence=ND] EMBL:BC095363 SPTR:Q503E2	1e-46
Ljwgs_141043.1	99.1.1.125	KO:K01322	ath:At1g76140	T23E18.8; prolyl oligopeptidase, putative / prolyl endopeptidase, putative / post-proline cleaving enzyme, putative [EC:3.4.21.26] [KO:K01322]	1e-61	DR2503	COG1505	3e-34	PPCE_BOVIN	Hydrolase;Protease;Serineprotease,Prolyl endopeptidase (EC 3.4.21.26) (Post-proline cleaving enzyme) (PE).	7e-46	GO_ID:31036	ZFIN|ZDB-GENE-050522-14 SPTR:Q503E2 symbol:zgc:110670 "zgc:110670" [GO:0005554 "molecular function unknown" evidence=ND] [GO:0008372 "cellular component unknown" evidence=ND] [GO:0000004 "biological process unknown" evidence=ND] EMBL:BC095363 SPTR:Q503E2	1e-46
CM0355.33	1.3.10.20	E3.1.3.75, PHOSPHO1 phosphoethanolamine/phosphocholine phosphatase [EC:3.1.3.75]	rno:287644	Phospho1_predicted; phosphatase, orphan 1 (predicted) [EC:3.1.3.75] [KO:K06124]	3e-24							GO_ID:34327	TAIR|gene:2134352 SPTR:Q9SU92 symbol:AT4G29530.1 [GO:0008372 "cellular component unknown" evidence=ND] [GO:0003824 "catalytic activity" evidence=ISS] InterPro:IPR006383 GO:GO:0008152 TIGRFAMs:TIGR01488 InterPro:IPR006384 TIGRFAMs:TIGR01489 EMBL:AL161575 EMBL:AL079344 EMBL:BT006155 EMBL:BT008523 PIR:T09916 Pfam:PF06888 SPTR:Q9SU92	4e-76
Ljwgs_026966.1	99.1.4.2413	GO_ID:5819							TLP_ORYSA	Signal,Thaumatin-like protein precursor.	1e-42	GO_ID:5819	TAIR|gene:2139776 SPTR:P50700 symbol:AT4G11650.1 [GO:0042828 "response to pathogen" evidence=ISS] Pfam:PF00314 HSSP:P25871 InterPro:IPR001938 PRINTS:PR00347 ProDom:PD001321 SMART:SM00205 PROSITE:PS00316 EMBL:AL161532 EMBL:AL049500 EMBL:X89008 PIR:T04212 SPTR:P50700	8e-36
Ljwgs_026966.1	99.1.3.2.516	TLP_ORYSA							TLP_ORYSA	Signal,Thaumatin-like protein precursor.	1e-42	GO_ID:5819	TAIR|gene:2139776 SPTR:P50700 symbol:AT4G11650.1 [GO:0042828 "response to pathogen" evidence=ISS] Pfam:PF00314 HSSP:P25871 InterPro:IPR001938 PRINTS:PR00347 ProDom:PD001321 SMART:SM00205 PROSITE:PS00316 EMBL:AL161532 EMBL:AL049500 EMBL:X89008 PIR:T04212 SPTR:P50700	8e-36
CM0355.33	1.3.10.20	E3.1.3.75, PHOSPHO1 phosphoethanolamine/phosphocholine phosphatase [EC:3.1.3.75]	rno:287644	Phospho1_predicted; phosphatase, orphan 1 (predicted) [EC:3.1.3.75] [KO:K06124]	3e-24							GO_ID:34327	TAIR|gene:2134352 SPTR:Q9SU92 symbol:AT4G29530.1 [GO:0008372 "cellular component unknown" evidence=ND] [GO:0003824 "catalytic activity" evidence=ISS] InterPro:IPR006383 GO:GO:0008152 TIGRFAMs:TIGR01488 InterPro:IPR006384 TIGRFAMs:TIGR01489 EMBL:AL161575 EMBL:AL079344 EMBL:BT006155 EMBL:BT008523 PIR:T09916 Pfam:PF06888 SPTR:Q9SU92	4e-76
Ljwgs_020965.2	1.9.2.5	E3.1.3.2 acid phosphatase [EC:3.1.3.2] [GO:0003993]	ath:At1g14700	F10B6.10; purple acid phosphatase, putative [EC:3.1.3.2] [KO:K01078]	9e-43				PPA5_PIG	3D-structure;Directproteinsequencing;Glycoprotein;Hydrolase;Iontransport;Iron;Irontransport;Metal-binding;Signal;Transport,Tartrate-resistant acid phosphatase type 5 precursor (EC 3.1.3.2) (TR- AP) (Tartrate-resistant acid ATPase) (TrATPase) (Acid phosphatase 5, tartrate resistant) (Uteroferrin) (UF).	3e-11	GO_ID:23322	TAIR|gene:2033009 SPTR:Q8VYU7 symbol:AT1G25230.1 [GO:0000004 "biological process unknown" evidence=ND] [GO:0004722 "protein serine/threonine phosphatase activity" evidence=ISS] Pfam:PF00149 InterPro:IPR004843 HSSP:P29288 PIRSF:PIRSF000898 InterPro:IPR012007 EMBL:AY069908 EMBL:AY141997 EMBL:AY842021 SPTR:Q8VYU7	2e-47
Ljwgs_020965.2	1.11.4.9	E3.1.3.2 acid phosphatase [EC:3.1.3.2] [GO:0003993]	ath:At1g14700	F10B6.10; purple acid phosphatase, putative [EC:3.1.3.2] [KO:K01078]	9e-43				PPA5_PIG	3D-structure;Directproteinsequencing;Glycoprotein;Hydrolase;Iontransport;Iron;Irontransport;Metal-binding;Signal;Transport,Tartrate-resistant acid phosphatase type 5 precursor (EC 3.1.3.2) (TR- AP) (Tartrate-resistant acid ATPase) (TrATPase) (Acid phosphatase 5, tartrate resistant) (Uteroferrin) (UF).	3e-11	GO_ID:23322	TAIR|gene:2033009 SPTR:Q8VYU7 symbol:AT1G25230.1 [GO:0000004 "biological process unknown" evidence=ND] [GO:0004722 "protein serine/threonine phosphatase activity" evidence=ISS] Pfam:PF00149 InterPro:IPR004843 HSSP:P29288 PIRSF:PIRSF000898 InterPro:IPR012007 EMBL:AY069908 EMBL:AY141997 EMBL:AY842021 SPTR:Q8VYU7	2e-47
Ljwgs_034199.1	99.1.4.4376	GO_ID:813										GO_ID:813	TAIR|gene:2043843 SPTR:O48781 symbol:AT2G26660.1 [GO:0005554 "molecular function unknown" evidence=ND] [GO:0000004 "biological process unknown" evidence=ND] [GO:0008372 "cellular component unknown" evidence=ND] Pfam:PF03105 InterPro:IPR004331 EMBL:AC003105 PIR:C84663 SPTR:O48781	5e-53
Ljwgs_045509.2	99.1.3.2.457	DRTI_DELRE							DRTI_DELRE	3D-structure;Directproteinsequencing;Proteaseinhibitor;Serineproteaseinhibitor,Kunitz-type serine protease inhibitor DrTI.	6e-28	GO_ID:21454	TAIR|gene:2030922 SPTR:Q9LMU2 symbol:AT1G17860.1 [GO:0000004 "biological process unknown" evidence=ND] [GO:0004866 "endopeptidase inhibitor activity" evidence=ISS] InterPro:IPR002160 EMBL:AC034106 EMBL:AY081529 EMBL:AY097369 EMBL:AF370535 EMBL:AF410274 EMBL:AF332416 PIR:G86313 HSSP:P07596 Pfam:PF00197 PRINTS:PR00291 ProDom:PD000891 SMART:SM00452 PROSITE:PS00283 SPTR:Q9LMU2	8e-11
Ljwgs_045509.2	99.1.4.5704	GO_ID:21454							DRTI_DELRE	3D-structure;Directproteinsequencing;Proteaseinhibitor;Serineproteaseinhibitor,Kunitz-type serine protease inhibitor DrTI.	6e-28	GO_ID:21454	TAIR|gene:2030922 SPTR:Q9LMU2 symbol:AT1G17860.1 [GO:0000004 "biological process unknown" evidence=ND] [GO:0004866 "endopeptidase inhibitor activity" evidence=ISS] InterPro:IPR002160 EMBL:AC034106 EMBL:AY081529 EMBL:AY097369 EMBL:AF370535 EMBL:AF410274 EMBL:AF332416 PIR:G86313 HSSP:P07596 Pfam:PF00197 PRINTS:PR00291 ProDom:PD000891 SMART:SM00452 PROSITE:PS00283 SPTR:Q9LMU2	8e-11
CM0355.30	1.3.10.20	E3.1.3.75, PHOSPHO1 phosphoethanolamine/phosphocholine phosphatase [EC:3.1.3.75]	rno:287644	Phospho1_predicted; phosphatase, orphan 1 (predicted) [EC:3.1.3.75] [KO:K06124]	4e-22							GO_ID:34327	TAIR|gene:2134352 SPTR:Q9SU92 symbol:AT4G29530.1 [GO:0008372 "cellular component unknown" evidence=ND] [GO:0003824 "catalytic activity" evidence=ISS] InterPro:IPR006383 GO:GO:0008152 TIGRFAMs:TIGR01488 InterPro:IPR006384 TIGRFAMs:TIGR01489 EMBL:AL161575 EMBL:AL079344 EMBL:BT006155 EMBL:BT008523 PIR:T09916 Pfam:PF06888 SPTR:Q9SU92	9e-75
CM0355.33	1.3.10.20	E3.1.3.75, PHOSPHO1 phosphoethanolamine/phosphocholine phosphatase [EC:3.1.3.75]	rno:287644	Phospho1_predicted; phosphatase, orphan 1 (predicted) [EC:3.1.3.75] [KO:K06124]	3e-24							GO_ID:34327	TAIR|gene:2134352 SPTR:Q9SU92 symbol:AT4G29530.1 [GO:0008372 "cellular component unknown" evidence=ND] [GO:0003824 "catalytic activity" evidence=ISS] InterPro:IPR006383 GO:GO:0008152 TIGRFAMs:TIGR01488 InterPro:IPR006384 TIGRFAMs:TIGR01489 EMBL:AL161575 EMBL:AL079344 EMBL:BT006155 EMBL:BT008523 PIR:T09916 Pfam:PF06888 SPTR:Q9SU92	4e-76
chr1.CM0109.32	99.1.4.8691	GO_ID:3678										GO_ID:3678	TAIR|gene:2153953 SPTR:Q9FLU7 symbol:ATPP2-B12 [GO:0000004 "biological process unknown" evidence=ND] [GO:0008372 "cellular component unknown" evidence=ND] [GO:0005554 "molecular function unknown" evidence=ND] Pfam:PF00646 InterPro:IPR001810 SMART:SM00256 PROSITE:PS50181 EMBL:AB010068 SPTR:Q9FLU7	5e-53
chr3.TM1465.12	4.2.4.47	PHO81 CDK inhibitor PHO81	ago:ADL143W	ADL143Wp; syntenic homolog of Saccharomyces cerevisiae YGR233C (PHO81) [KO:K06653]	2e-11	YGR233c	COG0666	9e-10	VTC4_YEAST	Completeproteome;Directproteinsequencing;Membrane;Transmembrane;Vacuole,Vacuolar transporter chaperone 4 (Phosphate metabolism protein 3).	2e-13	GO_ID:37676	TAIR|gene:2149253 SPTR:Q8RY68 symbol:AT5G20150.1 [GO:0005554 "molecular function unknown" evidence=ND] [GO:0000004 "biological process unknown" evidence=ND] [GO:0008372 "cellular component unknown" evidence=ND] Pfam:PF03105 InterPro:IPR004331 EMBL:AY075605 EMBL:BT000868 SPTR:Q8RY68	8e-60
chr3.CM0241.7	99.1.4.5318	GO_ID:39505										GO_ID:39505	TAIR|gene:2079690 SPTR:Q9SRT1 symbol:AT3G07350.1 [GO:0000004 "biological process unknown" evidence=ND] [GO:0005554 "molecular function unknown" evidence=ND] [GO:0008372 "cellular component unknown" evidence=ND] InterPro:IPR006502 Pfam:PF04720 TIGRFAMs:TIGR01615 EMBL:AC009853 EMBL:AY045938 EMBL:AY113868 SPTR:Q9SRT1	2e-57
gi45349447	99.2	Unclassified without homolog
