# Supplementary material for: Dissection of Symbiosis and Organ Development by Integrated Transcriptome Analysis of Lotus japonicus Mutant and Wild-Type Plants
Source: PLoS One. 2009 Aug 7;4(8):e6556. doi: 10.1371/journal.pone.0006556 (PMC2717213; doi:10.1371/journal.pone.0006556)
Supplement: Folder S7 — Nitrate (0.85 MB ZIP) [file pone.0006556.s015.zip › S7.NITRATE copy/7.1.Root-nitrate vs rhizobium/7.1.1.Root total transcript analysis/7.1.1.11/7.1.1.11.gibberellin.txt]

Ljwgs_017713.2	1.9.10.29	COBL2, cobL  precorrin-8W decarboxylase [EC:1.-.-.-] [COG:COG2242] [GO:0016491]  	ath:At1g15550	 T16N11.6; gibberellin 3-beta-dioxygenase / gibberellin 3 beta-hydroxylase (GA4) [EC:1.14.11.15] [KO:K04124]	8e-19	mlr6892	COG3491	3e-10	DV4H_CATRO	Dioxygenase;Directproteinsequencing;Iron;Metal-binding;Oxidoreductase;VitaminC,Deacetoxyvindoline 4-hydroxylase (EC 1.14.11.20) (Desacetoxyvindoline 4-hydroxylase).	1e-47	GO_ID:17979	TAIR|gene:2148302 SPTR:Q9LTH7 symbol:AT5G59540.1 [GO:0016491 "oxidoreductase activity" evidence=ISS] Pfam:PF03171 InterPro:IPR000194 InterPro:IPR005123 PROSITE:PS00152 HSSP:Q96323 EMBL:AB025604 EMBL:AF424616 SPTR:Q9LTH7	2e-53

Ljwgs_017713.2	1.10.4.6	E1.14.11.15  gibberellin 3-beta-dioxygenase [EC:1.14.11.15] [GO:0016707]  	ath:At1g15550	 T16N11.6; gibberellin 3-beta-dioxygenase / gibberellin 3 beta-hydroxylase (GA4) [EC:1.14.11.15] [KO:K04124]	8e-19	mlr6892	COG3491	3e-10	DV4H_CATRO	Dioxygenase;Directproteinsequencing;Iron;Metal-binding;Oxidoreductase;VitaminC,Deacetoxyvindoline 4-hydroxylase (EC 1.14.11.20) (Desacetoxyvindoline 4-hydroxylase).	1e-47	GO_ID:17979	TAIR|gene:2148302 SPTR:Q9LTH7 symbol:AT5G59540.1 [GO:0016491 "oxidoreductase activity" evidence=ISS] Pfam:PF03171 InterPro:IPR000194 InterPro:IPR005123 PROSITE:PS00152 HSSP:Q96323 EMBL:AB025604 EMBL:AF424616 SPTR:Q9LTH7	2e-53
