# Supplementary material for: Dissection of Symbiosis and Organ Development by Integrated Transcriptome Analysis of Lotus japonicus Mutant and Wild-Type Plants
Source: PLoS One. 2009 Aug 7;4(8):e6556. doi: 10.1371/journal.pone.0006556 (PMC2717213; doi:10.1371/journal.pone.0006556)
Supplement: Folder S7 — Nitrate (0.85 MB ZIP) [file pone.0006556.s015.zip › S7.NITRATE copy/7.1.Root-nitrate vs rhizobium/7.1.1.Root total transcript analysis/7.1.1.11/7.1.1.11.receptor.txt]

Ljwgs_017525.1	3.3.10.117	BMPR1 bone morphogenetic protein receptor, type I [EC:2.7.1.37]	ath:At5g08590	MAH20.15; serine/threonine protein kinase (ASK2) [EC:2.7.1.37] [KO:K00870]	2e-51	YDR477w_1	COG0515	3e-17	SAPKA_ORYSA	Abscisicacidsignalingpathway;ATP-binding;Kinase;Nucleotide-binding;Phosphorylation;Serine/threonine-proteinkinase;Transferase,Serine/threonine-protein kinase SAPK10 (EC 2.7.1.37) (Osmotic stress/abscisic acid-activated protein kinase 10).	3e-70	GO_ID:22802	TAIR|gene:2174998 SPTR:Q39193 symbol:AT5G66880 [GO:0008372 "cellular component unknown" evidence=ND] [GO:0016301 "kinase activity" evidence=ISS] [GO:0004672 "protein kinase activity" evidence=TAS] [GO:0009738 "abscisic acid mediated signaling" evidence=TAS] InterPro:IPR000719 InterPro:IPR002290 InterPro:IPR008271 Pfam:PF00069 Prosite:PS00108 Prosite:PS00107 ProDom:PD000001 PROSITE:PS50011 SMART:S…	8e-70
Ljwgs_071062.1	3.3.10.117	BMPR1 bone morphogenetic protein receptor, type I [EC:2.7.1.37]	lma:LmjF07.0900	serine/threonine kinase, putative [EC:2.7.1.-] [KO:K07198]	2e-18	YDR477w_1	COG0515	3e-15	CIPK1_ARATH	ATP-binding;Kinase;Nucleotide-binding;Serine/threonine-proteinkinase;Transferase,CBL-interacting serine/threonine-protein kinase 1 (EC 2.7.1.37) (SOS2- like protein kinase PKS13) (SNF1-related kinase 3.16).	1e-23	GO_ID:14803	TAIR|gene:2155232 SPTR:Q9LDI3 symbol:AT5G35410.1 [GO:0016301 "kinase activity" evidence=ISS] InterPro:IPR000719 InterPro:IPR002290 InterPro:IPR008271 Pfam:PF00069 Prosite:PS00108 InterPro:IPR004041 Prosite:PS00107 Pfam:PF03822 ProDom:PD000001 PROSITE:PS50011 SMART:SM00220 HSSP:P49137 PROSITE:PS50816 EMBL:AF237670 EMBL:AF395081 EMBL:AB025611 EMBL:AF262044 EMBL:AY099621 EMBL:BT002138 IntAct:Q9LDI3 …	9e-21
chr4.CM0501.30	3.3.10.117	BMPR1 bone morphogenetic protein receptor, type I [EC:2.7.1.37]	ath:At4g01370	F2N1.1; mitogen-activated protein kinase, putative / MAPK, putative (MPK4) [EC:2.7.1.37] [KO:K04371]	2e-169	YBL016w	COG0515	2e-87	MMK2_MEDSA	ATP-binding;Kinase;Nucleotide-binding;Phosphorylation;Serine/threonine-proteinkinase;Transferase,Mitogen-activated protein kinase homolog MMK2 (EC 2.7.1.37).	6e-170	GO_ID:8343	TAIR|gene:2124942 SPTR:Q39024 symbol:AT4G01370.1 [GO:0004707 "MAP kinase activity" evidence=ISS] [GO:0006950 "response to stress" evidence=TAS] [GO:0007165 "signal transduction" evidence=IC] [GO:0009862 "systemic acquired resistance, salicylic acid mediated signaling pathway" evidence=TAS] [GO:0009607 "response to biotic stimulus" evidence=TAS] [GO:0016301 "kinase activity" evidence=ISS] [GO:0005…	5e-170
Ljwgs_042468.1	3.3.10.117	BMPR1 bone morphogenetic protein receptor, type I [EC:2.7.1.37]	ath:At5g02290	T1E22.50; protein kinase, putative [EC:2.7.1.37] [KO:K00870]	2e-20				KPRO_MAIZE	ATP-binding;EGF-likedomain;Glycoprotein;Kinase;Membrane;Nucleotide-binding;Receptor;Serine/threonine-proteinkinase;Signal;Transferase;Transmembrane,Putative receptor protein kinase ZmPK1 precursor (EC 2.7.1.37).	9e-96	GO_ID:7044	TAIR|gene:2026154 SPTR:Q9XID3 symbol:AT1G34300.1 [GO:0016301 "kinase activity" evidence=ISS] [GO:0030246 "carbohydrate binding" evidence=ISS] InterPro:IPR000719 InterPro:IPR008271 Pfam:PF00069 Prosite:PS00108 InterPro:IPR001480 Prosite:PS00107 Pfam:PF01453 ProDom:PD000001 PROSITE:PS50011 HSSP:P06239 SMART:SM00108 PROSITE:PS50927 EMBL:AC007454 EMBL:AY090246 EMBL:BT001084 PIR:B86467 SPTR:Q9XID3	4e-52
Ljwgs_042468.1	3.2.2.1	Protein kinase [EC:2.7.1.37]	ath:At5g02290	T1E22.50; protein kinase, putative [EC:2.7.1.37] [KO:K00870]	2e-20				KPRO_MAIZE	ATP-binding;EGF-likedomain;Glycoprotein;Kinase;Membrane;Nucleotide-binding;Receptor;Serine/threonine-proteinkinase;Signal;Transferase;Transmembrane,Putative receptor protein kinase ZmPK1 precursor (EC 2.7.1.37).	9e-96	GO_ID:7044	TAIR|gene:2026154 SPTR:Q9XID3 symbol:AT1G34300.1 [GO:0016301 "kinase activity" evidence=ISS] [GO:0030246 "carbohydrate binding" evidence=ISS] InterPro:IPR000719 InterPro:IPR008271 Pfam:PF00069 Prosite:PS00108 InterPro:IPR001480 Prosite:PS00107 Pfam:PF01453 ProDom:PD000001 PROSITE:PS50011 HSSP:P06239 SMART:SM00108 PROSITE:PS50927 EMBL:AC007454 EMBL:AY090246 EMBL:BT001084 PIR:B86467 SPTR:Q9XID3	4e-52
Ljwgs_043243.2	3.3.10.74	PTPNS1 protein tyrosine phosphatase, non-receptor type substrate 1 [EC:3.1.3.48]				YNL032w	COG2365	8e-14	Y1500_ARATH	3D-structure;Hydrolase;Proteinphosphatase,Probable tyrosine-protein phosphatase At1g05000 (EC 3.1.3.48).	1e-29	GO_ID:7047	TAIR|gene:2059348 SPTR:O48769 symbol:AT2G32960.1 [GO:0008372 "cellular component unknown" evidence=ND] [GO:0003824 "catalytic activity" evidence=ISS] InterPro:IPR000387 Pfam:PF03162 PROSITE:PS00383 PROSITE:PS50056 InterPro:IPR004861 EMBL:AC003033 PIR:T01111 SMR:O48769 SPTR:O48769	8e-28
Ljwgs_043243.2	3.3.10.62	PTPRJ, DEP1 protein tyrosine phosphatase, receptor type, J [EC:3.1.3.48] [GO:0005001]				YNL032w	COG2365	8e-14	Y1500_ARATH	3D-structure;Hydrolase;Proteinphosphatase,Probable tyrosine-protein phosphatase At1g05000 (EC 3.1.3.48).	1e-29	GO_ID:7047	TAIR|gene:2059348 SPTR:O48769 symbol:AT2G32960.1 [GO:0008372 "cellular component unknown" evidence=ND] [GO:0003824 "catalytic activity" evidence=ISS] InterPro:IPR000387 Pfam:PF03162 PROSITE:PS00383 PROSITE:PS50056 InterPro:IPR004861 EMBL:AC003033 PIR:T01111 SMR:O48769 SPTR:O48769	8e-28
Ljwgs_043243.2	3.3.9.40	PTPRC, CD45 protein tyrosine phosphatase, receptor type, C [EC:3.1.3.48]				YNL032w	COG2365	8e-14	Y1500_ARATH	3D-structure;Hydrolase;Proteinphosphatase,Probable tyrosine-protein phosphatase At1g05000 (EC 3.1.3.48).	1e-29	GO_ID:7047	TAIR|gene:2059348 SPTR:O48769 symbol:AT2G32960.1 [GO:0008372 "cellular component unknown" evidence=ND] [GO:0003824 "catalytic activity" evidence=ISS] InterPro:IPR000387 Pfam:PF03162 PROSITE:PS00383 PROSITE:PS50056 InterPro:IPR004861 EMBL:AC003033 PIR:T01111 SMR:O48769 SPTR:O48769	8e-28
Ljwgs_043243.2	3.2.12.38	PTPN11 protein tyrosine phosphatase, non-receptor type 11 (Noonan syndrome 1) [EC:3.1.3.48]				YNL032w	COG2365	8e-14	Y1500_ARATH	3D-structure;Hydrolase;Proteinphosphatase,Probable tyrosine-protein phosphatase At1g05000 (EC 3.1.3.48).	1e-29	GO_ID:7047	TAIR|gene:2059348 SPTR:O48769 symbol:AT2G32960.1 [GO:0008372 "cellular component unknown" evidence=ND] [GO:0003824 "catalytic activity" evidence=ISS] InterPro:IPR000387 Pfam:PF03162 PROSITE:PS00383 PROSITE:PS50056 InterPro:IPR004861 EMBL:AC003033 PIR:T01111 SMR:O48769 SPTR:O48769	8e-28
Ljwgs_043243.2	4.3.2.21	protein tyrosine phosphatase, receptor type [EC:3.1.3.48] [GO:0005001]				YNL032w	COG2365	8e-14	Y1500_ARATH	3D-structure;Hydrolase;Proteinphosphatase,Probable tyrosine-protein phosphatase At1g05000 (EC 3.1.3.48).	1e-29	GO_ID:7047	TAIR|gene:2059348 SPTR:O48769 symbol:AT2G32960.1 [GO:0008372 "cellular component unknown" evidence=ND] [GO:0003824 "catalytic activity" evidence=ISS] InterPro:IPR000387 Pfam:PF03162 PROSITE:PS00383 PROSITE:PS50056 InterPro:IPR004861 EMBL:AC003033 PIR:T01111 SMR:O48769 SPTR:O48769	8e-28
Ljwgs_043243.2	3.2.13.58	PTPN6, SHP-1 protein tyrosine phosphatase, non-receptor type 6 [EC:3.1.3.48]				YNL032w	COG2365	8e-14	Y1500_ARATH	3D-structure;Hydrolase;Proteinphosphatase,Probable tyrosine-protein phosphatase At1g05000 (EC 3.1.3.48).	1e-29	GO_ID:7047	TAIR|gene:2059348 SPTR:O48769 symbol:AT2G32960.1 [GO:0008372 "cellular component unknown" evidence=ND] [GO:0003824 "catalytic activity" evidence=ISS] InterPro:IPR000387 Pfam:PF03162 PROSITE:PS00383 PROSITE:PS50056 InterPro:IPR004861 EMBL:AC003033 PIR:T01111 SMR:O48769 SPTR:O48769	8e-28
Ljwgs_043243.2	3.3.10.17	PTPRC, CD45 protein tyrosine phosphatase, receptor type, C [EC:3.1.3.48]				YNL032w	COG2365	8e-14	Y1500_ARATH	3D-structure;Hydrolase;Proteinphosphatase,Probable tyrosine-protein phosphatase At1g05000 (EC 3.1.3.48).	1e-29	GO_ID:7047	TAIR|gene:2059348 SPTR:O48769 symbol:AT2G32960.1 [GO:0008372 "cellular component unknown" evidence=ND] [GO:0003824 "catalytic activity" evidence=ISS] InterPro:IPR000387 Pfam:PF03162 PROSITE:PS00383 PROSITE:PS50056 InterPro:IPR004861 EMBL:AC003033 PIR:T01111 SMR:O48769 SPTR:O48769	8e-28
Ljwgs_043243.2	3.2.13.7	PTPRC, CD45 protein tyrosine phosphatase, receptor type, C [EC:3.1.3.48]				YNL032w	COG2365	8e-14	Y1500_ARATH	3D-structure;Hydrolase;Proteinphosphatase,Probable tyrosine-protein phosphatase At1g05000 (EC 3.1.3.48).	1e-29	GO_ID:7047	TAIR|gene:2059348 SPTR:O48769 symbol:AT2G32960.1 [GO:0008372 "cellular component unknown" evidence=ND] [GO:0003824 "catalytic activity" evidence=ISS] InterPro:IPR000387 Pfam:PF03162 PROSITE:PS00383 PROSITE:PS50056 InterPro:IPR004861 EMBL:AC003033 PIR:T01111 SMR:O48769 SPTR:O48769	8e-28
Ljwgs_043243.2	3.2.14.41	PTPN6, SHP-1 protein tyrosine phosphatase, non-receptor type 6 [EC:3.1.3.48]				YNL032w	COG2365	8e-14	Y1500_ARATH	3D-structure;Hydrolase;Proteinphosphatase,Probable tyrosine-protein phosphatase At1g05000 (EC 3.1.3.48).	1e-29	GO_ID:7047	TAIR|gene:2059348 SPTR:O48769 symbol:AT2G32960.1 [GO:0008372 "cellular component unknown" evidence=ND] [GO:0003824 "catalytic activity" evidence=ISS] InterPro:IPR000387 Pfam:PF03162 PROSITE:PS00383 PROSITE:PS50056 InterPro:IPR004861 EMBL:AC003033 PIR:T01111 SMR:O48769 SPTR:O48769	8e-28
