# Supplementary material for: Dissection of Symbiosis and Organ Development by Integrated Transcriptome Analysis of Lotus japonicus Mutant and Wild-Type Plants
Source: PLoS One. 2009 Aug 7;4(8):e6556. doi: 10.1371/journal.pone.0006556 (PMC2717213; doi:10.1371/journal.pone.0006556)
Supplement: Folder S7 — Nitrate (0.85 MB ZIP) [file pone.0006556.s015.zip › S7.NITRATE copy/7.1.Root-nitrate vs rhizobium/7.1.1.Root total transcript analysis/7.1.1.2/-7.1.1.2.ID list.txt]

	M	FDR	M	FDR
Affy_ID	T15 - T21	T15 - T21	T23 - T21	T23 - T21
Ljwgs_058132.1_at	-2.907876627	0.010621095	-2.873350467	0.005936862
Ljwgs_074659.1_at	-2.748187969	0.013949482	-3.297622019	0.001615796
chr5.CM0519.59.1_at	-2.109891129	0.002920193	-2.059851844	0.001792137
Ljwgs_109789.1_x_at	-2.095582859	0.032804484	-1.833910786	0.040550536
Lj_rps12_at	-1.898314978	0.003250666	-1.395861701	0.017672893
gi45578362_at	-1.858488307	0.019877184	-1.809931847	0.012646703
TM1755.25_at	-1.805761643	0.023564397	-1.502631119	0.039710075
Ljwgs_135178.1_s_at	-1.787298857	1.29E-05	-1.628967402	3.15E-05
gi45400819_at	-1.763305413	0.043026909	-2.295896811	0.004508252
Lj_psbC_at	-1.718724739	0.016198166	-1.516622012	0.019807604
chr5.CM0519.59.1_x_at	-1.717161154	0.046429389	-2.096846356	0.007784533
Ljwgs_078121.1_x_at	-1.665284946	0.01169956	-1.717231756	0.004891809
Ljwgs_021181.1_s_at	-1.583147166	0.004289035	-1.215428001	0.016442445
Ljwgs_042820.1_at	-1.579286636	0.036222912	-1.355134093	0.04971913
Ljwgs_084631.1_s_at	-1.480645558	0.00355284	-1.568543278	0.001175759
Ljwgs_047219.1_at	-1.468117682	0.036222912	-1.392628306	0.030563144
Ljwgs_078121.1_at	-1.438946855	0.03442734	-1.248608954	0.043740227
Ljwgs_147667.1_at	-1.411072218	0.020737338	-1.195201683	0.032467875
gi11065513_at	-1.385789202	0.002978301	-1.075799023	0.01161327
Ljwgs_017525.1_at	-1.363880842	0.036222912	-1.456609061	0.01463846
gi45401037_at	-1.363413945	0.016844908	-1.253417518	0.016058603
Ljwgs_134387.1_at	-1.319227925	0.02394766	-1.375710104	0.010267738
Ljwgs_106704.1_s_at	-1.271852111	0.036953066	-1.903751735	0.001044362
gi45628058_at	-1.211725452	0.020923978	-1.429120451	0.003413669
Ljwgs_010895.1_at	-1.186026809	0.02394766	-1.169795059	0.015526283
Ljwgs_028960.1_at	-1.167544993	0.02394766	-1.001711809	0.034241673
Ljwgs_065565.1_at	-1.043665677	0.020198692	-1.281548893	0.002152525
Ljwgs_021723.2_at	-1.034112346	0.006459903	-1.090359591	0.002113471
Ljwgs_042817.1_at	-1.028900429	0.012280877	-1.112490044	0.003470529
chr3.TM1367.15_at	2.597871897	0.026002248	2.351276559	0.028416717
chr4.CM0004.34_at	2.989393109	7.18E-05	-3.290658962	2.60E-05
