# Supplementary material for: Dissection of Symbiosis and Organ Development by Integrated Transcriptome Analysis of Lotus japonicus Mutant and Wild-Type Plants
Source: PLoS One. 2009 Aug 7;4(8):e6556. doi: 10.1371/journal.pone.0006556 (PMC2717213; doi:10.1371/journal.pone.0006556)
Supplement: Folder S7 — Nitrate (0.85 MB ZIP) [file pone.0006556.s015.zip › S7.NITRATE copy/7.1.Root-nitrate vs rhizobium/7.1.1.Root total transcript analysis/7.1.1.4/-7.1.1.4.ID list.txt]

	M	FDR	M	FDR
Affy_ID	T32 - T21	T32 - T21	T23 - T21	T23 - T21
Ljwgs_074659.1_at	-3.592125886	4.04E-05	-3.297622019	0.001615796
Ljwgs_014385.1_at	-3.447686877	0.003285581	-5.74319957	0.000503932
Ljwgs_114457.1_at	-3.063829578	0.001560853	-3.148828776	0.012906544
Ljwgs_058132.1_at	-2.84805015	0.000524469	-2.873350467	0.005936862
chr2.CM0262.15.1_at	-2.50243228	7.86E-05	-2.425230211	0.001689232
Ljwgs_014729.1_at	-2.491053322	0.007623785	-2.81491565	0.026858626
Ljwgs_021181.1_s_at	-2.200034263	3.37E-06	-1.215428001	0.016442445
Ljwgs_068911.1_at	-2.155186808	0.004851142	-2.352905228	0.021938982
Ljwgs_106704.1_s_at	-2.070311222	2.19E-05	-1.903751735	0.001044362
TM1571.14_at	-2.01997364	2.37E-05	-1.106532018	0.042521375
Ljwgs_109789.1_x_at	-1.981031482	0.003297649	-1.833910786	0.040550536
chr4.CM0501.35_x_at	-1.959863588	9.17E-06	-1.984592762	0.000196361
Ljwgs_025650.1.1_at	-1.83305266	0.010496964	-2.180218948	0.026326584
TC19911_at	-1.818012229	0.001704826	1.580436679	0.037100844
gi45578362_at	-1.79514129	0.001310867	-1.809931847	0.012646703
Ljwgs_078121.1_x_at	-1.676096319	0.000456797	-1.717231756	0.004891809
chr5.CM0148.22_at	-1.60191637	0.000619952	-1.540104641	0.009673726
Ljwgs_042820.1_at	-1.589631746	0.002354357	-1.355134093	0.04971913
gi7788336_at	-1.575899351	0.009684382	-1.639074534	0.049240764
chr2.CM0803.31_at	-1.501684265	0.001106147	-1.966553757	0.001446235
Ljwgs_016098.1_at	-1.475788176	0.036638154	-2.033787983	0.037750899
Ljwgs_071958.1_at	-1.465484532	0.000327197	-1.424291284	0.005531733
Ljwgs_135178.1_s_at	-1.463657251	2.48E-06	-1.628967402	3.15E-05
chr4.CM0119.20_at	-1.453636015	5.00E-05	-1.386357739	0.001446235
chr5.TM0872.5.1_at	-1.449056253	0.010232213	-1.627801918	0.034241673
Ljwgs_061908.1_at	-1.447064664	0.016070153	-2.216275852	0.007784533
Ljwgs_078121.1_at	-1.444266138	0.002188857	-1.248608954	0.043740227
Ljwgs_019006.1_at	-1.415298469	0.043140131	-2.17009759	0.025575212
Ljwgs_042036.1_at	-1.378199671	5.75E-05	-1.022155373	0.011564152
chr5.CM0211.2_at	-1.357381426	0.000477188	-1.036915009	0.033972827
Ljwgs_121222.1_at	-1.346725401	0.016812347	-1.563537955	0.04338996
chr5.CM0519.59.1_at	-1.341862586	0.005148126	-2.059851844	0.001792137
Ljwgs_115006.1_at	-1.322749316	0.000247811	-1.28660542	0.004508252
chr3.CM0091.28_at	-1.251797306	0.000176163	-1.150833086	0.005409318
chr1.CM0800.19_at	-1.240065249	0.00709339	-1.295220469	0.037750899
chr5.CM0519.59.1_x_at	-1.237966611	0.02804141	-2.096846356	0.007784533
Ljwgs_030209.2_at	-1.232769238	0.001830196	-1.047247692	0.042900454
Ljwgs_087155.1_s_at	-1.213267967	0.011557587	-1.819034163	0.006100411
Ljwgs_021723.2_at	-1.200139002	4.97E-05	-1.090359591	0.002113471
Ljwgs_084631.1_s_at	-1.196756369	0.000910792	-1.568543278	0.001175759
chr5.CM1439.8_at	-1.148631241	0.001375072	-1.006700878	0.032274518
Ljwgs_087349.1_at	-1.139339617	0.010643749	-1.699418279	0.005823684
Ljwgs_042817.1_at	-1.111188891	0.000247811	-1.112490044	0.003470529
Ljwgs_023739.1_at	-1.087163969	0.026185762	-2.071552776	0.002784449
chr2.CM0177.19_s_at	-1.086702933	0.020069083	-1.462836432	0.023493464
chr4.CM0501.30_at	-1.082095748	0.009726536	-1.215125867	0.0339006
chr1.CM0178.43_s_at	-1.079586709	0.000134717	-1.421804845	0.000163989
Ljwgs_014502.1_at	-1.074071956	0.009736079	-1.21529839	0.032823604
chr6.TM0880.18_at	-1.065503016	0.016510428	-1.495660285	0.014756211
Ljwgs_041628.1_at	-1.061759403	1.01E-05	-1.062279112	0.000239821
chr5.CM0096.105_at	-1.031371704	0.004576822	-1.020499149	0.036364774
chr2.CM0373.76_at	-1.017859187	0.006092904	-1.259499939	0.012057484
Ljwgs_025722.2_at	-1.00667737	0.000990985	-1.147440036	0.004384518
Ljwgs_047219.1_at	-1.001252633	0.029866774	-1.392628306	0.030563144
chr4.CM0337.34.1_at	1.141068938	0.027157473	2.063316205	0.004664763
chr4.CM0500.9.1_at	1.210872416	0.008044016	2.266887985	0.000523127
gi45622206_at	1.285519209	0.020349552	2.663906851	0.000862435
Ljwgs_086307.1_at	1.313617881	0.000985755	1.32293486	0.010062132
CM0345.59.2_at	1.352496143	0.00048569	-1.125158839	0.021044805
chr3.CM0111.45_s_at	1.386132225	0.002880928	1.237145132	0.0445133
chr6.CM0013.62_at	1.49499811	0.012806773	2.385623277	0.004508252
CM0345.41_s_at	1.521477092	0.000383431	-1.427817031	0.007932441
chr3.CM0127.47_at	1.538063305	0.002040779	2.167128263	0.001446235
CM0355.34_at	1.542256371	0.000793442	2.42457794	0.000169936
chr1.TM0750.20_at	1.657778759	3.96E-06	1.604341105	0.000163989
Ljwgs_017010.1_s_at	1.66359733	0.032988191	-2.169368229	0.04494867
chr2.CM0323.46_s_at	1.669039252	4.05E-05	-1.266395533	0.007784533
Ljwgs_071261.1_s_at	1.776908458	0.001391109	-1.428003813	0.048904124
CM0355.33_at	1.827271461	0.005271408	4.382074209	3.15E-05
Ljwgs_018643.2_at	1.864758114	0.00500495	2.354788525	0.008419917
chr3.CM0111.41_s_at	1.91925725	1.92E-05	1.123092812	0.028416717
Ljwgs_068489.1_s_at	1.958419714	0.000661704	-1.600272306	0.029616441
TM0578.19_at	1.95951356	3.14E-06	-1.153497037	0.010062132
TC19331_at	2.007911722	0.000442072	1.868641902	0.009352556
TM0286.9_at	2.053932297	0.017630502	2.855102576	0.016642822
chr3.TM1367.15_at	2.533382307	0.001864078	2.351276559	0.028416717
CM0355.33_x_at	2.542183591	0.000784122	4.990851836	2.60E-05
chr3.TM1465.12_at	2.713534948	0.041737985	6.768693318	0.000514204
CM0355.30_at	3.020692015	0.001294962	5.676615316	6.51E-05
Ljwgs_020965.2_at	3.524066822	0.008837036	5.103323752	0.005823684
Ljwgs_104325.1_at	3.59995946	6.32E-05	3.421856466	0.001689232
CM0355.33_s_at	3.604343894	0.001606931	5.756073495	0.000321249
Ljwgs_045509.2_at	3.631445641	0.034102511	5.634714328	0.017855623
chr2.TM1731.12_at	3.695074926	1.53E-05	3.78238777	0.00025445
Ljwgs_034199.1_at	3.903275328	5.76E-05	5.211430689	7.54E-05
chr4.CM0004.34_at	3.911559628	4.00E-08	-3.290658962	2.60E-05
chr3.CM0241.7_at	3.943033041	0.037703154	7.002890745	0.007960017
gi45349447_at	4.747255318	0.030085185	7.065343391	0.019864965
chr4.CM0007.38_at	4.913201971	8.33E-08	-1.794595078	0.033968221
