# Supplementary material for: Dissection of Symbiosis and Organ Development by Integrated Transcriptome Analysis of Lotus japonicus Mutant and Wild-Type Plants
Source: PLoS One. 2009 Aug 7;4(8):e6556. doi: 10.1371/journal.pone.0006556 (PMC2717213; doi:10.1371/journal.pone.0006556)
Supplement: Folder S7 — Nitrate (0.85 MB ZIP) [file pone.0006556.s015.zip › S7.NITRATE copy/7.1.Root-nitrate vs rhizobium/7.1.1.Root total transcript analysis/7.1.1.4/7.1.1.4.receptor.txt]

chr4.CM0501.30	3.3.10.117	BMPR1  bone morphogenetic protein receptor, type I [EC:2.7.1.37]  	ath:At4g01370	 F2N1.1; mitogen-activated protein kinase, putative / MAPK, putative (MPK4) [EC:2.7.1.37] [KO:K04371]	2e-169	YBL016w	COG0515	2e-87	MMK2_MEDSA	ATP-binding;Kinase;Nucleotide-binding;Phosphorylation;Serine/threonine-proteinkinase;Transferase,Mitogen-activated protein kinase homolog MMK2 (EC 2.7.1.37).	6e-170	GO_ID:8343	TAIR|gene:2124942 SPTR:Q39024 symbol:AT4G01370.1 [GO:0004707 "MAP kinase activity" evidence=ISS] [GO:0006950 "response to stress" evidence=TAS] [GO:0007165 "signal transduction" evidence=IC] [GO:0009862 "systemic acquired resistance, salicylic acid mediated signaling pathway" evidence=TAS] [GO:0009607 "response to biotic stimulus" evidence=TAS] [GO:0016301 "kinase activity" evidence=ISS] [GO:0005634 "nucleus" evidence=IDA] InterPro:IPR000719 InterPro:IPR008271 Pfam:PF00069 Prosite:PS00108 InterPro:IPR003527 InterPro:IPR008351 Prosite:PS00107 InterPro:IPR011009 ProDom:PD000001 PROSITE:PS50011 PRINTS:PR01772 PROSITE:PS01351 HSSP:Q16539 EMBL:AL161491 EMBL:AF007269 EMBL:D21840 EMBL:AF360231 EMBL:AY040031 EMBL:AY088537 PIR:S40470 GeneFarm:827 SPTR:Q39024	5e-170
