# Supplementary material for: Dissection of Symbiosis and Organ Development by Integrated Transcriptome Analysis of Lotus japonicus Mutant and Wild-Type Plants
Source: PLoS One. 2009 Aug 7;4(8):e6556. doi: 10.1371/journal.pone.0006556 (PMC2717213; doi:10.1371/journal.pone.0006556)
Supplement: Folder S7 — Nitrate (0.85 MB ZIP) [file pone.0006556.s015.zip › S7.NITRATE copy/7.1.Root-nitrate vs rhizobium/7.1.1.Root total transcript analysis/7.1.1.4/7.1.1.4.transporter.txt]

Ljwgs_074659.1	3.1.3.22	TC.POT proton-dependent oligopeptide transporter, POT family [COG:COG3104] [TC:2.A.17]	hsa:6564	SLC15A1; solute carrier family 15 (oligopeptide transporter), member 1 [KO:K03305]	9e-20				PTR2_ARATH	Membrane;Peptidetransport;Proteintransport;Transmembrane;Transport,Peptide transporter PTR2 (Histidine transporting protein).	5e-63	GO_ID:22547	TAIR|gene:2041139 SPTR:Q9ZPS2 symbol:AT2G02020.1 [GO:0005215 "transporter activity" evidence=ISS] [GO:0006857 "oligopeptide transport" evidence=ISS] [GO:0016020 "membrane" evidence=ISS] InterPro:IPR000109 Pfam:PF00854 GO:GO:0006810 GO:GO:0016020 PROSITE:PS01022 PROSITE:PS01023 EMBL:AC006532 PIR:A84432 SPTR:Q9ZPS2	2e-62
Ljwgs_025650.1.1	2.3.1.72	TRXA thioredoxin 1 [COG:COG0526] [GO:0030508]							GLRX_RICCO	Electrontransport;Redox-activecenter;Transport,Glutaredoxin.	2e-09	GO_ID:23170	TAIR|gene:2143003 SPTR:Q9LYI0 symbol:AT5G11930.1 [GO:0005489 "electron transporter activity" evidence=ISS] [GO:0006118 "electron transport" evidence=ISS] [GO:0030508 "thiol-disulfide exchange intermediate activity" evidence=ISS] Pfam:PF00462 InterPro:IPR002109 HSSP:P37687 InterPro:IPR011905 TIGRFAMs:TIGR02189 EMBL:AL163812 PIR:T48552 SPTR:Q9LYI0	4e-28
Ljwgs_025650.1.1	2.3.1.37.1	TRXC thioredoxin 2 [COG:COG0526] [GO:0030508]							GLRX_RICCO	Electrontransport;Redox-activecenter;Transport,Glutaredoxin.	2e-09	GO_ID:23170	TAIR|gene:2143003 SPTR:Q9LYI0 symbol:AT5G11930.1 [GO:0005489 "electron transporter activity" evidence=ISS] [GO:0006118 "electron transport" evidence=ISS] [GO:0030508 "thiol-disulfide exchange intermediate activity" evidence=ISS] Pfam:PF00462 InterPro:IPR002109 HSSP:P37687 InterPro:IPR011905 TIGRFAMs:TIGR02189 EMBL:AL163812 PIR:T48552 SPTR:Q9LYI0	4e-28
chr2.CM0803.31	3.1.3.26	TC.SSS solute:Na+ symporter, SSS family [COG:COG0591] [TC:2.A.21]	sce:YHL016C	DUR3; Urea active transport protein [KO:K03307]	1e-122	YHL016c	COG0591	2e-123	DUR3_YEAST	Completeproteome;Membrane;Transmembrane;Transport,Urea active transporter.	6e-123	GO_ID:44375	TAIR|gene:2163527 SPTR:Q9FHJ8 symbol:AT5G45380.1 [GO:0015204 "urea transporter activity" evidence=ISS] [GO:0015370 "solute:sodium symporter activity" evidence=ISS] InterPro:IPR001734 TIGRFAMs:TIGR00813 PROSITE:PS50283 GO:GO:0006810 GO:GO:0016020 EMBL:AB018113 SPTR:Q9FHJ8	0
Ljwgs_042036.1	3.1.1.29.3	CCMA heme exporter ATP-binding protein CcmA [EC:3.6.3.41] [COG:COG1131] [GO:0015439]	ddi:DDB0214899	abcG22; ABC transporter G family protein [KO:K05681]	1e-09	YDR406w_3	COG1131	9e-09	PDR12_YEAST	ATP-binding;Completeproteome;Glycoprotein;Membrane;Nucleotide-binding;Repeat;Transmembrane;Transport,ATP-dependent permease PDR12.	9e-16	GO_ID:37665	TAIR|gene:3695191 SPTR:Q9SJR6 symbol:AT2G36380.1 [GO:0042626 "ATPase activity, coupled to transmembrane movement of substances" evidence=ISS] InterPro:IPR003593 InterPro:IPR003439 Pfam:PF00005 InterPro:IPR000412 Pfam:PF01061 SMART:SM00382 ProDom:PD000006 PROSITE:PS50893 EMBL:AC006921 EMBL:AC006919 PIR:A84780 SPTR:Q9SJR6	9e-103
Ljwgs_042036.1	3.1.1.35.3	ABCG2 ATP-binding cassette, subfamily G (WHITE), member 2	ddi:DDB0214899	abcG22; ABC transporter G family protein [KO:K05681]	1e-09	YDR406w_3	COG1131	9e-09	PDR12_YEAST	ATP-binding;Completeproteome;Glycoprotein;Membrane;Nucleotide-binding;Repeat;Transmembrane;Transport,ATP-dependent permease PDR12.	9e-16	GO_ID:37665	TAIR|gene:3695191 SPTR:Q9SJR6 symbol:AT2G36380.1 [GO:0042626 "ATPase activity, coupled to transmembrane movement of substances" evidence=ISS] InterPro:IPR003593 InterPro:IPR003439 Pfam:PF00005 InterPro:IPR000412 Pfam:PF01061 SMART:SM00382 ProDom:PD000006 PROSITE:PS50893 EMBL:AC006921 EMBL:AC006919 PIR:A84780 SPTR:Q9SJR6	9e-103
Ljwgs_042036.1	1.2.7.51.3	CCMA heme exporter ATP-binding protein CcmA [EC:3.6.3.41] [COG:COG1131] [GO:0015439]	ddi:DDB0214899	abcG22; ABC transporter G family protein [KO:K05681]	1e-09	YDR406w_3	COG1131	9e-09	PDR12_YEAST	ATP-binding;Completeproteome;Glycoprotein;Membrane;Nucleotide-binding;Repeat;Transmembrane;Transport,ATP-dependent permease PDR12.	9e-16	GO_ID:37665	TAIR|gene:3695191 SPTR:Q9SJR6 symbol:AT2G36380.1 [GO:0042626 "ATPase activity, coupled to transmembrane movement of substances" evidence=ISS] InterPro:IPR003593 InterPro:IPR003439 Pfam:PF00005 InterPro:IPR000412 Pfam:PF01061 SMART:SM00382 ProDom:PD000006 PROSITE:PS50893 EMBL:AC006921 EMBL:AC006919 PIR:A84780 SPTR:Q9SJR6	9e-103
Ljwgs_042036.1	3.3.10.140	ABCG2 ATP-binding cassette, subfamily G (WHITE), member 2 [TC:3.A.1.204]	ddi:DDB0214899	abcG22; ABC transporter G family protein [KO:K05681]	1e-09	YDR406w_3	COG1131	9e-09	PDR12_YEAST	ATP-binding;Completeproteome;Glycoprotein;Membrane;Nucleotide-binding;Repeat;Transmembrane;Transport,ATP-dependent permease PDR12.	9e-16	GO_ID:37665	TAIR|gene:3695191 SPTR:Q9SJR6 symbol:AT2G36380.1 [GO:0042626 "ATPase activity, coupled to transmembrane movement of substances" evidence=ISS] InterPro:IPR003593 InterPro:IPR003439 Pfam:PF00005 InterPro:IPR000412 Pfam:PF01061 SMART:SM00382 ProDom:PD000006 PROSITE:PS50893 EMBL:AC006921 EMBL:AC006919 PIR:A84780 SPTR:Q9SJR6	9e-103
Ljwgs_042036.1	3.1.1.23	ABC-2.A ABC-2 type transport system ATP-binding protein [COG:COG1131 COG1134]	ddi:DDB0214899	abcG22; ABC transporter G family protein [KO:K05681]	1e-09	YDR406w_3	COG1131	9e-09	PDR12_YEAST	ATP-binding;Completeproteome;Glycoprotein;Membrane;Nucleotide-binding;Repeat;Transmembrane;Transport,ATP-dependent permease PDR12.	9e-16	GO_ID:37665	TAIR|gene:3695191 SPTR:Q9SJR6 symbol:AT2G36380.1 [GO:0042626 "ATPase activity, coupled to transmembrane movement of substances" evidence=ISS] InterPro:IPR003593 InterPro:IPR003439 Pfam:PF00005 InterPro:IPR000412 Pfam:PF01061 SMART:SM00382 ProDom:PD000006 PROSITE:PS50893 EMBL:AC006921 EMBL:AC006919 PIR:A84780 SPTR:Q9SJR6	9e-103
Ljwgs_030209.2	3.1.3.49	TC.DASS divalent anion:Na+ symporter, DASS family [COG:COG0471] [TC:2.A.47]				jhp0200	COG0471	3e-13	TDT_ARATH	Membrane;Transmembrane;Transport;Vacuole,Tonoplast dicarboxylate transporter (AttDT) (Vacuolar malate transporter) (Sodium-dicarboxylate cotransporter-like) (AtSDAT).	2e-40	GO_ID:53409	TAIR|gene:2168987 SPTR:Q9MAW4 symbol:AT5G47560 "TONOPLAST DICARBOXYLATE TRANSPORTER" [GO:0006814 "sodium ion transport" evidence=IC] [GO:0006835 "dicarboxylic acid transport" evidence=IC] [GO:0017153 "sodium:dicarboxylate symporter activity" evidence=ISS] [GO:0015140 "malate transporter activity" evidence=IMP;IDA] [GO:0005773 "vacuole" evidence=IDA] [GO:0051453 "regulation of cellular pH" evidenc…	7e-41
chr5.CM1439.8	3.1.2.1.1	MFS.SP sugar porter, SP family	gox:GOX0649	sugar-proton symporter [KO:K03444]	1e-46	BS_ywtG	COG0477	2e-57	STC_RICCO	Membrane;Sugartransport;Symport;Transmembrane;Transport,Sugar carrier protein C.	6e-171	GO_ID:40349	TAIR|gene:2011956 SPTR:Q9SX48 symbol:AT1G50310.1 [GO:0015144 "carbohydrate transporter activity" evidence=ISS] [GO:0005351 "sugar porter activity" evidence=ISS] [GO:0016020 "membrane" evidence=ISS] Interpro:IPR005829 InterPro:IPR007114 InterPro:IPR005828 InterPro:IPR003663 Pfam:PF00083 GO:GO:0016020 PRINTS:PR00171 PROSITE:PS50850 PROSITE:PS00216 PROSITE:PS00217 TIGRFAMs:TIGR00879 EMBL:AC007980 EM…	0
chr3.CM0127.47	3.1.2.4	The Organophosphate:Pi Antiporter (OPA) Family [COG:COG2271] [TC:2.A.1.4]	msu:MS2287	uhpC; sugar phosphate permease [KO:K07783]	6e-23	PA1144	COG2271	2e-28	GLPT_HUMAN	Membrane;Polymorphism;Sugartransport;Transmembrane;Transport,Glycerol-3-phosphate transporter (G-3-P transporter) (G-3-P permease) (Solute carrier family 37 member 1).	8e-108	GO_ID:30828	TAIR|gene:2099584 SPTR:Q9C5L3 symbol:AT3G47420.1 [GO:0005351 "sugar porter activity" evidence=ISS] [GO:0008643 "carbohydrate transport" evidence=ISS] Pfam:PF07690 InterPro:IPR007114 GO:GO:0006810 PROSITE:PS50850 InterPro:IPR011701 EMBL:AF360170 SPTR:Q9C5L3	0
chr3.TM1465.12	4.2.4.47	PHO81 CDK inhibitor PHO81	ago:ADL143W	ADL143Wp; syntenic homolog of Saccharomyces cerevisiae YGR233C (PHO81) [KO:K06653]	2e-11	YGR233c	COG0666	9e-10	VTC4_YEAST	Completeproteome;Directproteinsequencing;Membrane;Transmembrane;Vacuole,Vacuolar transporter chaperone 4 (Phosphate metabolism protein 3).	2e-13	GO_ID:37676	TAIR|gene:2149253 SPTR:Q8RY68 symbol:AT5G20150.1 [GO:0005554 "molecular function unknown" evidence=ND] [GO:0000004 "biological process unknown" evidence=ND] [GO:0008372 "cellular component unknown" evidence=ND] Pfam:PF03105 InterPro:IPR004331 EMBL:AY075605 EMBL:BT000868 SPTR:Q8RY68	8e-60
