# Supplementary material for: Dissection of Symbiosis and Organ Development by Integrated Transcriptome Analysis of Lotus japonicus Mutant and Wild-Type Plants
Source: PLoS One. 2009 Aug 7;4(8):e6556. doi: 10.1371/journal.pone.0006556 (PMC2717213; doi:10.1371/journal.pone.0006556)
Supplement: Folder S7 — Nitrate (0.85 MB ZIP) [file pone.0006556.s015.zip › S7.NITRATE copy/7.1.Root-nitrate vs rhizobium/7.1.1.Root total transcript analysis/7.1.1.5/-7.1.1.5.ID list.txt]

	M	FDR	M	FDR	M	FDR
Affy_ID	T13 - T21	T13 - T21	T15 - T21	T15 - T21	T23 - T21	T23 - T21
Ljwgs_074659.1_at	-3.574273099	0.000244584	-2.748187969	0.013949482	-3.297622019	0.001615796
Ljwgs_058132.1_at	-2.868403063	0.002013173	-2.907876627	0.010621095	-2.873350467	0.005936862
Ljwgs_021181.1_s_at	-1.710943538	0.00035013	-1.583147166	0.004289035	-1.215428001	0.016442445
Ljwgs_135178.1_s_at	-1.689621764	4.13E-06	-1.787298857	1.29E-05	-1.628967402	3.15E-05
Ljwgs_042820.1_at	-1.404816404	0.017856971	-1.579286636	0.036222912	-1.355134093	0.04971913
gi45578362_at	-1.35547201	0.029637855	-1.858488307	0.019877184	-1.809931847	0.012646703
Ljwgs_134387.1_at	-1.334551521	0.004521146	-1.319227925	0.02394766	-1.375710104	0.010267738
Ljwgs_047219.1_at	-1.264018591	0.021471063	-1.468117682	0.036222912	-1.392628306	0.030563144
Ljwgs_021723.2_at	-1.181376683	0.000328921	-1.034112346	0.006459903	-1.090359591	0.002113471
Ljwgs_042817.1_at	-1.109001883	0.001132104	-1.028900429	0.012280877	-1.112490044	0.003470529
Ljwgs_106704.1_s_at	-1.070675754	0.02508262	-1.271852111	0.036953066	-1.903751735	0.001044362
chr4.CM0004.34_at	1.538047303	0.005756189	2.989393109	7.18E-05	-3.290658962	2.60E-05
chr3.TM1367.15_at	3.207172043	0.001033418	2.597871897	0.026002248	2.351276559	0.028416717
