# Supplementary material for: Dissection of Symbiosis and Organ Development by Integrated Transcriptome Analysis of Lotus japonicus Mutant and Wild-Type Plants
Source: PLoS One. 2009 Aug 7;4(8):e6556. doi: 10.1371/journal.pone.0006556 (PMC2717213; doi:10.1371/journal.pone.0006556)
Supplement: Folder S7 — Nitrate (0.85 MB ZIP) [file pone.0006556.s015.zip › S7.NITRATE copy/7.1.Root-nitrate vs rhizobium/7.1.1.Root total transcript analysis/7.1.1.6/-7.1.1.6.ID list.txt]

	M	FDR	M	FDR	M	FDR
Affy_ID	T15 - T21	T15 - T21	T34 - T21	T34 - T21	T23 - T21	T23 - T21
Ljwgs_074659.1_at	-2.748187969	0.013949482	-2.292397357	0.011926141	-3.297622019	0.001615796
gi45578362_at	-1.858488307	0.019877184	-1.625084154	0.012379119	-1.809931847	0.012646703
Ljwgs_135178.1_s_at	-1.787298857	1.29E-05	-1.165879905	0.000162591	-1.628967402	3.15E-05
gi45400819_at	-1.763305413	0.043026909	-1.854829814	0.008990668	-2.295896811	0.004508252
Ljwgs_078121.1_x_at	-1.665284946	0.01169956	-1.44166663	0.007349731	-1.717231756	0.004891809
Ljwgs_021181.1_s_at	-1.583147166	0.004289035	-2.281265619	1.07E-05	-1.215428001	0.016442445
Ljwgs_047219.1_at	-1.468117682	0.036222912	-1.522430267	0.007940505	-1.392628306	0.030563144
Ljwgs_078121.1_at	-1.438946855	0.03442734	-1.122444823	0.04383783	-1.248608954	0.043740227
Ljwgs_017525.1_at	-1.363880842	0.036222912	-1.509187207	0.004685359	-1.456609061	0.01463846
Ljwgs_010895.1_at	-1.186026809	0.02394766	-1.015288633	0.017965346	-1.169795059	0.015526283
Ljwgs_021723.2_at	-1.034112346	0.006459903	-1.069990039	0.000781385	-1.090359591	0.002113471
Ljwgs_042817.1_at	-1.028900429	0.012280877	-1.04052337	0.002062886	-1.112490044	0.003470529
chr3.TM1367.15_at	2.597871897	0.026002248	2.259340097	0.017678383	2.351276559	0.028416717
chr4.CM0004.34_at	2.989393109	7.18E-05	3.217894068	2.59E-06	-3.290658962	2.60E-05
