# Supplementary material for: Dissection of Symbiosis and Organ Development by Integrated Transcriptome Analysis of Lotus japonicus Mutant and Wild-Type Plants
Source: PLoS One. 2009 Aug 7;4(8):e6556. doi: 10.1371/journal.pone.0006556 (PMC2717213; doi:10.1371/journal.pone.0006556)
Supplement: Folder S7 — Nitrate (0.85 MB ZIP) [file pone.0006556.s015.zip › S7.NITRATE copy/7.1.Root-nitrate vs rhizobium/7.1.1.Root total transcript analysis/7.1.1.7/-7.1.1.7.ID list.txt]

	M	FDR	M	FDR	M	FDR
Affy_ID	T34 - T21	T34 - T21	T32 - T21	T32 - T21	T23 - T21	T23 - T21
Ljwgs_074659.1_at	-2.292397357	0.011926141	-3.592125886	4.04E-05	-3.297622019	0.001615796
Ljwgs_021181.1_s_at	-2.281265619	1.07E-05	-2.200034263	3.37E-06	-1.215428001	0.016442445
chr4.CM0501.35_x_at	-1.914442939	5.64E-05	-1.959863588	9.17E-06	-1.984592762	0.000196361
gi45578362_at	-1.625084154	0.012379119	-1.79514129	0.001310867	-1.809931847	0.012646703
chr2.CM0262.15.1_at	-1.542077833	0.021746583	-2.50243228	7.86E-05	-2.425230211	0.001689232
Ljwgs_047219.1_at	-1.522430267	0.007940505	-1.001252633	0.029866774	-1.392628306	0.030563144
Ljwgs_078121.1_x_at	-1.44166663	0.007349731	-1.676096319	0.000456797	-1.717231756	0.004891809
chr4.CM0119.20_at	-1.41585934	0.000307884	-1.453636015	5.00E-05	-1.386357739	0.001446235
chr3.CM0091.28_at	-1.26283755	0.000749956	-1.251797306	0.000176163	-1.150833086	0.005409318
Ljwgs_135178.1_s_at	-1.165879905	0.000162591	-1.463657251	2.48E-06	-1.628967402	3.15E-05
Ljwgs_078121.1_at	-1.122444823	0.04383783	-1.444266138	0.002188857	-1.248608954	0.043740227
chr5.CM0211.2_at	-1.080855153	0.013573972	-1.357381426	0.000477188	-1.036915009	0.033972827
Ljwgs_041628.1_at	-1.075845297	4.21E-05	-1.061759403	1.01E-05	-1.062279112	0.000239821
Ljwgs_021723.2_at	-1.069990039	0.000781385	-1.200139002	4.97E-05	-1.090359591	0.002113471
Ljwgs_042817.1_at	-1.04052337	0.002062886	-1.111188891	0.000247811	-1.112490044	0.003470529
TM1571.14_at	-1.03432206	0.034528588	-2.01997364	2.37E-05	-1.106532018	0.042521375
TM0578.19_at	1.137626752	0.004672101	1.95951356	3.14E-06	-1.153497037	0.010062132
CM0345.59.2_at	1.174094241	0.007250599	1.352496143	0.00048569	-1.125158839	0.021044805
chr2.CM0323.46_s_at	1.196035513	0.004881458	1.669039252	4.05E-05	-1.266395533	0.007784533
CM0345.41_s_at	1.542957438	0.001471153	1.521477092	0.000383431	-1.427817031	0.007932441
TC19331_at	1.573422542	0.014205628	2.007911722	0.000442072	1.868641902	0.009352556
chr2.TM1731.12_at	2.13681555	0.01319812	3.695074926	1.53E-05	3.78238777	0.00025445
chr3.TM1367.15_at	2.259340097	0.017678383	2.533382307	0.001864078	2.351276559	0.028416717
chr4.CM0004.34_at	3.217894068	2.59E-06	3.911559628	4.00E-08	-3.290658962	2.60E-05
