# Supplementary material for: Dissection of Symbiosis and Organ Development by Integrated Transcriptome Analysis of Lotus japonicus Mutant and Wild-Type Plants
Source: PLoS One. 2009 Aug 7;4(8):e6556. doi: 10.1371/journal.pone.0006556 (PMC2717213; doi:10.1371/journal.pone.0006556)
Supplement: Folder S7 — Nitrate (0.85 MB ZIP) [file pone.0006556.s015.zip › S7.NITRATE copy/7.1.Root-nitrate vs rhizobium/7.1.1.Root total transcript analysis/7.1.1.8/-7.1.1.8.ID list.txt]

	M	FDR	M	FDR	M	FDR
Affy_ID	T13 - T21	T13 - T21	T34 - T21	T34 - T21	T23 - T21	T23 - T21
Ljwgs_074659.1_at	-3.574273099	0.000244584	-2.292397357	0.011926141	-3.297622019	0.001615796
chr2.CM0262.15.1_at	-2.077757233	0.002075012	-1.542077833	0.021746583	-2.425230211	0.001689232
chr4.CM0501.35_x_at	-1.890317231	9.46E-05	-1.914442939	5.64E-05	-1.984592762	0.000196361
Ljwgs_021181.1_s_at	-1.710943538	0.00035013	-2.281265619	1.07E-05	-1.215428001	0.016442445
Ljwgs_135178.1_s_at	-1.689621764	4.13E-06	-1.165879905	0.000162591	-1.628967402	3.15E-05
gi45578362_at	-1.35547201	0.029637855	-1.625084154	0.012379119	-1.809931847	0.012646703
chr4.CM0119.20_at	-1.267773551	0.000989342	-1.41585934	0.000307884	-1.386357739	0.001446235
Ljwgs_047219.1_at	-1.264018591	0.021471063	-1.522430267	0.007940505	-1.392628306	0.030563144
chr3.CM0091.28_at	-1.214182841	0.001095467	-1.26283755	0.000749956	-1.150833086	0.005409318
Ljwgs_021723.2_at	-1.181376683	0.000328921	-1.069990039	0.000781385	-1.090359591	0.002113471
TM1571.14_at	-1.136761171	0.015956741	-1.03432206	0.034528588	-1.106532018	0.042521375
Ljwgs_042817.1_at	-1.109001883	0.001132104	-1.04052337	0.002062886	-1.112490044	0.003470529
Ljwgs_041628.1_at	-1.047838979	8.04E-05	-1.075845297	4.21E-05	-1.062279112	0.000239821
CM0345.59.2_at	1.30571893	0.002696645	1.174094241	0.007250599	-1.125158839	0.021044805
CM0345.41_s_at	1.405092165	0.003124812	1.542957438	0.001471153	-1.427817031	0.007932441
Ljwgs_068281.1_at	1.407352056	0.001761157	1.02431223	0.021127443	-1.071835602	0.032467875
chr4.CM0004.34_at	1.538047303	0.005756189	3.217894068	2.59E-06	-3.290658962	2.60E-05
chr2.TM1731.12_at	2.518581165	0.003161645	2.13681555	0.01319812	3.78238777	0.00025445
chr3.TM1367.15_at	3.207172043	0.001033418	2.259340097	0.017678383	2.351276559	0.028416717
