# Supplementary material for: Dissection of Symbiosis and Organ Development by Integrated Transcriptome Analysis of Lotus japonicus Mutant and Wild-Type Plants
Source: PLoS One. 2009 Aug 7;4(8):e6556. doi: 10.1371/journal.pone.0006556 (PMC2717213; doi:10.1371/journal.pone.0006556)
Supplement: Folder S7 — Nitrate (0.85 MB ZIP) [file pone.0006556.s015.zip › S7.NITRATE copy/7.1.Root-nitrate vs rhizobium/7.1.1.Root total transcript analysis/7.1.1.9/-7.1.1.9.ID list.txt]

	M	FDR	M	FDR	M	FDR
Affy_ID	T15 - T21	T15 - T21	T32 - T21	T32 - T21	T23 - T21	T23 - T21
Ljwgs_058132.1_at	-2.907876627	0.010621095	-2.84805015	0.000524469	-2.873350467	0.005936862
Ljwgs_074659.1_at	-2.748187969	0.013949482	-3.592125886	4.04E-05	-3.297622019	0.001615796
chr5.CM0519.59.1_at	-2.109891129	0.002920193	-1.341862586	0.005148126	-2.059851844	0.001792137
Ljwgs_109789.1_x_at	-2.095582859	0.032804484	-1.981031482	0.003297649	-1.833910786	0.040550536
gi45578362_at	-1.858488307	0.019877184	-1.79514129	0.001310867	-1.809931847	0.012646703
Ljwgs_135178.1_s_at	-1.787298857	1.29E-05	-1.463657251	2.48E-06	-1.628967402	3.15E-05
chr5.CM0519.59.1_x_at	-1.717161154	0.046429389	-1.237966611	0.02804141	-2.096846356	0.007784533
Ljwgs_078121.1_x_at	-1.665284946	0.01169956	-1.676096319	0.000456797	-1.717231756	0.004891809
Ljwgs_021181.1_s_at	-1.583147166	0.004289035	-2.200034263	3.37E-06	-1.215428001	0.016442445
Ljwgs_042820.1_at	-1.579286636	0.036222912	-1.589631746	0.002354357	-1.355134093	0.04971913
Ljwgs_084631.1_s_at	-1.480645558	0.00355284	-1.196756369	0.000910792	-1.568543278	0.001175759
Ljwgs_047219.1_at	-1.468117682	0.036222912	-1.001252633	0.029866774	-1.392628306	0.030563144
Ljwgs_078121.1_at	-1.438946855	0.03442734	-1.444266138	0.002188857	-1.248608954	0.043740227
Ljwgs_106704.1_s_at	-1.271852111	0.036953066	-2.070311222	2.19E-05	-1.903751735	0.001044362
Ljwgs_021723.2_at	-1.034112346	0.006459903	-1.200139002	4.97E-05	-1.090359591	0.002113471
Ljwgs_042817.1_at	-1.028900429	0.012280877	-1.111188891	0.000247811	-1.112490044	0.003470529
chr3.TM1367.15_at	2.597871897	0.026002248	2.533382307	0.001864078	2.351276559	0.028416717
chr4.CM0004.34_at	2.989393109	7.18E-05	3.911559628	4.00E-08	-3.290658962	2.60E-05
