# Supplementary material for: Dissection of Symbiosis and Organ Development by Integrated Transcriptome Analysis of Lotus japonicus Mutant and Wild-Type Plants
Source: PLoS One. 2009 Aug 7;4(8):e6556. doi: 10.1371/journal.pone.0006556 (PMC2717213; doi:10.1371/journal.pone.0006556)
Supplement: Folder S7 — Nitrate (0.85 MB ZIP) [file pone.0006556.s015.zip › S7.NITRATE copy/7.1.Root-nitrate vs rhizobium/7.1.1.Root total transcript analysis/7.1.1.9/-7.1.1.9.ID-ANU.txt]

Identifier	BIN code	BIN name	BlastX KEGG Identifier	BlastX KEGG Description	BlastX KEGG E-value	BlastX COG Identifier	BlastX COG Description	BlastX COG E-value	BlastX Swiss-Prot Identifier	BlastX Swiss-Prot Description	BlastX Swiss-Prot E-value	BlastX Gene Ontology Identifier	BlastX Gene Ontology Description	BlastX Gene Ontology E-value
Ljwgs_058132.1	1.5.6.17	E1.2.1.27, mmsA, iolA methylmalonate-semialdehyde dehydrogenase [EC:1.2.1.27] [COG:COG1012] [GO:0004491]	ath:At2g24270	F27D4.18; NADP-dependent glyceraldehyde-3-phosphate dehydrogenase, putative [EC:1.2.1.9] [KO:K00131]	1e-79	BH2237	COG1012	1e-45	GAPN_PEA	Directproteinsequencing;NADP;Oxidoreductase,NADP-dependent glyceraldehyde-3-phosphate dehydrogenase (EC 1.2.1.9) (Non-phosphorylating glyceraldehyde 3-phosphate dehydrogenase) (Glyceraldehyde-3-phosphate dehydrogenase [NADP+]) (Triosephosphate dehydrogenase).	1e-80	GO_ID:4332	TIGR_CMR|BA0849 SPTR:Q81UL6 symbol:BA0849 "glyceraldehyde-3-phosphate dehydrogenase, NADP-dependent" [GO:0008152 "metabolism" evidence=ISS] [GO:0008886 "glyceraldehyde-3-phosphate dehydrogenase (NADP+) activity" evidence=ISS] InterPro:IPR002086 Pfam:PF00171 GO:GO:0008152 InterPro:IPR012303 PIRSF:PIRSF000147 PROSITE:PS00070 PROSITE:PS00687 HSSP:Q59931 EMBL:AE017334 EMBL:AE017225 EMBL:AE017026 TIGR…	4e-47
Ljwgs_058132.1	1.1.7.3	E1.2.1.3 aldehyde dehydrogenase (NAD+) [EC:1.2.1.3] [COG:COG1012] [GO:0004029]	ath:At2g24270	F27D4.18; NADP-dependent glyceraldehyde-3-phosphate dehydrogenase, putative [EC:1.2.1.9] [KO:K00131]	1e-79	BH2237	COG1012	1e-45	GAPN_PEA	Directproteinsequencing;NADP;Oxidoreductase,NADP-dependent glyceraldehyde-3-phosphate dehydrogenase (EC 1.2.1.9) (Non-phosphorylating glyceraldehyde 3-phosphate dehydrogenase) (Glyceraldehyde-3-phosphate dehydrogenase [NADP+]) (Triosephosphate dehydrogenase).	1e-80	GO_ID:4332	TIGR_CMR|BA0849 SPTR:Q81UL6 symbol:BA0849 "glyceraldehyde-3-phosphate dehydrogenase, NADP-dependent" [GO:0008152 "metabolism" evidence=ISS] [GO:0008886 "glyceraldehyde-3-phosphate dehydrogenase (NADP+) activity" evidence=ISS] InterPro:IPR002086 Pfam:PF00171 GO:GO:0008152 InterPro:IPR012303 PIRSF:PIRSF000147 PROSITE:PS00070 PROSITE:PS00687 HSSP:Q59931 EMBL:AE017334 EMBL:AE017225 EMBL:AE017026 TIGR…	4e-47
Ljwgs_058132.1	1.11.12.5	E1.2.1.- [EC:1.2.1.-] [COG:COG1012]	ath:At2g24270	F27D4.18; NADP-dependent glyceraldehyde-3-phosphate dehydrogenase, putative [EC:1.2.1.9] [KO:K00131]	1e-79	BH2237	COG1012	1e-45	GAPN_PEA	Directproteinsequencing;NADP;Oxidoreductase,NADP-dependent glyceraldehyde-3-phosphate dehydrogenase (EC 1.2.1.9) (Non-phosphorylating glyceraldehyde 3-phosphate dehydrogenase) (Glyceraldehyde-3-phosphate dehydrogenase [NADP+]) (Triosephosphate dehydrogenase).	1e-80	GO_ID:4332	TIGR_CMR|BA0849 SPTR:Q81UL6 symbol:BA0849 "glyceraldehyde-3-phosphate dehydrogenase, NADP-dependent" [GO:0008152 "metabolism" evidence=ISS] [GO:0008886 "glyceraldehyde-3-phosphate dehydrogenase (NADP+) activity" evidence=ISS] InterPro:IPR002086 Pfam:PF00171 GO:GO:0008152 InterPro:IPR012303 PIRSF:PIRSF000147 PROSITE:PS00070 PROSITE:PS00687 HSSP:Q59931 EMBL:AE017334 EMBL:AE017225 EMBL:AE017026 TIGR…	4e-47
Ljwgs_058132.1	1.3.3.22	E1.2.1.3 aldehyde dehydrogenase (NAD+) [EC:1.2.1.3] [COG:COG1012] [GO:0004029]	ath:At2g24270	F27D4.18; NADP-dependent glyceraldehyde-3-phosphate dehydrogenase, putative [EC:1.2.1.9] [KO:K00131]	1e-79	BH2237	COG1012	1e-45	GAPN_PEA	Directproteinsequencing;NADP;Oxidoreductase,NADP-dependent glyceraldehyde-3-phosphate dehydrogenase (EC 1.2.1.9) (Non-phosphorylating glyceraldehyde 3-phosphate dehydrogenase) (Glyceraldehyde-3-phosphate dehydrogenase [NADP+]) (Triosephosphate dehydrogenase).	1e-80	GO_ID:4332	TIGR_CMR|BA0849 SPTR:Q81UL6 symbol:BA0849 "glyceraldehyde-3-phosphate dehydrogenase, NADP-dependent" [GO:0008152 "metabolism" evidence=ISS] [GO:0008886 "glyceraldehyde-3-phosphate dehydrogenase (NADP+) activity" evidence=ISS] InterPro:IPR002086 Pfam:PF00171 GO:GO:0008152 InterPro:IPR012303 PIRSF:PIRSF000147 PROSITE:PS00070 PROSITE:PS00687 HSSP:Q59931 EMBL:AE017334 EMBL:AE017225 EMBL:AE017026 TIGR…	4e-47
Ljwgs_058132.1	1.11.3.3	E1.2.1.28, xylC benzaldehyde dehydrogenase (NAD) [EC:1.2.1.28] [COG:COG1012] [GO:0018479]	ath:At2g24270	F27D4.18; NADP-dependent glyceraldehyde-3-phosphate dehydrogenase, putative [EC:1.2.1.9] [KO:K00131]	1e-79	BH2237	COG1012	1e-45	GAPN_PEA	Directproteinsequencing;NADP;Oxidoreductase,NADP-dependent glyceraldehyde-3-phosphate dehydrogenase (EC 1.2.1.9) (Non-phosphorylating glyceraldehyde 3-phosphate dehydrogenase) (Glyceraldehyde-3-phosphate dehydrogenase [NADP+]) (Triosephosphate dehydrogenase).	1e-80	GO_ID:4332	TIGR_CMR|BA0849 SPTR:Q81UL6 symbol:BA0849 "glyceraldehyde-3-phosphate dehydrogenase, NADP-dependent" [GO:0008152 "metabolism" evidence=ISS] [GO:0008886 "glyceraldehyde-3-phosphate dehydrogenase (NADP+) activity" evidence=ISS] InterPro:IPR002086 Pfam:PF00171 GO:GO:0008152 InterPro:IPR012303 PIRSF:PIRSF000147 PROSITE:PS00070 PROSITE:PS00687 HSSP:Q59931 EMBL:AE017334 EMBL:AE017225 EMBL:AE017026 TIGR…	4e-47
Ljwgs_058132.1	1.5.11.22	E1.2.1.3 aldehyde dehydrogenase (NAD+) [EC:1.2.1.3] [COG:COG1012] [GO:0004029]	ath:At2g24270	F27D4.18; NADP-dependent glyceraldehyde-3-phosphate dehydrogenase, putative [EC:1.2.1.9] [KO:K00131]	1e-79	BH2237	COG1012	1e-45	GAPN_PEA	Directproteinsequencing;NADP;Oxidoreductase,NADP-dependent glyceraldehyde-3-phosphate dehydrogenase (EC 1.2.1.9) (Non-phosphorylating glyceraldehyde 3-phosphate dehydrogenase) (Glyceraldehyde-3-phosphate dehydrogenase [NADP+]) (Triosephosphate dehydrogenase).	1e-80	GO_ID:4332	TIGR_CMR|BA0849 SPTR:Q81UL6 symbol:BA0849 "glyceraldehyde-3-phosphate dehydrogenase, NADP-dependent" [GO:0008152 "metabolism" evidence=ISS] [GO:0008886 "glyceraldehyde-3-phosphate dehydrogenase (NADP+) activity" evidence=ISS] InterPro:IPR002086 Pfam:PF00171 GO:GO:0008152 InterPro:IPR012303 PIRSF:PIRSF000147 PROSITE:PS00070 PROSITE:PS00687 HSSP:Q59931 EMBL:AE017334 EMBL:AE017225 EMBL:AE017026 TIGR…	4e-47
Ljwgs_058132.1	1.5.13.16	E1.2.1.5 aldehyde dehydrogenase (NAD(P)+) [EC:1.2.1.5] [COG:COG1012] [GO:0004030]	ath:At2g24270	F27D4.18; NADP-dependent glyceraldehyde-3-phosphate dehydrogenase, putative [EC:1.2.1.9] [KO:K00131]	1e-79	BH2237	COG1012	1e-45	GAPN_PEA	Directproteinsequencing;NADP;Oxidoreductase,NADP-dependent glyceraldehyde-3-phosphate dehydrogenase (EC 1.2.1.9) (Non-phosphorylating glyceraldehyde 3-phosphate dehydrogenase) (Glyceraldehyde-3-phosphate dehydrogenase [NADP+]) (Triosephosphate dehydrogenase).	1e-80	GO_ID:4332	TIGR_CMR|BA0849 SPTR:Q81UL6 symbol:BA0849 "glyceraldehyde-3-phosphate dehydrogenase, NADP-dependent" [GO:0008152 "metabolism" evidence=ISS] [GO:0008886 "glyceraldehyde-3-phosphate dehydrogenase (NADP+) activity" evidence=ISS] InterPro:IPR002086 Pfam:PF00171 GO:GO:0008152 InterPro:IPR012303 PIRSF:PIRSF000147 PROSITE:PS00070 PROSITE:PS00687 HSSP:Q59931 EMBL:AE017334 EMBL:AE017225 EMBL:AE017026 TIGR…	4e-47
Ljwgs_058132.1	1.1.12.17	E1.2.1.21, aldA, aldB glycolaldehyde dehydrogenase [EC:1.2.1.21] [COG:COG1012] [GO:0050569]	ath:At2g24270	F27D4.18; NADP-dependent glyceraldehyde-3-phosphate dehydrogenase, putative [EC:1.2.1.9] [KO:K00131]	1e-79	BH2237	COG1012	1e-45	GAPN_PEA	Directproteinsequencing;NADP;Oxidoreductase,NADP-dependent glyceraldehyde-3-phosphate dehydrogenase (EC 1.2.1.9) (Non-phosphorylating glyceraldehyde 3-phosphate dehydrogenase) (Glyceraldehyde-3-phosphate dehydrogenase [NADP+]) (Triosephosphate dehydrogenase).	1e-80	GO_ID:4332	TIGR_CMR|BA0849 SPTR:Q81UL6 symbol:BA0849 "glyceraldehyde-3-phosphate dehydrogenase, NADP-dependent" [GO:0008152 "metabolism" evidence=ISS] [GO:0008886 "glyceraldehyde-3-phosphate dehydrogenase (NADP+) activity" evidence=ISS] InterPro:IPR002086 Pfam:PF00171 GO:GO:0008152 InterPro:IPR012303 PIRSF:PIRSF000147 PROSITE:PS00070 PROSITE:PS00687 HSSP:Q59931 EMBL:AE017334 EMBL:AE017225 EMBL:AE017026 TIGR…	4e-47
Ljwgs_058132.1	1.11.10.1	E1.2.1.39, feaB phenylacetaldehyde dehydrogenase [EC:1.2.1.39] [COG:COG1012] [GO:0008957]	ath:At2g24270	F27D4.18; NADP-dependent glyceraldehyde-3-phosphate dehydrogenase, putative [EC:1.2.1.9] [KO:K00131]	1e-79	BH2237	COG1012	1e-45	GAPN_PEA	Directproteinsequencing;NADP;Oxidoreductase,NADP-dependent glyceraldehyde-3-phosphate dehydrogenase (EC 1.2.1.9) (Non-phosphorylating glyceraldehyde 3-phosphate dehydrogenase) (Glyceraldehyde-3-phosphate dehydrogenase [NADP+]) (Triosephosphate dehydrogenase).	1e-80	GO_ID:4332	TIGR_CMR|BA0849 SPTR:Q81UL6 symbol:BA0849 "glyceraldehyde-3-phosphate dehydrogenase, NADP-dependent" [GO:0008152 "metabolism" evidence=ISS] [GO:0008886 "glyceraldehyde-3-phosphate dehydrogenase (NADP+) activity" evidence=ISS] InterPro:IPR002086 Pfam:PF00171 GO:GO:0008152 InterPro:IPR012303 PIRSF:PIRSF000147 PROSITE:PS00070 PROSITE:PS00687 HSSP:Q59931 EMBL:AE017334 EMBL:AE017225 EMBL:AE017026 TIGR…	4e-47
Ljwgs_058132.1	1.10.3.14	E1.2.1.- [EC:1.2.1.-] [COG:COG1012]	ath:At2g24270	F27D4.18; NADP-dependent glyceraldehyde-3-phosphate dehydrogenase, putative [EC:1.2.1.9] [KO:K00131]	1e-79	BH2237	COG1012	1e-45	GAPN_PEA	Directproteinsequencing;NADP;Oxidoreductase,NADP-dependent glyceraldehyde-3-phosphate dehydrogenase (EC 1.2.1.9) (Non-phosphorylating glyceraldehyde 3-phosphate dehydrogenase) (Glyceraldehyde-3-phosphate dehydrogenase [NADP+]) (Triosephosphate dehydrogenase).	1e-80	GO_ID:4332	TIGR_CMR|BA0849 SPTR:Q81UL6 symbol:BA0849 "glyceraldehyde-3-phosphate dehydrogenase, NADP-dependent" [GO:0008152 "metabolism" evidence=ISS] [GO:0008886 "glyceraldehyde-3-phosphate dehydrogenase (NADP+) activity" evidence=ISS] InterPro:IPR002086 Pfam:PF00171 GO:GO:0008152 InterPro:IPR012303 PIRSF:PIRSF000147 PROSITE:PS00070 PROSITE:PS00687 HSSP:Q59931 EMBL:AE017334 EMBL:AE017225 EMBL:AE017026 TIGR…	4e-47
Ljwgs_058132.1	1.5.14.17	E1.2.1.- [EC:1.2.1.-] [COG:COG1012]	ath:At2g24270	F27D4.18; NADP-dependent glyceraldehyde-3-phosphate dehydrogenase, putative [EC:1.2.1.9] [KO:K00131]	1e-79	BH2237	COG1012	1e-45	GAPN_PEA	Directproteinsequencing;NADP;Oxidoreductase,NADP-dependent glyceraldehyde-3-phosphate dehydrogenase (EC 1.2.1.9) (Non-phosphorylating glyceraldehyde 3-phosphate dehydrogenase) (Glyceraldehyde-3-phosphate dehydrogenase [NADP+]) (Triosephosphate dehydrogenase).	1e-80	GO_ID:4332	TIGR_CMR|BA0849 SPTR:Q81UL6 symbol:BA0849 "glyceraldehyde-3-phosphate dehydrogenase, NADP-dependent" [GO:0008152 "metabolism" evidence=ISS] [GO:0008886 "glyceraldehyde-3-phosphate dehydrogenase (NADP+) activity" evidence=ISS] InterPro:IPR002086 Pfam:PF00171 GO:GO:0008152 InterPro:IPR012303 PIRSF:PIRSF000147 PROSITE:PS00070 PROSITE:PS00687 HSSP:Q59931 EMBL:AE017334 EMBL:AE017225 EMBL:AE017026 TIGR…	4e-47
Ljwgs_058132.1	1.1.13.26	E1.2.1.27, mmsA, iolA methylmalonate-semialdehyde dehydrogenase [EC:1.2.1.27] [COG:COG1012] [GO:0004491]	ath:At2g24270	F27D4.18; NADP-dependent glyceraldehyde-3-phosphate dehydrogenase, putative [EC:1.2.1.9] [KO:K00131]	1e-79	BH2237	COG1012	1e-45	GAPN_PEA	Directproteinsequencing;NADP;Oxidoreductase,NADP-dependent glyceraldehyde-3-phosphate dehydrogenase (EC 1.2.1.9) (Non-phosphorylating glyceraldehyde 3-phosphate dehydrogenase) (Glyceraldehyde-3-phosphate dehydrogenase [NADP+]) (Triosephosphate dehydrogenase).	1e-80	GO_ID:4332	TIGR_CMR|BA0849 SPTR:Q81UL6 symbol:BA0849 "glyceraldehyde-3-phosphate dehydrogenase, NADP-dependent" [GO:0008152 "metabolism" evidence=ISS] [GO:0008886 "glyceraldehyde-3-phosphate dehydrogenase (NADP+) activity" evidence=ISS] InterPro:IPR002086 Pfam:PF00171 GO:GO:0008152 InterPro:IPR012303 PIRSF:PIRSF000147 PROSITE:PS00070 PROSITE:PS00687 HSSP:Q59931 EMBL:AE017334 EMBL:AE017225 EMBL:AE017026 TIGR…	4e-47
Ljwgs_058132.1	1.5.10.40	E1.2.1.3 aldehyde dehydrogenase (NAD+) [EC:1.2.1.3] [COG:COG1012] [GO:0004029]	ath:At2g24270	F27D4.18; NADP-dependent glyceraldehyde-3-phosphate dehydrogenase, putative [EC:1.2.1.9] [KO:K00131]	1e-79	BH2237	COG1012	1e-45	GAPN_PEA	Directproteinsequencing;NADP;Oxidoreductase,NADP-dependent glyceraldehyde-3-phosphate dehydrogenase (EC 1.2.1.9) (Non-phosphorylating glyceraldehyde 3-phosphate dehydrogenase) (Glyceraldehyde-3-phosphate dehydrogenase [NADP+]) (Triosephosphate dehydrogenase).	1e-80	GO_ID:4332	TIGR_CMR|BA0849 SPTR:Q81UL6 symbol:BA0849 "glyceraldehyde-3-phosphate dehydrogenase, NADP-dependent" [GO:0008152 "metabolism" evidence=ISS] [GO:0008886 "glyceraldehyde-3-phosphate dehydrogenase (NADP+) activity" evidence=ISS] InterPro:IPR002086 Pfam:PF00171 GO:GO:0008152 InterPro:IPR012303 PIRSF:PIRSF000147 PROSITE:PS00070 PROSITE:PS00687 HSSP:Q59931 EMBL:AE017334 EMBL:AE017225 EMBL:AE017026 TIGR…	4e-47
Ljwgs_058132.1	1.1.11.7.3	EUTE aldehyde dehydrogenase [COG:COG1012]	ath:At2g24270	F27D4.18; NADP-dependent glyceraldehyde-3-phosphate dehydrogenase, putative [EC:1.2.1.9] [KO:K00131]	1e-79	BH2237	COG1012	1e-45	GAPN_PEA	Directproteinsequencing;NADP;Oxidoreductase,NADP-dependent glyceraldehyde-3-phosphate dehydrogenase (EC 1.2.1.9) (Non-phosphorylating glyceraldehyde 3-phosphate dehydrogenase) (Glyceraldehyde-3-phosphate dehydrogenase [NADP+]) (Triosephosphate dehydrogenase).	1e-80	GO_ID:4332	TIGR_CMR|BA0849 SPTR:Q81UL6 symbol:BA0849 "glyceraldehyde-3-phosphate dehydrogenase, NADP-dependent" [GO:0008152 "metabolism" evidence=ISS] [GO:0008886 "glyceraldehyde-3-phosphate dehydrogenase (NADP+) activity" evidence=ISS] InterPro:IPR002086 Pfam:PF00171 GO:GO:0008152 InterPro:IPR012303 PIRSF:PIRSF000147 PROSITE:PS00070 PROSITE:PS00687 HSSP:Q59931 EMBL:AE017334 EMBL:AE017225 EMBL:AE017026 TIGR…	4e-47
Ljwgs_058132.1	1.5.12.24	E1.1.1.1, adh alcohol dehydrogenase [EC:1.1.1.1] [COG:COG1012 COG1062 COG1064 COG1454] [GO:0004022 0004023 0004024 0004025]	ath:At2g24270	F27D4.18; NADP-dependent glyceraldehyde-3-phosphate dehydrogenase, putative [EC:1.2.1.9] [KO:K00131]	1e-79	BH2237	COG1012	1e-45	GAPN_PEA	Directproteinsequencing;NADP;Oxidoreductase,NADP-dependent glyceraldehyde-3-phosphate dehydrogenase (EC 1.2.1.9) (Non-phosphorylating glyceraldehyde 3-phosphate dehydrogenase) (Glyceraldehyde-3-phosphate dehydrogenase [NADP+]) (Triosephosphate dehydrogenase).	1e-80	GO_ID:4332	TIGR_CMR|BA0849 SPTR:Q81UL6 symbol:BA0849 "glyceraldehyde-3-phosphate dehydrogenase, NADP-dependent" [GO:0008152 "metabolism" evidence=ISS] [GO:0008886 "glyceraldehyde-3-phosphate dehydrogenase (NADP+) activity" evidence=ISS] InterPro:IPR002086 Pfam:PF00171 GO:GO:0008152 InterPro:IPR012303 PIRSF:PIRSF000147 PROSITE:PS00070 PROSITE:PS00687 HSSP:Q59931 EMBL:AE017334 EMBL:AE017225 EMBL:AE017026 TIGR…	4e-47
Ljwgs_058132.1	1.3.6.11	E1.1.1.1, adh alcohol dehydrogenase [EC:1.1.1.1] [COG:COG1012 COG1062 COG1064 COG1454] [GO:0004022 0004023 0004024 0004025]	ath:At2g24270	F27D4.18; NADP-dependent glyceraldehyde-3-phosphate dehydrogenase, putative [EC:1.2.1.9] [KO:K00131]	1e-79	BH2237	COG1012	1e-45	GAPN_PEA	Directproteinsequencing;NADP;Oxidoreductase,NADP-dependent glyceraldehyde-3-phosphate dehydrogenase (EC 1.2.1.9) (Non-phosphorylating glyceraldehyde 3-phosphate dehydrogenase) (Glyceraldehyde-3-phosphate dehydrogenase [NADP+]) (Triosephosphate dehydrogenase).	1e-80	GO_ID:4332	TIGR_CMR|BA0849 SPTR:Q81UL6 symbol:BA0849 "glyceraldehyde-3-phosphate dehydrogenase, NADP-dependent" [GO:0008152 "metabolism" evidence=ISS] [GO:0008886 "glyceraldehyde-3-phosphate dehydrogenase (NADP+) activity" evidence=ISS] InterPro:IPR002086 Pfam:PF00171 GO:GO:0008152 InterPro:IPR012303 PIRSF:PIRSF000147 PROSITE:PS00070 PROSITE:PS00687 HSSP:Q59931 EMBL:AE017334 EMBL:AE017225 EMBL:AE017026 TIGR…	4e-47
Ljwgs_058132.1	1.1.14.25	E1.2.1.16, gabD succinate-semialdehyde dehydrogenase (NADP+) [EC:1.2.1.16] [COG:COG1012] [GO:0009013]	ath:At2g24270	F27D4.18; NADP-dependent glyceraldehyde-3-phosphate dehydrogenase, putative [EC:1.2.1.9] [KO:K00131]	1e-79	BH2237	COG1012	1e-45	GAPN_PEA	Directproteinsequencing;NADP;Oxidoreductase,NADP-dependent glyceraldehyde-3-phosphate dehydrogenase (EC 1.2.1.9) (Non-phosphorylating glyceraldehyde 3-phosphate dehydrogenase) (Glyceraldehyde-3-phosphate dehydrogenase [NADP+]) (Triosephosphate dehydrogenase).	1e-80	GO_ID:4332	TIGR_CMR|BA0849 SPTR:Q81UL6 symbol:BA0849 "glyceraldehyde-3-phosphate dehydrogenase, NADP-dependent" [GO:0008152 "metabolism" evidence=ISS] [GO:0008886 "glyceraldehyde-3-phosphate dehydrogenase (NADP+) activity" evidence=ISS] InterPro:IPR002086 Pfam:PF00171 GO:GO:0008152 InterPro:IPR012303 PIRSF:PIRSF000147 PROSITE:PS00070 PROSITE:PS00687 HSSP:Q59931 EMBL:AE017334 EMBL:AE017225 EMBL:AE017026 TIGR…	4e-47
Ljwgs_058132.1	1.11.17.26	E1.2.1.28, xylC benzaldehyde dehydrogenase (NAD) [EC:1.2.1.28] [COG:COG1012] [GO:0018479]	ath:At2g24270	F27D4.18; NADP-dependent glyceraldehyde-3-phosphate dehydrogenase, putative [EC:1.2.1.9] [KO:K00131]	1e-79	BH2237	COG1012	1e-45	GAPN_PEA	Directproteinsequencing;NADP;Oxidoreductase,NADP-dependent glyceraldehyde-3-phosphate dehydrogenase (EC 1.2.1.9) (Non-phosphorylating glyceraldehyde 3-phosphate dehydrogenase) (Glyceraldehyde-3-phosphate dehydrogenase [NADP+]) (Triosephosphate dehydrogenase).	1e-80	GO_ID:4332	TIGR_CMR|BA0849 SPTR:Q81UL6 symbol:BA0849 "glyceraldehyde-3-phosphate dehydrogenase, NADP-dependent" [GO:0008152 "metabolism" evidence=ISS] [GO:0008886 "glyceraldehyde-3-phosphate dehydrogenase (NADP+) activity" evidence=ISS] InterPro:IPR002086 Pfam:PF00171 GO:GO:0008152 InterPro:IPR012303 PIRSF:PIRSF000147 PROSITE:PS00070 PROSITE:PS00687 HSSP:Q59931 EMBL:AE017334 EMBL:AE017225 EMBL:AE017026 TIGR…	4e-47
Ljwgs_058132.1	1.1.1.18	E1.1.1.1, adh alcohol dehydrogenase [EC:1.1.1.1] [COG:COG1012 COG1062 COG1064 COG1454] [GO:0004022 0004023 0004024 0004025]	ath:At2g24270	F27D4.18; NADP-dependent glyceraldehyde-3-phosphate dehydrogenase, putative [EC:1.2.1.9] [KO:K00131]	1e-79	BH2237	COG1012	1e-45	GAPN_PEA	Directproteinsequencing;NADP;Oxidoreductase,NADP-dependent glyceraldehyde-3-phosphate dehydrogenase (EC 1.2.1.9) (Non-phosphorylating glyceraldehyde 3-phosphate dehydrogenase) (Glyceraldehyde-3-phosphate dehydrogenase [NADP+]) (Triosephosphate dehydrogenase).	1e-80	GO_ID:4332	TIGR_CMR|BA0849 SPTR:Q81UL6 symbol:BA0849 "glyceraldehyde-3-phosphate dehydrogenase, NADP-dependent" [GO:0008152 "metabolism" evidence=ISS] [GO:0008886 "glyceraldehyde-3-phosphate dehydrogenase (NADP+) activity" evidence=ISS] InterPro:IPR002086 Pfam:PF00171 GO:GO:0008152 InterPro:IPR012303 PIRSF:PIRSF000147 PROSITE:PS00070 PROSITE:PS00687 HSSP:Q59931 EMBL:AE017334 EMBL:AE017225 EMBL:AE017026 TIGR…	4e-47
Ljwgs_058132.1	1.10.3.5	E1.2.1.3 aldehyde dehydrogenase (NAD+) [EC:1.2.1.3] [COG:COG1012] [GO:0004029]	ath:At2g24270	F27D4.18; NADP-dependent glyceraldehyde-3-phosphate dehydrogenase, putative [EC:1.2.1.9] [KO:K00131]	1e-79	BH2237	COG1012	1e-45	GAPN_PEA	Directproteinsequencing;NADP;Oxidoreductase,NADP-dependent glyceraldehyde-3-phosphate dehydrogenase (EC 1.2.1.9) (Non-phosphorylating glyceraldehyde 3-phosphate dehydrogenase) (Glyceraldehyde-3-phosphate dehydrogenase [NADP+]) (Triosephosphate dehydrogenase).	1e-80	GO_ID:4332	TIGR_CMR|BA0849 SPTR:Q81UL6 symbol:BA0849 "glyceraldehyde-3-phosphate dehydrogenase, NADP-dependent" [GO:0008152 "metabolism" evidence=ISS] [GO:0008886 "glyceraldehyde-3-phosphate dehydrogenase (NADP+) activity" evidence=ISS] InterPro:IPR002086 Pfam:PF00171 GO:GO:0008152 InterPro:IPR012303 PIRSF:PIRSF000147 PROSITE:PS00070 PROSITE:PS00687 HSSP:Q59931 EMBL:AE017334 EMBL:AE017225 EMBL:AE017026 TIGR…	4e-47
Ljwgs_058132.1	1.5.6.18	E1.2.1.3 aldehyde dehydrogenase (NAD+) [EC:1.2.1.3] [COG:COG1012] [GO:0004029]	ath:At2g24270	F27D4.18; NADP-dependent glyceraldehyde-3-phosphate dehydrogenase, putative [EC:1.2.1.9] [KO:K00131]	1e-79	BH2237	COG1012	1e-45	GAPN_PEA	Directproteinsequencing;NADP;Oxidoreductase,NADP-dependent glyceraldehyde-3-phosphate dehydrogenase (EC 1.2.1.9) (Non-phosphorylating glyceraldehyde 3-phosphate dehydrogenase) (Glyceraldehyde-3-phosphate dehydrogenase [NADP+]) (Triosephosphate dehydrogenase).	1e-80	GO_ID:4332	TIGR_CMR|BA0849 SPTR:Q81UL6 symbol:BA0849 "glyceraldehyde-3-phosphate dehydrogenase, NADP-dependent" [GO:0008152 "metabolism" evidence=ISS] [GO:0008886 "glyceraldehyde-3-phosphate dehydrogenase (NADP+) activity" evidence=ISS] InterPro:IPR002086 Pfam:PF00171 GO:GO:0008152 InterPro:IPR012303 PIRSF:PIRSF000147 PROSITE:PS00070 PROSITE:PS00687 HSSP:Q59931 EMBL:AE017334 EMBL:AE017225 EMBL:AE017026 TIGR…	4e-47
Ljwgs_058132.1	1.5.12.34	E1.2.1.16, gabD succinate-semialdehyde dehydrogenase (NADP+) [EC:1.2.1.16] [COG:COG1012] [GO:0009013]	ath:At2g24270	F27D4.18; NADP-dependent glyceraldehyde-3-phosphate dehydrogenase, putative [EC:1.2.1.9] [KO:K00131]	1e-79	BH2237	COG1012	1e-45	GAPN_PEA	Directproteinsequencing;NADP;Oxidoreductase,NADP-dependent glyceraldehyde-3-phosphate dehydrogenase (EC 1.2.1.9) (Non-phosphorylating glyceraldehyde 3-phosphate dehydrogenase) (Glyceraldehyde-3-phosphate dehydrogenase [NADP+]) (Triosephosphate dehydrogenase).	1e-80	GO_ID:4332	TIGR_CMR|BA0849 SPTR:Q81UL6 symbol:BA0849 "glyceraldehyde-3-phosphate dehydrogenase, NADP-dependent" [GO:0008152 "metabolism" evidence=ISS] [GO:0008886 "glyceraldehyde-3-phosphate dehydrogenase (NADP+) activity" evidence=ISS] InterPro:IPR002086 Pfam:PF00171 GO:GO:0008152 InterPro:IPR012303 PIRSF:PIRSF000147 PROSITE:PS00070 PROSITE:PS00687 HSSP:Q59931 EMBL:AE017334 EMBL:AE017225 EMBL:AE017026 TIGR…	4e-47
Ljwgs_058132.1	1.11.20.6	E1.1.1.1, adh alcohol dehydrogenase [EC:1.1.1.1] [COG:COG1012 COG1062 COG1064 COG1454] [GO:0004022 0004023 0004024 0004025]	ath:At2g24270	F27D4.18; NADP-dependent glyceraldehyde-3-phosphate dehydrogenase, putative [EC:1.2.1.9] [KO:K00131]	1e-79	BH2237	COG1012	1e-45	GAPN_PEA	Directproteinsequencing;NADP;Oxidoreductase,NADP-dependent glyceraldehyde-3-phosphate dehydrogenase (EC 1.2.1.9) (Non-phosphorylating glyceraldehyde 3-phosphate dehydrogenase) (Glyceraldehyde-3-phosphate dehydrogenase [NADP+]) (Triosephosphate dehydrogenase).	1e-80	GO_ID:4332	TIGR_CMR|BA0849 SPTR:Q81UL6 symbol:BA0849 "glyceraldehyde-3-phosphate dehydrogenase, NADP-dependent" [GO:0008152 "metabolism" evidence=ISS] [GO:0008886 "glyceraldehyde-3-phosphate dehydrogenase (NADP+) activity" evidence=ISS] InterPro:IPR002086 Pfam:PF00171 GO:GO:0008152 InterPro:IPR012303 PIRSF:PIRSF000147 PROSITE:PS00070 PROSITE:PS00687 HSSP:Q59931 EMBL:AE017334 EMBL:AE017225 EMBL:AE017026 TIGR…	4e-47
Ljwgs_058132.1	1.5.9.28	E1.2.1.3 aldehyde dehydrogenase (NAD+) [EC:1.2.1.3] [COG:COG1012] [GO:0004029]	ath:At2g24270	F27D4.18; NADP-dependent glyceraldehyde-3-phosphate dehydrogenase, putative [EC:1.2.1.9] [KO:K00131]	1e-79	BH2237	COG1012	1e-45	GAPN_PEA	Directproteinsequencing;NADP;Oxidoreductase,NADP-dependent glyceraldehyde-3-phosphate dehydrogenase (EC 1.2.1.9) (Non-phosphorylating glyceraldehyde 3-phosphate dehydrogenase) (Glyceraldehyde-3-phosphate dehydrogenase [NADP+]) (Triosephosphate dehydrogenase).	1e-80	GO_ID:4332	TIGR_CMR|BA0849 SPTR:Q81UL6 symbol:BA0849 "glyceraldehyde-3-phosphate dehydrogenase, NADP-dependent" [GO:0008152 "metabolism" evidence=ISS] [GO:0008886 "glyceraldehyde-3-phosphate dehydrogenase (NADP+) activity" evidence=ISS] InterPro:IPR002086 Pfam:PF00171 GO:GO:0008152 InterPro:IPR012303 PIRSF:PIRSF000147 PROSITE:PS00070 PROSITE:PS00687 HSSP:Q59931 EMBL:AE017334 EMBL:AE017225 EMBL:AE017026 TIGR…	4e-47
Ljwgs_058132.1	1.11.20.3	E1.2.1.- [EC:1.2.1.-] [COG:COG1012]	ath:At2g24270	F27D4.18; NADP-dependent glyceraldehyde-3-phosphate dehydrogenase, putative [EC:1.2.1.9] [KO:K00131]	1e-79	BH2237	COG1012	1e-45	GAPN_PEA	Directproteinsequencing;NADP;Oxidoreductase,NADP-dependent glyceraldehyde-3-phosphate dehydrogenase (EC 1.2.1.9) (Non-phosphorylating glyceraldehyde 3-phosphate dehydrogenase) (Glyceraldehyde-3-phosphate dehydrogenase [NADP+]) (Triosephosphate dehydrogenase).	1e-80	GO_ID:4332	TIGR_CMR|BA0849 SPTR:Q81UL6 symbol:BA0849 "glyceraldehyde-3-phosphate dehydrogenase, NADP-dependent" [GO:0008152 "metabolism" evidence=ISS] [GO:0008886 "glyceraldehyde-3-phosphate dehydrogenase (NADP+) activity" evidence=ISS] InterPro:IPR002086 Pfam:PF00171 GO:GO:0008152 InterPro:IPR012303 PIRSF:PIRSF000147 PROSITE:PS00070 PROSITE:PS00687 HSSP:Q59931 EMBL:AE017334 EMBL:AE017225 EMBL:AE017026 TIGR…	4e-47
Ljwgs_058132.1	1.1.1.23	E1.2.1.5 aldehyde dehydrogenase (NAD(P)+) [EC:1.2.1.5] [COG:COG1012] [GO:0004030]	ath:At2g24270	F27D4.18; NADP-dependent glyceraldehyde-3-phosphate dehydrogenase, putative [EC:1.2.1.9] [KO:K00131]	1e-79	BH2237	COG1012	1e-45	GAPN_PEA	Directproteinsequencing;NADP;Oxidoreductase,NADP-dependent glyceraldehyde-3-phosphate dehydrogenase (EC 1.2.1.9) (Non-phosphorylating glyceraldehyde 3-phosphate dehydrogenase) (Glyceraldehyde-3-phosphate dehydrogenase [NADP+]) (Triosephosphate dehydrogenase).	1e-80	GO_ID:4332	TIGR_CMR|BA0849 SPTR:Q81UL6 symbol:BA0849 "glyceraldehyde-3-phosphate dehydrogenase, NADP-dependent" [GO:0008152 "metabolism" evidence=ISS] [GO:0008886 "glyceraldehyde-3-phosphate dehydrogenase (NADP+) activity" evidence=ISS] InterPro:IPR002086 Pfam:PF00171 GO:GO:0008152 InterPro:IPR012303 PIRSF:PIRSF000147 PROSITE:PS00070 PROSITE:PS00687 HSSP:Q59931 EMBL:AE017334 EMBL:AE017225 EMBL:AE017026 TIGR…	4e-47
Ljwgs_058132.1	1.5.10.12	E1.5.1.12, putA 1-pyrroline-5-carboxylate dehydrogenase [EC:1.5.1.12] [COG:COG1012] [GO:0003842]	ath:At2g24270	F27D4.18; NADP-dependent glyceraldehyde-3-phosphate dehydrogenase, putative [EC:1.2.1.9] [KO:K00131]	1e-79	BH2237	COG1012	1e-45	GAPN_PEA	Directproteinsequencing;NADP;Oxidoreductase,NADP-dependent glyceraldehyde-3-phosphate dehydrogenase (EC 1.2.1.9) (Non-phosphorylating glyceraldehyde 3-phosphate dehydrogenase) (Glyceraldehyde-3-phosphate dehydrogenase [NADP+]) (Triosephosphate dehydrogenase).	1e-80	GO_ID:4332	TIGR_CMR|BA0849 SPTR:Q81UL6 symbol:BA0849 "glyceraldehyde-3-phosphate dehydrogenase, NADP-dependent" [GO:0008152 "metabolism" evidence=ISS] [GO:0008886 "glyceraldehyde-3-phosphate dehydrogenase (NADP+) activity" evidence=ISS] InterPro:IPR002086 Pfam:PF00171 GO:GO:0008152 InterPro:IPR012303 PIRSF:PIRSF000147 PROSITE:PS00070 PROSITE:PS00687 HSSP:Q59931 EMBL:AE017334 EMBL:AE017225 EMBL:AE017026 TIGR…	4e-47
Ljwgs_058132.1	1.5.1.9	E1.5.1.12, putA 1-pyrroline-5-carboxylate dehydrogenase [EC:1.5.1.12] [COG:COG1012] [GO:0003842]	ath:At2g24270	F27D4.18; NADP-dependent glyceraldehyde-3-phosphate dehydrogenase, putative [EC:1.2.1.9] [KO:K00131]	1e-79	BH2237	COG1012	1e-45	GAPN_PEA	Directproteinsequencing;NADP;Oxidoreductase,NADP-dependent glyceraldehyde-3-phosphate dehydrogenase (EC 1.2.1.9) (Non-phosphorylating glyceraldehyde 3-phosphate dehydrogenase) (Glyceraldehyde-3-phosphate dehydrogenase [NADP+]) (Triosephosphate dehydrogenase).	1e-80	GO_ID:4332	TIGR_CMR|BA0849 SPTR:Q81UL6 symbol:BA0849 "glyceraldehyde-3-phosphate dehydrogenase, NADP-dependent" [GO:0008152 "metabolism" evidence=ISS] [GO:0008886 "glyceraldehyde-3-phosphate dehydrogenase (NADP+) activity" evidence=ISS] InterPro:IPR002086 Pfam:PF00171 GO:GO:0008152 InterPro:IPR012303 PIRSF:PIRSF000147 PROSITE:PS00070 PROSITE:PS00687 HSSP:Q59931 EMBL:AE017334 EMBL:AE017225 EMBL:AE017026 TIGR…	4e-47
Ljwgs_058132.1	1.3.6.12	E1.2.1.3 aldehyde dehydrogenase (NAD+) [EC:1.2.1.3] [COG:COG1012] [GO:0004029]	ath:At2g24270	F27D4.18; NADP-dependent glyceraldehyde-3-phosphate dehydrogenase, putative [EC:1.2.1.9] [KO:K00131]	1e-79	BH2237	COG1012	1e-45	GAPN_PEA	Directproteinsequencing;NADP;Oxidoreductase,NADP-dependent glyceraldehyde-3-phosphate dehydrogenase (EC 1.2.1.9) (Non-phosphorylating glyceraldehyde 3-phosphate dehydrogenase) (Glyceraldehyde-3-phosphate dehydrogenase [NADP+]) (Triosephosphate dehydrogenase).	1e-80	GO_ID:4332	TIGR_CMR|BA0849 SPTR:Q81UL6 symbol:BA0849 "glyceraldehyde-3-phosphate dehydrogenase, NADP-dependent" [GO:0008152 "metabolism" evidence=ISS] [GO:0008886 "glyceraldehyde-3-phosphate dehydrogenase (NADP+) activity" evidence=ISS] InterPro:IPR002086 Pfam:PF00171 GO:GO:0008152 InterPro:IPR012303 PIRSF:PIRSF000147 PROSITE:PS00070 PROSITE:PS00687 HSSP:Q59931 EMBL:AE017334 EMBL:AE017225 EMBL:AE017026 TIGR…	4e-47
Ljwgs_058132.1	1.5.11.27	E1.2.1.5 aldehyde dehydrogenase (NAD(P)+) [EC:1.2.1.5] [COG:COG1012] [GO:0004030]	ath:At2g24270	F27D4.18; NADP-dependent glyceraldehyde-3-phosphate dehydrogenase, putative [EC:1.2.1.9] [KO:K00131]	1e-79	BH2237	COG1012	1e-45	GAPN_PEA	Directproteinsequencing;NADP;Oxidoreductase,NADP-dependent glyceraldehyde-3-phosphate dehydrogenase (EC 1.2.1.9) (Non-phosphorylating glyceraldehyde 3-phosphate dehydrogenase) (Glyceraldehyde-3-phosphate dehydrogenase [NADP+]) (Triosephosphate dehydrogenase).	1e-80	GO_ID:4332	TIGR_CMR|BA0849 SPTR:Q81UL6 symbol:BA0849 "glyceraldehyde-3-phosphate dehydrogenase, NADP-dependent" [GO:0008152 "metabolism" evidence=ISS] [GO:0008886 "glyceraldehyde-3-phosphate dehydrogenase (NADP+) activity" evidence=ISS] InterPro:IPR002086 Pfam:PF00171 GO:GO:0008152 InterPro:IPR012303 PIRSF:PIRSF000147 PROSITE:PS00070 PROSITE:PS00687 HSSP:Q59931 EMBL:AE017334 EMBL:AE017225 EMBL:AE017026 TIGR…	4e-47
Ljwgs_058132.1	1.3.9.2	E1.2.1.3 aldehyde dehydrogenase (NAD+) [EC:1.2.1.3] [COG:COG1012] [GO:0004029]	ath:At2g24270	F27D4.18; NADP-dependent glyceraldehyde-3-phosphate dehydrogenase, putative [EC:1.2.1.9] [KO:K00131]	1e-79	BH2237	COG1012	1e-45	GAPN_PEA	Directproteinsequencing;NADP;Oxidoreductase,NADP-dependent glyceraldehyde-3-phosphate dehydrogenase (EC 1.2.1.9) (Non-phosphorylating glyceraldehyde 3-phosphate dehydrogenase) (Glyceraldehyde-3-phosphate dehydrogenase [NADP+]) (Triosephosphate dehydrogenase).	1e-80	GO_ID:4332	TIGR_CMR|BA0849 SPTR:Q81UL6 symbol:BA0849 "glyceraldehyde-3-phosphate dehydrogenase, NADP-dependent" [GO:0008152 "metabolism" evidence=ISS] [GO:0008886 "glyceraldehyde-3-phosphate dehydrogenase (NADP+) activity" evidence=ISS] InterPro:IPR002086 Pfam:PF00171 GO:GO:0008152 InterPro:IPR012303 PIRSF:PIRSF000147 PROSITE:PS00070 PROSITE:PS00687 HSSP:Q59931 EMBL:AE017334 EMBL:AE017225 EMBL:AE017026 TIGR…	4e-47
Ljwgs_058132.1	1.1.16.3	E1.2.1.27, mmsA, iolA methylmalonate-semialdehyde dehydrogenase [EC:1.2.1.27] [COG:COG1012] [GO:0004491]	ath:At2g24270	F27D4.18; NADP-dependent glyceraldehyde-3-phosphate dehydrogenase, putative [EC:1.2.1.9] [KO:K00131]	1e-79	BH2237	COG1012	1e-45	GAPN_PEA	Directproteinsequencing;NADP;Oxidoreductase,NADP-dependent glyceraldehyde-3-phosphate dehydrogenase (EC 1.2.1.9) (Non-phosphorylating glyceraldehyde 3-phosphate dehydrogenase) (Glyceraldehyde-3-phosphate dehydrogenase [NADP+]) (Triosephosphate dehydrogenase).	1e-80	GO_ID:4332	TIGR_CMR|BA0849 SPTR:Q81UL6 symbol:BA0849 "glyceraldehyde-3-phosphate dehydrogenase, NADP-dependent" [GO:0008152 "metabolism" evidence=ISS] [GO:0008886 "glyceraldehyde-3-phosphate dehydrogenase (NADP+) activity" evidence=ISS] InterPro:IPR002086 Pfam:PF00171 GO:GO:0008152 InterPro:IPR012303 PIRSF:PIRSF000147 PROSITE:PS00070 PROSITE:PS00687 HSSP:Q59931 EMBL:AE017334 EMBL:AE017225 EMBL:AE017026 TIGR…	4e-47
Ljwgs_058132.1	1.6.1.5	E1.2.1.3 aldehyde dehydrogenase (NAD+) [EC:1.2.1.3] [COG:COG1012] [GO:0004029]	ath:At2g24270	F27D4.18; NADP-dependent glyceraldehyde-3-phosphate dehydrogenase, putative [EC:1.2.1.9] [KO:K00131]	1e-79	BH2237	COG1012	1e-45	GAPN_PEA	Directproteinsequencing;NADP;Oxidoreductase,NADP-dependent glyceraldehyde-3-phosphate dehydrogenase (EC 1.2.1.9) (Non-phosphorylating glyceraldehyde 3-phosphate dehydrogenase) (Glyceraldehyde-3-phosphate dehydrogenase [NADP+]) (Triosephosphate dehydrogenase).	1e-80	GO_ID:4332	TIGR_CMR|BA0849 SPTR:Q81UL6 symbol:BA0849 "glyceraldehyde-3-phosphate dehydrogenase, NADP-dependent" [GO:0008152 "metabolism" evidence=ISS] [GO:0008886 "glyceraldehyde-3-phosphate dehydrogenase (NADP+) activity" evidence=ISS] InterPro:IPR002086 Pfam:PF00171 GO:GO:0008152 InterPro:IPR012303 PIRSF:PIRSF000147 PROSITE:PS00070 PROSITE:PS00687 HSSP:Q59931 EMBL:AE017334 EMBL:AE017225 EMBL:AE017026 TIGR…	4e-47
Ljwgs_058132.1	1.5.12.23	E1.2.1.5 aldehyde dehydrogenase (NAD(P)+) [EC:1.2.1.5] [COG:COG1012] [GO:0004030]	ath:At2g24270	F27D4.18; NADP-dependent glyceraldehyde-3-phosphate dehydrogenase, putative [EC:1.2.1.9] [KO:K00131]	1e-79	BH2237	COG1012	1e-45	GAPN_PEA	Directproteinsequencing;NADP;Oxidoreductase,NADP-dependent glyceraldehyde-3-phosphate dehydrogenase (EC 1.2.1.9) (Non-phosphorylating glyceraldehyde 3-phosphate dehydrogenase) (Glyceraldehyde-3-phosphate dehydrogenase [NADP+]) (Triosephosphate dehydrogenase).	1e-80	GO_ID:4332	TIGR_CMR|BA0849 SPTR:Q81UL6 symbol:BA0849 "glyceraldehyde-3-phosphate dehydrogenase, NADP-dependent" [GO:0008152 "metabolism" evidence=ISS] [GO:0008886 "glyceraldehyde-3-phosphate dehydrogenase (NADP+) activity" evidence=ISS] InterPro:IPR002086 Pfam:PF00171 GO:GO:0008152 InterPro:IPR012303 PIRSF:PIRSF000147 PROSITE:PS00070 PROSITE:PS00687 HSSP:Q59931 EMBL:AE017334 EMBL:AE017225 EMBL:AE017026 TIGR…	4e-47
Ljwgs_058132.1	1.1.13.31	E1.2.1.3 aldehyde dehydrogenase (NAD+) [EC:1.2.1.3] [COG:COG1012] [GO:0004029]	ath:At2g24270	F27D4.18; NADP-dependent glyceraldehyde-3-phosphate dehydrogenase, putative [EC:1.2.1.9] [KO:K00131]	1e-79	BH2237	COG1012	1e-45	GAPN_PEA	Directproteinsequencing;NADP;Oxidoreductase,NADP-dependent glyceraldehyde-3-phosphate dehydrogenase (EC 1.2.1.9) (Non-phosphorylating glyceraldehyde 3-phosphate dehydrogenase) (Glyceraldehyde-3-phosphate dehydrogenase [NADP+]) (Triosephosphate dehydrogenase).	1e-80	GO_ID:4332	TIGR_CMR|BA0849 SPTR:Q81UL6 symbol:BA0849 "glyceraldehyde-3-phosphate dehydrogenase, NADP-dependent" [GO:0008152 "metabolism" evidence=ISS] [GO:0008886 "glyceraldehyde-3-phosphate dehydrogenase (NADP+) activity" evidence=ISS] InterPro:IPR002086 Pfam:PF00171 GO:GO:0008152 InterPro:IPR012303 PIRSF:PIRSF000147 PROSITE:PS00070 PROSITE:PS00687 HSSP:Q59931 EMBL:AE017334 EMBL:AE017225 EMBL:AE017026 TIGR…	4e-47
Ljwgs_058132.1	1.5.13.2	E1.2.1.39, feaB phenylacetaldehyde dehydrogenase [EC:1.2.1.39] [COG:COG1012] [GO:0008957]	ath:At2g24270	F27D4.18; NADP-dependent glyceraldehyde-3-phosphate dehydrogenase, putative [EC:1.2.1.9] [KO:K00131]	1e-79	BH2237	COG1012	1e-45	GAPN_PEA	Directproteinsequencing;NADP;Oxidoreductase,NADP-dependent glyceraldehyde-3-phosphate dehydrogenase (EC 1.2.1.9) (Non-phosphorylating glyceraldehyde 3-phosphate dehydrogenase) (Glyceraldehyde-3-phosphate dehydrogenase [NADP+]) (Triosephosphate dehydrogenase).	1e-80	GO_ID:4332	TIGR_CMR|BA0849 SPTR:Q81UL6 symbol:BA0849 "glyceraldehyde-3-phosphate dehydrogenase, NADP-dependent" [GO:0008152 "metabolism" evidence=ISS] [GO:0008886 "glyceraldehyde-3-phosphate dehydrogenase (NADP+) activity" evidence=ISS] InterPro:IPR002086 Pfam:PF00171 GO:GO:0008152 InterPro:IPR012303 PIRSF:PIRSF000147 PROSITE:PS00070 PROSITE:PS00687 HSSP:Q59931 EMBL:AE017334 EMBL:AE017225 EMBL:AE017026 TIGR…	4e-47
Ljwgs_058132.1	1.1.11.14	E1.2.1.3 aldehyde dehydrogenase (NAD+) [EC:1.2.1.3] [COG:COG1012] [GO:0004029]	ath:At2g24270	F27D4.18; NADP-dependent glyceraldehyde-3-phosphate dehydrogenase, putative [EC:1.2.1.9] [KO:K00131]	1e-79	BH2237	COG1012	1e-45	GAPN_PEA	Directproteinsequencing;NADP;Oxidoreductase,NADP-dependent glyceraldehyde-3-phosphate dehydrogenase (EC 1.2.1.9) (Non-phosphorylating glyceraldehyde 3-phosphate dehydrogenase) (Glyceraldehyde-3-phosphate dehydrogenase [NADP+]) (Triosephosphate dehydrogenase).	1e-80	GO_ID:4332	TIGR_CMR|BA0849 SPTR:Q81UL6 symbol:BA0849 "glyceraldehyde-3-phosphate dehydrogenase, NADP-dependent" [GO:0008152 "metabolism" evidence=ISS] [GO:0008886 "glyceraldehyde-3-phosphate dehydrogenase (NADP+) activity" evidence=ISS] InterPro:IPR002086 Pfam:PF00171 GO:GO:0008152 InterPro:IPR012303 PIRSF:PIRSF000147 PROSITE:PS00070 PROSITE:PS00687 HSSP:Q59931 EMBL:AE017334 EMBL:AE017225 EMBL:AE017026 TIGR…	4e-47
Ljwgs_058132.1	1.1.14.38	E1.2.1.3 aldehyde dehydrogenase (NAD+) [EC:1.2.1.3] [COG:COG1012] [GO:0004029]	ath:At2g24270	F27D4.18; NADP-dependent glyceraldehyde-3-phosphate dehydrogenase, putative [EC:1.2.1.9] [KO:K00131]	1e-79	BH2237	COG1012	1e-45	GAPN_PEA	Directproteinsequencing;NADP;Oxidoreductase,NADP-dependent glyceraldehyde-3-phosphate dehydrogenase (EC 1.2.1.9) (Non-phosphorylating glyceraldehyde 3-phosphate dehydrogenase) (Glyceraldehyde-3-phosphate dehydrogenase [NADP+]) (Triosephosphate dehydrogenase).	1e-80	GO_ID:4332	TIGR_CMR|BA0849 SPTR:Q81UL6 symbol:BA0849 "glyceraldehyde-3-phosphate dehydrogenase, NADP-dependent" [GO:0008152 "metabolism" evidence=ISS] [GO:0008886 "glyceraldehyde-3-phosphate dehydrogenase (NADP+) activity" evidence=ISS] InterPro:IPR002086 Pfam:PF00171 GO:GO:0008152 InterPro:IPR012303 PIRSF:PIRSF000147 PROSITE:PS00070 PROSITE:PS00687 HSSP:Q59931 EMBL:AE017334 EMBL:AE017225 EMBL:AE017026 TIGR…	4e-47
Ljwgs_058132.1	1.1.14.10.1	E1.2.1.10A, adhE acetaldehyde dehydrogenase [COG:COG1012]	ath:At2g24270	F27D4.18; NADP-dependent glyceraldehyde-3-phosphate dehydrogenase, putative [EC:1.2.1.9] [KO:K00131]	1e-79	BH2237	COG1012	1e-45	GAPN_PEA	Directproteinsequencing;NADP;Oxidoreductase,NADP-dependent glyceraldehyde-3-phosphate dehydrogenase (EC 1.2.1.9) (Non-phosphorylating glyceraldehyde 3-phosphate dehydrogenase) (Glyceraldehyde-3-phosphate dehydrogenase [NADP+]) (Triosephosphate dehydrogenase).	1e-80	GO_ID:4332	TIGR_CMR|BA0849 SPTR:Q81UL6 symbol:BA0849 "glyceraldehyde-3-phosphate dehydrogenase, NADP-dependent" [GO:0008152 "metabolism" evidence=ISS] [GO:0008886 "glyceraldehyde-3-phosphate dehydrogenase (NADP+) activity" evidence=ISS] InterPro:IPR002086 Pfam:PF00171 GO:GO:0008152 InterPro:IPR012303 PIRSF:PIRSF000147 PROSITE:PS00070 PROSITE:PS00687 HSSP:Q59931 EMBL:AE017334 EMBL:AE017225 EMBL:AE017026 TIGR…	4e-47
Ljwgs_058132.1	1.5.12.27	E1.2.1.60, hpaE 5-carboxymethyl-2-hydroxymuconic-semialdehyde dehydrogenase [EC:1.2.1.60] [COG:COG1012] [GO:0018480]	ath:At2g24270	F27D4.18; NADP-dependent glyceraldehyde-3-phosphate dehydrogenase, putative [EC:1.2.1.9] [KO:K00131]	1e-79	BH2237	COG1012	1e-45	GAPN_PEA	Directproteinsequencing;NADP;Oxidoreductase,NADP-dependent glyceraldehyde-3-phosphate dehydrogenase (EC 1.2.1.9) (Non-phosphorylating glyceraldehyde 3-phosphate dehydrogenase) (Glyceraldehyde-3-phosphate dehydrogenase [NADP+]) (Triosephosphate dehydrogenase).	1e-80	GO_ID:4332	TIGR_CMR|BA0849 SPTR:Q81UL6 symbol:BA0849 "glyceraldehyde-3-phosphate dehydrogenase, NADP-dependent" [GO:0008152 "metabolism" evidence=ISS] [GO:0008886 "glyceraldehyde-3-phosphate dehydrogenase (NADP+) activity" evidence=ISS] InterPro:IPR002086 Pfam:PF00171 GO:GO:0008152 InterPro:IPR012303 PIRSF:PIRSF000147 PROSITE:PS00070 PROSITE:PS00687 HSSP:Q59931 EMBL:AE017334 EMBL:AE017225 EMBL:AE017026 TIGR…	4e-47
Ljwgs_058132.1	1.5.3.37	E1.2.1.8, betB betaine-aldehyde dehydrogenase [EC:1.2.1.8] [COG:COG1012] [GO:0008802]	ath:At2g24270	F27D4.18; NADP-dependent glyceraldehyde-3-phosphate dehydrogenase, putative [EC:1.2.1.9] [KO:K00131]	1e-79	BH2237	COG1012	1e-45	GAPN_PEA	Directproteinsequencing;NADP;Oxidoreductase,NADP-dependent glyceraldehyde-3-phosphate dehydrogenase (EC 1.2.1.9) (Non-phosphorylating glyceraldehyde 3-phosphate dehydrogenase) (Glyceraldehyde-3-phosphate dehydrogenase [NADP+]) (Triosephosphate dehydrogenase).	1e-80	GO_ID:4332	TIGR_CMR|BA0849 SPTR:Q81UL6 symbol:BA0849 "glyceraldehyde-3-phosphate dehydrogenase, NADP-dependent" [GO:0008152 "metabolism" evidence=ISS] [GO:0008886 "glyceraldehyde-3-phosphate dehydrogenase (NADP+) activity" evidence=ISS] InterPro:IPR002086 Pfam:PF00171 GO:GO:0008152 InterPro:IPR012303 PIRSF:PIRSF000147 PROSITE:PS00070 PROSITE:PS00687 HSSP:Q59931 EMBL:AE017334 EMBL:AE017225 EMBL:AE017026 TIGR…	4e-47
Ljwgs_058132.1	1.1.11.7.1	E1.2.1.10A, adhE acetaldehyde dehydrogenase [COG:COG1012]	ath:At2g24270	F27D4.18; NADP-dependent glyceraldehyde-3-phosphate dehydrogenase, putative [EC:1.2.1.9] [KO:K00131]	1e-79	BH2237	COG1012	1e-45	GAPN_PEA	Directproteinsequencing;NADP;Oxidoreductase,NADP-dependent glyceraldehyde-3-phosphate dehydrogenase (EC 1.2.1.9) (Non-phosphorylating glyceraldehyde 3-phosphate dehydrogenase) (Glyceraldehyde-3-phosphate dehydrogenase [NADP+]) (Triosephosphate dehydrogenase).	1e-80	GO_ID:4332	TIGR_CMR|BA0849 SPTR:Q81UL6 symbol:BA0849 "glyceraldehyde-3-phosphate dehydrogenase, NADP-dependent" [GO:0008152 "metabolism" evidence=ISS] [GO:0008886 "glyceraldehyde-3-phosphate dehydrogenase (NADP+) activity" evidence=ISS] InterPro:IPR002086 Pfam:PF00171 GO:GO:0008152 InterPro:IPR012303 PIRSF:PIRSF000147 PROSITE:PS00070 PROSITE:PS00687 HSSP:Q59931 EMBL:AE017334 EMBL:AE017225 EMBL:AE017026 TIGR…	4e-47
Ljwgs_058132.1	1.1.1.22	E1.2.1.3 aldehyde dehydrogenase (NAD+) [EC:1.2.1.3] [COG:COG1012] [GO:0004029]	ath:At2g24270	F27D4.18; NADP-dependent glyceraldehyde-3-phosphate dehydrogenase, putative [EC:1.2.1.9] [KO:K00131]	1e-79	BH2237	COG1012	1e-45	GAPN_PEA	Directproteinsequencing;NADP;Oxidoreductase,NADP-dependent glyceraldehyde-3-phosphate dehydrogenase (EC 1.2.1.9) (Non-phosphorylating glyceraldehyde 3-phosphate dehydrogenase) (Glyceraldehyde-3-phosphate dehydrogenase [NADP+]) (Triosephosphate dehydrogenase).	1e-80	GO_ID:4332	TIGR_CMR|BA0849 SPTR:Q81UL6 symbol:BA0849 "glyceraldehyde-3-phosphate dehydrogenase, NADP-dependent" [GO:0008152 "metabolism" evidence=ISS] [GO:0008886 "glyceraldehyde-3-phosphate dehydrogenase (NADP+) activity" evidence=ISS] InterPro:IPR002086 Pfam:PF00171 GO:GO:0008152 InterPro:IPR012303 PIRSF:PIRSF000147 PROSITE:PS00070 PROSITE:PS00687 HSSP:Q59931 EMBL:AE017334 EMBL:AE017225 EMBL:AE017026 TIGR…	4e-47
Ljwgs_058132.1	1.5.1.2	E1.2.1.16, gabD succinate-semialdehyde dehydrogenase (NADP+) [EC:1.2.1.16] [COG:COG1012] [GO:0009013]	ath:At2g24270	F27D4.18; NADP-dependent glyceraldehyde-3-phosphate dehydrogenase, putative [EC:1.2.1.9] [KO:K00131]	1e-79	BH2237	COG1012	1e-45	GAPN_PEA	Directproteinsequencing;NADP;Oxidoreductase,NADP-dependent glyceraldehyde-3-phosphate dehydrogenase (EC 1.2.1.9) (Non-phosphorylating glyceraldehyde 3-phosphate dehydrogenase) (Glyceraldehyde-3-phosphate dehydrogenase [NADP+]) (Triosephosphate dehydrogenase).	1e-80	GO_ID:4332	TIGR_CMR|BA0849 SPTR:Q81UL6 symbol:BA0849 "glyceraldehyde-3-phosphate dehydrogenase, NADP-dependent" [GO:0008152 "metabolism" evidence=ISS] [GO:0008886 "glyceraldehyde-3-phosphate dehydrogenase (NADP+) activity" evidence=ISS] InterPro:IPR002086 Pfam:PF00171 GO:GO:0008152 InterPro:IPR012303 PIRSF:PIRSF000147 PROSITE:PS00070 PROSITE:PS00687 HSSP:Q59931 EMBL:AE017334 EMBL:AE017225 EMBL:AE017026 TIGR…	4e-47
Ljwgs_058132.1	1.1.11.25	E1.2.1.22, aldA, aldB lactaldehyde dehydrogenase [EC:1.2.1.22] [COG:COG1012] [GO:0008911]	ath:At2g24270	F27D4.18; NADP-dependent glyceraldehyde-3-phosphate dehydrogenase, putative [EC:1.2.1.9] [KO:K00131]	1e-79	BH2237	COG1012	1e-45	GAPN_PEA	Directproteinsequencing;NADP;Oxidoreductase,NADP-dependent glyceraldehyde-3-phosphate dehydrogenase (EC 1.2.1.9) (Non-phosphorylating glyceraldehyde 3-phosphate dehydrogenase) (Glyceraldehyde-3-phosphate dehydrogenase [NADP+]) (Triosephosphate dehydrogenase).	1e-80	GO_ID:4332	TIGR_CMR|BA0849 SPTR:Q81UL6 symbol:BA0849 "glyceraldehyde-3-phosphate dehydrogenase, NADP-dependent" [GO:0008152 "metabolism" evidence=ISS] [GO:0008886 "glyceraldehyde-3-phosphate dehydrogenase (NADP+) activity" evidence=ISS] InterPro:IPR002086 Pfam:PF00171 GO:GO:0008152 InterPro:IPR012303 PIRSF:PIRSF000147 PROSITE:PS00070 PROSITE:PS00687 HSSP:Q59931 EMBL:AE017334 EMBL:AE017225 EMBL:AE017026 TIGR…	4e-47
Ljwgs_058132.1	1.3.3.21	E1.1.1.1, adh alcohol dehydrogenase [EC:1.1.1.1] [COG:COG1012 COG1062 COG1064 COG1454] [GO:0004022 0004023 0004024 0004025]	ath:At2g24270	F27D4.18; NADP-dependent glyceraldehyde-3-phosphate dehydrogenase, putative [EC:1.2.1.9] [KO:K00131]	1e-79	BH2237	COG1012	1e-45	GAPN_PEA	Directproteinsequencing;NADP;Oxidoreductase,NADP-dependent glyceraldehyde-3-phosphate dehydrogenase (EC 1.2.1.9) (Non-phosphorylating glyceraldehyde 3-phosphate dehydrogenase) (Glyceraldehyde-3-phosphate dehydrogenase [NADP+]) (Triosephosphate dehydrogenase).	1e-80	GO_ID:4332	TIGR_CMR|BA0849 SPTR:Q81UL6 symbol:BA0849 "glyceraldehyde-3-phosphate dehydrogenase, NADP-dependent" [GO:0008152 "metabolism" evidence=ISS] [GO:0008886 "glyceraldehyde-3-phosphate dehydrogenase (NADP+) activity" evidence=ISS] InterPro:IPR002086 Pfam:PF00171 GO:GO:0008152 InterPro:IPR012303 PIRSF:PIRSF000147 PROSITE:PS00070 PROSITE:PS00687 HSSP:Q59931 EMBL:AE017334 EMBL:AE017225 EMBL:AE017026 TIGR…	4e-47
Ljwgs_058132.1	1.5.10.26	E2.7.3.2 creatine kinase [EC:2.7.3.2] [GO:0004111]	ath:At2g24270	F27D4.18; NADP-dependent glyceraldehyde-3-phosphate dehydrogenase, putative [EC:1.2.1.9] [KO:K00131]	1e-79	BH2237	COG1012	1e-45	GAPN_PEA	Directproteinsequencing;NADP;Oxidoreductase,NADP-dependent glyceraldehyde-3-phosphate dehydrogenase (EC 1.2.1.9) (Non-phosphorylating glyceraldehyde 3-phosphate dehydrogenase) (Glyceraldehyde-3-phosphate dehydrogenase [NADP+]) (Triosephosphate dehydrogenase).	1e-80	GO_ID:4332	TIGR_CMR|BA0849 SPTR:Q81UL6 symbol:BA0849 "glyceraldehyde-3-phosphate dehydrogenase, NADP-dependent" [GO:0008152 "metabolism" evidence=ISS] [GO:0008886 "glyceraldehyde-3-phosphate dehydrogenase (NADP+) activity" evidence=ISS] InterPro:IPR002086 Pfam:PF00171 GO:GO:0008152 InterPro:IPR012303 PIRSF:PIRSF000147 PROSITE:PS00070 PROSITE:PS00687 HSSP:Q59931 EMBL:AE017334 EMBL:AE017225 EMBL:AE017026 TIGR…	4e-47
Ljwgs_058132.1	1.5.14.24	E1.2.1.3 aldehyde dehydrogenase (NAD+) [EC:1.2.1.3] [COG:COG1012] [GO:0004029]	ath:At2g24270	F27D4.18; NADP-dependent glyceraldehyde-3-phosphate dehydrogenase, putative [EC:1.2.1.9] [KO:K00131]	1e-79	BH2237	COG1012	1e-45	GAPN_PEA	Directproteinsequencing;NADP;Oxidoreductase,NADP-dependent glyceraldehyde-3-phosphate dehydrogenase (EC 1.2.1.9) (Non-phosphorylating glyceraldehyde 3-phosphate dehydrogenase) (Glyceraldehyde-3-phosphate dehydrogenase [NADP+]) (Triosephosphate dehydrogenase).	1e-80	GO_ID:4332	TIGR_CMR|BA0849 SPTR:Q81UL6 symbol:BA0849 "glyceraldehyde-3-phosphate dehydrogenase, NADP-dependent" [GO:0008152 "metabolism" evidence=ISS] [GO:0008886 "glyceraldehyde-3-phosphate dehydrogenase (NADP+) activity" evidence=ISS] InterPro:IPR002086 Pfam:PF00171 GO:GO:0008152 InterPro:IPR012303 PIRSF:PIRSF000147 PROSITE:PS00070 PROSITE:PS00687 HSSP:Q59931 EMBL:AE017334 EMBL:AE017225 EMBL:AE017026 TIGR…	4e-47
Ljwgs_058132.1	1.11.8.3	E1.2.1.3 aldehyde dehydrogenase (NAD+) [EC:1.2.1.3] [COG:COG1012] [GO:0004029]	ath:At2g24270	F27D4.18; NADP-dependent glyceraldehyde-3-phosphate dehydrogenase, putative [EC:1.2.1.9] [KO:K00131]	1e-79	BH2237	COG1012	1e-45	GAPN_PEA	Directproteinsequencing;NADP;Oxidoreductase,NADP-dependent glyceraldehyde-3-phosphate dehydrogenase (EC 1.2.1.9) (Non-phosphorylating glyceraldehyde 3-phosphate dehydrogenase) (Glyceraldehyde-3-phosphate dehydrogenase [NADP+]) (Triosephosphate dehydrogenase).	1e-80	GO_ID:4332	TIGR_CMR|BA0849 SPTR:Q81UL6 symbol:BA0849 "glyceraldehyde-3-phosphate dehydrogenase, NADP-dependent" [GO:0008152 "metabolism" evidence=ISS] [GO:0008886 "glyceraldehyde-3-phosphate dehydrogenase (NADP+) activity" evidence=ISS] InterPro:IPR002086 Pfam:PF00171 GO:GO:0008152 InterPro:IPR012303 PIRSF:PIRSF000147 PROSITE:PS00070 PROSITE:PS00687 HSSP:Q59931 EMBL:AE017334 EMBL:AE017225 EMBL:AE017026 TIGR…	4e-47
Ljwgs_058132.1	1.3.9.4	E1.1.1.1, adh alcohol dehydrogenase [EC:1.1.1.1] [COG:COG1012 COG1062 COG1064 COG1454] [GO:0004022 0004023 0004024 0004025]	ath:At2g24270	F27D4.18; NADP-dependent glyceraldehyde-3-phosphate dehydrogenase, putative [EC:1.2.1.9] [KO:K00131]	1e-79	BH2237	COG1012	1e-45	GAPN_PEA	Directproteinsequencing;NADP;Oxidoreductase,NADP-dependent glyceraldehyde-3-phosphate dehydrogenase (EC 1.2.1.9) (Non-phosphorylating glyceraldehyde 3-phosphate dehydrogenase) (Glyceraldehyde-3-phosphate dehydrogenase [NADP+]) (Triosephosphate dehydrogenase).	1e-80	GO_ID:4332	TIGR_CMR|BA0849 SPTR:Q81UL6 symbol:BA0849 "glyceraldehyde-3-phosphate dehydrogenase, NADP-dependent" [GO:0008152 "metabolism" evidence=ISS] [GO:0008886 "glyceraldehyde-3-phosphate dehydrogenase (NADP+) activity" evidence=ISS] InterPro:IPR002086 Pfam:PF00171 GO:GO:0008152 InterPro:IPR012303 PIRSF:PIRSF000147 PROSITE:PS00070 PROSITE:PS00687 HSSP:Q59931 EMBL:AE017334 EMBL:AE017225 EMBL:AE017026 TIGR…	4e-47
Ljwgs_074659.1	3.1.3.22	TC.POT proton-dependent oligopeptide transporter, POT family [COG:COG3104] [TC:2.A.17]	hsa:6564	SLC15A1; solute carrier family 15 (oligopeptide transporter), member 1 [KO:K03305]	9e-20				PTR2_ARATH	Membrane;Peptidetransport;Proteintransport;Transmembrane;Transport,Peptide transporter PTR2 (Histidine transporting protein).	5e-63	GO_ID:22547	TAIR|gene:2041139 SPTR:Q9ZPS2 symbol:AT2G02020.1 [GO:0005215 "transporter activity" evidence=ISS] [GO:0006857 "oligopeptide transport" evidence=ISS] [GO:0016020 "membrane" evidence=ISS] InterPro:IPR000109 Pfam:PF00854 GO:GO:0006810 GO:GO:0016020 PROSITE:PS01022 PROSITE:PS01023 EMBL:AC006532 PIR:A84432 SPTR:Q9ZPS2	2e-62
chr5.CM0519.59.1	2.4.3.9	E2.7.7.49 RNA-directed DNA polymerase [EC:2.7.7.49] [COG:COG3344] [GO:0003721 0003964]							POLX_TOBAC	Aspartylprotease;Endonuclease;Hydrolase;Metal-binding;Nuclease;Nucleotidyltransferase;Polyprotein;Protease;RNA-directedDNApolymerase;Transferase;Transposableelement;Zinc;Zinc-finger,Retrovirus-related Pol polyprotein from transposon TNT 1-94 [Contains: Protease (EC 3.4.23.-); Reverse transcriptase (EC 2.7.7.49); Endonuclease].	8e-57	GO_ID:45984	TAIR|gene:2097517 SPTR:Q9M197 symbol:AT3G59720.1 [GO:0004803 "transposase activity" evidence=ISS] InterPro:IPR001878 InterPro:IPR001584 Pfam:PF00098 Pfam:PF00665 PRINTS:PR00939 SMART:SM00343 PROSITE:PS50158 EMBL:AL138659 PIR:T49313 SPTR:Q9M197	2e-36
Ljwgs_109789.1	99.1.4.1005	GO_ID:43821										GO_ID:43821	TAIR|gene:2087084 SPTR:Q9LDY0 symbol:AT3G15310.1 [GO:0000004 "biological process unknown" evidence=ND] [GO:0008372 "cellular component unknown" evidence=ND] [GO:0005554 "molecular function unknown" evidence=ISS] Pfam:PF04827 InterPro:IPR006912 EMBL:AP000413 EMBL:AY050876 EMBL:AY113957 SPTR:Q9LDY0	3e-24
gi45578362	99.2	Unclassified without homolog
Ljwgs_135178.1	3.2.10.30	CALM calmodulin	spo:SPAC3A12.14	cam1; calmodulin [KO:K02183]	2e-15				CDPK2_ORYSA	ATP-binding;Calcium;Kinase;Multigenefamily;Nucleotide-binding;Phosphorylation;Repeat;Serine/threonine-proteinkinase;Transferase,Calcium-dependent protein kinase, isoform 2 (EC 2.7.1.-) (CDPK 2).	2e-31	GO_ID:7277	TAIR|gene:2177022 SPTR:Q9FMP5 symbol:AT5G12180.1 [GO:0004685 "calcium- and calmodulin-dependent protein kinase activity" evidence=ISS] [GO:0006468 "protein amino acid phosphorylation" evidence=ISS] [GO:0016301 "kinase activity" evidence=ISS] InterPro:IPR000719 InterPro:IPR002290 InterPro:IPR002048 InterPro:IPR008271 Pfam:PF00069 Pfam:PF00036 Prosite:PS00108 InterPro:IPR011992 Prosite:PS00107 Pros…	1e-45
Ljwgs_135178.1	3.2.11.18	CALM calmodulin	spo:SPAC3A12.14	cam1; calmodulin [KO:K02183]	2e-15				CDPK2_ORYSA	ATP-binding;Calcium;Kinase;Multigenefamily;Nucleotide-binding;Phosphorylation;Repeat;Serine/threonine-proteinkinase;Transferase,Calcium-dependent protein kinase, isoform 2 (EC 2.7.1.-) (CDPK 2).	2e-31	GO_ID:7277	TAIR|gene:2177022 SPTR:Q9FMP5 symbol:AT5G12180.1 [GO:0004685 "calcium- and calmodulin-dependent protein kinase activity" evidence=ISS] [GO:0006468 "protein amino acid phosphorylation" evidence=ISS] [GO:0016301 "kinase activity" evidence=ISS] InterPro:IPR000719 InterPro:IPR002290 InterPro:IPR002048 InterPro:IPR008271 Pfam:PF00069 Pfam:PF00036 Prosite:PS00108 InterPro:IPR011992 Prosite:PS00107 Pros…	1e-45
Ljwgs_135178.1	3.2.9.99	CAMK4 calcium/calmodulin-dependent protein kinase IV [EC:2.7.1.123] [GO:0004685]	spo:SPAC3A12.14	cam1; calmodulin [KO:K02183]	2e-15				CDPK2_ORYSA	ATP-binding;Calcium;Kinase;Multigenefamily;Nucleotide-binding;Phosphorylation;Repeat;Serine/threonine-proteinkinase;Transferase,Calcium-dependent protein kinase, isoform 2 (EC 2.7.1.-) (CDPK 2).	2e-31	GO_ID:7277	TAIR|gene:2177022 SPTR:Q9FMP5 symbol:AT5G12180.1 [GO:0004685 "calcium- and calmodulin-dependent protein kinase activity" evidence=ISS] [GO:0006468 "protein amino acid phosphorylation" evidence=ISS] [GO:0016301 "kinase activity" evidence=ISS] InterPro:IPR000719 InterPro:IPR002290 InterPro:IPR002048 InterPro:IPR008271 Pfam:PF00069 Pfam:PF00036 Prosite:PS00108 InterPro:IPR011992 Prosite:PS00107 Pros…	1e-45
Ljwgs_135178.1	3.2.9.90	CALM calmodulin	spo:SPAC3A12.14	cam1; calmodulin [KO:K02183]	2e-15				CDPK2_ORYSA	ATP-binding;Calcium;Kinase;Multigenefamily;Nucleotide-binding;Phosphorylation;Repeat;Serine/threonine-proteinkinase;Transferase,Calcium-dependent protein kinase, isoform 2 (EC 2.7.1.-) (CDPK 2).	2e-31	GO_ID:7277	TAIR|gene:2177022 SPTR:Q9FMP5 symbol:AT5G12180.1 [GO:0004685 "calcium- and calmodulin-dependent protein kinase activity" evidence=ISS] [GO:0006468 "protein amino acid phosphorylation" evidence=ISS] [GO:0016301 "kinase activity" evidence=ISS] InterPro:IPR000719 InterPro:IPR002290 InterPro:IPR002048 InterPro:IPR008271 Pfam:PF00069 Pfam:PF00036 Prosite:PS00108 InterPro:IPR011992 Prosite:PS00107 Pros…	1e-45
chr5.CM0519.59.1	2.4.3.9	E2.7.7.49 RNA-directed DNA polymerase [EC:2.7.7.49] [COG:COG3344] [GO:0003721 0003964]							POLX_TOBAC	Aspartylprotease;Endonuclease;Hydrolase;Metal-binding;Nuclease;Nucleotidyltransferase;Polyprotein;Protease;RNA-directedDNApolymerase;Transferase;Transposableelement;Zinc;Zinc-finger,Retrovirus-related Pol polyprotein from transposon TNT 1-94 [Contains: Protease (EC 3.4.23.-); Reverse transcriptase (EC 2.7.7.49); Endonuclease].	8e-57	GO_ID:45984	TAIR|gene:2097517 SPTR:Q9M197 symbol:AT3G59720.1 [GO:0004803 "transposase activity" evidence=ISS] InterPro:IPR001878 InterPro:IPR001584 Pfam:PF00098 Pfam:PF00665 PRINTS:PR00939 SMART:SM00343 PROSITE:PS50158 EMBL:AL138659 PIR:T49313 SPTR:Q9M197	2e-36
Ljwgs_078121.1	1.5.14.41	E3.5.5.1 nitrilase [EC:3.5.5.1] [COG:COG0388] [GO:0000257]	ath:At5g22300	MWD9.8; Nitrilase 4 (sp P46011) [EC:3.5.5.1] [KO:K01501]	4e-22	YIL164c	COG0388	2e-10	NRL4_TOBAC	Hydrolase;Multigenefamily,Nitrilase 4 (EC 3.5.5.1).	5e-24	GO_ID:13900	SGD|S000001426 SPTR:P40447 symbol:NIT1 "nitrilase" [GO:0008372 "cellular component unknown" evidence=ND] [GO:0000257 "nitrilase activity" evidence=ISS] [GO:0000004 "biological process unknown" evidence=ND] Pfam:PF00795 InterPro:IPR003010 InterPro:IPR000132 SGD:S000001426 PROSITE:PS50263 EMBL:Z46921 PIR:S50363 GermOnline:139699 PROSITE:PS00920 PROSITE:PS00921 SPTR:P40447	2e-10
Ljwgs_078121.1	1.11.10.9	E3.5.5.7 aliphatic nitrilase [EC:3.5.5.7] [COG:COG0388] [GO:0018762]	ath:At5g22300	MWD9.8; Nitrilase 4 (sp P46011) [EC:3.5.5.1] [KO:K01501]	4e-22	YIL164c	COG0388	2e-10	NRL4_TOBAC	Hydrolase;Multigenefamily,Nitrilase 4 (EC 3.5.5.1).	5e-24	GO_ID:13900	SGD|S000001426 SPTR:P40447 symbol:NIT1 "nitrilase" [GO:0008372 "cellular component unknown" evidence=ND] [GO:0000257 "nitrilase activity" evidence=ISS] [GO:0000004 "biological process unknown" evidence=ND] Pfam:PF00795 InterPro:IPR003010 InterPro:IPR000132 SGD:S000001426 PROSITE:PS50263 EMBL:Z46921 PIR:S50363 GermOnline:139699 PROSITE:PS00920 PROSITE:PS00921 SPTR:P40447	2e-10
Ljwgs_078121.1	1.2.7.35	E3.5.5.1 nitrilase [EC:3.5.5.1] [COG:COG0388] [GO:0000257]	ath:At5g22300	MWD9.8; Nitrilase 4 (sp P46011) [EC:3.5.5.1] [KO:K01501]	4e-22	YIL164c	COG0388	2e-10	NRL4_TOBAC	Hydrolase;Multigenefamily,Nitrilase 4 (EC 3.5.5.1).	5e-24	GO_ID:13900	SGD|S000001426 SPTR:P40447 symbol:NIT1 "nitrilase" [GO:0008372 "cellular component unknown" evidence=ND] [GO:0000257 "nitrilase activity" evidence=ISS] [GO:0000004 "biological process unknown" evidence=ND] Pfam:PF00795 InterPro:IPR003010 InterPro:IPR000132 SGD:S000001426 PROSITE:PS50263 EMBL:Z46921 PIR:S50363 GermOnline:139699 PROSITE:PS00920 PROSITE:PS00921 SPTR:P40447	2e-10
Ljwgs_078121.1	1.6.5.1	E3.5.5.1 nitrilase [EC:3.5.5.1] [COG:COG0388] [GO:0000257]	ath:At5g22300	MWD9.8; Nitrilase 4 (sp P46011) [EC:3.5.5.1] [KO:K01501]	4e-22	YIL164c	COG0388	2e-10	NRL4_TOBAC	Hydrolase;Multigenefamily,Nitrilase 4 (EC 3.5.5.1).	5e-24	GO_ID:13900	SGD|S000001426 SPTR:P40447 symbol:NIT1 "nitrilase" [GO:0008372 "cellular component unknown" evidence=ND] [GO:0000257 "nitrilase activity" evidence=ISS] [GO:0000004 "biological process unknown" evidence=ND] Pfam:PF00795 InterPro:IPR003010 InterPro:IPR000132 SGD:S000001426 PROSITE:PS50263 EMBL:Z46921 PIR:S50363 GermOnline:139699 PROSITE:PS00920 PROSITE:PS00921 SPTR:P40447	2e-10
Ljwgs_078121.1	1.11.16.3	E3.5.5.1 nitrilase [EC:3.5.5.1] [COG:COG0388] [GO:0000257]	ath:At5g22300	MWD9.8; Nitrilase 4 (sp P46011) [EC:3.5.5.1] [KO:K01501]	4e-22	YIL164c	COG0388	2e-10	NRL4_TOBAC	Hydrolase;Multigenefamily,Nitrilase 4 (EC 3.5.5.1).	5e-24	GO_ID:13900	SGD|S000001426 SPTR:P40447 symbol:NIT1 "nitrilase" [GO:0008372 "cellular component unknown" evidence=ND] [GO:0000257 "nitrilase activity" evidence=ISS] [GO:0000004 "biological process unknown" evidence=ND] Pfam:PF00795 InterPro:IPR003010 InterPro:IPR000132 SGD:S000001426 PROSITE:PS50263 EMBL:Z46921 PIR:S50363 GermOnline:139699 PROSITE:PS00920 PROSITE:PS00921 SPTR:P40447	2e-10
Ljwgs_078121.1	1.5.1.30	E6.3.5.1, nadE NAD+ synthase (glutamine-hydrolysing) [EC:6.3.5.1] [COG:COG0171 COG0388] [GO:0003952]	ath:At5g22300	MWD9.8; Nitrilase 4 (sp P46011) [EC:3.5.5.1] [KO:K01501]	4e-22	YIL164c	COG0388	2e-10	NRL4_TOBAC	Hydrolase;Multigenefamily,Nitrilase 4 (EC 3.5.5.1).	5e-24	GO_ID:13900	SGD|S000001426 SPTR:P40447 symbol:NIT1 "nitrilase" [GO:0008372 "cellular component unknown" evidence=ND] [GO:0000257 "nitrilase activity" evidence=ISS] [GO:0000004 "biological process unknown" evidence=ND] Pfam:PF00795 InterPro:IPR003010 InterPro:IPR000132 SGD:S000001426 PROSITE:PS50263 EMBL:Z46921 PIR:S50363 GermOnline:139699 PROSITE:PS00920 PROSITE:PS00921 SPTR:P40447	2e-10
Ljwgs_078121.1	1.9.4.11	E6.3.5.1, nadE NAD+ synthase (glutamine-hydrolysing) [EC:6.3.5.1] [COG:COG0171 COG0388] [GO:0003952]	ath:At5g22300	MWD9.8; Nitrilase 4 (sp P46011) [EC:3.5.5.1] [KO:K01501]	4e-22	YIL164c	COG0388	2e-10	NRL4_TOBAC	Hydrolase;Multigenefamily,Nitrilase 4 (EC 3.5.5.1).	5e-24	GO_ID:13900	SGD|S000001426 SPTR:P40447 symbol:NIT1 "nitrilase" [GO:0008372 "cellular component unknown" evidence=ND] [GO:0000257 "nitrilase activity" evidence=ISS] [GO:0000004 "biological process unknown" evidence=ND] Pfam:PF00795 InterPro:IPR003010 InterPro:IPR000132 SGD:S000001426 PROSITE:PS50263 EMBL:Z46921 PIR:S50363 GermOnline:139699 PROSITE:PS00920 PROSITE:PS00921 SPTR:P40447	2e-10
Ljwgs_021181.1	1.2.6.9	E1.11.1.7 peroxidase [EC:1.11.1.7] [GO:0004601]	ath:At5g06720	MPH15.8; peroxidase, putative [EC:1.11.1.7] [KO:K00430]	4e-69				PER53_ARATH	3D-structure;Calcium;Glycoprotein;Heme;Hydrogenperoxide;Iron;Metal-binding;Multigenefamily;Oxidoreductase;Peroxidase;Pyrrolidonecarboxylicacid;Signal,Peroxidase 53 precursor (EC 1.11.1.7) (Atperox P53) (ATPA2).	2e-69	GO_ID:29236	TAIR|gene:2028279 SPTR:Q96512 symbol:AT1G44970.1 [GO:0004601 "peroxidase activity" evidence=ISS] InterPro:IPR002016 InterPro:IPR000823 Pfam:PF00141 InterPro:IPR010255 PROSITE:PS00435 PROSITE:PS00436 PRINTS:PR00458 PROSITE:PS50873 PRINTS:PR00461 EMBL:AC020576 EMBL:X98804 EMBL:AC007915 EMBL:BT008612 EMBL:AY086626 HSSP:Q42578 GeneFarm:1834 SPTR:Q96512	2e-46
Ljwgs_021181.1	1.3.11.18	E1.11.1.7 peroxidase [EC:1.11.1.7] [GO:0004601]	ath:At5g06720	MPH15.8; peroxidase, putative [EC:1.11.1.7] [KO:K00430]	4e-69				PER53_ARATH	3D-structure;Calcium;Glycoprotein;Heme;Hydrogenperoxide;Iron;Metal-binding;Multigenefamily;Oxidoreductase;Peroxidase;Pyrrolidonecarboxylicacid;Signal,Peroxidase 53 precursor (EC 1.11.1.7) (Atperox P53) (ATPA2).	2e-69	GO_ID:29236	TAIR|gene:2028279 SPTR:Q96512 symbol:AT1G44970.1 [GO:0004601 "peroxidase activity" evidence=ISS] InterPro:IPR002016 InterPro:IPR000823 Pfam:PF00141 InterPro:IPR010255 PROSITE:PS00435 PROSITE:PS00436 PRINTS:PR00458 PROSITE:PS50873 PRINTS:PR00461 EMBL:AC020576 EMBL:X98804 EMBL:AC007915 EMBL:BT008612 EMBL:AY086626 HSSP:Q42578 GeneFarm:1834 SPTR:Q96512	2e-46
Ljwgs_021181.1	1.5.13.21	E1.11.1.7 peroxidase [EC:1.11.1.7] [GO:0004601]	ath:At5g06720	MPH15.8; peroxidase, putative [EC:1.11.1.7] [KO:K00430]	4e-69				PER53_ARATH	3D-structure;Calcium;Glycoprotein;Heme;Hydrogenperoxide;Iron;Metal-binding;Multigenefamily;Oxidoreductase;Peroxidase;Pyrrolidonecarboxylicacid;Signal,Peroxidase 53 precursor (EC 1.11.1.7) (Atperox P53) (ATPA2).	2e-69	GO_ID:29236	TAIR|gene:2028279 SPTR:Q96512 symbol:AT1G44970.1 [GO:0004601 "peroxidase activity" evidence=ISS] InterPro:IPR002016 InterPro:IPR000823 Pfam:PF00141 InterPro:IPR010255 PROSITE:PS00435 PROSITE:PS00436 PRINTS:PR00458 PROSITE:PS50873 PRINTS:PR00461 EMBL:AC020576 EMBL:X98804 EMBL:AC007915 EMBL:BT008612 EMBL:AY086626 HSSP:Q42578 GeneFarm:1834 SPTR:Q96512	2e-46
Ljwgs_021181.1	1.10.6.4	E1.11.1.7 peroxidase [EC:1.11.1.7] [GO:0004601]	ath:At5g06720	MPH15.8; peroxidase, putative [EC:1.11.1.7] [KO:K00430]	4e-69				PER53_ARATH	3D-structure;Calcium;Glycoprotein;Heme;Hydrogenperoxide;Iron;Metal-binding;Multigenefamily;Oxidoreductase;Peroxidase;Pyrrolidonecarboxylicacid;Signal,Peroxidase 53 precursor (EC 1.11.1.7) (Atperox P53) (ATPA2).	2e-69	GO_ID:29236	TAIR|gene:2028279 SPTR:Q96512 symbol:AT1G44970.1 [GO:0004601 "peroxidase activity" evidence=ISS] InterPro:IPR002016 InterPro:IPR000823 Pfam:PF00141 InterPro:IPR010255 PROSITE:PS00435 PROSITE:PS00436 PRINTS:PR00458 PROSITE:PS50873 PRINTS:PR00461 EMBL:AC020576 EMBL:X98804 EMBL:AC007915 EMBL:BT008612 EMBL:AY086626 HSSP:Q42578 GeneFarm:1834 SPTR:Q96512	2e-46
Ljwgs_042820.1	3.1.4.10.1	TC.HSP70 heat shock protein 70, Hsp70 family	ath:At3g12580	T2E22.11; heat shock protein 70, putative / HSP70, putative [KO:K03283]	0	YER103w	COG0443	4e-152	HSP7C_PETHY	ATP-binding;Heatshock;Nucleotide-binding,Heat shock cognate 70 kDa protein.	0	GO_ID:29334	TAIR|gene:2101221 SPTR:Q9LHA8 symbol:HSP70 [GO:0005829 "cytosol" evidence=TAS] [GO:0006457 "protein folding" evidence=TAS] [GO:0009408 "response to heat" evidence=IEP] [GO:0009615 "response to virus" evidence=IEP] Pfam:PF00012 Prosite:PS00297 Prosite:PS00329 Prosite:PS01036 InterPro:IPR001023 HSSP:P19120 PRINTS:PR00301 ProDom:PD000089 EMBL:AC069474 EMBL:AP002055 EMBL:AY054183 EMBL:AY059885 EMBL:A…	0
Ljwgs_042820.1	2.3.1.3.1	TC.HSP70 heat shock protein 70, Hsp70 family	ath:At3g12580	T2E22.11; heat shock protein 70, putative / HSP70, putative [KO:K03283]	0	YER103w	COG0443	4e-152	HSP7C_PETHY	ATP-binding;Heatshock;Nucleotide-binding,Heat shock cognate 70 kDa protein.	0	GO_ID:29334	TAIR|gene:2101221 SPTR:Q9LHA8 symbol:HSP70 [GO:0005829 "cytosol" evidence=TAS] [GO:0006457 "protein folding" evidence=TAS] [GO:0009408 "response to heat" evidence=IEP] [GO:0009615 "response to virus" evidence=IEP] Pfam:PF00012 Prosite:PS00297 Prosite:PS00329 Prosite:PS01036 InterPro:IPR001023 HSSP:P19120 PRINTS:PR00301 ProDom:PD000089 EMBL:AC069474 EMBL:AP002055 EMBL:AY054183 EMBL:AY059885 EMBL:A…	0
Ljwgs_042820.1	3.2.2.121	TC.HSP70 heat shock protein 70, Hsp70 family [COG:COG0443] [TC:1.A.33]	ath:At3g12580	T2E22.11; heat shock protein 70, putative / HSP70, putative [KO:K03283]	0	YER103w	COG0443	4e-152	HSP7C_PETHY	ATP-binding;Heatshock;Nucleotide-binding,Heat shock cognate 70 kDa protein.	0	GO_ID:29334	TAIR|gene:2101221 SPTR:Q9LHA8 symbol:HSP70 [GO:0005829 "cytosol" evidence=TAS] [GO:0006457 "protein folding" evidence=TAS] [GO:0009408 "response to heat" evidence=IEP] [GO:0009615 "response to virus" evidence=IEP] Pfam:PF00012 Prosite:PS00297 Prosite:PS00329 Prosite:PS01036 InterPro:IPR001023 HSSP:P19120 PRINTS:PR00301 ProDom:PD000089 EMBL:AC069474 EMBL:AP002055 EMBL:AY054183 EMBL:AY059885 EMBL:A…	0
Ljwgs_084631.1	2.4.3.9	E2.7.7.49 RNA-directed DNA polymerase [EC:2.7.7.49] [COG:COG3344] [GO:0003721 0003964]							POLX_TOBAC	Aspartylprotease;Endonuclease;Hydrolase;Metal-binding;Nuclease;Nucleotidyltransferase;Polyprotein;Protease;RNA-directedDNApolymerase;Transferase;Transposableelement;Zinc;Zinc-finger,Retrovirus-related Pol polyprotein from transposon TNT 1-94 [Contains: Protease (EC 3.4.23.-); Reverse transcriptase (EC 2.7.7.49); Endonuclease].	1e-81	GO_ID:9534	TAIR|gene:2008108 SPTR:Q9C739 symbol:AT1G48710.1 [GO:0004803 "transposase activity" evidence=ISS] InterPro:IPR001878 InterPro:IPR001584 Pfam:PF00098 Pfam:PF00665 PRINTS:PR00939 SMART:SM00343 PROSITE:PS50158 EMBL:AC073555 SPTR:Q9C739	1e-53
Ljwgs_047219.1	1.3.12.27	E5.3.99.5, TBXAS1, CYP5A cytochrome P450, family 5, subfamily A (thromboxane-A synthase) [EC:5.3.99.5] [GO:0004796]	hsa:6916	TBXAS1; thromboxane A synthase 1 (platelet, cytochrome P450, family 5, subfamily A) [EC:5.3.99.5] [KO:K01832]	6e-10				THAS_PIG	Fattyacidbiosynthesis;Heme;Iron;Isomerase;Lipidsynthesis;Membrane;Metal-binding;Monooxygenase;Oxidoreductase;Prostaglandinbiosynthesis;Transmembrane,Thromboxane-A synthase (EC 5.3.99.5) (TXA synthase) (TXS).	4e-11	GO_ID:47294	MGI|MGI:98497 SPTR:P36423 symbol:Tbxas1 "thromboxane A synthase 1, platelet" [GO:0016021 "integral to membrane" evidence=RCA] InterPro:IPR001128 Pfam:PF00067 InterPro:IPR002401 MGI:MGI:98497 PRINTS:PR00463 PRINTS:PR00385 PROSITE:PS00086 HSSP:P14779 EMBL:L18868 EMBL:U41397 EMBL:U41326 EMBL:U41327 EMBL:U41328 EMBL:U41329 EMBL:U41330 EMBL:U41331 EMBL:U41332 EMBL:U41333 EMBL:U41334 EMBL:U41335 EMBL:U…	8e-09
Ljwgs_047219.1	1.3.11.13	E5.3.99.5, TBXAS1, CYP5A cytochrome P450, family 5, subfamily A (thromboxane-A synthase) [EC:5.3.99.5] [GO:0004796]	hsa:6916	TBXAS1; thromboxane A synthase 1 (platelet, cytochrome P450, family 5, subfamily A) [EC:5.3.99.5] [KO:K01832]	6e-10				THAS_PIG	Fattyacidbiosynthesis;Heme;Iron;Isomerase;Lipidsynthesis;Membrane;Metal-binding;Monooxygenase;Oxidoreductase;Prostaglandinbiosynthesis;Transmembrane,Thromboxane-A synthase (EC 5.3.99.5) (TXA synthase) (TXS).	4e-11	GO_ID:47294	MGI|MGI:98497 SPTR:P36423 symbol:Tbxas1 "thromboxane A synthase 1, platelet" [GO:0016021 "integral to membrane" evidence=RCA] InterPro:IPR001128 Pfam:PF00067 InterPro:IPR002401 MGI:MGI:98497 PRINTS:PR00463 PRINTS:PR00385 PROSITE:PS00086 HSSP:P14779 EMBL:L18868 EMBL:U41397 EMBL:U41326 EMBL:U41327 EMBL:U41328 EMBL:U41329 EMBL:U41330 EMBL:U41331 EMBL:U41332 EMBL:U41333 EMBL:U41334 EMBL:U41335 EMBL:U…	8e-09
Ljwgs_078121.1	1.5.14.41	E3.5.5.1 nitrilase [EC:3.5.5.1] [COG:COG0388] [GO:0000257]	ath:At5g22300	MWD9.8; Nitrilase 4 (sp P46011) [EC:3.5.5.1] [KO:K01501]	4e-22	YIL164c	COG0388	2e-10	NRL4_TOBAC	Hydrolase;Multigenefamily,Nitrilase 4 (EC 3.5.5.1).	5e-24	GO_ID:13900	SGD|S000001426 SPTR:P40447 symbol:NIT1 "nitrilase" [GO:0008372 "cellular component unknown" evidence=ND] [GO:0000257 "nitrilase activity" evidence=ISS] [GO:0000004 "biological process unknown" evidence=ND] Pfam:PF00795 InterPro:IPR003010 InterPro:IPR000132 SGD:S000001426 PROSITE:PS50263 EMBL:Z46921 PIR:S50363 GermOnline:139699 PROSITE:PS00920 PROSITE:PS00921 SPTR:P40447	2e-10
Ljwgs_078121.1	1.11.10.9	E3.5.5.7 aliphatic nitrilase [EC:3.5.5.7] [COG:COG0388] [GO:0018762]	ath:At5g22300	MWD9.8; Nitrilase 4 (sp P46011) [EC:3.5.5.1] [KO:K01501]	4e-22	YIL164c	COG0388	2e-10	NRL4_TOBAC	Hydrolase;Multigenefamily,Nitrilase 4 (EC 3.5.5.1).	5e-24	GO_ID:13900	SGD|S000001426 SPTR:P40447 symbol:NIT1 "nitrilase" [GO:0008372 "cellular component unknown" evidence=ND] [GO:0000257 "nitrilase activity" evidence=ISS] [GO:0000004 "biological process unknown" evidence=ND] Pfam:PF00795 InterPro:IPR003010 InterPro:IPR000132 SGD:S000001426 PROSITE:PS50263 EMBL:Z46921 PIR:S50363 GermOnline:139699 PROSITE:PS00920 PROSITE:PS00921 SPTR:P40447	2e-10
Ljwgs_078121.1	1.2.7.35	E3.5.5.1 nitrilase [EC:3.5.5.1] [COG:COG0388] [GO:0000257]	ath:At5g22300	MWD9.8; Nitrilase 4 (sp P46011) [EC:3.5.5.1] [KO:K01501]	4e-22	YIL164c	COG0388	2e-10	NRL4_TOBAC	Hydrolase;Multigenefamily,Nitrilase 4 (EC 3.5.5.1).	5e-24	GO_ID:13900	SGD|S000001426 SPTR:P40447 symbol:NIT1 "nitrilase" [GO:0008372 "cellular component unknown" evidence=ND] [GO:0000257 "nitrilase activity" evidence=ISS] [GO:0000004 "biological process unknown" evidence=ND] Pfam:PF00795 InterPro:IPR003010 InterPro:IPR000132 SGD:S000001426 PROSITE:PS50263 EMBL:Z46921 PIR:S50363 GermOnline:139699 PROSITE:PS00920 PROSITE:PS00921 SPTR:P40447	2e-10
Ljwgs_078121.1	1.6.5.1	E3.5.5.1 nitrilase [EC:3.5.5.1] [COG:COG0388] [GO:0000257]	ath:At5g22300	MWD9.8; Nitrilase 4 (sp P46011) [EC:3.5.5.1] [KO:K01501]	4e-22	YIL164c	COG0388	2e-10	NRL4_TOBAC	Hydrolase;Multigenefamily,Nitrilase 4 (EC 3.5.5.1).	5e-24	GO_ID:13900	SGD|S000001426 SPTR:P40447 symbol:NIT1 "nitrilase" [GO:0008372 "cellular component unknown" evidence=ND] [GO:0000257 "nitrilase activity" evidence=ISS] [GO:0000004 "biological process unknown" evidence=ND] Pfam:PF00795 InterPro:IPR003010 InterPro:IPR000132 SGD:S000001426 PROSITE:PS50263 EMBL:Z46921 PIR:S50363 GermOnline:139699 PROSITE:PS00920 PROSITE:PS00921 SPTR:P40447	2e-10
Ljwgs_078121.1	1.11.16.3	E3.5.5.1 nitrilase [EC:3.5.5.1] [COG:COG0388] [GO:0000257]	ath:At5g22300	MWD9.8; Nitrilase 4 (sp P46011) [EC:3.5.5.1] [KO:K01501]	4e-22	YIL164c	COG0388	2e-10	NRL4_TOBAC	Hydrolase;Multigenefamily,Nitrilase 4 (EC 3.5.5.1).	5e-24	GO_ID:13900	SGD|S000001426 SPTR:P40447 symbol:NIT1 "nitrilase" [GO:0008372 "cellular component unknown" evidence=ND] [GO:0000257 "nitrilase activity" evidence=ISS] [GO:0000004 "biological process unknown" evidence=ND] Pfam:PF00795 InterPro:IPR003010 InterPro:IPR000132 SGD:S000001426 PROSITE:PS50263 EMBL:Z46921 PIR:S50363 GermOnline:139699 PROSITE:PS00920 PROSITE:PS00921 SPTR:P40447	2e-10
Ljwgs_078121.1	1.5.1.30	E6.3.5.1, nadE NAD+ synthase (glutamine-hydrolysing) [EC:6.3.5.1] [COG:COG0171 COG0388] [GO:0003952]	ath:At5g22300	MWD9.8; Nitrilase 4 (sp P46011) [EC:3.5.5.1] [KO:K01501]	4e-22	YIL164c	COG0388	2e-10	NRL4_TOBAC	Hydrolase;Multigenefamily,Nitrilase 4 (EC 3.5.5.1).	5e-24	GO_ID:13900	SGD|S000001426 SPTR:P40447 symbol:NIT1 "nitrilase" [GO:0008372 "cellular component unknown" evidence=ND] [GO:0000257 "nitrilase activity" evidence=ISS] [GO:0000004 "biological process unknown" evidence=ND] Pfam:PF00795 InterPro:IPR003010 InterPro:IPR000132 SGD:S000001426 PROSITE:PS50263 EMBL:Z46921 PIR:S50363 GermOnline:139699 PROSITE:PS00920 PROSITE:PS00921 SPTR:P40447	2e-10
Ljwgs_078121.1	1.9.4.11	E6.3.5.1, nadE NAD+ synthase (glutamine-hydrolysing) [EC:6.3.5.1] [COG:COG0171 COG0388] [GO:0003952]	ath:At5g22300	MWD9.8; Nitrilase 4 (sp P46011) [EC:3.5.5.1] [KO:K01501]	4e-22	YIL164c	COG0388	2e-10	NRL4_TOBAC	Hydrolase;Multigenefamily,Nitrilase 4 (EC 3.5.5.1).	5e-24	GO_ID:13900	SGD|S000001426 SPTR:P40447 symbol:NIT1 "nitrilase" [GO:0008372 "cellular component unknown" evidence=ND] [GO:0000257 "nitrilase activity" evidence=ISS] [GO:0000004 "biological process unknown" evidence=ND] Pfam:PF00795 InterPro:IPR003010 InterPro:IPR000132 SGD:S000001426 PROSITE:PS50263 EMBL:Z46921 PIR:S50363 GermOnline:139699 PROSITE:PS00920 PROSITE:PS00921 SPTR:P40447	2e-10
Ljwgs_106704.1	4.2.5	Apoptosis [CLASS:04210] [PATH:hsa04210] [GO:0006915]							TMVRN_NICGU	Alternativesplicing;ATP-binding;Hypersensitiveresponse;Leucine-richrepeat;Nucleotide-binding;Plantdefense;Repeat,TMV resistance protein N.	8e-29	GO_ID:9195	TAIR|gene:2122198 SPTR:O65506 symbol:AT4G36140.1 [GO:0006952 "defense response" evidence=ISS] Pfam:PF00560 InterPro:IPR003593 InterPro:IPR001611 InterPro:IPR000157 InterPro:IPR002182 InterPro:IPR000767 Pfam:PF01582 GO:GO:0006915 SMART:SM00382 GO:GO:0016020 InterPro:IPR011991 SMART:SM00255 PROSITE:PS50104 PRINTS:PR00364 Pfam:PF00931 InterPro:IPR011713 Pfam:PF07725 EMBL:AL161588 EMBL:AL022141 PIR:T…	4e-29
Ljwgs_021723.2	99.1.3.2.1885	DR100_ARATH	ath:At4g28490	F20O9.180; leucine-rich repeat transmembrane protein kinase, putative [EC:2.7.1.37] [KO:K00870]	1e-14				DR100_ARATH	DNAdamage;DNArepair;Leucine-richrepeat;Repeat;Signal,DNA-damage-repair/toleration protein DRT100 precursor.	2e-39	GO_ID:6778	TAIR|gene:2091870 SPTR:Q9LT39 symbol:AT3G20820.1 [GO:0005515 "protein binding" evidence=ISS;NAS] [GO:0007165 "signal transduction" evidence=IC] [GO:0006952 "defense response" evidence=ISS] Pfam:PF00560 InterPro:IPR001611 InterPro:IPR007090 PRINTS:PR00019 EMBL:AB025629 EMBL:AY063922 EMBL:AY117334 SPTR:Q9LT39	5e-44
Ljwgs_021723.2	99.1.4.1493	GO_ID:6778	ath:At4g28490	F20O9.180; leucine-rich repeat transmembrane protein kinase, putative [EC:2.7.1.37] [KO:K00870]	1e-14				DR100_ARATH	DNAdamage;DNArepair;Leucine-richrepeat;Repeat;Signal,DNA-damage-repair/toleration protein DRT100 precursor.	2e-39	GO_ID:6778	TAIR|gene:2091870 SPTR:Q9LT39 symbol:AT3G20820.1 [GO:0005515 "protein binding" evidence=ISS;NAS] [GO:0007165 "signal transduction" evidence=IC] [GO:0006952 "defense response" evidence=ISS] Pfam:PF00560 InterPro:IPR001611 InterPro:IPR007090 PRINTS:PR00019 EMBL:AB025629 EMBL:AY063922 EMBL:AY117334 SPTR:Q9LT39	5e-44
Ljwgs_021723.2	99.1.1.97	KO:K00870	ath:At4g28490	F20O9.180; leucine-rich repeat transmembrane protein kinase, putative [EC:2.7.1.37] [KO:K00870]	1e-14				DR100_ARATH	DNAdamage;DNArepair;Leucine-richrepeat;Repeat;Signal,DNA-damage-repair/toleration protein DRT100 precursor.	2e-39	GO_ID:6778	TAIR|gene:2091870 SPTR:Q9LT39 symbol:AT3G20820.1 [GO:0005515 "protein binding" evidence=ISS;NAS] [GO:0007165 "signal transduction" evidence=IC] [GO:0006952 "defense response" evidence=ISS] Pfam:PF00560 InterPro:IPR001611 InterPro:IPR007090 PRINTS:PR00019 EMBL:AB025629 EMBL:AY063922 EMBL:AY117334 SPTR:Q9LT39	5e-44
Ljwgs_042817.1	1.10.7.6	E2.4.1.91 flavonol 3-O-glucosyltransferase [EC:2.4.1.91] [GO:0047893] [CAZy:GT1]	ath:At4g15280	FCAALL.255; UDP-glucoronosyl/UDP-glucosyl transferase family protein [EC:2.4.1.91] [KO:K00724]	2e-22				COGT3_ARATH	Glycosyltransferase;Membrane;Transferase;Transmembrane,Cytokinin-O-glucosyltransferase 3 (EC 2.4.1.-) (UDP- glycosyltransferase 73C5) (Deoxynivalenol-glucosyl-transferase) (Zeatin O-glucosyltransferase 3) (AtZOG3).	3e-42	GO_ID:28136	TAIR|gene:2040609 SPTR:Q9ZQ97 symbol:AT2G36770.1 [GO:0008372 "cellular component unknown" evidence=ND] [GO:0016757 "transferase activity, transferring glycosyl groups" evidence=ISS] [GO:0008194 "UDP-glycosyltransferase activity" evidence=ISS] [GO:0016758 "transferase activity, transferring hexosyl groups" evidence=ISS] InterPro:IPR002213 Pfam:PF00201 GO:GO:0008152 PROSITE:PS00375 EMBL:AC006282 EM…	5e-43
chr3.TM1367.15	4.1.1.2	[COG:COG0643 COG0784 COG0835] [GO:0000155 0000156 0004673]	tel:tll1021	two-component hybrid sensor & regulator [KO:K02487]	5e-12	sll1292	COG0784	5e-11	ARR8_ARATH	Cytokininsignalingpathway;Nuclearprotein;Phosphorylation;Sensorytransduction;Transcription;Transcriptionregulation;Two-componentregulatorysystem,Two-component response regulator ARR8 (Response reactor 3).	1e-52	GO_ID:53579	TAIR|gene:2040281 SPTR:O80365 symbol:AT2G41310 [GO:0030528 "transcription regulator activity" evidence=TAS] [GO:0009736 "cytokinin mediated signaling" evidence=TAS] InterPro:IPR001789 Pfam:PF00072 ProDom:PD000039 SMART:SM00448 PROSITE:PS50110 EMBL:AC005662 EMBL:AB010917 EMBL:AY074643 PIR:T48853 GeneFarm:4125 SPTR:O80365	4e-53
chr3.TM1367.15	2.3.3.19	[COG:COG0784]	tel:tll1021	two-component hybrid sensor & regulator [KO:K02487]	5e-12	sll1292	COG0784	5e-11	ARR8_ARATH	Cytokininsignalingpathway;Nuclearprotein;Phosphorylation;Sensorytransduction;Transcription;Transcriptionregulation;Two-componentregulatorysystem,Two-component response regulator ARR8 (Response reactor 3).	1e-52	GO_ID:53579	TAIR|gene:2040281 SPTR:O80365 symbol:AT2G41310 [GO:0030528 "transcription regulator activity" evidence=TAS] [GO:0009736 "cytokinin mediated signaling" evidence=TAS] InterPro:IPR001789 Pfam:PF00072 ProDom:PD000039 SMART:SM00448 PROSITE:PS50110 EMBL:AC005662 EMBL:AB010917 EMBL:AY074643 PIR:T48853 GeneFarm:4125 SPTR:O80365	4e-53
chr3.TM1367.15	3.2.1.3	PILL type IV pili sensor histidine kinase/response regulator	tel:tll1021	two-component hybrid sensor & regulator [KO:K02487]	5e-12	sll1292	COG0784	5e-11	ARR8_ARATH	Cytokininsignalingpathway;Nuclearprotein;Phosphorylation;Sensorytransduction;Transcription;Transcriptionregulation;Two-componentregulatorysystem,Two-component response regulator ARR8 (Response reactor 3).	1e-52	GO_ID:53579	TAIR|gene:2040281 SPTR:O80365 symbol:AT2G41310 [GO:0030528 "transcription regulator activity" evidence=TAS] [GO:0009736 "cytokinin mediated signaling" evidence=TAS] InterPro:IPR001789 Pfam:PF00072 ProDom:PD000039 SMART:SM00448 PROSITE:PS50110 EMBL:AC005662 EMBL:AB010917 EMBL:AY074643 PIR:T48853 GeneFarm:4125 SPTR:O80365	4e-53
chr3.TM1367.15	2.3.3.23	PILL type IV pili sensor histidine kinase/response regulator [COG:COG0643 COG0784]	tel:tll1021	two-component hybrid sensor & regulator [KO:K02487]	5e-12	sll1292	COG0784	5e-11	ARR8_ARATH	Cytokininsignalingpathway;Nuclearprotein;Phosphorylation;Sensorytransduction;Transcription;Transcriptionregulation;Two-componentregulatorysystem,Two-component response regulator ARR8 (Response reactor 3).	1e-52	GO_ID:53579	TAIR|gene:2040281 SPTR:O80365 symbol:AT2G41310 [GO:0030528 "transcription regulator activity" evidence=TAS] [GO:0009736 "cytokinin mediated signaling" evidence=TAS] InterPro:IPR001789 Pfam:PF00072 ProDom:PD000039 SMART:SM00448 PROSITE:PS50110 EMBL:AC005662 EMBL:AB010917 EMBL:AY074643 PIR:T48853 GeneFarm:4125 SPTR:O80365	4e-53
chr3.TM1367.15	3.2.1.2	Response regulator [GO:0000156] [COG:COG0784 COG2204 COG2197]	tel:tll1021	two-component hybrid sensor & regulator [KO:K02487]	5e-12	sll1292	COG0784	5e-11	ARR8_ARATH	Cytokininsignalingpathway;Nuclearprotein;Phosphorylation;Sensorytransduction;Transcription;Transcriptionregulation;Two-componentregulatorysystem,Two-component response regulator ARR8 (Response reactor 3).	1e-52	GO_ID:53579	TAIR|gene:2040281 SPTR:O80365 symbol:AT2G41310 [GO:0030528 "transcription regulator activity" evidence=TAS] [GO:0009736 "cytokinin mediated signaling" evidence=TAS] InterPro:IPR001789 Pfam:PF00072 ProDom:PD000039 SMART:SM00448 PROSITE:PS50110 EMBL:AC005662 EMBL:AB010917 EMBL:AY074643 PIR:T48853 GeneFarm:4125 SPTR:O80365	4e-53
chr4.CM0004.34	99.1.4.3557	GO_ID:6126										GO_ID:6126	TAIR|gene:2165105 SPTR:Q9FJS9 symbol:AT5G56840.1 [GO:0003700 "transcription factor activity" evidence=ISS] [GO:0045449 "regulation of transcription" evidence=TAS] [GO:0003676 "nucleic acid binding" evidence=ISS] [GO:0003677 "DNA binding" evidence=ISS] InterPro:IPR001005 Pfam:PF00249 InterPro:IPR001878 InterPro:IPR012287 Pfam:PF00098 PRINTS:PR00939 SMART:SM00343 PROSITE:PS50158 PROSITE:PS50090 SMA…	4e-44
