# Supplementary material for: Dissection of Symbiosis and Organ Development by Integrated Transcriptome Analysis of Lotus japonicus Mutant and Wild-Type Plants
Source: PLoS One. 2009 Aug 7;4(8):e6556. doi: 10.1371/journal.pone.0006556 (PMC2717213; doi:10.1371/journal.pone.0006556)
Supplement: Folder S7 — Nitrate (0.85 MB ZIP) [file pone.0006556.s015.zip › S7.NITRATE copy/7.1.Root-nitrate vs rhizobium/7.1.2.Root specific transcript analysis/7.1.2.1/-7.1.2.1.ID list.txt]

	M	FDR	M	FDR
Affy_ID	T13 - T21	T13 - T21	T23 - T21	T23 - T21
Ljwgs_097647.1_at	-2.380933603	0.017329862	2.934809368	0.01161416
chr4.CM0003.70.1_at	-1.971105613	0.000215234	-1.424884099	0.010062132
Ljwgs_073715.1_s_at	-1.226428399	0.013439303	-1.226241967	0.033561991
chr1.TM1643.6_at	-1.149858654	0.018680765	1.119029645	0.049361791
Ljwgs_017289.3.1_at	-1.095239845	0.011618407	-1.514697295	0.003055762
Ljwgs_009441.1_at	1.125890575	0.009871405	1.366376337	0.007079741
Ljwgs_026477.1_at	1.225637785	0.00594201	-1.058590639	0.037863347
Ljwgs_016682.1_at	1.678927064	0.010657171	1.657686366	0.029803393
chr6.CM0139.33_at	1.757974651	0.019453105	1.761527465	0.043873019
gi13884220_at	1.783005441	0.004333543	1.488765552	0.036090347
Ljwgs_042772.1_at	2.045366964	0.001783326	-1.444288135	0.046958555
