# Supplementary material for: Dissection of Symbiosis and Organ Development by Integrated Transcriptome Analysis of Lotus japonicus Mutant and Wild-Type Plants
Source: PLoS One. 2009 Aug 7;4(8):e6556. doi: 10.1371/journal.pone.0006556 (PMC2717213; doi:10.1371/journal.pone.0006556)
Supplement: Folder S7 — Nitrate (0.85 MB ZIP) [file pone.0006556.s015.zip › S7.NITRATE copy/7.1.Root-nitrate vs rhizobium/7.1.2.Root specific transcript analysis/7.1.2.1/-7.1.2.1.ID-ANU.txt]

Identifier	BIN code	BIN name	BlastX KEGG Identifier	BlastX KEGG Description	BlastX KEGG E-value	BlastX COG Identifier	BlastX COG Description	BlastX COG E-value	BlastX Swiss-Prot Identifier	BlastX Swiss-Prot Description	BlastX Swiss-Prot E-value	BlastX Gene Ontology Identifier	BlastX Gene Ontology Description	BlastX Gene Ontology E-value
Ljwgs_097647.1	99.1.3.1.104	EC 3.1.27.1	ath:At2g02990	T17M13.16; ribonuclease 1 (RNS1) [EC:3.1.27.1] [KO:K01166]	2e-57				RNS1_ARATH	Directproteinsequencing;Endonuclease;Hydrolase;Multigenefamily;Nuclease;Signal,Ribonuclease 1 precursor (EC 3.1.27.1).	1e-57	GO_ID:22577	TAIR|gene:2056754 SPTR:P42813 symbol:AT2G02990.1 [GO:0007568 "aging" evidence=IEP] [GO:0016036 "cellular response to phosphate starvation" evidence=IEP] [GO:0004521 "endoribonuclease activity" evidence=ISS] EMBL:AC004138 InterPro:IPR001568 Pfam:PF00445 HSSP:P80022 PROSITE:PS00530 PROSITE:PS00531 EMBL:U05206 EMBL:AY072413 EMBL:AY114710 PIR:A84443 SPTR:P42813	5e-58
Ljwgs_097647.1	99.1.4.5116	GO_ID:22577	ath:At2g02990	T17M13.16; ribonuclease 1 (RNS1) [EC:3.1.27.1] [KO:K01166]	2e-57				RNS1_ARATH	Directproteinsequencing;Endonuclease;Hydrolase;Multigenefamily;Nuclease;Signal,Ribonuclease 1 precursor (EC 3.1.27.1).	1e-57	GO_ID:22577	TAIR|gene:2056754 SPTR:P42813 symbol:AT2G02990.1 [GO:0007568 "aging" evidence=IEP] [GO:0016036 "cellular response to phosphate starvation" evidence=IEP] [GO:0004521 "endoribonuclease activity" evidence=ISS] EMBL:AC004138 InterPro:IPR001568 Pfam:PF00445 HSSP:P80022 PROSITE:PS00530 PROSITE:PS00531 EMBL:U05206 EMBL:AY072413 EMBL:AY114710 PIR:A84443 SPTR:P42813	5e-58
Ljwgs_097647.1	99.1.1.143	KO:K01166	ath:At2g02990	T17M13.16; ribonuclease 1 (RNS1) [EC:3.1.27.1] [KO:K01166]	2e-57				RNS1_ARATH	Directproteinsequencing;Endonuclease;Hydrolase;Multigenefamily;Nuclease;Signal,Ribonuclease 1 precursor (EC 3.1.27.1).	1e-57	GO_ID:22577	TAIR|gene:2056754 SPTR:P42813 symbol:AT2G02990.1 [GO:0007568 "aging" evidence=IEP] [GO:0016036 "cellular response to phosphate starvation" evidence=IEP] [GO:0004521 "endoribonuclease activity" evidence=ISS] EMBL:AC004138 InterPro:IPR001568 Pfam:PF00445 HSSP:P80022 PROSITE:PS00530 PROSITE:PS00531 EMBL:U05206 EMBL:AY072413 EMBL:AY114710 PIR:A84443 SPTR:P42813	5e-58
chr4.CM0003.70.1	99.1.4.2831	GO_ID:46152							CHL1_ARATH	Herbicideresistance;Membrane;Nitrateassimilation;Symport;Transmembrane;Transport,Nitrate/chlorate transporter.	4e-16	GO_ID:46152	TAIR|gene:3702848 SPTR:Q9M1E1 symbol:AT3G45660.1 [GO:0005215 "transporter activity" evidence=ISS] [GO:0006857 "oligopeptide transport" evidence=ISS] [GO:0016020 "membrane" evidence=ISS] InterPro:IPR000109 InterPro:IPR006162 Pfam:PF00854 GO:GO:0016020 PROSITE:PS00012 EMBL:AL138657 PIR:T47506 SPTR:Q9M1E1	3e-37
chr4.CM0003.70.1	99.1.3.2.370	CHL1_ARATH							CHL1_ARATH	Herbicideresistance;Membrane;Nitrateassimilation;Symport;Transmembrane;Transport,Nitrate/chlorate transporter.	4e-16	GO_ID:46152	TAIR|gene:3702848 SPTR:Q9M1E1 symbol:AT3G45660.1 [GO:0005215 "transporter activity" evidence=ISS] [GO:0006857 "oligopeptide transport" evidence=ISS] [GO:0016020 "membrane" evidence=ISS] InterPro:IPR000109 InterPro:IPR006162 Pfam:PF00854 GO:GO:0016020 PROSITE:PS00012 EMBL:AL138657 PIR:T47506 SPTR:Q9M1E1	3e-37
Ljwgs_073715.1	99.1.3.2.2081	UPS2_ARATH							UPS2_ARATH	ATP-binding;Membrane;Nucleotide-binding;Transmembrane;Transport,Ureide permease 2 (AtUPS2).	8e-67	GO_ID:10476	TAIR|gene:2044213 SPTR:Q9ZPR7 symbol:ATUPS1 [GO:0015206 "allantoin transporter activity" evidence=IDA] [GO:0015720 "allantoin transport" evidence=IDA] InterPro:IPR009834 Pfam:PF07168 EMBL:AC006836 EMBL:AY085962 PIR:C84450 SPTR:Q9ZPR7	7e-67
Ljwgs_073715.1	99.1.4.2387	GO_ID:10476							UPS2_ARATH	ATP-binding;Membrane;Nucleotide-binding;Transmembrane;Transport,Ureide permease 2 (AtUPS2).	8e-67	GO_ID:10476	TAIR|gene:2044213 SPTR:Q9ZPR7 symbol:ATUPS1 [GO:0015206 "allantoin transporter activity" evidence=IDA] [GO:0015720 "allantoin transport" evidence=IDA] InterPro:IPR009834 Pfam:PF07168 EMBL:AC006836 EMBL:AY085962 PIR:C84450 SPTR:Q9ZPR7	7e-67
chr1.TM1643.6	3.1.2.12.1	BENK benzoate transport protein	aci:ACIAD1434	benK; benzoate transport protein (MFS superfamily) [KO:K05548]	7e-12	YML123c	COG0477	6e-72	PHO84_YEAST	Completeproteome;Membrane;Phosphatetransport;Transmembrane;Transport,Inorganic phosphate transporter PHO84.	2e-71	GO_ID:10649	TAIR|gene:2102449 SPTR:Q9M1T0 symbol:AT3G54700.1 [GO:0015114 "phosphate transporter activity" evidence=ISS] [GO:0005351 "sugar porter activity" evidence=ISS] [GO:0015144 "carbohydrate transporter activity" evidence=ISS] [GO:0016020 "membrane" evidence=ISS] InterPro:IPR007114 InterPro:IPR005828 InterPro:IPR004738 Pfam:PF00083 GO:GO:0006810 PROSITE:PS50850 TIGRFAMs:TIGR00887 EMBL:AL138650 PIR:T4762…	0
Ljwgs_017289.3.1	99.2	Unclassified without homolog
Ljwgs_009441.1	1.5.6.28	E1.4.1.9 leucine dehydrogenase [EC:1.4.1.9] [COG:COG0334]	ath:At5g18170	MRG7.13; glutamate dehydrogenase (EC 1.4.1.-) 1 (pir||S71217) [EC:1.4.1.3] [KO:K00261]	2e-36	TM1015	COG0334	2e-15	DHE1_ARATH	Multigenefamily;NAD;Oxidoreductase,Glutamate dehydrogenase 1 (EC 1.4.1.3) (GDH 1).	9e-37	GO_ID:10776	TAIR|gene:2172308 SPTR:Q43314 symbol:AT5G18170.1 [GO:0005739 "mitochondrion" evidence=IDA] [GO:0016491 "oxidoreductase activity" evidence=ISS] InterPro:IPR006095 Pfam:PF00208 InterPro:IPR000205 InterPro:IPR006097 InterPro:IPR006096 PANTHER:PTHR11606 Pfam:PF02812 PRINTS:PR00082 PROSITE:PS00074 HSSP:P96110 EMBL:AB012246 EMBL:U37771 EMBL:U53527 PIR:S71217 GeneFarm:2257 SPTR:Q43314	3e-37
Ljwgs_009441.1	1.2.7.22	E1.4.1.3 glutamate dehydrogenase (NAD(P)+) [EC:1.4.1.3] [COG:COG0334] [GO:0004353]	ath:At5g18170	MRG7.13; glutamate dehydrogenase (EC 1.4.1.-) 1 (pir||S71217) [EC:1.4.1.3] [KO:K00261]	2e-36	TM1015	COG0334	2e-15	DHE1_ARATH	Multigenefamily;NAD;Oxidoreductase,Glutamate dehydrogenase 1 (EC 1.4.1.3) (GDH 1).	9e-37	GO_ID:10776	TAIR|gene:2172308 SPTR:Q43314 symbol:AT5G18170.1 [GO:0005739 "mitochondrion" evidence=IDA] [GO:0016491 "oxidoreductase activity" evidence=ISS] InterPro:IPR006095 Pfam:PF00208 InterPro:IPR000205 InterPro:IPR006097 InterPro:IPR006096 PANTHER:PTHR11606 Pfam:PF02812 PRINTS:PR00082 PROSITE:PS00074 HSSP:P96110 EMBL:AB012246 EMBL:U37771 EMBL:U53527 PIR:S71217 GeneFarm:2257 SPTR:Q43314	3e-37
Ljwgs_009441.1	1.2.7.21	E1.4.1.2 glutamate dehydrogenase [EC:1.4.1.2] [COG:COG0334] [GO:0004352]	ath:At5g18170	MRG7.13; glutamate dehydrogenase (EC 1.4.1.-) 1 (pir||S71217) [EC:1.4.1.3] [KO:K00261]	2e-36	TM1015	COG0334	2e-15	DHE1_ARATH	Multigenefamily;NAD;Oxidoreductase,Glutamate dehydrogenase 1 (EC 1.4.1.3) (GDH 1).	9e-37	GO_ID:10776	TAIR|gene:2172308 SPTR:Q43314 symbol:AT5G18170.1 [GO:0005739 "mitochondrion" evidence=IDA] [GO:0016491 "oxidoreductase activity" evidence=ISS] InterPro:IPR006095 Pfam:PF00208 InterPro:IPR000205 InterPro:IPR006097 InterPro:IPR006096 PANTHER:PTHR11606 Pfam:PF02812 PRINTS:PR00082 PROSITE:PS00074 HSSP:P96110 EMBL:AB012246 EMBL:U37771 EMBL:U53527 PIR:S71217 GeneFarm:2257 SPTR:Q43314	3e-37
Ljwgs_009441.1	1.6.6.5	E1.4.1.3 glutamate dehydrogenase (NAD(P)+) [EC:1.4.1.3] [COG:COG0334] [GO:0004353]	ath:At5g18170	MRG7.13; glutamate dehydrogenase (EC 1.4.1.-) 1 (pir||S71217) [EC:1.4.1.3] [KO:K00261]	2e-36	TM1015	COG0334	2e-15	DHE1_ARATH	Multigenefamily;NAD;Oxidoreductase,Glutamate dehydrogenase 1 (EC 1.4.1.3) (GDH 1).	9e-37	GO_ID:10776	TAIR|gene:2172308 SPTR:Q43314 symbol:AT5G18170.1 [GO:0005739 "mitochondrion" evidence=IDA] [GO:0016491 "oxidoreductase activity" evidence=ISS] InterPro:IPR006095 Pfam:PF00208 InterPro:IPR000205 InterPro:IPR006097 InterPro:IPR006096 PANTHER:PTHR11606 Pfam:PF02812 PRINTS:PR00082 PROSITE:PS00074 HSSP:P96110 EMBL:AB012246 EMBL:U37771 EMBL:U53527 PIR:S71217 GeneFarm:2257 SPTR:Q43314	3e-37
Ljwgs_009441.1	1.5.1.6	E1.4.1.2 glutamate dehydrogenase [EC:1.4.1.2] [COG:COG0334] [GO:0004352]	ath:At5g18170	MRG7.13; glutamate dehydrogenase (EC 1.4.1.-) 1 (pir||S71217) [EC:1.4.1.3] [KO:K00261]	2e-36	TM1015	COG0334	2e-15	DHE1_ARATH	Multigenefamily;NAD;Oxidoreductase,Glutamate dehydrogenase 1 (EC 1.4.1.3) (GDH 1).	9e-37	GO_ID:10776	TAIR|gene:2172308 SPTR:Q43314 symbol:AT5G18170.1 [GO:0005739 "mitochondrion" evidence=IDA] [GO:0016491 "oxidoreductase activity" evidence=ISS] InterPro:IPR006095 Pfam:PF00208 InterPro:IPR000205 InterPro:IPR006097 InterPro:IPR006096 PANTHER:PTHR11606 Pfam:PF02812 PRINTS:PR00082 PROSITE:PS00074 HSSP:P96110 EMBL:AB012246 EMBL:U37771 EMBL:U53527 PIR:S71217 GeneFarm:2257 SPTR:Q43314	3e-37
Ljwgs_009441.1	1.5.1.8	E1.4.1.4, gdhA glutamate dehydrogenase (NADP+) [EC:1.4.1.4] [COG:COG0334] [GO:0004354]	ath:At5g18170	MRG7.13; glutamate dehydrogenase (EC 1.4.1.-) 1 (pir||S71217) [EC:1.4.1.3] [KO:K00261]	2e-36	TM1015	COG0334	2e-15	DHE1_ARATH	Multigenefamily;NAD;Oxidoreductase,Glutamate dehydrogenase 1 (EC 1.4.1.3) (GDH 1).	9e-37	GO_ID:10776	TAIR|gene:2172308 SPTR:Q43314 symbol:AT5G18170.1 [GO:0005739 "mitochondrion" evidence=IDA] [GO:0016491 "oxidoreductase activity" evidence=ISS] InterPro:IPR006095 Pfam:PF00208 InterPro:IPR000205 InterPro:IPR006097 InterPro:IPR006096 PANTHER:PTHR11606 Pfam:PF02812 PRINTS:PR00082 PROSITE:PS00074 HSSP:P96110 EMBL:AB012246 EMBL:U37771 EMBL:U53527 PIR:S71217 GeneFarm:2257 SPTR:Q43314	3e-37
Ljwgs_009441.1	1.5.16.10	E1.4.1.3 glutamate dehydrogenase (NAD(P)+) [EC:1.4.1.3] [COG:COG0334] [GO:0004353]	ath:At5g18170	MRG7.13; glutamate dehydrogenase (EC 1.4.1.-) 1 (pir||S71217) [EC:1.4.1.3] [KO:K00261]	2e-36	TM1015	COG0334	2e-15	DHE1_ARATH	Multigenefamily;NAD;Oxidoreductase,Glutamate dehydrogenase 1 (EC 1.4.1.3) (GDH 1).	9e-37	GO_ID:10776	TAIR|gene:2172308 SPTR:Q43314 symbol:AT5G18170.1 [GO:0005739 "mitochondrion" evidence=IDA] [GO:0016491 "oxidoreductase activity" evidence=ISS] InterPro:IPR006095 Pfam:PF00208 InterPro:IPR000205 InterPro:IPR006097 InterPro:IPR006096 PANTHER:PTHR11606 Pfam:PF02812 PRINTS:PR00082 PROSITE:PS00074 HSSP:P96110 EMBL:AB012246 EMBL:U37771 EMBL:U53527 PIR:S71217 GeneFarm:2257 SPTR:Q43314	3e-37
Ljwgs_009441.1	1.2.7.23	E1.4.1.4, gdhA glutamate dehydrogenase (NADP+) [COG:COG0334]	ath:At5g18170	MRG7.13; glutamate dehydrogenase (EC 1.4.1.-) 1 (pir||S71217) [EC:1.4.1.3] [KO:K00261]	2e-36	TM1015	COG0334	2e-15	DHE1_ARATH	Multigenefamily;NAD;Oxidoreductase,Glutamate dehydrogenase 1 (EC 1.4.1.3) (GDH 1).	9e-37	GO_ID:10776	TAIR|gene:2172308 SPTR:Q43314 symbol:AT5G18170.1 [GO:0005739 "mitochondrion" evidence=IDA] [GO:0016491 "oxidoreductase activity" evidence=ISS] InterPro:IPR006095 Pfam:PF00208 InterPro:IPR000205 InterPro:IPR006097 InterPro:IPR006096 PANTHER:PTHR11606 Pfam:PF02812 PRINTS:PR00082 PROSITE:PS00074 HSSP:P96110 EMBL:AB012246 EMBL:U37771 EMBL:U53527 PIR:S71217 GeneFarm:2257 SPTR:Q43314	3e-37
Ljwgs_009441.1	1.5.1.7	E1.4.1.3 glutamate dehydrogenase (NAD(P)+) [EC:1.4.1.3] [COG:COG0334] [GO:0004353]	ath:At5g18170	MRG7.13; glutamate dehydrogenase (EC 1.4.1.-) 1 (pir||S71217) [EC:1.4.1.3] [KO:K00261]	2e-36	TM1015	COG0334	2e-15	DHE1_ARATH	Multigenefamily;NAD;Oxidoreductase,Glutamate dehydrogenase 1 (EC 1.4.1.3) (GDH 1).	9e-37	GO_ID:10776	TAIR|gene:2172308 SPTR:Q43314 symbol:AT5G18170.1 [GO:0005739 "mitochondrion" evidence=IDA] [GO:0016491 "oxidoreductase activity" evidence=ISS] InterPro:IPR006095 Pfam:PF00208 InterPro:IPR000205 InterPro:IPR006097 InterPro:IPR006096 PANTHER:PTHR11606 Pfam:PF02812 PRINTS:PR00082 PROSITE:PS00074 HSSP:P96110 EMBL:AB012246 EMBL:U37771 EMBL:U53527 PIR:S71217 GeneFarm:2257 SPTR:Q43314	3e-37
Ljwgs_009441.1	1.5.7.6	E1.4.1.9 leucine dehydrogenase [EC:1.4.1.9] [COG:COG0334]	ath:At5g18170	MRG7.13; glutamate dehydrogenase (EC 1.4.1.-) 1 (pir||S71217) [EC:1.4.1.3] [KO:K00261]	2e-36	TM1015	COG0334	2e-15	DHE1_ARATH	Multigenefamily;NAD;Oxidoreductase,Glutamate dehydrogenase 1 (EC 1.4.1.3) (GDH 1).	9e-37	GO_ID:10776	TAIR|gene:2172308 SPTR:Q43314 symbol:AT5G18170.1 [GO:0005739 "mitochondrion" evidence=IDA] [GO:0016491 "oxidoreductase activity" evidence=ISS] InterPro:IPR006095 Pfam:PF00208 InterPro:IPR000205 InterPro:IPR006097 InterPro:IPR006096 PANTHER:PTHR11606 Pfam:PF02812 PRINTS:PR00082 PROSITE:PS00074 HSSP:P96110 EMBL:AB012246 EMBL:U37771 EMBL:U53527 PIR:S71217 GeneFarm:2257 SPTR:Q43314	3e-37
Ljwgs_009441.1	1.9.10.29	COBL2, cobL precorrin-8W decarboxylase [EC:1.-.-.-] [COG:COG2242] [GO:0016491]	ath:At5g18170	MRG7.13; glutamate dehydrogenase (EC 1.4.1.-) 1 (pir||S71217) [EC:1.4.1.3] [KO:K00261]	2e-36	TM1015	COG0334	2e-15	DHE1_ARATH	Multigenefamily;NAD;Oxidoreductase,Glutamate dehydrogenase 1 (EC 1.4.1.3) (GDH 1).	9e-37	GO_ID:10776	TAIR|gene:2172308 SPTR:Q43314 symbol:AT5G18170.1 [GO:0005739 "mitochondrion" evidence=IDA] [GO:0016491 "oxidoreductase activity" evidence=ISS] InterPro:IPR006095 Pfam:PF00208 InterPro:IPR000205 InterPro:IPR006097 InterPro:IPR006096 PANTHER:PTHR11606 Pfam:PF02812 PRINTS:PR00082 PROSITE:PS00074 HSSP:P96110 EMBL:AB012246 EMBL:U37771 EMBL:U53527 PIR:S71217 GeneFarm:2257 SPTR:Q43314	3e-37
Ljwgs_009441.1	1.5.10.24	E1.4.1.3 glutamate dehydrogenase (NAD(P)+) [EC:1.4.1.3] [COG:COG0334] [GO:0004353]	ath:At5g18170	MRG7.13; glutamate dehydrogenase (EC 1.4.1.-) 1 (pir||S71217) [EC:1.4.1.3] [KO:K00261]	2e-36	TM1015	COG0334	2e-15	DHE1_ARATH	Multigenefamily;NAD;Oxidoreductase,Glutamate dehydrogenase 1 (EC 1.4.1.3) (GDH 1).	9e-37	GO_ID:10776	TAIR|gene:2172308 SPTR:Q43314 symbol:AT5G18170.1 [GO:0005739 "mitochondrion" evidence=IDA] [GO:0016491 "oxidoreductase activity" evidence=ISS] InterPro:IPR006095 Pfam:PF00208 InterPro:IPR000205 InterPro:IPR006097 InterPro:IPR006096 PANTHER:PTHR11606 Pfam:PF02812 PRINTS:PR00082 PROSITE:PS00074 HSSP:P96110 EMBL:AB012246 EMBL:U37771 EMBL:U53527 PIR:S71217 GeneFarm:2257 SPTR:Q43314	3e-37
Ljwgs_026477.1	99.1.4.4765	GO_ID:39065										GO_ID:39065	TAIR|gene:2011881 SPTR:Q8RXR6 symbol:AT1G50280.1 [GO:0008372 "cellular component unknown" evidence=ND] [GO:0004871 "signal transducer activity" evidence=ISS] [GO:0009416 "response to light stimulus" evidence=ISS] InterPro:IPR004249 Pfam:PF03000 EMBL:AY080713 EMBL:BT003005 SPTR:Q8RXR6	1e-10
Ljwgs_016682.1	1.2.6.9	E1.11.1.7 peroxidase [EC:1.11.1.7] [GO:0004601]	ath:At5g06720	MPH15.8; peroxidase, putative [EC:1.11.1.7] [KO:K00430]	2e-81				PER3_ARMRU	Calcium;Glycoprotein;Heme;Hydrogenperoxide;Iron;Metal-binding;Multigenefamily;Oxidoreductase;Peroxidase;Pyrrolidonecarboxylicacid;Signal;Vacuole,Peroxidase C3 precursor (EC 1.11.1.7).	4e-83	GO_ID:29236	TAIR|gene:2028279 SPTR:Q96512 symbol:AT1G44970.1 [GO:0004601 "peroxidase activity" evidence=ISS] InterPro:IPR002016 InterPro:IPR000823 Pfam:PF00141 InterPro:IPR010255 PROSITE:PS00435 PROSITE:PS00436 PRINTS:PR00458 PROSITE:PS50873 PRINTS:PR00461 EMBL:AC020576 EMBL:X98804 EMBL:AC007915 EMBL:BT008612 EMBL:AY086626 HSSP:Q42578 GeneFarm:1834 SPTR:Q96512	4e-64
Ljwgs_016682.1	1.3.11.18	E1.11.1.7 peroxidase [EC:1.11.1.7] [GO:0004601]	ath:At5g06720	MPH15.8; peroxidase, putative [EC:1.11.1.7] [KO:K00430]	2e-81				PER3_ARMRU	Calcium;Glycoprotein;Heme;Hydrogenperoxide;Iron;Metal-binding;Multigenefamily;Oxidoreductase;Peroxidase;Pyrrolidonecarboxylicacid;Signal;Vacuole,Peroxidase C3 precursor (EC 1.11.1.7).	4e-83	GO_ID:29236	TAIR|gene:2028279 SPTR:Q96512 symbol:AT1G44970.1 [GO:0004601 "peroxidase activity" evidence=ISS] InterPro:IPR002016 InterPro:IPR000823 Pfam:PF00141 InterPro:IPR010255 PROSITE:PS00435 PROSITE:PS00436 PRINTS:PR00458 PROSITE:PS50873 PRINTS:PR00461 EMBL:AC020576 EMBL:X98804 EMBL:AC007915 EMBL:BT008612 EMBL:AY086626 HSSP:Q42578 GeneFarm:1834 SPTR:Q96512	4e-64
Ljwgs_016682.1	1.5.13.21	E1.11.1.7 peroxidase [EC:1.11.1.7] [GO:0004601]	ath:At5g06720	MPH15.8; peroxidase, putative [EC:1.11.1.7] [KO:K00430]	2e-81				PER3_ARMRU	Calcium;Glycoprotein;Heme;Hydrogenperoxide;Iron;Metal-binding;Multigenefamily;Oxidoreductase;Peroxidase;Pyrrolidonecarboxylicacid;Signal;Vacuole,Peroxidase C3 precursor (EC 1.11.1.7).	4e-83	GO_ID:29236	TAIR|gene:2028279 SPTR:Q96512 symbol:AT1G44970.1 [GO:0004601 "peroxidase activity" evidence=ISS] InterPro:IPR002016 InterPro:IPR000823 Pfam:PF00141 InterPro:IPR010255 PROSITE:PS00435 PROSITE:PS00436 PRINTS:PR00458 PROSITE:PS50873 PRINTS:PR00461 EMBL:AC020576 EMBL:X98804 EMBL:AC007915 EMBL:BT008612 EMBL:AY086626 HSSP:Q42578 GeneFarm:1834 SPTR:Q96512	4e-64
Ljwgs_016682.1	1.10.6.4	E1.11.1.7 peroxidase [EC:1.11.1.7] [GO:0004601]	ath:At5g06720	MPH15.8; peroxidase, putative [EC:1.11.1.7] [KO:K00430]	2e-81				PER3_ARMRU	Calcium;Glycoprotein;Heme;Hydrogenperoxide;Iron;Metal-binding;Multigenefamily;Oxidoreductase;Peroxidase;Pyrrolidonecarboxylicacid;Signal;Vacuole,Peroxidase C3 precursor (EC 1.11.1.7).	4e-83	GO_ID:29236	TAIR|gene:2028279 SPTR:Q96512 symbol:AT1G44970.1 [GO:0004601 "peroxidase activity" evidence=ISS] InterPro:IPR002016 InterPro:IPR000823 Pfam:PF00141 InterPro:IPR010255 PROSITE:PS00435 PROSITE:PS00436 PRINTS:PR00458 PROSITE:PS50873 PRINTS:PR00461 EMBL:AC020576 EMBL:X98804 EMBL:AC007915 EMBL:BT008612 EMBL:AY086626 HSSP:Q42578 GeneFarm:1834 SPTR:Q96512	4e-64
chr6.CM0139.33	99.1.4.3565	GO_ID:29738							7SBG2_SOYBN	Directproteinsequencing;Seedstorageprotein;Signal;Storageprotein,Basic 7S globulin 2 precursor (Bg) (SBg7S) [Contains: Basic 7S globulin 2 high-kDa subunit; Basic 7S globulin 2 low-kDa subunit].	5e-20	GO_ID:29738	TAIR|gene:2014474 SPTR:Q9ZVS4 symbol:AT1G03220.1 [GO:0005554 "molecular function unknown" evidence=ND] [GO:0000004 "biological process unknown" evidence=ND] EMBL:AC005278 EMBL:AY035026 EMBL:AY059098 EMBL:AF325092 PIR:F86163 SPTR:Q9ZVS4	6e-53
chr6.CM0139.33	99.1.3.2.927	7SBG2_SOYBN							7SBG2_SOYBN	Directproteinsequencing;Seedstorageprotein;Signal;Storageprotein,Basic 7S globulin 2 precursor (Bg) (SBg7S) [Contains: Basic 7S globulin 2 high-kDa subunit; Basic 7S globulin 2 low-kDa subunit].	5e-20	GO_ID:29738	TAIR|gene:2014474 SPTR:Q9ZVS4 symbol:AT1G03220.1 [GO:0005554 "molecular function unknown" evidence=ND] [GO:0000004 "biological process unknown" evidence=ND] EMBL:AC005278 EMBL:AY035026 EMBL:AY059098 EMBL:AF325092 PIR:F86163 SPTR:Q9ZVS4	6e-53
gi13884220	99.2	Unclassified without homolog
Ljwgs_042772.1	99.2	Unclassified without homolog
