# Supplementary material for: Dissection of Symbiosis and Organ Development by Integrated Transcriptome Analysis of Lotus japonicus Mutant and Wild-Type Plants
Source: PLoS One. 2009 Aug 7;4(8):e6556. doi: 10.1371/journal.pone.0006556 (PMC2717213; doi:10.1371/journal.pone.0006556)
Supplement: Folder S7 — Nitrate (0.85 MB ZIP) [file pone.0006556.s015.zip › S7.NITRATE copy/7.1.Root-nitrate vs rhizobium/7.1.2.Root specific transcript analysis/7.1.2.10/-7.1.2.10.ID list.txt]

	M	FDR	M	FDR	M	FDR	M	FDR	M	FDR
Affy_ID	T13 - T21	T13 - T21	T15 - T21	T15 - T21	T34 - T21	T34 - T21	T32 - T21	T32 - T21	T23 - T21	T23 - T21
Ljwgs_074659.1_at	-3.574273099	0.000244584	-2.748187969	0.013949482	-2.292397357	0.011926141	-3.592125886	4.04E-05	-3.297622019	0.001615796
Ljwgs_021181.1_s_at	-1.710943538	0.00035013	-1.583147166	0.004289035	-2.281265619	1.07E-05	-2.200034263	3.37E-06	-1.215428001	0.016442445
Ljwgs_135178.1_s_at	-1.689621764	4.13E-06	-1.787298857	1.29E-05	-1.165879905	0.000162591	-1.463657251	2.48E-06	-1.628967402	3.15E-05
gi45578362_at	-1.35547201	0.029637855	-1.858488307	0.019877184	-1.625084154	0.012379119	-1.79514129	0.001310867	-1.809931847	0.012646703
Ljwgs_047219.1_at	-1.264018591	0.021471063	-1.468117682	0.036222912	-1.522430267	0.007940505	-1.001252633	0.029866774	-1.392628306	0.030563144
Ljwgs_021723.2_at	-1.181376683	0.000328921	-1.034112346	0.006459903	-1.069990039	0.000781385	-1.200139002	4.97E-05	-1.090359591	0.002113471
Ljwgs_042817.1_at	-1.109001883	0.001132104	-1.028900429	0.012280877	-1.04052337	0.002062886	-1.111188891	0.000247811	-1.112490044	0.003470529
chr4.CM0004.34_at	1.538047303	0.005756189	2.989393109	7.18E-05	3.217894068	2.59E-06	3.911559628	4.00E-08	-3.290658962	2.60E-05
chr3.TM1367.15_at	3.207172043	0.001033418	2.597871897	0.026002248	2.259340097	0.017678383	2.533382307	0.001864078	2.351276559	0.028416717
