# Supplementary material for: Dissection of Symbiosis and Organ Development by Integrated Transcriptome Analysis of Lotus japonicus Mutant and Wild-Type Plants
Source: PLoS One. 2009 Aug 7;4(8):e6556. doi: 10.1371/journal.pone.0006556 (PMC2717213; doi:10.1371/journal.pone.0006556)
Supplement: Folder S7 — Nitrate (0.85 MB ZIP) [file pone.0006556.s015.zip › S7.NITRATE copy/7.1.Root-nitrate vs rhizobium/7.1.2.Root specific transcript analysis/7.1.2.11/-7.1.2.11.ID list.txt]

	M	FDR	M	FDR	M	FDR	M	FDR
Affy_ID	T13 - T21	T13 - T21	T15 - T21	T15 - T21	T34 - T21	T34 - T21	T32 - T21	T32 - T21
gi4336433_at	-1.982427586	2.51E-05	-1.535570956	0.00205432	-1.22713408	0.00264179	2.726682883	5.16E-08
chr4.CM0617.4_at	-1.867884228	0.00360883	-1.841788439	0.020737338	-1.841061719	0.004685359	-1.464856023	0.00634352
Ljwgs_026189.1_at	-1.565925319	0.000328921	-1.440729505	0.004194456	-1.241015743	0.002720999	-1.455687031	0.000127793
Ljwgs_006845.1_at	-1.530120768	0.002479655	-1.334957331	0.031011163	-1.876037602	0.000365408	-1.698809723	0.000224674
Ljwgs_096803.1_at	1.203537524	0.012359297	2.096840041	0.00073409	2.82742183	2.38E-06	2.75904423	6.49E-07
TC14488_s_at	1.220098333	0.000165446	2.007545279	4.16E-06	2.305440691	4.19E-08	2.663862839	1.07E-09
chr5.TM1466.4_at	1.67954578	0.001092389	1.429137038	0.020737338	2.206202875	5.62E-05	1.98612367	4.05E-05
Ljwgs_015493.2.1_at	1.798963928	0.000218337	3.704675993	3.82E-07	3.918224864	1.10E-08	2.885323419	1.07E-07
gi45630097_at	1.918139348	0.001114191	3.002209446	7.60E-05	3.641375536	6.13E-07	4.34276256	1.15E-08
Ljwgs_119003.1_at	2.333517674	3.16E-05	3.45060671	2.37E-06	3.864240198	2.98E-08	6.598478162	3.28E-12
Ljwgs_045353.1_at	2.545026772	2.13E-05	2.18764991	0.000611368	2.184839701	7.42E-05	3.26212076	1.04E-07
TM0645.8_at	2.73072333	2.73E-05	2.925090248	7.60E-05	2.032337846	0.000481851	1.387397017	0.003315869
gi45617763_at	2.790595821	1.28E-05	1.547262003	0.018412646	1.962613258	0.000392027	1.930839968	0.000101422
gi45476487_at	2.951347596	0.000185077	3.672389128	0.000109128	6.158712396	1.46E-08	9.278150588	7.75E-12
chr5.CM0311.3_at	3.020663599	0.001253142	5.482867361	1.66E-05	9.026665291	2.51E-09	6.609587052	2.15E-08
chr4.CM0179.25_at	3.055028779	1.38E-06	4.362513678	1.32E-07	7.312660473	8.03E-12	9.495802454	2.61E-14
Ljwgs_021600.1_s_at	3.071371278	1.68E-07	2.075741416	0.000100313	2.358496802	1.92E-06	1.313786367	0.000340031
chr1.TM0371.19_at	3.175716046	2.82E-06	1.928251421	0.003250666	2.230279123	0.000100294	1.35055239	0.002777104
TM0645.23.1_at	3.192575165	0.000298334	3.952764577	0.000197982	1.83202884	0.026920615	1.651711013	0.014353388
chr2.CM0008.63.1_at	3.674212153	6.44E-07	3.144534279	2.35E-05	5.941745761	5.93E-10	4.663379822	1.87E-09
Ljwgs_148302.1_at	4.319583605	1.43E-05	4.52312607	5.22E-05	3.686730094	5.15E-05	4.474936397	9.97E-07
Ljwgs_078423.1_at	4.337173618	7.43E-05	4.364782789	0.00041982	3.847153126	0.000191326	4.866044421	2.65E-06
chr4.CM0046.52_s_at	4.512225098	1.37E-07	3.735185888	7.46E-06	8.03577346	2.51E-11	9.897535186	2.01E-13
TM0068.27.1_s_at	4.961986707	6.98E-10	6.90366107	9.96E-11	9.878126676	2.74E-14	11.74610395	3.22E-16
chr6.TM0517.8_at	4.992989976	1.12E-06	4.381163363	2.86E-05	5.528591616	1.10E-07	3.274576619	1.74E-05
Ljwgs_030815.1_at	5.145246622	1.68E-07	4.530014642	4.65E-06	7.022040229	1.32E-09	7.082733021	1.34E-10
Ljwgs_119901.1_at	5.171292101	1.28E-06	3.639762046	0.000371544	4.33492822	4.97E-06	4.586386147	4.88E-07
TM0748.11_at	5.926927381	1.06E-07	5.590689593	1.45E-06	3.621171562	2.03E-05	2.107554545	0.001236124
Ljwgs_111594.1_at	5.937345125	5.37E-08	5.007692066	2.65E-06	6.256439417	1.06E-08	3.773306072	1.24E-06
chr2.CM0201.58_at	6.165071823	3.27E-10	5.597043043	8.56E-09	6.901988091	2.29E-11	5.611283763	4.26E-11
chr2.CM0102.46_s_at	6.530860321	3.55E-10	6.009478634	8.75E-09	7.861555731	1.47E-11	8.233181296	7.56E-13
gi6448578_at	6.655987149	3.55E-10	5.758530334	1.76E-08	7.670759883	2.17E-11	8.36378734	7.27E-13
Ljwgs_015164.1_at	6.830056272	4.28E-06	6.780685253	2.86E-05	8.067638344	2.32E-07	5.253542871	1.12E-05
Ljwgs_037414.1_at	6.831234352	7.69E-07	6.898168531	4.16E-06	8.98334931	1.06E-08	8.38548495	3.73E-09
gi9082286_at	6.872215212	2.45E-11	5.311219385	6.20E-09	9.989768562	3.72E-14	11.15524024	1.13E-15
chr4.CM0333.16_s_at	7.014016849	1.36E-10	6.829572199	1.61E-09	9.289084162	9.90E-13	9.06422027	1.59E-13
chr5.CM0571.54_at	7.702613425	2.27E-13	8.219528248	4.80E-13	10.30700684	2.11E-15	8.85850399	9.26E-16
Ljwgs_017174.1_at	8.762952915	6.39E-09	7.817486707	2.54E-07	10.49777193	3.56E-10	7.439441946	3.98E-09
